# Supplementary material for: Distinctive Behaviors of Druggable Proteins in Cellular Networks
Source: PLoS Comput Biol. 2015 Dec 23;11(12):e1004597. doi: 10.1371/journal.pcbi.1004597 (PMC4689399; doi:10.1371/journal.pcbi.1004597)
Supplement: S1 File — (ZIP) [file pcbi.1004597.s004.zip › S1_File/direct.blast.20150613_all_predict.ppi.optimised_Target_results_all_TnotC.txt]

[[1]]
[1] "all_TnotC"

[1] "Dataset: all_TnotC Model GBM, run: 1 of 10 2015-06-22 18:16:58"
Iter   TrainDeviance   ValidDeviance   StepSize   Improve
     1        0.1256            -nan     0.0100    0.0002
     2        0.1245            -nan     0.0100    0.0000
     3        0.1231            -nan     0.0100    0.0001
     4        0.1217            -nan     0.0100    0.0002
     5        0.1206            -nan     0.0100    0.0001
     6        0.1191            -nan     0.0100    0.0001
     7        0.1183            -nan     0.0100    0.0000
     8        0.1173            -nan     0.0100    0.0002
     9        0.1164            -nan     0.0100    0.0002
    10        0.1156            -nan     0.0100    0.0001
    20        0.1084            -nan     0.0100    0.0001
    40        0.0989            -nan     0.0100    0.0000
    60        0.0922            -nan     0.0100    0.0000
    80        0.0870            -nan     0.0100    0.0000
   100        0.0824            -nan     0.0100    0.0000
   120        0.0781            -nan     0.0100    0.0000
   140        0.0745            -nan     0.0100    0.0000
   160        0.0716            -nan     0.0100   -0.0000
   180        0.0685            -nan     0.0100   -0.0000
   200        0.0658            -nan     0.0100   -0.0000
   204        0.0654            -nan     0.0100   -0.0000

[1] "GBM variable coefficients"
                            var     rel.inf
ratio5                   ratio5 7.724902331
outer                     outer 5.001173630
pagerank               pagerank 4.563544103
comsize                 comsize 4.401229824
V2                           V2 3.725443258
inner                     inner 2.899282374
trans                     trans 2.784734742
bigcom30               bigcom30 2.593500797
bet                         bet 2.476561316
adhesion               adhesion 2.293710485
V1                           V1 2.167320790
walktrap_vertex walktrap_vertex 2.039007157
membership_s32   membership_s32 1.850754475
spin_vertex         spin_vertex 1.841824831
ratio4                   ratio4 1.805585234
knn                         knn 1.778888864
ratio1                   ratio1 1.715236261
ioratio                 ioratio 1.698539414
ratio2                   ratio2 1.663522995
orbit39                 orbit39 1.551308716
cohesion               cohesion 1.442357197
graph23                 graph23 1.401621224
orbit30                 orbit30 1.322988098
orbit18                 orbit18 1.252252410
graph4                   graph4 1.095136147
bigcom46               bigcom46 1.083624943
third                     third 0.972362100
graph5                   graph5 0.918654465
graph12                 graph12 0.878764600
fourth                   fourth 0.850974913
graph14                 graph14 0.833807486
graph11                 graph11 0.824371341
orbit31                 orbit31 0.811543698
orbit50                 orbit50 0.797148753
orbit63                 orbit63 0.735737765
orbit24                 orbit24 0.683652020
graph25                 graph25 0.659108196
bigcom3                 bigcom3 0.624104943
graph22                 graph22 0.622711382
graph19                 graph19 0.618759556
orbit65                 orbit65 0.608145417
selfinter             selfinter 0.599468648
orbit32                 orbit32 0.594509517
orbit37                 orbit37 0.583331514
orbit16                 orbit16 0.543137853
graph20                 graph20 0.519691077
orbit62                 orbit62 0.516582529
bigcom92               bigcom92 0.515618750
graph17                 graph17 0.500305006
orbit47                 orbit47 0.493764872
orbit9                   orbit9 0.480982495
orbit45                 orbit45 0.476991983
graph2                   graph2 0.476391270
orbit49                 orbit49 0.442498391
orbit36                 orbit36 0.417834429
orbit17                 orbit17 0.417722240
ratio6                   ratio6 0.405729028
upto_sixth           upto_sixth 0.398753621
ratio3                   ratio3 0.397770002
orbit46                 orbit46 0.375639368
hubscore               hubscore 0.358923248
orbit44                 orbit44 0.355363832
orbit4                   orbit4 0.353189455
orbit15                 orbit15 0.350899863
orbit33                 orbit33 0.347005186
graph21                 graph21 0.328691175
orbit20                 orbit20 0.324525897
graph26                 graph26 0.320275952
orbit40                 orbit40 0.315035982
orbit22                 orbit22 0.311768427
upto_fifth           upto_fifth 0.310409463
orbit21                 orbit21 0.309819765
orbit12                 orbit12 0.308769172
pdi                         pdi 0.308385561
orbit42                 orbit42 0.306911683
graph0                   graph0 0.296311346
orbit48                 orbit48 0.289745685
constraint           constraint 0.278594856
membership_s30   membership_s30 0.278572963
orbit27                 orbit27 0.264755242
graph6                   graph6 0.261790156
orbit64                 orbit64 0.256014541
orbit55                 orbit55 0.253045236
orbit29                 orbit29 0.249075204
fifth                     fifth 0.244516088
graph13                 graph13 0.241478232
orbit35                 orbit35 0.237339241
orbit70                 orbit70 0.232654570
orbit19                 orbit19 0.232430752
close                     close 0.228244112
sixth                     sixth 0.226398959
orbit54                 orbit54 0.220936964
orbit6                   orbit6 0.213948214
orbit68                 orbit68 0.211916677
bigcom28               bigcom28 0.207769678
graph15                 graph15 0.203005764
coreness               coreness 0.202055281
orbit26                 orbit26 0.200748238
membership_s1     membership_s1 0.198519886
graph10                 graph10 0.195860534
orbit56                 orbit56 0.185501158
orbit67                 orbit67 0.181940726
orbit25                 orbit25 0.166701601
orbit59                 orbit59 0.156714448
orbit11                 orbit11 0.154549808
orbit28                 orbit28 0.147906055
upto_second         upto_second 0.145493120
orbit38                 orbit38 0.145106460
upto_third           upto_third 0.143220476
orbit13                 orbit13 0.138951733
orbit57                 orbit57 0.134895546
graph9                   graph9 0.133426474
graph16                 graph16 0.133186543
orbit52                 orbit52 0.128268781
orbit51                 orbit51 0.122817810
graph18                 graph18 0.116549555
orbit2                   orbit2 0.114542299
second                   second 0.112397987
graph1                   graph1 0.110859058
orbit41                 orbit41 0.099176698
orbit61                 orbit61 0.096252088
orbit71                 orbit71 0.095360166
orbit60                 orbit60 0.093201363
orbit53                 orbit53 0.089501109
graph8                   graph8 0.082328592
evcent                   evcent 0.080432290
orbit10                 orbit10 0.076117899
orbit7                   orbit7 0.075600069
ecc                         ecc 0.068296704
orbit66                 orbit66 0.067637316
graph3                   graph3 0.064736303
orbit23                 orbit23 0.064063676
AP                           AP 0.054110261
bigcom101             bigcom101 0.053031651
graph27                 graph27 0.051490675
bigcom181             bigcom181 0.049314641
membership_s27   membership_s27 0.048297536
graph7                   graph7 0.048088987
bigcom4                 bigcom4 0.045094315
membership_s5     membership_s5 0.043481712
bigcom22               bigcom22 0.042957704
graph29                 graph29 0.038859815
membership_s4     membership_s4 0.029590720
orbit58                 orbit58 0.027287087
graph28                 graph28 0.026714027
membership_s15   membership_s15 0.025219155
membership_s6     membership_s6 0.023093957
bigcom104             bigcom104 0.021694294
membership_s7     membership_s7 0.020652363
bigcom40               bigcom40 0.011860627
orbit5                   orbit5 0.007102641
graph24                 graph24 0.000000000
orbit0                   orbit0 0.000000000
orbit1                   orbit1 0.000000000
orbit3                   orbit3 0.000000000
orbit8                   orbit8 0.000000000
orbit14                 orbit14 0.000000000
orbit34                 orbit34 0.000000000
orbit43                 orbit43 0.000000000
orbit69                 orbit69 0.000000000
orbit72                 orbit72 0.000000000
eccrad                   eccrad 0.000000000
first                     first 0.000000000
upto_fourth         upto_fourth 0.000000000
bigcom1                 bigcom1 0.000000000
bigcom2                 bigcom2 0.000000000
bigcom6                 bigcom6 0.000000000
bigcom8                 bigcom8 0.000000000
bigcom9                 bigcom9 0.000000000
bigcom11               bigcom11 0.000000000
bigcom13               bigcom13 0.000000000
bigcom15               bigcom15 0.000000000
bigcom16               bigcom16 0.000000000
bigcom21               bigcom21 0.000000000
bigcom24               bigcom24 0.000000000
bigcom26               bigcom26 0.000000000
bigcom31               bigcom31 0.000000000
bigcom32               bigcom32 0.000000000
bigcom33               bigcom33 0.000000000
bigcom34               bigcom34 0.000000000
bigcom36               bigcom36 0.000000000
bigcom37               bigcom37 0.000000000
bigcom38               bigcom38 0.000000000
bigcom39               bigcom39 0.000000000
bigcom43               bigcom43 0.000000000
bigcom44               bigcom44 0.000000000
bigcom47               bigcom47 0.000000000
bigcom49               bigcom49 0.000000000
bigcom50               bigcom50 0.000000000
bigcom51               bigcom51 0.000000000
bigcom52               bigcom52 0.000000000
bigcom54               bigcom54 0.000000000
bigcom56               bigcom56 0.000000000
bigcom62               bigcom62 0.000000000
bigcom66               bigcom66 0.000000000
bigcom68               bigcom68 0.000000000
bigcom69               bigcom69 0.000000000
bigcom71               bigcom71 0.000000000
bigcom72               bigcom72 0.000000000
bigcom73               bigcom73 0.000000000
bigcom74               bigcom74 0.000000000
bigcom75               bigcom75 0.000000000
bigcom76               bigcom76 0.000000000
bigcom77               bigcom77 0.000000000
bigcom79               bigcom79 0.000000000
bigcom80               bigcom80 0.000000000
bigcom82               bigcom82 0.000000000
bigcom83               bigcom83 0.000000000
bigcom84               bigcom84 0.000000000
bigcom85               bigcom85 0.000000000
bigcom87               bigcom87 0.000000000
bigcom89               bigcom89 0.000000000
bigcom91               bigcom91 0.000000000
bigcom93               bigcom93 0.000000000
bigcom96               bigcom96 0.000000000
bigcom97               bigcom97 0.000000000
bigcom98               bigcom98 0.000000000
bigcom99               bigcom99 0.000000000
bigcom106             bigcom106 0.000000000
bigcom109             bigcom109 0.000000000
bigcom113             bigcom113 0.000000000
bigcom116             bigcom116 0.000000000
bigcom120             bigcom120 0.000000000
bigcom123             bigcom123 0.000000000
bigcom126             bigcom126 0.000000000
bigcom127             bigcom127 0.000000000
bigcom137             bigcom137 0.000000000
bigcom139             bigcom139 0.000000000
bigcom140             bigcom140 0.000000000
bigcom143             bigcom143 0.000000000
bigcom145             bigcom145 0.000000000
bigcom146             bigcom146 0.000000000
bigcom147             bigcom147 0.000000000
bigcom149             bigcom149 0.000000000
bigcom153             bigcom153 0.000000000
bigcom154             bigcom154 0.000000000
bigcom156             bigcom156 0.000000000
bigcom157             bigcom157 0.000000000
bigcom158             bigcom158 0.000000000
bigcom160             bigcom160 0.000000000
bigcom161             bigcom161 0.000000000
bigcom162             bigcom162 0.000000000
bigcom164             bigcom164 0.000000000
bigcom166             bigcom166 0.000000000
bigcom167             bigcom167 0.000000000
bigcom171             bigcom171 0.000000000
bigcom173             bigcom173 0.000000000
bigcom175             bigcom175 0.000000000
bigcom176             bigcom176 0.000000000
bigcom177             bigcom177 0.000000000
bigcom178             bigcom178 0.000000000
bigcom180             bigcom180 0.000000000
bigcom184             bigcom184 0.000000000
bigcom186             bigcom186 0.000000000
bigcom187             bigcom187 0.000000000
bigcom189             bigcom189 0.000000000
bigcom194             bigcom194 0.000000000
bigcom195             bigcom195 0.000000000
bigcom196             bigcom196 0.000000000
bigcom204             bigcom204 0.000000000
bigcom205             bigcom205 0.000000000
bigcom212             bigcom212 0.000000000
bigcom214             bigcom214 0.000000000
bigcom222             bigcom222 0.000000000
bigcom223             bigcom223 0.000000000
bigcom226             bigcom226 0.000000000
bigcom227             bigcom227 0.000000000
bigcom229             bigcom229 0.000000000
bigcom233             bigcom233 0.000000000
bigcom236             bigcom236 0.000000000
bigcom237             bigcom237 0.000000000
bigcom246             bigcom246 0.000000000
bigcom248             bigcom248 0.000000000
bigcom249             bigcom249 0.000000000
bigcom250             bigcom250 0.000000000
bigcom254             bigcom254 0.000000000
bigcom266             bigcom266 0.000000000
bigcom269             bigcom269 0.000000000
bigcom272             bigcom272 0.000000000
bigcom274             bigcom274 0.000000000
bigcom281             bigcom281 0.000000000
bigcom291             bigcom291 0.000000000
bigcom292             bigcom292 0.000000000
bigcom295             bigcom295 0.000000000
bigcom299             bigcom299 0.000000000
bigcom301             bigcom301 0.000000000
bigcom306             bigcom306 0.000000000
bigcom309             bigcom309 0.000000000
bigcom314             bigcom314 0.000000000
bigcom321             bigcom321 0.000000000
bigcom341             bigcom341 0.000000000
bigcom350             bigcom350 0.000000000
bigcom353             bigcom353 0.000000000
bigcom359             bigcom359 0.000000000
bigcom363             bigcom363 0.000000000
bigcom365             bigcom365 0.000000000
bigcom385             bigcom385 0.000000000
bigcom386             bigcom386 0.000000000
bigcom408             bigcom408 0.000000000
bigcom412             bigcom412 0.000000000
bigcom480             bigcom480 0.000000000
membership_s3     membership_s3 0.000000000
membership_s8     membership_s8 0.000000000
membership_s9     membership_s9 0.000000000
membership_s11   membership_s11 0.000000000
membership_s12   membership_s12 0.000000000
membership_s14   membership_s14 0.000000000
membership_s16   membership_s16 0.000000000
membership_s17   membership_s17 0.000000000
membership_s18   membership_s18 0.000000000
membership_s20   membership_s20 0.000000000
membership_s21   membership_s21 0.000000000
membership_s22   membership_s22 0.000000000
membership_s24   membership_s24 0.000000000
membership_s25   membership_s25 0.000000000
membership_s26   membership_s26 0.000000000
membership_s28   membership_s28 0.000000000
membership_s31   membership_s31 0.000000000
membership_s33   membership_s33 0.000000000
membership_s36   membership_s36 0.000000000
membership_s37   membership_s37 0.000000000
[1] "Dataset: all_TnotC Model RF, run: 1 of 10 2015-06-22 18:21:52"
     |      Out-of-bag   |
Tree |      MSE  %Var(y) |
   1 |  0.02206   190.55 |
   2 |  0.02087   180.25 |
   3 |  0.02011   173.73 |
   4 |  0.01958   169.08 |
   5 |  0.01847   159.50 |
   6 |  0.01766   152.56 |
   7 |  0.01683   145.41 |
   8 |  0.01615   139.47 |
   9 |  0.01572   135.77 |
  10 |  0.01512   130.59 |
  11 |  0.01482   127.98 |
  12 |  0.01472   127.18 |
  13 |  0.01442   124.55 |
  14 |  0.01426   123.18 |
  15 |  0.01409   121.73 |
  16 |  0.01394   120.39 |
  17 |  0.01374   118.66 |
  18 |  0.01359   117.41 |
  19 |  0.01343   116.02 |
  20 |  0.01341   115.80 |
  21 |  0.01334   115.22 |
  22 |  0.01329   114.82 |
  23 |  0.01315   113.56 |
  24 |  0.01309   113.03 |
  25 |  0.01306   112.82 |
  26 |  0.01299   112.19 |
  27 |  0.01295   111.86 |
  28 |  0.01293   111.72 |
  29 |  0.01293   111.70 |
  30 |  0.01289   111.33 |
  31 |  0.01285   111.03 |
  32 |  0.01282   110.69 |
  33 |  0.01278   110.40 |
  34 |  0.01275   110.13 |
  35 |  0.01271   109.75 |
  36 |  0.01267   109.48 |
  37 |  0.01268   109.51 |
  38 |  0.01266   109.37 |
  39 |   0.0127   109.72 |
  40 |  0.01268   109.50 |
  41 |  0.01265   109.29 |
  42 |  0.01261   108.95 |
  43 |  0.01261   108.93 |
  44 |  0.01261   108.92 |
  45 |   0.0126   108.80 |
  46 |  0.01258   108.64 |
  47 |  0.01255   108.39 |
  48 |  0.01253   108.26 |
  49 |  0.01254   108.28 |
  50 |  0.01252   108.12 |
  51 |  0.01252   108.16 |
  52 |   0.0125   107.99 |
  53 |  0.01249   107.92 |
  54 |  0.01247   107.67 |
  55 |  0.01246   107.60 |
  56 |  0.01244   107.49 |
  57 |  0.01243   107.35 |
  58 |  0.01242   107.25 |
  59 |  0.01243   107.32 |
  60 |  0.01243   107.33 |
  61 |   0.0124   107.08 |
  62 |  0.01239   107.03 |
  63 |  0.01239   107.03 |
  64 |  0.01237   106.81 |
  65 |  0.01236   106.75 |
  66 |  0.01235   106.70 |
  67 |  0.01236   106.78 |
  68 |  0.01236   106.78 |
  69 |  0.01235   106.70 |
  70 |  0.01234   106.54 |
  71 |  0.01233   106.53 |
  72 |  0.01234   106.56 |
  73 |  0.01232   106.41 |
  74 |  0.01232   106.41 |
  75 |  0.01232   106.40 |
  76 |  0.01231   106.29 |
  77 |   0.0123   106.22 |
  78 |  0.01229   106.16 |
  79 |  0.01228   106.07 |
  80 |  0.01228   106.11 |
  81 |  0.01228   106.09 |
  82 |  0.01227   106.00 |
  83 |  0.01226   105.93 |
  84 |  0.01225   105.80 |
  85 |  0.01224   105.73 |
  86 |  0.01224   105.76 |
  87 |  0.01224   105.76 |
  88 |  0.01224   105.76 |
  89 |  0.01223   105.62 |
  90 |  0.01223   105.64 |
  91 |  0.01224   105.68 |
  92 |  0.01223   105.66 |
  93 |  0.01224   105.69 |
  94 |  0.01224   105.69 |
  95 |  0.01223   105.62 |
  96 |  0.01221   105.42 |
  97 |   0.0122   105.40 |
  98 |   0.0122   105.38 |
  99 |   0.0122   105.35 |
 100 |   0.0122   105.36 |
[1] "Random Forest variable coefficients"
                      %IncMSE IncNodePurity
graph0           2.849528e-04  2.233106e-01
graph1           1.650261e-03  4.539185e-01
graph2           4.109991e-04  3.222107e-01
graph3           5.817039e-04  4.207462e-01
graph4           3.088734e-03  7.535509e-01
graph5           2.770783e-03  5.305369e-01
graph6           1.997753e-03  3.898727e-01
graph7           9.910534e-04  3.514193e-01
graph8           2.353919e-04  1.665723e-01
graph9           7.796215e-04  3.107485e-01
graph10          2.971095e-03  5.091022e-01
graph11          3.839069e-03  1.021864e+00
graph12          3.683392e-03  6.106726e-01
graph13          2.002260e-03  4.324054e-01
graph14          1.564959e-03  8.685487e-01
graph15          1.350380e-03  3.544030e-01
graph16          1.853551e-03  6.245415e-01
graph17          1.829388e-03  6.288497e-01
graph18          7.389255e-04  4.019431e-01
graph19          1.541523e-03  7.373278e-01
graph20          1.968966e-03  7.941302e-01
graph21          2.567867e-03  4.467241e-01
graph22          2.294196e-03  6.011852e-01
graph23          2.237907e-03  6.919419e-01
graph24          1.411602e-03  2.580894e-01
graph25          1.302872e-03  3.909004e-01
graph26          1.465410e-03  4.685261e-01
graph27          1.064151e-03  2.674925e-01
graph28          1.106440e-03  1.647368e-01
graph29          5.259924e-05  2.170014e-01
orbit0           9.951806e-05  3.296013e-01
orbit1           9.200338e-04  4.729194e-01
orbit2           1.424318e-03  4.249985e-01
orbit3           8.560158e-04  2.402870e-01
orbit4           1.058758e-03  3.784931e-01
orbit5           5.629458e-04  3.057902e-01
orbit6           4.755736e-03  8.597802e-01
orbit7           7.969170e-04  4.288737e-01
orbit8           2.457584e-03  3.999800e-01
orbit9           4.604177e-03  6.881443e-01
orbit10          2.218103e-03  5.534236e-01
orbit11          1.081964e-03  3.013159e-01
orbit12          7.251127e-04  4.229551e-01
orbit13          2.083651e-04  1.113920e-01
orbit14          3.651238e-04  3.101806e-01
orbit15          1.468974e-03  5.507112e-01
orbit16          4.218031e-04  4.424512e-01
orbit17          9.770215e-04  5.432236e-01
orbit18          3.876339e-03  1.542818e+00
orbit19          2.041888e-03  5.782936e-01
orbit20          8.020576e-04  5.333142e-01
orbit21          6.766358e-04  3.591694e-01
orbit22          2.393764e-03  9.578957e-01
orbit23          1.866860e-03  3.999621e-01
orbit24          3.676222e-03  1.157499e+00
orbit25          2.367710e-04  3.994514e-01
orbit26          8.489641e-04  3.447338e-01
orbit27          2.458618e-03  4.034301e-01
orbit28          1.845051e-03  6.173246e-01
orbit29          1.113125e-03  4.447332e-01
orbit30          1.675357e-03  3.560982e-01
orbit31          2.162876e-03  9.960796e-01
orbit32          1.667630e-03  6.086994e-01
orbit33          6.205109e-04  2.415393e-01
orbit34          1.808066e-03  3.010978e-01
orbit35          3.600360e-03  6.926797e-01
orbit36          1.440732e-03  4.913583e-01
orbit37          2.475021e-03  4.121298e-01
orbit38          1.233478e-03  2.583158e-01
orbit39          1.869666e-03  8.986353e-01
orbit40          8.123669e-04  5.485345e-01
orbit41          5.436590e-04  4.682492e-01
orbit42          4.069983e-04  2.609921e-01
orbit43          6.645023e-04  4.574609e-01
orbit44          1.217718e-03  4.088890e-01
orbit45          6.324216e-03  8.454524e-01
orbit46          5.643839e-04  3.871329e-01
orbit47          1.038937e-03  2.828394e-01
orbit48          6.343627e-04  4.371465e-01
orbit49          1.445272e-03  5.841202e-01
orbit50          1.244551e-03  3.168927e-01
orbit51          1.470307e-03  4.173510e-01
orbit52          1.127835e-03  4.232455e-01
orbit53          2.843320e-04  3.552076e-01
orbit54          1.406949e-03  4.057900e-01
orbit55          7.558851e-05  1.735216e-01
orbit56          4.093612e-03  8.711818e-01
orbit57          3.663519e-04  2.801087e-01
orbit58          2.436877e-04  1.670370e-01
orbit59          8.674790e-04  4.288078e-01
orbit60          1.084661e-03  3.470087e-01
orbit61          6.635563e-04  2.266755e-01
orbit62          1.011079e-03  5.346863e-01
orbit63          1.880128e-03  3.949070e-01
orbit64          2.426710e-03  3.720891e-01
orbit65          2.597725e-03  4.318682e-01
orbit66          1.164188e-03  4.417888e-01
orbit67          1.478021e-04  5.495188e-02
orbit68          1.269993e-03  2.671644e-01
orbit69          2.426209e-04  1.578652e-01
orbit70          1.297288e-03  2.992424e-01
orbit71          5.269222e-04  1.381154e-01
orbit72          1.062322e-04  1.565022e-01
AP               2.609241e-05  1.019442e-01
bet              2.122003e-03  1.524171e+00
ecc              4.577278e-04  2.876778e-01
eccrad           1.921521e-04  2.288954e-01
close            1.286093e-03  3.071505e-01
constraint       1.895506e-03  1.369134e+00
coreness         9.735223e-04  3.619153e-01
knn              2.544580e-03  1.470487e+00
hubscore         2.924928e-04  2.435409e-01
pagerank         4.112862e-03  3.844174e+00
trans            1.503997e-03  1.469512e+00
evcent           6.740187e-04  5.271247e-01
first            5.044563e-04  2.318723e-01
upto_second      2.564628e-03  6.265295e-01
upto_third       7.470833e-04  5.026774e-01
upto_fourth      1.651692e-03  3.160944e-01
upto_fifth       3.080733e-03  5.728264e-01
upto_sixth       1.625998e-03  7.561682e-01
second           1.368840e-03  3.867146e-01
third            3.785610e-03  1.117614e+00
fourth           3.103959e-03  1.709870e+00
fifth            2.716043e-03  1.053463e+00
sixth            1.546565e-03  8.789468e-01
ratio1           2.049557e-03  1.282527e+00
ratio2           7.855442e-03  2.337739e+00
ratio3           1.271201e-03  9.794408e-01
ratio4           4.630343e-03  1.452079e+00
ratio5           3.988494e-03  4.925957e+00
ratio6           2.684125e-03  1.166515e+00
selfinter        3.149372e-03  4.523864e-01
walktrap_vertex  1.186962e-03  1.676797e+00
bigcom1          0.000000e+00  0.000000e+00
bigcom2          0.000000e+00  1.110223e-18
bigcom3          3.289489e-04  5.425594e-01
bigcom4          4.608202e-05  3.733401e-02
bigcom6         -4.032818e-06  5.220344e-01
bigcom8          0.000000e+00  1.387779e-19
bigcom9          0.000000e+00  0.000000e+00
bigcom11        -1.315449e-05  1.339698e-01
bigcom13         0.000000e+00  1.387779e-19
bigcom15         0.000000e+00  0.000000e+00
bigcom16         0.000000e+00  0.000000e+00
bigcom21         0.000000e+00  2.775558e-19
bigcom22         4.080884e-04  9.201842e-02
bigcom24         0.000000e+00  0.000000e+00
bigcom26         5.818449e-05  2.185845e-01
bigcom28         3.666828e-04  2.904929e-01
bigcom30         5.761111e-04  1.095960e+00
bigcom31         0.000000e+00  1.665335e-18
bigcom32         0.000000e+00  6.938894e-20
bigcom33         5.372244e-07  6.109775e-01
bigcom34         0.000000e+00  1.561251e-19
bigcom36         0.000000e+00  0.000000e+00
bigcom37         0.000000e+00  0.000000e+00
bigcom38         9.420177e-05  2.800653e-01
bigcom39         0.000000e+00  1.110223e-18
bigcom40         0.000000e+00  1.387779e-19
bigcom43         0.000000e+00  1.387779e-19
bigcom44         0.000000e+00  8.333333e-03
bigcom46        -3.130871e-05  5.558547e-01
bigcom47         0.000000e+00  0.000000e+00
bigcom49         0.000000e+00  1.387779e-19
bigcom50         0.000000e+00  6.938894e-20
bigcom51         0.000000e+00  1.387779e-19
bigcom52         3.917455e-05  1.052915e+00
bigcom54         0.000000e+00  0.000000e+00
bigcom56         0.000000e+00  1.110223e-18
bigcom62        -1.815830e-05  6.258105e-01
bigcom66         0.000000e+00  1.110223e-18
bigcom68         0.000000e+00  1.110223e-18
bigcom69         0.000000e+00  1.387779e-18
bigcom71         0.000000e+00  0.000000e+00
bigcom72         0.000000e+00  5.551115e-19
bigcom73         9.297913e-06  1.703664e-01
bigcom74         0.000000e+00  6.938894e-20
bigcom75         2.247099e-06  4.948772e-01
bigcom76         0.000000e+00  4.163336e-19
bigcom77         0.000000e+00  1.110223e-18
bigcom79         0.000000e+00  3.400058e-18
bigcom80         0.000000e+00  0.000000e+00
bigcom82         0.000000e+00  2.775558e-18
bigcom83         0.000000e+00  3.469447e-20
bigcom84         0.000000e+00  1.110223e-18
bigcom85         0.000000e+00  6.938894e-20
bigcom87         0.000000e+00  5.551115e-19
bigcom89         0.000000e+00  1.665335e-18
bigcom91        -2.200112e-05  2.977029e-01
bigcom92         6.284378e-05  2.483258e-01
bigcom93         0.000000e+00  6.938894e-19
bigcom96         0.000000e+00  0.000000e+00
bigcom97         0.000000e+00  1.665335e-18
bigcom98         0.000000e+00  0.000000e+00
bigcom99         0.000000e+00  1.110223e-18
bigcom101        5.096356e-05  2.203951e-01
bigcom104       -4.195653e-05  1.781726e-01
bigcom106        0.000000e+00  1.110223e-18
bigcom109        0.000000e+00  0.000000e+00
bigcom113        0.000000e+00  5.551115e-19
bigcom116        0.000000e+00  0.000000e+00
bigcom120        0.000000e+00  1.387779e-19
bigcom123        0.000000e+00  0.000000e+00
bigcom126        0.000000e+00  0.000000e+00
bigcom127        0.000000e+00  0.000000e+00
bigcom137        0.000000e+00  1.110223e-18
bigcom139        0.000000e+00  0.000000e+00
bigcom140        0.000000e+00  6.938894e-19
bigcom143       -9.036948e-06  1.503659e-01
bigcom145        0.000000e+00  2.775558e-19
bigcom146        0.000000e+00  1.110223e-18
bigcom147        0.000000e+00  0.000000e+00
bigcom149        0.000000e+00  0.000000e+00
bigcom153        0.000000e+00  0.000000e+00
bigcom154        0.000000e+00  1.110223e-18
bigcom156        0.000000e+00  1.110223e-18
bigcom157        0.000000e+00  0.000000e+00
bigcom158        0.000000e+00  0.000000e+00
bigcom160        0.000000e+00  0.000000e+00
bigcom161        0.000000e+00  1.110223e-18
bigcom162        0.000000e+00  1.110223e-18
bigcom164        0.000000e+00  1.665335e-18
bigcom166        0.000000e+00  0.000000e+00
bigcom167        0.000000e+00  0.000000e+00
bigcom171        0.000000e+00  0.000000e+00
bigcom173        0.000000e+00  0.000000e+00
bigcom175        0.000000e+00  0.000000e+00
bigcom176        0.000000e+00  0.000000e+00
bigcom177        0.000000e+00  0.000000e+00
bigcom178        2.848174e-08  4.584245e-01
bigcom180        0.000000e+00  0.000000e+00
bigcom181       -1.864178e-05  1.652632e-01
bigcom184        0.000000e+00  1.110223e-18
bigcom186        0.000000e+00  0.000000e+00
bigcom187        0.000000e+00  0.000000e+00
bigcom189        0.000000e+00  6.938894e-20
bigcom194        0.000000e+00  5.551115e-19
bigcom195        0.000000e+00  1.110223e-18
bigcom196        0.000000e+00  0.000000e+00
bigcom204        3.121030e-05  2.791567e-01
bigcom205       -2.599442e-05  5.174032e-01
bigcom212        0.000000e+00  2.220446e-18
bigcom214        0.000000e+00  0.000000e+00
bigcom222        0.000000e+00  0.000000e+00
bigcom223        0.000000e+00  5.551115e-19
bigcom226        0.000000e+00  0.000000e+00
bigcom227        0.000000e+00  1.110223e-18
bigcom229        0.000000e+00  0.000000e+00
bigcom233        0.000000e+00  0.000000e+00
bigcom236        0.000000e+00  2.775558e-18
bigcom237        0.000000e+00  1.179612e-18
bigcom246        0.000000e+00  1.249001e-18
bigcom248        0.000000e+00  1.179612e-18
bigcom249        0.000000e+00  2.220446e-18
bigcom250        0.000000e+00  0.000000e+00
bigcom254        0.000000e+00  0.000000e+00
bigcom266        0.000000e+00  1.110223e-18
bigcom269        0.000000e+00  0.000000e+00
bigcom272        0.000000e+00  0.000000e+00
bigcom274        0.000000e+00  0.000000e+00
bigcom281        0.000000e+00  0.000000e+00
bigcom291        0.000000e+00  0.000000e+00
bigcom292        0.000000e+00  5.551115e-19
bigcom295        0.000000e+00  0.000000e+00
bigcom299       -2.332755e-05  4.519483e-01
bigcom301        0.000000e+00  1.665335e-18
bigcom306        0.000000e+00  0.000000e+00
bigcom309        0.000000e+00  0.000000e+00
bigcom314        0.000000e+00  1.110223e-18
bigcom321        0.000000e+00  5.551115e-19
bigcom341        0.000000e+00  2.220446e-18
bigcom350        0.000000e+00  0.000000e+00
bigcom353        0.000000e+00  1.249001e-18
bigcom359        0.000000e+00  3.365364e-18
bigcom363        0.000000e+00  0.000000e+00
bigcom365        0.000000e+00  0.000000e+00
bigcom385        9.001515e-06  5.012815e-01
bigcom386        0.000000e+00  0.000000e+00
bigcom408        0.000000e+00  3.469447e-20
bigcom412        0.000000e+00  1.387779e-19
bigcom480        0.000000e+00  0.000000e+00
spin_vertex      4.575427e-04  1.548552e+00
membership_s1    5.988853e-04  3.602105e-01
membership_s3    0.000000e+00  0.000000e+00
membership_s4    1.920103e-04  1.406761e-01
membership_s5    1.236193e-04  1.216594e-01
membership_s6    1.355791e-04  1.604479e-01
membership_s7    7.552297e-05  3.212134e-01
membership_s8    0.000000e+00  2.220446e-18
membership_s9    0.000000e+00  2.220446e-18
membership_s11   0.000000e+00  5.551115e-19
membership_s12   0.000000e+00  1.110223e-18
membership_s14  -4.159306e-05  2.332767e-01
membership_s15   7.872181e-05  3.766922e-01
membership_s16   0.000000e+00  2.289835e-18
membership_s17   0.000000e+00  1.110223e-18
membership_s18   0.000000e+00  8.333333e-03
membership_s20   0.000000e+00  5.551115e-19
membership_s21   2.753632e-05  2.638088e-01
membership_s22   0.000000e+00  0.000000e+00
membership_s24   1.579066e-05  3.611111e-02
membership_s25  -6.761325e-06  1.217675e-02
membership_s26   0.000000e+00  0.000000e+00
membership_s27  -4.884813e-06  8.290188e-02
membership_s28   0.000000e+00  3.330669e-18
membership_s30   1.256366e-04  1.101741e-01
membership_s31   1.532884e-04  1.046395e-01
membership_s32   4.319406e-04  1.187629e+00
membership_s33   0.000000e+00  0.000000e+00
membership_s36   0.000000e+00  1.301043e-20
membership_s37   0.000000e+00  1.387779e-19
V1               4.987814e-03  2.192728e+00
V2               1.619719e-03  3.094622e+00
pdi              1.315687e-04  6.395606e-01
adhesion         1.368441e-02  3.003435e+00
cohesion         1.788779e-02  2.889582e+00
inner            8.466754e-03  3.552389e+00
outer            5.468855e-03  5.247141e+00
ioratio          9.251670e-03  2.323583e+00
comsize          8.499263e-03  2.968269e+00
[1] "Dataset: all_TnotC Model GLM, run: 1 of 10 2015-06-22 18:27:30"
[1] "glmnet variable coefficients"
                         [,1]          [,2]
(Intercept)     -4.435114e+00 -6.833523e+00
graph0           1.783295e-41  2.875915e-04
graph1          -1.401497e-44 -1.751593e-07
graph2          -1.508841e-42 -8.382698e-05
graph3          -5.738208e-46 -1.203701e-08
graph4          -2.231536e-47 -7.107897e-11
graph5          -1.624071e-43 -3.970969e-06
graph6          -4.897420e-45 -9.052262e-08
graph7          -1.207423e-43 -2.027029e-06
graph8          -9.774672e-43 -4.954052e-05
graph9          -1.347274e-47 -3.281853e-10
graph10         -5.243404e-49 -7.218824e-13
graph11         -5.155736e-50 -1.706985e-13
graph12         -3.450275e-47 -3.987689e-10
graph13         -1.544560e-46 -3.066956e-09
graph14         -5.520710e-48 -4.249710e-11
graph15         -6.785831e-45 -9.888809e-08
graph16         -1.364760e-46 -8.773399e-10
graph17         -2.672850e-46 -3.956940e-09
graph18         -4.815719e-45 -8.812282e-08
graph19         -7.708154e-46 -5.307435e-09
graph20         -1.905212e-44 -4.093375e-07
graph21         -3.598298e-45  1.112783e-08
graph22         -2.001530e-44 -5.016180e-07
graph23         -5.612375e-45 -1.336561e-07
graph24         -5.653144e-45  2.684410e-09
graph25         -5.759771e-45  8.530231e-07
graph26         -1.945454e-44 -4.531054e-07
graph27          1.383880e-43  1.213242e-05
graph28          2.467271e-44  2.074091e-06
graph29         -1.184798e-42 -8.292326e-05
orbit0           1.783295e-41  2.902399e-04
orbit1          -6.080061e-43 -9.807158e-06
orbit2          -1.047029e-44 -1.145260e-07
orbit3          -1.508841e-42 -8.244726e-05
orbit4           3.290743e-45 -1.037669e-07
orbit5          -7.018690e-46 -1.180433e-08
orbit6          -3.311796e-45 -1.171541e-08
orbit7          -1.045958e-47 -2.889789e-11
orbit8          -1.624071e-43 -3.920628e-06
orbit9          -9.724447e-45  5.229068e-07
orbit10         -2.938594e-44 -8.980289e-07
orbit11         -4.210924e-45 -4.403476e-08
orbit12          5.150169e-43  1.103089e-05
orbit13         -2.922476e-43 -5.152239e-06
orbit14         -9.774672e-43 -4.817147e-05
orbit15          8.893818e-47 -3.746413e-09
orbit16         -1.595082e-47 -3.542673e-10
orbit17         -1.245634e-46 -1.953248e-09
orbit18          8.976270e-47  6.874501e-10
orbit19         -9.410269e-47 -2.098915e-10
orbit20         -1.554175e-47  1.544934e-10
orbit21         -3.475063e-49 -1.982522e-12
orbit22         -5.430273e-48 -2.649414e-11
orbit23         -1.844421e-50 -9.328105e-15
orbit24          6.321153e-46  6.257297e-10
orbit25         -7.266856e-46 -1.013903e-08
orbit26         -3.489912e-47 -3.578773e-10
orbit27          6.984211e-45  5.559161e-08
orbit28         -5.338330e-46 -9.335565e-09
orbit29         -3.973334e-46 -1.941982e-08
orbit30         -4.265622e-46 -3.478319e-09
orbit31         -8.401856e-46 -1.233132e-09
orbit32         -1.387309e-46 -2.510847e-09
orbit33         -2.381658e-48 -6.176374e-12
orbit34         -6.785831e-45 -9.674987e-08
orbit35         -8.123982e-45  2.552153e-08
orbit36         -9.823085e-46 -1.704666e-08
orbit37         -1.211770e-45  6.038494e-09
orbit38         -1.065650e-46 -1.215170e-09
orbit39         -2.231281e-45  1.098145e-07
orbit40         -2.236405e-45 -5.661095e-08
orbit41         -1.829968e-45 -3.534963e-08
orbit42         -2.140836e-46 -1.696375e-09
orbit43         -1.080662e-44 -3.003223e-07
orbit44         -5.660119e-45 -6.437390e-08
orbit45          4.534077e-44  7.355593e-07
orbit46          7.911919e-45  2.283931e-07
orbit47         -1.609383e-45 -1.482737e-08
orbit48         -2.353543e-45 -2.347368e-08
orbit49         -5.811900e-44 -3.470506e-07
orbit50         -1.953264e-44 -5.392794e-07
orbit51         -7.562188e-46  4.756803e-07
orbit52         -1.367749e-44 -1.526356e-07
orbit53         -8.016440e-45 -5.435248e-08
orbit54         -1.179826e-44 -2.600181e-06
orbit55         -2.594006e-44 -4.221164e-07
orbit56          3.686089e-43  1.694304e-06
orbit57         -9.930775e-45 -3.009281e-07
orbit58         -1.077568e-44 -1.359172e-07
orbit59          5.502078e-44  1.963701e-06
orbit60         -1.844612e-44 -1.101472e-07
orbit61         -2.348934e-44 -3.018475e-07
orbit62          5.401863e-43  1.115614e-05
orbit63         -1.118134e-45  2.735282e-06
orbit64         -6.430290e-44  1.986539e-07
orbit65          1.213651e-42  1.010517e-05
orbit66         -3.640966e-46 -1.395996e-07
orbit67         -7.420453e-44 -1.312769e-06
orbit68          4.020186e-43  2.624597e-05
orbit69         -6.299689e-43 -1.176045e-05
orbit70          2.672670e-42  9.081180e-05
orbit71         -3.264883e-43 -9.014365e-06
orbit72         -1.184798e-42 -8.344031e-05
AP               7.327719e-39  8.408260e-02
bet              2.865768e-46  6.857250e-08
ecc              1.252143e-39  3.088018e-02
eccrad           7.512859e-39  1.846887e-01
close            7.115532e-39  1.679184e-01
constraint      -1.148819e-38 -2.266938e-01
coreness         3.966901e-40  1.440269e-03
knn             -9.073857e-42 -8.345798e-05
hubscore        -1.348222e-39  4.463071e-02
pagerank        -1.837977e-38 -4.633974e-01
trans            1.190088e-38  2.743485e-01
evcent          -2.028919e-39  3.948402e-02
first            1.783295e-41  2.896991e-04
upto_second     -1.268420e-42 -1.150191e-05
upto_third       2.033286e-43  4.254932e-06
upto_fourth      2.385501e-43 -4.296119e-06
upto_fifth       1.051814e-42  1.801385e-05
upto_sixth       2.061644e-42  5.112549e-05
second          -1.331158e-42 -1.221526e-05
third            5.132931e-43  8.555333e-06
fourth          -2.638637e-43 -1.208725e-05
fifth           -1.831527e-43  9.981274e-06
sixth           -1.272164e-42 -1.853727e-05
ratio1          -9.038022e-42 -8.062960e-05
ratio2           6.552198e-42  3.932480e-04
ratio3          -6.478104e-42  2.617435e-04
ratio4          -2.094787e-41 -3.873633e-04
ratio5          -1.334936e-41 -1.714045e-04
ratio6          -1.992912e-42 -2.921792e-05
selfinter        1.445897e-38  2.449672e-01
walktrap_vertex  7.235163e-41 -8.625577e-02
bigcom1         -1.236016e-38 -2.499558e-01
bigcom2         -1.184500e-38 -3.268917e-01
bigcom3          2.974301e-38  4.108942e-01
bigcom4         -1.158517e-39  4.662994e-02
bigcom6          1.325440e-37  1.331457e+00
bigcom8         -1.212947e-38 -3.326464e-01
bigcom9         -1.188652e-38 -3.188002e-01
bigcom11         3.214568e-38  4.370881e-01
bigcom13        -1.186473e-38 -3.749444e-01
bigcom15        -1.186968e-38 -2.633432e-01
bigcom16        -1.184401e-38 -2.514913e-01
bigcom21        -1.191237e-38 -5.405467e-01
bigcom22         8.208730e-39  2.518851e-02
bigcom24        -1.184106e-38 -3.676234e-01
bigcom26         8.040858e-39  9.087541e-02
bigcom28         2.146958e-38  2.734890e-01
bigcom30         9.178884e-38  7.575396e-01
bigcom31        -1.183811e-38 -3.437487e-01
bigcom32        -1.184992e-38 -4.712755e-01
bigcom33         2.407721e-37  1.793801e+00
bigcom34        -1.183909e-38 -3.081898e-01
bigcom36        -1.184894e-38 -5.086922e-01
bigcom37        -1.183712e-38 -2.551718e-01
bigcom38         7.241409e-38  1.125561e+00
bigcom39        -1.186374e-38 -4.314547e-01
bigcom40        -8.459412e-39 -1.517066e-01
bigcom43        -1.184303e-38 -3.155291e-01
bigcom44        -1.201081e-38 -2.309305e-01
bigcom46         1.399145e-37  1.218865e+00
bigcom47        -1.184795e-38 -4.703427e-01
bigcom49        -1.184598e-38 -3.390109e-01
bigcom50        -1.184401e-38 -4.327580e-01
bigcom51        -1.183909e-38 -3.273513e-01
bigcom52         3.250292e-37  1.965907e+00
bigcom54        -1.183712e-38 -2.573660e-01
bigcom56        -1.184992e-38 -4.404269e-01
bigcom62         1.902661e-37  1.468260e+00
bigcom66        -1.183811e-38 -4.229893e-01
bigcom68        -1.183909e-38 -2.918866e-01
bigcom69        -1.184894e-38 -3.784782e-01
bigcom71        -1.184894e-38 -2.511645e-01
bigcom72        -1.183811e-38 -2.449190e-01
bigcom73         3.633025e-38  4.230006e-01
bigcom74        -1.184795e-38 -4.239682e-01
bigcom75         1.902661e-37  1.425618e+00
bigcom76        -1.184303e-38 -3.473393e-01
bigcom77        -1.184303e-38 -5.125532e-01
bigcom79        -1.183811e-38 -4.959229e-01
bigcom80        -1.184303e-38 -5.075007e-01
bigcom82        -1.184303e-38 -5.520157e-01
bigcom83        -1.183811e-38 -2.134836e-01
bigcom84        -1.184204e-38 -5.149252e-01
bigcom85        -1.184106e-38 -4.807922e-01
bigcom87        -1.184401e-38 -4.479422e-01
bigcom89        -1.183811e-38 -3.635100e-01
bigcom91         7.241409e-38  5.806867e-01
bigcom92         4.952083e-38  8.074999e-01
bigcom93        -1.183811e-38 -2.202951e-01
bigcom96        -1.183811e-38 -5.659174e-01
bigcom97        -1.184598e-38 -4.696347e-01
bigcom98        -1.183811e-38 -4.131711e-01
bigcom99        -1.183811e-38 -2.723874e-01
bigcom101        4.434986e-38  1.207465e+00
bigcom104        6.038713e-38  8.218021e-01
bigcom106       -1.184106e-38 -4.206179e-01
bigcom109       -1.184007e-38 -3.357277e-01
bigcom113       -1.184204e-38 -4.822357e-01
bigcom116       -1.187760e-38 -4.794757e-01
bigcom120       -1.183909e-38 -4.925234e-01
bigcom123       -1.184007e-38 -3.972050e-01
bigcom126       -1.183712e-38 -3.276107e-01
bigcom127       -1.184007e-38 -2.698768e-01
bigcom137       -1.184303e-38 -4.592300e-01
bigcom139       -1.183515e-38 -4.892958e-01
bigcom140       -1.184007e-38 -3.911861e-01
bigcom143        1.565950e-37  1.283809e+00
bigcom145       -1.183712e-38 -3.097967e-01
bigcom146       -1.184007e-38 -3.217217e-01
bigcom147       -1.185584e-38 -3.291119e-01
bigcom149       -1.183811e-38 -3.062898e-01
bigcom153       -1.184697e-38 -4.220102e-01
bigcom154       -1.184697e-38 -2.384965e-01
bigcom156       -1.184106e-38 -4.090921e-01
bigcom157       -1.184795e-38 -7.768363e-01
bigcom158       -1.183811e-38 -3.509028e-01
bigcom160       -1.183811e-38 -4.108969e-01
bigcom161       -1.183811e-38 -3.404210e-01
bigcom162       -1.183811e-38 -2.961521e-01
bigcom164       -1.183614e-38 -3.609296e-01
bigcom166       -1.184598e-38 -2.979755e-01
bigcom167       -1.185486e-38 -4.896252e-01
bigcom171       -1.184401e-38 -4.751918e-01
bigcom173       -1.184007e-38 -3.184553e-01
bigcom175       -1.183712e-38 -1.979109e-01
bigcom176       -1.183712e-38 -3.370181e-01
bigcom177       -1.183909e-38 -3.579545e-01
bigcom178        1.565950e-37  1.397436e+00
bigcom180       -1.183811e-38 -3.325176e-01
bigcom181        4.765182e-38  7.925967e-01
bigcom184       -1.183811e-38 -3.839679e-01
bigcom186       -1.183811e-38 -6.136169e-01
bigcom187       -1.183712e-38 -6.792274e-01
bigcom189       -1.184500e-38 -3.201214e-01
bigcom194       -1.184007e-38 -2.685582e-01
bigcom195       -1.183909e-38 -3.235165e-01
bigcom196       -1.183811e-38 -5.936610e-01
bigcom204        8.925107e-38  1.105811e+00
bigcom205        1.902661e-37  1.604605e+00
bigcom212       -1.183909e-38 -3.248433e-01
bigcom214       -1.184007e-38 -3.374620e-01
bigcom222       -1.183712e-38 -3.019218e-01
bigcom223       -1.183909e-38 -5.055962e-01
bigcom226       -1.183811e-38 -2.976701e-01
bigcom227       -1.183811e-38 -3.460222e-01
bigcom229       -1.183614e-38 -3.193507e-01
bigcom233       -1.183811e-38 -4.903749e-01
bigcom236       -1.183712e-38 -3.342860e-01
bigcom237       -1.183712e-38 -4.042393e-01
bigcom246       -1.184697e-38 -3.317658e-01
bigcom248       -1.184894e-38 -4.547385e-01
bigcom249       -1.183811e-38 -4.334517e-01
bigcom250       -1.184894e-38 -2.858158e-01
bigcom254       -1.184007e-38 -2.929257e-01
bigcom266       -1.183811e-38 -4.999490e-01
bigcom269       -1.183909e-38 -2.851203e-01
bigcom272       -1.183712e-38 -3.426629e-01
bigcom274       -1.187660e-38 -2.168022e-01
bigcom281       -1.184106e-38 -2.820879e-01
bigcom291       -1.183811e-38 -3.586196e-01
bigcom292       -1.183811e-38 -4.203637e-01
bigcom295       -1.184007e-38 -4.366213e-01
bigcom299        2.407721e-37  1.659137e+00
bigcom301       -1.184500e-38 -2.717759e-01
bigcom306       -1.183811e-38 -2.757835e-01
bigcom309       -1.184106e-38 -4.107836e-01
bigcom314       -1.183811e-38 -5.336863e-01
bigcom321       -1.184401e-38 -3.134177e-01
bigcom341       -1.183712e-38 -3.981922e-01
bigcom350       -1.183811e-38 -4.823516e-01
bigcom353       -1.183712e-38 -2.968258e-01
bigcom359       -1.183811e-38 -4.603771e-01
bigcom363       -1.183811e-38 -1.030678e-01
bigcom365       -1.183909e-38 -5.518318e-01
bigcom385        1.325440e-37  1.311314e+00
bigcom386       -1.183712e-38 -3.022824e-01
bigcom408       -1.184204e-38 -4.586211e-01
bigcom412       -1.183909e-38 -3.822211e-01
bigcom480       -1.183909e-38 -2.399761e-01
spin_vertex     -2.326766e-39  1.325849e-01
membership_s1    1.413542e-38  1.813257e-01
membership_s3   -1.185288e-38 -3.947737e-01
membership_s4   -7.009937e-39 -5.899105e-02
membership_s5   -7.458573e-39 -1.212899e-01
membership_s6   -8.115757e-39 -2.274650e-02
membership_s7   -7.818587e-39 -9.260273e-02
membership_s8   -1.184303e-38 -3.963908e-01
membership_s9   -1.184894e-38 -3.923167e-01
membership_s11  -1.184401e-38 -3.948180e-01
membership_s12  -1.184697e-38 -3.722004e-01
membership_s14   1.004754e-37  1.060869e+00
membership_s15   5.972740e-39  2.726292e-01
membership_s16  -1.184598e-38 -3.235404e-01
membership_s17  -1.184204e-38 -3.518241e-01
membership_s18  -1.192234e-38 -2.942301e-01
membership_s20  -1.184007e-38 -3.511656e-01
membership_s21  -5.975821e-39 -1.235643e-01
membership_s22  -1.186572e-38 -2.902627e-01
membership_s24  -1.186671e-38 -8.865571e-01
membership_s25   2.863032e-38  7.849612e-01
membership_s26  -1.184992e-38 -3.884357e-01
membership_s27  -3.280263e-39 -1.494010e-02
membership_s28  -1.184894e-38 -4.180688e-01
membership_s30   1.154595e-38  1.321633e-01
membership_s31  -1.876440e-39 -4.108081e-02
membership_s32   3.154120e-38  4.834059e-01
membership_s33  -1.184007e-38 -3.287300e-01
membership_s36  -1.307079e-38 -2.821721e-01
membership_s37  -1.193233e-38 -3.148539e-01
V1               1.506457e-38  9.810796e-02
V2              -5.441716e-39 -3.573689e-01
pdi              1.265775e-36  7.915465e+01
adhesion        -7.481469e-43 -5.577631e-06
cohesion         1.494647e-42  1.094005e-05
inner            3.788325e-43  7.375347e-07
outer            2.834978e-43 -6.919248e-06
ioratio          2.357477e-39 -1.004196e-01
comsize          5.784322e-42  1.335049e-04
[1] "Dataset: all_TnotC Model GBM, run: 2 of 10 2015-06-22 18:30:10"
Iter   TrainDeviance   ValidDeviance   StepSize   Improve
     1        0.1227            -nan     0.0100    0.0001
     2        0.1210            -nan     0.0100    0.0002
     3        0.1194            -nan     0.0100    0.0002
     4        0.1185            -nan     0.0100    0.0001
     5        0.1171            -nan     0.0100    0.0000
     6        0.1158            -nan     0.0100    0.0001
     7        0.1147            -nan     0.0100    0.0001
     8        0.1135            -nan     0.0100    0.0000
     9        0.1125            -nan     0.0100    0.0001
    10        0.1118            -nan     0.0100    0.0002
    20        0.1044            -nan     0.0100    0.0001
    40        0.0947            -nan     0.0100    0.0000
    60        0.0878            -nan     0.0100    0.0000
    80        0.0827            -nan     0.0100   -0.0000
   100        0.0784            -nan     0.0100   -0.0000
   120        0.0744            -nan     0.0100   -0.0000
   140        0.0713            -nan     0.0100   -0.0000
   160        0.0680            -nan     0.0100   -0.0000
   180        0.0651            -nan     0.0100   -0.0000
   200        0.0626            -nan     0.0100   -0.0000
   204        0.0621            -nan     0.0100   -0.0000

[1] "GBM variable coefficients"
                            var     rel.inf
ratio5                   ratio5 6.743764423
pagerank               pagerank 5.335321981
comsize                 comsize 4.933118288
V2                           V2 4.476209901
outer                     outer 3.269174270
inner                     inner 3.029277100
walktrap_vertex walktrap_vertex 2.537151686
ioratio                 ioratio 2.474205315
spin_vertex         spin_vertex 2.427322339
trans                     trans 2.406547592
membership_s32   membership_s32 2.388055740
V1                           V1 2.222091604
bigcom46               bigcom46 2.182960917
knn                         knn 2.110216414
ratio4                   ratio4 2.090565420
ratio1                   ratio1 2.051365435
adhesion               adhesion 2.043050843
cohesion               cohesion 1.632804281
graph11                 graph11 1.551265595
orbit18                 orbit18 1.407841539
bet                         bet 1.282632159
third                     third 1.187412991
orbit62                 orbit62 1.113291720
ratio2                   ratio2 1.074101384
graph20                 graph20 0.952928898
graph4                   graph4 0.895675675
orbit63                 orbit63 0.831335177
orbit56                 orbit56 0.813644071
graph23                 graph23 0.766572233
orbit50                 orbit50 0.717329701
orbit33                 orbit33 0.707591444
orbit29                 orbit29 0.679488051
orbit49                 orbit49 0.672018075
selfinter             selfinter 0.667537829
graph7                   graph7 0.648175928
fourth                   fourth 0.641860708
graph5                   graph5 0.632342767
orbit53                 orbit53 0.623754209
orbit27                 orbit27 0.595683503
graph19                 graph19 0.593599277
ratio6                   ratio6 0.587961106
bigcom3                 bigcom3 0.575623484
bigcom30               bigcom30 0.565510778
orbit11                 orbit11 0.543728483
bigcom92               bigcom92 0.530180914
coreness               coreness 0.481033136
upto_second         upto_second 0.479896177
graph1                   graph1 0.477943423
graph25                 graph25 0.473367352
orbit38                 orbit38 0.469617613
graph10                 graph10 0.448220194
graph12                 graph12 0.434587744
upto_sixth           upto_sixth 0.420144916
orbit31                 orbit31 0.413097906
bigcom11               bigcom11 0.411202546
graph9                   graph9 0.409543366
upto_fifth           upto_fifth 0.398340089
orbit16                 orbit16 0.396414841
orbit30                 orbit30 0.395620582
orbit32                 orbit32 0.390054988
graph6                   graph6 0.364710341
orbit48                 orbit48 0.364676937
orbit39                 orbit39 0.354730036
orbit45                 orbit45 0.353070416
orbit65                 orbit65 0.347424084
graph22                 graph22 0.347204841
orbit28                 orbit28 0.344360525
orbit57                 orbit57 0.337897240
orbit36                 orbit36 0.333875289
membership_s15   membership_s15 0.331521574
orbit2                   orbit2 0.319845184
graph14                 graph14 0.316425246
orbit19                 orbit19 0.310444004
evcent                   evcent 0.308788175
orbit59                 orbit59 0.307542031
orbit46                 orbit46 0.305163861
graph17                 graph17 0.304657963
ratio3                   ratio3 0.304506888
orbit64                 orbit64 0.300234052
orbit52                 orbit52 0.299044017
orbit51                 orbit51 0.297234399
orbit70                 orbit70 0.288694602
orbit12                 orbit12 0.286553171
membership_s30   membership_s30 0.283559128
constraint           constraint 0.276316780
orbit20                 orbit20 0.270596316
bigcom28               bigcom28 0.268410483
orbit21                 orbit21 0.267276021
pdi                         pdi 0.262487674
orbit40                 orbit40 0.260197212
orbit17                 orbit17 0.238588858
fifth                     fifth 0.238276041
graph27                 graph27 0.238132725
upto_third           upto_third 0.237872626
orbit54                 orbit54 0.235849266
orbit24                 orbit24 0.233111209
sixth                     sixth 0.231471348
orbit47                 orbit47 0.230454595
graph3                   graph3 0.228871953
graph2                   graph2 0.227886806
graph15                 graph15 0.223688174
second                   second 0.213902224
orbit35                 orbit35 0.212548424
upto_fourth         upto_fourth 0.204121932
hubscore               hubscore 0.200608070
graph21                 graph21 0.198494913
orbit61                 orbit61 0.196500548
ecc                         ecc 0.193624704
close                     close 0.193517722
orbit37                 orbit37 0.191646293
orbit10                 orbit10 0.190673847
orbit7                   orbit7 0.184511958
orbit68                 orbit68 0.181851832
orbit15                 orbit15 0.179677573
graph8                   graph8 0.178458209
bigcom22               bigcom22 0.171679502
orbit41                 orbit41 0.161975510
graph0                   graph0 0.158140089
orbit44                 orbit44 0.156447373
orbit58                 orbit58 0.151027610
orbit67                 orbit67 0.150884598
membership_s1     membership_s1 0.146444154
orbit25                 orbit25 0.143273876
orbit9                   orbit9 0.136769905
graph26                 graph26 0.123363065
orbit42                 orbit42 0.107406588
orbit26                 orbit26 0.100541000
graph16                 graph16 0.094033275
graph13                 graph13 0.093271888
AP                           AP 0.087028286
graph24                 graph24 0.083329126
orbit13                 orbit13 0.078434186
bigcom4                 bigcom4 0.072509402
orbit60                 orbit60 0.067928674
bigcom26               bigcom26 0.062913261
membership_s27   membership_s27 0.057657332
orbit55                 orbit55 0.045241564
orbit69                 orbit69 0.043017325
orbit23                 orbit23 0.031847518
membership_s5     membership_s5 0.028232966
bigcom40               bigcom40 0.022983070
graph29                 graph29 0.018022376
orbit5                   orbit5 0.017738047
bigcom38               bigcom38 0.015810209
bigcom104             bigcom104 0.013865851
graph28                 graph28 0.013298328
graph18                 graph18 0.009783400
orbit43                 orbit43 0.009647225
orbit22                 orbit22 0.006163125
orbit66                 orbit66 0.006123840
orbit0                   orbit0 0.000000000
orbit1                   orbit1 0.000000000
orbit3                   orbit3 0.000000000
orbit4                   orbit4 0.000000000
orbit6                   orbit6 0.000000000
orbit8                   orbit8 0.000000000
orbit14                 orbit14 0.000000000
orbit34                 orbit34 0.000000000
orbit71                 orbit71 0.000000000
orbit72                 orbit72 0.000000000
eccrad                   eccrad 0.000000000
first                     first 0.000000000
bigcom1                 bigcom1 0.000000000
bigcom2                 bigcom2 0.000000000
bigcom6                 bigcom6 0.000000000
bigcom8                 bigcom8 0.000000000
bigcom9                 bigcom9 0.000000000
bigcom13               bigcom13 0.000000000
bigcom15               bigcom15 0.000000000
bigcom16               bigcom16 0.000000000
bigcom21               bigcom21 0.000000000
bigcom24               bigcom24 0.000000000
bigcom31               bigcom31 0.000000000
bigcom32               bigcom32 0.000000000
bigcom33               bigcom33 0.000000000
bigcom34               bigcom34 0.000000000
bigcom36               bigcom36 0.000000000
bigcom37               bigcom37 0.000000000
bigcom39               bigcom39 0.000000000
bigcom43               bigcom43 0.000000000
bigcom44               bigcom44 0.000000000
bigcom47               bigcom47 0.000000000
bigcom49               bigcom49 0.000000000
bigcom50               bigcom50 0.000000000
bigcom51               bigcom51 0.000000000
bigcom52               bigcom52 0.000000000
bigcom54               bigcom54 0.000000000
bigcom56               bigcom56 0.000000000
bigcom62               bigcom62 0.000000000
bigcom66               bigcom66 0.000000000
bigcom68               bigcom68 0.000000000
bigcom69               bigcom69 0.000000000
bigcom71               bigcom71 0.000000000
bigcom72               bigcom72 0.000000000
bigcom73               bigcom73 0.000000000
bigcom74               bigcom74 0.000000000
bigcom75               bigcom75 0.000000000
bigcom76               bigcom76 0.000000000
bigcom77               bigcom77 0.000000000
bigcom79               bigcom79 0.000000000
bigcom80               bigcom80 0.000000000
bigcom82               bigcom82 0.000000000
bigcom83               bigcom83 0.000000000
bigcom84               bigcom84 0.000000000
bigcom85               bigcom85 0.000000000
bigcom87               bigcom87 0.000000000
bigcom89               bigcom89 0.000000000
bigcom91               bigcom91 0.000000000
bigcom93               bigcom93 0.000000000
bigcom96               bigcom96 0.000000000
bigcom97               bigcom97 0.000000000
bigcom98               bigcom98 0.000000000
bigcom99               bigcom99 0.000000000
bigcom101             bigcom101 0.000000000
bigcom106             bigcom106 0.000000000
bigcom109             bigcom109 0.000000000
bigcom113             bigcom113 0.000000000
bigcom116             bigcom116 0.000000000
bigcom120             bigcom120 0.000000000
bigcom123             bigcom123 0.000000000
bigcom126             bigcom126 0.000000000
bigcom127             bigcom127 0.000000000
bigcom137             bigcom137 0.000000000
bigcom139             bigcom139 0.000000000
bigcom140             bigcom140 0.000000000
bigcom143             bigcom143 0.000000000
bigcom145             bigcom145 0.000000000
bigcom146             bigcom146 0.000000000
bigcom147             bigcom147 0.000000000
bigcom149             bigcom149 0.000000000
bigcom153             bigcom153 0.000000000
bigcom154             bigcom154 0.000000000
bigcom156             bigcom156 0.000000000
bigcom157             bigcom157 0.000000000
bigcom158             bigcom158 0.000000000
bigcom160             bigcom160 0.000000000
bigcom161             bigcom161 0.000000000
bigcom162             bigcom162 0.000000000
bigcom164             bigcom164 0.000000000
bigcom166             bigcom166 0.000000000
bigcom167             bigcom167 0.000000000
bigcom171             bigcom171 0.000000000
bigcom173             bigcom173 0.000000000
bigcom175             bigcom175 0.000000000
bigcom176             bigcom176 0.000000000
bigcom177             bigcom177 0.000000000
bigcom178             bigcom178 0.000000000
bigcom180             bigcom180 0.000000000
bigcom181             bigcom181 0.000000000
bigcom184             bigcom184 0.000000000
bigcom186             bigcom186 0.000000000
bigcom187             bigcom187 0.000000000
bigcom189             bigcom189 0.000000000
bigcom194             bigcom194 0.000000000
bigcom195             bigcom195 0.000000000
bigcom196             bigcom196 0.000000000
bigcom204             bigcom204 0.000000000
bigcom205             bigcom205 0.000000000
bigcom212             bigcom212 0.000000000
bigcom214             bigcom214 0.000000000
bigcom222             bigcom222 0.000000000
bigcom223             bigcom223 0.000000000
bigcom226             bigcom226 0.000000000
bigcom227             bigcom227 0.000000000
bigcom229             bigcom229 0.000000000
bigcom233             bigcom233 0.000000000
bigcom236             bigcom236 0.000000000
bigcom237             bigcom237 0.000000000
bigcom246             bigcom246 0.000000000
bigcom248             bigcom248 0.000000000
bigcom249             bigcom249 0.000000000
bigcom250             bigcom250 0.000000000
bigcom254             bigcom254 0.000000000
bigcom266             bigcom266 0.000000000
bigcom269             bigcom269 0.000000000
bigcom272             bigcom272 0.000000000
bigcom274             bigcom274 0.000000000
bigcom281             bigcom281 0.000000000
bigcom291             bigcom291 0.000000000
bigcom292             bigcom292 0.000000000
bigcom295             bigcom295 0.000000000
bigcom299             bigcom299 0.000000000
bigcom301             bigcom301 0.000000000
bigcom306             bigcom306 0.000000000
bigcom309             bigcom309 0.000000000
bigcom314             bigcom314 0.000000000
bigcom321             bigcom321 0.000000000
bigcom341             bigcom341 0.000000000
bigcom350             bigcom350 0.000000000
bigcom353             bigcom353 0.000000000
bigcom359             bigcom359 0.000000000
bigcom363             bigcom363 0.000000000
bigcom365             bigcom365 0.000000000
bigcom385             bigcom385 0.000000000
bigcom386             bigcom386 0.000000000
bigcom408             bigcom408 0.000000000
bigcom412             bigcom412 0.000000000
bigcom480             bigcom480 0.000000000
membership_s3     membership_s3 0.000000000
membership_s4     membership_s4 0.000000000
membership_s6     membership_s6 0.000000000
membership_s7     membership_s7 0.000000000
membership_s8     membership_s8 0.000000000
membership_s9     membership_s9 0.000000000
membership_s11   membership_s11 0.000000000
membership_s12   membership_s12 0.000000000
membership_s14   membership_s14 0.000000000
membership_s16   membership_s16 0.000000000
membership_s17   membership_s17 0.000000000
membership_s18   membership_s18 0.000000000
membership_s20   membership_s20 0.000000000
membership_s21   membership_s21 0.000000000
membership_s22   membership_s22 0.000000000
membership_s24   membership_s24 0.000000000
membership_s25   membership_s25 0.000000000
membership_s26   membership_s26 0.000000000
membership_s28   membership_s28 0.000000000
membership_s31   membership_s31 0.000000000
membership_s33   membership_s33 0.000000000
membership_s36   membership_s36 0.000000000
membership_s37   membership_s37 0.000000000
[1] "Dataset: all_TnotC Model RF, run: 2 of 10 2015-06-22 18:34:58"
     |      Out-of-bag   |
Tree |      MSE  %Var(y) |
   1 |  0.02136   190.78 |
   2 |  0.02321   207.28 |
   3 |  0.02125   189.79 |
   4 |   0.0201   179.54 |
   5 |  0.01833   163.77 |
   6 |  0.01751   156.41 |
   7 |  0.01637   146.22 |
   8 |  0.01564   139.66 |
   9 |  0.01487   132.86 |
  10 |   0.0142   126.88 |
  11 |  0.01377   123.01 |
  12 |  0.01361   121.53 |
  13 |   0.0136   121.49 |
  14 |  0.01345   120.15 |
  15 |  0.01346   120.21 |
  16 |  0.01321   118.02 |
  17 |  0.01312   117.18 |
  18 |  0.01311   117.10 |
  19 |  0.01294   115.60 |
  20 |  0.01283   114.62 |
  21 |  0.01268   113.29 |
  22 |  0.01261   112.66 |
  23 |  0.01256   112.19 |
  24 |  0.01251   111.73 |
  25 |  0.01247   111.42 |
  26 |  0.01241   110.87 |
  27 |  0.01242   110.95 |
  28 |  0.01233   110.11 |
  29 |  0.01225   109.46 |
  30 |  0.01222   109.13 |
  31 |  0.01222   109.11 |
  32 |  0.01218   108.79 |
  33 |  0.01212   108.26 |
  34 |  0.01206   107.70 |
  35 |  0.01205   107.60 |
  36 |  0.01206   107.71 |
  37 |  0.01206   107.74 |
  38 |  0.01207   107.77 |
  39 |  0.01207   107.78 |
  40 |  0.01204   107.55 |
  41 |  0.01204   107.56 |
  42 |  0.01204   107.50 |
  43 |  0.01203   107.46 |
  44 |    0.012   107.19 |
  45 |  0.01199   107.09 |
  46 |  0.01198   106.97 |
  47 |  0.01194   106.69 |
  48 |  0.01192   106.47 |
  49 |  0.01193   106.56 |
  50 |  0.01192   106.47 |
  51 |  0.01191   106.41 |
  52 |  0.01192   106.44 |
  53 |  0.01191   106.36 |
  54 |  0.01189   106.19 |
  55 |  0.01188   106.07 |
  56 |  0.01186   105.97 |
  57 |  0.01185   105.87 |
  58 |  0.01185   105.85 |
  59 |  0.01183   105.69 |
  60 |  0.01182   105.61 |
  61 |   0.0118   105.43 |
  62 |   0.0118   105.40 |
  63 |   0.0118   105.40 |
  64 |  0.01179   105.35 |
  65 |  0.01179   105.29 |
  66 |  0.01179   105.28 |
  67 |  0.01178   105.25 |
  68 |  0.01178   105.21 |
  69 |  0.01177   105.11 |
  70 |  0.01176   105.04 |
  71 |  0.01176   105.04 |
  72 |  0.01176   105.00 |
  73 |  0.01177   105.09 |
  74 |  0.01176   105.06 |
  75 |  0.01176   105.04 |
  76 |  0.01177   105.13 |
  77 |  0.01176   105.08 |
  78 |  0.01177   105.14 |
  79 |  0.01176   105.04 |
  80 |  0.01176   105.04 |
  81 |  0.01177   105.10 |
  82 |  0.01177   105.13 |
  83 |  0.01177   105.09 |
  84 |  0.01177   105.13 |
  85 |  0.01178   105.21 |
  86 |  0.01177   105.11 |
  87 |  0.01177   105.09 |
  88 |  0.01176   105.00 |
  89 |  0.01175   104.97 |
  90 |  0.01175   104.98 |
  91 |  0.01176   105.05 |
  92 |  0.01173   104.80 |
  93 |  0.01173   104.73 |
  94 |  0.01173   104.78 |
  95 |  0.01173   104.73 |
  96 |  0.01173   104.77 |
  97 |  0.01172   104.70 |
  98 |  0.01173   104.75 |
  99 |  0.01173   104.73 |
 100 |  0.01173   104.76 |
[1] "Random Forest variable coefficients"
                      %IncMSE IncNodePurity
graph0           2.767022e-04  2.157344e-01
graph1           1.602516e-03  4.983783e-01
graph2           2.977691e-04  3.151667e-01
graph3           3.248945e-04  3.235383e-01
graph4           2.118521e-03  8.047562e-01
graph5           2.540860e-03  4.352108e-01
graph6           9.824027e-04  4.107778e-01
graph7           3.558185e-04  2.297167e-01
graph8           2.607371e-04  1.177259e-01
graph9           1.996414e-04  3.963923e-01
graph10          2.656838e-03  8.701407e-01
graph11          2.723323e-03  8.400903e-01
graph12          2.349580e-03  6.266578e-01
graph13          3.166276e-03  5.315174e-01
graph14          1.262399e-03  7.045712e-01
graph15          9.335509e-04  3.550188e-01
graph16          1.632608e-03  6.743833e-01
graph17          2.065881e-03  5.319429e-01
graph18          3.541348e-04  3.935752e-01
graph19          2.973985e-03  6.034850e-01
graph20          4.428680e-03  8.261328e-01
graph21          2.797442e-03  5.076393e-01
graph22          1.446094e-03  4.339383e-01
graph23          9.710271e-04  6.516633e-01
graph24          4.874876e-04  2.875900e-01
graph25          1.704174e-03  4.156253e-01
graph26          1.522227e-03  4.597426e-01
graph27          8.903264e-04  1.444895e-01
graph28          5.605781e-04  2.888343e-01
graph29          1.731510e-04  8.605218e-02
orbit0           2.144526e-04  2.633101e-01
orbit1           1.737282e-03  3.320231e-01
orbit2           5.503322e-04  4.398022e-01
orbit3           2.737169e-04  2.157464e-01
orbit4           8.088533e-04  4.304624e-01
orbit5           1.492242e-03  2.364065e-01
orbit6           2.037659e-03  9.176580e-01
orbit7           1.296186e-03  4.057720e-01
orbit8           2.703411e-03  5.266785e-01
orbit9           1.278958e-03  5.338398e-01
orbit10          1.957036e-04  2.578024e-01
orbit11          6.008858e-04  2.789724e-01
orbit12          1.853808e-03  3.877278e-01
orbit13          1.994440e-04  2.297609e-01
orbit14          1.645096e-04  2.300135e-01
orbit15          1.411668e-03  4.502836e-01
orbit16          1.501874e-03  4.030938e-01
orbit17          4.731980e-04  4.151706e-01
orbit18          3.326343e-03  1.469397e+00
orbit19          3.297840e-03  8.223415e-01
orbit20          8.507317e-04  4.026545e-01
orbit21          1.719529e-03  4.963024e-01
orbit22          4.030321e-03  9.577934e-01
orbit23          4.354152e-04  4.521095e-01
orbit24          3.551446e-03  6.536521e-01
orbit25          6.058656e-04  5.337689e-01
orbit26          2.082222e-04  1.613272e-01
orbit27          1.168395e-03  5.233057e-01
orbit28          1.447159e-03  3.003138e-01
orbit29          9.654497e-04  2.591609e-01
orbit30          2.924621e-03  4.477839e-01
orbit31          4.098554e-03  9.220561e-01
orbit32          1.616994e-03  4.313178e-01
orbit33          1.141316e-03  3.799901e-01
orbit34          1.606628e-03  5.104691e-01
orbit35          3.461994e-03  4.122324e-01
orbit36          7.356997e-04  6.922113e-01
orbit37          9.433773e-04  5.554602e-01
orbit38          1.831464e-03  3.488041e-01
orbit39          9.557809e-04  6.248889e-01
orbit40          6.138882e-04  5.412837e-01
orbit41          3.159213e-04  3.041752e-01
orbit42          1.932022e-04  1.736066e-01
orbit43          7.165345e-04  2.824790e-01
orbit44          8.959483e-04  3.482626e-01
orbit45          3.917144e-03  5.918184e-01
orbit46          1.060766e-03  4.079679e-01
orbit47          7.621866e-04  5.339407e-01
orbit48          2.426662e-04  3.019214e-01
orbit49          2.618917e-03  8.781551e-01
orbit50          1.288342e-03  6.872970e-01
orbit51          1.821311e-03  3.889625e-01
orbit52          1.289612e-03  2.312275e-01
orbit53          2.165588e-03  2.239928e-01
orbit54          1.851309e-03  6.485945e-01
orbit55          2.252555e-04  2.297950e-01
orbit56          4.709889e-03  6.614292e-01
orbit57          8.465051e-04  3.267319e-01
orbit58          3.906410e-04  2.539877e-01
orbit59          6.228299e-04  3.917662e-01
orbit60          1.729814e-04  2.271181e-01
orbit61          7.224069e-04  3.553317e-01
orbit62          1.004494e-03  5.670395e-01
orbit63          2.391524e-03  5.718841e-01
orbit64          8.246028e-04  4.400888e-01
orbit65          4.362095e-03  5.816866e-01
orbit66          3.918365e-04  2.531507e-01
orbit67          1.725219e-04  1.532863e-01
orbit68          1.391688e-03  2.839930e-01
orbit69          3.582452e-04  2.668861e-01
orbit70          2.210210e-03  4.181328e-01
orbit71          2.083656e-04  7.710376e-02
orbit72          1.820950e-04  1.048304e-01
AP               2.322964e-05  2.460906e-01
bet              3.130233e-03  1.346421e+00
ecc              5.535341e-04  2.338928e-01
eccrad           4.233975e-04  2.699204e-01
close            6.978888e-04  3.414942e-01
constraint       1.584665e-03  1.112583e+00
coreness         1.598103e-03  3.930731e-01
knn              2.079044e-03  1.590583e+00
hubscore         1.751476e-03  4.790935e-01
pagerank         3.575219e-03  3.352406e+00
trans            8.071892e-04  1.793585e+00
evcent           1.197032e-03  5.184859e-01
first            5.467878e-04  2.389252e-01
upto_second      3.202356e-03  5.820510e-01
upto_third       2.658308e-03  4.699085e-01
upto_fourth      1.253307e-03  4.194007e-01
upto_fifth       1.511004e-03  6.399369e-01
upto_sixth       2.938263e-03  9.502430e-01
second           2.514730e-03  5.202302e-01
third            3.331579e-03  1.128454e+00
fourth           3.481133e-03  1.869803e+00
fifth            1.841234e-03  9.135684e-01
sixth            2.758106e-03  1.155667e+00
ratio1           1.944314e-03  1.733781e+00
ratio2           6.520612e-03  1.880178e+00
ratio3           2.483371e-03  1.257325e+00
ratio4           2.072091e-03  1.630960e+00
ratio5           4.335169e-03  5.310272e+00
ratio6           2.390603e-03  1.233547e+00
selfinter        5.368268e-04  4.692220e-01
walktrap_vertex  1.033804e-03  1.489064e+00
bigcom1          0.000000e+00  8.239937e-20
bigcom2          0.000000e+00  0.000000e+00
bigcom3          3.531706e-04  4.666285e-01
bigcom4          7.233649e-05  2.919149e-02
bigcom6          1.271003e-06  3.428384e-01
bigcom8          0.000000e+00  4.770490e-20
bigcom9          0.000000e+00  4.336809e-21
bigcom11         2.643845e-05  4.113148e-01
bigcom13         0.000000e+00  0.000000e+00
bigcom15         0.000000e+00  0.000000e+00
bigcom16         0.000000e+00  0.000000e+00
bigcom21         0.000000e+00  0.000000e+00
bigcom22         1.467227e-04  7.760997e-02
bigcom24         0.000000e+00  0.000000e+00
bigcom26         1.927061e-05  2.642154e-01
bigcom28         2.413257e-04  3.957673e-01
bigcom30         2.576514e-04  4.394126e-01
bigcom31         0.000000e+00  0.000000e+00
bigcom32         0.000000e+00  0.000000e+00
bigcom33        -1.646064e-06  4.947300e-01
bigcom34         0.000000e+00  0.000000e+00
bigcom36         0.000000e+00  0.000000e+00
bigcom37         0.000000e+00  0.000000e+00
bigcom38         5.299375e-05  2.409795e-01
bigcom39         0.000000e+00  0.000000e+00
bigcom40         2.721711e-05  3.167319e-03
bigcom43         0.000000e+00  0.000000e+00
bigcom44         1.140260e-04  3.092824e-02
bigcom46        -6.360957e-05  8.415108e-01
bigcom47         0.000000e+00  0.000000e+00
bigcom49         0.000000e+00  0.000000e+00
bigcom50         0.000000e+00  0.000000e+00
bigcom51         0.000000e+00  0.000000e+00
bigcom52         3.701695e-05  9.708877e-01
bigcom54         0.000000e+00  0.000000e+00
bigcom56         0.000000e+00  0.000000e+00
bigcom62        -2.630647e-05  5.801829e-01
bigcom66         0.000000e+00  0.000000e+00
bigcom68         0.000000e+00  0.000000e+00
bigcom69         0.000000e+00  2.168404e-21
bigcom71         0.000000e+00  0.000000e+00
bigcom72         0.000000e+00  0.000000e+00
bigcom73         0.000000e+00  0.000000e+00
bigcom74         0.000000e+00  0.000000e+00
bigcom75         3.588293e-06  6.147654e-01
bigcom76         0.000000e+00  0.000000e+00
bigcom77         0.000000e+00  0.000000e+00
bigcom79         0.000000e+00  0.000000e+00
bigcom80         0.000000e+00  0.000000e+00
bigcom82         0.000000e+00  0.000000e+00
bigcom83         0.000000e+00  0.000000e+00
bigcom84         0.000000e+00  0.000000e+00
bigcom85         0.000000e+00  6.505213e-21
bigcom87         0.000000e+00  0.000000e+00
bigcom89         0.000000e+00  0.000000e+00
bigcom91        -8.072460e-06  2.809439e-01
bigcom92         9.139641e-05  2.766119e-01
bigcom93         0.000000e+00  0.000000e+00
bigcom96         0.000000e+00  0.000000e+00
bigcom97         0.000000e+00  0.000000e+00
bigcom98         0.000000e+00  0.000000e+00
bigcom99         0.000000e+00  2.168404e-21
bigcom101        0.000000e+00  0.000000e+00
bigcom104       -2.209596e-05  1.923988e-01
bigcom106        0.000000e+00  0.000000e+00
bigcom109        0.000000e+00  0.000000e+00
bigcom113        0.000000e+00  0.000000e+00
bigcom116        0.000000e+00  1.843144e-20
bigcom120        0.000000e+00  0.000000e+00
bigcom123        0.000000e+00  0.000000e+00
bigcom126        0.000000e+00  0.000000e+00
bigcom127        0.000000e+00  0.000000e+00
bigcom137        0.000000e+00  0.000000e+00
bigcom139        0.000000e+00  4.336809e-21
bigcom140        0.000000e+00  0.000000e+00
bigcom143       -1.113601e-05  2.338575e-01
bigcom145        0.000000e+00  0.000000e+00
bigcom146        0.000000e+00  0.000000e+00
bigcom147        0.000000e+00  0.000000e+00
bigcom149        0.000000e+00  0.000000e+00
bigcom153        0.000000e+00  0.000000e+00
bigcom154        0.000000e+00  0.000000e+00
bigcom156        0.000000e+00  0.000000e+00
bigcom157        0.000000e+00  0.000000e+00
bigcom158        0.000000e+00  0.000000e+00
bigcom160        0.000000e+00  0.000000e+00
bigcom161        0.000000e+00  0.000000e+00
bigcom162        0.000000e+00  0.000000e+00
bigcom164        0.000000e+00  0.000000e+00
bigcom166        0.000000e+00  0.000000e+00
bigcom167        0.000000e+00  4.336809e-21
bigcom171        0.000000e+00  0.000000e+00
bigcom173        0.000000e+00  0.000000e+00
bigcom175        0.000000e+00  0.000000e+00
bigcom176        0.000000e+00  0.000000e+00
bigcom177        0.000000e+00  0.000000e+00
bigcom178        0.000000e+00  0.000000e+00
bigcom180        0.000000e+00  0.000000e+00
bigcom181        0.000000e+00  0.000000e+00
bigcom184        0.000000e+00  0.000000e+00
bigcom186        0.000000e+00  0.000000e+00
bigcom187        0.000000e+00  0.000000e+00
bigcom189        0.000000e+00  0.000000e+00
bigcom194        0.000000e+00  0.000000e+00
bigcom195        0.000000e+00  0.000000e+00
bigcom196        0.000000e+00  0.000000e+00
bigcom204        2.908115e-05  2.801046e-01
bigcom205       -2.869804e-05  3.945575e-01
bigcom212        0.000000e+00  0.000000e+00
bigcom214        0.000000e+00  0.000000e+00
bigcom222        0.000000e+00  0.000000e+00
bigcom223        0.000000e+00  0.000000e+00
bigcom226        0.000000e+00  0.000000e+00
bigcom227        0.000000e+00  0.000000e+00
bigcom229        0.000000e+00  0.000000e+00
bigcom233        0.000000e+00  0.000000e+00
bigcom236        0.000000e+00  0.000000e+00
bigcom237        0.000000e+00  0.000000e+00
bigcom246        0.000000e+00  0.000000e+00
bigcom248        0.000000e+00  0.000000e+00
bigcom249        0.000000e+00  0.000000e+00
bigcom250        0.000000e+00  0.000000e+00
bigcom254        0.000000e+00  0.000000e+00
bigcom266        0.000000e+00  0.000000e+00
bigcom269        0.000000e+00  0.000000e+00
bigcom272        0.000000e+00  0.000000e+00
bigcom274        0.000000e+00  2.168404e-21
bigcom281        0.000000e+00  0.000000e+00
bigcom291        0.000000e+00  0.000000e+00
bigcom292        0.000000e+00  0.000000e+00
bigcom295        0.000000e+00  0.000000e+00
bigcom299       -1.829615e-05  4.935087e-01
bigcom301        0.000000e+00  0.000000e+00
bigcom306        0.000000e+00  0.000000e+00
bigcom309        0.000000e+00  2.168404e-21
bigcom314        0.000000e+00  0.000000e+00
bigcom321        0.000000e+00  0.000000e+00
bigcom341        0.000000e+00  0.000000e+00
bigcom350        0.000000e+00  0.000000e+00
bigcom353        0.000000e+00  0.000000e+00
bigcom359        0.000000e+00  0.000000e+00
bigcom363        0.000000e+00  0.000000e+00
bigcom365        0.000000e+00  0.000000e+00
bigcom385       -2.149895e-06  5.249103e-01
bigcom386        0.000000e+00  0.000000e+00
bigcom408        0.000000e+00  0.000000e+00
bigcom412        0.000000e+00  0.000000e+00
bigcom480        0.000000e+00  0.000000e+00
spin_vertex      6.742218e-04  1.700387e+00
membership_s1    6.790733e-04  4.268073e-01
membership_s3    0.000000e+00  8.750000e-03
membership_s4    2.254253e-05  7.410382e-02
membership_s5    5.823407e-05  1.267166e-01
membership_s6    1.175190e-04  1.138699e-01
membership_s7    5.817597e-05  2.680905e-01
membership_s8    0.000000e+00  0.000000e+00
membership_s9    0.000000e+00  0.000000e+00
membership_s11   0.000000e+00  0.000000e+00
membership_s12   0.000000e+00  0.000000e+00
membership_s14  -3.192927e-05  1.995313e-01
membership_s15   1.072315e-04  3.936801e-01
membership_s16   0.000000e+00  0.000000e+00
membership_s17   0.000000e+00  4.336809e-21
membership_s18   0.000000e+00  2.168404e-21
membership_s20   0.000000e+00  0.000000e+00
membership_s21   2.642682e-05  1.873775e-01
membership_s22   0.000000e+00  0.000000e+00
membership_s24   0.000000e+00  0.000000e+00
membership_s25   0.000000e+00  1.805511e-02
membership_s26   0.000000e+00  1.084202e-21
membership_s27   7.706025e-06  1.086059e-01
membership_s28   0.000000e+00  0.000000e+00
membership_s30   2.463900e-04  2.431837e-01
membership_s31   2.683491e-05  5.998865e-02
membership_s32   4.322728e-04  1.198059e+00
membership_s33   0.000000e+00  0.000000e+00
membership_s36   0.000000e+00  8.998878e-20
membership_s37   0.000000e+00  2.168404e-21
V1               5.901554e-03  2.316514e+00
V2               2.181405e-03  3.259485e+00
pdi              1.412895e-04  8.614908e-01
adhesion         2.214857e-02  2.892248e+00
cohesion         2.004034e-02  2.485737e+00
inner            6.977575e-03  3.424731e+00
outer            5.453199e-03  3.164566e+00
ioratio          4.770903e-03  2.098682e+00
comsize          7.224953e-03  3.618047e+00
[1] "Dataset: all_TnotC Model GLM, run: 2 of 10 2015-06-22 18:42:02"
[1] "glmnet variable coefficients"
                         [,1]          [,2]
(Intercept)     -4.469452e+00 -7.321154e+00
graph0           8.420280e-42  2.032431e-04
graph1          -1.602775e-44 -1.951074e-07
graph2          -1.793889e-42 -5.453287e-05
graph3          -6.990434e-46 -1.465540e-08
graph4          -2.440715e-47 -1.179476e-10
graph5          -1.689937e-43 -4.056697e-06
graph6          -5.108982e-45 -9.085841e-08
graph7          -1.167657e-43 -2.205254e-06
graph8          -8.277310e-43 -4.269580e-05
graph9          -1.582471e-47 -3.792181e-10
graph10         -6.034873e-49 -1.251509e-12
graph11         -5.737507e-50 -3.739316e-13
graph12         -3.638173e-47 -4.392127e-10
graph13         -1.687147e-46 -3.167326e-09
graph14         -5.892143e-48 -4.052897e-11
graph15         -7.251261e-45 -9.839033e-08
graph16         -1.452815e-46 -6.282752e-10
graph17         -2.689006e-46 -3.906739e-09
graph18         -4.846050e-45 -7.952740e-08
graph19         -7.626500e-46 -6.422561e-09
graph20         -1.657848e-44 -2.845472e-07
graph21         -3.524070e-45  1.749710e-08
graph22         -1.870829e-44 -5.475744e-07
graph23         -5.192790e-45 -1.411111e-07
graph24         -5.421818e-45 -8.246278e-09
graph25         -5.198971e-45  7.681154e-07
graph26         -1.803177e-44 -6.087392e-07
graph27          1.249054e-43  1.137380e-05
graph28          3.055433e-44  1.582347e-06
graph29         -1.014045e-42 -1.049995e-04
orbit0           8.420280e-42  2.065159e-04
orbit1          -8.335366e-43 -1.216918e-05
orbit2          -1.100513e-44 -1.184876e-07
orbit3          -1.793889e-42 -5.276165e-05
orbit4          -1.795304e-45 -1.801580e-07
orbit5          -7.634451e-46 -1.356687e-08
orbit6          -3.969828e-45 -2.474891e-08
orbit7          -1.024508e-47 -2.911564e-11
orbit8          -1.689937e-43 -3.990340e-06
orbit9          -1.104947e-43  1.386950e-06
orbit10         -2.965664e-44 -8.389295e-07
orbit11         -4.283683e-45 -5.120259e-08
orbit12          4.463911e-43  1.130693e-05
orbit13         -2.657248e-43 -5.274297e-06
orbit14         -8.277310e-43 -4.091954e-05
orbit15         -1.554984e-47 -3.876935e-09
orbit16         -1.765906e-47 -3.979134e-10
orbit17         -1.301506e-46 -2.554786e-09
orbit18          4.870272e-47 -3.381377e-10
orbit19         -1.160792e-46 -2.583778e-10
orbit20         -1.822463e-47  1.956281e-10
orbit21         -3.467737e-49 -2.096994e-12
orbit22         -6.505833e-48 -5.997961e-11
orbit23         -1.787675e-50 -9.182550e-15
orbit24          6.682769e-47 -4.381586e-09
orbit25         -7.648096e-46 -7.506846e-09
orbit26         -3.482355e-47 -4.083746e-10
orbit27          3.514302e-45  2.965513e-08
orbit28         -6.206709e-46 -1.212953e-08
orbit29         -4.357674e-46 -1.690139e-08
orbit30         -4.045083e-46 -3.610769e-09
orbit31         -1.027231e-45 -3.244310e-09
orbit32         -1.497269e-46 -2.127279e-09
orbit33         -2.366502e-48 -7.024393e-12
orbit34         -7.251261e-45 -9.537481e-08
orbit35         -1.121532e-44  1.909297e-07
orbit36         -1.072827e-45 -1.230776e-08
orbit37         -1.277022e-45  8.912010e-09
orbit38         -1.085555e-46 -1.330198e-09
orbit39         -1.023509e-44  1.525240e-07
orbit40         -2.354306e-45 -4.242176e-08
orbit41         -1.699636e-45 -3.787537e-08
orbit42         -2.171117e-46 -2.040625e-09
orbit43         -1.177358e-44 -2.342843e-07
orbit44         -5.586306e-45 -7.585100e-08
orbit45          2.631036e-44  7.209384e-07
orbit46          6.389341e-45  2.686123e-07
orbit47         -1.619828e-45 -2.158778e-08
orbit48         -2.060551e-45 -2.254559e-08
orbit49         -3.655670e-44  1.382163e-06
orbit50         -1.923477e-44 -5.846326e-07
orbit51         -2.931333e-45  5.625429e-07
orbit52         -1.544279e-44  2.854564e-07
orbit53         -7.185303e-45 -6.338233e-08
orbit54         -1.033159e-44 -2.989812e-06
orbit55         -2.438531e-44 -4.720214e-07
orbit56          2.222182e-43 -2.233477e-06
orbit57         -8.575043e-45 -2.961328e-07
orbit58         -1.036102e-44 -1.611501e-07
orbit59          4.770850e-44  2.488144e-06
orbit60         -1.628670e-44 -1.675093e-07
orbit61         -2.086762e-44 -3.392063e-07
orbit62          5.495273e-43  1.518175e-05
orbit63         -4.752276e-45  2.271245e-06
orbit64         -5.307043e-44  1.607528e-07
orbit65          1.079785e-42  4.755118e-06
orbit66          7.226673e-45 -1.687557e-07
orbit67         -6.545164e-44 -1.543525e-06
orbit68          3.838644e-43  2.646403e-05
orbit69         -5.463071e-43 -1.341858e-05
orbit70          2.681483e-42  1.097702e-04
orbit71         -2.932089e-43 -1.157419e-05
orbit72         -1.014045e-42 -1.058523e-04
AP               5.043937e-39  5.148113e-02
bet             -1.662828e-46  7.430903e-08
ecc              2.177429e-39  5.186175e-02
eccrad           1.306457e-38  3.104867e-01
close           -3.206669e-39  2.143210e-01
constraint      -1.109288e-38 -2.835880e-01
coreness         2.988326e-40 -1.436805e-03
knn             -9.107617e-42 -8.587877e-05
hubscore        -9.269585e-39  8.473402e-02
pagerank        -1.732162e-38 -2.811350e-01
trans            1.091569e-38  2.989680e-01
evcent          -1.000798e-38  7.159451e-02
first            8.420280e-42  2.061252e-04
upto_second     -1.753513e-42 -1.667038e-05
upto_third       8.682871e-44  5.043694e-06
upto_fourth      2.989998e-43  2.156216e-07
upto_fifth       1.104290e-42  1.833899e-05
upto_sixth       1.799545e-42  5.299076e-05
second          -1.824236e-42 -1.748885e-05
third            3.937141e-43  1.057159e-05
fourth           2.883131e-44 -1.056809e-05
fifth           -2.737897e-43  2.892622e-06
sixth           -1.362734e-42 -1.671310e-05
ratio1          -9.111933e-42 -8.965523e-05
ratio2           9.533533e-42  5.358680e-04
ratio3          -6.820923e-42  3.602206e-04
ratio4          -2.466542e-41 -5.310360e-04
ratio5          -1.296756e-41 -1.792298e-04
ratio6          -2.130048e-42 -3.232129e-05
selfinter        1.257251e-38  2.413656e-01
walktrap_vertex -2.366196e-40 -1.039692e-01
bigcom1         -1.275996e-38 -3.351341e-01
bigcom2         -1.145067e-38 -3.503000e-01
bigcom3          2.939912e-38  4.117175e-01
bigcom4         -1.484560e-39  2.101606e-02
bigcom6          1.329393e-37  1.340985e+00
bigcom8         -1.171631e-38 -3.865095e-01
bigcom9         -1.148898e-38 -3.465947e-01
bigcom11         8.053661e-38  8.623009e-01
bigcom13        -1.146788e-38 -4.043877e-01
bigcom15        -1.147267e-38 -2.979624e-01
bigcom16        -1.145163e-38 -3.249221e-01
bigcom21        -1.151498e-38 -6.367165e-01
bigcom22         1.283619e-38  6.306172e-02
bigcom24        -1.144495e-38 -3.814032e-01
bigcom26         1.996319e-38  2.975239e-01
bigcom28         2.237779e-38  2.928285e-01
bigcom30         6.327181e-38  5.120888e-01
bigcom31        -1.144209e-38 -3.784499e-01
bigcom32        -1.145640e-38 -5.207655e-01
bigcom33         1.906613e-37  1.628065e+00
bigcom34        -1.144400e-38 -3.450641e-01
bigcom36        -1.145163e-38 -6.120086e-01
bigcom37        -1.144209e-38 -3.119386e-01
bigcom38         6.078265e-38  1.122098e+00
bigcom39        -1.146980e-38 -4.842731e-01
bigcom40        -8.059800e-39 -1.466213e-01
bigcom43        -1.144877e-38 -3.831017e-01
bigcom44        -6.132150e-39  9.436975e-02
bigcom46         1.725325e-37  1.457056e+00
bigcom47        -1.145258e-38 -5.136496e-01
bigcom49        -1.144972e-38 -3.511825e-01
bigcom50        -1.144877e-38 -4.769082e-01
bigcom51        -1.144400e-38 -3.815781e-01
bigcom52         2.773236e-37  1.856475e+00
bigcom54        -1.144304e-38 -2.877396e-01
bigcom56        -1.145640e-38 -5.042409e-01
bigcom62         1.569903e-37  1.380108e+00
bigcom66        -1.144400e-38 -5.116306e-01
bigcom68        -1.144400e-38 -3.461338e-01
bigcom69        -1.145449e-38 -4.254024e-01
bigcom71        -1.145354e-38 -2.897142e-01
bigcom72        -1.144495e-38 -2.501151e-01
bigcom73        -1.145640e-38 -5.556307e-01
bigcom74        -1.145354e-38 -4.716252e-01
bigcom75         2.411673e-37  1.742859e+00
bigcom76        -1.144686e-38 -4.000312e-01
bigcom77        -1.144781e-38 -5.611682e-01
bigcom79        -1.144400e-38 -5.732093e-01
bigcom80        -1.144781e-38 -5.472172e-01
bigcom82        -1.144686e-38 -6.052917e-01
bigcom83        -1.144114e-38 -2.408300e-01
bigcom84        -1.144400e-38 -6.197083e-01
bigcom85        -1.144495e-38 -4.904706e-01
bigcom87        -1.144972e-38 -5.092691e-01
bigcom89        -1.144304e-38 -4.329346e-01
bigcom91         8.046278e-38  6.176238e-01
bigcom92         5.183113e-38  9.242409e-01
bigcom93        -1.144209e-38 -2.304524e-01
bigcom96        -1.144304e-38 -6.152302e-01
bigcom97        -1.145163e-38 -5.328337e-01
bigcom98        -1.144209e-38 -5.866854e-01
bigcom99        -1.144018e-38 -2.943931e-01
bigcom101       -1.145927e-38 -3.201143e-01
bigcom104        6.633360e-38  8.844250e-01
bigcom106       -1.144495e-38 -4.833337e-01
bigcom109       -1.144304e-38 -4.012456e-01
bigcom113       -1.144686e-38 -5.497451e-01
bigcom116       -1.148418e-38 -5.129441e-01
bigcom120       -1.144304e-38 -5.332090e-01
bigcom123       -1.144495e-38 -4.516422e-01
bigcom126       -1.144209e-38 -3.488498e-01
bigcom127       -1.144495e-38 -3.179758e-01
bigcom137       -1.144972e-38 -5.293640e-01
bigcom139       -1.144400e-38 -5.123190e-01
bigcom140       -1.144495e-38 -4.477668e-01
bigcom143        1.906613e-37  1.516859e+00
bigcom145       -1.144400e-38 -3.647139e-01
bigcom146       -1.144590e-38 -3.601783e-01
bigcom147       -1.145736e-38 -3.583066e-01
bigcom149       -1.144209e-38 -3.493290e-01
bigcom153       -1.145258e-38 -4.754461e-01
bigcom154       -1.145067e-38 -2.048550e-01
bigcom156       -1.144590e-38 -4.678512e-01
bigcom157       -1.145354e-38 -8.127671e-01
bigcom158       -1.144304e-38 -4.005288e-01
bigcom160       -1.144400e-38 -4.745714e-01
bigcom161       -1.144304e-38 -3.880853e-01
bigcom162       -1.144304e-38 -3.453774e-01
bigcom164       -1.144209e-38 -3.963372e-01
bigcom166       -1.145163e-38 -3.489713e-01
bigcom167       -1.145831e-38 -5.699949e-01
bigcom171       -1.144877e-38 -5.156767e-01
bigcom173       -1.144495e-38 -3.656803e-01
bigcom175       -1.144304e-38 -2.320157e-01
bigcom176       -1.144209e-38 -3.296810e-01
bigcom177       -1.144304e-38 -3.961411e-01
bigcom178       -1.144400e-38 -4.661641e-01
bigcom180       -1.144304e-38 -3.660163e-01
bigcom181       -1.145163e-38 -3.614839e-01
bigcom184       -1.144400e-38 -4.215926e-01
bigcom186       -1.144209e-38 -6.900466e-01
bigcom187       -1.144304e-38 -7.624593e-01
bigcom189       -1.144877e-38 -3.501473e-01
bigcom194       -1.144590e-38 -3.213325e-01
bigcom195       -1.144400e-38 -3.546730e-01
bigcom196       -1.144304e-38 -7.061456e-01
bigcom204        8.964646e-38  1.142444e+00
bigcom205        1.569903e-37  1.467634e+00
bigcom212       -1.144114e-38 -3.736887e-01
bigcom214       -1.144400e-38 -3.914568e-01
bigcom222       -1.144114e-38 -3.241832e-01
bigcom223       -1.144304e-38 -5.426362e-01
bigcom226       -1.144400e-38 -3.442544e-01
bigcom227       -1.144304e-38 -3.681655e-01
bigcom229       -1.144304e-38 -3.411670e-01
bigcom233       -1.144304e-38 -5.420772e-01
bigcom236       -1.144209e-38 -3.592096e-01
bigcom237       -1.144304e-38 -4.658266e-01
bigcom246       -1.145067e-38 -3.626265e-01
bigcom248       -1.145449e-38 -5.299982e-01
bigcom249       -1.144400e-38 -4.867101e-01
bigcom250       -1.145354e-38 -3.101535e-01
bigcom254       -1.144209e-38 -3.046883e-01
bigcom266       -1.144304e-38 -5.944746e-01
bigcom269       -1.144686e-38 -3.475553e-01
bigcom272       -1.144304e-38 -3.549933e-01
bigcom274       -1.148226e-38 -2.369352e-01
bigcom281       -1.144590e-38 -3.250346e-01
bigcom291       -1.144400e-38 -3.920543e-01
bigcom292       -1.144209e-38 -4.493236e-01
bigcom295       -1.144495e-38 -5.104402e-01
bigcom299        1.906613e-37  1.498801e+00
bigcom301       -1.145067e-38 -3.206576e-01
bigcom306       -1.144304e-38 -2.921442e-01
bigcom309       -1.144590e-38 -4.586700e-01
bigcom314       -1.144400e-38 -5.737852e-01
bigcom321       -1.144877e-38 -3.463793e-01
bigcom341       -1.144304e-38 -4.467897e-01
bigcom350       -1.144209e-38 -5.492911e-01
bigcom353       -1.144114e-38 -3.133174e-01
bigcom359       -1.144114e-38 -4.942117e-01
bigcom363       -1.144304e-38 -2.990412e-01
bigcom365       -1.144304e-38 -6.167828e-01
bigcom385        1.329393e-37  1.344430e+00
bigcom386       -1.144304e-38 -3.336564e-01
bigcom408       -1.144877e-38 -5.020680e-01
bigcom412       -1.144495e-38 -4.074909e-01
bigcom480       -1.144400e-38 -2.814640e-01
spin_vertex     -3.604013e-39  2.629794e-02
membership_s1    1.515172e-38  1.960820e-01
membership_s3   -1.145545e-38 -4.478430e-01
membership_s4   -7.827093e-39 -9.644191e-02
membership_s5   -6.998541e-39 -1.105608e-01
membership_s6   -7.625237e-39  1.046318e-02
membership_s7   -7.416154e-39 -7.394899e-02
membership_s8   -1.144781e-38 -4.047297e-01
membership_s9   -1.145354e-38 -4.319611e-01
membership_s11  -1.144686e-38 -4.251279e-01
membership_s12  -1.145163e-38 -4.181623e-01
membership_s14   1.008708e-37  1.086456e+00
membership_s15   6.912096e-39  3.281299e-01
membership_s16  -1.145258e-38 -3.904123e-01
membership_s17  -1.144686e-38 -4.064012e-01
membership_s18  -1.152754e-38 -3.276004e-01
membership_s20  -1.144495e-38 -3.960918e-01
membership_s21  -5.390513e-39 -1.625671e-01
membership_s22  -1.146597e-38 -3.336719e-01
membership_s24  -1.147171e-38 -3.156116e-01
membership_s25   2.603139e-38  7.893777e-01
membership_s26  -1.145354e-38 -4.400948e-01
membership_s27  -2.916734e-39 -1.186162e-03
membership_s28  -1.145640e-38 -4.438292e-01
membership_s30   1.090791e-38  1.341763e-01
membership_s31  -4.827281e-39 -1.240693e-01
membership_s32   3.165605e-38  5.619392e-01
membership_s33  -1.144495e-38 -3.483743e-01
membership_s36  -1.264522e-38 -3.206573e-01
membership_s37  -1.153529e-38 -3.320093e-01
V1               1.649839e-38  1.766353e-01
V2              -5.519738e-39 -3.711952e-01
pdi              1.132576e-36  1.072202e+02
adhesion        -7.489293e-43 -7.708866e-06
cohesion         1.496196e-42  1.515119e-05
inner            3.520856e-43 -2.619737e-07
outer            2.315746e-43 -1.090412e-05
ioratio          1.510643e-39 -1.877846e-01
comsize          5.946245e-42  1.732426e-04
[1] "Dataset: all_TnotC Model GBM, run: 3 of 10 2015-06-22 18:45:03"
Iter   TrainDeviance   ValidDeviance   StepSize   Improve
     1        0.1290            -nan     0.0100    0.0001
     2        0.1270            -nan     0.0100    0.0002
     3        0.1257            -nan     0.0100    0.0002
     4        0.1245            -nan     0.0100    0.0000
     5        0.1233            -nan     0.0100    0.0002
     6        0.1223            -nan     0.0100    0.0001
     7        0.1216            -nan     0.0100    0.0001
     8        0.1207            -nan     0.0100    0.0000
     9        0.1198            -nan     0.0100    0.0001
    10        0.1190            -nan     0.0100    0.0001
    20        0.1123            -nan     0.0100    0.0001
    40        0.1026            -nan     0.0100    0.0000
    60        0.0956            -nan     0.0100   -0.0000
    80        0.0904            -nan     0.0100    0.0000
   100        0.0858            -nan     0.0100   -0.0000
   120        0.0818            -nan     0.0100    0.0000
   140        0.0778            -nan     0.0100   -0.0000
   160        0.0745            -nan     0.0100   -0.0000
   180        0.0717            -nan     0.0100   -0.0000
   200        0.0690            -nan     0.0100   -0.0000
   204        0.0684            -nan     0.0100    0.0000

[1] "GBM variable coefficients"
                            var     rel.inf
ratio5                   ratio5 8.391589300
outer                     outer 4.482333596
comsize                 comsize 4.270585707
pagerank               pagerank 4.155807807
V2                           V2 4.043120862
bigcom46               bigcom46 2.917091865
inner                     inner 2.715810059
ratio1                   ratio1 2.461958569
V1                           V1 2.390541900
ratio2                   ratio2 2.376098901
trans                     trans 2.286969191
knn                         knn 2.090506729
bet                         bet 1.894807523
membership_s32   membership_s32 1.709890566
orbit18                 orbit18 1.665399961
bigcom30               bigcom30 1.541996286
ioratio                 ioratio 1.527471938
ratio4                   ratio4 1.419891471
third                     third 1.388501003
adhesion               adhesion 1.343869337
spin_vertex         spin_vertex 1.317422595
graph23                 graph23 1.185435530
cohesion               cohesion 1.182507127
graph11                 graph11 1.141454817
graph5                   graph5 1.113012099
walktrap_vertex walktrap_vertex 1.076798833
graph17                 graph17 0.970426745
orbit31                 orbit31 0.830290352
graph19                 graph19 0.796287743
fourth                   fourth 0.775464691
orbit24                 orbit24 0.754280666
graph4                   graph4 0.730802767
graph20                 graph20 0.724946077
selfinter             selfinter 0.678427497
graph7                   graph7 0.665726828
bigcom92               bigcom92 0.648497245
orbit50                 orbit50 0.588593218
orbit9                   orbit9 0.576860231
orbit30                 orbit30 0.564383379
bigcom3                 bigcom3 0.554340090
graph18                 graph18 0.534738111
orbit49                 orbit49 0.532684813
orbit29                 orbit29 0.524673427
orbit68                 orbit68 0.521794281
membership_s15   membership_s15 0.519237920
orbit41                 orbit41 0.499460212
graph10                 graph10 0.496396827
orbit53                 orbit53 0.494311773
orbit39                 orbit39 0.490762642
ratio6                   ratio6 0.489711802
orbit25                 orbit25 0.472697298
pdi                         pdi 0.465074638
orbit46                 orbit46 0.463154986
bigcom11               bigcom11 0.461546322
orbit40                 orbit40 0.460073454
close                     close 0.459980067
orbit32                 orbit32 0.459478881
orbit35                 orbit35 0.457826924
graph2                   graph2 0.456511141
graph14                 graph14 0.450335828
orbit62                 orbit62 0.446275434
membership_s1     membership_s1 0.444653639
evcent                   evcent 0.422083562
graph6                   graph6 0.421442025
orbit54                 orbit54 0.420023392
orbit45                 orbit45 0.411741363
constraint           constraint 0.405587053
graph25                 graph25 0.394548854
orbit56                 orbit56 0.389468316
orbit19                 orbit19 0.377530913
upto_sixth           upto_sixth 0.373691651
graph3                   graph3 0.360495140
bigcom22               bigcom22 0.345104533
orbit57                 orbit57 0.339378040
graph12                 graph12 0.336124236
hubscore               hubscore 0.334729308
orbit27                 orbit27 0.330710388
coreness               coreness 0.329427519
orbit38                 orbit38 0.318141007
orbit37                 orbit37 0.315219579
orbit70                 orbit70 0.307682163
graph0                   graph0 0.291597586
orbit26                 orbit26 0.291102733
upto_fifth           upto_fifth 0.277928673
orbit22                 orbit22 0.269454486
graph1                   graph1 0.265376707
graph9                   graph9 0.256890777
graph16                 graph16 0.256508568
orbit64                 orbit64 0.255145858
graph22                 graph22 0.250843635
orbit21                 orbit21 0.247539570
orbit13                 orbit13 0.246649274
orbit17                 orbit17 0.237162355
orbit33                 orbit33 0.231212469
orbit4                   orbit4 0.230262478
graph28                 graph28 0.228117030
orbit20                 orbit20 0.225356108
graph15                 graph15 0.222226749
orbit48                 orbit48 0.212795091
orbit28                 orbit28 0.210963846
orbit10                 orbit10 0.210756799
bigcom28               bigcom28 0.207653808
graph8                   graph8 0.187465697
orbit59                 orbit59 0.185209935
ratio3                   ratio3 0.184969401
orbit63                 orbit63 0.183340767
orbit5                   orbit5 0.177360771
orbit42                 orbit42 0.177223628
orbit2                   orbit2 0.176905490
ecc                         ecc 0.168472282
orbit61                 orbit61 0.164862078
orbit44                 orbit44 0.164518773
graph21                 graph21 0.162941254
membership_s30   membership_s30 0.162801626
orbit11                 orbit11 0.162454298
orbit51                 orbit51 0.160895351
orbit16                 orbit16 0.152905287
orbit47                 orbit47 0.151690615
orbit58                 orbit58 0.150442696
sixth                     sixth 0.147997471
upto_third           upto_third 0.147693348
graph26                 graph26 0.147196473
orbit1                   orbit1 0.137297119
upto_second         upto_second 0.135621356
orbit23                 orbit23 0.132572858
orbit52                 orbit52 0.124582861
orbit69                 orbit69 0.117654548
orbit65                 orbit65 0.111204759
orbit12                 orbit12 0.097936160
graph24                 graph24 0.095485801
orbit7                   orbit7 0.087411827
orbit36                 orbit36 0.076779130
upto_fourth         upto_fourth 0.074998059
graph13                 graph13 0.073542055
orbit55                 orbit55 0.072743064
orbit66                 orbit66 0.070687459
fifth                     fifth 0.067391372
membership_s4     membership_s4 0.066299183
bigcom101             bigcom101 0.064895349
AP                           AP 0.059936659
orbit60                 orbit60 0.056763713
orbit71                 orbit71 0.050702220
bigcom26               bigcom26 0.044693903
orbit67                 orbit67 0.043233879
second                   second 0.039542845
bigcom181             bigcom181 0.036923519
orbit6                   orbit6 0.025720780
graph29                 graph29 0.021110504
membership_s7     membership_s7 0.018908223
membership_s5     membership_s5 0.018469942
membership_s31   membership_s31 0.010218415
bigcom4                 bigcom4 0.009849532
orbit15                 orbit15 0.008514399
bigcom38               bigcom38 0.007750255
bigcom104             bigcom104 0.007493468
bigcom73               bigcom73 0.005462381
graph27                 graph27 0.000000000
orbit0                   orbit0 0.000000000
orbit3                   orbit3 0.000000000
orbit8                   orbit8 0.000000000
orbit14                 orbit14 0.000000000
orbit34                 orbit34 0.000000000
orbit43                 orbit43 0.000000000
orbit72                 orbit72 0.000000000
eccrad                   eccrad 0.000000000
first                     first 0.000000000
bigcom1                 bigcom1 0.000000000
bigcom2                 bigcom2 0.000000000
bigcom6                 bigcom6 0.000000000
bigcom8                 bigcom8 0.000000000
bigcom9                 bigcom9 0.000000000
bigcom13               bigcom13 0.000000000
bigcom15               bigcom15 0.000000000
bigcom16               bigcom16 0.000000000
bigcom21               bigcom21 0.000000000
bigcom24               bigcom24 0.000000000
bigcom31               bigcom31 0.000000000
bigcom32               bigcom32 0.000000000
bigcom33               bigcom33 0.000000000
bigcom34               bigcom34 0.000000000
bigcom36               bigcom36 0.000000000
bigcom37               bigcom37 0.000000000
bigcom39               bigcom39 0.000000000
bigcom40               bigcom40 0.000000000
bigcom43               bigcom43 0.000000000
bigcom44               bigcom44 0.000000000
bigcom47               bigcom47 0.000000000
bigcom49               bigcom49 0.000000000
bigcom50               bigcom50 0.000000000
bigcom51               bigcom51 0.000000000
bigcom52               bigcom52 0.000000000
bigcom54               bigcom54 0.000000000
bigcom56               bigcom56 0.000000000
bigcom62               bigcom62 0.000000000
bigcom66               bigcom66 0.000000000
bigcom68               bigcom68 0.000000000
bigcom69               bigcom69 0.000000000
bigcom71               bigcom71 0.000000000
bigcom72               bigcom72 0.000000000
bigcom74               bigcom74 0.000000000
bigcom75               bigcom75 0.000000000
bigcom76               bigcom76 0.000000000
bigcom77               bigcom77 0.000000000
bigcom79               bigcom79 0.000000000
bigcom80               bigcom80 0.000000000
bigcom82               bigcom82 0.000000000
bigcom83               bigcom83 0.000000000
bigcom84               bigcom84 0.000000000
bigcom85               bigcom85 0.000000000
bigcom87               bigcom87 0.000000000
bigcom89               bigcom89 0.000000000
bigcom91               bigcom91 0.000000000
bigcom93               bigcom93 0.000000000
bigcom96               bigcom96 0.000000000
bigcom97               bigcom97 0.000000000
bigcom98               bigcom98 0.000000000
bigcom99               bigcom99 0.000000000
bigcom106             bigcom106 0.000000000
bigcom109             bigcom109 0.000000000
bigcom113             bigcom113 0.000000000
bigcom116             bigcom116 0.000000000
bigcom120             bigcom120 0.000000000
bigcom123             bigcom123 0.000000000
bigcom126             bigcom126 0.000000000
bigcom127             bigcom127 0.000000000
bigcom137             bigcom137 0.000000000
bigcom139             bigcom139 0.000000000
bigcom140             bigcom140 0.000000000
bigcom143             bigcom143 0.000000000
bigcom145             bigcom145 0.000000000
bigcom146             bigcom146 0.000000000
bigcom147             bigcom147 0.000000000
bigcom149             bigcom149 0.000000000
bigcom153             bigcom153 0.000000000
bigcom154             bigcom154 0.000000000
bigcom156             bigcom156 0.000000000
bigcom157             bigcom157 0.000000000
bigcom158             bigcom158 0.000000000
bigcom160             bigcom160 0.000000000
bigcom161             bigcom161 0.000000000
bigcom162             bigcom162 0.000000000
bigcom164             bigcom164 0.000000000
bigcom166             bigcom166 0.000000000
bigcom167             bigcom167 0.000000000
bigcom171             bigcom171 0.000000000
bigcom173             bigcom173 0.000000000
bigcom175             bigcom175 0.000000000
bigcom176             bigcom176 0.000000000
bigcom177             bigcom177 0.000000000
bigcom178             bigcom178 0.000000000
bigcom180             bigcom180 0.000000000
bigcom184             bigcom184 0.000000000
bigcom186             bigcom186 0.000000000
bigcom187             bigcom187 0.000000000
bigcom189             bigcom189 0.000000000
bigcom194             bigcom194 0.000000000
bigcom195             bigcom195 0.000000000
bigcom196             bigcom196 0.000000000
bigcom204             bigcom204 0.000000000
bigcom205             bigcom205 0.000000000
bigcom212             bigcom212 0.000000000
bigcom214             bigcom214 0.000000000
bigcom222             bigcom222 0.000000000
bigcom223             bigcom223 0.000000000
bigcom226             bigcom226 0.000000000
bigcom227             bigcom227 0.000000000
bigcom229             bigcom229 0.000000000
bigcom233             bigcom233 0.000000000
bigcom236             bigcom236 0.000000000
bigcom237             bigcom237 0.000000000
bigcom246             bigcom246 0.000000000
bigcom248             bigcom248 0.000000000
bigcom249             bigcom249 0.000000000
bigcom250             bigcom250 0.000000000
bigcom254             bigcom254 0.000000000
bigcom266             bigcom266 0.000000000
bigcom269             bigcom269 0.000000000
bigcom272             bigcom272 0.000000000
bigcom274             bigcom274 0.000000000
bigcom281             bigcom281 0.000000000
bigcom291             bigcom291 0.000000000
bigcom292             bigcom292 0.000000000
bigcom295             bigcom295 0.000000000
bigcom299             bigcom299 0.000000000
bigcom301             bigcom301 0.000000000
bigcom306             bigcom306 0.000000000
bigcom309             bigcom309 0.000000000
bigcom314             bigcom314 0.000000000
bigcom321             bigcom321 0.000000000
bigcom341             bigcom341 0.000000000
bigcom350             bigcom350 0.000000000
bigcom353             bigcom353 0.000000000
bigcom359             bigcom359 0.000000000
bigcom363             bigcom363 0.000000000
bigcom365             bigcom365 0.000000000
bigcom385             bigcom385 0.000000000
bigcom386             bigcom386 0.000000000
bigcom408             bigcom408 0.000000000
bigcom412             bigcom412 0.000000000
bigcom480             bigcom480 0.000000000
membership_s3     membership_s3 0.000000000
membership_s6     membership_s6 0.000000000
membership_s8     membership_s8 0.000000000
membership_s9     membership_s9 0.000000000
membership_s11   membership_s11 0.000000000
membership_s12   membership_s12 0.000000000
membership_s14   membership_s14 0.000000000
membership_s16   membership_s16 0.000000000
membership_s17   membership_s17 0.000000000
membership_s18   membership_s18 0.000000000
membership_s20   membership_s20 0.000000000
membership_s21   membership_s21 0.000000000
membership_s22   membership_s22 0.000000000
membership_s24   membership_s24 0.000000000
membership_s25   membership_s25 0.000000000
membership_s26   membership_s26 0.000000000
membership_s27   membership_s27 0.000000000
membership_s28   membership_s28 0.000000000
membership_s33   membership_s33 0.000000000
membership_s36   membership_s36 0.000000000
membership_s37   membership_s37 0.000000000
[1] "Dataset: all_TnotC Model RF, run: 3 of 10 2015-06-22 18:48:57"
     |      Out-of-bag   |
Tree |      MSE  %Var(y) |
   1 |  0.02154   181.47 |
   2 |  0.02179   183.64 |
   3 |  0.02099   176.87 |
   4 |  0.01993   167.91 |
   5 |  0.01844   155.38 |
   6 |  0.01743   146.87 |
   7 |   0.0172   144.97 |
   8 |  0.01669   140.62 |
   9 |  0.01605   135.26 |
  10 |  0.01555   131.04 |
  11 |  0.01526   128.58 |
  12 |  0.01501   126.46 |
  13 |  0.01463   123.24 |
  14 |  0.01443   121.61 |
  15 |  0.01425   120.11 |
  16 |   0.0141   118.81 |
  17 |  0.01398   117.84 |
  18 |  0.01397   117.76 |
  19 |  0.01382   116.46 |
  20 |  0.01371   115.55 |
  21 |  0.01365   115.01 |
  22 |  0.01361   114.69 |
  23 |  0.01358   114.43 |
  24 |  0.01346   113.39 |
  25 |   0.0134   112.93 |
  26 |  0.01329   112.00 |
  27 |  0.01333   112.29 |
  28 |  0.01333   112.35 |
  29 |  0.01332   112.22 |
  30 |   0.0132   111.26 |
  31 |  0.01319   111.13 |
  32 |  0.01319   111.16 |
  33 |  0.01314   110.74 |
  34 |   0.0131   110.42 |
  35 |  0.01309   110.29 |
  36 |  0.01306   110.09 |
  37 |  0.01304   109.85 |
  38 |  0.01299   109.45 |
  39 |  0.01296   109.18 |
  40 |  0.01293   108.97 |
  41 |   0.0129   108.69 |
  42 |  0.01287   108.41 |
  43 |  0.01285   108.28 |
  44 |  0.01285   108.25 |
  45 |  0.01283   108.12 |
  46 |  0.01284   108.21 |
  47 |  0.01282   108.06 |
  48 |  0.01281   107.98 |
  49 |  0.01282   108.00 |
  50 |  0.01281   107.94 |
  51 |  0.01281   107.97 |
  52 |   0.0128   107.87 |
  53 |  0.01279   107.81 |
  54 |   0.0128   107.87 |
  55 |  0.01278   107.73 |
  56 |  0.01274   107.39 |
  57 |  0.01273   107.29 |
  58 |  0.01271   107.07 |
  59 |  0.01268   106.84 |
  60 |  0.01266   106.66 |
  61 |  0.01263   106.45 |
  62 |  0.01263   106.46 |
  63 |  0.01263   106.40 |
  64 |  0.01264   106.52 |
  65 |  0.01263   106.45 |
  66 |  0.01263   106.46 |
  67 |  0.01266   106.65 |
  68 |  0.01265   106.61 |
  69 |  0.01264   106.51 |
  70 |  0.01263   106.44 |
  71 |  0.01261   106.30 |
  72 |   0.0126   106.15 |
  73 |  0.01258   106.02 |
  74 |  0.01256   105.85 |
  75 |  0.01255   105.77 |
  76 |  0.01253   105.55 |
  77 |  0.01252   105.52 |
  78 |  0.01253   105.56 |
  79 |  0.01253   105.62 |
  80 |  0.01252   105.50 |
  81 |   0.0125   105.33 |
  82 |  0.01249   105.28 |
  83 |   0.0125   105.31 |
  84 |  0.01249   105.24 |
  85 |  0.01248   105.16 |
  86 |  0.01248   105.18 |
  87 |  0.01246   104.98 |
  88 |  0.01246   104.99 |
  89 |  0.01245   104.89 |
  90 |  0.01244   104.86 |
  91 |  0.01244   104.83 |
  92 |  0.01244   104.80 |
  93 |  0.01244   104.82 |
  94 |  0.01244   104.79 |
  95 |  0.01244   104.81 |
  96 |  0.01243   104.76 |
  97 |  0.01242   104.68 |
  98 |  0.01241   104.62 |
  99 |   0.0124   104.47 |
 100 |  0.01239   104.40 |
[1] "Random Forest variable coefficients"
                      %IncMSE IncNodePurity
graph0           7.602588e-05  2.160888e-01
graph1           9.435741e-04  3.773163e-01
graph2           4.791736e-04  2.985620e-01
graph3           4.962717e-04  6.151969e-01
graph4           1.415854e-03  7.192724e-01
graph5           3.056555e-03  6.488176e-01
graph6           1.483327e-03  8.024427e-01
graph7           2.735709e-03  5.059790e-01
graph8           2.219571e-04  2.380517e-01
graph9           1.591041e-03  3.808829e-01
graph10          3.966248e-03  5.858689e-01
graph11          8.105693e-03  1.211929e+00
graph12          2.234364e-03  6.884739e-01
graph13          2.037577e-03  4.242507e-01
graph14          2.761154e-03  5.395023e-01
graph15          1.568169e-03  2.775423e-01
graph16          1.638953e-03  8.294958e-01
graph17          2.930891e-03  4.012001e-01
graph18          1.217705e-03  3.543826e-01
graph19          2.716497e-03  6.078117e-01
graph20          2.041220e-03  7.809263e-01
graph21          3.004120e-04  4.044223e-01
graph22          1.370430e-03  5.365641e-01
graph23          3.640696e-03  9.045604e-01
graph24          1.359580e-03  2.663994e-01
graph25          1.755169e-03  4.003387e-01
graph26          1.656110e-03  3.527897e-01
graph27          1.168126e-03  2.131748e-01
graph28          1.206587e-03  3.294223e-01
graph29          4.745571e-05  1.089651e-01
orbit0           1.024664e-03  2.778134e-01
orbit1           2.478673e-03  4.044274e-01
orbit2           1.996876e-03  4.218169e-01
orbit3           1.302446e-04  3.160453e-01
orbit4           6.975695e-04  5.945737e-01
orbit5           1.098450e-03  5.145087e-01
orbit6           2.603944e-03  6.786153e-01
orbit7           1.262677e-03  4.519364e-01
orbit8           5.135804e-03  3.991391e-01
orbit9           1.031468e-03  5.443315e-01
orbit10          7.420401e-04  3.768588e-01
orbit11          1.920214e-03  3.619476e-01
orbit12          1.293006e-03  1.869100e-01
orbit13          8.256921e-04  2.344511e-01
orbit14          2.309395e-04  1.543036e-01
orbit15          1.876600e-03  4.930088e-01
orbit16          1.466252e-03  4.982047e-01
orbit17          3.229996e-03  6.613937e-01
orbit18          4.602277e-03  1.405102e+00
orbit19          1.870087e-03  6.267708e-01
orbit20          1.689405e-03  4.745389e-01
orbit21          1.069810e-03  4.259779e-01
orbit22          6.851369e-03  1.297624e+00
orbit23          4.714377e-04  2.030204e-01
orbit24          3.899038e-03  9.960788e-01
orbit25          8.415510e-04  5.010402e-01
orbit26          3.026147e-04  4.623114e-01
orbit27          1.439631e-03  6.244806e-01
orbit28          1.488513e-03  7.084517e-01
orbit29          1.101270e-03  3.665033e-01
orbit30          1.133522e-03  4.962589e-01
orbit31          1.430043e-03  9.659164e-01
orbit32          2.886938e-03  6.564488e-01
orbit33          2.404212e-03  4.377851e-01
orbit34          6.885868e-04  5.276952e-01
orbit35          3.666967e-03  7.739581e-01
orbit36          1.720162e-03  6.872534e-01
orbit37          2.101932e-03  5.278055e-01
orbit38          2.412033e-03  4.135570e-01
orbit39          2.841219e-03  1.083854e+00
orbit40          8.695576e-04  3.764372e-01
orbit41          2.548213e-04  1.502782e-01
orbit42          1.485836e-03  2.888736e-01
orbit43          1.555338e-03  5.440595e-01
orbit44          1.584891e-03  3.410160e-01
orbit45          4.481544e-03  9.828257e-01
orbit46          7.545495e-04  3.106144e-01
orbit47          2.428743e-04  3.946582e-01
orbit48          1.093112e-03  3.727805e-01
orbit49          3.772556e-03  6.483004e-01
orbit50          8.457104e-04  5.267770e-01
orbit51          4.757039e-04  3.651416e-01
orbit52          1.304108e-03  3.872376e-01
orbit53          5.530175e-04  4.948906e-01
orbit54          9.111331e-04  4.084521e-01
orbit55          4.779646e-04  1.400133e-01
orbit56          4.702808e-03  1.187249e+00
orbit57          2.186439e-04  3.307711e-01
orbit58          1.815158e-04  2.861588e-01
orbit59          1.823824e-03  2.986897e-01
orbit60          7.607370e-05  1.839974e-01
orbit61          1.068389e-03  2.611528e-01
orbit62          1.380301e-03  6.538761e-01
orbit63          9.078321e-04  5.612280e-01
orbit64          1.557533e-03  4.217282e-01
orbit65          5.623548e-03  5.788763e-01
orbit66          4.101887e-04  3.616754e-01
orbit67          2.879200e-04  2.344693e-01
orbit68          8.179866e-04  2.213650e-01
orbit69          9.479014e-04  1.461967e-01
orbit70          1.784195e-03  4.201348e-01
orbit71          4.787516e-04  1.390528e-01
orbit72          2.546362e-05  7.351904e-02
AP               1.598293e-05  1.452839e-01
bet              2.866200e-03  1.680461e+00
ecc              6.060075e-04  3.037807e-01
eccrad           1.508096e-04  1.983374e-01
close            1.178516e-03  5.018219e-01
constraint       2.142459e-03  1.010919e+00
coreness         1.476404e-03  4.285972e-01
knn              3.349200e-03  1.644452e+00
hubscore         1.205784e-03  3.905255e-01
pagerank         4.039622e-03  2.833283e+00
trans            2.913366e-03  1.649644e+00
evcent           7.799992e-04  5.430853e-01
first            3.736473e-04  3.768437e-01
upto_second      1.917066e-03  4.271578e-01
upto_third       1.293135e-03  6.809690e-01
upto_fourth      1.027969e-03  5.639537e-01
upto_fifth       2.695385e-03  7.118788e-01
upto_sixth       3.241198e-03  8.283777e-01
second           2.285694e-03  4.030007e-01
third            4.194259e-03  1.483698e+00
fourth           3.315888e-03  1.718725e+00
fifth            2.891067e-03  9.766681e-01
sixth            2.867324e-03  1.107835e+00
ratio1           2.172018e-03  1.927011e+00
ratio2           4.668624e-03  2.168657e+00
ratio3           3.225647e-03  1.247443e+00
ratio4           2.587760e-03  1.173993e+00
ratio5           3.593998e-03  5.658629e+00
ratio6           1.272931e-03  1.182527e+00
selfinter        7.599238e-04  3.731632e-01
walktrap_vertex  7.850168e-04  1.764794e+00
bigcom1         -2.258356e-06  1.500000e-02
bigcom2          0.000000e+00  0.000000e+00
bigcom3          3.652595e-04  5.470870e-01
bigcom4         -8.893555e-06  1.162200e-01
bigcom6          1.550197e-05  4.009815e-01
bigcom8          0.000000e+00  0.000000e+00
bigcom9          0.000000e+00  0.000000e+00
bigcom11         4.562923e-05  3.218785e-01
bigcom13         0.000000e+00  0.000000e+00
bigcom15         0.000000e+00  0.000000e+00
bigcom16         0.000000e+00  5.551115e-19
bigcom21         0.000000e+00  8.333333e-03
bigcom22         7.964005e-05  1.458778e-01
bigcom24         0.000000e+00  0.000000e+00
bigcom26         8.958918e-05  5.355814e-01
bigcom28         1.753763e-04  3.627958e-01
bigcom30         6.251553e-04  8.010939e-01
bigcom31         0.000000e+00  0.000000e+00
bigcom32         0.000000e+00  0.000000e+00
bigcom33         0.000000e+00  0.000000e+00
bigcom34         0.000000e+00  0.000000e+00
bigcom36         0.000000e+00  0.000000e+00
bigcom37         0.000000e+00  0.000000e+00
bigcom38         1.951389e-05  2.613440e-01
bigcom39         0.000000e+00  8.673617e-21
bigcom40         1.484713e-06  2.204073e-02
bigcom43         0.000000e+00  5.551115e-19
bigcom44         4.107166e-05  1.946190e-02
bigcom46         2.570182e-05  1.062661e+00
bigcom47         0.000000e+00  0.000000e+00
bigcom49         0.000000e+00  0.000000e+00
bigcom50         0.000000e+00  0.000000e+00
bigcom51         0.000000e+00  0.000000e+00
bigcom52         4.551985e-05  1.098180e+00
bigcom54         0.000000e+00  0.000000e+00
bigcom56         0.000000e+00  0.000000e+00
bigcom62        -1.833321e-05  5.547596e-01
bigcom66         0.000000e+00  0.000000e+00
bigcom68         0.000000e+00  2.775558e-19
bigcom69         0.000000e+00  0.000000e+00
bigcom71         0.000000e+00  0.000000e+00
bigcom72         0.000000e+00  0.000000e+00
bigcom73         3.377190e-05  2.287138e-01
bigcom74         0.000000e+00  2.775558e-19
bigcom75        -3.207877e-05  6.654468e-01
bigcom76         0.000000e+00  0.000000e+00
bigcom77         0.000000e+00  0.000000e+00
bigcom79         0.000000e+00  2.775558e-19
bigcom80         0.000000e+00  0.000000e+00
bigcom82         0.000000e+00  0.000000e+00
bigcom83         0.000000e+00  2.775558e-19
bigcom84         0.000000e+00  0.000000e+00
bigcom85         0.000000e+00  0.000000e+00
bigcom87         0.000000e+00  0.000000e+00
bigcom89         0.000000e+00  1.665335e-18
bigcom91         9.280400e-06  3.819440e-01
bigcom92         8.491604e-05  2.838581e-01
bigcom93         0.000000e+00  2.775558e-19
bigcom96         0.000000e+00  0.000000e+00
bigcom97         0.000000e+00  0.000000e+00
bigcom98         0.000000e+00  0.000000e+00
bigcom99         0.000000e+00  1.110223e-18
bigcom101        8.993010e-05  2.779625e-01
bigcom104       -1.958981e-05  2.699516e-01
bigcom106        0.000000e+00  0.000000e+00
bigcom109        0.000000e+00  2.775558e-19
bigcom113        0.000000e+00  0.000000e+00
bigcom116        0.000000e+00  2.775558e-19
bigcom120        0.000000e+00  0.000000e+00
bigcom123        0.000000e+00  0.000000e+00
bigcom126        0.000000e+00  0.000000e+00
bigcom127        0.000000e+00  0.000000e+00
bigcom137        0.000000e+00  0.000000e+00
bigcom139        0.000000e+00  0.000000e+00
bigcom140        0.000000e+00  0.000000e+00
bigcom143       -1.846245e-05  2.493170e-01
bigcom145        0.000000e+00  2.775558e-19
bigcom146        0.000000e+00  5.551115e-19
bigcom147        0.000000e+00  0.000000e+00
bigcom149        0.000000e+00  0.000000e+00
bigcom153        0.000000e+00  0.000000e+00
bigcom154        0.000000e+00  0.000000e+00
bigcom156        0.000000e+00  0.000000e+00
bigcom157        0.000000e+00  2.775558e-19
bigcom158        0.000000e+00  0.000000e+00
bigcom160        0.000000e+00  0.000000e+00
bigcom161        0.000000e+00  2.775558e-19
bigcom162        0.000000e+00  2.775558e-19
bigcom164        0.000000e+00  0.000000e+00
bigcom166        0.000000e+00  5.551115e-19
bigcom167        0.000000e+00  0.000000e+00
bigcom171        0.000000e+00  0.000000e+00
bigcom173        0.000000e+00  2.775558e-19
bigcom175        0.000000e+00  2.775558e-19
bigcom176        0.000000e+00  2.775558e-19
bigcom177        0.000000e+00  0.000000e+00
bigcom178       -1.003122e-05  2.418183e-01
bigcom180        0.000000e+00  0.000000e+00
bigcom181       -4.629654e-05  2.323559e-01
bigcom184        0.000000e+00  0.000000e+00
bigcom186        0.000000e+00  1.636364e-02
bigcom187        0.000000e+00  0.000000e+00
bigcom189        0.000000e+00  1.110223e-18
bigcom194        0.000000e+00  0.000000e+00
bigcom195        0.000000e+00  0.000000e+00
bigcom196        0.000000e+00  2.775558e-19
bigcom204        2.718989e-05  2.599591e-01
bigcom205       -6.226355e-06  3.794004e-01
bigcom212        0.000000e+00  2.775558e-19
bigcom214        0.000000e+00  5.551115e-19
bigcom222        0.000000e+00  0.000000e+00
bigcom223        0.000000e+00  0.000000e+00
bigcom226        0.000000e+00  0.000000e+00
bigcom227        0.000000e+00  0.000000e+00
bigcom229        0.000000e+00  2.775558e-19
bigcom233        0.000000e+00  0.000000e+00
bigcom236        0.000000e+00  0.000000e+00
bigcom237        0.000000e+00  0.000000e+00
bigcom246        0.000000e+00  5.551115e-19
bigcom248        0.000000e+00  0.000000e+00
bigcom249        0.000000e+00  0.000000e+00
bigcom250        0.000000e+00  0.000000e+00
bigcom254        0.000000e+00  0.000000e+00
bigcom266        0.000000e+00  0.000000e+00
bigcom269        0.000000e+00  5.551115e-19
bigcom272        0.000000e+00  2.775558e-19
bigcom274        0.000000e+00  0.000000e+00
bigcom281        0.000000e+00  8.326673e-19
bigcom291        0.000000e+00  0.000000e+00
bigcom292        0.000000e+00  0.000000e+00
bigcom295        0.000000e+00  0.000000e+00
bigcom299       -1.560141e-05  6.019384e-01
bigcom301        0.000000e+00  2.775558e-19
bigcom306        0.000000e+00  0.000000e+00
bigcom309        0.000000e+00  0.000000e+00
bigcom314        0.000000e+00  0.000000e+00
bigcom321        0.000000e+00  2.775558e-19
bigcom341        0.000000e+00  0.000000e+00
bigcom350        0.000000e+00  0.000000e+00
bigcom353        0.000000e+00  0.000000e+00
bigcom359        0.000000e+00  0.000000e+00
bigcom363        0.000000e+00  0.000000e+00
bigcom365        0.000000e+00  0.000000e+00
bigcom385       -6.053198e-06  3.297256e-01
bigcom386        0.000000e+00  0.000000e+00
bigcom408        0.000000e+00  0.000000e+00
bigcom412        0.000000e+00  0.000000e+00
bigcom480        0.000000e+00  0.000000e+00
spin_vertex      3.800610e-04  1.675488e+00
membership_s1    1.417958e-03  3.746373e-01
membership_s3    0.000000e+00  0.000000e+00
membership_s4    1.633308e-04  1.223694e-01
membership_s5    8.817206e-05  2.034008e-01
membership_s6    1.828412e-04  9.258197e-02
membership_s7    1.364455e-04  4.197057e-01
membership_s8    0.000000e+00  0.000000e+00
membership_s9    0.000000e+00  0.000000e+00
membership_s11   0.000000e+00  0.000000e+00
membership_s12   0.000000e+00  0.000000e+00
membership_s14  -2.176484e-05  1.956466e-01
membership_s15   1.240485e-04  5.672121e-01
membership_s16   0.000000e+00  0.000000e+00
membership_s17   0.000000e+00  0.000000e+00
membership_s18   0.000000e+00  0.000000e+00
membership_s20   0.000000e+00  0.000000e+00
membership_s21  -1.736409e-06  1.592084e-01
membership_s22   0.000000e+00  0.000000e+00
membership_s24   0.000000e+00  2.775558e-19
membership_s25   0.000000e+00  0.000000e+00
membership_s26   0.000000e+00  0.000000e+00
membership_s27   1.035951e-05  1.033037e-01
membership_s28   0.000000e+00  0.000000e+00
membership_s30   1.386049e-04  2.264536e-01
membership_s31   6.186231e-05  9.864054e-02
membership_s32   3.397529e-04  1.002391e+00
membership_s33   0.000000e+00  0.000000e+00
membership_s36   0.000000e+00  1.278274e-17
membership_s37   0.000000e+00  4.336809e-21
V1               6.207233e-03  2.027816e+00
V2               1.651407e-03  2.825507e+00
pdi              1.611889e-04  8.128517e-01
adhesion         1.995933e-02  2.940914e+00
cohesion         1.858139e-02  2.820258e+00
inner            8.318868e-03  3.715862e+00
outer            5.465273e-03  4.664208e+00
ioratio          7.410403e-03  2.630881e+00
comsize          7.989470e-03  4.177471e+00
[1] "Dataset: all_TnotC Model GLM, run: 3 of 10 2015-06-22 18:54:24"
[1] "glmnet variable coefficients"
                         [,1]          [,2]
(Intercept)     -4.409826e+00 -6.523958e+00
graph0           3.134543e-41  4.259627e-04
graph1          -2.398776e-43 -4.068256e-06
graph2          -1.978719e-42 -5.526622e-05
graph3          -1.966613e-45 -3.937145e-08
graph4          -3.473813e-45 -1.564139e-08
graph5          -2.156778e-43 -4.431434e-06
graph6          -1.855790e-44 -3.288407e-07
graph7          -1.617216e-43 -1.515151e-06
graph8          -1.550249e-42 -4.301089e-05
graph9          -3.532684e-47 -7.870250e-10
graph10         -1.478080e-47  2.702408e-11
graph11         -6.244052e-48 -2.854359e-11
graph12         -1.391099e-46 -1.441367e-09
graph13         -2.679406e-46 -3.589108e-09
graph14         -1.677825e-46 -1.498973e-09
graph15         -9.492972e-45 -6.601822e-08
graph16         -5.295688e-46 -6.415013e-10
graph17         -9.810717e-46 -1.294343e-08
graph18         -9.962904e-45 -1.195534e-07
graph19         -1.151849e-45 -9.852813e-10
graph20         -2.123774e-44 -2.768789e-07
graph21         -4.731775e-45  5.677841e-08
graph22         -2.918414e-44 -6.727828e-07
graph23         -7.516589e-45 -1.538965e-07
graph24         -7.101111e-45  8.261569e-08
graph25         -1.123402e-44  1.074111e-06
graph26         -2.535691e-44 -3.593457e-07
graph27          1.083595e-43  1.238732e-05
graph28         -3.208185e-44  2.176177e-06
graph29         -1.725044e-42 -8.589739e-05
orbit0           3.134543e-41  4.320864e-04
orbit1          -8.744659e-43 -8.920047e-06
orbit2          -1.972816e-43 -5.125809e-06
orbit3          -1.978719e-42 -5.328039e-05
orbit4          -7.003660e-46 -8.200417e-08
orbit5          -2.964672e-45 -5.234053e-08
orbit6          -3.895681e-45 -1.208447e-08
orbit7          -2.200984e-45 -4.577147e-08
orbit8          -2.156778e-43 -4.361887e-06
orbit9          -1.755716e-43  6.545728e-07
orbit10         -3.581389e-44 -8.758276e-07
orbit11         -3.375371e-44 -4.085804e-07
orbit12          2.516805e-43  8.867154e-06
orbit13         -3.686859e-43 -4.636587e-06
orbit14         -1.550249e-42 -4.155055e-05
orbit15         -1.209528e-47 -2.935440e-09
orbit16         -5.820686e-47 -1.467116e-09
orbit17         -1.744993e-46 -1.828669e-09
orbit18          8.089706e-47  9.225655e-10
orbit19         -1.193540e-46 -1.691762e-10
orbit20         -2.341375e-47  4.365461e-10
orbit21         -2.129590e-47 -3.563340e-10
orbit22         -6.227055e-48 -2.784271e-11
orbit23         -1.960415e-47 -3.022420e-10
orbit24         -1.828144e-46 -1.608387e-09
orbit25         -8.251381e-46 -4.249977e-09
orbit26         -1.743675e-46 -2.040164e-09
orbit27          4.362258e-45  4.786939e-08
orbit28         -1.445934e-45 -2.291387e-08
orbit29         -5.507354e-46 -1.665371e-08
orbit30         -8.809894e-46 -1.452098e-09
orbit31         -1.054874e-45 -1.964605e-09
orbit32         -1.609479e-46 -2.350928e-09
orbit33         -1.953399e-46 -2.045784e-09
orbit34         -9.492972e-45 -6.297982e-08
orbit35         -1.277839e-44  1.465437e-07
orbit36         -1.099397e-45 -8.393734e-09
orbit37         -1.415516e-45  1.483012e-08
orbit38         -1.298515e-45 -1.938675e-08
orbit39         -1.615383e-44  8.923165e-08
orbit40         -2.815577e-45 -3.692740e-08
orbit41         -2.750093e-45 -5.067191e-08
orbit42         -1.796549e-45 -1.839278e-08
orbit43         -1.365958e-44 -1.665965e-07
orbit44         -2.106129e-44 -2.420141e-07
orbit45          1.841386e-44  5.800625e-07
orbit46          4.897058e-45  2.515100e-07
orbit47         -5.089634e-45 -4.250747e-08
orbit48         -2.607369e-45 -1.071167e-08
orbit49         -5.160877e-44  8.260176e-07
orbit50         -2.347768e-44 -5.512944e-07
orbit51         -4.138502e-45  6.180561e-07
orbit52         -2.192304e-44  2.394830e-07
orbit53         -1.094998e-44 -1.195683e-08
orbit54         -3.887386e-44 -2.598261e-06
orbit55         -3.852945e-44 -6.035761e-07
orbit56          1.587288e-43  2.835927e-07
orbit57         -1.095960e-44 -2.613278e-07
orbit58         -2.412548e-44 -3.088547e-07
orbit59          3.662316e-44  2.307378e-06
orbit60         -2.005271e-44  3.613235e-08
orbit61         -3.354543e-44 -3.021799e-07
orbit62          3.887421e-43  1.000666e-05
orbit63         -9.466537e-45  3.386563e-06
orbit64         -7.104570e-44  6.202510e-07
orbit65          7.665762e-43 -2.270582e-06
orbit66         -2.053328e-44  3.406058e-07
orbit67         -7.877221e-44 -1.043873e-06
orbit68          3.345476e-43  2.541917e-05
orbit69         -7.089446e-43 -9.721585e-06
orbit70          2.091053e-42  7.931262e-05
orbit71         -3.483672e-43 -7.340243e-06
orbit72         -1.725044e-42 -8.645581e-05
AP               6.221177e-39  2.267006e-02
bet              7.766407e-45  3.813541e-07
ecc              1.497605e-39  2.754890e-02
eccrad           8.985628e-39  1.648319e-01
close           -5.551442e-39  6.495187e-02
constraint      -1.221267e-38 -2.855679e-01
coreness         3.584048e-40  8.178995e-04
knn             -9.835343e-42 -7.430198e-05
hubscore        -1.078520e-38  1.450590e-01
pagerank        -1.946800e-38 -3.225235e-01
trans            1.036497e-38  2.355042e-01
evcent          -1.167129e-38  1.306757e-01
first            3.134543e-41  4.264436e-04
upto_second     -1.784018e-42 -1.256844e-05
upto_third       2.771423e-44  2.077173e-06
upto_fourth      2.903245e-43 -3.104170e-06
upto_fifth       1.556081e-42  2.453522e-05
upto_sixth       2.100614e-42  3.125422e-05
second          -1.860725e-42 -1.321102e-05
third            2.940365e-43  5.116349e-06
fourth           1.532792e-43 -6.702863e-06
fifth           -1.643237e-43  9.493895e-06
sixth           -2.067341e-42 -3.305577e-05
ratio1          -9.772214e-42 -7.528129e-05
ratio2           1.282701e-41  4.697531e-04
ratio3          -2.357185e-41 -5.510699e-04
ratio4          -2.199518e-41 -1.761623e-04
ratio5          -1.438786e-41 -1.706987e-04
ratio6          -3.067855e-42 -7.003414e-05
selfinter        1.398982e-38  2.226022e-01
walktrap_vertex -1.462486e-39 -1.286266e-01
bigcom1         -1.262878e-38 -2.629423e-01
bigcom2         -1.214366e-38 -3.408055e-01
bigcom3          3.251896e-38  4.010154e-01
bigcom4         -2.531911e-39  5.287550e-03
bigcom6          1.322442e-37  1.279759e+00
bigcom8         -1.242489e-38 -3.508759e-01
bigcom9         -1.218711e-38 -3.155589e-01
bigcom11         7.984027e-38  8.231273e-01
bigcom13        -1.216383e-38 -3.894103e-01
bigcom15        -1.217090e-38 -2.780456e-01
bigcom16        -1.214567e-38 -3.078336e-01
bigcom21        -1.221659e-38 -5.318266e-01
bigcom22         1.272002e-38  1.179541e-01
bigcom24        -1.213862e-38 -3.882812e-01
bigcom26         2.132822e-38  2.805583e-01
bigcom28         1.720272e-38  2.083666e-01
bigcom30         7.419442e-38  6.500745e-01
bigcom31        -1.213561e-38 -3.108940e-01
bigcom32        -1.215071e-38 -4.860511e-01
bigcom33        -1.213561e-38 -3.604618e-01
bigcom34        -1.213661e-38 -3.463349e-01
bigcom36        -1.214869e-38 -5.618083e-01
bigcom37        -1.213661e-38 -2.389397e-01
bigcom38         6.008716e-38  9.728716e-01
bigcom39        -1.216383e-38 -4.697879e-01
bigcom40        -8.905159e-39 -1.693272e-01
bigcom43        -1.214366e-38 -3.634547e-01
bigcom44        -6.619621e-39  5.814442e-02
bigcom46         2.078506e-37  1.461421e+00
bigcom47        -1.214769e-38 -5.035179e-01
bigcom49        -1.214668e-38 -3.481362e-01
bigcom50        -1.214366e-38 -4.353893e-01
bigcom51        -1.213762e-38 -3.599951e-01
bigcom52         3.247291e-37  1.931703e+00
bigcom54        -1.213762e-38 -2.858468e-01
bigcom56        -1.215071e-38 -4.721142e-01
bigcom62         1.562953e-37  1.289692e+00
bigcom66        -1.213762e-38 -4.811050e-01
bigcom68        -1.213862e-38 -3.312362e-01
bigcom69        -1.214869e-38 -3.963111e-01
bigcom71        -1.214668e-38 -2.984650e-01
bigcom72        -1.213963e-38 -2.489046e-01
bigcom73         3.603013e-38  3.758341e-01
bigcom74        -1.214869e-38 -4.338882e-01
bigcom75         1.899663e-37  1.363562e+00
bigcom76        -1.214265e-38 -3.799773e-01
bigcom77        -1.214366e-38 -5.136282e-01
bigcom79        -1.213762e-38 -4.866033e-01
bigcom80        -1.214265e-38 -5.370784e-01
bigcom82        -1.214265e-38 -5.493148e-01
bigcom83        -1.213762e-38 -2.197602e-01
bigcom84        -1.214064e-38 -5.072213e-01
bigcom85        -1.213963e-38 -4.997174e-01
bigcom87        -1.214466e-38 -4.878103e-01
bigcom89        -1.213762e-38 -3.839523e-01
bigcom91         7.211418e-38  6.019616e-01
bigcom92         4.572002e-38  8.097905e-01
bigcom93        -1.213762e-38 -2.307860e-01
bigcom96        -1.213661e-38 -5.554319e-01
bigcom97        -1.214869e-38 -4.878870e-01
bigcom98        -1.213862e-38 -4.385530e-01
bigcom99        -1.213762e-38 -2.801622e-01
bigcom101        3.603013e-38  1.017432e+00
bigcom104        6.563817e-38  8.162148e-01
bigcom106       -1.214064e-38 -4.619629e-01
bigcom109       -1.213862e-38 -3.407681e-01
bigcom113       -1.214064e-38 -5.616230e-01
bigcom116       -1.217799e-38 -4.890590e-01
bigcom120       -1.213862e-38 -5.256932e-01
bigcom123       -1.213963e-38 -4.240503e-01
bigcom126       -1.213661e-38 -3.305375e-01
bigcom127       -1.214064e-38 -2.916945e-01
bigcom137       -1.214366e-38 -4.747248e-01
bigcom139       -1.213862e-38 -4.941015e-01
bigcom140       -1.213963e-38 -4.108788e-01
bigcom143        1.562953e-37  1.211957e+00
bigcom145       -1.213862e-38 -3.239645e-01
bigcom146       -1.213963e-38 -3.588254e-01
bigcom147       -1.215373e-38 -3.434437e-01
bigcom149       -1.213762e-38 -3.255885e-01
bigcom153       -1.214668e-38 -4.706105e-01
bigcom154       -1.214668e-38 -2.540636e-01
bigcom156       -1.214064e-38 -4.239171e-01
bigcom157       -1.214769e-38 -7.223121e-01
bigcom158       -1.213661e-38 -3.833275e-01
bigcom160       -1.213762e-38 -4.328735e-01
bigcom161       -1.213762e-38 -3.797983e-01
bigcom162       -1.213762e-38 -3.367341e-01
bigcom164       -1.213762e-38 -3.754652e-01
bigcom166       -1.214668e-38 -3.178314e-01
bigcom167       -1.215474e-38 -5.443310e-01
bigcom171       -1.214265e-38 -4.981412e-01
bigcom173       -1.213862e-38 -3.503895e-01
bigcom175       -1.213762e-38 -2.236430e-01
bigcom176       -1.213762e-38 -3.273043e-01
bigcom177       -1.213762e-38 -3.807348e-01
bigcom178        1.322442e-37  1.232393e+00
bigcom180       -1.213762e-38 -3.468170e-01
bigcom181        4.735180e-38  8.591889e-01
bigcom184       -1.213661e-38 -4.458373e-01
bigcom186       -1.213762e-38 -6.159133e-01
bigcom187       -1.213762e-38 -6.415719e-01
bigcom189       -1.214366e-38 -3.250948e-01
bigcom194       -1.213963e-38 -2.900854e-01
bigcom195       -1.213661e-38 -3.918777e-01
bigcom196       -1.213661e-38 -6.071752e-01
bigcom204        1.001755e-37  1.090811e+00
bigcom205        1.562953e-37  1.377153e+00
bigcom212       -1.213762e-38 -3.269315e-01
bigcom214       -1.213963e-38 -3.655104e-01
bigcom222       -1.213762e-38 -3.117338e-01
bigcom223       -1.213661e-38 -5.620378e-01
bigcom226       -1.213862e-38 -3.178593e-01
bigcom227       -1.213762e-38 -3.777912e-01
bigcom229       -1.213762e-38 -3.290188e-01
bigcom233       -1.213661e-38 -5.490454e-01
bigcom236       -1.213762e-38 -3.634355e-01
bigcom237       -1.213661e-38 -4.337947e-01
bigcom246       -1.214466e-38 -3.389947e-01
bigcom248       -1.215071e-38 -5.191817e-01
bigcom249       -1.213661e-38 -4.601156e-01
bigcom250       -1.214769e-38 -3.000327e-01
bigcom254       -1.213963e-38 -3.114395e-01
bigcom266       -1.213661e-38 -5.075595e-01
bigcom269       -1.213963e-38 -3.764371e-01
bigcom272       -1.213661e-38 -3.425646e-01
bigcom274       -1.218103e-38 -2.321306e-01
bigcom281       -1.214064e-38 -3.094103e-01
bigcom291       -1.213762e-38 -3.632320e-01
bigcom292       -1.213661e-38 -4.532196e-01
bigcom295       -1.213862e-38 -4.843873e-01
bigcom299        1.899663e-37  1.407225e+00
bigcom301       -1.214567e-38 -2.987173e-01
bigcom306       -1.213561e-38 -2.623930e-01
bigcom309       -1.214064e-38 -4.430946e-01
bigcom314       -1.213762e-38 -5.427570e-01
bigcom321       -1.214265e-38 -3.269903e-01
bigcom341       -1.213762e-38 -4.363620e-01
bigcom350       -1.213762e-38 -4.870257e-01
bigcom353       -1.213762e-38 -3.056177e-01
bigcom359       -1.213762e-38 -4.767935e-01
bigcom363       -1.213762e-38 -1.218973e-01
bigcom365       -1.213862e-38 -5.894729e-01
bigcom385        1.322442e-37  1.261541e+00
bigcom386       -1.213762e-38 -3.159335e-01
bigcom408       -1.214064e-38 -4.837846e-01
bigcom412       -1.213862e-38 -3.546987e-01
bigcom480       -1.213862e-38 -2.600711e-01
spin_vertex     -1.941653e-39  8.978691e-02
membership_s1    1.848718e-38  2.017315e-01
membership_s3   -1.215172e-38 -4.045139e-01
membership_s4   -7.443541e-39 -6.127690e-02
membership_s5   -7.696830e-39 -1.147145e-01
membership_s6   -8.461322e-39 -1.138441e-03
membership_s7   -7.969293e-39 -9.223608e-02
membership_s8   -1.214466e-38 -4.102747e-01
membership_s9   -1.214769e-38 -3.794245e-01
membership_s11  -1.214366e-38 -4.013962e-01
membership_s12  -1.214567e-38 -3.818080e-01
membership_s14   8.895119e-38  9.533013e-01
membership_s15   1.267623e-38  3.861278e-01
membership_s16  -1.214769e-38 -3.416615e-01
membership_s17  -1.214265e-38 -3.779459e-01
membership_s18  -1.222883e-38 -3.026564e-01
membership_s20  -1.213963e-38 -3.740979e-01
membership_s21  -5.897626e-39 -1.250152e-01
membership_s22  -1.216383e-38 -3.076896e-01
membership_s24  -1.216888e-38 -8.102185e-01
membership_s25   2.533522e-38  6.656976e-01
membership_s26  -1.215071e-38 -3.685110e-01
membership_s27  -2.547920e-39  1.335517e-02
membership_s28  -1.215172e-38 -3.948891e-01
membership_s30   1.053438e-38  1.213234e-01
membership_s31  -3.724720e-39 -1.203672e-01
membership_s32   2.594841e-38  4.099771e-01
membership_s33  -1.213963e-38 -3.206477e-01
membership_s36  -1.271963e-38 -2.665619e-01
membership_s37  -1.223393e-38 -3.191558e-01
V1               1.628994e-38  1.160052e-01
V2               1.951650e-39 -1.922951e-01
pdi              1.675837e-35  2.615674e+02
adhesion        -7.720076e-43 -6.516758e-06
cohesion         1.542440e-42  1.284693e-05
inner            3.763034e-43  1.861288e-06
outer            2.728613e-43 -7.820457e-06
ioratio          2.404675e-39 -1.917803e-01
comsize          6.070621e-42  1.449050e-04
[1] "Dataset: all_TnotC Model GBM, run: 4 of 10 2015-06-22 18:56:20"
Iter   TrainDeviance   ValidDeviance   StepSize   Improve
     1        0.1281            -nan     0.0100    0.0002
     2        0.1265            -nan     0.0100    0.0002
     3        0.1254            -nan     0.0100    0.0002
     4        0.1237            -nan     0.0100    0.0004
     5        0.1226            -nan     0.0100    0.0000
     6        0.1213            -nan     0.0100    0.0002
     7        0.1202            -nan     0.0100    0.0002
     8        0.1192            -nan     0.0100    0.0000
     9        0.1186            -nan     0.0100    0.0001
    10        0.1179            -nan     0.0100    0.0000
    20        0.1109            -nan     0.0100    0.0000
    40        0.1012            -nan     0.0100   -0.0000
    60        0.0942            -nan     0.0100   -0.0000
    80        0.0891            -nan     0.0100   -0.0000
   100        0.0845            -nan     0.0100    0.0000
   120        0.0804            -nan     0.0100   -0.0000
   140        0.0769            -nan     0.0100    0.0000
   160        0.0737            -nan     0.0100   -0.0000
   180        0.0709            -nan     0.0100   -0.0000
   200        0.0678            -nan     0.0100   -0.0000
   204        0.0672            -nan     0.0100   -0.0000

[1] "GBM variable coefficients"
                            var     rel.inf
ratio5                   ratio5 8.078240689
comsize                 comsize 5.051504476
pagerank               pagerank 4.427698980
outer                     outer 4.279968889
V2                           V2 3.511128185
inner                     inner 3.108850395
bigcom46               bigcom46 2.701925175
knn                         knn 2.681591533
trans                     trans 2.460692793
membership_s32   membership_s32 2.449509546
ratio1                   ratio1 2.220886163
ratio2                   ratio2 2.118408106
adhesion               adhesion 2.037212942
V1                           V1 1.897741652
bet                         bet 1.852108766
bigcom30               bigcom30 1.831802279
walktrap_vertex walktrap_vertex 1.791287134
spin_vertex         spin_vertex 1.714223977
ratio4                   ratio4 1.652080308
cohesion               cohesion 1.316119300
graph4                   graph4 1.308946038
graph23                 graph23 1.306089140
orbit18                 orbit18 1.213290155
ioratio                 ioratio 1.205998413
third                     third 1.076796884
fourth                   fourth 0.999085310
orbit50                 orbit50 0.993561792
graph11                 graph11 0.988211319
orbit62                 orbit62 0.918798260
orbit31                 orbit31 0.898710706
orbit56                 orbit56 0.866506534
graph20                 graph20 0.766188755
orbit65                 orbit65 0.735071389
graph17                 graph17 0.723027874
graph10                 graph10 0.711391427
orbit45                 orbit45 0.689390973
orbit39                 orbit39 0.627813424
orbit51                 orbit51 0.625094323
orbit30                 orbit30 0.606570835
orbit63                 orbit63 0.589458646
ratio6                   ratio6 0.546055562
graph2                   graph2 0.506896824
selfinter             selfinter 0.502431512
constraint           constraint 0.501993049
orbit42                 orbit42 0.490664196
upto_fifth           upto_fifth 0.482168739
close                     close 0.458260618
orbit2                   orbit2 0.450756655
bigcom92               bigcom92 0.448951861
orbit53                 orbit53 0.447264258
bigcom11               bigcom11 0.441842700
graph19                 graph19 0.431556455
orbit48                 orbit48 0.428343934
graph1                   graph1 0.414218402
orbit9                   orbit9 0.409681817
graph5                   graph5 0.397883188
orbit64                 orbit64 0.393900242
orbit47                 orbit47 0.390586119
ratio3                   ratio3 0.374166879
orbit46                 orbit46 0.371700570
orbit59                 orbit59 0.370977708
orbit33                 orbit33 0.364360336
orbit37                 orbit37 0.362269429
orbit41                 orbit41 0.353648546
graph12                 graph12 0.351940349
orbit32                 orbit32 0.350933531
bigcom28               bigcom28 0.349392094
graph13                 graph13 0.348275592
graph14                 graph14 0.331108324
orbit11                 orbit11 0.327696560
orbit60                 orbit60 0.326847766
orbit44                 orbit44 0.322664462
upto_sixth           upto_sixth 0.318023970
graph9                   graph9 0.313763995
graph7                   graph7 0.305797868
orbit49                 orbit49 0.303732704
orbit70                 orbit70 0.301588433
orbit67                 orbit67 0.288686503
graph3                   graph3 0.288527197
orbit16                 orbit16 0.288282445
orbit66                 orbit66 0.277821394
orbit10                 orbit10 0.272138259
orbit24                 orbit24 0.258657556
sixth                     sixth 0.256085850
coreness               coreness 0.250730188
membership_s1     membership_s1 0.246762705
orbit19                 orbit19 0.241969123
membership_s30   membership_s30 0.238256613
orbit25                 orbit25 0.237157067
upto_third           upto_third 0.236773119
orbit27                 orbit27 0.225107012
orbit22                 orbit22 0.223954620
orbit38                 orbit38 0.217336081
orbit26                 orbit26 0.214382621
orbit6                   orbit6 0.210946790
upto_fourth         upto_fourth 0.203907201
evcent                   evcent 0.202134053
graph25                 graph25 0.201671278
orbit5                   orbit5 0.193270029
orbit17                 orbit17 0.192701184
orbit20                 orbit20 0.189694647
orbit40                 orbit40 0.188761863
graph6                   graph6 0.174768560
bigcom22               bigcom22 0.172742344
orbit58                 orbit58 0.169646297
orbit15                 orbit15 0.169262133
orbit1                   orbit1 0.168850824
membership_s15   membership_s15 0.165496800
graph16                 graph16 0.163267316
orbit54                 orbit54 0.162826041
bigcom3                 bigcom3 0.161606754
orbit36                 orbit36 0.155851780
orbit28                 orbit28 0.143832752
graph15                 graph15 0.132982160
graph18                 graph18 0.129260704
graph8                   graph8 0.126211941
orbit35                 orbit35 0.125123815
orbit13                 orbit13 0.119316122
orbit29                 orbit29 0.115837949
graph21                 graph21 0.109670297
orbit21                 orbit21 0.103856031
graph26                 graph26 0.101754765
graph0                   graph0 0.099654721
orbit4                   orbit4 0.092986369
orbit7                   orbit7 0.091905173
second                   second 0.089423407
orbit55                 orbit55 0.089338727
orbit61                 orbit61 0.088202439
orbit12                 orbit12 0.083310236
orbit68                 orbit68 0.082472964
graph22                 graph22 0.078833640
orbit57                 orbit57 0.076692387
graph28                 graph28 0.063300321
bigcom101             bigcom101 0.062202304
AP                           AP 0.061272987
graph24                 graph24 0.056055111
fifth                     fifth 0.045762816
orbit69                 orbit69 0.043771576
graph27                 graph27 0.040393440
bigcom26               bigcom26 0.039066213
membership_s5     membership_s5 0.038047888
orbit71                 orbit71 0.035855473
bigcom4                 bigcom4 0.035258888
orbit23                 orbit23 0.034320517
orbit52                 orbit52 0.034010203
upto_second         upto_second 0.030488827
hubscore               hubscore 0.028035540
bigcom38               bigcom38 0.027130448
bigcom104             bigcom104 0.026884677
bigcom181             bigcom181 0.020758063
orbit43                 orbit43 0.020104225
pdi                         pdi 0.016919668
ecc                         ecc 0.015383681
membership_s4     membership_s4 0.008947556
graph29                 graph29 0.000000000
orbit0                   orbit0 0.000000000
orbit3                   orbit3 0.000000000
orbit8                   orbit8 0.000000000
orbit14                 orbit14 0.000000000
orbit34                 orbit34 0.000000000
orbit72                 orbit72 0.000000000
eccrad                   eccrad 0.000000000
first                     first 0.000000000
bigcom1                 bigcom1 0.000000000
bigcom2                 bigcom2 0.000000000
bigcom6                 bigcom6 0.000000000
bigcom8                 bigcom8 0.000000000
bigcom9                 bigcom9 0.000000000
bigcom13               bigcom13 0.000000000
bigcom15               bigcom15 0.000000000
bigcom16               bigcom16 0.000000000
bigcom21               bigcom21 0.000000000
bigcom24               bigcom24 0.000000000
bigcom31               bigcom31 0.000000000
bigcom32               bigcom32 0.000000000
bigcom33               bigcom33 0.000000000
bigcom34               bigcom34 0.000000000
bigcom36               bigcom36 0.000000000
bigcom37               bigcom37 0.000000000
bigcom39               bigcom39 0.000000000
bigcom40               bigcom40 0.000000000
bigcom43               bigcom43 0.000000000
bigcom44               bigcom44 0.000000000
bigcom47               bigcom47 0.000000000
bigcom49               bigcom49 0.000000000
bigcom50               bigcom50 0.000000000
bigcom51               bigcom51 0.000000000
bigcom52               bigcom52 0.000000000
bigcom54               bigcom54 0.000000000
bigcom56               bigcom56 0.000000000
bigcom62               bigcom62 0.000000000
bigcom66               bigcom66 0.000000000
bigcom68               bigcom68 0.000000000
bigcom69               bigcom69 0.000000000
bigcom71               bigcom71 0.000000000
bigcom72               bigcom72 0.000000000
bigcom73               bigcom73 0.000000000
bigcom74               bigcom74 0.000000000
bigcom75               bigcom75 0.000000000
bigcom76               bigcom76 0.000000000
bigcom77               bigcom77 0.000000000
bigcom79               bigcom79 0.000000000
bigcom80               bigcom80 0.000000000
bigcom82               bigcom82 0.000000000
bigcom83               bigcom83 0.000000000
bigcom84               bigcom84 0.000000000
bigcom85               bigcom85 0.000000000
bigcom87               bigcom87 0.000000000
bigcom89               bigcom89 0.000000000
bigcom91               bigcom91 0.000000000
bigcom93               bigcom93 0.000000000
bigcom96               bigcom96 0.000000000
bigcom97               bigcom97 0.000000000
bigcom98               bigcom98 0.000000000
bigcom99               bigcom99 0.000000000
bigcom106             bigcom106 0.000000000
bigcom109             bigcom109 0.000000000
bigcom113             bigcom113 0.000000000
bigcom116             bigcom116 0.000000000
bigcom120             bigcom120 0.000000000
bigcom123             bigcom123 0.000000000
bigcom126             bigcom126 0.000000000
bigcom127             bigcom127 0.000000000
bigcom137             bigcom137 0.000000000
bigcom139             bigcom139 0.000000000
bigcom140             bigcom140 0.000000000
bigcom143             bigcom143 0.000000000
bigcom145             bigcom145 0.000000000
bigcom146             bigcom146 0.000000000
bigcom147             bigcom147 0.000000000
bigcom149             bigcom149 0.000000000
bigcom153             bigcom153 0.000000000
bigcom154             bigcom154 0.000000000
bigcom156             bigcom156 0.000000000
bigcom157             bigcom157 0.000000000
bigcom158             bigcom158 0.000000000
bigcom160             bigcom160 0.000000000
bigcom161             bigcom161 0.000000000
bigcom162             bigcom162 0.000000000
bigcom164             bigcom164 0.000000000
bigcom166             bigcom166 0.000000000
bigcom167             bigcom167 0.000000000
bigcom171             bigcom171 0.000000000
bigcom173             bigcom173 0.000000000
bigcom175             bigcom175 0.000000000
bigcom176             bigcom176 0.000000000
bigcom177             bigcom177 0.000000000
bigcom178             bigcom178 0.000000000
bigcom180             bigcom180 0.000000000
bigcom184             bigcom184 0.000000000
bigcom186             bigcom186 0.000000000
bigcom187             bigcom187 0.000000000
bigcom189             bigcom189 0.000000000
bigcom194             bigcom194 0.000000000
bigcom195             bigcom195 0.000000000
bigcom196             bigcom196 0.000000000
bigcom204             bigcom204 0.000000000
bigcom205             bigcom205 0.000000000
bigcom212             bigcom212 0.000000000
bigcom214             bigcom214 0.000000000
bigcom222             bigcom222 0.000000000
bigcom223             bigcom223 0.000000000
bigcom226             bigcom226 0.000000000
bigcom227             bigcom227 0.000000000
bigcom229             bigcom229 0.000000000
bigcom233             bigcom233 0.000000000
bigcom236             bigcom236 0.000000000
bigcom237             bigcom237 0.000000000
bigcom246             bigcom246 0.000000000
bigcom248             bigcom248 0.000000000
bigcom249             bigcom249 0.000000000
bigcom250             bigcom250 0.000000000
bigcom254             bigcom254 0.000000000
bigcom266             bigcom266 0.000000000
bigcom269             bigcom269 0.000000000
bigcom272             bigcom272 0.000000000
bigcom274             bigcom274 0.000000000
bigcom281             bigcom281 0.000000000
bigcom291             bigcom291 0.000000000
bigcom292             bigcom292 0.000000000
bigcom295             bigcom295 0.000000000
bigcom299             bigcom299 0.000000000
bigcom301             bigcom301 0.000000000
bigcom306             bigcom306 0.000000000
bigcom309             bigcom309 0.000000000
bigcom314             bigcom314 0.000000000
bigcom321             bigcom321 0.000000000
bigcom341             bigcom341 0.000000000
bigcom350             bigcom350 0.000000000
bigcom353             bigcom353 0.000000000
bigcom359             bigcom359 0.000000000
bigcom363             bigcom363 0.000000000
bigcom365             bigcom365 0.000000000
bigcom385             bigcom385 0.000000000
bigcom386             bigcom386 0.000000000
bigcom408             bigcom408 0.000000000
bigcom412             bigcom412 0.000000000
bigcom480             bigcom480 0.000000000
membership_s3     membership_s3 0.000000000
membership_s6     membership_s6 0.000000000
membership_s7     membership_s7 0.000000000
membership_s8     membership_s8 0.000000000
membership_s9     membership_s9 0.000000000
membership_s11   membership_s11 0.000000000
membership_s12   membership_s12 0.000000000
membership_s14   membership_s14 0.000000000
membership_s16   membership_s16 0.000000000
membership_s17   membership_s17 0.000000000
membership_s18   membership_s18 0.000000000
membership_s20   membership_s20 0.000000000
membership_s21   membership_s21 0.000000000
membership_s22   membership_s22 0.000000000
membership_s24   membership_s24 0.000000000
membership_s25   membership_s25 0.000000000
membership_s26   membership_s26 0.000000000
membership_s27   membership_s27 0.000000000
membership_s28   membership_s28 0.000000000
membership_s31   membership_s31 0.000000000
membership_s33   membership_s33 0.000000000
membership_s36   membership_s36 0.000000000
membership_s37   membership_s37 0.000000000
[1] "Dataset: all_TnotC Model RF, run: 4 of 10 2015-06-22 18:59:48"
     |      Out-of-bag   |
Tree |      MSE  %Var(y) |
   1 |  0.02543   215.02 |
   2 |  0.02412   203.94 |
   3 |  0.02333   197.24 |
   4 |  0.02176   183.94 |
   5 |  0.02034   171.98 |
   6 |  0.01967   166.25 |
   7 |  0.01821   153.99 |
   8 |  0.01768   149.47 |
   9 |  0.01733   146.52 |
  10 |  0.01643   138.94 |
  11 |  0.01588   134.26 |
  12 |  0.01557   131.59 |
  13 |  0.01512   127.86 |
  14 |  0.01482   125.30 |
  15 |  0.01451   122.70 |
  16 |  0.01428   120.76 |
  17 |  0.01415   119.60 |
  18 |  0.01386   117.14 |
  19 |  0.01374   116.16 |
  20 |  0.01364   115.33 |
  21 |  0.01356   114.65 |
  22 |  0.01354   114.44 |
  23 |  0.01353   114.38 |
  24 |  0.01342   113.46 |
  25 |  0.01334   112.73 |
  26 |  0.01329   112.37 |
  27 |  0.01329   112.37 |
  28 |  0.01322   111.80 |
  29 |  0.01315   111.16 |
  30 |  0.01314   111.12 |
  31 |   0.0131   110.77 |
  32 |  0.01306   110.44 |
  33 |  0.01303   110.16 |
  34 |  0.01298   109.75 |
  35 |  0.01297   109.63 |
  36 |  0.01293   109.28 |
  37 |  0.01294   109.36 |
  38 |  0.01293   109.33 |
  39 |  0.01289   108.93 |
  40 |  0.01286   108.73 |
  41 |  0.01284   108.59 |
  42 |  0.01283   108.50 |
  43 |  0.01284   108.59 |
  44 |  0.01283   108.48 |
  45 |  0.01282   108.35 |
  46 |  0.01278   108.01 |
  47 |  0.01277   108.00 |
  48 |  0.01277   107.97 |
  49 |  0.01278   108.08 |
  50 |  0.01278   108.05 |
  51 |  0.01277   107.95 |
  52 |  0.01274   107.71 |
  53 |  0.01273   107.63 |
  54 |  0.01271   107.48 |
  55 |  0.01269   107.32 |
  56 |  0.01269   107.24 |
  57 |  0.01266   107.00 |
  58 |  0.01264   106.89 |
  59 |  0.01264   106.82 |
  60 |  0.01264   106.82 |
  61 |  0.01263   106.80 |
  62 |  0.01263   106.74 |
  63 |  0.01261   106.61 |
  64 |   0.0126   106.53 |
  65 |  0.01259   106.47 |
  66 |  0.01257   106.28 |
  67 |  0.01257   106.28 |
  68 |  0.01257   106.30 |
  69 |  0.01256   106.15 |
  70 |  0.01255   106.06 |
  71 |  0.01254   106.01 |
  72 |  0.01253   105.95 |
  73 |  0.01253   105.90 |
  74 |  0.01253   105.89 |
  75 |  0.01253   105.97 |
  76 |  0.01253   105.95 |
  77 |  0.01254   106.00 |
  78 |  0.01254   105.98 |
  79 |  0.01254   105.99 |
  80 |  0.01255   106.07 |
  81 |  0.01255   106.07 |
  82 |  0.01254   106.01 |
  83 |  0.01253   105.93 |
  84 |  0.01253   105.91 |
  85 |  0.01253   105.94 |
  86 |  0.01253   105.90 |
  87 |  0.01251   105.72 |
  88 |  0.01249   105.56 |
  89 |  0.01248   105.53 |
  90 |  0.01249   105.56 |
  91 |  0.01248   105.49 |
  92 |  0.01248   105.50 |
  93 |  0.01247   105.43 |
  94 |  0.01247   105.40 |
  95 |  0.01247   105.41 |
  96 |  0.01245   105.29 |
  97 |  0.01246   105.33 |
  98 |  0.01245   105.28 |
  99 |  0.01244   105.19 |
 100 |  0.01245   105.24 |
[1] "Random Forest variable coefficients"
                      %IncMSE IncNodePurity
graph0           2.155966e-04  3.110721e-01
graph1           2.014638e-03  4.578356e-01
graph2           9.577192e-04  2.324271e-01
graph3           1.507676e-03  4.032933e-01
graph4           2.917825e-03  6.308495e-01
graph5           1.051245e-03  4.533581e-01
graph6           1.951379e-03  5.641518e-01
graph7           3.116756e-04  3.112603e-01
graph8           3.594361e-05  4.962316e-02
graph9           3.073603e-03  4.810833e-01
graph10          3.037538e-03  8.502506e-01
graph11          4.031341e-03  1.226315e+00
graph12          3.012396e-03  6.897084e-01
graph13          1.149884e-03  4.729155e-01
graph14          2.213999e-03  5.627262e-01
graph15          7.896627e-04  5.197840e-01
graph16          2.681705e-03  5.140010e-01
graph17          3.194124e-03  5.775542e-01
graph18          7.245571e-04  4.329902e-01
graph19          2.956486e-03  7.482573e-01
graph20          2.727661e-03  7.656269e-01
graph21          1.807939e-03  6.202176e-01
graph22          6.457445e-04  3.553285e-01
graph23          3.186519e-03  8.436977e-01
graph24          1.148025e-03  3.212731e-01
graph25          8.408963e-04  3.020224e-01
graph26          8.573790e-04  1.594820e-01
graph27          3.065937e-04  1.985344e-01
graph28          5.278854e-04  1.340720e-01
graph29          1.227355e-04  1.002485e-01
orbit0           7.467674e-04  3.156418e-01
orbit1           1.703849e-03  3.878499e-01
orbit2           5.247075e-04  4.029724e-01
orbit3           9.280770e-05  2.297344e-01
orbit4           3.393120e-04  4.913819e-01
orbit5           2.513110e-03  4.572365e-01
orbit6           2.810742e-03  7.578614e-01
orbit7           7.643248e-04  4.678707e-01
orbit8           1.189564e-03  6.103901e-01
orbit9           1.904503e-03  6.435585e-01
orbit10          1.081800e-03  2.842177e-01
orbit11          1.280847e-03  3.795870e-01
orbit12          1.003788e-03  2.175285e-01
orbit13          3.378115e-04  2.323652e-01
orbit14          3.879734e-04  1.411538e-01
orbit15          3.281505e-03  7.507628e-01
orbit16          1.828663e-03  3.893092e-01
orbit17          1.382821e-03  4.835759e-01
orbit18          6.039931e-03  1.403150e+00
orbit19          1.614122e-03  5.057687e-01
orbit20          2.204898e-03  2.732380e-01
orbit21          1.340111e-03  3.517621e-01
orbit22          4.136942e-03  9.361110e-01
orbit23          2.013220e-03  3.660630e-01
orbit24          1.687622e-03  6.627952e-01
orbit25          2.247156e-03  3.921853e-01
orbit26          3.952194e-04  1.966112e-01
orbit27          4.153960e-03  8.070785e-01
orbit28          3.013894e-03  5.238435e-01
orbit29          2.098928e-04  4.591778e-01
orbit30          1.063426e-03  3.123964e-01
orbit31          2.921318e-03  1.201689e+00
orbit32          1.340016e-03  6.990944e-01
orbit33          1.059095e-03  3.536506e-01
orbit34          1.736122e-03  3.894608e-01
orbit35          2.357568e-03  5.841212e-01
orbit36          2.962645e-03  4.682325e-01
orbit37          1.636976e-03  5.191675e-01
orbit38          1.387805e-03  4.212726e-01
orbit39          3.224032e-03  1.331851e+00
orbit40          1.064520e-03  3.800649e-01
orbit41          2.206162e-04  2.472295e-01
orbit42          2.670444e-04  2.769827e-01
orbit43          5.963789e-04  3.234452e-01
orbit44          7.102688e-04  1.962592e-01
orbit45          5.912471e-03  7.759466e-01
orbit46          1.771517e-03  3.848132e-01
orbit47          1.365618e-03  2.965613e-01
orbit48          2.963852e-04  3.513467e-01
orbit49          3.105579e-03  8.563325e-01
orbit50          1.573509e-03  6.712691e-01
orbit51          7.186721e-04  3.757677e-01
orbit52          2.237823e-03  5.119846e-01
orbit53          8.412082e-04  4.492363e-01
orbit54          2.591784e-03  5.834899e-01
orbit55          3.686683e-04  3.729351e-01
orbit56          6.811083e-03  1.170366e+00
orbit57          1.149071e-03  3.340761e-01
orbit58          1.204906e-03  4.530968e-01
orbit59          1.314809e-03  4.523775e-01
orbit60          9.532438e-05  2.233405e-01
orbit61          6.020690e-04  1.758708e-01
orbit62          3.884926e-04  3.539989e-01
orbit63          2.830980e-03  4.802479e-01
orbit64          2.000172e-03  4.069551e-01
orbit65          3.831184e-03  5.257775e-01
orbit66          6.155233e-04  3.067758e-01
orbit67          2.594883e-04  2.737804e-01
orbit68          1.178938e-03  3.234132e-01
orbit69          2.029243e-04  2.530272e-01
orbit70          1.194329e-03  4.651325e-01
orbit71          1.613375e-04  1.534409e-01
orbit72          4.176966e-05  2.004175e-01
AP               1.481322e-05  1.355451e-01
bet              3.467136e-03  1.545376e+00
ecc              1.460519e-04  2.465201e-01
eccrad           2.913667e-04  1.976672e-01
close            1.042618e-03  3.941135e-01
constraint       2.336872e-03  1.013833e+00
coreness         2.445998e-04  2.691597e-01
knn              2.275365e-03  1.733421e+00
hubscore         7.129117e-04  4.364619e-01
pagerank         4.548850e-03  3.792456e+00
trans            1.746035e-03  1.120281e+00
evcent           2.105819e-03  5.688733e-01
first            1.551170e-03  2.707194e-01
upto_second      1.858111e-03  5.144259e-01
upto_third       2.047508e-03  7.215723e-01
upto_fourth      2.053244e-03  5.238842e-01
upto_fifth       3.327272e-03  8.736737e-01
upto_sixth       2.602982e-03  7.390397e-01
second           2.240497e-03  6.893836e-01
third            4.112840e-03  9.449618e-01
fourth           4.400277e-03  1.832702e+00
fifth            2.036574e-03  1.259131e+00
sixth            2.028815e-03  1.349211e+00
ratio1           2.295351e-03  1.832927e+00
ratio2           9.478287e-03  2.298035e+00
ratio3           3.030111e-03  1.342592e+00
ratio4           7.613364e-03  1.954466e+00
ratio5           4.449706e-03  5.710099e+00
ratio6           3.231886e-03  1.506182e+00
selfinter        2.087926e-03  2.258451e-01
walktrap_vertex  1.207094e-03  1.640874e+00
bigcom1          0.000000e+00  3.469447e-20
bigcom2          0.000000e+00  1.387779e-19
bigcom3          1.647157e-04  4.297505e-01
bigcom4          2.426189e-05  9.119191e-02
bigcom6          0.000000e+00  3.469447e-20
bigcom8          0.000000e+00  8.673617e-20
bigcom9          0.000000e+00  0.000000e+00
bigcom11         7.318722e-05  3.423310e-01
bigcom13         0.000000e+00  5.204170e-20
bigcom15         0.000000e+00  1.387779e-19
bigcom16         0.000000e+00  3.469447e-20
bigcom21         0.000000e+00  0.000000e+00
bigcom22         1.632697e-04  1.624157e-01
bigcom24         0.000000e+00  0.000000e+00
bigcom26         8.846297e-05  2.374050e-01
bigcom28         1.646104e-04  3.997998e-01
bigcom30         4.602662e-04  1.116240e+00
bigcom31         0.000000e+00  3.469447e-20
bigcom32         0.000000e+00  0.000000e+00
bigcom33        -6.048594e-06  4.736397e-01
bigcom34         0.000000e+00  0.000000e+00
bigcom36         0.000000e+00  4.336809e-21
bigcom37         0.000000e+00  0.000000e+00
bigcom38         2.793280e-05  2.208872e-01
bigcom39         0.000000e+00  0.000000e+00
bigcom40        -9.043931e-06  6.101996e-02
bigcom43         0.000000e+00  0.000000e+00
bigcom44         3.375813e-05  4.602948e-02
bigcom46         1.020130e-04  1.207986e+00
bigcom47         0.000000e+00  0.000000e+00
bigcom49         0.000000e+00  0.000000e+00
bigcom50         0.000000e+00  3.469447e-20
bigcom51         0.000000e+00  0.000000e+00
bigcom52         1.098520e-05  4.341743e-01
bigcom54         0.000000e+00  0.000000e+00
bigcom56         0.000000e+00  0.000000e+00
bigcom62        -3.179825e-05  6.400437e-01
bigcom66         0.000000e+00  0.000000e+00
bigcom68         0.000000e+00  0.000000e+00
bigcom69         0.000000e+00  0.000000e+00
bigcom71         0.000000e+00  3.469447e-20
bigcom72         0.000000e+00  1.110223e-18
bigcom73         7.045659e-06  2.036311e-01
bigcom74         0.000000e+00  0.000000e+00
bigcom75        -2.302370e-05  4.213777e-01
bigcom76         0.000000e+00  0.000000e+00
bigcom77         0.000000e+00  0.000000e+00
bigcom79         0.000000e+00  0.000000e+00
bigcom80         0.000000e+00  0.000000e+00
bigcom82         0.000000e+00  3.469447e-20
bigcom83         0.000000e+00  0.000000e+00
bigcom84         0.000000e+00  0.000000e+00
bigcom85         0.000000e+00  3.469447e-20
bigcom87         0.000000e+00  3.469447e-20
bigcom89         0.000000e+00  0.000000e+00
bigcom91        -2.377446e-06  2.879186e-01
bigcom92         5.927929e-05  2.266230e-01
bigcom93         0.000000e+00  3.469447e-20
bigcom96         0.000000e+00  0.000000e+00
bigcom97         0.000000e+00  1.734723e-19
bigcom98         0.000000e+00  0.000000e+00
bigcom99         0.000000e+00  0.000000e+00
bigcom101        4.473295e-05  1.279131e-01
bigcom104       -2.655577e-05  1.858908e-01
bigcom106        0.000000e+00  0.000000e+00
bigcom109        0.000000e+00  0.000000e+00
bigcom113        0.000000e+00  0.000000e+00
bigcom116        0.000000e+00  1.144917e-18
bigcom120        0.000000e+00  0.000000e+00
bigcom123        0.000000e+00  0.000000e+00
bigcom126        0.000000e+00  3.469447e-20
bigcom127        0.000000e+00  0.000000e+00
bigcom137        0.000000e+00  0.000000e+00
bigcom139        0.000000e+00  0.000000e+00
bigcom140        0.000000e+00  0.000000e+00
bigcom143       -1.320111e-05  2.785626e-01
bigcom145        0.000000e+00  0.000000e+00
bigcom146        0.000000e+00  0.000000e+00
bigcom147        0.000000e+00  0.000000e+00
bigcom149        0.000000e+00  0.000000e+00
bigcom153        0.000000e+00  3.469447e-20
bigcom154        0.000000e+00  1.387779e-19
bigcom156        0.000000e+00  0.000000e+00
bigcom157        0.000000e+00  0.000000e+00
bigcom158        0.000000e+00  0.000000e+00
bigcom160        0.000000e+00  3.469447e-20
bigcom161        0.000000e+00  0.000000e+00
bigcom162        0.000000e+00  1.387779e-19
bigcom164        0.000000e+00  0.000000e+00
bigcom166        0.000000e+00  0.000000e+00
bigcom167        0.000000e+00  3.469447e-20
bigcom171        0.000000e+00  3.469447e-20
bigcom173        0.000000e+00  0.000000e+00
bigcom175        0.000000e+00  0.000000e+00
bigcom176        0.000000e+00  0.000000e+00
bigcom177        0.000000e+00  0.000000e+00
bigcom178       -2.656978e-05  6.089941e-01
bigcom180        0.000000e+00  0.000000e+00
bigcom181       -2.731246e-05  2.702972e-01
bigcom184        0.000000e+00  0.000000e+00
bigcom186        0.000000e+00  3.469447e-20
bigcom187        0.000000e+00  0.000000e+00
bigcom189        0.000000e+00  0.000000e+00
bigcom194        0.000000e+00  3.469447e-20
bigcom195        0.000000e+00  3.469447e-20
bigcom196        0.000000e+00  0.000000e+00
bigcom204        0.000000e+00  0.000000e+00
bigcom205       -1.039406e-05  3.363015e-01
bigcom212        0.000000e+00  0.000000e+00
bigcom214        0.000000e+00  0.000000e+00
bigcom222        0.000000e+00  0.000000e+00
bigcom223        0.000000e+00  0.000000e+00
bigcom226        0.000000e+00  0.000000e+00
bigcom227        0.000000e+00  6.938894e-20
bigcom229        0.000000e+00  0.000000e+00
bigcom233        0.000000e+00  0.000000e+00
bigcom236        0.000000e+00  3.469447e-20
bigcom237        0.000000e+00  0.000000e+00
bigcom246        0.000000e+00  0.000000e+00
bigcom248        0.000000e+00  0.000000e+00
bigcom249        0.000000e+00  0.000000e+00
bigcom250        0.000000e+00  0.000000e+00
bigcom254        0.000000e+00  0.000000e+00
bigcom266        0.000000e+00  0.000000e+00
bigcom269        0.000000e+00  0.000000e+00
bigcom272        0.000000e+00  0.000000e+00
bigcom274        0.000000e+00  0.000000e+00
bigcom281        0.000000e+00  3.469447e-20
bigcom291        0.000000e+00  1.734723e-19
bigcom292        0.000000e+00  0.000000e+00
bigcom295        0.000000e+00  0.000000e+00
bigcom299       -1.354544e-05  4.293110e-01
bigcom301        0.000000e+00  3.469447e-20
bigcom306        0.000000e+00  3.469447e-20
bigcom309        0.000000e+00  0.000000e+00
bigcom314        0.000000e+00  0.000000e+00
bigcom321        0.000000e+00  3.469447e-20
bigcom341        0.000000e+00  0.000000e+00
bigcom350        0.000000e+00  0.000000e+00
bigcom353        0.000000e+00  0.000000e+00
bigcom359        0.000000e+00  3.469447e-20
bigcom363        0.000000e+00  0.000000e+00
bigcom365        0.000000e+00  0.000000e+00
bigcom385       -6.813906e-06  5.864156e-01
bigcom386        0.000000e+00  0.000000e+00
bigcom408        0.000000e+00  0.000000e+00
bigcom412        0.000000e+00  0.000000e+00
bigcom480        0.000000e+00  3.469447e-20
spin_vertex      4.445004e-04  2.189904e+00
membership_s1    7.582815e-04  3.004598e-01
membership_s3    0.000000e+00  3.469447e-20
membership_s4    1.332912e-04  9.345498e-02
membership_s5    9.420831e-05  2.770915e-01
membership_s6    3.107529e-04  1.124936e-01
membership_s7    7.683276e-05  1.430301e-01
membership_s8    0.000000e+00  3.469447e-20
membership_s9    0.000000e+00  3.469447e-20
membership_s11   0.000000e+00  0.000000e+00
membership_s12   0.000000e+00  3.469447e-20
membership_s14  -1.933025e-05  1.458803e-01
membership_s15   3.891634e-05  2.058228e-01
membership_s16   0.000000e+00  0.000000e+00
membership_s17   0.000000e+00  0.000000e+00
membership_s18   0.000000e+00  3.469447e-20
membership_s20   0.000000e+00  0.000000e+00
membership_s21   2.698251e-06  1.069074e-01
membership_s22   0.000000e+00  1.734723e-19
membership_s24   9.078529e-06  8.888889e-03
membership_s25   0.000000e+00  3.469447e-20
membership_s26   0.000000e+00  0.000000e+00
membership_s27   3.214215e-05  1.071728e-01
membership_s28   0.000000e+00  0.000000e+00
membership_s30   5.414907e-04  1.806171e-01
membership_s31   5.193558e-05  6.802588e-02
membership_s32   3.553040e-04  8.622323e-01
membership_s33   0.000000e+00  0.000000e+00
membership_s36   0.000000e+00  1.531761e-17
membership_s37   0.000000e+00  6.938894e-20
V1               6.080978e-03  1.805514e+00
V2               1.940687e-03  3.021436e+00
pdi              5.937866e-05  6.165024e-01
adhesion         2.577638e-02  3.088345e+00
cohesion         2.119981e-02  2.621638e+00
inner            8.773719e-03  2.998774e+00
outer            4.110194e-03  4.845067e+00
ioratio          7.935952e-03  2.396529e+00
comsize          8.231917e-03  4.138919e+00
[1] "Dataset: all_TnotC Model GLM, run: 4 of 10 2015-06-22 19:04:15"
[1] "glmnet variable coefficients"
                         [,1]          [,2]
(Intercept)     -4.413135e+00 -6.627008e+00
graph0           6.435687e-42  5.234987e-04
graph1          -1.833588e-44 -1.131975e-07
graph2          -4.411005e-42 -6.108092e-05
graph3          -8.871504e-46 -8.622213e-09
graph4          -2.492958e-47 -8.204894e-11
graph5          -2.725084e-43 -4.138587e-06
graph6          -6.533536e-45 -7.552967e-08
graph7          -2.090220e-43 -1.654334e-06
graph8          -2.428825e-42 -3.869800e-05
graph9          -2.034882e-47 -2.285333e-10
graph10         -6.663216e-49 -6.606108e-13
graph11         -5.641215e-50 -1.969750e-13
graph12         -4.438058e-47 -3.058988e-10
graph13         -2.475611e-46 -2.419337e-09
graph14         -6.373932e-48 -3.900708e-11
graph15         -1.068652e-44 -8.087130e-08
graph16         -1.889465e-46 -8.339230e-10
graph17         -3.283652e-46 -3.088968e-09
graph18         -6.772291e-45 -7.944423e-08
graph19         -1.112128e-45 -2.816922e-09
graph20         -2.583552e-44 -3.423418e-07
graph21         -6.203276e-45 -6.615137e-09
graph22         -2.458633e-44 -4.466140e-07
graph23         -7.146900e-45 -1.026003e-07
graph24         -9.447076e-45  9.482011e-09
graph25         -3.663169e-44  5.712577e-07
graph26         -3.316625e-44 -2.343540e-07
graph27         -1.379142e-44  1.037520e-05
graph28         -9.026731e-44  3.608160e-06
graph29         -1.977985e-42 -7.469996e-05
orbit0           6.435687e-42  5.241044e-04
orbit1          -1.058732e-42 -1.168430e-05
orbit2          -1.188678e-44 -3.750257e-08
orbit3          -4.411005e-42 -6.049416e-05
orbit4          -6.997616e-45 -1.258274e-07
orbit5          -8.922435e-46 -7.688409e-09
orbit6          -3.969820e-45 -1.810547e-08
orbit7          -1.080384e-47 -1.738957e-11
orbit8          -2.725084e-43 -4.114858e-06
orbit9          -2.594370e-43  3.508289e-08
orbit10         -4.316689e-44 -8.638939e-07
orbit11         -4.687622e-45 -2.433083e-08
orbit12         -1.420010e-43  7.161102e-06
orbit13         -3.423745e-43 -3.799450e-06
orbit14         -2.428825e-42 -3.778993e-05
orbit15         -1.576313e-46 -3.500468e-09
orbit16         -2.078117e-47 -2.118707e-10
orbit17         -1.656220e-46 -1.724570e-09
orbit18          2.782645e-47 -2.329820e-10
orbit19         -1.277130e-46 -5.309311e-10
orbit20         -2.057603e-47  2.295151e-10
orbit21         -3.666314e-49 -1.224168e-12
orbit22         -6.195392e-48 -3.145378e-11
orbit23         -1.888055e-50 -6.423351e-15
orbit24         -7.706068e-46 -1.349550e-08
orbit25         -1.038651e-45 -6.531469e-09
orbit26         -3.848690e-47 -2.363665e-10
orbit27          5.653005e-46  4.384944e-08
orbit28         -7.883366e-46 -6.116929e-09
orbit29         -9.569697e-46 -2.105988e-08
orbit30         -4.766875e-46 -1.227161e-09
orbit31         -1.082478e-45 -4.036639e-09
orbit32         -1.665689e-46 -2.100370e-09
orbit33         -2.489408e-48 -3.858542e-12
orbit34         -1.068652e-44 -7.912143e-08
orbit35         -1.656159e-44  3.698575e-08
orbit36         -1.754614e-45 -2.093692e-08
orbit37         -1.884012e-45  1.935435e-09
orbit38         -1.183084e-46 -8.110709e-10
orbit39         -2.036599e-44  6.285874e-08
orbit40         -3.691923e-45 -4.464644e-08
orbit41         -1.978031e-45 -3.007659e-08
orbit42         -2.312873e-46 -1.083885e-09
orbit43         -2.173568e-44 -3.641815e-07
orbit44         -5.988257e-45 -3.136517e-08
orbit45          3.372984e-45  7.008098e-07
orbit46         -9.326947e-46  2.510440e-07
orbit47         -1.896396e-45 -6.964053e-09
orbit48         -2.733076e-45 -1.977289e-08
orbit49         -9.624735e-44 -4.226515e-07
orbit50         -2.444658e-44 -4.400988e-07
orbit51         -2.019349e-44  1.223578e-07
orbit52         -4.843725e-44 -1.799681e-07
orbit53         -9.422611e-45 -2.876389e-08
orbit54         -7.270953e-44 -2.831279e-06
orbit55         -2.670310e-44 -3.481290e-07
orbit56          1.220721e-43  5.050490e-06
orbit57         -1.331492e-44 -2.725005e-07
orbit58         -1.141325e-44 -7.837428e-08
orbit59         -1.819622e-45  1.313048e-06
orbit60         -2.508420e-44 -3.813802e-08
orbit61         -2.372118e-44 -1.519646e-07
orbit62         -9.632164e-44 -5.993126e-06
orbit63         -5.204877e-44  3.274666e-06
orbit64         -1.172412e-43 -8.149676e-07
orbit65          5.764461e-43  4.983084e-06
orbit66         -5.130490e-44  6.327257e-07
orbit67         -7.805557e-44 -8.279348e-07
orbit68          1.455899e-43  2.404866e-05
orbit69         -7.157428e-43 -9.905049e-06
orbit70          1.907023e-42  1.048359e-04
orbit71         -3.998259e-43 -7.181934e-06
orbit72         -1.977985e-42 -7.497000e-05
AP               3.266588e-39  1.237509e-02
bet             -4.174552e-46  7.406937e-08
ecc              1.434341e-39  2.469460e-02
eccrad           8.606047e-39  1.477602e-01
close           -1.249545e-38  6.223463e-02
constraint      -1.123884e-38 -2.727171e-01
coreness         3.028430e-40  1.255128e-03
knn             -9.507349e-42 -6.828615e-05
hubscore        -2.207995e-38 -2.116510e-02
pagerank        -9.336204e-39  1.789702e-01
trans            1.012967e-38  1.995484e-01
evcent          -2.275949e-38 -2.199796e-02
first            6.435687e-42  5.240699e-04
upto_second     -2.038865e-42 -1.635588e-05
upto_third      -9.722375e-45  2.718034e-06
upto_fourth      1.619981e-43 -2.287731e-06
upto_fifth       1.076915e-42  1.561638e-05
upto_sixth       2.259336e-42  5.253396e-05
second          -2.116873e-42 -1.746213e-05
third            2.749958e-43  6.737027e-06
fourth           1.394472e-43 -7.482314e-06
fifth           -5.596696e-44  6.495001e-06
sixth           -1.298255e-42 -1.526420e-05
ratio1          -9.448292e-42 -6.837382e-05
ratio2           9.813641e-42  4.086402e-04
ratio3          -4.632487e-42  4.396378e-04
ratio4          -2.121497e-41 -3.262086e-04
ratio5          -1.400397e-41 -1.462288e-04
ratio6          -2.032764e-42 -3.148077e-05
selfinter        1.232840e-38  2.134611e-01
walktrap_vertex -1.602455e-40 -1.042528e-01
bigcom1         -1.261633e-38 -2.547579e-01
bigcom2         -1.210608e-38 -3.374816e-01
bigcom3          2.357926e-38  3.102353e-01
bigcom4         -1.441006e-39  2.876185e-02
bigcom6         -1.209802e-38 -4.126757e-01
bigcom8         -1.238649e-38 -3.286585e-01
bigcom9         -1.214449e-38 -3.296182e-01
bigcom11         7.988048e-38  8.184600e-01
bigcom13        -1.212728e-38 -3.968296e-01
bigcom15        -1.212525e-38 -2.792989e-01
bigcom16        -1.210608e-38 -3.102439e-01
bigcom21        -1.217804e-38 -5.611335e-01
bigcom22         1.228558e-38  8.081960e-02
bigcom24        -1.210104e-38 -3.623389e-01
bigcom26         1.898313e-38  2.206054e-01
bigcom28         2.153183e-38  2.575592e-01
bigcom30         9.420959e-38  7.167672e-01
bigcom31        -1.209702e-38 -3.353095e-01
bigcom32        -1.211112e-38 -4.664867e-01
bigcom33         1.900062e-37  1.547109e+00
bigcom34        -1.209903e-38 -3.283835e-01
bigcom36        -1.210810e-38 -4.889128e-01
bigcom37        -1.209702e-38 -2.626709e-01
bigcom38         5.531606e-38  9.449919e-01
bigcom39        -1.212728e-38 -4.476687e-01
bigcom40        -9.803671e-39 -1.865235e-01
bigcom43        -1.210507e-38 -3.320971e-01
bigcom44        -6.414314e-39  6.701499e-02
bigcom46         2.078917e-37  1.501800e+00
bigcom47        -1.210910e-38 -4.724542e-01
bigcom49        -1.210810e-38 -3.453570e-01
bigcom50        -1.210406e-38 -4.705361e-01
bigcom51        -1.209903e-38 -3.436422e-01
bigcom52         1.563352e-37  1.305166e+00
bigcom54        -1.209802e-38 -2.802035e-01
bigcom56        -1.211112e-38 -4.365870e-01
bigcom62         1.900062e-37  1.478446e+00
bigcom66        -1.209802e-38 -4.806504e-01
bigcom68        -1.209903e-38 -3.199327e-01
bigcom69        -1.211011e-38 -4.255614e-01
bigcom71        -1.211011e-38 -2.622615e-01
bigcom72        -1.209903e-38 -2.449704e-01
bigcom73         3.847603e-38  4.370842e-01
bigcom74        -1.210810e-38 -4.496020e-01
bigcom75         1.900062e-37  1.390564e+00
bigcom76        -1.210406e-38 -3.576844e-01
bigcom77        -1.210205e-38 -5.370717e-01
bigcom79        -1.209903e-38 -5.361683e-01
bigcom80        -1.210205e-38 -5.135137e-01
bigcom82        -1.210205e-38 -5.759880e-01
bigcom83        -1.209601e-38 -1.929273e-01
bigcom84        -1.210205e-38 -5.501543e-01
bigcom85        -1.210104e-38 -4.902192e-01
bigcom87        -1.210507e-38 -4.772624e-01
bigcom89        -1.209802e-38 -3.948639e-01
bigcom91         7.980736e-38  5.916497e-01
bigcom92         4.576022e-38  7.565580e-01
bigcom93        -1.209802e-38 -2.291611e-01
bigcom96        -1.209702e-38 -5.878501e-01
bigcom97        -1.210810e-38 -4.919465e-01
bigcom98        -1.209903e-38 -4.732432e-01
bigcom99        -1.209702e-38 -2.822421e-01
bigcom101        3.188541e-38  1.037198e+00
bigcom104        6.012706e-38  7.879649e-01
bigcom106       -1.210104e-38 -4.484915e-01
bigcom109       -1.210004e-38 -3.505791e-01
bigcom113       -1.210205e-38 -4.831965e-01
bigcom116       -1.214246e-38 -4.747500e-01
bigcom120       -1.209802e-38 -5.176128e-01
bigcom123       -1.209802e-38 -3.774138e-01
bigcom126       -1.209802e-38 -3.510749e-01
bigcom127       -1.210104e-38 -2.927140e-01
bigcom137       -1.210104e-38 -5.251036e-01
bigcom139       -1.209903e-38 -4.744511e-01
bigcom140       -1.209802e-38 -4.067690e-01
bigcom143        1.900062e-37  1.382469e+00
bigcom145       -1.210004e-38 -3.181573e-01
bigcom146       -1.209903e-38 -3.270226e-01
bigcom147       -1.211515e-38 -3.361474e-01
bigcom149       -1.209802e-38 -3.262856e-01
bigcom153       -1.210608e-38 -4.602035e-01
bigcom154       -1.210507e-38 -2.412491e-01
bigcom156       -1.209903e-38 -4.232588e-01
bigcom157       -1.211011e-38 -2.419471e-01
bigcom158       -1.209702e-38 -3.853027e-01
bigcom160       -1.209702e-38 -4.375425e-01
bigcom161       -1.209802e-38 -3.871550e-01
bigcom162       -1.209802e-38 -3.039634e-01
bigcom164       -1.209802e-38 -3.676314e-01
bigcom166       -1.210608e-38 -2.887517e-01
bigcom167       -1.211717e-38 -4.959438e-01
bigcom171       -1.210406e-38 -5.187799e-01
bigcom173       -1.209903e-38 -3.600621e-01
bigcom175       -1.209702e-38 -2.294628e-01
bigcom176       -1.209702e-38 -3.155790e-01
bigcom177       -1.209802e-38 -3.610565e-01
bigcom178        1.900062e-37  1.566512e+00
bigcom180       -1.209601e-38 -3.808461e-01
bigcom181        6.012706e-38  9.034460e-01
bigcom184       -1.209903e-38 -3.726016e-01
bigcom186       -1.209702e-38 -6.203045e-01
bigcom187       -1.209802e-38 -6.768490e-01
bigcom189       -1.210507e-38 -3.378532e-01
bigcom194       -1.210104e-38 -2.720199e-01
bigcom195       -1.209702e-38 -3.495237e-01
bigcom196       -1.209802e-38 -6.399541e-01
bigcom204       -1.210104e-38 -3.652421e-01
bigcom205        1.563352e-37  1.422256e+00
bigcom212       -1.209903e-38 -3.175613e-01
bigcom214       -1.209802e-38 -3.152102e-01
bigcom222       -1.209702e-38 -3.113566e-01
bigcom223       -1.209802e-38 -5.207309e-01
bigcom226       -1.209903e-38 -3.158169e-01
bigcom227       -1.209903e-38 -3.534903e-01
bigcom229       -1.209702e-38 -3.128819e-01
bigcom233       -1.209702e-38 -4.813988e-01
bigcom236       -1.209702e-38 -3.334974e-01
bigcom237       -1.209802e-38 -4.196504e-01
bigcom246       -1.210608e-38 -3.516670e-01
bigcom248       -1.211112e-38 -4.603472e-01
bigcom249       -1.209903e-38 -4.403005e-01
bigcom250       -1.210810e-38 -2.863839e-01
bigcom254       -1.210004e-38 -3.073452e-01
bigcom266       -1.209802e-38 -5.414054e-01
bigcom269       -1.210104e-38 -2.714018e-01
bigcom272       -1.209802e-38 -3.508887e-01
bigcom274       -1.214043e-38 -2.258846e-01
bigcom281       -1.210004e-38 -3.087593e-01
bigcom291       -1.209802e-38 -4.021146e-01
bigcom292       -1.209802e-38 -4.652433e-01
bigcom295       -1.209903e-38 -4.651656e-01
bigcom299        2.405122e-37  1.595786e+00
bigcom301       -1.210507e-38 -2.971160e-01
bigcom306       -1.209702e-38 -2.852743e-01
bigcom309       -1.210104e-38 -4.527452e-01
bigcom314       -1.209903e-38 -5.161295e-01
bigcom321       -1.210507e-38 -3.281387e-01
bigcom341       -1.209702e-38 -4.273342e-01
bigcom350       -1.209802e-38 -5.041464e-01
bigcom353       -1.209802e-38 -2.990206e-01
bigcom359       -1.209802e-38 -4.950224e-01
bigcom363       -1.209802e-38 -1.091702e-01
bigcom365       -1.209903e-38 -5.706876e-01
bigcom385        1.900062e-37  1.486557e+00
bigcom386       -1.209802e-38 -3.036982e-01
bigcom408       -1.210406e-38 -4.676501e-01
bigcom412       -1.209903e-38 -4.121995e-01
bigcom480       -1.209702e-38 -2.270601e-01
spin_vertex     -9.981779e-40  8.313090e-02
membership_s1    1.473630e-38  1.713221e-01
membership_s3   -1.211213e-38 -3.983322e-01
membership_s4   -8.119385e-39 -7.337695e-02
membership_s5   -7.612231e-39 -1.072861e-01
membership_s6   -8.303391e-39 -1.836948e-02
membership_s7   -9.613259e-39 -1.539879e-01
membership_s8   -1.210507e-38 -4.074805e-01
membership_s9   -1.211213e-38 -3.938991e-01
membership_s11  -1.210306e-38 -3.793276e-01
membership_s12  -1.210709e-38 -3.884501e-01
membership_s14   8.899109e-38  9.564817e-01
membership_s15   6.028729e-39  2.670298e-01
membership_s16  -1.210810e-38 -3.579102e-01
membership_s17  -1.210104e-38 -3.770927e-01
membership_s18  -1.219233e-38 -3.091676e-01
membership_s20  -1.209903e-38 -3.656189e-01
membership_s21  -6.203225e-39 -1.217229e-01
membership_s22  -1.212222e-38 -3.052301e-01
membership_s24  -1.213031e-38 -8.609806e-01
membership_s25  -1.212020e-38 -3.301540e-01
membership_s26  -1.210608e-38 -4.063101e-01
membership_s27  -5.066224e-39 -4.764291e-02
membership_s28  -1.210910e-38 -3.939033e-01
membership_s30   1.321043e-38  1.761263e-01
membership_s31  -1.896196e-39 -5.505306e-02
membership_s32   3.356838e-38  5.027501e-01
membership_s33  -1.210004e-38 -3.205457e-01
membership_s36  -1.269547e-38 -2.604361e-01
membership_s37  -1.218314e-38 -3.200799e-01
V1               1.584415e-38  9.534329e-02
V2              -2.309651e-40 -2.304606e-01
pdi              3.664393e-37  4.272971e+01
adhesion        -7.930662e-43 -7.418198e-06
cohesion         1.584473e-42  1.466299e-05
inner            3.653874e-43  1.468552e-06
outer            2.435793e-43 -7.510476e-06
ioratio          1.679059e-39 -1.916901e-01
comsize          6.228901e-42  1.388581e-04
[1] "Dataset: all_TnotC Model GBM, run: 5 of 10 2015-06-22 19:05:57"
Iter   TrainDeviance   ValidDeviance   StepSize   Improve
     1        0.1287            -nan     0.0100    0.0003
     2        0.1271            -nan     0.0100    0.0002
     3        0.1258            -nan     0.0100    0.0001
     4        0.1248            -nan     0.0100    0.0001
     5        0.1232            -nan     0.0100    0.0004
     6        0.1223            -nan     0.0100    0.0001
     7        0.1211            -nan     0.0100    0.0002
     8        0.1204            -nan     0.0100    0.0000
     9        0.1193            -nan     0.0100    0.0002
    10        0.1184            -nan     0.0100    0.0000
    20        0.1111            -nan     0.0100    0.0001
    40        0.1013            -nan     0.0100    0.0000
    60        0.0949            -nan     0.0100   -0.0000
    80        0.0895            -nan     0.0100    0.0000
   100        0.0850            -nan     0.0100    0.0000
   120        0.0811            -nan     0.0100    0.0000
   140        0.0777            -nan     0.0100    0.0000
   160        0.0745            -nan     0.0100   -0.0000
   180        0.0712            -nan     0.0100   -0.0000
   200        0.0685            -nan     0.0100   -0.0000
   204        0.0678            -nan     0.0100   -0.0000

[1] "GBM variable coefficients"
                            var     rel.inf
ratio5                   ratio5 7.686815297
pagerank               pagerank 5.178766777
outer                     outer 5.033272516
comsize                 comsize 4.890741173
V2                           V2 4.602419141
inner                     inner 3.143973513
trans                     trans 2.852229098
membership_s32   membership_s32 2.525479324
knn                         knn 2.429256948
ratio1                   ratio1 2.324542535
spin_vertex         spin_vertex 2.270443215
bigcom46               bigcom46 2.167985035
bet                         bet 2.071971491
adhesion               adhesion 2.030654358
ioratio                 ioratio 2.022149780
ratio4                   ratio4 1.980122599
bigcom30               bigcom30 1.826052172
V1                           V1 1.631976659
third                     third 1.543563193
walktrap_vertex walktrap_vertex 1.507644627
orbit18                 orbit18 1.492209597
graph23                 graph23 1.350817761
cohesion               cohesion 1.299275976
fourth                   fourth 1.286389211
graph11                 graph11 1.128139654
ratio2                   ratio2 0.974507929
graph4                   graph4 0.752308908
orbit31                 orbit31 0.742824150
graph20                 graph20 0.704391635
orbit39                 orbit39 0.668527425
orbit63                 orbit63 0.664373268
orbit50                 orbit50 0.650226914
orbit21                 orbit21 0.602229244
orbit32                 orbit32 0.586396620
graph17                 graph17 0.563795629
upto_second         upto_second 0.552314271
bigcom3                 bigcom3 0.544354596
orbit62                 orbit62 0.538934690
orbit65                 orbit65 0.537064559
graph6                   graph6 0.532675048
orbit19                 orbit19 0.531509621
orbit46                 orbit46 0.525326727
orbit40                 orbit40 0.521814884
graph14                 graph14 0.518844364
graph19                 graph19 0.502695274
membership_s1     membership_s1 0.499979195
graph10                 graph10 0.492718079
selfinter             selfinter 0.483716914
orbit47                 orbit47 0.455328031
orbit64                 orbit64 0.454800779
orbit30                 orbit30 0.449320512
orbit59                 orbit59 0.449125325
orbit24                 orbit24 0.429728075
orbit11                 orbit11 0.428571788
orbit26                 orbit26 0.410046249
upto_sixth           upto_sixth 0.402777260
graph13                 graph13 0.402466538
orbit33                 orbit33 0.400856933
upto_fifth           upto_fifth 0.388124472
graph25                 graph25 0.353310685
graph12                 graph12 0.338961662
constraint           constraint 0.332916076
close                     close 0.332576958
orbit70                 orbit70 0.332468396
orbit48                 orbit48 0.327142639
graph5                   graph5 0.320212739
orbit66                 orbit66 0.318123523
orbit49                 orbit49 0.316413919
orbit27                 orbit27 0.307854845
orbit35                 orbit35 0.293039920
orbit53                 orbit53 0.288651939
orbit25                 orbit25 0.286000982
orbit9                   orbit9 0.282704052
graph2                   graph2 0.278208690
orbit28                 orbit28 0.272864379
orbit58                 orbit58 0.268226615
fifth                     fifth 0.265835968
coreness               coreness 0.261701380
orbit4                   orbit4 0.256436366
orbit56                 orbit56 0.256228218
graph7                   graph7 0.255430335
ratio3                   ratio3 0.252380160
graph16                 graph16 0.247127043
hubscore               hubscore 0.237746161
orbit44                 orbit44 0.235508054
orbit45                 orbit45 0.234305287
orbit6                   orbit6 0.230098454
membership_s30   membership_s30 0.228380597
orbit20                 orbit20 0.223530106
graph1                   graph1 0.222550545
pdi                         pdi 0.219937608
orbit37                 orbit37 0.214966320
orbit54                 orbit54 0.214511006
bigcom22               bigcom22 0.202856850
orbit5                   orbit5 0.194436326
orbit38                 orbit38 0.191305538
ratio6                   ratio6 0.183344175
upto_third           upto_third 0.176254636
orbit7                   orbit7 0.172789175
orbit15                 orbit15 0.172592377
orbit57                 orbit57 0.172255212
AP                           AP 0.170196293
orbit36                 orbit36 0.162516414
orbit51                 orbit51 0.158668509
orbit42                 orbit42 0.157988793
orbit67                 orbit67 0.156234440
orbit41                 orbit41 0.153539834
orbit17                 orbit17 0.152684823
graph3                   graph3 0.150854421
ecc                         ecc 0.148041387
graph26                 graph26 0.146255704
bigcom28               bigcom28 0.144210432
second                   second 0.136837555
graph8                   graph8 0.133308394
orbit16                 orbit16 0.129132489
graph21                 graph21 0.128413399
graph29                 graph29 0.125943991
graph22                 graph22 0.125301360
graph0                   graph0 0.124092479
orbit68                 orbit68 0.122629008
orbit12                 orbit12 0.120033561
orbit29                 orbit29 0.118822456
graph9                   graph9 0.115901265
sixth                     sixth 0.111277300
graph15                 graph15 0.105687865
orbit10                 orbit10 0.105579555
orbit2                   orbit2 0.103800333
upto_fourth         upto_fourth 0.091795955
orbit69                 orbit69 0.078305170
orbit52                 orbit52 0.073322474
orbit61                 orbit61 0.070500466
orbit71                 orbit71 0.069273700
orbit23                 orbit23 0.066732832
membership_s15   membership_s15 0.064438809
membership_s4     membership_s4 0.063129716
bigcom101             bigcom101 0.062106229
orbit13                 orbit13 0.057610651
orbit22                 orbit22 0.054670066
graph18                 graph18 0.052717588
orbit1                   orbit1 0.048851987
bigcom181             bigcom181 0.039287430
evcent                   evcent 0.037262161
graph24                 graph24 0.035984235
bigcom92               bigcom92 0.024060467
membership_s31   membership_s31 0.022828401
bigcom4                 bigcom4 0.018726720
orbit55                 orbit55 0.017352095
membership_s5     membership_s5 0.016493461
membership_s6     membership_s6 0.008181206
bigcom11               bigcom11 0.006662652
graph27                 graph27 0.000000000
graph28                 graph28 0.000000000
orbit0                   orbit0 0.000000000
orbit3                   orbit3 0.000000000
orbit8                   orbit8 0.000000000
orbit14                 orbit14 0.000000000
orbit34                 orbit34 0.000000000
orbit43                 orbit43 0.000000000
orbit60                 orbit60 0.000000000
orbit72                 orbit72 0.000000000
eccrad                   eccrad 0.000000000
first                     first 0.000000000
bigcom1                 bigcom1 0.000000000
bigcom2                 bigcom2 0.000000000
bigcom6                 bigcom6 0.000000000
bigcom8                 bigcom8 0.000000000
bigcom9                 bigcom9 0.000000000
bigcom13               bigcom13 0.000000000
bigcom15               bigcom15 0.000000000
bigcom16               bigcom16 0.000000000
bigcom21               bigcom21 0.000000000
bigcom24               bigcom24 0.000000000
bigcom26               bigcom26 0.000000000
bigcom31               bigcom31 0.000000000
bigcom32               bigcom32 0.000000000
bigcom33               bigcom33 0.000000000
bigcom34               bigcom34 0.000000000
bigcom36               bigcom36 0.000000000
bigcom37               bigcom37 0.000000000
bigcom38               bigcom38 0.000000000
bigcom39               bigcom39 0.000000000
bigcom40               bigcom40 0.000000000
bigcom43               bigcom43 0.000000000
bigcom44               bigcom44 0.000000000
bigcom47               bigcom47 0.000000000
bigcom49               bigcom49 0.000000000
bigcom50               bigcom50 0.000000000
bigcom51               bigcom51 0.000000000
bigcom52               bigcom52 0.000000000
bigcom54               bigcom54 0.000000000
bigcom56               bigcom56 0.000000000
bigcom62               bigcom62 0.000000000
bigcom66               bigcom66 0.000000000
bigcom68               bigcom68 0.000000000
bigcom69               bigcom69 0.000000000
bigcom71               bigcom71 0.000000000
bigcom72               bigcom72 0.000000000
bigcom73               bigcom73 0.000000000
bigcom74               bigcom74 0.000000000
bigcom75               bigcom75 0.000000000
bigcom76               bigcom76 0.000000000
bigcom77               bigcom77 0.000000000
bigcom79               bigcom79 0.000000000
bigcom80               bigcom80 0.000000000
bigcom82               bigcom82 0.000000000
bigcom83               bigcom83 0.000000000
bigcom84               bigcom84 0.000000000
bigcom85               bigcom85 0.000000000
bigcom87               bigcom87 0.000000000
bigcom89               bigcom89 0.000000000
bigcom91               bigcom91 0.000000000
bigcom93               bigcom93 0.000000000
bigcom96               bigcom96 0.000000000
bigcom97               bigcom97 0.000000000
bigcom98               bigcom98 0.000000000
bigcom99               bigcom99 0.000000000
bigcom104             bigcom104 0.000000000
bigcom106             bigcom106 0.000000000
bigcom109             bigcom109 0.000000000
bigcom113             bigcom113 0.000000000
bigcom116             bigcom116 0.000000000
bigcom120             bigcom120 0.000000000
bigcom123             bigcom123 0.000000000
bigcom126             bigcom126 0.000000000
bigcom127             bigcom127 0.000000000
bigcom137             bigcom137 0.000000000
bigcom139             bigcom139 0.000000000
bigcom140             bigcom140 0.000000000
bigcom143             bigcom143 0.000000000
bigcom145             bigcom145 0.000000000
bigcom146             bigcom146 0.000000000
bigcom147             bigcom147 0.000000000
bigcom149             bigcom149 0.000000000
bigcom153             bigcom153 0.000000000
bigcom154             bigcom154 0.000000000
bigcom156             bigcom156 0.000000000
bigcom157             bigcom157 0.000000000
bigcom158             bigcom158 0.000000000
bigcom160             bigcom160 0.000000000
bigcom161             bigcom161 0.000000000
bigcom162             bigcom162 0.000000000
bigcom164             bigcom164 0.000000000
bigcom166             bigcom166 0.000000000
bigcom167             bigcom167 0.000000000
bigcom171             bigcom171 0.000000000
bigcom173             bigcom173 0.000000000
bigcom175             bigcom175 0.000000000
bigcom176             bigcom176 0.000000000
bigcom177             bigcom177 0.000000000
bigcom178             bigcom178 0.000000000
bigcom180             bigcom180 0.000000000
bigcom184             bigcom184 0.000000000
bigcom186             bigcom186 0.000000000
bigcom187             bigcom187 0.000000000
bigcom189             bigcom189 0.000000000
bigcom194             bigcom194 0.000000000
bigcom195             bigcom195 0.000000000
bigcom196             bigcom196 0.000000000
bigcom204             bigcom204 0.000000000
bigcom205             bigcom205 0.000000000
bigcom212             bigcom212 0.000000000
bigcom214             bigcom214 0.000000000
bigcom222             bigcom222 0.000000000
bigcom223             bigcom223 0.000000000
bigcom226             bigcom226 0.000000000
bigcom227             bigcom227 0.000000000
bigcom229             bigcom229 0.000000000
bigcom233             bigcom233 0.000000000
bigcom236             bigcom236 0.000000000
bigcom237             bigcom237 0.000000000
bigcom246             bigcom246 0.000000000
bigcom248             bigcom248 0.000000000
bigcom249             bigcom249 0.000000000
bigcom250             bigcom250 0.000000000
bigcom254             bigcom254 0.000000000
bigcom266             bigcom266 0.000000000
bigcom269             bigcom269 0.000000000
bigcom272             bigcom272 0.000000000
bigcom274             bigcom274 0.000000000
bigcom281             bigcom281 0.000000000
bigcom291             bigcom291 0.000000000
bigcom292             bigcom292 0.000000000
bigcom295             bigcom295 0.000000000
bigcom299             bigcom299 0.000000000
bigcom301             bigcom301 0.000000000
bigcom306             bigcom306 0.000000000
bigcom309             bigcom309 0.000000000
bigcom314             bigcom314 0.000000000
bigcom321             bigcom321 0.000000000
bigcom341             bigcom341 0.000000000
bigcom350             bigcom350 0.000000000
bigcom353             bigcom353 0.000000000
bigcom359             bigcom359 0.000000000
bigcom363             bigcom363 0.000000000
bigcom365             bigcom365 0.000000000
bigcom385             bigcom385 0.000000000
bigcom386             bigcom386 0.000000000
bigcom408             bigcom408 0.000000000
bigcom412             bigcom412 0.000000000
bigcom480             bigcom480 0.000000000
membership_s3     membership_s3 0.000000000
membership_s7     membership_s7 0.000000000
membership_s8     membership_s8 0.000000000
membership_s9     membership_s9 0.000000000
membership_s11   membership_s11 0.000000000
membership_s12   membership_s12 0.000000000
membership_s14   membership_s14 0.000000000
membership_s16   membership_s16 0.000000000
membership_s17   membership_s17 0.000000000
membership_s18   membership_s18 0.000000000
membership_s20   membership_s20 0.000000000
membership_s21   membership_s21 0.000000000
membership_s22   membership_s22 0.000000000
membership_s24   membership_s24 0.000000000
membership_s25   membership_s25 0.000000000
membership_s26   membership_s26 0.000000000
membership_s27   membership_s27 0.000000000
membership_s28   membership_s28 0.000000000
membership_s33   membership_s33 0.000000000
membership_s36   membership_s36 0.000000000
membership_s37   membership_s37 0.000000000
[1] "Dataset: all_TnotC Model RF, run: 5 of 10 2015-06-22 19:09:11"
     |      Out-of-bag   |
Tree |      MSE  %Var(y) |
   1 |  0.02307   194.46 |
   2 |  0.02127   179.29 |
   3 |  0.02064   173.97 |
   4 |  0.01928   162.52 |
   5 |  0.01871   157.72 |
   6 |  0.01804   152.03 |
   7 |  0.01706   143.78 |
   8 |  0.01642   138.38 |
   9 |  0.01598   134.67 |
  10 |  0.01547   130.38 |
  11 |  0.01503   126.66 |
  12 |  0.01453   122.50 |
  13 |  0.01444   121.75 |
  14 |  0.01433   120.76 |
  15 |  0.01405   118.46 |
  16 |  0.01396   117.70 |
  17 |  0.01388   116.97 |
  18 |  0.01374   115.80 |
  19 |  0.01366   115.19 |
  20 |   0.0136   114.65 |
  21 |  0.01354   114.14 |
  22 |  0.01348   113.62 |
  23 |  0.01333   112.41 |
  24 |  0.01323   111.55 |
  25 |  0.01315   110.85 |
  26 |  0.01309   110.33 |
  27 |  0.01301   109.66 |
  28 |  0.01294   109.10 |
  29 |  0.01293   109.02 |
  30 |  0.01289   108.68 |
  31 |  0.01285   108.36 |
  32 |  0.01283   108.16 |
  33 |  0.01281   108.01 |
  34 |  0.01278   107.73 |
  35 |   0.0127   107.10 |
  36 |  0.01269   106.97 |
  37 |  0.01267   106.77 |
  38 |  0.01264   106.54 |
  39 |  0.01262   106.37 |
  40 |  0.01262   106.41 |
  41 |  0.01261   106.30 |
  42 |  0.01263   106.50 |
  43 |  0.01262   106.40 |
  44 |  0.01259   106.11 |
  45 |  0.01258   106.03 |
  46 |  0.01257   105.92 |
  47 |  0.01256   105.86 |
  48 |  0.01254   105.69 |
  49 |  0.01254   105.74 |
  50 |  0.01253   105.66 |
  51 |  0.01251   105.44 |
  52 |  0.01249   105.31 |
  53 |  0.01249   105.29 |
  54 |  0.01246   105.06 |
  55 |  0.01246   105.08 |
  56 |  0.01245   104.97 |
  57 |  0.01244   104.86 |
  58 |  0.01242   104.67 |
  59 |  0.01239   104.49 |
  60 |  0.01239   104.47 |
  61 |  0.01238   104.37 |
  62 |  0.01237   104.27 |
  63 |  0.01236   104.19 |
  64 |  0.01236   104.23 |
  65 |  0.01234   103.99 |
  66 |  0.01232   103.83 |
  67 |  0.01231   103.76 |
  68 |  0.01231   103.77 |
  69 |   0.0123   103.67 |
  70 |  0.01232   103.82 |
  71 |  0.01231   103.77 |
  72 |  0.01228   103.55 |
  73 |  0.01225   103.24 |
  74 |  0.01225   103.28 |
  75 |  0.01226   103.39 |
  76 |  0.01227   103.41 |
  77 |  0.01227   103.47 |
  78 |  0.01225   103.29 |
  79 |  0.01226   103.32 |
  80 |  0.01226   103.36 |
  81 |  0.01226   103.33 |
  82 |  0.01225   103.27 |
  83 |  0.01225   103.25 |
  84 |  0.01225   103.26 |
  85 |  0.01225   103.24 |
  86 |  0.01224   103.21 |
  87 |  0.01224   103.21 |
  88 |  0.01225   103.27 |
  89 |  0.01225   103.27 |
  90 |  0.01225   103.29 |
  91 |  0.01224   103.18 |
  92 |  0.01224   103.17 |
  93 |  0.01224   103.21 |
  94 |  0.01225   103.30 |
  95 |  0.01226   103.34 |
  96 |  0.01225   103.29 |
  97 |  0.01225   103.25 |
  98 |  0.01225   103.30 |
  99 |  0.01226   103.31 |
 100 |  0.01225   103.27 |
[1] "Random Forest variable coefficients"
                      %IncMSE IncNodePurity
graph0           2.596398e-04  2.502487e-01
graph1           3.778414e-03  6.693195e-01
graph2           2.700925e-04  2.212667e-01
graph3           6.215505e-04  4.319314e-01
graph4           5.922103e-03  6.614592e-01
graph5           2.035914e-03  3.178307e-01
graph6           4.313173e-04  3.874218e-01
graph7           3.024939e-03  4.536968e-01
graph8           2.050801e-04  2.374112e-01
graph9           3.962690e-04  2.672960e-01
graph10          2.724195e-03  7.630193e-01
graph11          5.699523e-03  1.008200e+00
graph12          3.139680e-03  8.677286e-01
graph13          4.575096e-04  4.963817e-01
graph14          3.584436e-03  7.994465e-01
graph15          1.250008e-03  5.388123e-01
graph16          2.814898e-03  5.701197e-01
graph17          4.373269e-03  6.940033e-01
graph18          9.300206e-04  2.299133e-01
graph19          1.655685e-03  6.739353e-01
graph20          1.890043e-03  7.929717e-01
graph21          5.666032e-04  2.378196e-01
graph22          2.010273e-03  4.257370e-01
graph23          3.793141e-03  7.766317e-01
graph24          1.043888e-03  2.836287e-01
graph25          9.861260e-04  6.133418e-01
graph26          4.290860e-03  5.280106e-01
graph27          4.576960e-04  2.560567e-01
graph28          9.082547e-04  3.144924e-01
graph29          1.541193e-04  1.810172e-01
orbit0           5.793497e-04  2.905004e-01
orbit1           2.373695e-03  4.133036e-01
orbit2           7.919860e-04  4.452299e-01
orbit3           7.543979e-04  1.079158e-01
orbit4           1.021140e-03  4.897823e-01
orbit5           1.949748e-03  5.121518e-01
orbit6           2.908245e-03  7.913684e-01
orbit7           1.390148e-03  3.099271e-01
orbit8           2.324951e-03  4.750785e-01
orbit9           5.103914e-04  7.525314e-01
orbit10          3.785409e-04  2.747577e-01
orbit11          1.800251e-03  4.288006e-01
orbit12          1.075310e-03  3.764560e-01
orbit13          6.490708e-04  3.703692e-01
orbit14          1.593576e-04  2.692161e-01
orbit15          3.389505e-03  4.680763e-01
orbit16          1.693848e-03  3.754564e-01
orbit17          1.416270e-03  6.061162e-01
orbit18          4.480365e-03  1.542524e+00
orbit19          1.466410e-03  6.200489e-01
orbit20          8.014210e-04  5.375462e-01
orbit21          2.528193e-04  3.748729e-01
orbit22          2.903430e-03  8.634124e-01
orbit23          7.677860e-04  3.417407e-01
orbit24          4.380309e-03  6.859025e-01
orbit25          1.438130e-03  4.654491e-01
orbit26          1.100153e-03  3.046121e-01
orbit27          4.033034e-03  6.893782e-01
orbit28          1.764518e-03  4.408773e-01
orbit29          2.155110e-03  5.257492e-01
orbit30          2.144216e-03  5.785761e-01
orbit31          2.745235e-03  1.064268e+00
orbit32          2.429259e-03  4.023787e-01
orbit33          1.509821e-03  4.506115e-01
orbit34          2.318396e-03  4.523145e-01
orbit35          3.768441e-03  5.701393e-01
orbit36          1.883076e-03  6.210353e-01
orbit37          2.264909e-03  3.475910e-01
orbit38          1.465577e-03  3.823522e-01
orbit39          4.238065e-03  1.154347e+00
orbit40          1.412010e-03  5.831940e-01
orbit41          1.090910e-03  3.605001e-01
orbit42          6.787544e-04  1.694720e-01
orbit43          7.968726e-04  3.193274e-01
orbit44          9.881653e-04  5.182562e-01
orbit45          3.588901e-03  7.026892e-01
orbit46          2.391072e-03  5.181347e-01
orbit47          1.573876e-03  3.947066e-01
orbit48          7.682909e-04  3.001689e-01
orbit49          3.363209e-03  7.461087e-01
orbit50          1.757654e-03  5.189185e-01
orbit51          5.494311e-04  3.144464e-01
orbit52          1.532200e-03  4.325159e-01
orbit53          3.762389e-03  4.522318e-01
orbit54          3.825969e-03  6.732171e-01
orbit55          2.424442e-04  1.750310e-01
orbit56          5.727662e-03  9.396860e-01
orbit57          1.702942e-04  2.483063e-01
orbit58          3.949224e-04  1.433754e-01
orbit59          2.439283e-03  4.556975e-01
orbit60          3.868224e-04  2.381568e-01
orbit61          1.204892e-04  2.595577e-01
orbit62          1.261827e-03  6.873198e-01
orbit63          3.232061e-03  7.340691e-01
orbit64          2.273759e-03  4.016138e-01
orbit65          4.986863e-03  6.945230e-01
orbit66          1.143270e-03  8.416027e-02
orbit67          1.669091e-04  1.843185e-01
orbit68          2.041621e-03  3.115810e-01
orbit69          2.010217e-04  2.166224e-01
orbit70          1.955319e-03  3.235928e-01
orbit71          2.424040e-04  1.574373e-01
orbit72          2.209162e-04  7.219265e-02
AP               7.081746e-06  1.760003e-01
bet              4.103087e-03  1.718360e+00
ecc              3.620059e-04  1.972717e-01
eccrad           2.661815e-04  2.439186e-01
close            1.159098e-03  5.015319e-01
constraint       1.363401e-03  1.158929e+00
coreness         1.052062e-03  2.672132e-01
knn              2.189934e-03  1.350050e+00
hubscore         2.273394e-04  4.485684e-01
pagerank         3.051858e-03  3.575950e+00
trans            2.224256e-03  1.503012e+00
evcent           7.812476e-04  4.349775e-01
first            1.272583e-04  1.888713e-01
upto_second      2.506791e-03  4.813229e-01
upto_third       4.725633e-04  3.507102e-01
upto_fourth      3.279263e-03  5.353493e-01
upto_fifth       3.169247e-03  8.961949e-01
upto_sixth       4.840990e-03  1.073356e+00
second           1.398266e-03  5.436221e-01
third            3.260809e-03  1.160964e+00
fourth           2.349158e-03  1.616211e+00
fifth            2.898292e-03  1.213583e+00
sixth            3.181888e-03  1.164107e+00
ratio1           1.333131e-03  1.610506e+00
ratio2           5.088990e-03  2.250090e+00
ratio3           1.961616e-03  1.473485e+00
ratio4           3.621959e-03  2.126332e+00
ratio5           3.130580e-03  5.695222e+00
ratio6           2.295053e-03  9.992526e-01
selfinter        6.264224e-04  4.047006e-01
walktrap_vertex  9.642999e-04  1.257351e+00
bigcom1          0.000000e+00  0.000000e+00
bigcom2          0.000000e+00  0.000000e+00
bigcom3          2.427361e-04  5.116977e-01
bigcom4          1.961681e-05  8.227072e-02
bigcom6         -8.732228e-06  4.068028e-01
bigcom8          0.000000e+00  1.734723e-20
bigcom9          0.000000e+00  0.000000e+00
bigcom11         3.954199e-05  2.320053e-01
bigcom13         0.000000e+00  1.734723e-20
bigcom15         0.000000e+00  0.000000e+00
bigcom16         0.000000e+00  0.000000e+00
bigcom21         0.000000e+00  0.000000e+00
bigcom22         1.322017e-04  1.324984e-01
bigcom24         0.000000e+00  0.000000e+00
bigcom26        -2.789368e-05  1.715115e-01
bigcom28         2.778572e-04  3.926402e-01
bigcom30         4.978646e-04  1.022305e+00
bigcom31         0.000000e+00  0.000000e+00
bigcom32         0.000000e+00  0.000000e+00
bigcom33         7.027233e-07  5.479681e-01
bigcom34         0.000000e+00  0.000000e+00
bigcom36         0.000000e+00  5.204170e-20
bigcom37         0.000000e+00  0.000000e+00
bigcom38        -8.399693e-06  2.572301e-01
bigcom39         0.000000e+00  1.734723e-20
bigcom40         2.813414e-06  8.674792e-03
bigcom43         0.000000e+00  0.000000e+00
bigcom44         1.179630e-04  2.086195e-02
bigcom46         2.384223e-05  9.419337e-01
bigcom47        -2.271179e-06  7.575758e-03
bigcom49         0.000000e+00  0.000000e+00
bigcom50         0.000000e+00  0.000000e+00
bigcom51         0.000000e+00  0.000000e+00
bigcom52         2.061269e-05  9.158198e-01
bigcom54         0.000000e+00  0.000000e+00
bigcom56         0.000000e+00  0.000000e+00
bigcom62        -2.948289e-05  5.296075e-01
bigcom66         0.000000e+00  0.000000e+00
bigcom68         0.000000e+00  0.000000e+00
bigcom69         0.000000e+00  0.000000e+00
bigcom71         0.000000e+00  0.000000e+00
bigcom72         0.000000e+00  0.000000e+00
bigcom73         1.051574e-05  3.003552e-01
bigcom74         0.000000e+00  0.000000e+00
bigcom75         0.000000e+00  0.000000e+00
bigcom76         0.000000e+00  0.000000e+00
bigcom77         0.000000e+00  0.000000e+00
bigcom79         0.000000e+00  0.000000e+00
bigcom80         0.000000e+00  0.000000e+00
bigcom82         0.000000e+00  0.000000e+00
bigcom83         0.000000e+00  0.000000e+00
bigcom84         0.000000e+00  0.000000e+00
bigcom85         0.000000e+00  0.000000e+00
bigcom87         0.000000e+00  0.000000e+00
bigcom89         0.000000e+00  0.000000e+00
bigcom91         1.537601e-05  2.982866e-01
bigcom92         8.885600e-05  1.804271e-01
bigcom93         0.000000e+00  0.000000e+00
bigcom96         0.000000e+00  0.000000e+00
bigcom97         0.000000e+00  0.000000e+00
bigcom98         0.000000e+00  0.000000e+00
bigcom99         0.000000e+00  0.000000e+00
bigcom101        6.302131e-05  1.959554e-01
bigcom104        0.000000e+00  0.000000e+00
bigcom106        0.000000e+00  0.000000e+00
bigcom109        0.000000e+00  0.000000e+00
bigcom113        0.000000e+00  0.000000e+00
bigcom116        0.000000e+00  3.469447e-20
bigcom120        0.000000e+00  0.000000e+00
bigcom123        0.000000e+00  0.000000e+00
bigcom126        0.000000e+00  0.000000e+00
bigcom127        0.000000e+00  0.000000e+00
bigcom137        0.000000e+00  0.000000e+00
bigcom139        0.000000e+00  0.000000e+00
bigcom140        0.000000e+00  0.000000e+00
bigcom143       -9.618981e-06  1.892258e-01
bigcom145        0.000000e+00  0.000000e+00
bigcom146        0.000000e+00  0.000000e+00
bigcom147        0.000000e+00  0.000000e+00
bigcom149        0.000000e+00  0.000000e+00
bigcom153        0.000000e+00  0.000000e+00
bigcom154        0.000000e+00  0.000000e+00
bigcom156        0.000000e+00  0.000000e+00
bigcom157        0.000000e+00  0.000000e+00
bigcom158        0.000000e+00  0.000000e+00
bigcom160        0.000000e+00  0.000000e+00
bigcom161        0.000000e+00  0.000000e+00
bigcom162        0.000000e+00  0.000000e+00
bigcom164        0.000000e+00  0.000000e+00
bigcom166        0.000000e+00  0.000000e+00
bigcom167        0.000000e+00  1.734723e-20
bigcom171        0.000000e+00  0.000000e+00
bigcom173        0.000000e+00  0.000000e+00
bigcom175        0.000000e+00  0.000000e+00
bigcom176        0.000000e+00  0.000000e+00
bigcom177        0.000000e+00  0.000000e+00
bigcom178        3.750237e-06  4.139634e-01
bigcom180        0.000000e+00  1.734723e-20
bigcom181       -1.358892e-05  1.601514e-01
bigcom184        0.000000e+00  2.775558e-19
bigcom186        0.000000e+00  0.000000e+00
bigcom187        0.000000e+00  0.000000e+00
bigcom189        0.000000e+00  0.000000e+00
bigcom194        0.000000e+00  0.000000e+00
bigcom195        0.000000e+00  0.000000e+00
bigcom196        0.000000e+00  0.000000e+00
bigcom204        1.669857e-05  2.343222e-01
bigcom205       -1.530018e-05  4.813265e-01
bigcom212        0.000000e+00  0.000000e+00
bigcom214        0.000000e+00  0.000000e+00
bigcom222        0.000000e+00  1.734723e-20
bigcom223        0.000000e+00  0.000000e+00
bigcom226        0.000000e+00  0.000000e+00
bigcom227        0.000000e+00  0.000000e+00
bigcom229        0.000000e+00  0.000000e+00
bigcom233        0.000000e+00  0.000000e+00
bigcom236        0.000000e+00  0.000000e+00
bigcom237        0.000000e+00  0.000000e+00
bigcom246        0.000000e+00  0.000000e+00
bigcom248        0.000000e+00  0.000000e+00
bigcom249        0.000000e+00  0.000000e+00
bigcom250        0.000000e+00  0.000000e+00
bigcom254        0.000000e+00  0.000000e+00
bigcom266        0.000000e+00  3.469447e-20
bigcom269        0.000000e+00  0.000000e+00
bigcom272        0.000000e+00  0.000000e+00
bigcom274        0.000000e+00  0.000000e+00
bigcom281        0.000000e+00  0.000000e+00
bigcom291        0.000000e+00  0.000000e+00
bigcom292        0.000000e+00  0.000000e+00
bigcom295        0.000000e+00  0.000000e+00
bigcom299       -4.435081e-05  5.940223e-01
bigcom301        0.000000e+00  0.000000e+00
bigcom306        0.000000e+00  0.000000e+00
bigcom309        0.000000e+00  2.775558e-19
bigcom314        0.000000e+00  0.000000e+00
bigcom321        0.000000e+00  0.000000e+00
bigcom341        0.000000e+00  0.000000e+00
bigcom350        0.000000e+00  0.000000e+00
bigcom353        0.000000e+00  0.000000e+00
bigcom359        0.000000e+00  0.000000e+00
bigcom363        0.000000e+00  0.000000e+00
bigcom365        0.000000e+00  0.000000e+00
bigcom385        1.179704e-06  4.754305e-01
bigcom386        0.000000e+00  0.000000e+00
bigcom408        0.000000e+00  0.000000e+00
bigcom412        0.000000e+00  0.000000e+00
bigcom480        0.000000e+00  0.000000e+00
spin_vertex      4.368226e-04  1.588231e+00
membership_s1    5.600297e-04  3.297900e-01
membership_s3    0.000000e+00  0.000000e+00
membership_s4    8.068958e-05  4.720412e-02
membership_s5    6.536994e-05  3.036995e-01
membership_s6    9.778209e-05  1.252248e-01
membership_s7    6.830308e-05  1.588150e-01
membership_s8    0.000000e+00  0.000000e+00
membership_s9    0.000000e+00  0.000000e+00
membership_s11   0.000000e+00  0.000000e+00
membership_s12   0.000000e+00  3.469447e-20
membership_s14   4.766796e-07  1.727490e-01
membership_s15   8.658218e-05  3.611853e-01
membership_s16   0.000000e+00  0.000000e+00
membership_s17   0.000000e+00  3.469447e-20
membership_s18   0.000000e+00  1.734723e-20
membership_s20   0.000000e+00  0.000000e+00
membership_s21   1.099336e-05  2.773773e-01
membership_s22   0.000000e+00  0.000000e+00
membership_s24   0.000000e+00  1.600000e-02
membership_s25   0.000000e+00  4.543305e-02
membership_s26   0.000000e+00  0.000000e+00
membership_s27   6.151778e-05  1.340216e-01
membership_s28   0.000000e+00  3.469447e-20
membership_s30   2.800336e-04  2.278723e-01
membership_s31   1.157557e-04  3.617419e-02
membership_s32   3.513371e-04  1.376298e+00
membership_s33   0.000000e+00  0.000000e+00
membership_s36   0.000000e+00  0.000000e+00
membership_s37   0.000000e+00  3.469447e-20
V1               5.983401e-03  2.153511e+00
V2               1.792782e-03  3.572555e+00
pdi              1.785226e-04  6.727701e-01
adhesion         2.563325e-02  2.924033e+00
cohesion         2.611044e-02  2.584957e+00
inner            1.088271e-02  3.376786e+00
outer            6.551543e-03  4.203365e+00
ioratio          7.747218e-03  2.247493e+00
comsize          8.829604e-03  4.027225e+00
[1] "Dataset: all_TnotC Model GLM, run: 5 of 10 2015-06-22 19:13:20"
[1] "glmnet variable coefficients"
                         [,1]          [,2]
(Intercept)     -4.410185e+00 -6.574017e+00
graph0           1.646128e-41  3.686355e-04
graph1          -1.540969e-44 -1.648899e-07
graph2          -2.164812e-42 -5.159328e-05
graph3          -6.476098e-46 -1.223580e-08
graph4          -2.404758e-47 -8.135751e-11
graph5          -1.813599e-43 -4.465646e-06
graph6          -5.309701e-45 -8.515062e-08
graph7          -1.415338e-43 -1.995713e-06
graph8          -1.439773e-42 -2.698289e-05
graph9          -1.497091e-47 -3.243864e-10
graph10         -5.774272e-49 -1.115231e-12
graph11         -5.573943e-50 -2.130068e-13
graph12         -3.737086e-47 -4.143059e-10
graph13         -1.745307e-46 -2.962964e-09
graph14         -5.863087e-48 -3.971504e-11
graph15         -7.433316e-45 -1.015144e-07
graph16         -1.481582e-46 -9.928414e-10
graph17         -2.823131e-46 -3.810214e-09
graph18         -5.190629e-45 -8.602467e-08
graph19         -8.412491e-46 -5.698155e-09
graph20         -2.031192e-44 -4.378385e-07
graph21         -4.005059e-45  6.989787e-09
graph22         -2.063335e-44 -5.505652e-07
graph23         -5.775798e-45 -1.108802e-07
graph24         -6.486184e-45  1.643542e-10
graph25         -1.246317e-44  8.422041e-07
graph26         -2.381190e-44 -4.044899e-07
graph27          8.011705e-44  1.109679e-05
graph28         -2.560919e-44  2.505603e-06
graph29         -1.577628e-42 -7.218949e-05
orbit0           1.646128e-41  3.703647e-04
orbit1          -7.060734e-43 -1.067191e-05
orbit2          -1.123973e-44 -9.780345e-08
orbit3          -2.164812e-42 -5.060628e-05
orbit4           1.400188e-45 -1.487098e-07
orbit5          -7.565650e-46 -1.137285e-08
orbit6          -3.725905e-45 -1.507818e-08
orbit7          -1.086986e-47 -2.770810e-11
orbit8          -1.813599e-43 -4.424791e-06
orbit9          -2.202142e-44  1.942420e-06
orbit10         -3.182901e-44 -8.959818e-07
orbit11         -4.567654e-45 -3.929884e-08
orbit12          3.767588e-43  9.608258e-06
orbit13         -2.993196e-43 -4.736318e-06
orbit14         -1.439773e-42 -2.593384e-05
orbit15          4.972989e-47 -4.263780e-09
orbit16         -1.746442e-47 -3.303835e-10
orbit17         -1.282128e-46 -2.153594e-09
orbit18          7.216295e-47  9.971773e-11
orbit19         -1.068813e-46 -2.631740e-10
orbit20         -1.639784e-47  1.529777e-10
orbit21         -3.679055e-49 -1.931491e-12
orbit22         -6.102345e-48 -3.381623e-11
orbit23         -1.895924e-50 -9.063509e-15
orbit24          4.792181e-46 -1.447461e-09
orbit25         -7.915981e-46 -1.191949e-08
orbit26         -3.721106e-47 -3.553595e-10
orbit27          5.650257e-45  1.211638e-08
orbit28         -5.863293e-46 -9.951456e-09
orbit29         -5.115772e-46 -1.882123e-08
orbit30         -4.368827e-46 -2.674103e-09
orbit31         -9.432107e-46 -1.195848e-09
orbit32         -1.508327e-46 -2.438163e-09
orbit33         -2.513346e-48 -5.978241e-12
orbit34         -7.433316e-45 -9.921735e-08
orbit35         -8.806372e-45  9.503534e-08
orbit36         -1.127021e-45 -1.530602e-08
orbit37         -1.286631e-45  2.198905e-10
orbit38         -1.149610e-46 -1.199864e-09
orbit39         -1.513119e-45  3.359551e-07
orbit40         -2.503876e-45 -6.180476e-08
orbit41         -1.854502e-45 -3.421942e-08
orbit42         -2.328290e-46 -1.695406e-09
orbit43         -1.258761e-44 -3.318593e-07
orbit44         -5.978228e-45 -5.447576e-08
orbit45          4.211774e-44  6.921825e-07
orbit46          5.717505e-45  2.474380e-07
orbit47         -1.738283e-45 -1.528899e-08
orbit48         -2.335524e-45 -2.398167e-08
orbit49         -5.801864e-44 -5.123805e-07
orbit50         -2.179577e-44 -5.686693e-07
orbit51         -3.768813e-45  3.826642e-07
orbit52         -1.943717e-44 -1.918078e-07
orbit53         -8.044997e-45 -4.112529e-08
orbit54         -1.597486e-44 -3.110891e-06
orbit55         -2.647117e-44 -4.618584e-07
orbit56          4.184998e-43  6.444709e-06
orbit57         -1.048902e-44 -2.702568e-07
orbit58         -1.122061e-44 -1.198200e-07
orbit59          4.583473e-44  1.846139e-06
orbit60         -1.963509e-44 -1.072297e-07
orbit61         -2.282845e-44 -2.357525e-07
orbit62          4.984636e-43  1.061050e-05
orbit63         -1.756092e-44  2.631413e-06
orbit64         -7.120671e-44  3.643332e-07
orbit65          1.099957e-42  6.595801e-06
orbit66         -1.757252e-44 -4.055732e-08
orbit67         -7.322762e-44 -1.098746e-06
orbit68          3.101694e-43  2.481846e-05
orbit69         -6.258634e-43 -8.889274e-06
orbit70          2.385026e-42  9.711233e-05
orbit71         -3.526117e-43 -8.269877e-06
orbit72         -1.577628e-42 -7.262375e-05
AP               7.176766e-39  6.724134e-02
bet              2.159198e-46  7.476583e-08
ecc              1.606492e-39  2.833558e-02
eccrad           9.638954e-39  1.696004e-01
close            3.465671e-40  1.485586e-01
constraint      -1.192413e-38 -2.737339e-01
coreness         3.843032e-40  2.030228e-04
knn             -1.030463e-41 -1.234671e-04
hubscore        -5.115830e-39  1.114075e-02
pagerank        -1.927809e-38 -4.400736e-01
trans            6.168427e-39  1.433723e-01
evcent          -5.793444e-39  4.282715e-03
first            1.646128e-41  3.705982e-04
upto_second     -1.483083e-42 -1.234996e-05
upto_third       1.264356e-43  3.807371e-06
upto_fourth      1.561988e-43 -3.594956e-06
upto_fifth       1.071214e-42  1.868988e-05
upto_sixth       2.019576e-42  4.114490e-05
second          -1.553512e-42 -1.320093e-05
third            4.173396e-43  7.927357e-06
fourth          -1.573738e-43 -1.072307e-05
fifth           -5.173317e-44  9.029415e-06
sixth           -1.280548e-42 -2.104250e-05
ratio1          -1.026341e-41 -1.224864e-04
ratio2           9.429159e-42  4.653834e-04
ratio3          -6.055521e-42  4.072316e-04
ratio4          -2.111400e-41 -3.250078e-04
ratio5          -1.326028e-41 -1.509891e-04
ratio6          -2.043976e-42 -3.402842e-05
selfinter        1.397230e-38  2.268870e-01
walktrap_vertex -2.883452e-39 -1.684835e-01
bigcom1         -1.267140e-38 -2.527723e-01
bigcom2         -1.214043e-38 -3.162709e-01
bigcom3          3.266620e-38  3.915611e-01
bigcom4         -2.308914e-39  1.168660e-02
bigcom6          1.899711e-37  1.705427e+00
bigcom8         -1.241927e-38 -3.349773e-01
bigcom9         -1.218416e-38 -3.085604e-01
bigcom11         4.110004e-38  4.894019e-01
bigcom13        -1.216379e-38 -3.680659e-01
bigcom15        -1.216175e-38 -2.689188e-01
bigcom16        -1.214043e-38 -3.059248e-01
bigcom21        -1.221178e-38 -5.566938e-01
bigcom22         1.190530e-38  6.322296e-02
bigcom24        -1.213537e-38 -3.866557e-01
bigcom26         8.769466e-39  7.935494e-02
bigcom28         1.926925e-38  2.130924e-01
bigcom30         8.978014e-38  6.720434e-01
bigcom31        -1.213335e-38 -3.219195e-01
bigcom32        -1.214753e-38 -4.713405e-01
bigcom33         2.404772e-37  1.788186e+00
bigcom34        -1.213335e-38 -3.081700e-01
bigcom36        -1.214449e-38 -5.345904e-01
bigcom37        -1.213335e-38 -2.464745e-01
bigcom38         6.564295e-38  1.025091e+00
bigcom39        -1.216073e-38 -4.670703e-01
bigcom40        -8.934411e-39 -1.619562e-01
bigcom43        -1.213638e-38 -3.411153e-01
bigcom44        -6.711012e-39  7.123245e-02
bigcom46         1.805881e-37  1.392879e+00
bigcom47        -1.214550e-38 -5.037597e-01
bigcom49        -1.214246e-38 -3.544136e-01
bigcom50        -1.213942e-38 -4.643771e-01
bigcom51        -1.213335e-38 -3.580134e-01
bigcom52         2.766335e-37  1.765198e+00
bigcom54        -1.213335e-38 -2.799280e-01
bigcom56        -1.214550e-38 -4.727491e-01
bigcom62         1.563001e-37  1.266778e+00
bigcom66        -1.213436e-38 -4.867074e-01
bigcom68        -1.213537e-38 -2.985431e-01
bigcom69        -1.214449e-38 -4.024617e-01
bigcom71        -1.214550e-38 -2.079682e-01
bigcom72        -1.213537e-38 -2.408282e-01
bigcom73         3.844087e-38  3.863135e-01
bigcom74        -1.214043e-38 -4.399316e-01
bigcom75        -1.213233e-38 -5.212071e-01
bigcom76        -1.213841e-38 -3.726035e-01
bigcom77        -1.213638e-38 -4.953863e-01
bigcom79        -1.213335e-38 -5.289631e-01
bigcom80        -1.213740e-38 -5.471245e-01
bigcom82        -1.213537e-38 -5.547603e-01
bigcom83        -1.213233e-38 -2.024969e-01
bigcom84        -1.213740e-38 -5.647079e-01
bigcom85        -1.213537e-38 -4.987227e-01
bigcom87        -1.213841e-38 -4.843710e-01
bigcom89        -1.213233e-38 -2.585517e-01
bigcom91         8.895599e-38  6.400634e-01
bigcom92         1.853183e-38  5.294140e-01
bigcom93        -1.213233e-38 -2.156567e-01
bigcom96        -1.213031e-38 -5.672798e-01
bigcom97        -1.214348e-38 -4.928410e-01
bigcom98        -1.213335e-38 -4.359482e-01
bigcom99        -1.213233e-38 -2.677420e-01
bigcom101        3.384749e-38  1.128781e+00
bigcom104       -1.213740e-38 -4.213850e-01
bigcom106       -1.213537e-38 -4.483355e-01
bigcom109       -1.213436e-38 -3.437606e-01
bigcom113       -1.213638e-38 -4.622648e-01
bigcom116       -1.217600e-38 -4.980437e-01
bigcom120       -1.213335e-38 -5.216304e-01
bigcom123       -1.213436e-38 -4.476562e-01
bigcom126       -1.213335e-38 -2.988296e-01
bigcom127       -1.213638e-38 -2.861911e-01
bigcom137       -1.214043e-38 -5.074765e-01
bigcom139       -1.213436e-38 -4.957726e-01
bigcom140       -1.213537e-38 -3.872567e-01
bigcom143        1.563001e-37  1.241782e+00
bigcom145       -1.213537e-38 -2.652501e-01
bigcom146       -1.213537e-38 -3.006378e-01
bigcom147       -1.214652e-38 -3.237190e-01
bigcom149       -1.213233e-38 -3.325275e-01
bigcom153       -1.214145e-38 -4.623339e-01
bigcom154       -1.214145e-38 -2.464504e-01
bigcom156       -1.213537e-38 -4.568343e-01
bigcom157       -1.214550e-38 -6.974724e-01
bigcom158       -1.213335e-38 -3.632658e-01
bigcom160       -1.213233e-38 -4.873139e-01
bigcom161       -1.213436e-38 -3.616374e-01
bigcom162       -1.213132e-38 -2.673614e-01
bigcom164       -1.213335e-38 -3.645712e-01
bigcom166       -1.213841e-38 -2.566289e-01
bigcom167       -1.215058e-38 -5.557347e-01
bigcom171       -1.213740e-38 -5.130247e-01
bigcom173       -1.213537e-38 -3.297942e-01
bigcom175       -1.213233e-38 -2.178732e-01
bigcom176       -1.213335e-38 -3.116363e-01
bigcom177       -1.213335e-38 -3.252140e-01
bigcom178        1.563001e-37  1.332682e+00
bigcom180       -1.213233e-38 -3.521995e-01
bigcom181        4.405456e-38  8.526441e-01
bigcom184       -1.213436e-38 -3.757957e-01
bigcom186       -1.213233e-38 -6.892672e-01
bigcom187       -1.213132e-38 -6.363617e-01
bigcom189       -1.213942e-38 -3.484925e-01
bigcom194       -1.213638e-38 -2.637610e-01
bigcom195       -1.213335e-38 -2.631108e-01
bigcom196       -1.213132e-38 -6.396526e-01
bigcom204        1.322490e-37  1.351827e+00
bigcom205        3.246533e-37  2.163309e+00
bigcom212       -1.213335e-38 -3.510720e-01
bigcom214       -1.213537e-38 -3.426680e-01
bigcom222       -1.213335e-38 -2.964670e-01
bigcom223       -1.213335e-38 -5.398240e-01
bigcom226       -1.213335e-38 -3.158866e-01
bigcom227       -1.213335e-38 -3.500233e-01
bigcom229       -1.213132e-38 -2.506127e-01
bigcom233       -1.213335e-38 -4.977137e-01
bigcom236       -1.213335e-38 -3.452209e-01
bigcom237       -1.213335e-38 -4.147276e-01
bigcom246       -1.214246e-38 -3.144781e-01
bigcom248       -1.214550e-38 -4.902706e-01
bigcom249       -1.213436e-38 -4.607512e-01
bigcom250       -1.214449e-38 -2.934688e-01
bigcom254       -1.213436e-38 -2.965658e-01
bigcom266       -1.213132e-38 -6.228205e-01
bigcom269       -1.213638e-38 -3.244957e-01
bigcom272       -1.213335e-38 -3.183544e-01
bigcom274       -1.217397e-38 -2.138840e-01
bigcom281       -1.213436e-38 -2.898704e-01
bigcom291       -1.213335e-38 -3.773563e-01
bigcom292       -1.213335e-38 -4.646743e-01
bigcom295       -1.213436e-38 -4.758377e-01
bigcom299        1.899711e-37  1.394790e+00
bigcom301       -1.213841e-38 -2.861003e-01
bigcom306       -1.213233e-38 -2.432113e-01
bigcom309       -1.213436e-38 -4.308282e-01
bigcom314       -1.213335e-38 -4.866777e-01
bigcom321       -1.213942e-38 -3.150928e-01
bigcom341       -1.213233e-38 -4.134804e-01
bigcom350       -1.213031e-38 -4.997994e-01
bigcom353       -1.213233e-38 -2.822313e-01
bigcom359       -1.213335e-38 -4.813693e-01
bigcom363       -1.213132e-38 -1.201829e-01
bigcom365       -1.213436e-38 -5.903379e-01
bigcom385        1.322490e-37  1.256638e+00
bigcom386       -1.213335e-38 -2.580914e-01
bigcom408       -1.213638e-38 -4.945446e-01
bigcom412       -1.213436e-38 -3.533879e-01
bigcom480       -1.213335e-38 -2.473687e-01
spin_vertex     -3.811227e-39  6.271338e-02
membership_s1    1.668299e-38  2.224163e-01
membership_s3   -1.214753e-38 -3.991664e-01
membership_s4   -7.455991e-39 -5.236427e-02
membership_s5   -7.633670e-39 -1.089458e-01
membership_s6   -1.071099e-38 -1.089464e-01
membership_s7   -9.674665e-39 -1.581209e-01
membership_s8   -1.214145e-38 -4.095884e-01
membership_s9   -1.214652e-38 -4.097825e-01
membership_s11  -1.214043e-38 -3.983656e-01
membership_s12  -1.214145e-38 -3.857823e-01
membership_s14   1.001803e-37  9.978949e-01
membership_s15   6.212541e-39  2.927942e-01
membership_s16  -1.214246e-38 -3.663421e-01
membership_s17  -1.213740e-38 -3.854488e-01
membership_s18  -1.222204e-38 -3.017054e-01
membership_s20  -1.213436e-38 -3.867636e-01
membership_s21  -6.165633e-39 -1.066563e-01
membership_s22  -1.215870e-38 -3.099286e-01
membership_s24  -1.216379e-38 -8.977833e-01
membership_s25   2.400279e-38  6.919484e-01
membership_s26  -1.214550e-38 -4.068880e-01
membership_s27  -3.751108e-39 -2.666854e-02
membership_s28  -1.214652e-38 -3.952990e-01
membership_s30   1.220757e-38  1.666113e-01
membership_s31  -5.666033e-39 -1.424006e-01
membership_s32   3.508388e-38  5.390131e-01
membership_s33  -1.213537e-38 -3.358324e-01
membership_s36  -1.273445e-38 -2.659872e-01
membership_s37  -1.222615e-38 -3.150936e-01
V1               1.724735e-38  1.694191e-01
V2              -4.545220e-39 -4.013669e-01
pdi              1.194913e-36  7.454678e+01
adhesion        -7.950343e-43 -6.384300e-06
cohesion         1.587249e-42  1.242132e-05
inner            3.684961e-43 -1.154230e-07
outer            2.398392e-43 -9.485370e-06
ioratio          1.643702e-39 -1.628199e-01
comsize          6.403312e-42  1.613474e-04
[1] "Dataset: all_TnotC Model GBM, run: 6 of 10 2015-06-22 19:15:25"
Iter   TrainDeviance   ValidDeviance   StepSize   Improve
     1        0.1261            -nan     0.0100    0.0004
     2        0.1247            -nan     0.0100    0.0001
     3        0.1234            -nan     0.0100    0.0002
     4        0.1222            -nan     0.0100    0.0001
     5        0.1210            -nan     0.0100    0.0002
     6        0.1203            -nan     0.0100    0.0001
     7        0.1193            -nan     0.0100    0.0000
     8        0.1181            -nan     0.0100    0.0001
     9        0.1172            -nan     0.0100    0.0000
    10        0.1162            -nan     0.0100    0.0000
    20        0.1093            -nan     0.0100    0.0001
    40        0.0995            -nan     0.0100    0.0000
    60        0.0929            -nan     0.0100    0.0000
    80        0.0874            -nan     0.0100    0.0000
   100        0.0832            -nan     0.0100   -0.0000
   120        0.0791            -nan     0.0100   -0.0000
   140        0.0752            -nan     0.0100    0.0001
   160        0.0720            -nan     0.0100    0.0000
   180        0.0690            -nan     0.0100   -0.0000
   200        0.0664            -nan     0.0100   -0.0000
   204        0.0660            -nan     0.0100   -0.0000

[1] "GBM variable coefficients"
                            var    rel.inf
ratio5                   ratio5 7.24146386
outer                     outer 5.22441356
V2                           V2 4.79600311
comsize                 comsize 4.73340048
inner                     inner 4.03367464
pagerank               pagerank 3.38428799
bigcom46               bigcom46 3.31731792
trans                     trans 2.93115421
walktrap_vertex walktrap_vertex 2.83573453
membership_s32   membership_s32 2.11171284
ratio1                   ratio1 2.02255777
ratio4                   ratio4 1.95055385
spin_vertex         spin_vertex 1.92489646
knn                         knn 1.90814777
V1                           V1 1.70567911
adhesion               adhesion 1.41755042
orbit18                 orbit18 1.34738763
ioratio                 ioratio 1.32553483
cohesion               cohesion 1.31150507
bigcom30               bigcom30 1.27486970
bet                         bet 1.26416546
third                     third 1.08954919
graph23                 graph23 1.07971428
ratio2                   ratio2 1.06990451
upto_sixth           upto_sixth 0.99354805
graph11                 graph11 0.99096185
graph4                   graph4 0.97804342
coreness               coreness 0.87511635
graph5                   graph5 0.81321449
graph2                   graph2 0.80399534
fourth                   fourth 0.79960851
orbit39                 orbit39 0.79569726
selfinter             selfinter 0.79465425
orbit30                 orbit30 0.74485024
bigcom3                 bigcom3 0.69791942
graph20                 graph20 0.69524761
orbit48                 orbit48 0.64612396
graph17                 graph17 0.63127431
graph22                 graph22 0.61660803
orbit25                 orbit25 0.60707296
graph12                 graph12 0.60495834
graph16                 graph16 0.58413990
bigcom92               bigcom92 0.54179313
orbit65                 orbit65 0.53318512
orbit62                 orbit62 0.52768697
bigcom11               bigcom11 0.52127222
orbit37                 orbit37 0.51384378
orbit49                 orbit49 0.48621185
graph21                 graph21 0.46563311
orbit19                 orbit19 0.46526098
orbit42                 orbit42 0.44414751
orbit40                 orbit40 0.44053271
sixth                     sixth 0.43860105
hubscore               hubscore 0.43520354
orbit20                 orbit20 0.43246737
graph6                   graph6 0.40303348
orbit56                 orbit56 0.40076775
orbit57                 orbit57 0.39357327
graph14                 graph14 0.37763608
orbit36                 orbit36 0.37737612
orbit6                   orbit6 0.36722878
orbit32                 orbit32 0.36598016
orbit44                 orbit44 0.36575121
orbit4                   orbit4 0.36263278
constraint           constraint 0.35868487
orbit47                 orbit47 0.35641873
ecc                         ecc 0.35493481
orbit31                 orbit31 0.34831748
orbit70                 orbit70 0.34597124
orbit50                 orbit50 0.33693155
graph26                 graph26 0.32411681
orbit21                 orbit21 0.31697051
orbit29                 orbit29 0.31680895
graph15                 graph15 0.30894629
orbit24                 orbit24 0.30857846
graph25                 graph25 0.30840302
bigcom28               bigcom28 0.30793201
ratio6                   ratio6 0.30515254
orbit68                 orbit68 0.29799874
close                     close 0.27140466
graph28                 graph28 0.27134448
orbit54                 orbit54 0.27003885
orbit11                 orbit11 0.26842184
ratio3                   ratio3 0.26040186
orbit52                 orbit52 0.25865380
orbit12                 orbit12 0.25465521
orbit38                 orbit38 0.25130229
membership_s15   membership_s15 0.25101483
pdi                         pdi 0.24895315
orbit64                 orbit64 0.24073231
upto_fifth           upto_fifth 0.23742436
graph8                   graph8 0.23521632
graph7                   graph7 0.23485984
graph19                 graph19 0.23300796
upto_third           upto_third 0.22842831
orbit59                 orbit59 0.22175971
upto_fourth         upto_fourth 0.22045420
orbit41                 orbit41 0.21559624
graph10                 graph10 0.21196688
orbit28                 orbit28 0.20637904
membership_s30   membership_s30 0.20388053
graph13                 graph13 0.19798798
orbit35                 orbit35 0.18884559
orbit27                 orbit27 0.18883144
orbit58                 orbit58 0.18546567
orbit61                 orbit61 0.18309748
orbit45                 orbit45 0.18139463
orbit17                 orbit17 0.18114942
orbit51                 orbit51 0.17419361
graph1                   graph1 0.16973841
graph0                   graph0 0.15987842
fifth                     fifth 0.15554847
orbit46                 orbit46 0.15381454
orbit22                 orbit22 0.14994934
orbit5                   orbit5 0.14936411
orbit1                   orbit1 0.14477960
orbit26                 orbit26 0.14418245
graph18                 graph18 0.13709040
orbit13                 orbit13 0.13612833
orbit9                   orbit9 0.13587193
membership_s1     membership_s1 0.13306808
graph27                 graph27 0.13207150
upto_second         upto_second 0.12490738
graph9                   graph9 0.11854558
bigcom22               bigcom22 0.11831118
orbit2                   orbit2 0.11118049
graph3                   graph3 0.10318251
orbit63                 orbit63 0.09643516
graph24                 graph24 0.09190552
orbit55                 orbit55 0.08445863
orbit69                 orbit69 0.08087247
orbit10                 orbit10 0.08077981
orbit66                 orbit66 0.07263853
orbit15                 orbit15 0.07173176
orbit23                 orbit23 0.06986295
bigcom101             bigcom101 0.06676639
graph29                 graph29 0.06074046
orbit33                 orbit33 0.05852989
bigcom26               bigcom26 0.05134235
orbit60                 orbit60 0.05105090
bigcom181             bigcom181 0.04116523
orbit67                 orbit67 0.03643639
bigcom104             bigcom104 0.03417951
second                   second 0.03070389
membership_s5     membership_s5 0.02654081
membership_s4     membership_s4 0.02590652
AP                           AP 0.02562621
orbit7                   orbit7 0.02145303
orbit16                 orbit16 0.01841240
orbit71                 orbit71 0.01778757
orbit0                   orbit0 0.00000000
orbit3                   orbit3 0.00000000
orbit8                   orbit8 0.00000000
orbit14                 orbit14 0.00000000
orbit34                 orbit34 0.00000000
orbit43                 orbit43 0.00000000
orbit53                 orbit53 0.00000000
orbit72                 orbit72 0.00000000
eccrad                   eccrad 0.00000000
evcent                   evcent 0.00000000
first                     first 0.00000000
bigcom1                 bigcom1 0.00000000
bigcom2                 bigcom2 0.00000000
bigcom4                 bigcom4 0.00000000
bigcom6                 bigcom6 0.00000000
bigcom8                 bigcom8 0.00000000
bigcom9                 bigcom9 0.00000000
bigcom13               bigcom13 0.00000000
bigcom15               bigcom15 0.00000000
bigcom16               bigcom16 0.00000000
bigcom21               bigcom21 0.00000000
bigcom24               bigcom24 0.00000000
bigcom31               bigcom31 0.00000000
bigcom32               bigcom32 0.00000000
bigcom33               bigcom33 0.00000000
bigcom34               bigcom34 0.00000000
bigcom36               bigcom36 0.00000000
bigcom37               bigcom37 0.00000000
bigcom38               bigcom38 0.00000000
bigcom39               bigcom39 0.00000000
bigcom40               bigcom40 0.00000000
bigcom43               bigcom43 0.00000000
bigcom44               bigcom44 0.00000000
bigcom47               bigcom47 0.00000000
bigcom49               bigcom49 0.00000000
bigcom50               bigcom50 0.00000000
bigcom51               bigcom51 0.00000000
bigcom52               bigcom52 0.00000000
bigcom54               bigcom54 0.00000000
bigcom56               bigcom56 0.00000000
bigcom62               bigcom62 0.00000000
bigcom66               bigcom66 0.00000000
bigcom68               bigcom68 0.00000000
bigcom69               bigcom69 0.00000000
bigcom71               bigcom71 0.00000000
bigcom72               bigcom72 0.00000000
bigcom73               bigcom73 0.00000000
bigcom74               bigcom74 0.00000000
bigcom75               bigcom75 0.00000000
bigcom76               bigcom76 0.00000000
bigcom77               bigcom77 0.00000000
bigcom79               bigcom79 0.00000000
bigcom80               bigcom80 0.00000000
bigcom82               bigcom82 0.00000000
bigcom83               bigcom83 0.00000000
bigcom84               bigcom84 0.00000000
bigcom85               bigcom85 0.00000000
bigcom87               bigcom87 0.00000000
bigcom89               bigcom89 0.00000000
bigcom91               bigcom91 0.00000000
bigcom93               bigcom93 0.00000000
bigcom96               bigcom96 0.00000000
bigcom97               bigcom97 0.00000000
bigcom98               bigcom98 0.00000000
bigcom99               bigcom99 0.00000000
bigcom106             bigcom106 0.00000000
bigcom109             bigcom109 0.00000000
bigcom113             bigcom113 0.00000000
bigcom116             bigcom116 0.00000000
bigcom120             bigcom120 0.00000000
bigcom123             bigcom123 0.00000000
bigcom126             bigcom126 0.00000000
bigcom127             bigcom127 0.00000000
bigcom137             bigcom137 0.00000000
bigcom139             bigcom139 0.00000000
bigcom140             bigcom140 0.00000000
bigcom143             bigcom143 0.00000000
bigcom145             bigcom145 0.00000000
bigcom146             bigcom146 0.00000000
bigcom147             bigcom147 0.00000000
bigcom149             bigcom149 0.00000000
bigcom153             bigcom153 0.00000000
bigcom154             bigcom154 0.00000000
bigcom156             bigcom156 0.00000000
bigcom157             bigcom157 0.00000000
bigcom158             bigcom158 0.00000000
bigcom160             bigcom160 0.00000000
bigcom161             bigcom161 0.00000000
bigcom162             bigcom162 0.00000000
bigcom164             bigcom164 0.00000000
bigcom166             bigcom166 0.00000000
bigcom167             bigcom167 0.00000000
bigcom171             bigcom171 0.00000000
bigcom173             bigcom173 0.00000000
bigcom175             bigcom175 0.00000000
bigcom176             bigcom176 0.00000000
bigcom177             bigcom177 0.00000000
bigcom178             bigcom178 0.00000000
bigcom180             bigcom180 0.00000000
bigcom184             bigcom184 0.00000000
bigcom186             bigcom186 0.00000000
bigcom187             bigcom187 0.00000000
bigcom189             bigcom189 0.00000000
bigcom194             bigcom194 0.00000000
bigcom195             bigcom195 0.00000000
bigcom196             bigcom196 0.00000000
bigcom204             bigcom204 0.00000000
bigcom205             bigcom205 0.00000000
bigcom212             bigcom212 0.00000000
bigcom214             bigcom214 0.00000000
bigcom222             bigcom222 0.00000000
bigcom223             bigcom223 0.00000000
bigcom226             bigcom226 0.00000000
bigcom227             bigcom227 0.00000000
bigcom229             bigcom229 0.00000000
bigcom233             bigcom233 0.00000000
bigcom236             bigcom236 0.00000000
bigcom237             bigcom237 0.00000000
bigcom246             bigcom246 0.00000000
bigcom248             bigcom248 0.00000000
bigcom249             bigcom249 0.00000000
bigcom250             bigcom250 0.00000000
bigcom254             bigcom254 0.00000000
bigcom266             bigcom266 0.00000000
bigcom269             bigcom269 0.00000000
bigcom272             bigcom272 0.00000000
bigcom274             bigcom274 0.00000000
bigcom281             bigcom281 0.00000000
bigcom291             bigcom291 0.00000000
bigcom292             bigcom292 0.00000000
bigcom295             bigcom295 0.00000000
bigcom299             bigcom299 0.00000000
bigcom301             bigcom301 0.00000000
bigcom306             bigcom306 0.00000000
bigcom309             bigcom309 0.00000000
bigcom314             bigcom314 0.00000000
bigcom321             bigcom321 0.00000000
bigcom341             bigcom341 0.00000000
bigcom350             bigcom350 0.00000000
bigcom353             bigcom353 0.00000000
bigcom359             bigcom359 0.00000000
bigcom363             bigcom363 0.00000000
bigcom365             bigcom365 0.00000000
bigcom385             bigcom385 0.00000000
bigcom386             bigcom386 0.00000000
bigcom408             bigcom408 0.00000000
bigcom412             bigcom412 0.00000000
bigcom480             bigcom480 0.00000000
membership_s3     membership_s3 0.00000000
membership_s6     membership_s6 0.00000000
membership_s7     membership_s7 0.00000000
membership_s8     membership_s8 0.00000000
membership_s9     membership_s9 0.00000000
membership_s11   membership_s11 0.00000000
membership_s12   membership_s12 0.00000000
membership_s14   membership_s14 0.00000000
membership_s16   membership_s16 0.00000000
membership_s17   membership_s17 0.00000000
membership_s18   membership_s18 0.00000000
membership_s20   membership_s20 0.00000000
membership_s21   membership_s21 0.00000000
membership_s22   membership_s22 0.00000000
membership_s24   membership_s24 0.00000000
membership_s25   membership_s25 0.00000000
membership_s26   membership_s26 0.00000000
membership_s27   membership_s27 0.00000000
membership_s28   membership_s28 0.00000000
membership_s31   membership_s31 0.00000000
membership_s33   membership_s33 0.00000000
membership_s36   membership_s36 0.00000000
membership_s37   membership_s37 0.00000000
[1] "Dataset: all_TnotC Model RF, run: 6 of 10 2015-06-22 19:18:39"
     |      Out-of-bag   |
Tree |      MSE  %Var(y) |
   1 |  0.02357   203.14 |
   2 |  0.02168   186.81 |
   3 |  0.02102   181.14 |
   4 |  0.02022   174.30 |
   5 |   0.0181   155.99 |
   6 |   0.0178   153.43 |
   7 |  0.01732   149.28 |
   8 |  0.01699   146.42 |
   9 |  0.01629   140.41 |
  10 |  0.01607   138.47 |
  11 |  0.01551   133.63 |
  12 |  0.01529   131.79 |
  13 |    0.015   129.24 |
  14 |  0.01475   127.12 |
  15 |   0.0145   124.96 |
  16 |   0.0143   123.21 |
  17 |  0.01409   121.46 |
  18 |  0.01392   119.99 |
  19 |  0.01385   119.34 |
  20 |   0.0138   118.94 |
  21 |   0.0137   118.04 |
  22 |  0.01365   117.65 |
  23 |  0.01355   116.73 |
  24 |   0.0135   116.35 |
  25 |  0.01346   116.02 |
  26 |  0.01336   115.14 |
  27 |   0.0133   114.59 |
  28 |  0.01322   113.91 |
  29 |  0.01311   112.96 |
  30 |  0.01307   112.68 |
  31 |  0.01304   112.39 |
  32 |    0.013   112.02 |
  33 |  0.01299   111.99 |
  34 |  0.01293   111.40 |
  35 |  0.01288   111.01 |
  36 |  0.01286   110.87 |
  37 |  0.01285   110.70 |
  38 |  0.01281   110.44 |
  39 |  0.01278   110.15 |
  40 |  0.01279   110.20 |
  41 |   0.0128   110.30 |
  42 |  0.01278   110.11 |
  43 |  0.01278   110.11 |
  44 |  0.01278   110.12 |
  45 |  0.01278   110.17 |
  46 |  0.01276   110.01 |
  47 |  0.01276   109.94 |
  48 |  0.01275   109.91 |
  49 |  0.01273   109.74 |
  50 |   0.0127   109.48 |
  51 |   0.0127   109.42 |
  52 |  0.01271   109.54 |
  53 |  0.01266   109.07 |
  54 |  0.01265   109.03 |
  55 |  0.01262   108.79 |
  56 |   0.0126   108.57 |
  57 |  0.01259   108.53 |
  58 |  0.01258   108.40 |
  59 |  0.01256   108.29 |
  60 |  0.01254   108.10 |
  61 |  0.01254   108.06 |
  62 |  0.01253   107.97 |
  63 |  0.01253   107.97 |
  64 |  0.01252   107.87 |
  65 |   0.0125   107.72 |
  66 |  0.01249   107.61 |
  67 |  0.01248   107.53 |
  68 |  0.01247   107.45 |
  69 |  0.01245   107.34 |
  70 |  0.01243   107.15 |
  71 |  0.01241   106.98 |
  72 |  0.01242   107.04 |
  73 |  0.01242   107.08 |
  74 |  0.01239   106.78 |
  75 |  0.01239   106.82 |
  76 |  0.01238   106.69 |
  77 |  0.01236   106.49 |
  78 |  0.01233   106.27 |
  79 |   0.0123   105.98 |
  80 |  0.01229   105.88 |
  81 |  0.01228   105.81 |
  82 |  0.01226   105.70 |
  83 |  0.01225   105.61 |
  84 |  0.01226   105.65 |
  85 |  0.01225   105.60 |
  86 |  0.01225   105.56 |
  87 |  0.01223   105.43 |
  88 |  0.01223   105.37 |
  89 |  0.01222   105.33 |
  90 |  0.01223   105.40 |
  91 |  0.01223   105.44 |
  92 |  0.01222   105.31 |
  93 |  0.01222   105.33 |
  94 |  0.01223   105.42 |
  95 |  0.01223   105.40 |
  96 |  0.01222   105.30 |
  97 |  0.01222   105.33 |
  98 |  0.01222   105.27 |
  99 |  0.01221   105.25 |
 100 |  0.01222   105.35 |
[1] "Random Forest variable coefficients"
                      %IncMSE IncNodePurity
graph0           7.276018e-05  1.891581e-01
graph1           3.255917e-03  4.680478e-01
graph2           1.127811e-03  2.598079e-01
graph3           7.636503e-04  4.738764e-01
graph4           3.585485e-03  9.318098e-01
graph5           3.873392e-03  3.099984e-01
graph6           8.033676e-04  4.987883e-01
graph7           9.905203e-04  3.316292e-01
graph8           6.055148e-05  1.347574e-01
graph9           9.923759e-04  4.563057e-01
graph10          2.832537e-03  9.649571e-01
graph11          5.269714e-03  1.102250e+00
graph12          2.574211e-03  6.159561e-01
graph13          1.574145e-03  4.815787e-01
graph14          1.624018e-03  5.169389e-01
graph15          1.329358e-03  4.001694e-01
graph16          1.688863e-03  6.339622e-01
graph17          2.086256e-03  7.893041e-01
graph18          8.877938e-04  3.582985e-01
graph19          5.235491e-03  6.459695e-01
graph20          1.327215e-03  6.587469e-01
graph21          2.739332e-03  4.492978e-01
graph22          1.989028e-03  5.401786e-01
graph23          3.918442e-03  7.592192e-01
graph24          1.012824e-03  4.737676e-01
graph25          2.048749e-03  4.740370e-01
graph26          1.767793e-03  6.113390e-01
graph27          1.062648e-03  2.615346e-01
graph28          8.803962e-04  1.845655e-01
graph29          2.969252e-04  1.747582e-01
orbit0           2.371504e-04  2.849401e-01
orbit1           2.499159e-03  4.526249e-01
orbit2           5.835896e-04  4.753483e-01
orbit3           6.385448e-04  2.364960e-01
orbit4           1.513889e-03  4.523437e-01
orbit5           9.330215e-04  4.150844e-01
orbit6           3.534612e-03  9.083027e-01
orbit7           1.947493e-03  5.411971e-01
orbit8           1.787403e-03  7.425688e-01
orbit9           1.506296e-03  8.539550e-01
orbit10          1.227942e-03  3.240759e-01
orbit11          3.392140e-03  4.064174e-01
orbit12          2.564144e-03  3.113379e-01
orbit13          4.561135e-04  2.143791e-01
orbit14          1.026625e-04  1.132537e-01
orbit15          2.522827e-03  4.232479e-01
orbit16          3.596067e-04  4.242386e-01
orbit17          1.961336e-03  5.073025e-01
orbit18          2.982208e-03  1.325305e+00
orbit19          2.719084e-03  6.922497e-01
orbit20          3.357006e-03  5.966926e-01
orbit21          1.442652e-03  4.199010e-01
orbit22          5.665817e-03  9.520805e-01
orbit23          1.657168e-03  3.766685e-01
orbit24          2.178496e-03  7.538059e-01
orbit25          7.337721e-04  6.195874e-01
orbit26          1.414538e-03  3.074772e-01
orbit27          1.161867e-03  6.185877e-01
orbit28          9.487928e-04  6.551569e-01
orbit29          9.546035e-04  5.785218e-01
orbit30          1.831217e-03  4.827814e-01
orbit31          2.853730e-03  9.644231e-01
orbit32          1.332781e-03  4.307363e-01
orbit33          9.949041e-04  3.945442e-01
orbit34          3.286634e-03  5.237962e-01
orbit35          4.877642e-03  7.532784e-01
orbit36          1.997060e-03  6.013700e-01
orbit37          6.098754e-04  4.894738e-01
orbit38          7.987429e-04  4.040839e-01
orbit39          4.258332e-03  1.073505e+00
orbit40          1.031182e-03  5.125934e-01
orbit41          2.977293e-04  2.504554e-01
orbit42          7.482164e-04  2.335452e-01
orbit43          6.876813e-04  2.455317e-01
orbit44          7.804760e-04  4.277597e-01
orbit45          9.122678e-03  8.501073e-01
orbit46          1.332926e-03  6.058008e-01
orbit47          1.467123e-03  4.578959e-01
orbit48          1.173130e-03  3.154867e-01
orbit49          2.569708e-03  1.018206e+00
orbit50          1.883764e-03  7.538259e-01
orbit51          1.914871e-03  4.752143e-01
orbit52          8.482868e-04  5.159900e-01
orbit53          7.353038e-04  4.272638e-01
orbit54          1.872869e-03  4.933736e-01
orbit55          1.483882e-04  1.936334e-01
orbit56          8.185743e-03  1.104647e+00
orbit57          1.164519e-04  2.189491e-01
orbit58          2.996661e-04  2.955891e-01
orbit59          2.075333e-03  4.828940e-01
orbit60          5.886083e-04  2.750360e-01
orbit61          3.691161e-04  4.889751e-01
orbit62          1.663012e-03  5.727188e-01
orbit63          9.664271e-04  4.280435e-01
orbit64          2.703906e-03  4.589364e-01
orbit65          3.593759e-03  5.763772e-01
orbit66          3.095850e-04  3.384644e-01
orbit67          1.074191e-04  1.804253e-01
orbit68          1.854085e-03  2.978125e-01
orbit69          4.704832e-04  4.244563e-01
orbit70          9.217692e-04  4.054581e-01
orbit71          4.233130e-05  4.992257e-02
orbit72          5.804902e-05  1.492692e-01
AP               3.394342e-05  6.621921e-02
bet              2.976939e-03  1.907467e+00
ecc              4.422808e-04  1.737742e-01
eccrad           4.212889e-04  2.293819e-01
close            3.495397e-03  3.953497e-01
constraint       2.729647e-03  9.175340e-01
coreness         1.871656e-03  5.421535e-01
knn              4.557239e-03  1.676862e+00
hubscore         2.429076e-03  6.641471e-01
pagerank         3.269454e-03  2.694702e+00
trans            2.390218e-03  1.753717e+00
evcent           1.456244e-03  5.927920e-01
first            1.068829e-03  2.758059e-01
upto_second      1.459702e-03  5.576044e-01
upto_third       2.735671e-03  5.606675e-01
upto_fourth      1.084067e-03  5.524646e-01
upto_fifth       2.898696e-03  8.590768e-01
upto_sixth       2.687456e-03  9.597217e-01
second           3.049218e-03  4.272044e-01
third            5.001563e-03  9.286459e-01
fourth           4.116799e-03  1.818779e+00
fifth            1.904269e-03  9.594328e-01
sixth            3.292729e-03  1.199487e+00
ratio1           2.632668e-03  1.376009e+00
ratio2           5.258947e-03  2.347161e+00
ratio3           2.122109e-03  8.587712e-01
ratio4           7.065394e-03  1.657056e+00
ratio5           4.113239e-03  5.293165e+00
ratio6           3.202594e-03  8.513311e-01
selfinter        8.196639e-04  5.368246e-01
walktrap_vertex  1.617227e-03  1.575179e+00
bigcom1          0.000000e+00  2.493665e-20
bigcom2          0.000000e+00  1.387779e-19
bigcom3          1.893987e-04  5.419502e-01
bigcom4          4.213509e-06  5.281598e-02
bigcom6         -1.012074e-05  4.316184e-01
bigcom8          0.000000e+00  6.505213e-21
bigcom9          0.000000e+00  0.000000e+00
bigcom11         2.460844e-05  3.794655e-01
bigcom13         0.000000e+00  0.000000e+00
bigcom15         0.000000e+00  0.000000e+00
bigcom16         0.000000e+00  0.000000e+00
bigcom21         0.000000e+00  0.000000e+00
bigcom22         1.460231e-04  1.227924e-01
bigcom24         0.000000e+00  0.000000e+00
bigcom26         1.395316e-05  1.917196e-01
bigcom28         1.763245e-04  2.341561e-01
bigcom30         2.567678e-04  8.193126e-01
bigcom31         0.000000e+00  0.000000e+00
bigcom32         0.000000e+00  1.387779e-19
bigcom33        -2.703926e-06  5.164284e-01
bigcom34         0.000000e+00  0.000000e+00
bigcom36         0.000000e+00  8.673617e-21
bigcom37         0.000000e+00  0.000000e+00
bigcom38         0.000000e+00  0.000000e+00
bigcom39         0.000000e+00  0.000000e+00
bigcom40        -9.004091e-06  3.993506e-02
bigcom43         0.000000e+00  1.387779e-19
bigcom44         3.145704e-05  2.885380e-02
bigcom46        -1.413610e-05  1.330267e+00
bigcom47         0.000000e+00  0.000000e+00
bigcom49         0.000000e+00  1.084202e-21
bigcom50         0.000000e+00  2.775558e-19
bigcom51         0.000000e+00  0.000000e+00
bigcom52        -1.214784e-05  4.870584e-01
bigcom54         0.000000e+00  1.387779e-19
bigcom56         0.000000e+00  0.000000e+00
bigcom62         0.000000e+00  1.387779e-19
bigcom66         0.000000e+00  0.000000e+00
bigcom68         0.000000e+00  0.000000e+00
bigcom69         0.000000e+00  0.000000e+00
bigcom71         0.000000e+00  0.000000e+00
bigcom72         0.000000e+00  2.775558e-19
bigcom73         7.369858e-06  2.953696e-01
bigcom74         0.000000e+00  1.387779e-19
bigcom75        -1.632423e-05  5.282521e-01
bigcom76         0.000000e+00  1.387779e-19
bigcom77         0.000000e+00  0.000000e+00
bigcom79         0.000000e+00  0.000000e+00
bigcom80         0.000000e+00  0.000000e+00
bigcom82         0.000000e+00  1.084202e-21
bigcom83         0.000000e+00  0.000000e+00
bigcom84         0.000000e+00  1.387779e-18
bigcom85         0.000000e+00  1.431147e-19
bigcom87         0.000000e+00  0.000000e+00
bigcom89         0.000000e+00  0.000000e+00
bigcom91         0.000000e+00  0.000000e+00
bigcom92         6.082115e-05  1.589731e-01
bigcom93         0.000000e+00  1.084202e-21
bigcom96         0.000000e+00  0.000000e+00
bigcom97         0.000000e+00  0.000000e+00
bigcom98         0.000000e+00  0.000000e+00
bigcom99         0.000000e+00  1.387779e-19
bigcom101        6.313590e-05  1.578585e-01
bigcom104       -2.152644e-05  1.881495e-01
bigcom106        0.000000e+00  1.452831e-19
bigcom109        0.000000e+00  0.000000e+00
bigcom113        0.000000e+00  0.000000e+00
bigcom116        0.000000e+00  0.000000e+00
bigcom120        0.000000e+00  1.084202e-21
bigcom123        0.000000e+00  0.000000e+00
bigcom126        0.000000e+00  0.000000e+00
bigcom127        0.000000e+00  0.000000e+00
bigcom137        0.000000e+00  1.301043e-20
bigcom139        0.000000e+00  0.000000e+00
bigcom140        0.000000e+00  0.000000e+00
bigcom143        0.000000e+00  0.000000e+00
bigcom145        0.000000e+00  0.000000e+00
bigcom146        0.000000e+00  0.000000e+00
bigcom147        0.000000e+00  1.084202e-21
bigcom149        0.000000e+00  0.000000e+00
bigcom153        0.000000e+00  1.387779e-19
bigcom154        0.000000e+00  0.000000e+00
bigcom156        0.000000e+00  0.000000e+00
bigcom157        0.000000e+00  1.387779e-19
bigcom158        0.000000e+00  4.336809e-21
bigcom160        0.000000e+00  1.387779e-19
bigcom161        0.000000e+00  2.775558e-19
bigcom162        0.000000e+00  0.000000e+00
bigcom164        0.000000e+00  0.000000e+00
bigcom166        0.000000e+00  0.000000e+00
bigcom167        0.000000e+00  0.000000e+00
bigcom171        0.000000e+00  0.000000e+00
bigcom173        0.000000e+00  6.938894e-20
bigcom175        0.000000e+00  1.387779e-19
bigcom176        0.000000e+00  0.000000e+00
bigcom177        0.000000e+00  0.000000e+00
bigcom178       -2.864870e-05  3.514621e-01
bigcom180        0.000000e+00  0.000000e+00
bigcom181       -2.329978e-05  2.637901e-01
bigcom184        0.000000e+00  2.775558e-19
bigcom186        0.000000e+00  0.000000e+00
bigcom187        0.000000e+00  8.673617e-21
bigcom189        0.000000e+00  1.084202e-21
bigcom194        0.000000e+00  0.000000e+00
bigcom195        0.000000e+00  0.000000e+00
bigcom196        0.000000e+00  0.000000e+00
bigcom204        3.610587e-05  2.924547e-01
bigcom205        0.000000e+00  0.000000e+00
bigcom212        0.000000e+00  0.000000e+00
bigcom214        0.000000e+00  1.387779e-19
bigcom222        0.000000e+00  6.938894e-20
bigcom223        0.000000e+00  0.000000e+00
bigcom226        0.000000e+00  0.000000e+00
bigcom227        0.000000e+00  2.775558e-19
bigcom229        0.000000e+00  0.000000e+00
bigcom233        0.000000e+00  1.387779e-19
bigcom236        0.000000e+00  6.938894e-20
bigcom237        0.000000e+00  0.000000e+00
bigcom246        0.000000e+00  0.000000e+00
bigcom248        0.000000e+00  1.387779e-19
bigcom249        0.000000e+00  0.000000e+00
bigcom250        0.000000e+00  0.000000e+00
bigcom254        0.000000e+00  0.000000e+00
bigcom266        0.000000e+00  2.775558e-19
bigcom269        0.000000e+00  0.000000e+00
bigcom272        0.000000e+00  0.000000e+00
bigcom274        0.000000e+00  1.084202e-21
bigcom281        0.000000e+00  0.000000e+00
bigcom291        0.000000e+00  0.000000e+00
bigcom292        0.000000e+00  0.000000e+00
bigcom295        0.000000e+00  0.000000e+00
bigcom299       -1.908506e-05  6.889240e-01
bigcom301        0.000000e+00  1.387779e-19
bigcom306        0.000000e+00  0.000000e+00
bigcom309        0.000000e+00  2.775558e-19
bigcom314        0.000000e+00  1.084202e-21
bigcom321        0.000000e+00  5.421011e-21
bigcom341        0.000000e+00  1.110223e-18
bigcom350        0.000000e+00  0.000000e+00
bigcom353        0.000000e+00  0.000000e+00
bigcom359        0.000000e+00  1.333333e-02
bigcom363        0.000000e+00  0.000000e+00
bigcom365        0.000000e+00  1.301043e-20
bigcom385       -1.916067e-06  3.451971e-01
bigcom386        0.000000e+00  0.000000e+00
bigcom408        0.000000e+00  1.084202e-21
bigcom412        0.000000e+00  2.775558e-19
bigcom480        0.000000e+00  0.000000e+00
spin_vertex      4.025636e-04  1.650502e+00
membership_s1    2.865227e-04  2.542889e-01
membership_s3    0.000000e+00  8.673617e-21
membership_s4    3.950677e-05  4.487570e-02
membership_s5    7.739064e-05  1.364816e-01
membership_s6    9.938326e-05  4.245181e-02
membership_s7    1.278950e-04  1.651997e-01
membership_s8    0.000000e+00  0.000000e+00
membership_s9    0.000000e+00  0.000000e+00
membership_s11   0.000000e+00  1.084202e-21
membership_s12   0.000000e+00  0.000000e+00
membership_s14  -6.362351e-06  1.377906e-01
membership_s15   1.370416e-04  4.099375e-01
membership_s16   0.000000e+00  0.000000e+00
membership_s17   0.000000e+00  0.000000e+00
membership_s18   0.000000e+00  1.084202e-21
membership_s20   0.000000e+00  0.000000e+00
membership_s21   1.016840e-05  2.089242e-01
membership_s22   0.000000e+00  0.000000e+00
membership_s24   0.000000e+00  0.000000e+00
membership_s25   0.000000e+00  0.000000e+00
membership_s26   0.000000e+00  6.505213e-21
membership_s27   2.982397e-05  8.359091e-02
membership_s28   0.000000e+00  1.387779e-19
membership_s30   3.322100e-04  1.354774e-01
membership_s31   1.735055e-04  1.023135e-01
membership_s32   4.693196e-04  1.053322e+00
membership_s33   0.000000e+00  0.000000e+00
membership_s36   0.000000e+00  1.083118e-18
membership_s37   0.000000e+00  2.168404e-21
V1               3.315764e-03  1.711560e+00
V2               2.301903e-03  3.320827e+00
pdi              1.866830e-04  5.365100e-01
adhesion         1.430487e-02  2.748934e+00
cohesion         1.476757e-02  2.318794e+00
inner            8.324688e-03  3.369472e+00
outer            6.313184e-03  4.632711e+00
ioratio          8.642211e-03  2.610142e+00
comsize          9.793911e-03  4.144440e+00
[1] "Dataset: all_TnotC Model GLM, run: 6 of 10 2015-06-22 19:23:16"
[1] "glmnet variable coefficients"
                         [,1]          [,2]
(Intercept)     -4.432841e+00 -6.980308e+00
graph0           1.573939e-41  5.305710e-04
graph1          -1.549315e-44 -1.640012e-07
graph2          -4.269031e-42 -9.334368e-05
graph3          -7.091139e-46 -1.116387e-08
graph4          -2.259350e-47 -6.509171e-11
graph5          -2.357597e-43 -4.581851e-06
graph6          -5.939834e-45 -8.770951e-08
graph7          -2.162050e-43 -2.219488e-06
graph8          -3.579242e-42 -5.566575e-05
graph9          -1.649091e-47 -3.083757e-10
graph10         -5.670369e-49 -1.188179e-13
graph11         -5.143270e-50 -1.465932e-13
graph12         -3.972824e-47 -3.597447e-10
graph13         -2.154155e-46 -2.843279e-09
graph14         -5.696328e-48 -4.082838e-11
graph15         -8.802833e-45 -9.581024e-08
graph16         -1.608965e-46 -5.757844e-10
graph17         -3.009458e-46 -3.250122e-09
graph18         -5.992892e-45 -7.531486e-08
graph19         -1.065973e-45 -3.767688e-09
graph20         -2.207340e-44 -3.326577e-07
graph21         -5.469249e-45  1.110337e-08
graph22         -2.215707e-44 -3.694548e-07
graph23         -7.407115e-45 -9.969429e-08
graph24         -9.619457e-45  1.319155e-08
graph25         -4.196512e-44  3.956334e-07
graph26         -4.061539e-44 -2.621111e-07
graph27         -1.115996e-43  6.589756e-06
graph28         -2.290796e-43  1.267989e-06
graph29         -3.424267e-42 -4.840666e-05
orbit0           1.573939e-41  5.319986e-04
orbit1          -6.951991e-43 -9.622216e-06
orbit2          -1.141860e-44 -1.045282e-07
orbit3          -4.269031e-42 -9.259492e-05
orbit4          -1.013974e-46 -1.201688e-07
orbit5          -8.019128e-46 -1.065503e-08
orbit6          -3.352601e-45 -1.012829e-08
orbit7          -1.067405e-47 -2.889385e-11
orbit8          -2.357597e-43 -4.551034e-06
orbit9          -6.543086e-44  1.162705e-06
orbit10         -3.799750e-44 -9.303455e-07
orbit11         -4.772294e-45 -3.768936e-08
orbit12         -6.292839e-44  7.437944e-06
orbit13         -3.663201e-43 -4.818479e-06
orbit14         -3.579242e-42 -5.482873e-05
orbit15          1.304719e-47 -4.226298e-09
orbit16         -1.873797e-47 -3.290293e-10
orbit17         -1.376872e-46 -1.753380e-09
orbit18          6.519083e-47  5.356485e-10
orbit19         -9.870287e-47 -1.809473e-10
orbit20         -1.624912e-47  2.260421e-10
orbit21         -3.640217e-49 -1.864196e-12
orbit22         -5.431729e-48 -2.275159e-11
orbit23         -1.854831e-50 -9.181137e-15
orbit24          2.192227e-46 -4.437222e-09
orbit25         -8.820035e-46 -1.065695e-08
orbit26         -3.811973e-47 -2.945085e-10
orbit27          4.671450e-45  2.678860e-08
orbit28         -6.428634e-46 -7.588774e-09
orbit29         -8.361355e-46 -2.212322e-08
orbit30         -4.739001e-46 -2.113159e-09
orbit31         -8.627292e-46 -8.695362e-10
orbit32         -1.467439e-46 -2.561060e-09
orbit33         -2.472365e-48 -5.167132e-12
orbit34         -8.802833e-45 -9.391525e-08
orbit35         -9.443156e-45  7.709266e-08
orbit36         -1.396577e-45 -1.472321e-08
orbit37         -1.411953e-45  9.626414e-09
orbit38         -1.183730e-46 -1.071762e-09
orbit39         -4.590005e-45  2.128958e-07
orbit40         -2.948483e-45 -5.023762e-08
orbit41         -1.971398e-45 -3.108034e-08
orbit42         -2.346382e-46 -1.282865e-09
orbit43         -1.683151e-44 -3.006981e-07
orbit44         -6.161552e-45 -4.550343e-08
orbit45          3.230881e-44  6.222494e-07
orbit46         -1.119010e-45  1.242123e-07
orbit47         -1.916357e-45 -1.163874e-08
orbit48         -2.695040e-45 -1.342370e-08
orbit49         -7.008168e-44 -3.928689e-07
orbit50         -2.286960e-44 -4.269847e-07
orbit51         -1.201518e-44  4.217942e-07
orbit52         -3.876602e-44 -2.328344e-07
orbit53         -9.436800e-45 -3.647499e-08
orbit54         -3.326301e-44 -1.861480e-06
orbit55         -2.694172e-44 -3.300446e-07
orbit56          3.427648e-43  4.337656e-06
orbit57         -1.452765e-44 -2.467602e-07
orbit58         -1.208855e-44 -9.672149e-08
orbit59          1.378588e-44  1.906993e-06
orbit60         -2.745705e-44 -8.143273e-08
orbit61         -2.521073e-44 -1.985913e-07
orbit62          8.140184e-44  2.797991e-06
orbit63         -7.999557e-44  1.435808e-06
orbit64         -1.200383e-43  2.685200e-08
orbit65          7.260760e-43  8.934342e-06
orbit66         -8.573530e-44  5.730432e-07
orbit67         -8.904713e-44 -9.562833e-07
orbit68         -3.551547e-44  1.613414e-05
orbit69         -8.174567e-43 -1.080797e-05
orbit70          1.051195e-42  7.744830e-05
orbit71         -5.282425e-43 -7.613328e-06
orbit72         -3.424267e-42 -4.866988e-05
AP               2.506244e-39 -2.298178e-02
bet              9.149074e-47  7.635727e-08
ecc              1.453952e-39  4.326992e-02
eccrad           8.723714e-39  2.589541e-01
close            6.333639e-39  1.640239e-01
constraint      -1.194891e-38 -2.739479e-01
coreness         4.071559e-40  1.964986e-03
knn             -9.192864e-42 -8.374065e-05
hubscore        -9.576388e-39  2.211958e-02
pagerank        -2.573627e-38 -5.443626e-01
trans            9.581710e-39  2.063756e-01
evcent          -1.024611e-38  1.636677e-02
first            1.573939e-41  5.318895e-04
upto_second     -1.364541e-42 -1.201821e-05
upto_third       1.799251e-43  3.741846e-06
upto_fourth      3.490040e-43 -9.344604e-07
upto_fifth       1.137368e-42  1.775796e-05
upto_sixth       1.957710e-42  4.831943e-05
second          -1.429747e-42 -1.301955e-05
third            4.862208e-43  7.760421e-06
fourth          -1.292828e-43 -8.662337e-06
fifth           -3.336133e-43  4.886294e-06
sixth           -1.413387e-42 -1.772472e-05
ratio1          -9.195759e-42 -8.506408e-05
ratio2           3.205811e-42  3.925745e-04
ratio3          -7.355920e-42  3.437527e-04
ratio4          -2.114839e-41 -3.424287e-04
ratio5          -1.376219e-41 -1.875536e-04
ratio6          -2.049925e-42 -2.940402e-05
selfinter        1.466568e-38  2.434316e-01
walktrap_vertex -1.134890e-39 -1.183154e-01
bigcom1         -1.234505e-38 -2.639093e-01
bigcom2         -1.187165e-38 -3.174864e-01
bigcom3          3.515660e-38  4.529839e-01
bigcom4         -1.458386e-39  1.024563e-02
bigcom6          1.902396e-37  1.510585e+00
bigcom8         -1.215017e-38 -3.346122e-01
bigcom9         -1.191536e-38 -3.388826e-01
bigcom11         7.612087e-38  8.211898e-01
bigcom13        -1.188949e-38 -3.847475e-01
bigcom15        -1.189843e-38 -2.784588e-01
bigcom16        -1.187264e-38 -3.023815e-01
bigcom21        -1.193833e-38 -5.679804e-01
bigcom22         1.217833e-38  7.884337e-02
bigcom24        -1.186671e-38 -3.496687e-01
bigcom26         1.800196e-38  2.016432e-01
bigcom28         1.689531e-38  1.833999e-01
bigcom30         7.748108e-38  5.842559e-01
bigcom31        -1.186473e-38 -3.344184e-01
bigcom32        -1.187760e-38 -4.510571e-01
bigcom33         1.902396e-37  1.609506e+00
bigcom34        -1.186572e-38 -3.123127e-01
bigcom36        -1.187363e-38 -5.324581e-01
bigcom37        -1.186374e-38 -2.375360e-01
bigcom38        -1.187462e-38 -3.303977e-01
bigcom39        -1.188949e-38 -4.348111e-01
bigcom40        -8.556241e-39 -1.423510e-01
bigcom43        -1.187165e-38 -3.518084e-01
bigcom44        -6.530285e-39  3.791484e-02
bigcom46         2.081260e-37  1.552587e+00
bigcom47        -1.187561e-38 -4.665930e-01
bigcom49        -1.187363e-38 -3.296837e-01
bigcom50        -1.186869e-38 -4.440836e-01
bigcom51        -1.186572e-38 -3.390184e-01
bigcom52         1.565686e-37  1.259014e+00
bigcom54        -1.186276e-38 -2.484115e-01
bigcom56        -1.187660e-38 -4.708393e-01
bigcom62        -1.186473e-38 -4.410163e-01
bigcom66        -1.186473e-38 -4.552271e-01
bigcom68        -1.186572e-38 -2.975947e-01
bigcom69        -1.187561e-38 -4.237218e-01
bigcom71        -1.187660e-38 -2.471723e-01
bigcom72        -1.186671e-38 -2.494113e-01
bigcom73         3.870973e-38  4.487680e-01
bigcom74        -1.187363e-38 -4.258484e-01
bigcom75         1.902396e-37  1.442723e+00
bigcom76        -1.187067e-38 -3.674630e-01
bigcom77        -1.187067e-38 -5.366186e-01
bigcom79        -1.186572e-38 -5.135907e-01
bigcom80        -1.187067e-38 -5.044479e-01
bigcom82        -1.186869e-38 -5.842250e-01
bigcom83        -1.186473e-38 -2.067723e-01
bigcom84        -1.186572e-38 -5.126576e-01
bigcom85        -1.186770e-38 -5.178835e-01
bigcom87        -1.187264e-38 -4.514924e-01
bigcom89        -1.186473e-38 -3.746046e-01
bigcom91        -1.187067e-38 -6.083815e-01
bigcom92         4.599432e-38  7.567602e-01
bigcom93        -1.186473e-38 -2.215109e-01
bigcom96        -1.186473e-38 -5.671591e-01
bigcom97        -1.187363e-38 -5.084858e-01
bigcom98        -1.186473e-38 -5.008424e-01
bigcom99        -1.186473e-38 -3.208689e-01
bigcom101        3.211916e-38  9.628543e-01
bigcom104        6.036065e-38  8.082930e-01
bigcom106       -1.186671e-38 -4.344365e-01
bigcom109       -1.186572e-38 -3.595414e-01
bigcom113       -1.186671e-38 -5.203804e-01
bigcom116       -1.190540e-38 -4.737108e-01
bigcom120       -1.186572e-38 -4.974783e-01
bigcom123       -1.186671e-38 -3.967194e-01
bigcom126       -1.186473e-38 -3.291896e-01
bigcom127       -1.186671e-38 -2.903935e-01
bigcom137       -1.187067e-38 -5.041680e-01
bigcom139       -1.186473e-38 -4.717280e-01
bigcom140       -1.186473e-38 -4.057144e-01
bigcom143       -1.186473e-38 -4.724828e-01
bigcom145       -1.186671e-38 -2.851068e-01
bigcom146       -1.186770e-38 -3.058169e-01
bigcom147       -1.188156e-38 -3.354780e-01
bigcom149       -1.186276e-38 -3.089437e-01
bigcom153       -1.187264e-38 -4.214392e-01
bigcom154       -1.187165e-38 -2.532111e-01
bigcom156       -1.186572e-38 -3.499780e-01
bigcom157       -1.187363e-38 -7.472871e-01
bigcom158       -1.186374e-38 -4.051551e-01
bigcom160       -1.186572e-38 -4.234728e-01
bigcom161       -1.186473e-38 -3.741281e-01
bigcom162       -1.186473e-38 -3.160353e-01
bigcom164       -1.186473e-38 -3.462437e-01
bigcom166       -1.186869e-38 -3.228820e-01
bigcom167       -1.188255e-38 -4.946313e-01
bigcom171       -1.187067e-38 -4.989077e-01
bigcom173       -1.186671e-38 -3.159253e-01
bigcom175       -1.186473e-38 -2.091481e-01
bigcom176       -1.186473e-38 -2.945027e-01
bigcom177       -1.186572e-38 -3.466735e-01
bigcom178        1.325176e-37  1.224330e+00
bigcom180       -1.186473e-38 -3.390699e-01
bigcom181        6.036065e-38  9.156936e-01
bigcom184       -1.186473e-38 -3.717314e-01
bigcom186       -1.186473e-38 -6.617557e-01
bigcom187       -1.186473e-38 -6.754456e-01
bigcom189       -1.186968e-38 -3.774459e-01
bigcom194       -1.186572e-38 -2.926778e-01
bigcom195       -1.186473e-38 -3.282636e-01
bigcom196       -1.186374e-38 -6.320723e-01
bigcom204        1.004489e-37  1.175664e+00
bigcom205       -1.186374e-38 -4.194815e-01
bigcom212       -1.186572e-38 -3.295623e-01
bigcom214       -1.186671e-38 -3.661954e-01
bigcom222       -1.186473e-38 -3.167575e-01
bigcom223       -1.186473e-38 -5.696140e-01
bigcom226       -1.186572e-38 -3.009749e-01
bigcom227       -1.186572e-38 -3.477975e-01
bigcom229       -1.186473e-38 -2.839167e-01
bigcom233       -1.186473e-38 -4.888527e-01
bigcom236       -1.186473e-38 -3.234063e-01
bigcom237       -1.186473e-38 -4.178036e-01
bigcom246       -1.187165e-38 -3.303715e-01
bigcom248       -1.187660e-38 -5.125984e-01
bigcom249       -1.186572e-38 -4.228717e-01
bigcom250       -1.187561e-38 -3.091563e-01
bigcom254       -1.186572e-38 -2.855555e-01
bigcom266       -1.186374e-38 -5.203185e-01
bigcom269       -1.186671e-38 -3.256544e-01
bigcom272       -1.186473e-38 -3.372141e-01
bigcom274       -1.190739e-38 -2.285087e-01
bigcom281       -1.186671e-38 -2.878508e-01
bigcom291       -1.186473e-38 -3.810882e-01
bigcom292       -1.186374e-38 -4.541687e-01
bigcom295       -1.186671e-38 -4.450573e-01
bigcom299        2.407456e-37  1.677160e+00
bigcom301       -1.187067e-38 -2.963542e-01
bigcom306       -1.186473e-38 -2.876232e-01
bigcom309       -1.186572e-38 -4.464850e-01
bigcom314       -1.186572e-38 -4.871072e-01
bigcom321       -1.187067e-38 -3.213323e-01
bigcom341       -1.186374e-38 -3.972332e-01
bigcom350       -1.186473e-38 -4.972274e-01
bigcom353       -1.186473e-38 -2.920490e-01
bigcom359       -1.186374e-38 -5.219013e-01
bigcom363       -1.186374e-38 -1.135000e-01
bigcom365       -1.186473e-38 -5.684429e-01
bigcom385        1.325176e-37  1.236330e+00
bigcom386       -1.186473e-38 -2.696953e-01
bigcom408       -1.187067e-38 -4.472990e-01
bigcom412       -1.186572e-38 -4.047280e-01
bigcom480       -1.186572e-38 -2.463564e-01
spin_vertex     -3.031521e-39  1.051403e-01
membership_s1    1.499896e-38  1.525661e-01
membership_s3   -1.188057e-38 -3.962932e-01
membership_s4   -8.422489e-39 -1.050208e-01
membership_s5   -7.415419e-39 -1.099195e-01
membership_s6   -9.300137e-39 -7.122908e-02
membership_s7   -7.738979e-39 -9.141792e-02
membership_s8   -1.186968e-38 -3.997944e-01
membership_s9   -1.187660e-38 -3.904499e-01
membership_s11  -1.187067e-38 -3.910351e-01
membership_s12  -1.187363e-38 -3.723760e-01
membership_s14   1.004489e-37  1.065131e+00
membership_s15   1.166316e-38  3.803328e-01
membership_s16  -1.187363e-38 -3.584719e-01
membership_s17  -1.186869e-38 -3.689347e-01
membership_s18  -1.195536e-38 -2.910993e-01
membership_s20  -1.186473e-38 -3.522991e-01
membership_s21  -5.855791e-39 -2.438253e-02
membership_s22  -1.189148e-38 -2.911265e-01
membership_s24  -1.189545e-38 -7.919458e-01
membership_s25   2.860379e-38  7.346671e-01
membership_s26  -1.187561e-38 -3.613012e-01
membership_s27  -3.333183e-39  1.787068e-02
membership_s28  -1.187859e-38 -4.088781e-01
membership_s30   1.174660e-38  1.616269e-01
membership_s31  -2.009988e-39 -5.805464e-02
membership_s32   3.139349e-38  5.092762e-01
membership_s33  -1.186572e-38 -2.961581e-01
membership_s36  -1.241300e-38 -2.724142e-01
membership_s37  -1.196139e-38 -3.117105e-01
V1               1.514641e-38  9.661974e-02
V2              -2.550165e-39 -2.757627e-01
pdi              7.493345e-37  6.341723e+01
adhesion        -7.441516e-43 -5.664935e-06
cohesion         1.488792e-42  1.133707e-05
inner            3.112655e-43 -1.720644e-06
outer            2.312246e-43 -8.523405e-06
ioratio          3.726082e-39 -6.865224e-02
comsize          6.143038e-42  1.506435e-04
[1] "Dataset: all_TnotC Model GBM, run: 7 of 10 2015-06-22 19:25:24"
Iter   TrainDeviance   ValidDeviance   StepSize   Improve
     1        0.1262            -nan     0.0100    0.0001
     2        0.1247            -nan     0.0100    0.0002
     3        0.1231            -nan     0.0100    0.0003
     4        0.1221            -nan     0.0100    0.0001
     5        0.1208            -nan     0.0100    0.0001
     6        0.1195            -nan     0.0100    0.0002
     7        0.1183            -nan     0.0100    0.0001
     8        0.1171            -nan     0.0100    0.0001
     9        0.1160            -nan     0.0100    0.0003
    10        0.1151            -nan     0.0100    0.0000
    20        0.1077            -nan     0.0100    0.0002
    40        0.0972            -nan     0.0100    0.0000
    60        0.0901            -nan     0.0100    0.0000
    80        0.0847            -nan     0.0100    0.0000
   100        0.0804            -nan     0.0100    0.0000
   120        0.0766            -nan     0.0100   -0.0000
   140        0.0731            -nan     0.0100   -0.0000
   160        0.0698            -nan     0.0100   -0.0000
   180        0.0668            -nan     0.0100    0.0000
   200        0.0645            -nan     0.0100   -0.0000
   204        0.0638            -nan     0.0100   -0.0000

[1] "GBM variable coefficients"
                            var    rel.inf
ratio5                   ratio5 6.49904060
outer                     outer 4.68848958
pagerank               pagerank 4.23543752
comsize                 comsize 4.03344221
V2                           V2 3.96311094
inner                     inner 3.58831850
ratio4                   ratio4 2.96526192
adhesion               adhesion 2.60447004
ratio1                   ratio1 2.55154157
V1                           V1 2.38896126
membership_s32   membership_s32 2.37228606
knn                         knn 2.35411668
trans                     trans 2.08653045
bigcom46               bigcom46 1.96178764
cohesion               cohesion 1.88252857
ioratio                 ioratio 1.73201610
walktrap_vertex walktrap_vertex 1.70058712
bigcom30               bigcom30 1.68219621
graph23                 graph23 1.66620785
ratio2                   ratio2 1.60956782
bet                         bet 1.56449132
spin_vertex         spin_vertex 1.51864270
third                     third 1.38273695
orbit18                 orbit18 1.35067886
fourth                   fourth 1.20623366
graph11                 graph11 1.00200112
orbit35                 orbit35 0.95185572
graph4                   graph4 0.92354651
orbit63                 orbit63 0.90802665
orbit30                 orbit30 0.83879445
orbit39                 orbit39 0.79502727
orbit62                 orbit62 0.62392106
orbit67                 orbit67 0.61230721
graph5                   graph5 0.59482424
orbit50                 orbit50 0.55844946
orbit33                 orbit33 0.55108527
graph14                 graph14 0.52618331
graph1                   graph1 0.52272716
graph26                 graph26 0.52239813
orbit32                 orbit32 0.51903399
graph20                 graph20 0.51547507
graph6                   graph6 0.51360793
upto_fifth           upto_fifth 0.50380582
orbit27                 orbit27 0.50304644
sixth                     sixth 0.50022475
selfinter             selfinter 0.49987305
orbit65                 orbit65 0.49278213
graph18                 graph18 0.49210708
ratio6                   ratio6 0.48910534
orbit70                 orbit70 0.48895277
graph19                 graph19 0.48295560
constraint           constraint 0.47374845
membership_s1     membership_s1 0.44691581
orbit11                 orbit11 0.43909940
coreness               coreness 0.43757720
orbit49                 orbit49 0.43267940
bigcom11               bigcom11 0.39954491
orbit64                 orbit64 0.39692656
orbit47                 orbit47 0.36800215
upto_third           upto_third 0.35854562
membership_s15   membership_s15 0.35672369
orbit19                 orbit19 0.35431050
orbit54                 orbit54 0.35290462
orbit24                 orbit24 0.34880264
graph15                 graph15 0.34636775
orbit48                 orbit48 0.34607978
close                     close 0.34450735
orbit25                 orbit25 0.33874063
orbit52                 orbit52 0.33837579
graph2                   graph2 0.33754498
orbit38                 orbit38 0.33659263
orbit36                 orbit36 0.32764608
orbit41                 orbit41 0.32741089
orbit37                 orbit37 0.32688987
orbit4                   orbit4 0.32486359
orbit59                 orbit59 0.30910524
orbit53                 orbit53 0.30239981
orbit26                 orbit26 0.29685062
orbit29                 orbit29 0.28702560
orbit46                 orbit46 0.28627533
graph21                 graph21 0.28573225
orbit16                 orbit16 0.28078694
orbit61                 orbit61 0.27068317
orbit45                 orbit45 0.26692442
graph25                 graph25 0.26383068
orbit31                 orbit31 0.25173363
graph17                 graph17 0.23981559
graph13                 graph13 0.23270837
orbit22                 orbit22 0.22726072
orbit1                   orbit1 0.22625632
graph16                 graph16 0.22188214
orbit6                   orbit6 0.22174856
graph12                 graph12 0.22055648
pdi                         pdi 0.21871744
bigcom3                 bigcom3 0.21863711
orbit15                 orbit15 0.21774127
graph24                 graph24 0.21161518
graph7                   graph7 0.20880305
upto_sixth           upto_sixth 0.20827455
graph22                 graph22 0.20706995
orbit28                 orbit28 0.20287087
orbit7                   orbit7 0.19961355
orbit58                 orbit58 0.19828099
graph3                   graph3 0.19640257
orbit10                 orbit10 0.19547360
orbit40                 orbit40 0.19351156
orbit20                 orbit20 0.18546548
orbit5                   orbit5 0.18498484
ratio3                   ratio3 0.18307083
orbit51                 orbit51 0.18167074
orbit17                 orbit17 0.18086092
hubscore               hubscore 0.17529417
orbit60                 orbit60 0.16533313
AP                           AP 0.16267673
second                   second 0.15466812
ecc                         ecc 0.14838666
membership_s30   membership_s30 0.14656884
orbit56                 orbit56 0.14260748
graph10                 graph10 0.14123807
orbit42                 orbit42 0.13666614
graph8                   graph8 0.12499851
orbit57                 orbit57 0.12482179
orbit9                   orbit9 0.12272455
upto_fourth         upto_fourth 0.12138664
orbit44                 orbit44 0.11774674
bigcom22               bigcom22 0.10650667
orbit66                 orbit66 0.10370960
orbit12                 orbit12 0.09379490
bigcom28               bigcom28 0.09299011
upto_second         upto_second 0.08963727
orbit2                   orbit2 0.07860420
bigcom101             bigcom101 0.07470842
orbit23                 orbit23 0.07172781
graph0                   graph0 0.07132189
orbit68                 orbit68 0.06756201
orbit69                 orbit69 0.06492688
orbit13                 orbit13 0.05414005
bigcom181             bigcom181 0.05099574
graph28                 graph28 0.05071731
bigcom38               bigcom38 0.04808169
graph9                   graph9 0.04625416
evcent                   evcent 0.04610820
orbit43                 orbit43 0.04566791
graph27                 graph27 0.02903099
fifth                     fifth 0.02587640
membership_s27   membership_s27 0.02383424
bigcom92               bigcom92 0.01244562
graph29                 graph29 0.00000000
orbit0                   orbit0 0.00000000
orbit3                   orbit3 0.00000000
orbit8                   orbit8 0.00000000
orbit14                 orbit14 0.00000000
orbit21                 orbit21 0.00000000
orbit34                 orbit34 0.00000000
orbit55                 orbit55 0.00000000
orbit71                 orbit71 0.00000000
orbit72                 orbit72 0.00000000
eccrad                   eccrad 0.00000000
first                     first 0.00000000
bigcom1                 bigcom1 0.00000000
bigcom2                 bigcom2 0.00000000
bigcom4                 bigcom4 0.00000000
bigcom6                 bigcom6 0.00000000
bigcom8                 bigcom8 0.00000000
bigcom9                 bigcom9 0.00000000
bigcom13               bigcom13 0.00000000
bigcom15               bigcom15 0.00000000
bigcom16               bigcom16 0.00000000
bigcom21               bigcom21 0.00000000
bigcom24               bigcom24 0.00000000
bigcom26               bigcom26 0.00000000
bigcom31               bigcom31 0.00000000
bigcom32               bigcom32 0.00000000
bigcom33               bigcom33 0.00000000
bigcom34               bigcom34 0.00000000
bigcom36               bigcom36 0.00000000
bigcom37               bigcom37 0.00000000
bigcom39               bigcom39 0.00000000
bigcom40               bigcom40 0.00000000
bigcom43               bigcom43 0.00000000
bigcom44               bigcom44 0.00000000
bigcom47               bigcom47 0.00000000
bigcom49               bigcom49 0.00000000
bigcom50               bigcom50 0.00000000
bigcom51               bigcom51 0.00000000
bigcom52               bigcom52 0.00000000
bigcom54               bigcom54 0.00000000
bigcom56               bigcom56 0.00000000
bigcom62               bigcom62 0.00000000
bigcom66               bigcom66 0.00000000
bigcom68               bigcom68 0.00000000
bigcom69               bigcom69 0.00000000
bigcom71               bigcom71 0.00000000
bigcom72               bigcom72 0.00000000
bigcom73               bigcom73 0.00000000
bigcom74               bigcom74 0.00000000
bigcom75               bigcom75 0.00000000
bigcom76               bigcom76 0.00000000
bigcom77               bigcom77 0.00000000
bigcom79               bigcom79 0.00000000
bigcom80               bigcom80 0.00000000
bigcom82               bigcom82 0.00000000
bigcom83               bigcom83 0.00000000
bigcom84               bigcom84 0.00000000
bigcom85               bigcom85 0.00000000
bigcom87               bigcom87 0.00000000
bigcom89               bigcom89 0.00000000
bigcom91               bigcom91 0.00000000
bigcom93               bigcom93 0.00000000
bigcom96               bigcom96 0.00000000
bigcom97               bigcom97 0.00000000
bigcom98               bigcom98 0.00000000
bigcom99               bigcom99 0.00000000
bigcom104             bigcom104 0.00000000
bigcom106             bigcom106 0.00000000
bigcom109             bigcom109 0.00000000
bigcom113             bigcom113 0.00000000
bigcom116             bigcom116 0.00000000
bigcom120             bigcom120 0.00000000
bigcom123             bigcom123 0.00000000
bigcom126             bigcom126 0.00000000
bigcom127             bigcom127 0.00000000
bigcom137             bigcom137 0.00000000
bigcom139             bigcom139 0.00000000
bigcom140             bigcom140 0.00000000
bigcom143             bigcom143 0.00000000
bigcom145             bigcom145 0.00000000
bigcom146             bigcom146 0.00000000
bigcom147             bigcom147 0.00000000
bigcom149             bigcom149 0.00000000
bigcom153             bigcom153 0.00000000
bigcom154             bigcom154 0.00000000
bigcom156             bigcom156 0.00000000
bigcom157             bigcom157 0.00000000
bigcom158             bigcom158 0.00000000
bigcom160             bigcom160 0.00000000
bigcom161             bigcom161 0.00000000
bigcom162             bigcom162 0.00000000
bigcom164             bigcom164 0.00000000
bigcom166             bigcom166 0.00000000
bigcom167             bigcom167 0.00000000
bigcom171             bigcom171 0.00000000
bigcom173             bigcom173 0.00000000
bigcom175             bigcom175 0.00000000
bigcom176             bigcom176 0.00000000
bigcom177             bigcom177 0.00000000
bigcom178             bigcom178 0.00000000
bigcom180             bigcom180 0.00000000
bigcom184             bigcom184 0.00000000
bigcom186             bigcom186 0.00000000
bigcom187             bigcom187 0.00000000
bigcom189             bigcom189 0.00000000
bigcom194             bigcom194 0.00000000
bigcom195             bigcom195 0.00000000
bigcom196             bigcom196 0.00000000
bigcom204             bigcom204 0.00000000
bigcom205             bigcom205 0.00000000
bigcom212             bigcom212 0.00000000
bigcom214             bigcom214 0.00000000
bigcom222             bigcom222 0.00000000
bigcom223             bigcom223 0.00000000
bigcom226             bigcom226 0.00000000
bigcom227             bigcom227 0.00000000
bigcom229             bigcom229 0.00000000
bigcom233             bigcom233 0.00000000
bigcom236             bigcom236 0.00000000
bigcom237             bigcom237 0.00000000
bigcom246             bigcom246 0.00000000
bigcom248             bigcom248 0.00000000
bigcom249             bigcom249 0.00000000
bigcom250             bigcom250 0.00000000
bigcom254             bigcom254 0.00000000
bigcom266             bigcom266 0.00000000
bigcom269             bigcom269 0.00000000
bigcom272             bigcom272 0.00000000
bigcom274             bigcom274 0.00000000
bigcom281             bigcom281 0.00000000
bigcom291             bigcom291 0.00000000
bigcom292             bigcom292 0.00000000
bigcom295             bigcom295 0.00000000
bigcom299             bigcom299 0.00000000
bigcom301             bigcom301 0.00000000
bigcom306             bigcom306 0.00000000
bigcom309             bigcom309 0.00000000
bigcom314             bigcom314 0.00000000
bigcom321             bigcom321 0.00000000
bigcom341             bigcom341 0.00000000
bigcom350             bigcom350 0.00000000
bigcom353             bigcom353 0.00000000
bigcom359             bigcom359 0.00000000
bigcom363             bigcom363 0.00000000
bigcom365             bigcom365 0.00000000
bigcom385             bigcom385 0.00000000
bigcom386             bigcom386 0.00000000
bigcom408             bigcom408 0.00000000
bigcom412             bigcom412 0.00000000
bigcom480             bigcom480 0.00000000
membership_s3     membership_s3 0.00000000
membership_s4     membership_s4 0.00000000
membership_s5     membership_s5 0.00000000
membership_s6     membership_s6 0.00000000
membership_s7     membership_s7 0.00000000
membership_s8     membership_s8 0.00000000
membership_s9     membership_s9 0.00000000
membership_s11   membership_s11 0.00000000
membership_s12   membership_s12 0.00000000
membership_s14   membership_s14 0.00000000
membership_s16   membership_s16 0.00000000
membership_s17   membership_s17 0.00000000
membership_s18   membership_s18 0.00000000
membership_s20   membership_s20 0.00000000
membership_s21   membership_s21 0.00000000
membership_s22   membership_s22 0.00000000
membership_s24   membership_s24 0.00000000
membership_s25   membership_s25 0.00000000
membership_s26   membership_s26 0.00000000
membership_s28   membership_s28 0.00000000
membership_s31   membership_s31 0.00000000
membership_s33   membership_s33 0.00000000
membership_s36   membership_s36 0.00000000
membership_s37   membership_s37 0.00000000
[1] "Dataset: all_TnotC Model RF, run: 7 of 10 2015-06-22 19:28:43"
     |      Out-of-bag   |
Tree |      MSE  %Var(y) |
   1 |  0.02397   206.25 |
   2 |  0.02186   188.11 |
   3 |  0.01996   171.71 |
   4 |  0.01847   158.94 |
   5 |  0.01783   153.41 |
   6 |   0.0172   147.99 |
   7 |  0.01645   141.58 |
   8 |  0.01617   139.11 |
   9 |  0.01584   136.33 |
  10 |  0.01512   130.06 |
  11 |  0.01492   128.39 |
  12 |  0.01467   126.19 |
  13 |  0.01436   123.52 |
  14 |  0.01423   122.41 |
  15 |  0.01409   121.27 |
  16 |  0.01397   120.22 |
  17 |  0.01385   119.17 |
  18 |  0.01373   118.12 |
  19 |  0.01355   116.57 |
  20 |  0.01348   116.01 |
  21 |  0.01349   116.05 |
  22 |  0.01338   115.10 |
  23 |  0.01342   115.45 |
  24 |  0.01333   114.67 |
  25 |  0.01327   114.15 |
  26 |  0.01309   112.64 |
  27 |  0.01302   111.99 |
  28 |  0.01299   111.75 |
  29 |  0.01298   111.69 |
  30 |  0.01295   111.38 |
  31 |  0.01289   110.94 |
  32 |  0.01288   110.80 |
  33 |  0.01285   110.54 |
  34 |  0.01282   110.29 |
  35 |  0.01278   109.94 |
  36 |  0.01276   109.77 |
  37 |  0.01278   109.92 |
  38 |  0.01277   109.87 |
  39 |  0.01273   109.50 |
  40 |   0.0127   109.28 |
  41 |  0.01267   109.04 |
  42 |  0.01265   108.81 |
  43 |  0.01262   108.55 |
  44 |  0.01261   108.51 |
  45 |  0.01259   108.33 |
  46 |  0.01258   108.20 |
  47 |  0.01254   107.93 |
  48 |  0.01252   107.75 |
  49 |  0.01251   107.64 |
  50 |  0.01248   107.34 |
  51 |  0.01245   107.13 |
  52 |  0.01244   107.02 |
  53 |  0.01243   106.94 |
  54 |  0.01241   106.82 |
  55 |  0.01242   106.83 |
  56 |  0.01241   106.81 |
  57 |  0.01241   106.79 |
  58 |  0.01241   106.78 |
  59 |   0.0124   106.69 |
  60 |  0.01239   106.58 |
  61 |  0.01239   106.57 |
  62 |  0.01238   106.54 |
  63 |  0.01239   106.57 |
  64 |  0.01239   106.61 |
  65 |  0.01238   106.55 |
  66 |  0.01238   106.48 |
  67 |  0.01236   106.39 |
  68 |  0.01236   106.34 |
  69 |  0.01235   106.22 |
  70 |  0.01234   106.16 |
  71 |  0.01234   106.18 |
  72 |  0.01233   106.12 |
  73 |  0.01234   106.18 |
  74 |  0.01234   106.17 |
  75 |  0.01234   106.19 |
  76 |  0.01234   106.17 |
  77 |  0.01235   106.25 |
  78 |  0.01233   106.05 |
  79 |  0.01233   106.11 |
  80 |  0.01232   106.03 |
  81 |  0.01233   106.10 |
  82 |  0.01232   106.02 |
  83 |  0.01231   105.93 |
  84 |  0.01232   106.03 |
  85 |  0.01232   105.98 |
  86 |  0.01231   105.88 |
  87 |   0.0123   105.87 |
  88 |   0.0123   105.86 |
  89 |  0.01229   105.71 |
  90 |  0.01228   105.64 |
  91 |  0.01227   105.60 |
  92 |  0.01225   105.42 |
  93 |  0.01225   105.37 |
  94 |  0.01224   105.28 |
  95 |  0.01224   105.28 |
  96 |  0.01224   105.34 |
  97 |  0.01224   105.35 |
  98 |  0.01224   105.30 |
  99 |  0.01224   105.30 |
 100 |  0.01225   105.36 |
[1] "Random Forest variable coefficients"
                      %IncMSE IncNodePurity
graph0           1.777866e-05  1.960457e-01
graph1           9.640485e-04  4.001280e-01
graph2           2.692381e-04  3.214279e-01
graph3           4.628021e-04  5.714211e-01
graph4           3.250504e-03  6.210220e-01
graph5           1.794577e-03  3.905115e-01
graph6           1.906052e-03  5.716380e-01
graph7           1.550260e-03  3.163773e-01
graph8           7.510715e-05  1.702500e-01
graph9           6.211430e-04  3.835232e-01
graph10          4.604878e-03  5.353975e-01
graph11          3.258684e-03  7.492031e-01
graph12          1.622602e-03  6.299396e-01
graph13          8.312084e-04  4.407599e-01
graph14          3.028463e-03  5.311949e-01
graph15          2.458306e-03  4.754504e-01
graph16          2.808082e-03  5.213286e-01
graph17          7.945258e-04  4.624565e-01
graph18          3.579618e-04  2.489082e-01
graph19          2.179002e-03  7.077431e-01
graph20          2.417226e-03  8.765684e-01
graph21          1.366659e-03  5.166324e-01
graph22          2.252259e-03  3.623597e-01
graph23          1.954959e-03  6.541157e-01
graph24          2.281521e-03  2.835293e-01
graph25          8.781944e-04  4.981839e-01
graph26          8.032105e-04  2.858968e-01
graph27          2.577776e-04  1.533326e-01
graph28          3.997629e-04  3.603690e-01
graph29          8.559146e-05  1.139439e-01
orbit0           3.219054e-04  3.671042e-01
orbit1           6.981550e-04  2.908470e-01
orbit2           5.872364e-04  4.105148e-01
orbit3           3.525483e-04  2.630212e-01
orbit4           1.182364e-03  7.320325e-01
orbit5           6.868635e-04  4.252894e-01
orbit6           3.251843e-03  5.981416e-01
orbit7           1.041508e-03  6.285774e-01
orbit8           2.059105e-03  4.341764e-01
orbit9           1.720893e-03  4.172105e-01
orbit10          8.422100e-04  2.957979e-01
orbit11          1.209349e-03  4.719248e-01
orbit12          1.988149e-04  2.217248e-01
orbit13          6.747917e-04  3.472229e-01
orbit14          6.134282e-05  1.473576e-01
orbit15          4.449551e-04  4.655945e-01
orbit16          1.668004e-03  5.383616e-01
orbit17          7.490727e-04  5.595254e-01
orbit18          2.397202e-03  1.337540e+00
orbit19          3.404473e-03  4.474833e-01
orbit20          2.889423e-03  4.551430e-01
orbit21          4.801499e-04  4.488070e-01
orbit22          3.942321e-03  8.983324e-01
orbit23          1.609746e-03  3.636997e-01
orbit24          4.604268e-03  7.998907e-01
orbit25          4.549524e-04  4.200028e-01
orbit26          3.292560e-04  3.556326e-01
orbit27          2.564006e-03  6.980683e-01
orbit28          1.253605e-03  5.326392e-01
orbit29          9.470776e-04  5.153045e-01
orbit30          1.428379e-03  4.703737e-01
orbit31          1.944347e-03  1.101346e+00
orbit32          1.167775e-03  5.348189e-01
orbit33          1.398896e-03  3.517582e-01
orbit34          1.701612e-03  4.465035e-01
orbit35          3.407606e-03  5.306200e-01
orbit36          5.888962e-04  4.939377e-01
orbit37          9.217121e-04  5.537253e-01
orbit38          7.079584e-04  3.650601e-01
orbit39          1.592425e-03  9.918333e-01
orbit40          3.703018e-04  3.824038e-01
orbit41          4.002731e-04  1.579586e-01
orbit42          9.536918e-04  2.656413e-01
orbit43          1.283178e-03  3.810616e-01
orbit44          1.559658e-03  6.058731e-01
orbit45          3.397202e-03  8.112231e-01
orbit46          9.879345e-04  4.152427e-01
orbit47          8.530785e-04  2.532406e-01
orbit48          1.558677e-04  2.671574e-01
orbit49          3.429027e-03  8.002392e-01
orbit50          2.714885e-03  6.741879e-01
orbit51          1.625149e-03  3.120422e-01
orbit52          1.287880e-03  3.147848e-01
orbit53          1.615571e-04  3.200610e-01
orbit54          1.905614e-03  4.344418e-01
orbit55          2.250662e-04  1.595804e-01
orbit56          2.502878e-03  8.624431e-01
orbit57          3.573597e-04  3.088408e-01
orbit58          2.216021e-04  2.644603e-01
orbit59          7.738203e-04  2.653211e-01
orbit60          2.695234e-03  2.910712e-01
orbit61          3.904418e-04  2.968035e-01
orbit62          8.312459e-04  6.089046e-01
orbit63          2.317554e-03  4.661535e-01
orbit64          7.778222e-04  1.928534e-01
orbit65          3.141910e-03  4.921194e-01
orbit66          2.879399e-04  3.045526e-01
orbit67          8.496485e-05  1.357248e-01
orbit68          6.442873e-04  2.008815e-01
orbit69          3.204006e-04  3.336891e-01
orbit70          8.058518e-04  4.848344e-01
orbit71          1.738432e-04  7.673604e-02
orbit72          1.575230e-05  1.737262e-01
AP               1.458464e-05  1.534215e-01
bet              3.219844e-03  1.259628e+00
ecc              1.450965e-04  1.837359e-01
eccrad           3.577162e-04  1.885094e-01
close            2.197122e-03  5.175883e-01
constraint       1.411118e-03  9.489743e-01
coreness         8.125042e-04  4.032512e-01
knn              2.199792e-03  1.839351e+00
hubscore         1.731791e-03  6.496913e-01
pagerank         2.341140e-03  3.620635e+00
trans            1.331126e-03  1.486147e+00
evcent           4.481283e-04  5.175124e-01
first            5.018848e-04  3.004117e-01
upto_second      1.919682e-03  5.031045e-01
upto_third       4.687835e-04  4.647593e-01
upto_fourth      1.690505e-03  3.671566e-01
upto_fifth       2.300852e-03  5.415645e-01
upto_sixth       2.617586e-03  1.093911e+00
second           1.116710e-03  3.910124e-01
third            3.438844e-03  1.158963e+00
fourth           3.308097e-03  1.658485e+00
fifth            2.262300e-03  1.045912e+00
sixth            2.775025e-03  1.226843e+00
ratio1           1.389137e-03  1.709759e+00
ratio2           3.901525e-03  2.195976e+00
ratio3           1.244017e-03  1.174204e+00
ratio4           4.685554e-03  1.691524e+00
ratio5           3.878035e-03  5.917649e+00
ratio6           1.674052e-03  1.033162e+00
selfinter        1.233607e-03  4.327313e-01
walktrap_vertex  1.155424e-03  1.450856e+00
bigcom1          0.000000e+00  5.204170e-20
bigcom2          0.000000e+00  0.000000e+00
bigcom3          1.160602e-04  5.772019e-01
bigcom4          3.939298e-06  4.426906e-02
bigcom6          2.222777e-06  3.525323e-01
bigcom8          0.000000e+00  1.734723e-20
bigcom9          0.000000e+00  1.387779e-19
bigcom11         1.455282e-05  4.028757e-01
bigcom13         0.000000e+00  4.163336e-19
bigcom15         0.000000e+00  3.122502e-19
bigcom16         0.000000e+00  0.000000e+00
bigcom21         0.000000e+00  2.775558e-19
bigcom22         9.145951e-05  1.162051e-01
bigcom24         0.000000e+00  2.775558e-19
bigcom26         1.187854e-05  1.578261e-01
bigcom28         2.455823e-04  2.718665e-01
bigcom30         7.218645e-04  9.676299e-01
bigcom31         0.000000e+00  0.000000e+00
bigcom32         0.000000e+00  0.000000e+00
bigcom33        -1.410169e-05  5.070091e-01
bigcom34         0.000000e+00  0.000000e+00
bigcom36         0.000000e+00  2.775558e-19
bigcom37         0.000000e+00  2.775558e-19
bigcom38         6.067171e-05  1.654211e-01
bigcom39         0.000000e+00  2.775558e-19
bigcom40         1.448103e-05  5.899443e-02
bigcom43         0.000000e+00  0.000000e+00
bigcom44         1.025459e-04  4.300368e-02
bigcom46         1.423953e-05  8.567429e-01
bigcom47         0.000000e+00  0.000000e+00
bigcom49         0.000000e+00  0.000000e+00
bigcom50         0.000000e+00  0.000000e+00
bigcom51         0.000000e+00  2.775558e-19
bigcom52         5.147885e-05  1.059773e+00
bigcom54         0.000000e+00  0.000000e+00
bigcom56         0.000000e+00  0.000000e+00
bigcom62        -1.312675e-05  4.549158e-01
bigcom66         0.000000e+00  0.000000e+00
bigcom68         0.000000e+00  2.775558e-19
bigcom69         0.000000e+00  0.000000e+00
bigcom71         0.000000e+00  5.898060e-19
bigcom72         0.000000e+00  0.000000e+00
bigcom73         1.745263e-05  2.350228e-01
bigcom74         0.000000e+00  2.775558e-19
bigcom75        -3.055507e-05  5.074341e-01
bigcom76         0.000000e+00  0.000000e+00
bigcom77         0.000000e+00  3.469447e-20
bigcom79         0.000000e+00  0.000000e+00
bigcom80         0.000000e+00  0.000000e+00
bigcom82         0.000000e+00  2.775558e-19
bigcom83         0.000000e+00  0.000000e+00
bigcom84         0.000000e+00  0.000000e+00
bigcom85         0.000000e+00  3.469447e-20
bigcom87         0.000000e+00  0.000000e+00
bigcom89         0.000000e+00  0.000000e+00
bigcom91        -1.147645e-05  3.800653e-01
bigcom92        -8.607870e-06  5.201946e-02
bigcom93         0.000000e+00  4.163336e-19
bigcom96         0.000000e+00  0.000000e+00
bigcom97         0.000000e+00  0.000000e+00
bigcom98         0.000000e+00  0.000000e+00
bigcom99         0.000000e+00  0.000000e+00
bigcom101        2.988458e-05  1.339042e-01
bigcom104       -1.990513e-05  2.564366e-01
bigcom106        0.000000e+00  8.333333e-03
bigcom109        0.000000e+00  0.000000e+00
bigcom113        0.000000e+00  0.000000e+00
bigcom116        0.000000e+00  0.000000e+00
bigcom120        0.000000e+00  0.000000e+00
bigcom123        0.000000e+00  2.775558e-19
bigcom126        0.000000e+00  1.387779e-19
bigcom127        0.000000e+00  2.775558e-19
bigcom137        0.000000e+00  1.734723e-20
bigcom139        0.000000e+00  8.673617e-19
bigcom140        0.000000e+00  2.775558e-19
bigcom143       -1.010080e-05  2.762394e-01
bigcom145        0.000000e+00  0.000000e+00
bigcom146        0.000000e+00  4.163336e-19
bigcom147        0.000000e+00  2.775558e-19
bigcom149        0.000000e+00  0.000000e+00
bigcom153        0.000000e+00  2.775558e-19
bigcom154        0.000000e+00  0.000000e+00
bigcom156        0.000000e+00  0.000000e+00
bigcom157        0.000000e+00  2.775558e-19
bigcom158        0.000000e+00  3.469447e-20
bigcom160        0.000000e+00  0.000000e+00
bigcom161        0.000000e+00  0.000000e+00
bigcom162        0.000000e+00  2.775558e-19
bigcom164        0.000000e+00  2.775558e-19
bigcom166        0.000000e+00  0.000000e+00
bigcom167        0.000000e+00  3.122502e-19
bigcom171        0.000000e+00  0.000000e+00
bigcom173        0.000000e+00  2.775558e-19
bigcom175        0.000000e+00  2.775558e-19
bigcom176        0.000000e+00  2.775558e-19
bigcom177        0.000000e+00  0.000000e+00
bigcom178       -2.118028e-05  3.947241e-01
bigcom180        0.000000e+00  1.387779e-19
bigcom181       -4.038772e-05  1.707975e-01
bigcom184        0.000000e+00  2.775558e-19
bigcom186        0.000000e+00  3.469447e-20
bigcom187        0.000000e+00  0.000000e+00
bigcom189        0.000000e+00  0.000000e+00
bigcom194        0.000000e+00  0.000000e+00
bigcom195        0.000000e+00  0.000000e+00
bigcom196        0.000000e+00  0.000000e+00
bigcom204        3.897621e-05  1.926482e-01
bigcom205       -2.925394e-05  3.782917e-01
bigcom212        0.000000e+00  2.775558e-19
bigcom214        0.000000e+00  0.000000e+00
bigcom222        0.000000e+00  2.775558e-19
bigcom223        0.000000e+00  2.775558e-19
bigcom226        0.000000e+00  0.000000e+00
bigcom227        0.000000e+00  0.000000e+00
bigcom229        0.000000e+00  2.775558e-19
bigcom233        0.000000e+00  0.000000e+00
bigcom236        0.000000e+00  1.561251e-19
bigcom237        0.000000e+00  2.775558e-19
bigcom246        0.000000e+00  0.000000e+00
bigcom248        0.000000e+00  0.000000e+00
bigcom249        0.000000e+00  0.000000e+00
bigcom250        0.000000e+00  0.000000e+00
bigcom254        0.000000e+00  2.775558e-19
bigcom266        0.000000e+00  3.122502e-19
bigcom269        0.000000e+00  0.000000e+00
bigcom272        0.000000e+00  0.000000e+00
bigcom274        0.000000e+00  0.000000e+00
bigcom281        0.000000e+00  0.000000e+00
bigcom291        0.000000e+00  0.000000e+00
bigcom292        0.000000e+00  0.000000e+00
bigcom295        0.000000e+00  2.775558e-19
bigcom299       -1.186147e-05  4.064906e-01
bigcom301        0.000000e+00  3.122502e-19
bigcom306        0.000000e+00  0.000000e+00
bigcom309        0.000000e+00  0.000000e+00
bigcom314        0.000000e+00  0.000000e+00
bigcom321        0.000000e+00  6.938894e-20
bigcom341        0.000000e+00  0.000000e+00
bigcom350        0.000000e+00  0.000000e+00
bigcom353        0.000000e+00  2.775558e-19
bigcom359        0.000000e+00  0.000000e+00
bigcom363        0.000000e+00  0.000000e+00
bigcom365        0.000000e+00  2.775558e-19
bigcom385        5.803484e-06  6.160486e-01
bigcom386        0.000000e+00  0.000000e+00
bigcom408        0.000000e+00  0.000000e+00
bigcom412        0.000000e+00  2.168404e-21
bigcom480        0.000000e+00  5.551115e-19
spin_vertex      5.076880e-04  1.796492e+00
membership_s1    1.125672e-03  4.827876e-01
membership_s3    0.000000e+00  2.775558e-19
membership_s4    1.124110e-04  7.981850e-02
membership_s5   -3.065127e-07  4.761141e-02
membership_s6    1.367990e-04  1.875598e-01
membership_s7    9.634665e-05  2.160697e-01
membership_s8    0.000000e+00  0.000000e+00
membership_s9    0.000000e+00  0.000000e+00
membership_s11   0.000000e+00  2.775558e-19
membership_s12   0.000000e+00  0.000000e+00
membership_s14  -3.904833e-05  2.186191e-01
membership_s15   1.023756e-04  3.792481e-01
membership_s16   0.000000e+00  2.775558e-19
membership_s17   0.000000e+00  0.000000e+00
membership_s18   0.000000e+00  3.035766e-20
membership_s20   0.000000e+00  0.000000e+00
membership_s21   1.397183e-06  1.416837e-01
membership_s22   0.000000e+00  3.469447e-20
membership_s24   0.000000e+00  0.000000e+00
membership_s25  -2.293052e-06  2.287911e-02
membership_s26   0.000000e+00  0.000000e+00
membership_s27   2.365457e-05  1.847253e-01
membership_s28   0.000000e+00  0.000000e+00
membership_s30   1.587728e-04  1.553055e-01
membership_s31   4.229069e-05  6.097161e-02
membership_s32   4.191718e-04  1.103665e+00
membership_s33   0.000000e+00  0.000000e+00
membership_s36  -2.266546e-06  9.500000e-03
membership_s37   0.000000e+00  2.775558e-19
V1               5.327170e-03  2.141275e+00
V2               2.298099e-03  2.607852e+00
pdi              1.285716e-04  7.086592e-01
adhesion         2.125818e-02  3.188168e+00
cohesion         1.720788e-02  2.150806e+00
inner            8.274078e-03  3.804314e+00
outer            6.426188e-03  4.325660e+00
ioratio          6.824239e-03  2.554633e+00
comsize          1.011626e-02  4.212377e+00
[1] "Dataset: all_TnotC Model GLM, run: 7 of 10 2015-06-22 19:33:35"
[1] "glmnet variable coefficients"
                         [,1]          [,2]
(Intercept)     -4.431154e+00 -6.908872e+00
graph0           1.326413e-41  4.754421e-04
graph1          -1.721671e-44 -1.730536e-07
graph2          -3.322611e-42 -8.775244e-05
graph3          -7.667702e-46 -1.187287e-08
graph4          -2.640882e-47 -1.204999e-10
graph5          -2.120053e-43 -5.064918e-06
graph6          -6.192123e-45 -8.570801e-08
graph7          -1.825681e-43 -2.816555e-06
graph8          -1.717366e-42 -4.040733e-05
graph9          -1.743614e-47 -3.225297e-10
graph10         -6.650260e-49 -1.407024e-12
graph11         -6.144728e-50 -3.187166e-13
graph12         -4.234383e-47 -3.671239e-10
graph13         -2.133969e-46 -2.918062e-09
graph14         -6.740480e-48 -4.561150e-11
graph15         -8.864279e-45 -1.076692e-07
graph16         -1.660674e-46 -7.165107e-10
graph17         -3.301774e-46 -4.329333e-09
graph18         -6.340345e-45 -7.905888e-08
graph19         -9.726202e-46 -2.612692e-09
graph20         -2.003549e-44 -3.175993e-07
graph21         -4.884010e-45  1.313596e-08
graph22         -2.547614e-44 -6.752080e-07
graph23         -6.643111e-45 -9.945402e-08
graph24         -8.147777e-45  8.655339e-09
graph25         -1.730811e-44  9.168037e-07
graph26         -2.792976e-44 -3.040248e-07
graph27          5.362001e-44  9.742763e-06
graph28         -2.251664e-44  3.208838e-06
graph29         -1.349389e-42 -6.620404e-05
orbit0           1.326413e-41  4.782972e-04
orbit1          -1.050871e-42 -1.115725e-05
orbit2          -1.078779e-44 -1.032974e-07
orbit3          -3.322611e-42 -8.630136e-05
orbit4          -4.217468e-45 -1.042809e-07
orbit5          -7.992942e-46 -1.161498e-08
orbit6          -4.434681e-45 -2.552894e-08
orbit7          -1.048700e-47 -2.848258e-11
orbit8          -2.120053e-43 -5.011328e-06
orbit9          -2.813589e-43 -6.270209e-07
orbit10         -4.159947e-44 -8.491862e-07
orbit11         -4.311878e-45 -3.955056e-08
orbit12         -2.178791e-44  4.554776e-06
orbit13         -3.179001e-43 -5.504497e-06
orbit14         -1.717366e-42 -3.876710e-05
orbit15         -9.535152e-47 -3.891144e-09
orbit16         -1.793620e-47 -3.539120e-10
orbit17         -1.494731e-46 -1.726362e-09
orbit18          6.362008e-47  6.090476e-10
orbit19         -1.395120e-46 -5.642711e-10
orbit20         -2.254469e-47  1.426431e-10
orbit21         -3.501613e-49 -1.878996e-12
orbit22         -7.023862e-48 -5.056340e-11
orbit23         -1.850502e-50 -9.112505e-15
orbit24         -6.178246e-46 -1.734271e-09
orbit25         -1.098551e-45 -1.344401e-08
orbit26         -3.582483e-47 -2.829821e-10
orbit27          2.551351e-45  7.439396e-08
orbit28         -6.895322e-46 -1.056163e-08
orbit29         -7.884130e-46 -1.935201e-08
orbit30         -4.387884e-46 -2.657199e-09
orbit31         -1.213152e-45 -5.108483e-09
orbit32         -1.903974e-46 -2.412912e-09
orbit33         -2.396030e-48 -5.704116e-12
orbit34         -8.864279e-45 -1.051186e-07
orbit35         -1.742324e-44  2.328182e-08
orbit36         -1.198837e-45 -1.567521e-08
orbit37         -1.648901e-45  1.049809e-08
orbit38         -1.093157e-46 -1.228410e-09
orbit39         -2.384553e-44  2.156414e-08
orbit40         -4.124682e-45 -8.518908e-08
orbit41         -1.954290e-45 -3.106356e-08
orbit42         -2.150166e-46 -1.555621e-09
orbit43         -2.002235e-44 -2.977703e-07
orbit44         -5.610110e-45 -5.136934e-08
orbit45          2.451650e-45  4.006442e-07
orbit46          2.451737e-45  3.012413e-07
orbit47         -1.716657e-45 -1.375131e-08
orbit48         -2.484903e-45 -1.384193e-08
orbit49         -6.403250e-44  1.040299e-06
orbit50         -2.042060e-44 -5.858314e-07
orbit51         -1.005676e-44  4.321510e-07
orbit52         -3.961627e-44  2.375630e-08
orbit53         -8.332828e-45 -4.318771e-08
orbit54         -8.222867e-44 -4.446455e-06
orbit55         -2.656922e-44 -4.731037e-07
orbit56          5.782514e-44  4.116236e-07
orbit57         -1.182466e-44 -2.108935e-07
orbit58         -1.067490e-44 -1.114168e-07
orbit59          1.020222e-44  1.828460e-06
orbit60         -2.222881e-44 -7.818432e-08
orbit61         -2.242398e-44 -2.346538e-07
orbit62          3.168346e-43  1.757038e-05
orbit63         -2.396539e-44  2.310332e-06
orbit64         -7.882741e-44  7.388575e-07
orbit65          6.763144e-43  1.007139e-05
orbit66         -3.119083e-44  7.625307e-07
orbit67         -7.587707e-44 -1.205899e-06
orbit68          2.473808e-43  2.193434e-05
orbit69         -6.243756e-43 -1.033578e-05
orbit70          2.227621e-42  1.048749e-04
orbit71         -3.556238e-43 -9.271315e-06
orbit72         -1.349389e-42 -6.685072e-05
AP               4.557372e-39  2.445641e-02
bet             -4.470308e-47  6.417477e-08
ecc              2.255370e-39  4.280885e-02
eccrad           1.353222e-38  2.562635e-01
close           -1.223198e-38  1.638576e-01
constraint      -1.148625e-38 -2.764178e-01
coreness         3.348185e-40  3.333523e-03
knn             -9.659744e-42 -6.315055e-05
hubscore        -1.899237e-38  5.344909e-04
pagerank        -1.871117e-38 -2.739484e-01
trans            6.983152e-39  1.671361e-01
evcent          -1.976112e-38 -8.024670e-03
first            1.326413e-41  4.764164e-04
upto_second     -2.105456e-42 -1.432739e-05
upto_third      -9.684873e-45  3.414204e-06
upto_fourth      2.157180e-43 -6.665250e-08
upto_fifth       1.173437e-42  2.062606e-05
upto_sixth       2.072183e-42  4.114675e-05
second          -2.191952e-42 -1.533057e-05
third            2.882169e-43  7.610356e-06
fourth           1.717181e-43 -7.266160e-06
fifth           -1.177119e-43  4.020360e-06
sixth           -1.463452e-42 -2.470581e-05
ratio1          -9.563203e-42 -6.296173e-05
ratio2           4.512811e-42  2.164102e-04
ratio3          -4.395625e-42  3.808925e-04
ratio4          -2.793712e-41 -5.226157e-04
ratio5          -4.524147e-40 -7.462215e-03
ratio6          -2.079940e-42 -2.244863e-05
selfinter        1.281666e-38  2.111590e-01
walktrap_vertex -9.603008e-40 -1.191303e-01
bigcom1         -1.233767e-38 -2.465251e-01
bigcom2         -1.189049e-38 -3.361372e-01
bigcom3          2.810365e-38  3.511262e-01
bigcom4         -1.683661e-39  3.250742e-02
bigcom6          1.324979e-37  1.292860e+00
bigcom8         -1.217822e-38 -2.929980e-01
bigcom9         -1.193233e-38 -3.330059e-01
bigcom11         7.244052e-38  7.545825e-01
bigcom13        -1.191137e-38 -3.885645e-01
bigcom15        -1.191536e-38 -2.705942e-01
bigcom16        -1.189049e-38 -3.005226e-01
bigcom21        -1.196239e-38 -5.425699e-01
bigcom22         1.285838e-38  1.047358e-01
bigcom24        -1.188751e-38 -3.696399e-01
bigcom26         9.919976e-39  9.929977e-02
bigcom28         1.702165e-38  1.981253e-01
bigcom30         8.919595e-38  7.152263e-01
bigcom31        -1.188453e-38 -3.142740e-01
bigcom32        -1.189843e-38 -4.829437e-01
bigcom33         1.902200e-37  1.598750e+00
bigcom34        -1.188453e-38 -2.597719e-01
bigcom36        -1.189049e-38 -5.218068e-01
bigcom37        -1.188453e-38 -2.473452e-01
bigcom38         5.132023e-38  9.251071e-01
bigcom39        -1.191137e-38 -4.600455e-01
bigcom40        -1.045042e-38 -2.107220e-01
bigcom43        -1.189148e-38 -3.436859e-01
bigcom44        -6.363443e-39  6.215247e-02
bigcom46         1.808374e-37  1.400493e+00
bigcom47        -1.189049e-38 -5.247615e-01
bigcom49        -1.189346e-38 -3.165564e-01
bigcom50        -1.188949e-38 -4.538098e-01
bigcom51        -1.188453e-38 -3.191779e-01
bigcom52         3.249834e-37  1.926407e+00
bigcom54        -1.188453e-38 -2.668570e-01
bigcom56        -1.189645e-38 -4.777103e-01
bigcom62         1.902200e-37  1.438385e+00
bigcom66        -1.188552e-38 -4.760231e-01
bigcom68        -1.188552e-38 -3.157586e-01
bigcom69        -1.189346e-38 -4.222370e-01
bigcom71        -1.189645e-38 -2.678742e-01
bigcom72        -1.188552e-38 -2.455226e-01
bigcom73         3.628403e-38  3.870242e-01
bigcom74        -1.189446e-38 -4.483616e-01
bigcom75         2.407260e-37  1.542584e+00
bigcom76        -1.188850e-38 -3.619531e-01
bigcom77        -1.189049e-38 -5.201466e-01
bigcom79        -1.188552e-38 -5.066807e-01
bigcom80        -1.188850e-38 -5.314691e-01
bigcom82        -1.188751e-38 -5.687099e-01
bigcom83        -1.188453e-38 -1.978731e-01
bigcom84        -1.188850e-38 -5.293312e-01
bigcom85        -1.188850e-38 -4.875111e-01
bigcom87        -1.189148e-38 -4.878772e-01
bigcom89        -1.188354e-38 -3.924658e-01
bigcom91         8.920493e-38  7.202387e-01
bigcom92         1.973877e-38  4.637284e-01
bigcom93        -1.188354e-38 -2.124896e-01
bigcom96        -1.188453e-38 -5.595214e-01
bigcom97        -1.189446e-38 -5.030857e-01
bigcom98        -1.188552e-38 -4.607285e-01
bigcom99        -1.188453e-38 -2.710042e-01
bigcom101        3.409667e-38  1.080778e+00
bigcom104        8.002121e-38  9.636840e-01
bigcom106       -1.188652e-38 -4.622512e-01
bigcom109       -1.188552e-38 -3.602610e-01
bigcom113       -1.188850e-38 -5.291164e-01
bigcom116       -1.192533e-38 -4.981659e-01
bigcom120       -1.188453e-38 -5.309417e-01
bigcom123       -1.188453e-38 -4.034673e-01
bigcom126       -1.188453e-38 -3.362939e-01
bigcom127       -1.188453e-38 -2.274271e-01
bigcom137       -1.189049e-38 -4.727120e-01
bigcom139       -1.188552e-38 -4.858902e-01
bigcom140       -1.188652e-38 -3.852631e-01
bigcom143        1.902200e-37  1.419518e+00
bigcom145       -1.188453e-38 -3.058485e-01
bigcom146       -1.188751e-38 -3.292761e-01
bigcom147       -1.189843e-38 -2.864157e-01
bigcom149       -1.188453e-38 -2.511048e-01
bigcom153       -1.189346e-38 -4.692389e-01
bigcom154       -1.189446e-38 -2.388163e-01
bigcom156       -1.188751e-38 -4.340940e-01
bigcom157       -1.189346e-38 -8.051529e-01
bigcom158       -1.188453e-38 -3.604573e-01
bigcom160       -1.188552e-38 -4.554920e-01
bigcom161       -1.188453e-38 -2.914343e-01
bigcom162       -1.188255e-38 -3.244234e-01
bigcom164       -1.188453e-38 -3.527666e-01
bigcom166       -1.189247e-38 -2.833302e-01
bigcom167       -1.190042e-38 -5.196290e-01
bigcom171       -1.188949e-38 -5.031502e-01
bigcom173       -1.188552e-38 -3.268344e-01
bigcom175       -1.188453e-38 -2.109362e-01
bigcom176       -1.188453e-38 -3.010213e-01
bigcom177       -1.188453e-38 -3.059416e-01
bigcom178        1.324979e-37  1.250015e+00
bigcom180       -1.188453e-38 -2.641276e-01
bigcom181        4.430366e-38  7.999182e-01
bigcom184       -1.188354e-38 -3.371731e-01
bigcom186       -1.188354e-38 -6.392939e-01
bigcom187       -1.188453e-38 -6.567874e-01
bigcom189       -1.189247e-38 -3.244513e-01
bigcom194       -1.188652e-38 -2.559596e-01
bigcom195       -1.188552e-38 -3.306155e-01
bigcom196       -1.188453e-38 -6.131796e-01
bigcom204        8.920493e-38  1.083831e+00
bigcom205        1.565489e-37  1.395269e+00
bigcom212       -1.188552e-38 -2.896648e-01
bigcom214       -1.188652e-38 -3.681948e-01
bigcom222       -1.188453e-38 -3.129686e-01
bigcom223       -1.188552e-38 -5.584398e-01
bigcom226       -1.188156e-38 -3.430251e-01
bigcom227       -1.188453e-38 -3.969239e-01
bigcom229       -1.188453e-38 -3.118576e-01
bigcom233       -1.188354e-38 -5.386894e-01
bigcom236       -1.188354e-38 -3.792822e-01
bigcom237       -1.188453e-38 -3.706255e-01
bigcom246       -1.189148e-38 -3.178941e-01
bigcom248       -1.189446e-38 -5.117386e-01
bigcom249       -1.188453e-38 -4.330400e-01
bigcom250       -1.189545e-38 -2.953730e-01
bigcom254       -1.188652e-38 -2.829513e-01
bigcom266       -1.188453e-38 -5.216357e-01
bigcom269       -1.188850e-38 -3.169063e-01
bigcom272       -1.188453e-38 -3.436412e-01
bigcom274       -1.192433e-38 -2.281594e-01
bigcom281       -1.188652e-38 -3.045557e-01
bigcom291       -1.188552e-38 -3.761344e-01
bigcom292       -1.188354e-38 -4.646872e-01
bigcom295       -1.188453e-38 -4.838616e-01
bigcom299        1.902200e-37  1.408955e+00
bigcom301       -1.189049e-38 -2.417739e-01
bigcom306       -1.188354e-38 -3.106070e-01
bigcom309       -1.188552e-38 -4.197579e-01
bigcom314       -1.188552e-38 -5.256077e-01
bigcom321       -1.188949e-38 -2.744084e-01
bigcom341       -1.188453e-38 -4.178101e-01
bigcom350       -1.188453e-38 -4.922474e-01
bigcom353       -1.188354e-38 -2.687620e-01
bigcom359       -1.188453e-38 -4.788118e-01
bigcom363       -1.188354e-38 -1.140539e-01
bigcom365       -1.188453e-38 -6.087667e-01
bigcom385        1.902200e-37  1.522956e+00
bigcom386       -1.188255e-38 -3.183986e-01
bigcom408       -1.188850e-38 -4.558190e-01
bigcom412       -1.188552e-38 -3.423105e-01
bigcom480       -1.188552e-38 -2.388990e-01
spin_vertex     -1.341838e-39  1.251445e-01
membership_s1    1.743335e-38  2.343346e-01
membership_s3   -1.189744e-38 -3.856053e-01
membership_s4   -8.514901e-39 -7.198767e-02
membership_s5   -1.075020e-38 -2.410594e-01
membership_s6   -8.002247e-39  1.971090e-02
membership_s7   -9.394642e-39 -1.465907e-01
membership_s8   -1.189247e-38 -3.855769e-01
membership_s9   -1.189446e-38 -3.662593e-01
membership_s11  -1.188949e-38 -3.907766e-01
membership_s12  -1.189247e-38 -3.582588e-01
membership_s14   8.920493e-38  1.014926e+00
membership_s15   1.137448e-38  4.092314e-01
membership_s16  -1.189148e-38 -3.493424e-01
membership_s17  -1.188949e-38 -3.545844e-01
membership_s18  -1.197345e-38 -2.924634e-01
membership_s20  -1.188552e-38 -3.406556e-01
membership_s21  -6.198042e-39 -1.131530e-01
membership_s22  -1.191037e-38 -2.864462e-01
membership_s24  -1.191536e-38 -8.385882e-01
membership_s25   3.409667e-38  8.752083e-01
membership_s26  -1.189645e-38 -3.667964e-01
membership_s27  -2.054552e-39  4.012792e-02
membership_s28  -1.189645e-38 -3.902733e-01
membership_s30   1.193235e-38  1.754315e-01
membership_s31  -3.598983e-39 -5.159321e-02
membership_s32   3.219278e-38  4.954200e-01
membership_s33  -1.188652e-38 -3.130976e-01
membership_s36  -1.240483e-38 -2.598947e-01
membership_s37  -1.197748e-38 -3.037006e-01
V1               1.619385e-38  6.487900e-02
V2              -4.218127e-40 -3.575664e-01
pdi              9.885696e-37  8.137665e+01
adhesion        -7.607442e-43 -6.005632e-06
cohesion         1.520767e-42  1.193228e-05
inner            3.351421e-43  2.778262e-07
outer            2.227936e-43 -9.319978e-06
ioratio          2.737088e-39 -1.317869e-01
comsize          6.167173e-42  1.420734e-04
[1] "Dataset: all_TnotC Model GBM, run: 8 of 10 2015-06-22 19:35:35"
Iter   TrainDeviance   ValidDeviance   StepSize   Improve
     1        0.1291            -nan     0.0100    0.0001
     2        0.1278            -nan     0.0100    0.0002
     3        0.1269            -nan     0.0100    0.0000
     4        0.1257            -nan     0.0100    0.0002
     5        0.1246            -nan     0.0100    0.0001
     6        0.1233            -nan     0.0100    0.0001
     7        0.1222            -nan     0.0100    0.0002
     8        0.1212            -nan     0.0100    0.0001
     9        0.1202            -nan     0.0100    0.0002
    10        0.1193            -nan     0.0100    0.0001
    20        0.1115            -nan     0.0100    0.0000
    40        0.1021            -nan     0.0100   -0.0000
    60        0.0949            -nan     0.0100    0.0001
    80        0.0897            -nan     0.0100    0.0000
   100        0.0855            -nan     0.0100    0.0000
   120        0.0816            -nan     0.0100    0.0000
   140        0.0778            -nan     0.0100   -0.0000
   160        0.0745            -nan     0.0100    0.0000
   180        0.0716            -nan     0.0100   -0.0000
   200        0.0686            -nan     0.0100   -0.0000
   204        0.0681            -nan     0.0100   -0.0000

[1] "GBM variable coefficients"
                            var     rel.inf
ratio5                   ratio5 6.332461054
outer                     outer 5.220322401
V2                           V2 4.076357935
pagerank               pagerank 4.001946113
comsize                 comsize 3.866110917
inner                     inner 3.386050056
bigcom46               bigcom46 2.643178142
membership_s32   membership_s32 2.521900015
walktrap_vertex walktrap_vertex 2.462793515
ratio1                   ratio1 2.368478962
bet                         bet 2.339981273
V1                           V1 2.214052710
trans                     trans 2.158318546
cohesion               cohesion 1.974596104
spin_vertex         spin_vertex 1.870549455
adhesion               adhesion 1.841852189
ratio2                   ratio2 1.665083878
bigcom30               bigcom30 1.664625193
ioratio                 ioratio 1.510610277
third                     third 1.495441750
knn                         knn 1.466199783
fourth                   fourth 1.123432150
orbit18                 orbit18 1.011926510
orbit32                 orbit32 0.969832756
graph23                 graph23 0.967563828
graph11                 graph11 0.885883562
ratio4                   ratio4 0.870530746
orbit41                 orbit41 0.859455525
orbit49                 orbit49 0.833028094
orbit33                 orbit33 0.827175508
orbit65                 orbit65 0.819936539
graph20                 graph20 0.799840652
selfinter             selfinter 0.763508282
orbit17                 orbit17 0.689945994
graph4                   graph4 0.689918619
graph25                 graph25 0.623930549
orbit63                 orbit63 0.622131372
orbit30                 orbit30 0.590299947
orbit50                 orbit50 0.582691543
bigcom3                 bigcom3 0.579398776
graph18                 graph18 0.576392324
membership_s1     membership_s1 0.550253419
orbit56                 orbit56 0.545927381
orbit47                 orbit47 0.533354348
orbit44                 orbit44 0.531604441
graph21                 graph21 0.529944240
coreness               coreness 0.527623680
orbit52                 orbit52 0.523246823
graph12                 graph12 0.515133066
orbit25                 orbit25 0.509732438
bigcom92               bigcom92 0.504877720
orbit38                 orbit38 0.496395244
upto_sixth           upto_sixth 0.491707901
graph17                 graph17 0.484051320
bigcom11               bigcom11 0.479025114
orbit62                 orbit62 0.478851542
graph19                 graph19 0.469660914
orbit4                   orbit4 0.436477916
orbit39                 orbit39 0.436242940
orbit26                 orbit26 0.432422339
graph5                   graph5 0.431487698
graph10                 graph10 0.430747247
orbit31                 orbit31 0.428424338
sixth                     sixth 0.396162701
graph7                   graph7 0.379156990
orbit35                 orbit35 0.359427188
orbit7                   orbit7 0.343412116
bigcom28               bigcom28 0.342286520
graph22                 graph22 0.340082563
graph15                 graph15 0.339575672
orbit53                 orbit53 0.330312850
graph26                 graph26 0.329949855
orbit48                 orbit48 0.325296841
orbit27                 orbit27 0.324495139
constraint           constraint 0.323757768
orbit19                 orbit19 0.321890675
ecc                         ecc 0.321244164
orbit24                 orbit24 0.313523326
hubscore               hubscore 0.312897754
orbit10                 orbit10 0.312189990
orbit5                   orbit5 0.300090658
close                     close 0.295373429
membership_s15   membership_s15 0.291743486
orbit64                 orbit64 0.290963323
orbit45                 orbit45 0.287955827
orbit2                   orbit2 0.282212371
pdi                         pdi 0.279352699
ratio3                   ratio3 0.278458358
graph2                   graph2 0.260909543
upto_fifth           upto_fifth 0.249922555
orbit40                 orbit40 0.243484629
orbit20                 orbit20 0.243404207
membership_s30   membership_s30 0.236161869
orbit29                 orbit29 0.235848656
evcent                   evcent 0.231860186
orbit70                 orbit70 0.226196962
upto_second         upto_second 0.223646689
bigcom22               bigcom22 0.216542953
ratio6                   ratio6 0.210578003
orbit51                 orbit51 0.209732210
orbit16                 orbit16 0.208743451
orbit57                 orbit57 0.202441350
orbit21                 orbit21 0.197670774
graph0                   graph0 0.195381008
graph13                 graph13 0.193442767
orbit42                 orbit42 0.188135994
graph16                 graph16 0.186449097
graph24                 graph24 0.184612007
orbit37                 orbit37 0.170926097
graph1                   graph1 0.169911433
graph3                   graph3 0.156528414
orbit60                 orbit60 0.156405514
orbit9                   orbit9 0.147275305
graph28                 graph28 0.146519042
orbit58                 orbit58 0.146070248
bigcom4                 bigcom4 0.145544130
orbit46                 orbit46 0.145162911
graph14                 graph14 0.139155953
orbit13                 orbit13 0.133803988
orbit36                 orbit36 0.133307148
orbit15                 orbit15 0.131523816
orbit11                 orbit11 0.127276681
orbit61                 orbit61 0.124611215
graph6                   graph6 0.123358620
orbit6                   orbit6 0.121755945
graph27                 graph27 0.119940138
fifth                     fifth 0.119559703
graph8                   graph8 0.113375865
orbit22                 orbit22 0.106377425
orbit12                 orbit12 0.092822835
orbit23                 orbit23 0.087315460
orbit66                 orbit66 0.083558811
orbit28                 orbit28 0.075021516
bigcom101             bigcom101 0.074412226
graph29                 graph29 0.069575853
orbit43                 orbit43 0.067693659
bigcom26               bigcom26 0.066470164
bigcom181             bigcom181 0.061980348
orbit55                 orbit55 0.059384146
orbit1                   orbit1 0.056555921
orbit59                 orbit59 0.050555472
orbit68                 orbit68 0.048041878
upto_fourth         upto_fourth 0.045804798
orbit69                 orbit69 0.045433878
orbit54                 orbit54 0.042860183
second                   second 0.042638468
orbit67                 orbit67 0.033896462
membership_s27   membership_s27 0.029118468
membership_s4     membership_s4 0.020650549
orbit71                 orbit71 0.016198723
bigcom38               bigcom38 0.015018924
AP                           AP 0.012590190
membership_s6     membership_s6 0.007716058
membership_s5     membership_s5 0.007518498
bigcom104             bigcom104 0.006874136
graph9                   graph9 0.000000000
orbit0                   orbit0 0.000000000
orbit3                   orbit3 0.000000000
orbit8                   orbit8 0.000000000
orbit14                 orbit14 0.000000000
orbit34                 orbit34 0.000000000
orbit72                 orbit72 0.000000000
eccrad                   eccrad 0.000000000
first                     first 0.000000000
upto_third           upto_third 0.000000000
bigcom1                 bigcom1 0.000000000
bigcom2                 bigcom2 0.000000000
bigcom6                 bigcom6 0.000000000
bigcom8                 bigcom8 0.000000000
bigcom9                 bigcom9 0.000000000
bigcom13               bigcom13 0.000000000
bigcom15               bigcom15 0.000000000
bigcom16               bigcom16 0.000000000
bigcom21               bigcom21 0.000000000
bigcom24               bigcom24 0.000000000
bigcom31               bigcom31 0.000000000
bigcom32               bigcom32 0.000000000
bigcom33               bigcom33 0.000000000
bigcom34               bigcom34 0.000000000
bigcom36               bigcom36 0.000000000
bigcom37               bigcom37 0.000000000
bigcom39               bigcom39 0.000000000
bigcom40               bigcom40 0.000000000
bigcom43               bigcom43 0.000000000
bigcom44               bigcom44 0.000000000
bigcom47               bigcom47 0.000000000
bigcom49               bigcom49 0.000000000
bigcom50               bigcom50 0.000000000
bigcom51               bigcom51 0.000000000
bigcom52               bigcom52 0.000000000
bigcom54               bigcom54 0.000000000
bigcom56               bigcom56 0.000000000
bigcom62               bigcom62 0.000000000
bigcom66               bigcom66 0.000000000
bigcom68               bigcom68 0.000000000
bigcom69               bigcom69 0.000000000
bigcom71               bigcom71 0.000000000
bigcom72               bigcom72 0.000000000
bigcom73               bigcom73 0.000000000
bigcom74               bigcom74 0.000000000
bigcom75               bigcom75 0.000000000
bigcom76               bigcom76 0.000000000
bigcom77               bigcom77 0.000000000
bigcom79               bigcom79 0.000000000
bigcom80               bigcom80 0.000000000
bigcom82               bigcom82 0.000000000
bigcom83               bigcom83 0.000000000
bigcom84               bigcom84 0.000000000
bigcom85               bigcom85 0.000000000
bigcom87               bigcom87 0.000000000
bigcom89               bigcom89 0.000000000
bigcom91               bigcom91 0.000000000
bigcom93               bigcom93 0.000000000
bigcom96               bigcom96 0.000000000
bigcom97               bigcom97 0.000000000
bigcom98               bigcom98 0.000000000
bigcom99               bigcom99 0.000000000
bigcom106             bigcom106 0.000000000
bigcom109             bigcom109 0.000000000
bigcom113             bigcom113 0.000000000
bigcom116             bigcom116 0.000000000
bigcom120             bigcom120 0.000000000
bigcom123             bigcom123 0.000000000
bigcom126             bigcom126 0.000000000
bigcom127             bigcom127 0.000000000
bigcom137             bigcom137 0.000000000
bigcom139             bigcom139 0.000000000
bigcom140             bigcom140 0.000000000
bigcom143             bigcom143 0.000000000
bigcom145             bigcom145 0.000000000
bigcom146             bigcom146 0.000000000
bigcom147             bigcom147 0.000000000
bigcom149             bigcom149 0.000000000
bigcom153             bigcom153 0.000000000
bigcom154             bigcom154 0.000000000
bigcom156             bigcom156 0.000000000
bigcom157             bigcom157 0.000000000
bigcom158             bigcom158 0.000000000
bigcom160             bigcom160 0.000000000
bigcom161             bigcom161 0.000000000
bigcom162             bigcom162 0.000000000
bigcom164             bigcom164 0.000000000
bigcom166             bigcom166 0.000000000
bigcom167             bigcom167 0.000000000
bigcom171             bigcom171 0.000000000
bigcom173             bigcom173 0.000000000
bigcom175             bigcom175 0.000000000
bigcom176             bigcom176 0.000000000
bigcom177             bigcom177 0.000000000
bigcom178             bigcom178 0.000000000
bigcom180             bigcom180 0.000000000
bigcom184             bigcom184 0.000000000
bigcom186             bigcom186 0.000000000
bigcom187             bigcom187 0.000000000
bigcom189             bigcom189 0.000000000
bigcom194             bigcom194 0.000000000
bigcom195             bigcom195 0.000000000
bigcom196             bigcom196 0.000000000
bigcom204             bigcom204 0.000000000
bigcom205             bigcom205 0.000000000
bigcom212             bigcom212 0.000000000
bigcom214             bigcom214 0.000000000
bigcom222             bigcom222 0.000000000
bigcom223             bigcom223 0.000000000
bigcom226             bigcom226 0.000000000
bigcom227             bigcom227 0.000000000
bigcom229             bigcom229 0.000000000
bigcom233             bigcom233 0.000000000
bigcom236             bigcom236 0.000000000
bigcom237             bigcom237 0.000000000
bigcom246             bigcom246 0.000000000
bigcom248             bigcom248 0.000000000
bigcom249             bigcom249 0.000000000
bigcom250             bigcom250 0.000000000
bigcom254             bigcom254 0.000000000
bigcom266             bigcom266 0.000000000
bigcom269             bigcom269 0.000000000
bigcom272             bigcom272 0.000000000
bigcom274             bigcom274 0.000000000
bigcom281             bigcom281 0.000000000
bigcom291             bigcom291 0.000000000
bigcom292             bigcom292 0.000000000
bigcom295             bigcom295 0.000000000
bigcom299             bigcom299 0.000000000
bigcom301             bigcom301 0.000000000
bigcom306             bigcom306 0.000000000
bigcom309             bigcom309 0.000000000
bigcom314             bigcom314 0.000000000
bigcom321             bigcom321 0.000000000
bigcom341             bigcom341 0.000000000
bigcom350             bigcom350 0.000000000
bigcom353             bigcom353 0.000000000
bigcom359             bigcom359 0.000000000
bigcom363             bigcom363 0.000000000
bigcom365             bigcom365 0.000000000
bigcom385             bigcom385 0.000000000
bigcom386             bigcom386 0.000000000
bigcom408             bigcom408 0.000000000
bigcom412             bigcom412 0.000000000
bigcom480             bigcom480 0.000000000
membership_s3     membership_s3 0.000000000
membership_s7     membership_s7 0.000000000
membership_s8     membership_s8 0.000000000
membership_s9     membership_s9 0.000000000
membership_s11   membership_s11 0.000000000
membership_s12   membership_s12 0.000000000
membership_s14   membership_s14 0.000000000
membership_s16   membership_s16 0.000000000
membership_s17   membership_s17 0.000000000
membership_s18   membership_s18 0.000000000
membership_s20   membership_s20 0.000000000
membership_s21   membership_s21 0.000000000
membership_s22   membership_s22 0.000000000
membership_s24   membership_s24 0.000000000
membership_s25   membership_s25 0.000000000
membership_s26   membership_s26 0.000000000
membership_s28   membership_s28 0.000000000
membership_s31   membership_s31 0.000000000
membership_s33   membership_s33 0.000000000
membership_s36   membership_s36 0.000000000
membership_s37   membership_s37 0.000000000
[1] "Dataset: all_TnotC Model RF, run: 8 of 10 2015-06-22 19:38:48"
     |      Out-of-bag   |
Tree |      MSE  %Var(y) |
   1 |  0.02101   176.37 |
   2 |  0.02202   184.89 |
   3 |  0.02018   169.43 |
   4 |  0.01898   159.33 |
   5 |  0.01776   149.13 |
   6 |  0.01709   143.45 |
   7 |   0.0165   138.55 |
   8 |  0.01615   135.55 |
   9 |  0.01551   130.23 |
  10 |  0.01532   128.63 |
  11 |  0.01486   124.78 |
  12 |  0.01472   123.55 |
  13 |  0.01438   120.71 |
  14 |  0.01429   119.96 |
  15 |  0.01414   118.75 |
  16 |  0.01398   117.40 |
  17 |  0.01381   115.92 |
  18 |  0.01369   114.90 |
  19 |  0.01362   114.35 |
  20 |   0.0135   113.30 |
  21 |  0.01352   113.52 |
  22 |   0.0135   113.33 |
  23 |  0.01338   112.36 |
  24 |  0.01331   111.74 |
  25 |  0.01319   110.77 |
  26 |  0.01315   110.39 |
  27 |  0.01309   109.90 |
  28 |  0.01306   109.61 |
  29 |    0.013   109.11 |
  30 |  0.01297   108.92 |
  31 |    0.013   109.16 |
  32 |  0.01301   109.26 |
  33 |  0.01299   109.08 |
  34 |  0.01295   108.70 |
  35 |  0.01292   108.51 |
  36 |  0.01291   108.37 |
  37 |  0.01289   108.25 |
  38 |  0.01285   107.87 |
  39 |  0.01286   107.94 |
  40 |  0.01284   107.80 |
  41 |  0.01282   107.64 |
  42 |  0.01277   107.19 |
  43 |  0.01275   107.07 |
  44 |  0.01276   107.10 |
  45 |  0.01272   106.74 |
  46 |  0.01267   106.38 |
  47 |  0.01268   106.42 |
  48 |  0.01268   106.45 |
  49 |  0.01266   106.27 |
  50 |  0.01264   106.09 |
  51 |  0.01262   105.91 |
  52 |   0.0126   105.77 |
  53 |  0.01261   105.84 |
  54 |   0.0126   105.75 |
  55 |  0.01257   105.54 |
  56 |  0.01258   105.62 |
  57 |  0.01257   105.56 |
  58 |  0.01254   105.29 |
  59 |  0.01255   105.37 |
  60 |  0.01254   105.26 |
  61 |  0.01254   105.29 |
  62 |  0.01255   105.35 |
  63 |  0.01254   105.31 |
  64 |  0.01252   105.14 |
  65 |  0.01252   105.09 |
  66 |  0.01252   105.10 |
  67 |  0.01253   105.16 |
  68 |  0.01253   105.18 |
  69 |  0.01252   105.09 |
  70 |  0.01249   104.88 |
  71 |  0.01248   104.79 |
  72 |  0.01249   104.81 |
  73 |  0.01249   104.86 |
  74 |  0.01248   104.73 |
  75 |  0.01246   104.63 |
  76 |  0.01247   104.70 |
  77 |  0.01248   104.76 |
  78 |  0.01248   104.74 |
  79 |  0.01247   104.72 |
  80 |  0.01247   104.68 |
  81 |  0.01246   104.62 |
  82 |  0.01245   104.51 |
  83 |  0.01244   104.40 |
  84 |  0.01243   104.34 |
  85 |  0.01242   104.28 |
  86 |  0.01242   104.28 |
  87 |  0.01241   104.21 |
  88 |  0.01241   104.15 |
  89 |  0.01239   103.97 |
  90 |  0.01239   104.02 |
  91 |  0.01238   103.91 |
  92 |  0.01237   103.87 |
  93 |  0.01237   103.83 |
  94 |  0.01236   103.76 |
  95 |  0.01236   103.80 |
  96 |  0.01236   103.73 |
  97 |  0.01235   103.68 |
  98 |  0.01233   103.53 |
  99 |  0.01233   103.49 |
 100 |  0.01232   103.46 |
[1] "Random Forest variable coefficients"
                      %IncMSE IncNodePurity
graph0           2.814512e-04  2.673742e-01
graph1           5.148867e-03  4.362327e-01
graph2           3.074426e-04  2.482559e-01
graph3           1.495739e-03  5.807031e-01
graph4           1.275466e-03  6.620272e-01
graph5           3.211911e-03  4.286005e-01
graph6           9.881015e-04  5.894782e-01
graph7           1.309005e-03  3.271825e-01
graph8           3.816756e-05  2.170178e-01
graph9           1.272215e-03  4.878564e-01
graph10          4.770166e-03  7.791644e-01
graph11          2.995330e-03  1.022744e+00
graph12          3.513407e-03  5.816350e-01
graph13          6.974275e-04  4.686292e-01
graph14          1.147163e-03  5.655867e-01
graph15          1.837718e-03  5.102983e-01
graph16          1.783823e-03  5.161120e-01
graph17          1.256424e-03  5.367325e-01
graph18          5.831014e-04  3.651147e-01
graph19          2.849985e-03  7.749418e-01
graph20          1.832888e-03  7.509899e-01
graph21          3.778561e-04  5.596441e-01
graph22          2.141291e-03  4.477644e-01
graph23          4.023802e-03  6.657945e-01
graph24          1.296087e-03  2.916040e-01
graph25          1.307915e-03  3.932112e-01
graph26          1.494749e-03  5.033105e-01
graph27          1.010959e-03  3.259969e-01
graph28          7.327376e-04  2.055090e-01
graph29          1.684547e-04  1.431684e-01
orbit0           1.099394e-03  2.586433e-01
orbit1           2.420185e-03  4.662622e-01
orbit2           8.621332e-04  4.668403e-01
orbit3           2.624590e-04  2.504066e-01
orbit4           1.534823e-03  4.287925e-01
orbit5           1.075547e-03  2.992263e-01
orbit6           5.107510e-03  8.016606e-01
orbit7           1.594969e-03  4.751262e-01
orbit8           1.729492e-03  4.440875e-01
orbit9           2.930983e-03  7.586070e-01
orbit10          6.567038e-04  4.940167e-01
orbit11          2.357213e-03  4.322872e-01
orbit12          1.617677e-03  4.633245e-01
orbit13          2.069493e-04  2.197541e-01
orbit14          2.522548e-04  2.072234e-01
orbit15          1.052375e-03  4.474811e-01
orbit16          1.127923e-03  5.693892e-01
orbit17          2.140301e-03  5.015853e-01
orbit18          3.789228e-03  1.677469e+00
orbit19          1.904555e-03  7.665087e-01
orbit20          2.153678e-03  6.023861e-01
orbit21          3.870614e-04  2.900086e-01
orbit22          3.691997e-03  1.123773e+00
orbit23          1.459319e-03  3.527719e-01
orbit24          2.853358e-03  6.629999e-01
orbit25          1.151837e-03  5.147084e-01
orbit26          5.684070e-04  2.847399e-01
orbit27          2.879652e-03  6.763007e-01
orbit28          2.704029e-03  5.360633e-01
orbit29          1.012082e-03  2.953847e-01
orbit30          1.120684e-03  5.201882e-01
orbit31          2.182849e-03  1.187755e+00
orbit32          1.823052e-03  5.438375e-01
orbit33          1.346549e-03  4.394572e-01
orbit34          1.716460e-03  5.169431e-01
orbit35          3.742991e-03  5.617236e-01
orbit36          1.589446e-03  6.010936e-01
orbit37          2.653251e-03  6.207747e-01
orbit38          3.486908e-04  4.220038e-01
orbit39          2.083416e-03  8.092833e-01
orbit40          1.910352e-03  4.027171e-01
orbit41          2.994790e-04  2.586913e-01
orbit42          2.008870e-03  2.716945e-01
orbit43          9.756116e-04  2.663056e-01
orbit44          1.077889e-03  5.263354e-01
orbit45          3.956750e-03  8.659869e-01
orbit46          2.708349e-03  3.875595e-01
orbit47          8.862775e-04  3.412770e-01
orbit48          2.324366e-04  2.222163e-01
orbit49          2.667819e-03  7.379459e-01
orbit50          1.872869e-03  8.779920e-01
orbit51          3.744434e-04  3.766014e-01
orbit52          1.172295e-03  3.165209e-01
orbit53          4.835142e-04  3.356273e-01
orbit54          1.558470e-03  6.386331e-01
orbit55          2.206304e-04  2.309325e-01
orbit56          4.961288e-03  1.267029e+00
orbit57          3.391406e-04  2.206222e-01
orbit58          3.093455e-04  2.034069e-01
orbit59          1.391076e-03  3.172280e-01
orbit60          9.759844e-04  3.170800e-01
orbit61          1.312404e-03  2.058027e-01
orbit62          1.247093e-03  4.977991e-01
orbit63          3.528433e-03  8.155404e-01
orbit64          2.052455e-03  3.603937e-01
orbit65          3.309629e-03  6.411368e-01
orbit66          2.753809e-04  2.850515e-01
orbit67          3.748650e-04  1.371184e-01
orbit68          1.711070e-03  4.936953e-01
orbit69          2.517036e-04  3.748148e-01
orbit70          1.687322e-03  4.567280e-01
orbit71          6.360718e-04  2.892291e-01
orbit72          6.247320e-05  7.535366e-02
AP               2.478058e-05  2.523465e-01
bet              4.138876e-03  1.761155e+00
ecc              3.274530e-04  1.991275e-01
eccrad           6.834315e-04  2.858005e-01
close            1.117715e-03  3.603330e-01
constraint       1.368671e-03  7.893348e-01
coreness         1.481145e-03  7.021511e-01
knn              2.829201e-03  1.576959e+00
hubscore         5.842004e-04  6.056980e-01
pagerank         3.768591e-03  2.825236e+00
trans            7.272491e-04  1.396078e+00
evcent           2.548842e-03  5.992990e-01
first            9.568079e-05  4.162274e-01
upto_second      3.448811e-03  3.058622e-01
upto_third       1.414917e-03  6.043334e-01
upto_fourth      1.536957e-03  4.163430e-01
upto_fifth       5.968842e-03  9.220042e-01
upto_sixth       2.506940e-03  1.035335e+00
second           1.738525e-03  4.019221e-01
third            3.816361e-03  1.228824e+00
fourth           4.564350e-03  1.451042e+00
fifth            2.040791e-03  1.121682e+00
sixth            2.672423e-03  9.250695e-01
ratio1           1.577035e-03  1.821685e+00
ratio2           7.021071e-03  1.862106e+00
ratio3           2.665356e-03  1.120176e+00
ratio4           4.298377e-03  1.578443e+00
ratio5           3.891081e-03  5.920972e+00
ratio6           1.803188e-03  1.319314e+00
selfinter        2.475944e-03  4.333947e-01
walktrap_vertex  1.344968e-03  1.649946e+00
bigcom1          0.000000e+00  4.965646e-19
bigcom2          0.000000e+00  6.245005e-19
bigcom3          1.807142e-04  5.584116e-01
bigcom4          2.738820e-05  4.456732e-02
bigcom6          5.516491e-06  5.073974e-01
bigcom8          0.000000e+00  5.789640e-19
bigcom9          0.000000e+00  1.318390e-18
bigcom11         2.790030e-05  3.010549e-01
bigcom13         0.000000e+00  1.029992e-18
bigcom15         0.000000e+00  5.876376e-19
bigcom16         0.000000e+00  4.510281e-19
bigcom21         2.257336e-06  2.400000e-02
bigcom22         2.083614e-05  1.128466e-01
bigcom24         0.000000e+00  4.857226e-19
bigcom26         3.485575e-05  3.118836e-01
bigcom28         1.409794e-04  4.248942e-01
bigcom30         5.138595e-04  1.061083e+00
bigcom31         0.000000e+00  1.647987e-19
bigcom32         0.000000e+00  5.919744e-19
bigcom33        -1.526521e-05  5.688828e-01
bigcom34         0.000000e+00  4.174178e-19
bigcom36         0.000000e+00  4.228388e-19
bigcom37         0.000000e+00  4.857226e-19
bigcom38         5.281614e-05  2.357605e-01
bigcom39         0.000000e+00  8.912142e-19
bigcom40        -1.125769e-05  3.367166e-02
bigcom43         0.000000e+00  8.500145e-19
bigcom44         1.511229e-04  5.130194e-02
bigcom46        -2.915428e-05  1.188083e+00
bigcom47         0.000000e+00  2.602085e-19
bigcom49         0.000000e+00  3.469447e-19
bigcom50         0.000000e+00  4.857226e-19
bigcom51         0.000000e+00  2.775558e-19
bigcom52         6.195679e-05  8.158109e-01
bigcom54         0.000000e+00  7.806256e-20
bigcom56         0.000000e+00  8.760354e-19
bigcom62        -2.632760e-05  7.494429e-01
bigcom66         0.000000e+00  2.862294e-19
bigcom68         0.000000e+00  6.938894e-19
bigcom69         0.000000e+00  6.234162e-19
bigcom71         0.000000e+00  1.214306e-18
bigcom72         0.000000e+00  8.326673e-19
bigcom73         2.286733e-05  1.980149e-01
bigcom74         0.000000e+00  1.387779e-19
bigcom75        -1.465386e-05  4.965082e-01
bigcom76         0.000000e+00  5.898060e-19
bigcom77         0.000000e+00  5.551115e-19
bigcom79         0.000000e+00  2.211772e-19
bigcom80         0.000000e+00  0.000000e+00
bigcom82         0.000000e+00  6.591949e-19
bigcom83         0.000000e+00  7.003946e-19
bigcom84         0.000000e+00  1.398621e-19
bigcom85         0.000000e+00  5.128276e-19
bigcom87         0.000000e+00  1.398621e-19
bigcom89         0.000000e+00  2.775558e-19
bigcom91        -1.095596e-05  2.823551e-01
bigcom92         6.662913e-05  2.058565e-01
bigcom93         0.000000e+00  1.474515e-19
bigcom96         0.000000e+00  1.387779e-19
bigcom97         0.000000e+00  5.551115e-19
bigcom98         0.000000e+00  2.840610e-19
bigcom99         0.000000e+00  0.000000e+00
bigcom101        7.322419e-05  2.232669e-01
bigcom104       -2.728950e-05  3.110522e-01
bigcom106        0.000000e+00  0.000000e+00
bigcom109        0.000000e+00  2.775558e-19
bigcom113        0.000000e+00  6.938894e-20
bigcom116        0.000000e+00  5.117434e-19
bigcom120        0.000000e+00  0.000000e+00
bigcom123        0.000000e+00  2.775558e-19
bigcom126        0.000000e+00  1.398621e-19
bigcom127        0.000000e+00  6.938894e-19
bigcom137        0.000000e+00  7.871308e-19
bigcom139        0.000000e+00  3.469447e-19
bigcom140        0.000000e+00  4.163336e-19
bigcom143       -5.924970e-06  2.369136e-01
bigcom145        0.000000e+00  4.163336e-19
bigcom146        0.000000e+00  2.775558e-19
bigcom147        0.000000e+00  6.938894e-19
bigcom149        0.000000e+00  0.000000e+00
bigcom153        0.000000e+00  2.081668e-19
bigcom154        0.000000e+00  5.551115e-19
bigcom156        0.000000e+00  5.551115e-19
bigcom157        0.000000e+00  3.838076e-19
bigcom158        0.000000e+00  1.214306e-19
bigcom160        0.000000e+00  4.163336e-19
bigcom161        0.000000e+00  3.480289e-19
bigcom162        0.000000e+00  7.632783e-19
bigcom164        0.000000e+00  1.387779e-19
bigcom166        0.000000e+00  8.771196e-19
bigcom167        0.000000e+00  4.868068e-19
bigcom171        0.000000e+00  5.551115e-19
bigcom173        0.000000e+00  2.092510e-19
bigcom175        0.000000e+00  4.163336e-19
bigcom176        0.000000e+00  3.035766e-19
bigcom177        0.000000e+00  2.775558e-19
bigcom178       -1.881146e-05  3.700546e-01
bigcom180        0.000000e+00  2.775558e-19
bigcom181       -5.686502e-05  2.373233e-01
bigcom184        0.000000e+00  4.163336e-19
bigcom186        0.000000e+00  2.211772e-19
bigcom187        0.000000e+00  2.233456e-19
bigcom189        0.000000e+00  5.204170e-19
bigcom194        0.000000e+00  3.469447e-19
bigcom195        0.000000e+00  2.786400e-19
bigcom196        0.000000e+00  7.025630e-19
bigcom204        1.530750e-05  2.067794e-01
bigcom205       -1.255054e-05  3.274178e-01
bigcom212        0.000000e+00  3.382711e-19
bigcom214        0.000000e+00  5.616167e-19
bigcom222        0.000000e+00  4.770490e-19
bigcom223        0.000000e+00  5.551115e-19
bigcom226        0.000000e+00  1.734723e-19
bigcom227        0.000000e+00  7.676151e-19
bigcom229        0.000000e+00  7.632783e-19
bigcom233        0.000000e+00  3.729655e-19
bigcom236        0.000000e+00  3.122502e-19
bigcom237        0.000000e+00  2.081668e-19
bigcom246        0.000000e+00  1.743397e-18
bigcom248        0.000000e+00  4.868068e-19
bigcom249        0.000000e+00  3.480289e-19
bigcom250        0.000000e+00  9.020562e-19
bigcom254        0.000000e+00  7.806256e-19
bigcom266        0.000000e+00  7.806256e-19
bigcom269        0.000000e+00  3.534499e-19
bigcom272        0.000000e+00  3.903128e-19
bigcom274        0.000000e+00  2.970714e-19
bigcom281        0.000000e+00  9.020562e-19
bigcom291        0.000000e+00  6.245005e-19
bigcom292        0.000000e+00  9.714451e-19
bigcom295        0.000000e+00  0.000000e+00
bigcom299        0.000000e+00  7.047314e-20
bigcom301        0.000000e+00  7.632783e-19
bigcom306        0.000000e+00  4.163336e-19
bigcom309        0.000000e+00  4.163336e-19
bigcom314        0.000000e+00  3.469447e-19
bigcom321        0.000000e+00  7.285839e-19
bigcom341        0.000000e+00  2.428613e-19
bigcom350        0.000000e+00  2.775558e-19
bigcom353        0.000000e+00  6.938894e-19
bigcom359        0.000000e+00  4.857226e-19
bigcom363        0.000000e+00  2.775558e-19
bigcom365        0.000000e+00  3.469447e-19
bigcom385       -1.642101e-06  2.942491e-01
bigcom386        0.000000e+00  0.000000e+00
bigcom408        0.000000e+00  1.539567e-19
bigcom412        0.000000e+00  3.469447e-19
bigcom480        0.000000e+00  4.174178e-19
spin_vertex      4.558036e-04  1.441856e+00
membership_s1    6.820504e-04  2.774868e-01
membership_s3    0.000000e+00  5.290907e-19
membership_s4    8.533681e-05  5.071746e-02
membership_s5    1.531137e-04  2.613572e-01
membership_s6    1.402655e-04  1.492389e-01
membership_s7    1.308868e-04  3.407559e-01
membership_s8    0.000000e+00  2.949030e-19
membership_s9    0.000000e+00  1.517883e-19
membership_s11   0.000000e+00  5.345117e-19
membership_s12   0.000000e+00  2.775558e-19
membership_s14   0.000000e+00  2.428613e-19
membership_s15   1.666749e-04  5.020358e-01
membership_s16   0.000000e+00  5.269223e-19
membership_s17   0.000000e+00  1.076613e-18
membership_s18   0.000000e+00  1.169854e-18
membership_s20   0.000000e+00  3.469447e-19
membership_s21   0.000000e+00  5.431853e-19
membership_s22   0.000000e+00  7.719519e-19
membership_s24   0.000000e+00  4.174178e-19
membership_s25   0.000000e+00  1.499779e-03
membership_s26   0.000000e+00  5.475221e-19
membership_s27   5.100274e-05  1.169286e-01
membership_s28   0.000000e+00  6.418477e-19
membership_s30   1.374279e-04  2.215500e-01
membership_s31   2.307857e-04  8.508557e-02
membership_s32   5.854698e-04  1.076962e+00
membership_s33   0.000000e+00  1.084202e-21
membership_s36   0.000000e+00  5.692061e-19
membership_s37   0.000000e+00  7.752046e-19
V1               5.338778e-03  1.946456e+00
V2               1.975021e-03  3.050603e+00
pdi              1.319718e-04  6.190378e-01
adhesion         2.346213e-02  2.679982e+00
cohesion         2.276819e-02  2.719924e+00
inner            7.487739e-03  3.582906e+00
outer            4.807297e-03  4.452232e+00
ioratio          8.321713e-03  2.393702e+00
comsize          6.517076e-03  3.612158e+00
[1] "Dataset: all_TnotC Model GLM, run: 8 of 10 2015-06-22 19:44:40"
[1] "glmnet variable coefficients"
                         [,1]          [,2]
(Intercept)     -4.405962e+00 -6.367935e+00
graph0           9.061163e-42  3.859234e-04
graph1          -1.833746e-44 -1.306545e-07
graph2          -4.981574e-42 -4.962683e-05
graph3          -9.122451e-46 -1.141546e-08
graph4          -2.533283e-47 -7.677536e-11
graph5          -2.797369e-43 -4.527309e-06
graph6          -7.000513e-45 -7.977217e-08
graph7          -2.443475e-43 -2.054790e-06
graph8          -3.374176e-42 -2.697195e-05
graph9          -2.076823e-47 -2.850693e-10
graph10         -7.074915e-49 -3.585506e-12
graph11         -5.764364e-50 -1.932136e-13
graph12         -4.726795e-47 -3.925993e-10
graph13         -2.684698e-46 -3.165907e-09
graph14         -6.877505e-48 -5.268957e-11
graph15         -1.115417e-44 -1.189408e-07
graph16         -1.999752e-46 -1.588248e-09
graph17         -3.588652e-46 -3.966272e-09
graph18         -7.403618e-45 -8.528627e-08
graph19         -1.253547e-45 -7.097476e-09
graph20         -2.529597e-44 -2.817659e-07
graph21         -6.625619e-45 -1.210580e-08
graph22         -2.787492e-44 -5.569147e-07
graph23         -8.341063e-45 -1.063795e-07
graph24         -1.111080e-44 -1.991427e-08
graph25         -4.089614e-44  7.909452e-07
graph26         -4.443882e-44 -4.756482e-07
graph27         -6.015883e-44  1.011671e-05
graph28         -1.916015e-43  2.674093e-06
graph29         -3.237233e-42 -5.474153e-05
orbit0           9.061163e-42  3.870270e-04
orbit1          -1.034490e-42 -1.046742e-05
orbit2          -1.197741e-44 -6.323881e-08
orbit3          -4.981574e-42 -4.901547e-05
orbit4          -5.904607e-45 -1.060775e-07
orbit5          -9.384586e-46 -1.115977e-08
orbit6          -4.024799e-45 -1.653773e-08
orbit7          -1.089618e-47 -1.730590e-11
orbit8          -2.797369e-43 -4.503055e-06
orbit9          -2.314373e-43  1.200430e-06
orbit10         -4.898766e-44 -9.102015e-07
orbit11         -4.805898e-45 -2.783191e-08
orbit12         -2.896108e-43  9.347798e-06
orbit13         -3.868183e-43 -4.924903e-06
orbit14         -3.374176e-42 -2.631347e-05
orbit15         -1.303370e-46 -2.636409e-09
orbit16         -2.107326e-47 -2.625512e-10
orbit17         -1.778966e-46 -2.622240e-09
orbit18          5.509572e-47  9.672351e-10
orbit19         -1.270155e-46 -3.666628e-10
orbit20         -2.752586e-47 -3.364846e-10
orbit21         -3.735412e-49 -1.375789e-12
orbit22         -6.320519e-48 -3.075632e-11
orbit23         -1.901840e-50 -5.569448e-15
orbit24         -4.446550e-46  7.705458e-09
orbit25         -1.233977e-45 -1.621491e-08
orbit26         -4.101304e-47 -3.276680e-10
orbit27          1.087254e-45  3.789697e-08
orbit28         -8.268851e-46 -9.908109e-09
orbit29         -1.080998e-45 -1.925427e-08
orbit30         -5.187020e-46 -3.874258e-09
orbit31         -1.084356e-45 -3.283016e-09
orbit32         -1.977356e-46 -3.150701e-09
orbit33         -2.507866e-48 -3.708631e-12
orbit34         -1.115417e-44 -1.179580e-07
orbit35         -1.570976e-44  8.665052e-08
orbit36         -1.565952e-45 -8.065370e-09
orbit37         -2.193388e-45 -2.530788e-08
orbit38         -1.219100e-46 -9.384693e-10
orbit39         -1.667037e-44  2.228499e-07
orbit40         -4.564297e-45 -8.073892e-08
orbit41         -2.176677e-45 -3.229173e-08
orbit42         -2.338072e-46 -1.199709e-09
orbit43         -2.474854e-44 -3.898417e-07
orbit44         -6.093863e-45 -3.287218e-08
orbit45          8.294333e-45  8.476818e-07
orbit46         -2.657945e-45  2.210628e-07
orbit47         -2.058168e-45 -1.444694e-08
orbit48         -3.111347e-45 -3.012650e-08
orbit49         -8.885253e-44  2.529677e-07
orbit50         -2.461527e-44 -4.489084e-07
orbit51         -1.940817e-44  2.022476e-07
orbit52         -6.014349e-44 -5.311425e-07
orbit53         -1.015747e-44 -4.500480e-08
orbit54         -8.694764e-44 -3.027189e-06
orbit55         -2.993909e-44 -4.702663e-07
orbit56          1.823886e-43  6.243012e-06
orbit57         -1.658281e-44 -2.799132e-07
orbit58         -1.206895e-44 -8.859376e-08
orbit59         -1.112268e-44  1.406723e-06
orbit60         -3.099470e-44 -2.326853e-07
orbit61         -2.489472e-44 -1.414835e-07
orbit62          2.384825e-44  8.109298e-06
orbit63         -6.654395e-44  2.872899e-06
orbit64         -1.289786e-43  8.410830e-09
orbit65          5.635470e-43  1.412131e-05
orbit66         -1.118620e-43 -1.526578e-06
orbit67         -9.099276e-44 -1.011196e-06
orbit68          5.182780e-44  2.163123e-05
orbit69         -7.549057e-43 -4.333180e-06
orbit70          1.328668e-42  8.955608e-05
orbit71         -5.295466e-43 -7.937997e-06
orbit72         -3.237233e-42 -5.521585e-05
AP               5.510169e-39  4.502027e-02
bet             -1.731507e-47  8.108822e-08
ecc              1.501888e-39  2.854984e-02
eccrad           9.011327e-39  1.709656e-01
close           -6.635723e-39  4.589897e-02
constraint      -1.229510e-38 -2.881699e-01
coreness         3.040845e-40 -5.164129e-04
knn             -9.670131e-42 -7.260647e-05
hubscore        -2.203357e-38 -6.321000e-03
pagerank        -2.920988e-38 -6.757097e-01
trans            9.411198e-39  1.989569e-01
evcent          -2.275259e-38 -1.297567e-02
first            9.061163e-42  3.858513e-04
upto_second     -1.973498e-42 -1.476893e-05
upto_third       4.430610e-44  1.883420e-06
upto_fourth      3.712366e-43  1.786977e-06
upto_fifth       1.251333e-42  1.249817e-05
upto_sixth       2.021783e-42  3.506203e-05
second          -2.052416e-42 -1.568194e-05
third            3.570088e-43  5.193460e-06
fourth           1.698518e-43 -2.744926e-06
fifth           -3.449875e-43 -4.196284e-07
sixth           -1.591737e-42 -1.216696e-05
ratio1          -9.615541e-42 -7.516677e-05
ratio2           3.807886e-42  2.179672e-04
ratio3          -8.051820e-42  3.067305e-04
ratio4          -2.194386e-41 -2.961812e-04
ratio5          -1.423554e-41 -1.773452e-04
ratio6          -2.352792e-42 -3.087233e-05
selfinter        1.283827e-38  2.119336e-01
walktrap_vertex -1.403648e-39 -1.299551e-01
bigcom1         -1.273152e-38 -2.569774e-01
bigcom2         -1.219116e-38 -3.428975e-01
bigcom3          3.496838e-38  4.062302e-01
bigcom4         -2.916717e-39  1.450570e-03
bigcom6          1.562491e-37  1.335053e+00
bigcom8         -1.247463e-38 -3.139971e-01
bigcom9         -1.222576e-38 -3.436890e-01
bigcom11         7.214005e-38  7.111900e-01
bigcom13        -1.221353e-38 -3.827741e-01
bigcom15        -1.221659e-38 -2.651384e-01
bigcom16        -1.219319e-38 -2.972968e-01
bigcom21        -1.226364e-38 -5.467906e-01
bigcom22         1.231528e-38  7.425955e-02
bigcom24        -1.218711e-38 -3.583952e-01
bigcom26         1.889645e-38  2.531879e-01
bigcom28         1.851904e-38  2.288101e-01
bigcom30         8.696658e-38  6.747762e-01
bigcom31        -1.218305e-38 -3.270615e-01
bigcom32        -1.219522e-38 -4.858960e-01
bigcom33         1.899202e-37  1.544353e+00
bigcom34        -1.218508e-38 -2.984014e-01
bigcom36        -1.219522e-38 -5.216367e-01
bigcom37        -1.218407e-38 -2.479550e-01
bigcom38         6.004097e-38  1.061042e+00
bigcom39        -1.220946e-38 -4.491700e-01
bigcom40        -9.856479e-39 -1.756864e-01
bigcom43        -1.219116e-38 -3.445836e-01
bigcom44        -6.467396e-39  4.864437e-02
bigcom46         2.287206e-37  1.504690e+00
bigcom47        -1.219624e-38 -4.991670e-01
bigcom49        -1.219015e-38 -3.100987e-01
bigcom50        -1.219116e-38 -4.425607e-01
bigcom51        -1.218407e-38 -3.234983e-01
bigcom52         2.765823e-37  1.767550e+00
bigcom54        -1.218407e-38 -2.664899e-01
bigcom56        -1.219624e-38 -4.463444e-01
bigcom62         1.562491e-37  1.251576e+00
bigcom66        -1.218508e-38 -4.819827e-01
bigcom68        -1.218609e-38 -3.108126e-01
bigcom69        -1.219624e-38 -4.005239e-01
bigcom71        -1.219624e-38 -2.641957e-01
bigcom72        -1.218609e-38 -2.400862e-01
bigcom73         3.838990e-38  3.614449e-01
bigcom74        -1.219116e-38 -4.195458e-01
bigcom75         1.899202e-37  1.317399e+00
bigcom76        -1.218812e-38 -3.787849e-01
bigcom77        -1.218914e-38 -4.922689e-01
bigcom79        -1.218508e-38 -5.062834e-01
bigcom80        -1.218914e-38 -5.333473e-01
bigcom82        -1.218711e-38 -5.791576e-01
bigcom83        -1.218407e-38 -2.042469e-01
bigcom84        -1.218812e-38 -5.367924e-01
bigcom85        -1.218812e-38 -4.951939e-01
bigcom87        -1.219116e-38 -4.915647e-01
bigcom89        -1.218305e-38 -4.025524e-01
bigcom91         8.890503e-38  6.904114e-01
bigcom92         5.108825e-38  8.080477e-01
bigcom93        -1.218305e-38 -2.171585e-01
bigcom96        -1.218407e-38 -5.337700e-01
bigcom97        -1.219421e-38 -4.706915e-01
bigcom98        -1.218508e-38 -4.647309e-01
bigcom99        -1.218407e-38 -1.791692e-01
bigcom101        3.379651e-38  9.775467e-01
bigcom104        6.559198e-38  8.195009e-01
bigcom106       -1.218711e-38 -4.574664e-01
bigcom109       -1.218609e-38 -3.496338e-01
bigcom113       -1.218711e-38 -5.196455e-01
bigcom116       -1.222883e-38 -4.921279e-01
bigcom120       -1.218407e-38 -4.957023e-01
bigcom123       -1.218508e-38 -4.291525e-01
bigcom126       -1.218204e-38 -3.357241e-01
bigcom127       -1.218711e-38 -2.779634e-01
bigcom137       -1.219015e-38 -4.843532e-01
bigcom139       -1.218508e-38 -4.921677e-01
bigcom140       -1.218508e-38 -3.955463e-01
bigcom143        1.899202e-37  1.374847e+00
bigcom145       -1.218609e-38 -3.070172e-01
bigcom146       -1.218609e-38 -3.181157e-01
bigcom147       -1.219827e-38 -3.086873e-01
bigcom149       -1.218407e-38 -3.021167e-01
bigcom153       -1.219218e-38 -4.697919e-01
bigcom154       -1.219421e-38 -2.434510e-01
bigcom156       -1.218609e-38 -4.504831e-01
bigcom157       -1.219421e-38 -6.943476e-01
bigcom158       -1.218204e-38 -2.172354e-01
bigcom160       -1.218508e-38 -4.563402e-01
bigcom161       -1.218508e-38 -3.449985e-01
bigcom162       -1.218407e-38 -3.263112e-01
bigcom164       -1.218305e-38 -3.473034e-01
bigcom166       -1.219319e-38 -3.081982e-01
bigcom167       -1.220335e-38 -5.236267e-01
bigcom171       -1.219015e-38 -4.710924e-01
bigcom173       -1.218407e-38 -3.447978e-01
bigcom175       -1.218407e-38 -2.216312e-01
bigcom176       -1.218407e-38 -3.015910e-01
bigcom177       -1.218508e-38 -3.436823e-01
bigcom178        1.562491e-37  1.340034e+00
bigcom180       -1.218305e-38 -2.900706e-01
bigcom181        4.400359e-38  7.563326e-01
bigcom184       -1.218508e-38 -3.869038e-01
bigcom186       -1.218407e-38 -6.312162e-01
bigcom187       -1.218407e-38 -6.597610e-01
bigcom189       -1.219218e-38 -2.325332e-01
bigcom194       -1.218711e-38 -2.868866e-01
bigcom195       -1.218508e-38 -3.325185e-01
bigcom196       -1.218407e-38 -6.189537e-01
bigcom204        1.001294e-37  1.113207e+00
bigcom205        1.562491e-37  1.368361e+00
bigcom212       -1.218407e-38 -3.278861e-01
bigcom214       -1.218609e-38 -3.546891e-01
bigcom222       -1.218305e-38 -3.168950e-01
bigcom223       -1.218508e-38 -5.577730e-01
bigcom226       -1.218508e-38 -2.976598e-01
bigcom227       -1.218508e-38 -3.654559e-01
bigcom229       -1.218407e-38 -3.062920e-01
bigcom233       -1.218305e-38 -4.956455e-01
bigcom236       -1.218407e-38 -3.586086e-01
bigcom237       -1.218305e-38 -4.139462e-01
bigcom246       -1.219116e-38 -3.336085e-01
bigcom248       -1.219624e-38 -5.126316e-01
bigcom249       -1.218508e-38 -4.573151e-01
bigcom250       -1.219624e-38 -2.983405e-01
bigcom254       -1.218609e-38 -2.826604e-01
bigcom266       -1.218407e-38 -5.154583e-01
bigcom269       -1.218812e-38 -3.202198e-01
bigcom272       -1.218407e-38 -3.454688e-01
bigcom274       -1.222168e-38 -2.193937e-01
bigcom281       -1.218711e-38 -3.014801e-01
bigcom291       -1.218508e-38 -3.826053e-01
bigcom292       -1.218407e-38 -4.446929e-01
bigcom295       -1.218508e-38 -4.813077e-01
bigcom299       -1.218204e-38 -5.176980e-01
bigcom301       -1.219015e-38 -2.800497e-01
bigcom306       -1.218407e-38 -2.891812e-01
bigcom309       -1.218711e-38 -4.172003e-01
bigcom314       -1.218407e-38 -5.467413e-01
bigcom321       -1.218914e-38 -3.134836e-01
bigcom341       -1.218407e-38 -4.128049e-01
bigcom350       -1.218407e-38 -4.647736e-01
bigcom353       -1.218407e-38 -2.877414e-01
bigcom359       -1.218305e-38 -4.227519e-01
bigcom363       -1.218407e-38 -1.144548e-01
bigcom365       -1.218407e-38 -5.817540e-01
bigcom385        1.899202e-37  1.486651e+00
bigcom386       -1.218305e-38 -2.969590e-01
bigcom408       -1.219015e-38 -4.844286e-01
bigcom412       -1.218609e-38 -3.616059e-01
bigcom480       -1.218407e-38 -2.542067e-01
spin_vertex     -2.429733e-39  7.126566e-02
membership_s1    1.982528e-38  2.385635e-01
membership_s3   -1.219827e-38 -3.858110e-01
membership_s4   -8.825354e-39 -9.890621e-02
membership_s5   -8.902685e-39 -1.443038e-01
membership_s6   -8.317824e-39 -1.233529e-02
membership_s7   -8.012053e-39 -8.472622e-02
membership_s8   -1.219218e-38 -3.889738e-01
membership_s9   -1.219827e-38 -3.759197e-01
membership_s11  -1.219116e-38 -3.803759e-01
membership_s12  -1.219116e-38 -3.929580e-01
membership_s14  -1.218508e-38 -4.119923e-01
membership_s15   1.147585e-38  3.832826e-01
membership_s16  -1.219522e-38 -3.483735e-01
membership_s17  -1.218812e-38 -3.680741e-01
membership_s18  -1.227289e-38 -2.945880e-01
membership_s20  -1.218508e-38 -3.588468e-01
membership_s21  -1.235572e-38 -3.817937e-01
membership_s22  -1.221047e-38 -2.897179e-01
membership_s24  -1.221353e-38 -7.982758e-01
membership_s25   2.528893e-38  6.785838e-01
membership_s26  -1.219522e-38 -3.694042e-01
membership_s27  -2.826020e-39  1.419741e-02
membership_s28  -1.219929e-38 -3.832110e-01
membership_s30   1.013914e-38  1.237526e-01
membership_s31  -2.078629e-39 -5.326290e-02
membership_s32   3.243171e-38  4.926913e-01
membership_s33  -1.218305e-38 -3.267042e-01
membership_s36  -1.277538e-38 -2.595998e-01
membership_s37  -1.228627e-38 -3.082925e-01
V1               1.583294e-38  8.811486e-02
V2              -7.161878e-40 -2.330118e-01
pdi              1.093672e-36  8.055086e+01
adhesion        -7.612839e-43 -4.809124e-06
cohesion         1.520952e-42  9.426942e-06
inner            3.241245e-43 -3.335801e-07
outer            2.357268e-43 -7.682855e-06
ioratio          3.695277e-39 -6.811853e-02
comsize          6.252691e-42  1.389982e-04
[1] "Dataset: all_TnotC Model GBM, run: 9 of 10 2015-06-22 19:46:34"
Iter   TrainDeviance   ValidDeviance   StepSize   Improve
     1        0.1288            -nan     0.0100    0.0003
     2        0.1272            -nan     0.0100    0.0001
     3        0.1260            -nan     0.0100    0.0000
     4        0.1250            -nan     0.0100    0.0001
     5        0.1241            -nan     0.0100    0.0001
     6        0.1228            -nan     0.0100    0.0001
     7        0.1218            -nan     0.0100    0.0001
     8        0.1209            -nan     0.0100    0.0001
     9        0.1200            -nan     0.0100    0.0001
    10        0.1192            -nan     0.0100    0.0000
    20        0.1120            -nan     0.0100    0.0001
    40        0.1023            -nan     0.0100    0.0001
    60        0.0955            -nan     0.0100    0.0000
    80        0.0898            -nan     0.0100   -0.0000
   100        0.0852            -nan     0.0100   -0.0000
   120        0.0812            -nan     0.0100   -0.0000
   140        0.0777            -nan     0.0100   -0.0000
   160        0.0739            -nan     0.0100    0.0000
   180        0.0709            -nan     0.0100    0.0000
   200        0.0680            -nan     0.0100   -0.0000
   204        0.0675            -nan     0.0100   -0.0000

[1] "GBM variable coefficients"
                            var     rel.inf
ratio5                   ratio5 6.663370095
comsize                 comsize 4.712940558
pagerank               pagerank 3.970711883
outer                     outer 3.793719438
V2                           V2 3.719496339
inner                     inner 3.543288086
walktrap_vertex walktrap_vertex 2.834050693
ratio1                   ratio1 2.767140225
bet                         bet 2.706996789
bigcom46               bigcom46 2.556967710
trans                     trans 2.428872698
ratio4                   ratio4 2.280644148
membership_s32   membership_s32 2.010116928
ratio2                   ratio2 1.980588599
V1                           V1 1.908852786
ioratio                 ioratio 1.898646919
third                     third 1.814924561
spin_vertex         spin_vertex 1.712271071
bigcom30               bigcom30 1.598450435
knn                         knn 1.558738754
adhesion               adhesion 1.486325346
orbit18                 orbit18 1.486272839
cohesion               cohesion 1.281988228
fourth                   fourth 1.108118737
orbit39                 orbit39 1.067805429
graph19                 graph19 1.001508102
graph12                 graph12 0.959083632
graph4                   graph4 0.905526170
graph23                 graph23 0.895819990
orbit30                 orbit30 0.890931023
coreness               coreness 0.870236330
selfinter             selfinter 0.867817327
graph22                 graph22 0.840227990
orbit50                 orbit50 0.816821582
graph11                 graph11 0.769884346
orbit53                 orbit53 0.704022134
orbit31                 orbit31 0.653522679
orbit65                 orbit65 0.648281078
graph14                 graph14 0.610321474
orbit24                 orbit24 0.562770558
orbit20                 orbit20 0.552389178
graph20                 graph20 0.549582826
orbit38                 orbit38 0.546180495
orbit32                 orbit32 0.537089409
orbit49                 orbit49 0.526356498
upto_fifth           upto_fifth 0.521099430
graph17                 graph17 0.510639056
orbit11                 orbit11 0.495944730
bigcom3                 bigcom3 0.489122220
bigcom92               bigcom92 0.481690452
graph2                   graph2 0.464353171
orbit6                   orbit6 0.463306777
bigcom11               bigcom11 0.462064925
orbit16                 orbit16 0.450897482
orbit56                 orbit56 0.444272821
graph10                 graph10 0.433506202
orbit54                 orbit54 0.417757153
orbit9                   orbit9 0.408589743
orbit45                 orbit45 0.405645553
membership_s1     membership_s1 0.381666739
orbit63                 orbit63 0.356472964
graph3                   graph3 0.352181145
constraint           constraint 0.352015108
orbit22                 orbit22 0.320109865
orbit57                 orbit57 0.318630043
orbit67                 orbit67 0.318230878
bigcom28               bigcom28 0.315874038
orbit68                 orbit68 0.315552557
orbit70                 orbit70 0.313627662
orbit37                 orbit37 0.300336285
graph26                 graph26 0.294434337
orbit46                 orbit46 0.288684622
upto_second         upto_second 0.284644619
orbit42                 orbit42 0.284480029
membership_s30   membership_s30 0.284048038
graph15                 graph15 0.281902732
orbit26                 orbit26 0.279283263
orbit55                 orbit55 0.278318605
orbit35                 orbit35 0.277736651
graph8                   graph8 0.274044313
orbit13                 orbit13 0.264468909
orbit10                 orbit10 0.261543988
orbit41                 orbit41 0.260490131
ratio3                   ratio3 0.258526203
orbit47                 orbit47 0.249666843
orbit29                 orbit29 0.244642756
fifth                     fifth 0.244601656
graph21                 graph21 0.238008449
hubscore               hubscore 0.237781488
graph16                 graph16 0.231154583
graph7                   graph7 0.224431455
orbit44                 orbit44 0.221869223
orbit59                 orbit59 0.218876912
graph5                   graph5 0.208525205
orbit19                 orbit19 0.208057605
orbit1                   orbit1 0.202958680
ratio6                   ratio6 0.198681670
close                     close 0.197762605
orbit2                   orbit2 0.194437232
orbit62                 orbit62 0.193441215
orbit28                 orbit28 0.192838519
graph6                   graph6 0.189624150
membership_s15   membership_s15 0.182464316
graph9                   graph9 0.182200175
graph1                   graph1 0.169201620
orbit5                   orbit5 0.163483978
upto_sixth           upto_sixth 0.155847364
orbit51                 orbit51 0.154939869
sixth                     sixth 0.153965986
orbit21                 orbit21 0.153686386
orbit15                 orbit15 0.146874708
orbit25                 orbit25 0.144561981
graph25                 graph25 0.144411605
orbit64                 orbit64 0.144322149
graph18                 graph18 0.137808061
orbit61                 orbit61 0.135457496
orbit17                 orbit17 0.132811413
orbit33                 orbit33 0.127473430
orbit69                 orbit69 0.123618166
orbit23                 orbit23 0.119194010
evcent                   evcent 0.111487881
graph28                 graph28 0.106668360
orbit66                 orbit66 0.094095860
orbit52                 orbit52 0.093552739
orbit48                 orbit48 0.092431751
bigcom26               bigcom26 0.092101074
second                   second 0.084456409
orbit36                 orbit36 0.080603234
graph27                 graph27 0.080546367
pdi                         pdi 0.079132546
membership_s27   membership_s27 0.078917435
orbit12                 orbit12 0.077586694
bigcom22               bigcom22 0.076258136
orbit43                 orbit43 0.074708604
orbit58                 orbit58 0.073203334
graph0                   graph0 0.072985224
upto_fourth         upto_fourth 0.069945460
orbit40                 orbit40 0.067656594
upto_third           upto_third 0.066328808
orbit4                   orbit4 0.049838652
bigcom101             bigcom101 0.048019447
graph13                 graph13 0.039976648
bigcom181             bigcom181 0.034909810
graph24                 graph24 0.025334810
membership_s5     membership_s5 0.023233298
membership_s4     membership_s4 0.022253640
bigcom38               bigcom38 0.013193031
graph29                 graph29 0.011837797
ecc                         ecc 0.011781790
bigcom104             bigcom104 0.007227342
bigcom73               bigcom73 0.004178716
orbit0                   orbit0 0.000000000
orbit3                   orbit3 0.000000000
orbit7                   orbit7 0.000000000
orbit8                   orbit8 0.000000000
orbit14                 orbit14 0.000000000
orbit27                 orbit27 0.000000000
orbit34                 orbit34 0.000000000
orbit60                 orbit60 0.000000000
orbit71                 orbit71 0.000000000
orbit72                 orbit72 0.000000000
AP                           AP 0.000000000
eccrad                   eccrad 0.000000000
first                     first 0.000000000
bigcom1                 bigcom1 0.000000000
bigcom2                 bigcom2 0.000000000
bigcom4                 bigcom4 0.000000000
bigcom6                 bigcom6 0.000000000
bigcom8                 bigcom8 0.000000000
bigcom9                 bigcom9 0.000000000
bigcom13               bigcom13 0.000000000
bigcom15               bigcom15 0.000000000
bigcom16               bigcom16 0.000000000
bigcom21               bigcom21 0.000000000
bigcom24               bigcom24 0.000000000
bigcom31               bigcom31 0.000000000
bigcom32               bigcom32 0.000000000
bigcom33               bigcom33 0.000000000
bigcom34               bigcom34 0.000000000
bigcom36               bigcom36 0.000000000
bigcom37               bigcom37 0.000000000
bigcom39               bigcom39 0.000000000
bigcom40               bigcom40 0.000000000
bigcom43               bigcom43 0.000000000
bigcom44               bigcom44 0.000000000
bigcom47               bigcom47 0.000000000
bigcom49               bigcom49 0.000000000
bigcom50               bigcom50 0.000000000
bigcom51               bigcom51 0.000000000
bigcom52               bigcom52 0.000000000
bigcom54               bigcom54 0.000000000
bigcom56               bigcom56 0.000000000
bigcom62               bigcom62 0.000000000
bigcom66               bigcom66 0.000000000
bigcom68               bigcom68 0.000000000
bigcom69               bigcom69 0.000000000
bigcom71               bigcom71 0.000000000
bigcom72               bigcom72 0.000000000
bigcom74               bigcom74 0.000000000
bigcom75               bigcom75 0.000000000
bigcom76               bigcom76 0.000000000
bigcom77               bigcom77 0.000000000
bigcom79               bigcom79 0.000000000
bigcom80               bigcom80 0.000000000
bigcom82               bigcom82 0.000000000
bigcom83               bigcom83 0.000000000
bigcom84               bigcom84 0.000000000
bigcom85               bigcom85 0.000000000
bigcom87               bigcom87 0.000000000
bigcom89               bigcom89 0.000000000
bigcom91               bigcom91 0.000000000
bigcom93               bigcom93 0.000000000
bigcom96               bigcom96 0.000000000
bigcom97               bigcom97 0.000000000
bigcom98               bigcom98 0.000000000
bigcom99               bigcom99 0.000000000
bigcom106             bigcom106 0.000000000
bigcom109             bigcom109 0.000000000
bigcom113             bigcom113 0.000000000
bigcom116             bigcom116 0.000000000
bigcom120             bigcom120 0.000000000
bigcom123             bigcom123 0.000000000
bigcom126             bigcom126 0.000000000
bigcom127             bigcom127 0.000000000
bigcom137             bigcom137 0.000000000
bigcom139             bigcom139 0.000000000
bigcom140             bigcom140 0.000000000
bigcom143             bigcom143 0.000000000
bigcom145             bigcom145 0.000000000
bigcom146             bigcom146 0.000000000
bigcom147             bigcom147 0.000000000
bigcom149             bigcom149 0.000000000
bigcom153             bigcom153 0.000000000
bigcom154             bigcom154 0.000000000
bigcom156             bigcom156 0.000000000
bigcom157             bigcom157 0.000000000
bigcom158             bigcom158 0.000000000
bigcom160             bigcom160 0.000000000
bigcom161             bigcom161 0.000000000
bigcom162             bigcom162 0.000000000
bigcom164             bigcom164 0.000000000
bigcom166             bigcom166 0.000000000
bigcom167             bigcom167 0.000000000
bigcom171             bigcom171 0.000000000
bigcom173             bigcom173 0.000000000
bigcom175             bigcom175 0.000000000
bigcom176             bigcom176 0.000000000
bigcom177             bigcom177 0.000000000
bigcom178             bigcom178 0.000000000
bigcom180             bigcom180 0.000000000
bigcom184             bigcom184 0.000000000
bigcom186             bigcom186 0.000000000
bigcom187             bigcom187 0.000000000
bigcom189             bigcom189 0.000000000
bigcom194             bigcom194 0.000000000
bigcom195             bigcom195 0.000000000
bigcom196             bigcom196 0.000000000
bigcom204             bigcom204 0.000000000
bigcom205             bigcom205 0.000000000
bigcom212             bigcom212 0.000000000
bigcom214             bigcom214 0.000000000
bigcom222             bigcom222 0.000000000
bigcom223             bigcom223 0.000000000
bigcom226             bigcom226 0.000000000
bigcom227             bigcom227 0.000000000
bigcom229             bigcom229 0.000000000
bigcom233             bigcom233 0.000000000
bigcom236             bigcom236 0.000000000
bigcom237             bigcom237 0.000000000
bigcom246             bigcom246 0.000000000
bigcom248             bigcom248 0.000000000
bigcom249             bigcom249 0.000000000
bigcom250             bigcom250 0.000000000
bigcom254             bigcom254 0.000000000
bigcom266             bigcom266 0.000000000
bigcom269             bigcom269 0.000000000
bigcom272             bigcom272 0.000000000
bigcom274             bigcom274 0.000000000
bigcom281             bigcom281 0.000000000
bigcom291             bigcom291 0.000000000
bigcom292             bigcom292 0.000000000
bigcom295             bigcom295 0.000000000
bigcom299             bigcom299 0.000000000
bigcom301             bigcom301 0.000000000
bigcom306             bigcom306 0.000000000
bigcom309             bigcom309 0.000000000
bigcom314             bigcom314 0.000000000
bigcom321             bigcom321 0.000000000
bigcom341             bigcom341 0.000000000
bigcom350             bigcom350 0.000000000
bigcom353             bigcom353 0.000000000
bigcom359             bigcom359 0.000000000
bigcom363             bigcom363 0.000000000
bigcom365             bigcom365 0.000000000
bigcom385             bigcom385 0.000000000
bigcom386             bigcom386 0.000000000
bigcom408             bigcom408 0.000000000
bigcom412             bigcom412 0.000000000
bigcom480             bigcom480 0.000000000
membership_s3     membership_s3 0.000000000
membership_s6     membership_s6 0.000000000
membership_s7     membership_s7 0.000000000
membership_s8     membership_s8 0.000000000
membership_s9     membership_s9 0.000000000
membership_s11   membership_s11 0.000000000
membership_s12   membership_s12 0.000000000
membership_s14   membership_s14 0.000000000
membership_s16   membership_s16 0.000000000
membership_s17   membership_s17 0.000000000
membership_s18   membership_s18 0.000000000
membership_s20   membership_s20 0.000000000
membership_s21   membership_s21 0.000000000
membership_s22   membership_s22 0.000000000
membership_s24   membership_s24 0.000000000
membership_s25   membership_s25 0.000000000
membership_s26   membership_s26 0.000000000
membership_s28   membership_s28 0.000000000
membership_s31   membership_s31 0.000000000
membership_s33   membership_s33 0.000000000
membership_s36   membership_s36 0.000000000
membership_s37   membership_s37 0.000000000
[1] "Dataset: all_TnotC Model RF, run: 9 of 10 2015-06-22 19:49:50"
     |      Out-of-bag   |
Tree |      MSE  %Var(y) |
   1 |  0.02336   196.50 |
   2 |  0.02325   195.57 |
   3 |  0.02177   183.16 |
   4 |  0.02059   173.19 |
   5 |  0.01964   165.23 |
   6 |  0.01852   155.79 |
   7 |  0.01792   150.77 |
   8 |  0.01738   146.17 |
   9 |  0.01681   141.40 |
  10 |   0.0166   139.63 |
  11 |  0.01619   136.17 |
  12 |  0.01558   131.09 |
  13 |  0.01549   130.32 |
  14 |  0.01522   128.00 |
  15 |  0.01515   127.41 |
  16 |  0.01498   125.98 |
  17 |  0.01477   124.23 |
  18 |  0.01456   122.51 |
  19 |  0.01449   121.90 |
  20 |  0.01433   120.56 |
  21 |  0.01427   120.03 |
  22 |  0.01414   118.94 |
  23 |  0.01407   118.39 |
  24 |  0.01395   117.32 |
  25 |  0.01386   116.59 |
  26 |  0.01376   115.79 |
  27 |  0.01368   115.04 |
  28 |   0.0136   114.41 |
  29 |  0.01361   114.51 |
  30 |  0.01354   113.91 |
  31 |  0.01352   113.73 |
  32 |  0.01346   113.25 |
  33 |  0.01341   112.84 |
  34 |  0.01339   112.60 |
  35 |  0.01337   112.46 |
  36 |  0.01333   112.15 |
  37 |  0.01329   111.82 |
  38 |  0.01324   111.36 |
  39 |  0.01323   111.28 |
  40 |  0.01321   111.14 |
  41 |  0.01315   110.58 |
  42 |  0.01313   110.42 |
  43 |  0.01313   110.49 |
  44 |  0.01313   110.44 |
  45 |  0.01309   110.14 |
  46 |  0.01309   110.15 |
  47 |  0.01306   109.86 |
  48 |  0.01306   109.82 |
  49 |  0.01304   109.68 |
  50 |  0.01303   109.64 |
  51 |    0.013   109.37 |
  52 |  0.01298   109.19 |
  53 |  0.01295   108.95 |
  54 |  0.01292   108.69 |
  55 |   0.0129   108.53 |
  56 |  0.01288   108.37 |
  57 |  0.01288   108.34 |
  58 |  0.01284   108.05 |
  59 |  0.01284   107.97 |
  60 |  0.01282   107.86 |
  61 |  0.01278   107.50 |
  62 |  0.01279   107.56 |
  63 |  0.01279   107.59 |
  64 |  0.01277   107.43 |
  65 |  0.01278   107.51 |
  66 |  0.01277   107.46 |
  67 |  0.01278   107.50 |
  68 |  0.01276   107.33 |
  69 |  0.01275   107.27 |
  70 |  0.01274   107.20 |
  71 |  0.01273   107.08 |
  72 |  0.01271   106.89 |
  73 |   0.0127   106.85 |
  74 |   0.0127   106.87 |
  75 |  0.01269   106.74 |
  76 |  0.01268   106.69 |
  77 |  0.01267   106.56 |
  78 |  0.01266   106.53 |
  79 |  0.01266   106.54 |
  80 |  0.01266   106.46 |
  81 |  0.01265   106.43 |
  82 |  0.01264   106.35 |
  83 |  0.01263   106.22 |
  84 |  0.01262   106.17 |
  85 |  0.01262   106.16 |
  86 |  0.01262   106.15 |
  87 |   0.0126   106.04 |
  88 |  0.01261   106.07 |
  89 |   0.0126   106.03 |
  90 |  0.01261   106.11 |
  91 |   0.0126   106.01 |
  92 |   0.0126   106.01 |
  93 |   0.0126   105.96 |
  94 |  0.01259   105.89 |
  95 |  0.01259   105.92 |
  96 |  0.01259   105.89 |
  97 |  0.01259   105.93 |
  98 |  0.01257   105.75 |
  99 |  0.01256   105.65 |
 100 |  0.01256   105.66 |
[1] "Random Forest variable coefficients"
                      %IncMSE IncNodePurity
graph0           2.892238e-04  3.544519e-01
graph1           2.616621e-03  2.618019e-01
graph2           2.789233e-05  2.543012e-01
graph3           3.043083e-04  3.612005e-01
graph4           4.842507e-03  5.736082e-01
graph5           1.232896e-03  4.087226e-01
graph6           1.775274e-03  4.349002e-01
graph7           5.244797e-04  2.489446e-01
graph8           7.188617e-05  1.236871e-01
graph9           4.312945e-04  3.632188e-01
graph10          3.767813e-03  7.005479e-01
graph11          6.119957e-03  1.284097e+00
graph12          2.376388e-03  8.093937e-01
graph13          1.475498e-03  4.313536e-01
graph14          2.105121e-03  6.336383e-01
graph15          2.352112e-03  3.336909e-01
graph16          5.216785e-03  6.219862e-01
graph17          3.567130e-03  8.534877e-01
graph18          9.794641e-04  2.238213e-01
graph19          4.254522e-03  6.894709e-01
graph20          2.169489e-03  1.058992e+00
graph21          1.419246e-03  5.141278e-01
graph22          1.034187e-03  3.802930e-01
graph23          2.583740e-03  7.568762e-01
graph24          7.768333e-04  2.804491e-01
graph25          1.318583e-03  5.405828e-01
graph26          6.876277e-04  3.612581e-01
graph27          1.214219e-03  2.395665e-01
graph28          1.072818e-03  3.053782e-01
graph29          2.907879e-04  2.089167e-01
orbit0           2.331642e-04  2.673697e-01
orbit1           1.578513e-03  3.719385e-01
orbit2           5.892641e-05  2.777091e-01
orbit3           8.077947e-04  3.105616e-01
orbit4           5.618279e-04  4.897551e-01
orbit5           7.939510e-04  2.539803e-01
orbit6           6.559798e-03  6.906999e-01
orbit7           7.640654e-04  3.080015e-01
orbit8           1.644045e-03  4.111564e-01
orbit9           4.545037e-04  4.818204e-01
orbit10          2.214708e-04  2.920816e-01
orbit11          2.081248e-04  3.713412e-01
orbit12          9.023888e-04  5.984632e-01
orbit13          2.395520e-04  3.898174e-01
orbit14          1.949465e-04  2.425587e-01
orbit15          7.063619e-04  5.183636e-01
orbit16          6.699170e-04  5.382524e-01
orbit17          2.948488e-03  5.264789e-01
orbit18          3.927255e-03  1.402795e+00
orbit19          2.676416e-03  5.299028e-01
orbit20          1.744838e-03  3.083365e-01
orbit21          7.139975e-04  4.092093e-01
orbit22          3.950709e-03  1.091412e+00
orbit23          2.206280e-04  2.836454e-01
orbit24          3.463512e-03  9.277664e-01
orbit25          7.110521e-04  3.791913e-01
orbit26          2.687501e-04  3.282565e-01
orbit27          2.383446e-03  5.910690e-01
orbit28          1.292658e-03  4.847347e-01
orbit29          1.107058e-03  4.259499e-01
orbit30          1.178753e-03  4.252709e-01
orbit31          7.815505e-04  8.609324e-01
orbit32          1.476449e-03  7.999712e-01
orbit33          8.873081e-04  2.959741e-01
orbit34          1.287023e-03  5.107594e-01
orbit35          6.040100e-03  7.478372e-01
orbit36          2.474156e-03  5.754797e-01
orbit37          8.137947e-04  5.063408e-01
orbit38          1.298727e-03  6.042775e-01
orbit39          2.713445e-03  1.039169e+00
orbit40          9.634654e-04  3.663916e-01
orbit41          3.434167e-04  3.406690e-01
orbit42          4.097685e-04  2.278465e-01
orbit43          1.174459e-03  2.110268e-01
orbit44          1.272953e-03  2.948356e-01
orbit45          6.961609e-03  1.032092e+00
orbit46          6.581079e-04  4.432234e-01
orbit47          1.106411e-03  2.839365e-01
orbit48          6.636149e-04  2.808108e-01
orbit49          3.616749e-03  9.146168e-01
orbit50          1.860221e-03  6.591620e-01
orbit51          5.749287e-04  3.354785e-01
orbit52          3.072897e-03  5.737594e-01
orbit53          6.718216e-04  3.698520e-01
orbit54          1.306924e-03  3.724280e-01
orbit55          2.037123e-04  1.742117e-01
orbit56          4.341631e-03  9.086302e-01
orbit57          4.264908e-04  1.506469e-01
orbit58          1.321493e-04  2.269287e-01
orbit59          7.598170e-04  2.546776e-01
orbit60          6.711304e-05  1.629118e-01
orbit61          4.310519e-04  2.824007e-01
orbit62          1.298456e-03  4.371918e-01
orbit63          2.125569e-03  4.196455e-01
orbit64          2.540351e-03  3.666531e-01
orbit65          1.428744e-03  6.859310e-01
orbit66          2.662944e-04  2.202715e-01
orbit67          4.181972e-04  2.853738e-01
orbit68          1.378610e-03  1.659388e-01
orbit69          1.342753e-03  2.814990e-01
orbit70          2.515906e-03  4.493218e-01
orbit71          1.086733e-04  2.968776e-01
orbit72          2.691177e-04  1.173195e-01
AP               3.887783e-05  2.702859e-01
bet              2.333875e-03  1.590783e+00
ecc              8.844315e-06  1.141373e-01
eccrad           1.180030e-04  2.300088e-01
close            6.215275e-04  4.401764e-01
constraint       9.543862e-04  1.031031e+00
coreness         1.282807e-03  3.669808e-01
knn              2.839789e-03  1.719679e+00
hubscore         5.495674e-04  6.921332e-01
pagerank         4.088423e-03  3.012768e+00
trans            1.535888e-03  1.325308e+00
evcent           7.053980e-04  3.698159e-01
first            3.386147e-04  2.707446e-01
upto_second      2.650518e-03  5.544274e-01
upto_third       6.603200e-04  4.111270e-01
upto_fourth      9.466151e-04  4.207933e-01
upto_fifth       2.920530e-03  8.180916e-01
upto_sixth       2.099661e-03  8.592084e-01
second           3.268188e-03  3.965595e-01
third            4.274552e-03  1.199391e+00
fourth           2.232943e-03  1.575715e+00
fifth            1.845500e-03  1.020948e+00
sixth            1.570098e-03  9.807709e-01
ratio1           2.476727e-03  1.829448e+00
ratio2           9.649855e-03  2.740149e+00
ratio3           2.043263e-03  1.401191e+00
ratio4           5.427413e-03  1.648189e+00
ratio5           3.877230e-03  5.701791e+00
ratio6           1.923399e-03  1.289909e+00
selfinter        2.031046e-03  4.892159e-01
walktrap_vertex  1.318052e-03  1.981591e+00
bigcom1          2.284148e-06  1.775000e-02
bigcom2          0.000000e+00  1.040834e-19
bigcom3          2.522577e-04  4.765773e-01
bigcom4          7.004403e-05  6.966862e-02
bigcom6         -2.711573e-05  4.012757e-01
bigcom8          0.000000e+00  7.480995e-20
bigcom9          0.000000e+00  3.816392e-19
bigcom11         4.135943e-05  3.990926e-01
bigcom13         0.000000e+00  9.280771e-19
bigcom15         0.000000e+00  0.000000e+00
bigcom16         0.000000e+00  1.821460e-19
bigcom21         0.000000e+00  4.943962e-19
bigcom22         7.368907e-05  7.320377e-02
bigcom24         0.000000e+00  0.000000e+00
bigcom26        -1.920891e-05  2.616627e-01
bigcom28         3.127510e-04  2.987776e-01
bigcom30         4.680900e-04  1.044686e+00
bigcom31         0.000000e+00  3.035766e-20
bigcom32         0.000000e+00  8.673617e-20
bigcom33        -3.019143e-05  5.418139e-01
bigcom34         0.000000e+00  0.000000e+00
bigcom36         0.000000e+00  7.589415e-20
bigcom37         0.000000e+00  0.000000e+00
bigcom38         6.386020e-05  2.223916e-01
bigcom39         0.000000e+00  4.163336e-19
[truncated: 135,703 more chars]
