# Supplementary material for: Distinctive Behaviors of Druggable Proteins in Cellular Networks
Source: PLoS Comput Biol. 2015 Dec 23;11(12):e1004597. doi: 10.1371/journal.pcbi.1004597 (PMC4689399; doi:10.1371/journal.pcbi.1004597)
Supplement: S1 File — (ZIP) [file pcbi.1004597.s004.zip › S1_File/direct.blast.20150613_all_predict.ppi.optimised_Target_results_high_C.txt]

[[1]]
[1] "high_C"

[1] "Dataset: high_C Model GBM, run: 1 of 5 2015-06-22 18:16:57"
Iter   TrainDeviance   ValidDeviance   StepSize   Improve
     1        0.8687            -nan     0.0100    0.0012
     2        0.8630            -nan     0.0100    0.0011
     3        0.8575            -nan     0.0100    0.0006
     4        0.8520            -nan     0.0100    0.0008
     5        0.8457            -nan     0.0100    0.0010
     6        0.8406            -nan     0.0100    0.0005
     7        0.8364            -nan     0.0100    0.0008
     8        0.8323            -nan     0.0100    0.0007
     9        0.8272            -nan     0.0100    0.0011
    10        0.8226            -nan     0.0100    0.0007
    20        0.7794            -nan     0.0100    0.0001
    40        0.7120            -nan     0.0100    0.0001
    60        0.6577            -nan     0.0100    0.0001
    80        0.6113            -nan     0.0100    0.0001
   100        0.5704            -nan     0.0100    0.0001
   120        0.5365            -nan     0.0100    0.0001
   140        0.5047            -nan     0.0100   -0.0000
   160        0.4771            -nan     0.0100   -0.0001
   180        0.4517            -nan     0.0100    0.0000
   200        0.4283            -nan     0.0100   -0.0001
   203        0.4252            -nan     0.0100   -0.0001

[1] "GBM variable coefficients"
                            var    rel.inf
V1                           V1 4.57372140
outer                     outer 3.54821001
ratio5                   ratio5 2.99405622
orbit45                 orbit45 2.96608151
orbit70                 orbit70 2.81463498
orbit65                 orbit65 2.61386558
comsize                 comsize 2.53350697
walktrap_vertex walktrap_vertex 2.42634071
ratio4                   ratio4 2.33827767
spin_vertex         spin_vertex 2.18164490
orbit24                 orbit24 2.08522123
orbit31                 orbit31 1.96566051
orbit56                 orbit56 1.89084885
V2                           V2 1.81331308
ioratio                 ioratio 1.61206002
trans                     trans 1.45657096
adhesion               adhesion 1.32083588
third                     third 1.28802568
orbit62                 orbit62 1.19780591
orbit18                 orbit18 1.18391212
orbit54                 orbit54 1.16264684
graph22                 graph22 1.15389514
orbit27                 orbit27 1.11488918
inner                     inner 1.07002320
graph20                 graph20 1.01530348
pagerank               pagerank 0.97649055
ratio1                   ratio1 0.89492689
orbit6                   orbit6 0.88762384
ratio6                   ratio6 0.88634998
orbit25                 orbit25 0.86839057
graph11                 graph11 0.86219680
ratio3                   ratio3 0.85711733
cohesion               cohesion 0.84899067
orbit50                 orbit50 0.82993911
orbit49                 orbit49 0.81407199
graph4                   graph4 0.80742340
knn                         knn 0.79092852
orbit46                 orbit46 0.76936761
graph8                   graph8 0.75099786
orbit19                 orbit19 0.73728983
graph5                   graph5 0.71809686
orbit55                 orbit55 0.68627991
orbit66                 orbit66 0.67141653
graph29                 graph29 0.67107978
upto_fifth           upto_fifth 0.66340918
constraint           constraint 0.65090083
orbit4                   orbit4 0.63436576
orbit22                 orbit22 0.62269032
bet                         bet 0.61816914
orbit5                   orbit5 0.61630438
graph27                 graph27 0.60906645
orbit59                 orbit59 0.56315590
orbit16                 orbit16 0.55626099
membership_s4     membership_s4 0.55560942
orbit39                 orbit39 0.55425454
graph0                   graph0 0.55277398
orbit36                 orbit36 0.53050740
orbit69                 orbit69 0.52733145
graph14                 graph14 0.52351657
orbit35                 orbit35 0.52333429
orbit2                   orbit2 0.51538284
orbit67                 orbit67 0.51495226
orbit41                 orbit41 0.50471354
upto_sixth           upto_sixth 0.49650835
graph12                 graph12 0.49275222
orbit52                 orbit52 0.48761341
graph9                   graph9 0.48383948
graph2                   graph2 0.48378756
orbit37                 orbit37 0.48322733
orbit20                 orbit20 0.47546753
graph23                 graph23 0.47486633
graph7                   graph7 0.47369849
graph17                 graph17 0.47127027
orbit28                 orbit28 0.46973508
orbit15                 orbit15 0.45824994
sixth                     sixth 0.45095275
orbit9                   orbit9 0.44995682
graph26                 graph26 0.43722962
graph15                 graph15 0.43648991
orbit42                 orbit42 0.43522127
close                     close 0.43064279
orbit63                 orbit63 0.42280202
graph1                   graph1 0.41857639
graph28                 graph28 0.41539486
orbit40                 orbit40 0.41409565
orbit29                 orbit29 0.40806124
orbit26                 orbit26 0.40685100
orbit71                 orbit71 0.40137961
graph25                 graph25 0.39812123
graph18                 graph18 0.38880265
graph24                 graph24 0.38274725
orbit57                 orbit57 0.36929033
graph3                   graph3 0.35440287
orbit12                 orbit12 0.34467205
orbit32                 orbit32 0.33144132
fourth                   fourth 0.33022678
orbit13                 orbit13 0.32508486
bigcom40               bigcom40 0.32247417
orbit43                 orbit43 0.31925186
orbit64                 orbit64 0.31676433
orbit7                   orbit7 0.31532662
orbit68                 orbit68 0.30905594
orbit30                 orbit30 0.29798102
orbit21                 orbit21 0.29364352
upto_fourth         upto_fourth 0.29004269
graph10                 graph10 0.28960939
orbit11                 orbit11 0.28754862
upto_third           upto_third 0.28626865
graph19                 graph19 0.28570253
ratio2                   ratio2 0.27103760
orbit33                 orbit33 0.26428946
orbit38                 orbit38 0.26294598
orbit48                 orbit48 0.26011587
graph13                 graph13 0.25969145
orbit44                 orbit44 0.25645214
orbit23                 orbit23 0.23345156
graph21                 graph21 0.23098614
hubscore               hubscore 0.22925369
fifth                     fifth 0.22811160
orbit17                 orbit17 0.22807438
orbit53                 orbit53 0.22613978
orbit61                 orbit61 0.21718350
graph6                   graph6 0.21212041
graph16                 graph16 0.20655676
orbit58                 orbit58 0.19553800
membership_s7     membership_s7 0.17646020
orbit51                 orbit51 0.17326683
pdi                         pdi 0.13294471
AP                           AP 0.11369308
orbit47                 orbit47 0.11206068
bigcom28               bigcom28 0.10527082
selfinter             selfinter 0.09711892
orbit60                 orbit60 0.09492663
bigcom4                 bigcom4 0.09472505
orbit10                 orbit10 0.09322358
membership_s30   membership_s30 0.07598925
membership_s27   membership_s27 0.06552914
orbit1                   orbit1 0.06054461
membership_s32   membership_s32 0.04498305
upto_second         upto_second 0.04498033
evcent                   evcent 0.04223555
ecc                         ecc 0.03914606
second                   second 0.02126633
bigcom22               bigcom22 0.01293745
bigcom3                 bigcom3 0.01259155
orbit0                   orbit0 0.00000000
orbit3                   orbit3 0.00000000
orbit8                   orbit8 0.00000000
orbit14                 orbit14 0.00000000
orbit34                 orbit34 0.00000000
orbit72                 orbit72 0.00000000
eccrad                   eccrad 0.00000000
coreness               coreness 0.00000000
first                     first 0.00000000
bigcom1                 bigcom1 0.00000000
bigcom2                 bigcom2 0.00000000
bigcom6                 bigcom6 0.00000000
bigcom8                 bigcom8 0.00000000
bigcom9                 bigcom9 0.00000000
bigcom11               bigcom11 0.00000000
bigcom13               bigcom13 0.00000000
bigcom15               bigcom15 0.00000000
bigcom16               bigcom16 0.00000000
bigcom21               bigcom21 0.00000000
bigcom24               bigcom24 0.00000000
bigcom26               bigcom26 0.00000000
bigcom30               bigcom30 0.00000000
bigcom31               bigcom31 0.00000000
bigcom32               bigcom32 0.00000000
bigcom33               bigcom33 0.00000000
bigcom34               bigcom34 0.00000000
bigcom36               bigcom36 0.00000000
bigcom37               bigcom37 0.00000000
bigcom38               bigcom38 0.00000000
bigcom39               bigcom39 0.00000000
bigcom43               bigcom43 0.00000000
bigcom44               bigcom44 0.00000000
bigcom46               bigcom46 0.00000000
bigcom47               bigcom47 0.00000000
bigcom49               bigcom49 0.00000000
bigcom50               bigcom50 0.00000000
bigcom51               bigcom51 0.00000000
bigcom52               bigcom52 0.00000000
bigcom54               bigcom54 0.00000000
bigcom56               bigcom56 0.00000000
bigcom62               bigcom62 0.00000000
bigcom66               bigcom66 0.00000000
bigcom68               bigcom68 0.00000000
bigcom69               bigcom69 0.00000000
bigcom71               bigcom71 0.00000000
bigcom72               bigcom72 0.00000000
bigcom73               bigcom73 0.00000000
bigcom74               bigcom74 0.00000000
bigcom75               bigcom75 0.00000000
bigcom76               bigcom76 0.00000000
bigcom77               bigcom77 0.00000000
bigcom79               bigcom79 0.00000000
bigcom80               bigcom80 0.00000000
bigcom82               bigcom82 0.00000000
bigcom83               bigcom83 0.00000000
bigcom84               bigcom84 0.00000000
bigcom85               bigcom85 0.00000000
bigcom87               bigcom87 0.00000000
bigcom89               bigcom89 0.00000000
bigcom91               bigcom91 0.00000000
bigcom92               bigcom92 0.00000000
bigcom93               bigcom93 0.00000000
bigcom96               bigcom96 0.00000000
bigcom97               bigcom97 0.00000000
bigcom98               bigcom98 0.00000000
bigcom99               bigcom99 0.00000000
bigcom101             bigcom101 0.00000000
bigcom104             bigcom104 0.00000000
bigcom106             bigcom106 0.00000000
bigcom109             bigcom109 0.00000000
bigcom113             bigcom113 0.00000000
bigcom116             bigcom116 0.00000000
bigcom120             bigcom120 0.00000000
bigcom123             bigcom123 0.00000000
bigcom126             bigcom126 0.00000000
bigcom127             bigcom127 0.00000000
bigcom137             bigcom137 0.00000000
bigcom139             bigcom139 0.00000000
bigcom140             bigcom140 0.00000000
bigcom143             bigcom143 0.00000000
bigcom145             bigcom145 0.00000000
bigcom146             bigcom146 0.00000000
bigcom147             bigcom147 0.00000000
bigcom149             bigcom149 0.00000000
bigcom153             bigcom153 0.00000000
bigcom154             bigcom154 0.00000000
bigcom156             bigcom156 0.00000000
bigcom157             bigcom157 0.00000000
bigcom158             bigcom158 0.00000000
bigcom160             bigcom160 0.00000000
bigcom161             bigcom161 0.00000000
bigcom162             bigcom162 0.00000000
bigcom164             bigcom164 0.00000000
bigcom166             bigcom166 0.00000000
bigcom167             bigcom167 0.00000000
bigcom171             bigcom171 0.00000000
bigcom173             bigcom173 0.00000000
bigcom175             bigcom175 0.00000000
bigcom176             bigcom176 0.00000000
bigcom177             bigcom177 0.00000000
bigcom178             bigcom178 0.00000000
bigcom180             bigcom180 0.00000000
bigcom181             bigcom181 0.00000000
bigcom184             bigcom184 0.00000000
bigcom186             bigcom186 0.00000000
bigcom187             bigcom187 0.00000000
bigcom189             bigcom189 0.00000000
bigcom194             bigcom194 0.00000000
bigcom195             bigcom195 0.00000000
bigcom196             bigcom196 0.00000000
bigcom204             bigcom204 0.00000000
bigcom205             bigcom205 0.00000000
bigcom212             bigcom212 0.00000000
bigcom214             bigcom214 0.00000000
bigcom222             bigcom222 0.00000000
bigcom223             bigcom223 0.00000000
bigcom226             bigcom226 0.00000000
bigcom227             bigcom227 0.00000000
bigcom229             bigcom229 0.00000000
bigcom233             bigcom233 0.00000000
bigcom236             bigcom236 0.00000000
bigcom237             bigcom237 0.00000000
bigcom246             bigcom246 0.00000000
bigcom248             bigcom248 0.00000000
bigcom249             bigcom249 0.00000000
bigcom250             bigcom250 0.00000000
bigcom254             bigcom254 0.00000000
bigcom266             bigcom266 0.00000000
bigcom269             bigcom269 0.00000000
bigcom272             bigcom272 0.00000000
bigcom274             bigcom274 0.00000000
bigcom281             bigcom281 0.00000000
bigcom291             bigcom291 0.00000000
bigcom292             bigcom292 0.00000000
bigcom295             bigcom295 0.00000000
bigcom299             bigcom299 0.00000000
bigcom301             bigcom301 0.00000000
bigcom306             bigcom306 0.00000000
bigcom309             bigcom309 0.00000000
bigcom314             bigcom314 0.00000000
bigcom321             bigcom321 0.00000000
bigcom341             bigcom341 0.00000000
bigcom350             bigcom350 0.00000000
bigcom353             bigcom353 0.00000000
bigcom359             bigcom359 0.00000000
bigcom363             bigcom363 0.00000000
bigcom365             bigcom365 0.00000000
bigcom385             bigcom385 0.00000000
bigcom386             bigcom386 0.00000000
bigcom408             bigcom408 0.00000000
bigcom412             bigcom412 0.00000000
bigcom480             bigcom480 0.00000000
membership_s1     membership_s1 0.00000000
membership_s3     membership_s3 0.00000000
membership_s5     membership_s5 0.00000000
membership_s6     membership_s6 0.00000000
membership_s8     membership_s8 0.00000000
membership_s9     membership_s9 0.00000000
membership_s11   membership_s11 0.00000000
membership_s12   membership_s12 0.00000000
membership_s14   membership_s14 0.00000000
membership_s15   membership_s15 0.00000000
membership_s16   membership_s16 0.00000000
membership_s17   membership_s17 0.00000000
membership_s18   membership_s18 0.00000000
membership_s20   membership_s20 0.00000000
membership_s21   membership_s21 0.00000000
membership_s22   membership_s22 0.00000000
membership_s24   membership_s24 0.00000000
membership_s25   membership_s25 0.00000000
membership_s26   membership_s26 0.00000000
membership_s28   membership_s28 0.00000000
membership_s31   membership_s31 0.00000000
membership_s33   membership_s33 0.00000000
membership_s36   membership_s36 0.00000000
membership_s37   membership_s37 0.00000000
[1] "Dataset: high_C Model RF, run: 1 of 5 2015-06-22 18:17:22"
     |      Out-of-bag   |
Tree |      MSE  %Var(y) |
   1 |   0.2814   211.16 |
   2 |   0.2435   182.68 |
   3 |   0.2365   177.44 |
   4 |   0.2295   172.16 |
   5 |   0.2154   161.63 |
   6 |   0.2059   154.45 |
   7 |   0.1945   145.91 |
   8 |   0.1797   134.85 |
   9 |   0.1743   130.78 |
  10 |   0.1687   126.57 |
  11 |   0.1645   123.42 |
  12 |   0.1612   120.92 |
  13 |   0.1572   117.93 |
  14 |   0.1537   115.29 |
  15 |   0.1516   113.71 |
  16 |   0.1498   112.37 |
  17 |   0.1483   111.29 |
  18 |   0.1475   110.69 |
  19 |   0.1462   109.69 |
  20 |   0.1457   109.30 |
  21 |   0.1458   109.36 |
  22 |   0.1443   108.29 |
  23 |   0.1435   107.69 |
  24 |   0.1432   107.46 |
  25 |   0.1428   107.14 |
  26 |   0.1424   106.86 |
  27 |   0.1411   105.83 |
  28 |   0.1398   104.86 |
  29 |   0.1395   104.66 |
  30 |   0.1386   104.02 |
  31 |   0.1379   103.50 |
  32 |   0.1379   103.47 |
  33 |   0.1379   103.45 |
  34 |   0.1368   102.62 |
  35 |   0.1358   101.92 |
  36 |   0.1356   101.71 |
  37 |   0.1349   101.24 |
  38 |   0.1345   100.90 |
  39 |   0.1341   100.60 |
  40 |   0.1337   100.28 |
  41 |    0.133    99.81 |
  42 |   0.1329    99.72 |
  43 |   0.1328    99.64 |
  44 |   0.1327    99.54 |
  45 |   0.1327    99.57 |
  46 |   0.1324    99.32 |
  47 |   0.1325    99.39 |
  48 |   0.1327    99.60 |
  49 |   0.1325    99.40 |
  50 |   0.1326    99.48 |
  51 |    0.133    99.79 |
  52 |   0.1329    99.69 |
  53 |   0.1327    99.59 |
  54 |   0.1325    99.40 |
  55 |   0.1322    99.19 |
  56 |   0.1318    98.91 |
  57 |   0.1321    99.08 |
  58 |   0.1322    99.17 |
  59 |   0.1322    99.16 |
  60 |    0.132    99.01 |
  61 |    0.132    99.01 |
  62 |   0.1317    98.84 |
  63 |   0.1315    98.66 |
  64 |   0.1315    98.66 |
  65 |   0.1316    98.76 |
  66 |   0.1315    98.67 |
  67 |   0.1316    98.72 |
  68 |   0.1312    98.42 |
  69 |   0.1309    98.19 |
  70 |   0.1308    98.16 |
  71 |   0.1309    98.23 |
  72 |    0.131    98.29 |
  73 |   0.1313    98.51 |
  74 |   0.1312    98.44 |
  75 |   0.1311    98.36 |
  76 |   0.1309    98.20 |
  77 |   0.1306    98.01 |
  78 |   0.1304    97.80 |
  79 |   0.1303    97.74 |
  80 |   0.1304    97.84 |
  81 |   0.1301    97.62 |
  82 |   0.1303    97.78 |
  83 |   0.1302    97.68 |
  84 |   0.1299    97.45 |
  85 |   0.1298    97.38 |
  86 |   0.1296    97.24 |
  87 |   0.1294    97.12 |
  88 |   0.1292    96.93 |
  89 |   0.1293    97.02 |
  90 |   0.1293    96.98 |
  91 |   0.1294    97.05 |
  92 |   0.1292    96.97 |
  93 |   0.1295    97.14 |
  94 |   0.1296    97.25 |
  95 |   0.1297    97.28 |
  96 |   0.1294    97.08 |
  97 |   0.1297    97.30 |
  98 |   0.1298    97.37 |
  99 |   0.1295    97.17 |
 100 |   0.1295    97.13 |
[1] "Random Forest variable coefficients"
                      %IncMSE IncNodePurity
graph0           4.115622e-04  3.233376e-01
graph1           4.820441e-04  2.802055e-01
graph2           2.554637e-03  5.526016e-01
graph3           3.856245e-05  2.499956e-01
graph4           2.529589e-03  7.305689e-01
graph5           1.264937e-03  2.384990e-01
graph6           1.042187e-03  2.699408e-01
graph7           1.377907e-03  3.309635e-01
graph8           1.407665e-03  4.136145e-01
graph9           1.384723e-03  3.692930e-01
graph10          2.730042e-03  4.266894e-01
graph11          4.007630e-03  1.232620e+00
graph12          2.295747e-03  4.789245e-01
graph13          2.671192e-03  4.269836e-01
graph14          1.121912e-03  3.971605e-01
graph15          3.935369e-03  3.866318e-01
graph16          1.885268e-03  4.442804e-01
graph17          1.191344e-03  5.742577e-01
graph18          2.169794e-03  3.433956e-01
graph19          1.334511e-03  1.722968e-01
graph20          2.850455e-03  1.133949e+00
graph21          1.911614e-03  4.725601e-01
graph22          4.642781e-03  1.088949e+00
graph23          2.506185e-03  6.042604e-01
graph24          1.591670e-03  3.746093e-01
graph25          1.330660e-03  4.031324e-01
graph26          4.856898e-03  9.780182e-01
graph27          1.596176e-03  5.756900e-01
graph28          2.478456e-03  9.238617e-01
graph29          2.919622e-04  5.233592e-01
orbit0           8.040050e-04  2.219272e-01
orbit1           5.926666e-04  5.864045e-01
orbit2           8.928178e-04  5.176826e-01
orbit3           1.144960e-03  3.656637e-01
orbit4           3.005962e-03  5.738818e-01
orbit5           2.966775e-04  3.567011e-01
orbit6           2.190837e-03  1.005022e+00
orbit7           5.103422e-04  4.400702e-01
orbit8           1.685558e-03  6.075946e-01
orbit9           4.091352e-03  8.358525e-01
orbit10          1.840410e-03  5.828205e-01
orbit11          9.254734e-04  3.577823e-01
orbit12          3.268506e-03  5.256385e-01
orbit13          1.993063e-03  3.989509e-01
orbit14          1.175163e-03  3.765191e-01
orbit15          4.981222e-03  4.305624e-01
orbit16          7.605808e-04  4.415811e-01
orbit17          9.925458e-04  4.754521e-01
orbit18          1.851644e-03  1.024946e+00
orbit19          2.529436e-03  9.545362e-01
orbit20          1.466416e-03  5.408977e-01
orbit21          1.409255e-03  5.242161e-01
orbit22          1.830040e-03  1.331226e+00
orbit23          5.819227e-04  4.555478e-01
orbit24          1.633362e-02  2.244111e+00
orbit25          2.882178e-03  6.710787e-01
orbit26          1.669807e-03  3.479712e-01
orbit27          7.860159e-03  1.079116e+00
orbit28          4.644844e-04  3.662959e-01
orbit29          1.703536e-03  3.353546e-01
orbit30          1.440953e-03  6.473987e-01
orbit31          1.977246e-03  1.573908e+00
orbit32          9.180086e-04  7.109194e-01
orbit33          1.381442e-03  3.581846e-01
orbit34          1.633882e-03  4.903964e-01
orbit35          6.781377e-03  1.132126e+00
orbit36          1.315399e-03  7.928485e-01
orbit37          3.791090e-03  8.899245e-01
orbit38          2.520438e-03  4.658590e-01
orbit39          3.099508e-03  1.006323e+00
orbit40          2.709663e-03  6.490733e-01
orbit41          1.267669e-03  5.497847e-01
orbit42          2.026270e-03  3.582602e-01
orbit43          1.610496e-03  5.202568e-01
orbit44          1.972205e-03  5.611656e-01
orbit45          2.175380e-02  2.855604e+00
orbit46          1.266044e-02  1.218107e+00
orbit47          1.678522e-03  4.633007e-01
orbit48          1.016439e-03  6.268437e-01
orbit49          3.016654e-03  1.092148e+00
orbit50          2.383414e-03  1.203660e+00
orbit51          5.785185e-03  7.513328e-01
orbit52          6.412780e-03  6.312566e-01
orbit53          1.080228e-03  3.326097e-01
orbit54          5.999306e-03  1.723203e+00
orbit55          1.132901e-03  8.333051e-01
orbit56          1.279422e-02  2.714126e+00
orbit57          7.399163e-04  5.256705e-01
orbit58          2.112159e-03  5.481036e-01
orbit59          8.896826e-03  1.323123e+00
orbit60          1.619369e-03  2.927679e-01
orbit61          8.288510e-04  5.131136e-01
orbit62          3.120929e-03  1.258111e+00
orbit63          1.750323e-03  8.579972e-01
orbit64          1.133771e-03  4.416221e-01
orbit65          1.276032e-02  3.598005e+00
orbit66          4.061725e-03  1.509864e+00
orbit67          2.612184e-03  7.220113e-01
orbit68          1.887620e-03  5.922272e-01
orbit69          1.347121e-03  5.230787e-01
orbit70          4.078907e-03  3.141897e+00
orbit71          2.269418e-03  6.771803e-01
orbit72          9.044893e-04  7.252267e-01
AP               3.057689e-06  1.174977e-01
bet              1.873694e-03  9.155064e-01
ecc              0.000000e+00  0.000000e+00
eccrad           0.000000e+00  8.243406e-17
close            1.029998e-03  3.390490e-01
constraint       1.404643e-03  6.170634e-01
coreness         9.068089e-04  1.487559e-01
knn              1.551196e-03  1.053309e+00
hubscore         5.596816e-03  4.463656e-01
pagerank         1.382493e-03  9.144234e-01
trans            2.332280e-03  1.587063e+00
evcent           2.601341e-03  5.041660e-01
first           -8.037519e-06  1.619871e-01
upto_second      1.512500e-03  6.418094e-01
upto_third       4.070347e-03  4.841670e-01
upto_fourth      8.489588e-04  4.515964e-01
upto_fifth       9.843067e-04  8.044732e-01
upto_sixth       5.461090e-04  5.064221e-01
second           8.483405e-04  5.284457e-01
third            9.331561e-04  1.300857e+00
fourth           2.010013e-03  8.031576e-01
fifth            1.466722e-03  5.144812e-01
sixth            1.452551e-03  8.464277e-01
ratio1           2.442577e-03  9.865699e-01
ratio2           6.039994e-04  5.300100e-01
ratio3           7.179753e-03  1.002476e+00
ratio4           4.086464e-04  1.928136e+00
ratio5           2.208902e-03  3.152488e+00
ratio6           6.405321e-04  9.939390e-01
selfinter        1.755986e-04  1.004586e-01
walktrap_vertex -2.156621e-04  2.207240e+00
bigcom1         -3.450581e-06  1.013880e-01
bigcom2          0.000000e+00  0.000000e+00
bigcom3         -6.596894e-06  1.289347e-01
bigcom4          5.313181e-04  1.807593e-01
bigcom6          0.000000e+00  0.000000e+00
bigcom8          0.000000e+00  9.629630e-03
bigcom9          0.000000e+00  0.000000e+00
bigcom11         0.000000e+00  0.000000e+00
bigcom13         0.000000e+00  0.000000e+00
bigcom15         0.000000e+00  0.000000e+00
bigcom16         0.000000e+00  0.000000e+00
bigcom21        -6.019365e-06  1.173559e-01
bigcom22         7.410687e-06  4.447631e-02
bigcom24         0.000000e+00  0.000000e+00
bigcom26         0.000000e+00  0.000000e+00
bigcom28         2.085226e-03  4.716613e-01
bigcom30        -8.357819e-06  2.413711e-02
bigcom31         0.000000e+00  0.000000e+00
bigcom32         0.000000e+00  2.220446e-18
bigcom33         0.000000e+00  0.000000e+00
bigcom34         0.000000e+00  0.000000e+00
bigcom36         0.000000e+00  0.000000e+00
bigcom37         0.000000e+00  0.000000e+00
bigcom38         0.000000e+00  0.000000e+00
bigcom39         0.000000e+00  0.000000e+00
bigcom40         2.696521e-04  3.924597e-01
bigcom43         0.000000e+00  0.000000e+00
bigcom44         0.000000e+00  8.571429e-03
bigcom46         0.000000e+00  0.000000e+00
bigcom47         0.000000e+00  0.000000e+00
bigcom49         0.000000e+00  0.000000e+00
bigcom50         0.000000e+00  0.000000e+00
bigcom51         0.000000e+00  0.000000e+00
bigcom52         0.000000e+00  0.000000e+00
bigcom54         0.000000e+00  0.000000e+00
bigcom56         0.000000e+00  0.000000e+00
bigcom62         0.000000e+00  0.000000e+00
bigcom66         0.000000e+00  0.000000e+00
bigcom68         0.000000e+00  0.000000e+00
bigcom69         0.000000e+00  0.000000e+00
bigcom71         0.000000e+00  3.294625e-01
bigcom72         0.000000e+00  0.000000e+00
bigcom73         0.000000e+00  0.000000e+00
bigcom74         0.000000e+00  0.000000e+00
bigcom75         0.000000e+00  0.000000e+00
bigcom76         0.000000e+00  0.000000e+00
bigcom77         0.000000e+00  0.000000e+00
bigcom79         0.000000e+00  0.000000e+00
bigcom80         0.000000e+00  0.000000e+00
bigcom82         0.000000e+00  0.000000e+00
bigcom83         0.000000e+00  0.000000e+00
bigcom84         0.000000e+00  0.000000e+00
bigcom85         0.000000e+00  0.000000e+00
bigcom87         0.000000e+00  0.000000e+00
bigcom89         0.000000e+00  0.000000e+00
bigcom91         0.000000e+00  0.000000e+00
bigcom92         0.000000e+00  0.000000e+00
bigcom93         0.000000e+00  0.000000e+00
bigcom96         0.000000e+00  0.000000e+00
bigcom97         0.000000e+00  0.000000e+00
bigcom98         0.000000e+00  0.000000e+00
bigcom99         0.000000e+00  0.000000e+00
bigcom101        0.000000e+00  0.000000e+00
bigcom104        0.000000e+00  0.000000e+00
bigcom106        0.000000e+00  0.000000e+00
bigcom109        0.000000e+00  0.000000e+00
bigcom113        0.000000e+00  0.000000e+00
bigcom116       -8.245000e-05  1.553394e-01
bigcom120        0.000000e+00  0.000000e+00
bigcom123        0.000000e+00  0.000000e+00
bigcom126        0.000000e+00  0.000000e+00
bigcom127        0.000000e+00  0.000000e+00
bigcom137        0.000000e+00  0.000000e+00
bigcom139        0.000000e+00  0.000000e+00
bigcom140        0.000000e+00  0.000000e+00
bigcom143        0.000000e+00  0.000000e+00
bigcom145        0.000000e+00  0.000000e+00
bigcom146        0.000000e+00  0.000000e+00
bigcom147        0.000000e+00  0.000000e+00
bigcom149        0.000000e+00  0.000000e+00
bigcom153        0.000000e+00  0.000000e+00
bigcom154        0.000000e+00  0.000000e+00
bigcom156        0.000000e+00  0.000000e+00
bigcom157        0.000000e+00  0.000000e+00
bigcom158        0.000000e+00  0.000000e+00
bigcom160        0.000000e+00  0.000000e+00
bigcom161        0.000000e+00  0.000000e+00
bigcom162        0.000000e+00  0.000000e+00
bigcom164        0.000000e+00  0.000000e+00
bigcom166        0.000000e+00  0.000000e+00
bigcom167        0.000000e+00  0.000000e+00
bigcom171        0.000000e+00  0.000000e+00
bigcom173        0.000000e+00  0.000000e+00
bigcom175        0.000000e+00  0.000000e+00
bigcom176        0.000000e+00  0.000000e+00
bigcom177        0.000000e+00  0.000000e+00
bigcom178        0.000000e+00  0.000000e+00
bigcom180        0.000000e+00  0.000000e+00
bigcom181        0.000000e+00  0.000000e+00
bigcom184        0.000000e+00  0.000000e+00
bigcom186        0.000000e+00  0.000000e+00
bigcom187        0.000000e+00  0.000000e+00
bigcom189        0.000000e+00  0.000000e+00
bigcom194        0.000000e+00  0.000000e+00
bigcom195        0.000000e+00  0.000000e+00
bigcom196        0.000000e+00  0.000000e+00
bigcom204        0.000000e+00  0.000000e+00
bigcom205        0.000000e+00  0.000000e+00
bigcom212        0.000000e+00  0.000000e+00
bigcom214        0.000000e+00  0.000000e+00
bigcom222        0.000000e+00  0.000000e+00
bigcom223        0.000000e+00  0.000000e+00
bigcom226        0.000000e+00  0.000000e+00
bigcom227        0.000000e+00  0.000000e+00
bigcom229        0.000000e+00  0.000000e+00
bigcom233        0.000000e+00  0.000000e+00
bigcom236        0.000000e+00  0.000000e+00
bigcom237        0.000000e+00  0.000000e+00
bigcom246        0.000000e+00  0.000000e+00
bigcom248        0.000000e+00  9.835950e-02
bigcom249        0.000000e+00  0.000000e+00
bigcom250        0.000000e+00  0.000000e+00
bigcom254        0.000000e+00  0.000000e+00
bigcom266        0.000000e+00  0.000000e+00
bigcom269        0.000000e+00  0.000000e+00
bigcom272        0.000000e+00  0.000000e+00
bigcom274        0.000000e+00  0.000000e+00
bigcom281        0.000000e+00  0.000000e+00
bigcom291        0.000000e+00  0.000000e+00
bigcom292        0.000000e+00  0.000000e+00
bigcom295        0.000000e+00  0.000000e+00
bigcom299        0.000000e+00  0.000000e+00
bigcom301        0.000000e+00  0.000000e+00
bigcom306        0.000000e+00  0.000000e+00
bigcom309        0.000000e+00  0.000000e+00
bigcom314        0.000000e+00  0.000000e+00
bigcom321        0.000000e+00  8.881784e-18
bigcom341        0.000000e+00  0.000000e+00
bigcom350        0.000000e+00  0.000000e+00
bigcom353        0.000000e+00  0.000000e+00
bigcom359        0.000000e+00  0.000000e+00
bigcom363        0.000000e+00  0.000000e+00
bigcom365        0.000000e+00  0.000000e+00
bigcom385        0.000000e+00  0.000000e+00
bigcom386        0.000000e+00  0.000000e+00
bigcom408        0.000000e+00  0.000000e+00
bigcom412        0.000000e+00  0.000000e+00
bigcom480        0.000000e+00  0.000000e+00
spin_vertex      1.979154e-03  2.030543e+00
membership_s1    5.539667e-05  2.150265e-02
membership_s3    0.000000e+00  0.000000e+00
membership_s4    8.772723e-04  3.688236e-01
membership_s5    0.000000e+00  5.543311e-02
membership_s6   -2.190027e-05  4.409549e-02
membership_s7   -4.473897e-05  2.541343e-01
membership_s8    0.000000e+00  0.000000e+00
membership_s9    0.000000e+00  0.000000e+00
membership_s11   0.000000e+00  0.000000e+00
membership_s12   0.000000e+00  0.000000e+00
membership_s14   0.000000e+00  0.000000e+00
membership_s15   0.000000e+00  4.950218e-02
membership_s16   0.000000e+00  0.000000e+00
membership_s17   0.000000e+00  0.000000e+00
membership_s18   0.000000e+00  0.000000e+00
membership_s20   0.000000e+00  0.000000e+00
membership_s21  -8.166976e-05  1.632248e-01
membership_s22   0.000000e+00  0.000000e+00
membership_s24   0.000000e+00  0.000000e+00
membership_s25   0.000000e+00  0.000000e+00
membership_s26   0.000000e+00  0.000000e+00
membership_s27  -1.206109e-04  5.689941e-02
membership_s28   0.000000e+00  0.000000e+00
membership_s30   1.338818e-04  2.254829e-01
membership_s31   0.000000e+00  0.000000e+00
membership_s32  -3.451823e-04  2.829506e-01
membership_s33   0.000000e+00  0.000000e+00
membership_s36   1.701861e-05  1.004192e-01
membership_s37   0.000000e+00  0.000000e+00
V1               4.984006e-03  3.772632e+00
V2               1.723923e-03  2.124708e+00
pdi              1.736266e-04  2.273340e-01
adhesion         1.447096e-03  1.404285e+00
cohesion         8.852961e-04  1.454750e+00
inner            2.081305e-03  2.053106e+00
outer            3.792177e-03  2.809118e+00
ioratio          2.011159e-03  2.290767e+00
comsize          1.322676e-03  2.632653e+00
[1] "Dataset: high_C Model GLM, run: 1 of 5 2015-06-22 18:17:35"
[1] "glmnet variable coefficients"
                         [,1]          [,2]
(Intercept)     -1.670432e+00  2.225742e+02
graph0           1.757228e-40 -1.258041e-04
graph1          -4.956538e-45 -5.364182e-08
graph2           2.034603e-40  3.607782e-05
graph3           6.408131e-45 -2.280451e-09
graph4          -1.196257e-46 -3.144373e-11
graph5           3.489189e-42 -2.619663e-06
graph6           6.491186e-44 -1.209509e-08
graph7           7.985749e-42  1.292683e-06
graph8           1.837125e-40  1.709398e-05
graph9           1.758872e-46 -7.282890e-11
graph10         -1.314897e-48 -1.456475e-12
graph11         -2.715687e-49 -5.041091e-14
graph12          3.671605e-46 -1.330274e-11
graph13          4.925097e-45  3.319796e-10
graph14         -1.978727e-47 -2.771988e-11
graph15          1.712572e-43 -5.674413e-08
graph16          1.027885e-45 -7.590270e-10
graph17          2.983051e-45 -9.923286e-10
graph18          1.099195e-43 -6.286730e-09
graph19          2.916946e-44  3.692384e-09
graph20          7.973394e-44 -2.762593e-07
graph21          1.543802e-43 -4.616668e-09
graph22          4.712571e-43  6.794642e-08
graph23          2.214089e-43  1.076166e-08
graph24          3.764112e-43  7.710081e-09
graph25          1.898220e-42  3.723827e-07
graph26          2.051678e-42  1.541835e-07
graph27          1.156138e-41  4.049311e-06
graph28          1.748862e-41  2.566872e-06
graph29          1.860256e-40 -2.680431e-06
orbit0           1.757228e-40 -1.262084e-04
orbit1           1.999483e-41 -1.330607e-06
orbit2          -4.057702e-44 -5.300321e-08
orbit3           2.034603e-40  3.616735e-05
orbit4           5.293373e-43 -2.350127e-08
orbit5           4.586758e-45 -2.321318e-09
orbit6          -6.012537e-45 -1.517054e-08
orbit7          -1.172398e-46 -2.505512e-11
orbit8           3.489189e-42 -2.608424e-06
orbit9           1.519311e-41  4.226755e-06
orbit10          8.695905e-43 -9.977367e-08
orbit11          2.256129e-44 -1.167176e-08
orbit12          4.785385e-41  5.263544e-06
orbit13          8.144531e-42  1.617097e-06
orbit14          1.837125e-40  1.770766e-05
orbit15          1.583131e-44  1.552683e-09
orbit16          1.094331e-46 -1.146352e-10
orbit17          2.047090e-45  3.379011e-11
orbit18          2.361719e-45  1.480669e-10
orbit19          1.227767e-45 -2.260657e-10
orbit20          2.408761e-47 -1.457533e-10
orbit21         -2.444939e-48 -6.751221e-13
orbit22         -4.317220e-47 -3.731853e-11
orbit23         -2.426886e-49 -2.570408e-14
orbit24          9.159209e-44  2.306187e-08
orbit25          2.293661e-44  5.260842e-09
orbit26          2.074156e-46 -5.836211e-11
orbit27          3.757584e-43  1.900091e-07
orbit28          7.069384e-45 -1.874295e-09
orbit29          3.807470e-44  1.916556e-09
orbit30          6.774692e-45  1.032826e-09
orbit31          2.705687e-45 -4.433456e-09
orbit32         -4.772017e-47 -2.132939e-09
orbit33         -2.065716e-47 -6.150097e-12
orbit34          1.712572e-43 -5.672376e-08
orbit35          5.311859e-43  1.537818e-07
orbit36          2.453280e-44 -2.770476e-08
orbit37          2.548241e-44 -2.237237e-09
orbit38         -2.122960e-47 -4.763969e-10
orbit39          1.023022e-42  6.213035e-08
orbit40          9.783084e-44  2.896741e-08
orbit41          1.950966e-44 -1.743906e-08
orbit42          9.705916e-46 -9.096562e-10
orbit43          6.207884e-43  3.706168e-09
orbit44          6.049165e-44 -1.131470e-08
orbit45          2.948911e-42  2.048378e-06
orbit46          6.053314e-43 -3.582533e-08
orbit47          2.412171e-44 -2.013307e-09
orbit48          6.944074e-44  1.530639e-08
orbit49          2.031792e-42  2.704569e-07
orbit50         -3.112142e-44 -3.778262e-07
orbit51          7.172788e-43 -2.260274e-07
orbit52          2.533911e-42 -2.399926e-07
orbit53          1.799724e-43  2.550953e-08
orbit54          4.935840e-42  1.714025e-06
orbit55          3.498762e-43  6.837077e-09
orbit56          1.870608e-41  9.404417e-06
orbit57          5.515083e-43  8.727414e-08
orbit58          1.788246e-43 -5.700046e-08
orbit59          3.587283e-42 -1.596334e-07
orbit60          9.441164e-43  7.436587e-08
orbit61          5.182251e-43  5.636660e-09
orbit62          2.367176e-41 -1.514637e-06
orbit63          2.856812e-42  4.220765e-07
orbit64          4.987004e-42  1.524624e-06
orbit65          4.321797e-41  4.843102e-06
orbit66          7.627272e-42  2.141053e-06
orbit67          2.498216e-42 -1.770659e-07
orbit68          1.804092e-41  5.312321e-06
orbit69          2.503754e-41  1.310063e-05
orbit70          8.567134e-41  3.266453e-05
orbit71          1.991864e-41  7.945292e-07
orbit72          1.860256e-40 -2.500882e-06
AP              -2.018926e-38 -6.219840e-02
bet             -1.052200e-45 -5.516429e-09
ecc              6.575444e-38  7.477727e-02
eccrad           3.945266e-37  4.474285e-01
close            2.539450e-36  3.788199e-01
constraint      -3.109676e-36 -1.277866e+00
coreness         2.640045e-38 -5.001702e-03
knn              1.177345e-39  7.522424e-04
hubscore         9.320994e-37  1.151297e-01
pagerank        -3.906712e-35 -1.067464e+02
trans            1.235858e-36  1.144255e+00
evcent           9.343679e-37  1.224683e-01
first            1.757228e-40 -1.252213e-04
upto_second      3.250717e-41 -9.226304e-07
upto_third       7.022019e-41  2.653401e-05
upto_fourth      8.598203e-40  1.921287e-04
upto_fifth       4.947554e-39 -1.739212e-05
upto_sixth       6.022881e-39 -1.731785e-02
second           3.406187e-41 -3.167392e-07
third           -2.986392e-42  4.799953e-05
fourth          -7.606345e-41 -2.965541e-05
fifth           -9.824642e-40 -2.363167e-04
sixth           -5.936098e-39 -4.733326e-04
ratio1           5.488285e-41  8.524119e-04
ratio2          -1.664967e-38 -7.683734e-04
ratio3          -6.646265e-37 -3.005071e-01
ratio4          -2.912158e-37 -9.304773e-02
ratio5           1.760249e-36  2.495003e-01
ratio6          -1.856061e-37 -7.453849e-02
selfinter        4.306168e-38  2.125667e-02
walktrap_vertex -1.823447e-38 -2.156785e-02
bigcom1         -1.254623e-37 -8.218535e-02
bigcom2          0.000000e+00  0.000000e+00
bigcom3         -3.974371e-38  1.515593e-01
bigcom4         -8.388015e-39  2.224615e-02
bigcom6          0.000000e+00  0.000000e+00
bigcom8         -1.248299e-37 -1.899966e-01
bigcom9         -1.607668e-37 -2.852908e-01
bigcom11         0.000000e+00  0.000000e+00
bigcom13        -1.602855e-37 -2.185047e-01
bigcom15        -1.606061e-37 -2.017198e-01
bigcom16         0.000000e+00  0.000000e+00
bigcom21         9.292929e-38  2.534176e-01
bigcom22        -5.322546e-38 -1.712881e-01
bigcom24         0.000000e+00  0.000000e+00
bigcom26        -1.609279e-37 -3.870446e-01
bigcom28         2.193734e-37  1.858580e-01
bigcom30        -1.577604e-38  1.588784e-01
bigcom31         0.000000e+00  0.000000e+00
bigcom32        -1.601257e-37 -3.695927e-01
bigcom33         0.000000e+00  0.000000e+00
bigcom34         0.000000e+00  0.000000e+00
bigcom36         0.000000e+00  0.000000e+00
bigcom37         0.000000e+00  0.000000e+00
bigcom38         0.000000e+00  0.000000e+00
bigcom39        -1.601257e-37 -2.897971e-01
bigcom40         1.236037e-37  7.035761e-02
bigcom43         0.000000e+00  0.000000e+00
bigcom44        -1.627214e-37 -2.775516e-01
bigcom46        -1.601257e-37 -9.259237e-02
bigcom47         0.000000e+00  0.000000e+00
bigcom49         0.000000e+00  0.000000e+00
bigcom50         0.000000e+00  0.000000e+00
bigcom51         0.000000e+00  0.000000e+00
bigcom52         0.000000e+00  0.000000e+00
bigcom54         0.000000e+00  0.000000e+00
bigcom56         0.000000e+00  0.000000e+00
bigcom62         0.000000e+00  0.000000e+00
bigcom66         0.000000e+00  0.000000e+00
bigcom68         0.000000e+00  0.000000e+00
bigcom69         0.000000e+00  0.000000e+00
bigcom71         8.509824e-37  1.835227e+00
bigcom72         0.000000e+00  0.000000e+00
bigcom73         0.000000e+00  0.000000e+00
bigcom74         0.000000e+00  0.000000e+00
bigcom75         0.000000e+00  0.000000e+00
bigcom76         0.000000e+00  0.000000e+00
bigcom77         0.000000e+00  0.000000e+00
bigcom79         0.000000e+00  0.000000e+00
bigcom80         0.000000e+00  0.000000e+00
bigcom82        -1.601257e-37 -2.842237e-01
bigcom83         0.000000e+00  0.000000e+00
bigcom84         0.000000e+00  0.000000e+00
bigcom85         0.000000e+00  0.000000e+00
bigcom87         0.000000e+00  0.000000e+00
bigcom89         0.000000e+00  0.000000e+00
bigcom91         0.000000e+00  0.000000e+00
bigcom92        -1.602855e-37 -2.497067e-01
bigcom93         0.000000e+00  0.000000e+00
bigcom96         0.000000e+00  0.000000e+00
bigcom97        -1.601257e-37 -3.089400e-01
bigcom98         0.000000e+00  0.000000e+00
bigcom99         0.000000e+00  0.000000e+00
bigcom101       -1.602855e-37 -3.718559e-01
bigcom104       -1.601257e-37 -2.177413e-01
bigcom106        0.000000e+00  0.000000e+00
bigcom109        0.000000e+00  0.000000e+00
bigcom113        0.000000e+00  0.000000e+00
bigcom116        3.457731e-37  1.127510e+00
bigcom120        0.000000e+00  0.000000e+00
bigcom123        0.000000e+00  0.000000e+00
bigcom126        0.000000e+00  0.000000e+00
bigcom127        0.000000e+00  0.000000e+00
bigcom137        0.000000e+00  0.000000e+00
bigcom139        0.000000e+00  0.000000e+00
bigcom140        0.000000e+00  0.000000e+00
bigcom143        0.000000e+00  0.000000e+00
bigcom145        0.000000e+00  0.000000e+00
bigcom146        0.000000e+00  0.000000e+00
bigcom147       -1.602855e-37 -3.534773e-01
bigcom149        0.000000e+00  0.000000e+00
bigcom153        0.000000e+00  0.000000e+00
bigcom154       -1.602855e-37 -1.935100e-01
bigcom156        0.000000e+00  0.000000e+00
bigcom157        0.000000e+00  0.000000e+00
bigcom158        0.000000e+00  0.000000e+00
bigcom160        0.000000e+00  0.000000e+00
bigcom161        0.000000e+00  0.000000e+00
bigcom162        0.000000e+00  0.000000e+00
bigcom164        0.000000e+00  0.000000e+00
bigcom166        0.000000e+00  0.000000e+00
bigcom167       -1.601257e-37 -2.781818e-01
bigcom171        0.000000e+00  0.000000e+00
bigcom173        0.000000e+00  0.000000e+00
bigcom175        0.000000e+00  0.000000e+00
bigcom176        0.000000e+00  0.000000e+00
bigcom177        0.000000e+00  0.000000e+00
bigcom178        0.000000e+00  0.000000e+00
bigcom180        0.000000e+00  0.000000e+00
bigcom181       -1.602855e-37 -3.258968e-01
bigcom184        0.000000e+00  0.000000e+00
bigcom186        0.000000e+00  0.000000e+00
bigcom187        0.000000e+00  0.000000e+00
bigcom189        0.000000e+00  0.000000e+00
bigcom194        0.000000e+00  0.000000e+00
bigcom195        0.000000e+00  0.000000e+00
bigcom196        0.000000e+00  0.000000e+00
bigcom204       -1.601257e-37 -2.045442e-01
bigcom205        0.000000e+00  0.000000e+00
bigcom212        0.000000e+00  0.000000e+00
bigcom214        0.000000e+00  0.000000e+00
bigcom222        0.000000e+00  0.000000e+00
bigcom223        0.000000e+00  0.000000e+00
bigcom226        0.000000e+00  0.000000e+00
bigcom227        0.000000e+00  0.000000e+00
bigcom229        0.000000e+00  0.000000e+00
bigcom233        0.000000e+00  0.000000e+00
bigcom236        0.000000e+00  0.000000e+00
bigcom237        0.000000e+00  0.000000e+00
bigcom246        0.000000e+00  0.000000e+00
bigcom248        8.509824e-37  1.452080e+00
bigcom249        0.000000e+00  0.000000e+00
bigcom250        0.000000e+00  0.000000e+00
bigcom254        0.000000e+00  0.000000e+00
bigcom266        0.000000e+00  0.000000e+00
bigcom269       -1.601257e-37 -2.421040e-01
bigcom272        0.000000e+00  0.000000e+00
bigcom274       -1.604456e-37 -1.832965e-01
bigcom281        0.000000e+00  0.000000e+00
bigcom291        0.000000e+00  0.000000e+00
bigcom292        0.000000e+00  0.000000e+00
bigcom295        0.000000e+00  0.000000e+00
bigcom299        0.000000e+00  0.000000e+00
bigcom301        0.000000e+00  0.000000e+00
bigcom306        0.000000e+00  0.000000e+00
bigcom309        0.000000e+00  0.000000e+00
bigcom314        0.000000e+00  0.000000e+00
bigcom321       -1.601257e-37 -2.024495e-01
bigcom341        0.000000e+00  0.000000e+00
bigcom350        0.000000e+00  0.000000e+00
bigcom353        0.000000e+00  0.000000e+00
bigcom359        0.000000e+00  0.000000e+00
bigcom363        0.000000e+00  0.000000e+00
bigcom365        0.000000e+00  0.000000e+00
bigcom385        0.000000e+00  0.000000e+00
bigcom386        0.000000e+00  0.000000e+00
bigcom408        0.000000e+00  0.000000e+00
bigcom412        0.000000e+00  0.000000e+00
bigcom480        0.000000e+00  0.000000e+00
spin_vertex      9.659510e-39 -1.973734e-01
membership_s1   -8.148587e-38 -1.107309e-01
membership_s3    0.000000e+00  0.000000e+00
membership_s4    1.493515e-37  1.663483e-01
membership_s5   -9.225526e-38 -1.491391e-01
membership_s6   -1.577604e-38 -9.527647e-02
membership_s7    2.506142e-38  1.796228e-01
membership_s8    0.000000e+00  0.000000e+00
membership_s9    0.000000e+00  0.000000e+00
membership_s11   0.000000e+00  0.000000e+00
membership_s12   0.000000e+00  0.000000e+00
membership_s14   0.000000e+00  0.000000e+00
membership_s15  -1.577604e-38 -1.917775e-01
membership_s16   0.000000e+00  0.000000e+00
membership_s17   0.000000e+00  0.000000e+00
membership_s18  -1.606061e-37 -3.488405e-01
membership_s20   0.000000e+00  0.000000e+00
membership_s21   3.457731e-37  7.336189e-01
membership_s22   0.000000e+00  0.000000e+00
membership_s24  -1.601257e-37 -2.514495e-01
membership_s25   0.000000e+00  0.000000e+00
membership_s26   0.000000e+00  0.000000e+00
membership_s27  -1.137501e-37 -2.114555e-01
membership_s28   0.000000e+00  0.000000e+00
membership_s30   1.047192e-37  6.790351e-02
membership_s31  -1.142560e-37 -4.189758e-02
membership_s32   2.299727e-38  1.177422e-01
membership_s33   0.000000e+00  0.000000e+00
membership_s36  -1.457059e-37 -1.090258e-01
membership_s37  -1.607668e-37 -2.187907e-01
V1               1.506207e-36  9.636776e-01
V2              -3.499317e-38  1.642067e-01
pdi             -5.542459e-36 -2.801827e+00
adhesion        -7.079217e-41 -1.518911e-05
cohesion         1.416613e-40  3.097720e-05
inner            1.846861e-41  4.359167e-06
outer            6.165264e-41  4.772580e-05
ioratio         -8.730309e-37 -1.629407e-01
comsize          4.828038e-41  1.302137e-04
[1] "Dataset: high_C Model GBM, run: 2 of 5 2015-06-22 18:17:43"
Iter   TrainDeviance   ValidDeviance   StepSize   Improve
     1        0.8532            -nan     0.0100    0.0007
     2        0.8470            -nan     0.0100    0.0007
     3        0.8419            -nan     0.0100    0.0005
     4        0.8360            -nan     0.0100    0.0006
     5        0.8311            -nan     0.0100    0.0011
     6        0.8262            -nan     0.0100    0.0005
     7        0.8208            -nan     0.0100    0.0004
     8        0.8162            -nan     0.0100    0.0003
     9        0.8109            -nan     0.0100    0.0008
    10        0.8060            -nan     0.0100    0.0007
    20        0.7634            -nan     0.0100    0.0005
    40        0.6986            -nan     0.0100    0.0005
    60        0.6453            -nan     0.0100    0.0002
    80        0.6006            -nan     0.0100    0.0000
   100        0.5628            -nan     0.0100    0.0001
   120        0.5284            -nan     0.0100    0.0002
   140        0.4946            -nan     0.0100   -0.0001
   160        0.4673            -nan     0.0100   -0.0002
   180        0.4421            -nan     0.0100   -0.0002
   200        0.4176            -nan     0.0100   -0.0001
   203        0.4143            -nan     0.0100   -0.0000

[1] "GBM variable coefficients"
                            var    rel.inf
V1                           V1 5.84231099
comsize                 comsize 3.27370554
ratio5                   ratio5 3.06461780
walktrap_vertex walktrap_vertex 2.81145057
orbit56                 orbit56 2.69602084
spin_vertex         spin_vertex 2.58188173
ratio4                   ratio4 2.33571205
trans                     trans 2.21217661
ioratio                 ioratio 2.15801836
orbit45                 orbit45 2.10281537
orbit31                 orbit31 2.02475064
V2                           V2 2.00242734
orbit70                 orbit70 1.87529623
outer                     outer 1.86203117
orbit65                 orbit65 1.76600257
orbit27                 orbit27 1.73537340
orbit69                 orbit69 1.65257350
inner                     inner 1.63998446
orbit49                 orbit49 1.45981800
adhesion               adhesion 1.45367772
ratio1                   ratio1 1.38034063
third                     third 1.36314926
orbit50                 orbit50 1.14297760
graph11                 graph11 1.13703653
graph22                 graph22 1.11536427
orbit54                 orbit54 1.06025445
pagerank               pagerank 1.04299194
graph20                 graph20 1.03438857
orbit62                 orbit62 1.03113493
constraint           constraint 0.94831419
bet                         bet 0.90802662
orbit22                 orbit22 0.88775385
orbit18                 orbit18 0.85699756
orbit24                 orbit24 0.84910907
orbit19                 orbit19 0.84551101
knn                         knn 0.83901547
orbit25                 orbit25 0.82907513
orbit9                   orbit9 0.80886595
ratio6                   ratio6 0.79752445
cohesion               cohesion 0.77731569
orbit6                   orbit6 0.77007957
graph4                   graph4 0.73941023
graph14                 graph14 0.67919502
orbit39                 orbit39 0.65908122
upto_sixth           upto_sixth 0.65483849
orbit40                 orbit40 0.64349333
graph0                   graph0 0.63156164
orbit32                 orbit32 0.63077683
graph5                   graph5 0.61471343
orbit44                 orbit44 0.59700723
orbit66                 orbit66 0.59252913
orbit4                   orbit4 0.57043528
graph7                   graph7 0.55282813
orbit46                 orbit46 0.52879706
orbit35                 orbit35 0.51113664
upto_fourth         upto_fourth 0.50373974
orbit61                 orbit61 0.49823286
graph27                 graph27 0.49802081
graph8                   graph8 0.49585627
graph26                 graph26 0.49136907
graph6                   graph6 0.48696696
sixth                     sixth 0.48345775
ratio3                   ratio3 0.47818627
orbit36                 orbit36 0.47601482
orbit55                 orbit55 0.47578617
graph24                 graph24 0.47396595
fifth                     fifth 0.47149548
graph10                 graph10 0.43071291
graph18                 graph18 0.42772019
graph23                 graph23 0.42635769
orbit63                 orbit63 0.42594851
graph1                   graph1 0.42432724
graph29                 graph29 0.42337500
orbit28                 orbit28 0.41864176
bigcom40               bigcom40 0.41812521
fourth                   fourth 0.41107060
graph16                 graph16 0.37190249
AP                           AP 0.37054596
graph21                 graph21 0.36565328
graph28                 graph28 0.36554029
ratio2                   ratio2 0.36129522
orbit51                 orbit51 0.35900581
orbit59                 orbit59 0.35078102
orbit58                 orbit58 0.35043379
orbit13                 orbit13 0.34696398
graph15                 graph15 0.34290887
orbit20                 orbit20 0.33521772
graph13                 graph13 0.33178710
orbit71                 orbit71 0.32815409
orbit21                 orbit21 0.32371139
orbit42                 orbit42 0.31494108
orbit15                 orbit15 0.30751454
orbit52                 orbit52 0.30638671
graph2                   graph2 0.30575552
orbit12                 orbit12 0.30325419
orbit26                 orbit26 0.30107999
graph17                 graph17 0.29853042
orbit11                 orbit11 0.29000432
graph25                 graph25 0.28973932
orbit38                 orbit38 0.28801249
orbit47                 orbit47 0.27954769
upto_third           upto_third 0.27451122
orbit33                 orbit33 0.27450228
orbit41                 orbit41 0.27415629
hubscore               hubscore 0.27079149
orbit37                 orbit37 0.26563430
orbit48                 orbit48 0.26421119
graph3                   graph3 0.25951777
graph12                 graph12 0.25198921
graph19                 graph19 0.24603632
orbit10                 orbit10 0.23627072
orbit30                 orbit30 0.21943352
orbit17                 orbit17 0.21378582
pdi                         pdi 0.19998149
orbit64                 orbit64 0.19859808
upto_fifth           upto_fifth 0.18584990
second                   second 0.18350983
orbit67                 orbit67 0.18210254
orbit5                   orbit5 0.17802778
close                     close 0.17719675
upto_second         upto_second 0.17636182
orbit29                 orbit29 0.17555571
orbit2                   orbit2 0.17472476
orbit53                 orbit53 0.15989864
membership_s4     membership_s4 0.15326804
membership_s7     membership_s7 0.15270352
graph9                   graph9 0.13844395
orbit60                 orbit60 0.13794752
orbit16                 orbit16 0.11584454
bigcom30               bigcom30 0.09889857
orbit23                 orbit23 0.09796373
orbit7                   orbit7 0.08963875
orbit1                   orbit1 0.08377088
orbit57                 orbit57 0.08202418
selfinter             selfinter 0.06428224
bigcom28               bigcom28 0.05907544
membership_s30   membership_s30 0.05225822
orbit68                 orbit68 0.04351078
bigcom1                 bigcom1 0.03545034
bigcom4                 bigcom4 0.03262835
orbit43                 orbit43 0.03184881
evcent                   evcent 0.02862814
coreness               coreness 0.02222030
membership_s32   membership_s32 0.01385951
membership_s36   membership_s36 0.01337293
orbit0                   orbit0 0.00000000
orbit3                   orbit3 0.00000000
orbit8                   orbit8 0.00000000
orbit14                 orbit14 0.00000000
orbit34                 orbit34 0.00000000
orbit72                 orbit72 0.00000000
ecc                         ecc 0.00000000
eccrad                   eccrad 0.00000000
first                     first 0.00000000
bigcom2                 bigcom2 0.00000000
bigcom3                 bigcom3 0.00000000
bigcom6                 bigcom6 0.00000000
bigcom8                 bigcom8 0.00000000
bigcom9                 bigcom9 0.00000000
bigcom11               bigcom11 0.00000000
bigcom13               bigcom13 0.00000000
bigcom15               bigcom15 0.00000000
bigcom16               bigcom16 0.00000000
bigcom21               bigcom21 0.00000000
bigcom22               bigcom22 0.00000000
bigcom24               bigcom24 0.00000000
bigcom26               bigcom26 0.00000000
bigcom31               bigcom31 0.00000000
bigcom32               bigcom32 0.00000000
bigcom33               bigcom33 0.00000000
bigcom34               bigcom34 0.00000000
bigcom36               bigcom36 0.00000000
bigcom37               bigcom37 0.00000000
bigcom38               bigcom38 0.00000000
bigcom39               bigcom39 0.00000000
bigcom43               bigcom43 0.00000000
bigcom44               bigcom44 0.00000000
bigcom46               bigcom46 0.00000000
bigcom47               bigcom47 0.00000000
bigcom49               bigcom49 0.00000000
bigcom50               bigcom50 0.00000000
bigcom51               bigcom51 0.00000000
bigcom52               bigcom52 0.00000000
bigcom54               bigcom54 0.00000000
bigcom56               bigcom56 0.00000000
bigcom62               bigcom62 0.00000000
bigcom66               bigcom66 0.00000000
bigcom68               bigcom68 0.00000000
bigcom69               bigcom69 0.00000000
bigcom71               bigcom71 0.00000000
bigcom72               bigcom72 0.00000000
bigcom73               bigcom73 0.00000000
bigcom74               bigcom74 0.00000000
bigcom75               bigcom75 0.00000000
bigcom76               bigcom76 0.00000000
bigcom77               bigcom77 0.00000000
bigcom79               bigcom79 0.00000000
bigcom80               bigcom80 0.00000000
bigcom82               bigcom82 0.00000000
bigcom83               bigcom83 0.00000000
bigcom84               bigcom84 0.00000000
bigcom85               bigcom85 0.00000000
bigcom87               bigcom87 0.00000000
bigcom89               bigcom89 0.00000000
bigcom91               bigcom91 0.00000000
bigcom92               bigcom92 0.00000000
bigcom93               bigcom93 0.00000000
bigcom96               bigcom96 0.00000000
bigcom97               bigcom97 0.00000000
bigcom98               bigcom98 0.00000000
bigcom99               bigcom99 0.00000000
bigcom101             bigcom101 0.00000000
bigcom104             bigcom104 0.00000000
bigcom106             bigcom106 0.00000000
bigcom109             bigcom109 0.00000000
bigcom113             bigcom113 0.00000000
bigcom116             bigcom116 0.00000000
bigcom120             bigcom120 0.00000000
bigcom123             bigcom123 0.00000000
bigcom126             bigcom126 0.00000000
bigcom127             bigcom127 0.00000000
bigcom137             bigcom137 0.00000000
bigcom139             bigcom139 0.00000000
bigcom140             bigcom140 0.00000000
bigcom143             bigcom143 0.00000000
bigcom145             bigcom145 0.00000000
bigcom146             bigcom146 0.00000000
bigcom147             bigcom147 0.00000000
bigcom149             bigcom149 0.00000000
bigcom153             bigcom153 0.00000000
bigcom154             bigcom154 0.00000000
bigcom156             bigcom156 0.00000000
bigcom157             bigcom157 0.00000000
bigcom158             bigcom158 0.00000000
bigcom160             bigcom160 0.00000000
bigcom161             bigcom161 0.00000000
bigcom162             bigcom162 0.00000000
bigcom164             bigcom164 0.00000000
bigcom166             bigcom166 0.00000000
bigcom167             bigcom167 0.00000000
bigcom171             bigcom171 0.00000000
bigcom173             bigcom173 0.00000000
bigcom175             bigcom175 0.00000000
bigcom176             bigcom176 0.00000000
bigcom177             bigcom177 0.00000000
bigcom178             bigcom178 0.00000000
bigcom180             bigcom180 0.00000000
bigcom181             bigcom181 0.00000000
bigcom184             bigcom184 0.00000000
bigcom186             bigcom186 0.00000000
bigcom187             bigcom187 0.00000000
bigcom189             bigcom189 0.00000000
bigcom194             bigcom194 0.00000000
bigcom195             bigcom195 0.00000000
bigcom196             bigcom196 0.00000000
bigcom204             bigcom204 0.00000000
bigcom205             bigcom205 0.00000000
bigcom212             bigcom212 0.00000000
bigcom214             bigcom214 0.00000000
bigcom222             bigcom222 0.00000000
bigcom223             bigcom223 0.00000000
bigcom226             bigcom226 0.00000000
bigcom227             bigcom227 0.00000000
bigcom229             bigcom229 0.00000000
bigcom233             bigcom233 0.00000000
bigcom236             bigcom236 0.00000000
bigcom237             bigcom237 0.00000000
bigcom246             bigcom246 0.00000000
bigcom248             bigcom248 0.00000000
bigcom249             bigcom249 0.00000000
bigcom250             bigcom250 0.00000000
bigcom254             bigcom254 0.00000000
bigcom266             bigcom266 0.00000000
bigcom269             bigcom269 0.00000000
bigcom272             bigcom272 0.00000000
bigcom274             bigcom274 0.00000000
bigcom281             bigcom281 0.00000000
bigcom291             bigcom291 0.00000000
bigcom292             bigcom292 0.00000000
bigcom295             bigcom295 0.00000000
bigcom299             bigcom299 0.00000000
bigcom301             bigcom301 0.00000000
bigcom306             bigcom306 0.00000000
bigcom309             bigcom309 0.00000000
bigcom314             bigcom314 0.00000000
bigcom321             bigcom321 0.00000000
bigcom341             bigcom341 0.00000000
bigcom350             bigcom350 0.00000000
bigcom353             bigcom353 0.00000000
bigcom359             bigcom359 0.00000000
bigcom363             bigcom363 0.00000000
bigcom365             bigcom365 0.00000000
bigcom385             bigcom385 0.00000000
bigcom386             bigcom386 0.00000000
bigcom408             bigcom408 0.00000000
bigcom412             bigcom412 0.00000000
bigcom480             bigcom480 0.00000000
membership_s1     membership_s1 0.00000000
membership_s3     membership_s3 0.00000000
membership_s5     membership_s5 0.00000000
membership_s6     membership_s6 0.00000000
membership_s8     membership_s8 0.00000000
membership_s9     membership_s9 0.00000000
membership_s11   membership_s11 0.00000000
membership_s12   membership_s12 0.00000000
membership_s14   membership_s14 0.00000000
membership_s15   membership_s15 0.00000000
membership_s16   membership_s16 0.00000000
membership_s17   membership_s17 0.00000000
membership_s18   membership_s18 0.00000000
membership_s20   membership_s20 0.00000000
membership_s21   membership_s21 0.00000000
membership_s22   membership_s22 0.00000000
membership_s24   membership_s24 0.00000000
membership_s25   membership_s25 0.00000000
membership_s26   membership_s26 0.00000000
membership_s27   membership_s27 0.00000000
membership_s28   membership_s28 0.00000000
membership_s31   membership_s31 0.00000000
membership_s33   membership_s33 0.00000000
membership_s37   membership_s37 0.00000000
[1] "Dataset: high_C Model RF, run: 2 of 5 2015-06-22 18:18:05"
     |      Out-of-bag   |
Tree |      MSE  %Var(y) |
   1 |   0.2411   185.23 |
   2 |   0.2166   166.38 |
   3 |   0.2072   159.18 |
   4 |    0.203   155.97 |
   5 |    0.201   154.41 |
   6 |     0.19   145.97 |
   7 |   0.1797   138.08 |
   8 |   0.1659   127.41 |
   9 |   0.1624   124.72 |
  10 |    0.157   120.60 |
  11 |   0.1546   118.79 |
  12 |   0.1495   114.84 |
  13 |   0.1463   112.41 |
  14 |   0.1453   111.63 |
  15 |   0.1463   112.38 |
  16 |   0.1443   110.84 |
  17 |   0.1437   110.37 |
  18 |   0.1433   110.07 |
  19 |   0.1414   108.61 |
  20 |   0.1411   108.41 |
  21 |    0.141   108.30 |
  22 |   0.1391   106.89 |
  23 |   0.1388   106.65 |
  24 |   0.1384   106.29 |
  25 |   0.1379   105.91 |
  26 |   0.1373   105.50 |
  27 |   0.1371   105.29 |
  28 |   0.1375   105.65 |
  29 |   0.1364   104.78 |
  30 |   0.1363   104.74 |
  31 |   0.1351   103.79 |
  32 |   0.1349   103.66 |
  33 |   0.1341   103.02 |
  34 |   0.1336   102.63 |
  35 |   0.1334   102.48 |
  36 |    0.133   102.19 |
  37 |   0.1328   102.03 |
  38 |   0.1327   101.94 |
  39 |   0.1326   101.87 |
  40 |    0.133   102.13 |
  41 |   0.1325   101.81 |
  42 |   0.1327   101.97 |
  43 |   0.1322   101.56 |
  44 |   0.1324   101.70 |
  45 |   0.1324   101.71 |
  46 |   0.1322   101.57 |
  47 |   0.1315   101.04 |
  48 |   0.1315   100.99 |
  49 |   0.1314   100.91 |
  50 |   0.1312   100.76 |
  51 |   0.1308   100.45 |
  52 |   0.1305   100.27 |
  53 |   0.1303   100.08 |
  54 |   0.1302   100.04 |
  55 |     0.13    99.86 |
  56 |     0.13    99.84 |
  57 |   0.1302   100.01 |
  58 |   0.1299    99.77 |
  59 |   0.1301    99.93 |
  60 |   0.1302   100.02 |
  61 |   0.1299    99.77 |
  62 |   0.1299    99.81 |
  63 |   0.1304   100.14 |
  64 |   0.1306   100.34 |
  65 |   0.1308   100.44 |
  66 |   0.1308   100.51 |
  67 |   0.1309   100.53 |
  68 |   0.1305   100.26 |
  69 |   0.1303   100.12 |
  70 |   0.1303   100.10 |
  71 |     0.13    99.88 |
  72 |   0.1301    99.97 |
  73 |   0.1302   100.02 |
  74 |   0.1301    99.91 |
  75 |   0.1299    99.80 |
  76 |   0.1294    99.41 |
  77 |   0.1293    99.30 |
  78 |   0.1291    99.18 |
  79 |   0.1289    99.05 |
  80 |   0.1291    99.18 |
  81 |   0.1293    99.29 |
  82 |   0.1291    99.18 |
  83 |    0.129    99.11 |
  84 |    0.129    99.09 |
  85 |   0.1287    98.88 |
  86 |   0.1287    98.85 |
  87 |   0.1285    98.71 |
  88 |   0.1283    98.53 |
  89 |   0.1284    98.60 |
  90 |   0.1286    98.78 |
  91 |   0.1288    98.94 |
  92 |   0.1289    99.00 |
  93 |   0.1288    98.91 |
  94 |   0.1288    98.97 |
  95 |   0.1285    98.74 |
  96 |   0.1286    98.79 |
  97 |   0.1284    98.65 |
  98 |   0.1283    98.59 |
  99 |   0.1284    98.60 |
 100 |   0.1283    98.54 |
[1] "Random Forest variable coefficients"
                      %IncMSE IncNodePurity
graph0           1.125213e-04  1.380677e-01
graph1           3.236180e-04  1.520448e-01
graph2           6.344973e-04  1.912820e-01
graph3           7.669265e-04  2.565383e-01
graph4           4.040139e-03  5.844004e-01
graph5           1.029430e-03  4.434401e-01
graph6           5.055738e-04  4.838002e-01
graph7           5.252724e-03  6.902822e-01
graph8           1.032643e-03  5.450262e-01
graph9           1.815953e-03  3.072594e-01
graph10          3.105190e-03  7.851984e-01
graph11          6.641900e-03  1.500948e+00
graph12          1.191193e-03  3.292462e-01
graph13          1.394202e-03  4.446545e-01
graph14          4.501367e-03  9.679204e-01
graph15          7.972126e-04  3.262242e-01
graph16          1.971338e-03  3.564667e-01
graph17          2.578741e-03  4.761258e-01
graph18          2.045879e-04  4.315285e-01
graph19          6.342403e-04  1.796281e-01
graph20          4.377602e-03  1.326087e+00
graph21          1.025747e-03  4.433800e-01
graph22          3.614225e-03  1.051085e+00
graph23          1.788123e-03  5.274736e-01
graph24          2.296262e-03  3.765237e-01
graph25          1.891981e-03  4.772446e-01
graph26          2.739920e-03  7.027211e-01
graph27          2.447202e-03  7.175321e-01
graph28          9.619788e-04  6.228490e-01
graph29          1.486231e-04  2.436467e-01
orbit0           2.502877e-05  1.551290e-01
orbit1           1.471897e-03  5.093016e-01
orbit2           5.246567e-04  4.396627e-01
orbit3           1.079879e-03  4.269705e-01
orbit4           7.144539e-03  5.993133e-01
orbit5           4.605804e-04  1.575692e-01
orbit6           3.359757e-03  1.076838e+00
orbit7           2.317656e-04  2.083050e-01
orbit8           2.346623e-03  4.522866e-01
orbit9           3.137356e-03  7.648970e-01
orbit10          1.069481e-03  4.465838e-01
orbit11          1.073635e-03  3.907676e-01
orbit12          7.207184e-04  7.018641e-01
orbit13          3.452887e-03  9.849701e-01
orbit14          5.511120e-04  2.370758e-01
orbit15          4.376737e-03  5.514191e-01
orbit16          1.288299e-03  5.366909e-01
orbit17          3.130044e-03  3.788105e-01
orbit18          9.628679e-04  9.670562e-01
orbit19          4.971545e-03  8.943805e-01
orbit20          2.663815e-03  6.043378e-01
orbit21          1.879832e-03  3.518634e-01
orbit22          3.002218e-03  1.180503e+00
orbit23          7.831605e-04  5.596351e-01
orbit24          1.312601e-02  1.752486e+00
orbit25          1.082652e-03  8.046607e-01
orbit26          5.633331e-04  4.403947e-01
orbit27          6.196750e-03  1.128200e+00
orbit28          3.862099e-03  6.226557e-01
orbit29          1.896560e-03  4.604729e-01
orbit30          2.127813e-03  3.651066e-01
orbit31          2.924115e-03  1.241831e+00
orbit32          1.906119e-03  4.654846e-01
orbit33          7.463311e-04  2.671795e-01
orbit34          1.388240e-03  4.633186e-01
orbit35          3.484490e-03  6.316008e-01
orbit36          2.070696e-03  7.817268e-01
orbit37          1.486105e-03  3.728460e-01
orbit38          2.522604e-03  6.086443e-01
orbit39          4.151761e-03  9.859707e-01
orbit40          1.887831e-03  8.173491e-01
orbit41          9.046959e-04  4.451854e-01
orbit42          2.610026e-03  2.493076e-01
orbit43          1.706016e-03  4.229102e-01
orbit44          1.544751e-03  6.790570e-01
orbit45          2.268812e-02  2.878935e+00
orbit46          9.798403e-03  1.379669e+00
orbit47          3.172508e-03  5.450477e-01
orbit48          6.253390e-04  7.688170e-01
orbit49          2.336757e-03  1.060720e+00
orbit50          1.576119e-03  1.475459e+00
orbit51          1.515841e-03  7.335550e-01
orbit52          4.408230e-03  7.336105e-01
orbit53          1.394247e-03  4.246233e-01
orbit54          3.178119e-03  1.800398e+00
orbit55          2.020335e-03  8.464678e-01
orbit56          1.996696e-02  2.515128e+00
orbit57          1.216481e-03  3.850156e-01
orbit58          3.018701e-03  3.765772e-01
orbit59          5.279745e-03  5.658768e-01
orbit60          2.378610e-03  5.756256e-01
orbit61          1.288839e-03  6.375327e-01
orbit62          4.377543e-03  1.269343e+00
orbit63          3.494541e-03  6.775365e-01
orbit64          1.918510e-03  5.956916e-01
orbit65          1.336218e-02  2.694732e+00
orbit66          2.491493e-03  8.350057e-01
orbit67          2.126240e-03  7.115838e-01
orbit68          2.169363e-03  7.320645e-01
orbit69          4.488216e-03  1.731884e+00
orbit70          5.166516e-03  2.005503e+00
orbit71          1.927455e-03  5.136082e-01
orbit72          1.056570e-04  3.161247e-01
AP              -7.949190e-05  2.802470e-01
bet              1.567937e-03  6.640683e-01
ecc              0.000000e+00  8.571429e-03
eccrad           0.000000e+00  5.551115e-18
close            1.388105e-03  2.238168e-01
constraint       1.133859e-03  5.530620e-01
coreness         1.141437e-03  1.571398e-01
knn              2.818571e-03  1.165140e+00
hubscore         2.824850e-03  7.331327e-01
pagerank         1.096951e-03  1.171579e+00
trans            2.805850e-03  1.579030e+00
evcent           2.423364e-03  4.708737e-01
first            9.484013e-04  4.695868e-01
upto_second      2.201088e-03  4.518742e-01
upto_third       2.143671e-03  3.004477e-01
upto_fourth      2.116215e-03  5.454089e-01
upto_fifth       1.341502e-03  5.407621e-01
upto_sixth       1.451865e-03  6.398621e-01
second           8.133866e-04  4.079681e-01
third            2.048799e-03  1.537983e+00
fourth           1.962350e-03  5.347303e-01
fifth            1.648197e-03  5.571398e-01
sixth            1.663415e-03  6.407614e-01
ratio1           2.478855e-03  1.145339e+00
ratio2           1.694757e-03  4.180157e-01
ratio3           3.596284e-03  7.098693e-01
ratio4           2.075094e-03  2.251265e+00
ratio5           1.905470e-03  2.913116e+00
ratio6           2.281928e-03  5.908427e-01
selfinter        1.326729e-04  1.111577e-01
walktrap_vertex  1.063135e-03  2.412876e+00
bigcom1         -1.708895e-04  7.028269e-02
bigcom2          0.000000e+00  0.000000e+00
bigcom3         -1.077443e-04  9.313324e-02
bigcom4         -1.661396e-04  1.130489e-01
bigcom6          0.000000e+00  0.000000e+00
bigcom8          0.000000e+00  2.220446e-17
bigcom9          0.000000e+00  1.554312e-17
bigcom11         0.000000e+00  0.000000e+00
bigcom13         0.000000e+00  4.440892e-18
bigcom15         0.000000e+00  3.330669e-18
bigcom16         0.000000e+00  0.000000e+00
bigcom21        -2.793296e-05  1.856585e-02
bigcom22        -3.559625e-05  5.994478e-02
bigcom24         0.000000e+00  0.000000e+00
bigcom26         0.000000e+00  2.442491e-17
bigcom28         5.438247e-05  1.398900e-02
bigcom30         3.914274e-05  4.309430e-02
bigcom31         0.000000e+00  0.000000e+00
bigcom32         0.000000e+00  0.000000e+00
bigcom33         0.000000e+00  0.000000e+00
bigcom34         0.000000e+00  0.000000e+00
bigcom36         0.000000e+00  0.000000e+00
bigcom37         0.000000e+00  0.000000e+00
bigcom38         0.000000e+00  0.000000e+00
bigcom39         0.000000e+00  0.000000e+00
bigcom40         2.551034e-03  5.584597e-01
bigcom43         0.000000e+00  0.000000e+00
bigcom44         0.000000e+00  9.436896e-18
bigcom46         0.000000e+00  0.000000e+00
bigcom47         0.000000e+00  0.000000e+00
bigcom49         0.000000e+00  0.000000e+00
bigcom50         0.000000e+00  0.000000e+00
bigcom51         0.000000e+00  0.000000e+00
bigcom52         0.000000e+00  0.000000e+00
bigcom54         0.000000e+00  0.000000e+00
bigcom56         0.000000e+00  0.000000e+00
bigcom62         0.000000e+00  0.000000e+00
bigcom66         0.000000e+00  0.000000e+00
bigcom68         0.000000e+00  0.000000e+00
bigcom69         0.000000e+00  0.000000e+00
bigcom71         0.000000e+00  0.000000e+00
bigcom72         0.000000e+00  0.000000e+00
bigcom73         0.000000e+00  4.440892e-18
bigcom74         0.000000e+00  0.000000e+00
bigcom75         0.000000e+00  0.000000e+00
bigcom76         0.000000e+00  0.000000e+00
bigcom77         0.000000e+00  0.000000e+00
bigcom79         0.000000e+00  0.000000e+00
bigcom80         0.000000e+00  0.000000e+00
bigcom82         0.000000e+00  2.220446e-18
bigcom83         0.000000e+00  0.000000e+00
bigcom84         0.000000e+00  0.000000e+00
bigcom85         0.000000e+00  0.000000e+00
bigcom87         0.000000e+00  0.000000e+00
bigcom89         0.000000e+00  0.000000e+00
bigcom91         0.000000e+00  0.000000e+00
bigcom92         0.000000e+00  4.440892e-18
bigcom93         0.000000e+00  0.000000e+00
bigcom96         0.000000e+00  0.000000e+00
bigcom97         0.000000e+00  2.220446e-18
bigcom98         0.000000e+00  0.000000e+00
bigcom99         0.000000e+00  0.000000e+00
bigcom101        0.000000e+00  0.000000e+00
bigcom104        0.000000e+00  0.000000e+00
bigcom106        0.000000e+00  0.000000e+00
bigcom109        0.000000e+00  0.000000e+00
bigcom113        0.000000e+00  0.000000e+00
bigcom116        0.000000e+00  3.943785e-01
bigcom120        0.000000e+00  0.000000e+00
bigcom123        0.000000e+00  0.000000e+00
bigcom126        0.000000e+00  0.000000e+00
bigcom127        0.000000e+00  0.000000e+00
bigcom137        0.000000e+00  0.000000e+00
bigcom139        0.000000e+00  0.000000e+00
bigcom140        0.000000e+00  0.000000e+00
bigcom143        0.000000e+00  0.000000e+00
bigcom145        0.000000e+00  0.000000e+00
bigcom146        0.000000e+00  0.000000e+00
bigcom147        0.000000e+00  4.440892e-18
bigcom149        0.000000e+00  0.000000e+00
bigcom153        0.000000e+00  0.000000e+00
bigcom154        0.000000e+00  4.718448e-18
bigcom156        0.000000e+00  0.000000e+00
bigcom157        0.000000e+00  0.000000e+00
bigcom158        0.000000e+00  0.000000e+00
bigcom160        0.000000e+00  0.000000e+00
bigcom161        0.000000e+00  0.000000e+00
bigcom162        0.000000e+00  0.000000e+00
bigcom164        0.000000e+00  0.000000e+00
bigcom166        0.000000e+00  0.000000e+00
bigcom167        0.000000e+00  2.220446e-18
bigcom171        0.000000e+00  0.000000e+00
bigcom173        0.000000e+00  0.000000e+00
bigcom175        0.000000e+00  0.000000e+00
bigcom176        0.000000e+00  0.000000e+00
bigcom177        0.000000e+00  0.000000e+00
bigcom178        0.000000e+00  0.000000e+00
bigcom180        0.000000e+00  0.000000e+00
bigcom181        0.000000e+00  6.661338e-18
bigcom184        0.000000e+00  0.000000e+00
bigcom186        0.000000e+00  0.000000e+00
bigcom187        0.000000e+00  0.000000e+00
bigcom189        0.000000e+00  6.661338e-18
bigcom194        0.000000e+00  0.000000e+00
bigcom195        0.000000e+00  2.220446e-18
bigcom196        0.000000e+00  0.000000e+00
bigcom204        0.000000e+00  0.000000e+00
bigcom205        0.000000e+00  0.000000e+00
bigcom212        0.000000e+00  0.000000e+00
bigcom214        0.000000e+00  0.000000e+00
bigcom222        0.000000e+00  0.000000e+00
bigcom223        0.000000e+00  0.000000e+00
bigcom226        0.000000e+00  0.000000e+00
bigcom227        0.000000e+00  0.000000e+00
bigcom229        0.000000e+00  0.000000e+00
bigcom233        0.000000e+00  0.000000e+00
bigcom236        0.000000e+00  0.000000e+00
bigcom237        0.000000e+00  0.000000e+00
bigcom246        0.000000e+00  0.000000e+00
bigcom248        0.000000e+00  1.296116e-01
bigcom249        0.000000e+00  0.000000e+00
bigcom250        0.000000e+00  0.000000e+00
bigcom254        0.000000e+00  0.000000e+00
bigcom266        0.000000e+00  0.000000e+00
bigcom269        0.000000e+00  4.440892e-18
bigcom272        0.000000e+00  0.000000e+00
bigcom274        0.000000e+00  1.110223e-17
bigcom281        0.000000e+00  0.000000e+00
bigcom291        0.000000e+00  0.000000e+00
bigcom292        0.000000e+00  0.000000e+00
bigcom295        0.000000e+00  0.000000e+00
bigcom299        0.000000e+00  0.000000e+00
bigcom301        0.000000e+00  0.000000e+00
bigcom306        0.000000e+00  0.000000e+00
bigcom309        0.000000e+00  0.000000e+00
bigcom314        0.000000e+00  0.000000e+00
bigcom321        0.000000e+00  4.440892e-18
bigcom341        0.000000e+00  0.000000e+00
bigcom350        0.000000e+00  0.000000e+00
bigcom353        0.000000e+00  0.000000e+00
bigcom359        0.000000e+00  0.000000e+00
bigcom363        0.000000e+00  0.000000e+00
bigcom365        0.000000e+00  0.000000e+00
bigcom385        0.000000e+00  0.000000e+00
bigcom386        0.000000e+00  0.000000e+00
bigcom408        0.000000e+00  0.000000e+00
bigcom412        0.000000e+00  0.000000e+00
bigcom480        0.000000e+00  0.000000e+00
spin_vertex      1.524235e-03  2.324440e+00
membership_s1    3.588765e-06  7.952166e-02
membership_s3    0.000000e+00  0.000000e+00
membership_s4    5.875454e-04  1.551393e-01
membership_s5    4.023522e-05  2.424500e-02
membership_s6    0.000000e+00  8.881784e-18
membership_s7    3.673172e-04  1.444651e-01
membership_s8    0.000000e+00  0.000000e+00
membership_s9    0.000000e+00  0.000000e+00
membership_s11   0.000000e+00  0.000000e+00
membership_s12   0.000000e+00  0.000000e+00
membership_s14   0.000000e+00  0.000000e+00
membership_s15  -2.777778e-05  9.942055e-02
membership_s16   0.000000e+00  0.000000e+00
membership_s17   0.000000e+00  0.000000e+00
membership_s18   0.000000e+00  3.635980e-17
membership_s20   0.000000e+00  0.000000e+00
membership_s21   7.231443e-05  5.462705e-02
membership_s22   0.000000e+00  0.000000e+00
membership_s24   0.000000e+00  0.000000e+00
membership_s25   0.000000e+00  0.000000e+00
membership_s26   0.000000e+00  0.000000e+00
membership_s27  -3.434315e-05  8.425460e-02
membership_s28   0.000000e+00  0.000000e+00
membership_s30   8.312290e-05  1.723989e-01
membership_s31  -2.923977e-05  8.333333e-03
membership_s32  -1.247782e-04  1.493078e-01
membership_s33   0.000000e+00  0.000000e+00
membership_s36   3.132210e-05  3.017198e-02
membership_s37   0.000000e+00  7.494005e-18
V1               1.143491e-02  4.903446e+00
V2               8.393657e-04  1.735502e+00
pdi              5.307258e-04  3.456917e-01
adhesion         3.720226e-03  1.345528e+00
cohesion         4.964710e-03  1.414154e+00
inner            2.838839e-03  1.663076e+00
outer            1.663488e-03  2.079924e+00
ioratio          3.897353e-03  1.903740e+00
comsize          1.917153e-03  2.713175e+00
[1] "Dataset: high_C Model GLM, run: 2 of 5 2015-06-22 18:18:23"
[1] "glmnet variable coefficients"
                         [,1]          [,2]
(Intercept)     -1.704748e+00  1.503221e+02
graph0           1.970626e-40 -1.000613e-04
graph1          -1.037227e-45 -8.869024e-08
graph2           2.048881e-40  3.613495e-05
graph3           6.837806e-45 -3.820365e-09
graph4          -1.150905e-46 -4.866592e-11
graph5           4.057902e-42 -1.215567e-06
graph6           6.493389e-44 -2.149266e-08
graph7           7.977858e-42  1.431951e-06
graph8           1.797826e-40  6.618994e-06
graph9           1.854075e-46 -9.443914e-11
graph10         -1.058279e-48 -2.640512e-12
graph11         -2.582075e-49 -5.323668e-14
graph12          3.780758e-46 -8.723556e-11
graph13          4.959016e-45  2.179757e-10
graph14         -1.615869e-47 -3.217432e-11
graph15          1.791730e-43 -4.500813e-08
graph16          1.194925e-45 -8.416633e-10
graph17          2.927562e-45 -1.353684e-09
graph18          1.090448e-43 -1.814876e-08
graph19          2.921694e-44  3.761730e-09
graph20          1.239200e-43 -2.295003e-07
graph21          1.607422e-43  7.169015e-09
graph22          4.437347e-43 -2.519756e-08
graph23          2.143264e-43  1.256903e-08
graph24          3.738257e-43  1.255804e-09
graph25          2.030943e-42  7.178980e-07
graph26          2.005363e-42  1.303584e-08
graph27          1.164329e-41  4.156294e-06
graph28          1.679683e-41  8.000826e-07
graph29          1.694322e-40 -3.752108e-05
orbit0           1.970626e-40 -9.974867e-05
orbit1           2.037014e-41 -9.543567e-07
orbit2          -3.862349e-44 -8.959128e-08
orbit3           2.048881e-40  3.664316e-05
orbit4           5.190141e-43  3.009418e-08
orbit5           5.004731e-45 -4.219468e-09
orbit6          -3.353285e-47 -1.388591e-08
orbit7          -1.152206e-46 -4.304953e-11
orbit8           4.057902e-42 -1.201435e-06
orbit9           1.455365e-41  3.598729e-06
orbit10          8.864956e-43 -3.741227e-09
orbit11          1.979062e-44 -3.078386e-08
orbit12          4.702602e-41  6.386826e-06
orbit13          8.108280e-42  1.719986e-06
orbit14          1.797826e-40  7.214681e-06
orbit15          1.516693e-44  1.640681e-09
orbit16          1.151382e-46 -1.567292e-10
orbit17          2.191760e-45  1.976191e-10
orbit18          2.186616e-45 -5.579121e-11
orbit19          1.349693e-45 -2.323410e-10
orbit20          6.422345e-47 -1.603490e-10
orbit21         -2.414078e-48 -1.810893e-12
orbit22         -3.445645e-47 -3.145904e-11
orbit23         -2.364615e-49 -3.361372e-14
orbit24          8.459498e-44  2.188492e-08
orbit25          2.294323e-44  6.427846e-09
orbit26          2.164324e-46 -1.471159e-10
orbit27          3.598764e-43  1.862838e-07
orbit28          7.311294e-45 -3.396556e-09
orbit29          3.843350e-44  7.257082e-09
orbit30          6.773407e-45 -1.983085e-10
orbit31          3.939252e-45 -4.806139e-09
orbit32          3.047392e-46 -1.840887e-09
orbit33         -2.089872e-47 -1.266861e-11
orbit34          1.791730e-43 -4.498261e-08
orbit35          5.051151e-43 -3.734070e-08
orbit36          2.534811e-44 -2.985286e-08
orbit37          2.859024e-44  3.527281e-09
orbit38          2.853182e-47 -6.869570e-10
orbit39          9.675427e-43 -1.424349e-07
orbit40          9.674522e-44  2.137154e-08
orbit41          2.103227e-44 -7.286930e-09
orbit42          6.967114e-46 -2.049528e-09
orbit43          6.177997e-43  6.531397e-08
orbit44          5.535140e-44 -4.574992e-08
orbit45          2.787423e-42  2.127750e-06
orbit46          6.096507e-43  6.794960e-08
orbit47          2.330420e-44 -8.130242e-09
orbit48          7.003688e-44  1.774247e-08
orbit49          2.385046e-42  1.299126e-06
orbit50          3.244679e-45 -3.878325e-07
orbit51          7.455212e-43 -1.464089e-07
orbit52          2.534350e-42  2.199653e-07
orbit53          1.875537e-43  3.002736e-08
orbit54          4.801477e-42  1.015731e-06
orbit55          3.152535e-43 -8.039215e-08
orbit56          1.785260e-41  1.022065e-05
orbit57          5.435040e-43  1.458380e-07
orbit58          1.545532e-43 -1.154708e-07
orbit59          3.483674e-42  1.027952e-07
orbit60          9.439533e-43  1.248799e-07
orbit61          4.942554e-43 -1.116899e-07
orbit62          2.520999e-41  5.369486e-06
orbit63          3.099150e-42  3.806643e-07
orbit64          5.254499e-42  2.999271e-06
orbit65          4.138242e-41  4.295422e-06
orbit66          7.482746e-42  2.282461e-06
orbit67          2.390726e-42 -6.167708e-07
orbit68          1.800641e-41  4.338595e-06
orbit69          2.523571e-41  1.694518e-05
orbit70          8.023934e-41  1.193840e-05
orbit71          1.917417e-41 -1.270441e-07
orbit72          1.694322e-40 -3.808540e-05
AP              -4.109287e-38 -1.218446e-01
bet             -1.163732e-45 -1.334160e-08
ecc              5.623872e-38  7.488742e-02
eccrad           3.374323e-37  4.479332e-01
close            2.536615e-36  9.386577e-02
constraint      -3.340706e-36  3.681565e-01
coreness         2.616605e-38 -1.313342e-03
knn              1.121785e-39  4.379114e-04
hubscore         9.164154e-37  1.413880e-01
pagerank        -4.024766e-35 -1.285719e+02
trans            1.110180e-36  7.326596e-01
evcent           9.195797e-37  1.471307e-01
first            1.970626e-40 -9.940436e-05
upto_second      3.371271e-41 -4.570933e-06
upto_third       6.573314e-41  1.856162e-05
upto_fourth      7.931466e-40  2.056121e-04
upto_fifth       4.884478e-39  3.256073e-04
upto_sixth       1.110541e-38 -1.229110e-02
second           3.534393e-41 -4.365765e-06
third           -1.261474e-41  5.031924e-05
fourth          -7.125902e-41 -2.034673e-05
fifth           -8.994703e-40 -2.473877e-04
sixth           -5.742979e-39 -7.593462e-04
ratio1          -8.788442e-41  8.644432e-04
ratio2          -1.602375e-38 -4.466828e-03
ratio3          -6.198286e-37 -1.778742e-01
ratio4           1.186826e-36  3.221236e+00
ratio5           1.521836e-36  3.847447e-01
ratio6          -1.796353e-37 -8.652072e-02
selfinter        2.982904e-38 -1.564809e-02
walktrap_vertex  1.418620e-38  6.828468e-02
bigcom1         -1.070849e-37 -7.394421e-02
bigcom2          0.000000e+00  0.000000e+00
bigcom3         -3.990004e-38  1.069483e-01
bigcom4         -1.495215e-38 -5.252907e-03
bigcom6          0.000000e+00  0.000000e+00
bigcom8         -1.169267e-37 -1.742403e-01
bigcom9         -1.557154e-37 -2.990265e-01
bigcom11         0.000000e+00  0.000000e+00
bigcom13        -1.557154e-37 -2.124927e-01
bigcom15        -1.560319e-37 -1.911802e-01
bigcom16         0.000000e+00  0.000000e+00
bigcom21         4.685718e-38  2.106202e-01
bigcom22        -3.965273e-39 -6.763142e-02
bigcom24         0.000000e+00  0.000000e+00
bigcom26        -1.568288e-37 -3.972183e-01
bigcom28         1.871395e-37  1.319347e-01
bigcom30         2.857269e-38  2.779657e-01
bigcom31         0.000000e+00  0.000000e+00
bigcom32         0.000000e+00  0.000000e+00
bigcom33         0.000000e+00  0.000000e+00
bigcom34         0.000000e+00  0.000000e+00
bigcom36        -1.555576e-37 -2.932653e-01
bigcom37         0.000000e+00  0.000000e+00
bigcom38         0.000000e+00  0.000000e+00
bigcom39         0.000000e+00  0.000000e+00
bigcom40         1.184475e-37  1.084871e-01
bigcom43         0.000000e+00  0.000000e+00
bigcom44        -1.574722e-37 -2.777820e-01
bigcom46         0.000000e+00  0.000000e+00
bigcom47         0.000000e+00  0.000000e+00
bigcom49         0.000000e+00  0.000000e+00
bigcom50         0.000000e+00  0.000000e+00
bigcom51         0.000000e+00  0.000000e+00
bigcom52         0.000000e+00  0.000000e+00
bigcom54         0.000000e+00  0.000000e+00
bigcom56         0.000000e+00  0.000000e+00
bigcom62         0.000000e+00  0.000000e+00
bigcom66         0.000000e+00  0.000000e+00
bigcom68         0.000000e+00  0.000000e+00
bigcom69         0.000000e+00  0.000000e+00
bigcom71         0.000000e+00  0.000000e+00
bigcom72         0.000000e+00  0.000000e+00
bigcom73        -1.555576e-37 -3.686556e-01
bigcom74         0.000000e+00  0.000000e+00
bigcom75         0.000000e+00  0.000000e+00
bigcom76         0.000000e+00  0.000000e+00
bigcom77         0.000000e+00  0.000000e+00
bigcom79         0.000000e+00  0.000000e+00
bigcom80         0.000000e+00  0.000000e+00
bigcom82        -1.555576e-37 -2.371072e-01
bigcom83         0.000000e+00  0.000000e+00
bigcom84         0.000000e+00  0.000000e+00
bigcom85         0.000000e+00  0.000000e+00
bigcom87         0.000000e+00  0.000000e+00
bigcom89         0.000000e+00  0.000000e+00
bigcom91         0.000000e+00  0.000000e+00
bigcom92        -1.557154e-37 -2.427486e-01
bigcom93         0.000000e+00  0.000000e+00
bigcom96         0.000000e+00  0.000000e+00
bigcom97        -1.557154e-37 -3.880951e-01
bigcom98         0.000000e+00  0.000000e+00
bigcom99         0.000000e+00  0.000000e+00
bigcom101        0.000000e+00  0.000000e+00
bigcom104       -1.555576e-37 -1.487553e-01
bigcom106        0.000000e+00  0.000000e+00
bigcom109        0.000000e+00  0.000000e+00
bigcom113        0.000000e+00  0.000000e+00
bigcom116        8.555668e-37  1.912824e+00
bigcom120        0.000000e+00  0.000000e+00
bigcom123        0.000000e+00  0.000000e+00
bigcom126        0.000000e+00  0.000000e+00
bigcom127        0.000000e+00  0.000000e+00
bigcom137        0.000000e+00  0.000000e+00
bigcom139        0.000000e+00  0.000000e+00
bigcom140        0.000000e+00  0.000000e+00
bigcom143        0.000000e+00  0.000000e+00
bigcom145        0.000000e+00  0.000000e+00
bigcom146        0.000000e+00  0.000000e+00
bigcom147       -1.557154e-37 -3.457247e-01
bigcom149        0.000000e+00  0.000000e+00
bigcom153        0.000000e+00  0.000000e+00
bigcom154       -1.555576e-37 -2.361333e-01
bigcom156        0.000000e+00  0.000000e+00
bigcom157        0.000000e+00  0.000000e+00
bigcom158        0.000000e+00  0.000000e+00
bigcom160        0.000000e+00  0.000000e+00
bigcom161        0.000000e+00  0.000000e+00
bigcom162        0.000000e+00  0.000000e+00
bigcom164        0.000000e+00  0.000000e+00
bigcom166        0.000000e+00  0.000000e+00
bigcom167       -1.557154e-37 -2.747179e-01
bigcom171        0.000000e+00  0.000000e+00
bigcom173        0.000000e+00  0.000000e+00
bigcom175        0.000000e+00  0.000000e+00
bigcom176        0.000000e+00  0.000000e+00
bigcom177        0.000000e+00  0.000000e+00
bigcom178        0.000000e+00  0.000000e+00
bigcom180        0.000000e+00  0.000000e+00
bigcom181       -1.557154e-37 -3.541899e-01
bigcom184        0.000000e+00  0.000000e+00
bigcom186        0.000000e+00  0.000000e+00
bigcom187        0.000000e+00  0.000000e+00
bigcom189       -1.555576e-37 -5.114111e-01
bigcom194        0.000000e+00  0.000000e+00
bigcom195       -1.555576e-37 -2.231682e-01
bigcom196        0.000000e+00  0.000000e+00
bigcom204        0.000000e+00  0.000000e+00
bigcom205        0.000000e+00  0.000000e+00
bigcom212        0.000000e+00  0.000000e+00
bigcom214        0.000000e+00  0.000000e+00
bigcom222        0.000000e+00  0.000000e+00
bigcom223        0.000000e+00  0.000000e+00
bigcom226        0.000000e+00  0.000000e+00
bigcom227        0.000000e+00  0.000000e+00
bigcom229        0.000000e+00  0.000000e+00
bigcom233        0.000000e+00  0.000000e+00
bigcom236        0.000000e+00  0.000000e+00
bigcom237        0.000000e+00  0.000000e+00
bigcom246        0.000000e+00  0.000000e+00
bigcom248        8.555668e-37  1.541051e+00
bigcom249        0.000000e+00  0.000000e+00
bigcom250        0.000000e+00  0.000000e+00
bigcom254        0.000000e+00  0.000000e+00
bigcom266        0.000000e+00  0.000000e+00
bigcom269       -1.555576e-37 -2.632444e-01
bigcom272        0.000000e+00  0.000000e+00
bigcom274       -1.560319e-37 -1.679627e-01
bigcom281        0.000000e+00  0.000000e+00
bigcom291        0.000000e+00  0.000000e+00
bigcom292        0.000000e+00  0.000000e+00
bigcom295        0.000000e+00  0.000000e+00
bigcom299        0.000000e+00  0.000000e+00
bigcom301        0.000000e+00  0.000000e+00
bigcom306        0.000000e+00  0.000000e+00
bigcom309        0.000000e+00  0.000000e+00
bigcom314        0.000000e+00  0.000000e+00
bigcom321       -1.555576e-37 -1.899594e-01
bigcom341        0.000000e+00  0.000000e+00
bigcom350        0.000000e+00  0.000000e+00
bigcom353        0.000000e+00  0.000000e+00
bigcom359        0.000000e+00  0.000000e+00
bigcom363        0.000000e+00  0.000000e+00
bigcom365        0.000000e+00  0.000000e+00
bigcom385        0.000000e+00  0.000000e+00
bigcom386        0.000000e+00  0.000000e+00
bigcom408        0.000000e+00  0.000000e+00
bigcom412        0.000000e+00  0.000000e+00
bigcom480        0.000000e+00  0.000000e+00
spin_vertex      2.899615e-38 -2.008124e-01
membership_s1   -5.033718e-38 -2.059336e-02
membership_s3    0.000000e+00  0.000000e+00
membership_s4    1.249474e-37  1.029664e-01
membership_s5   -8.958007e-38 -1.780488e-01
membership_s6   -1.563496e-37 -2.742188e-01
membership_s7    1.369873e-38  1.567357e-01
membership_s8    0.000000e+00  0.000000e+00
membership_s9    0.000000e+00  0.000000e+00
membership_s11   0.000000e+00  0.000000e+00
membership_s12   0.000000e+00  0.000000e+00
membership_s14   0.000000e+00  0.000000e+00
membership_s15  -2.937539e-38 -1.833168e-01
membership_s16   0.000000e+00  0.000000e+00
membership_s17   0.000000e+00  0.000000e+00
membership_s18  -1.566687e-37 -3.838935e-01
membership_s20   0.000000e+00  0.000000e+00
membership_s21   9.751991e-38  3.895019e-01
membership_s22   0.000000e+00  0.000000e+00
membership_s24   0.000000e+00  0.000000e+00
membership_s25   0.000000e+00  0.000000e+00
membership_s26   0.000000e+00  0.000000e+00
membership_s27  -1.041147e-37 -2.018068e-01
membership_s28   0.000000e+00  0.000000e+00
membership_s30   9.812497e-38  7.279262e-02
membership_s31  -1.096303e-37 -4.056038e-02
membership_s32   9.446004e-39  2.925213e-02
membership_s33   0.000000e+00  0.000000e+00
membership_s36  -1.082664e-37 -6.110561e-03
membership_s37  -1.565090e-37 -2.614830e-01
V1               1.407557e-36 -2.200675e-01
V2              -1.129548e-37 -5.113934e-01
pdi             -6.195412e-36 -4.197470e+00
adhesion        -6.307151e-41 -2.985512e-05
cohesion         1.261270e-40  5.949049e-05
inner            1.486366e-41 -1.437299e-06
outer            4.276652e-41  2.451566e-05
ioratio         -7.366082e-37 -6.761612e-02
comsize          6.949485e-41  1.688671e-04
[1] "Dataset: high_C Model GBM, run: 3 of 5 2015-06-22 18:18:31"
Iter   TrainDeviance   ValidDeviance   StepSize   Improve
     1        0.8637            -nan     0.0100    0.0009
     2        0.8572            -nan     0.0100    0.0010
     3        0.8509            -nan     0.0100    0.0019
     4        0.8454            -nan     0.0100    0.0009
     5        0.8405            -nan     0.0100    0.0009
     6        0.8344            -nan     0.0100    0.0015
     7        0.8288            -nan     0.0100    0.0009
     8        0.8235            -nan     0.0100    0.0010
     9        0.8175            -nan     0.0100    0.0010
    10        0.8121            -nan     0.0100    0.0008
    20        0.7656            -nan     0.0100    0.0007
    40        0.6961            -nan     0.0100    0.0002
    60        0.6437            -nan     0.0100    0.0001
    80        0.5982            -nan     0.0100    0.0001
   100        0.5578            -nan     0.0100    0.0000
   120        0.5242            -nan     0.0100    0.0002
   140        0.4919            -nan     0.0100    0.0000
   160        0.4639            -nan     0.0100   -0.0001
   180        0.4368            -nan     0.0100   -0.0000
   200        0.4118            -nan     0.0100   -0.0001
   203        0.4082            -nan     0.0100   -0.0001

[1] "GBM variable coefficients"
                            var    rel.inf
orbit65                 orbit65 5.43014269
V1                           V1 5.01410235
ratio5                   ratio5 3.07756559
comsize                 comsize 2.72349032
orbit56                 orbit56 2.65289072
ratio4                   ratio4 2.59275832
orbit62                 orbit62 2.38691299
walktrap_vertex walktrap_vertex 2.34890824
V2                           V2 2.31043295
orbit45                 orbit45 2.28221722
spin_vertex         spin_vertex 2.05547788
trans                     trans 1.83739748
orbit70                 orbit70 1.70544285
orbit18                 orbit18 1.60579531
orbit54                 orbit54 1.59556620
inner                     inner 1.43652253
orbit50                 orbit50 1.43361474
orbit24                 orbit24 1.30786489
adhesion               adhesion 1.30419548
orbit6                   orbit6 1.27038927
ioratio                 ioratio 1.26916367
orbit59                 orbit59 1.26768889
outer                     outer 1.25168411
graph20                 graph20 1.24339734
orbit31                 orbit31 1.17702810
graph14                 graph14 1.13355325
third                     third 1.07165176
orbit9                   orbit9 1.06378276
cohesion               cohesion 1.05746416
orbit39                 orbit39 1.05466362
bet                         bet 1.02299741
orbit66                 orbit66 1.00154334
graph22                 graph22 0.97573519
orbit46                 orbit46 0.96951100
orbit64                 orbit64 0.95596700
orbit19                 orbit19 0.90063587
orbit69                 orbit69 0.89729823
pagerank               pagerank 0.88984209
graph5                   graph5 0.88090723
graph26                 graph26 0.87558119
graph29                 graph29 0.85816577
knn                         knn 0.80834115
orbit49                 orbit49 0.73793773
graph11                 graph11 0.70024863
ratio1                   ratio1 0.67943340
orbit71                 orbit71 0.67610668
graph2                   graph2 0.62162258
orbit27                 orbit27 0.60593592
orbit42                 orbit42 0.60220077
orbit41                 orbit41 0.60010608
orbit55                 orbit55 0.58010166
orbit22                 orbit22 0.57702534
bigcom40               bigcom40 0.57563361
graph6                   graph6 0.56089246
orbit32                 orbit32 0.54428676
orbit63                 orbit63 0.53416780
graph4                   graph4 0.53249668
graph10                 graph10 0.51823608
graph8                   graph8 0.50379589
graph28                 graph28 0.47608644
upto_fifth           upto_fifth 0.46941889
sixth                     sixth 0.45557421
graph27                 graph27 0.45256299
orbit10                 orbit10 0.45253747
orbit37                 orbit37 0.45073271
graph24                 graph24 0.43910692
orbit36                 orbit36 0.43887738
orbit40                 orbit40 0.43322408
ratio6                   ratio6 0.43045148
fifth                     fifth 0.40849147
graph23                 graph23 0.40354342
orbit28                 orbit28 0.39471179
upto_sixth           upto_sixth 0.39395596
orbit4                   orbit4 0.39313935
orbit35                 orbit35 0.39081660
graph1                   graph1 0.38930642
orbit15                 orbit15 0.37811825
ratio3                   ratio3 0.37485772
orbit16                 orbit16 0.37403497
orbit20                 orbit20 0.34628815
orbit38                 orbit38 0.34359340
orbit57                 orbit57 0.33420273
graph18                 graph18 0.33196498
constraint           constraint 0.31608985
pdi                         pdi 0.30979354
orbit25                 orbit25 0.30836929
orbit11                 orbit11 0.30716840
graph3                   graph3 0.30025087
graph19                 graph19 0.29436470
orbit21                 orbit21 0.29408437
orbit67                 orbit67 0.28942168
graph17                 graph17 0.28288950
orbit29                 orbit29 0.27934603
orbit17                 orbit17 0.27564130
orbit68                 orbit68 0.27392129
orbit43                 orbit43 0.27329023
graph7                   graph7 0.27144452
orbit2                   orbit2 0.26604478
graph15                 graph15 0.25774451
orbit44                 orbit44 0.25728048
graph9                   graph9 0.25187701
upto_fourth         upto_fourth 0.24890581
orbit1                   orbit1 0.22538772
orbit12                 orbit12 0.21840848
bigcom4                 bigcom4 0.21295757
orbit33                 orbit33 0.21169764
orbit52                 orbit52 0.21091651
orbit30                 orbit30 0.20703424
orbit61                 orbit61 0.20320085
membership_s4     membership_s4 0.19617711
orbit48                 orbit48 0.19378901
graph0                   graph0 0.18470992
orbit51                 orbit51 0.18433027
graph13                 graph13 0.18375127
orbit23                 orbit23 0.17747738
hubscore               hubscore 0.17724102
graph12                 graph12 0.16738032
graph25                 graph25 0.16630145
orbit13                 orbit13 0.15769882
ratio2                   ratio2 0.15682831
orbit47                 orbit47 0.15634414
upto_second         upto_second 0.15482231
orbit53                 orbit53 0.15250150
orbit7                   orbit7 0.15193950
close                     close 0.14984563
orbit5                   orbit5 0.14797583
evcent                   evcent 0.12820736
bigcom30               bigcom30 0.12297149
AP                           AP 0.11840731
graph16                 graph16 0.10253493
fourth                   fourth 0.09882845
bigcom1                 bigcom1 0.08577123
orbit60                 orbit60 0.08437473
orbit58                 orbit58 0.08401723
selfinter             selfinter 0.08160047
second                   second 0.07734400
bigcom3                 bigcom3 0.07277067
bigcom28               bigcom28 0.06763881
coreness               coreness 0.05453781
orbit26                 orbit26 0.05217890
membership_s30   membership_s30 0.04298556
graph21                 graph21 0.04184550
membership_s5     membership_s5 0.03464507
membership_s32   membership_s32 0.02486123
upto_third           upto_third 0.01371723
orbit0                   orbit0 0.00000000
orbit3                   orbit3 0.00000000
orbit8                   orbit8 0.00000000
orbit14                 orbit14 0.00000000
orbit34                 orbit34 0.00000000
orbit72                 orbit72 0.00000000
ecc                         ecc 0.00000000
eccrad                   eccrad 0.00000000
first                     first 0.00000000
bigcom2                 bigcom2 0.00000000
bigcom6                 bigcom6 0.00000000
bigcom8                 bigcom8 0.00000000
bigcom9                 bigcom9 0.00000000
bigcom11               bigcom11 0.00000000
bigcom13               bigcom13 0.00000000
bigcom15               bigcom15 0.00000000
bigcom16               bigcom16 0.00000000
bigcom21               bigcom21 0.00000000
bigcom22               bigcom22 0.00000000
bigcom24               bigcom24 0.00000000
bigcom26               bigcom26 0.00000000
bigcom31               bigcom31 0.00000000
bigcom32               bigcom32 0.00000000
bigcom33               bigcom33 0.00000000
bigcom34               bigcom34 0.00000000
bigcom36               bigcom36 0.00000000
bigcom37               bigcom37 0.00000000
bigcom38               bigcom38 0.00000000
bigcom39               bigcom39 0.00000000
bigcom43               bigcom43 0.00000000
bigcom44               bigcom44 0.00000000
bigcom46               bigcom46 0.00000000
bigcom47               bigcom47 0.00000000
bigcom49               bigcom49 0.00000000
bigcom50               bigcom50 0.00000000
bigcom51               bigcom51 0.00000000
bigcom52               bigcom52 0.00000000
bigcom54               bigcom54 0.00000000
bigcom56               bigcom56 0.00000000
bigcom62               bigcom62 0.00000000
bigcom66               bigcom66 0.00000000
bigcom68               bigcom68 0.00000000
bigcom69               bigcom69 0.00000000
bigcom71               bigcom71 0.00000000
bigcom72               bigcom72 0.00000000
bigcom73               bigcom73 0.00000000
bigcom74               bigcom74 0.00000000
bigcom75               bigcom75 0.00000000
bigcom76               bigcom76 0.00000000
bigcom77               bigcom77 0.00000000
bigcom79               bigcom79 0.00000000
bigcom80               bigcom80 0.00000000
bigcom82               bigcom82 0.00000000
bigcom83               bigcom83 0.00000000
bigcom84               bigcom84 0.00000000
bigcom85               bigcom85 0.00000000
bigcom87               bigcom87 0.00000000
bigcom89               bigcom89 0.00000000
bigcom91               bigcom91 0.00000000
bigcom92               bigcom92 0.00000000
bigcom93               bigcom93 0.00000000
bigcom96               bigcom96 0.00000000
bigcom97               bigcom97 0.00000000
bigcom98               bigcom98 0.00000000
bigcom99               bigcom99 0.00000000
bigcom101             bigcom101 0.00000000
bigcom104             bigcom104 0.00000000
bigcom106             bigcom106 0.00000000
bigcom109             bigcom109 0.00000000
bigcom113             bigcom113 0.00000000
bigcom116             bigcom116 0.00000000
bigcom120             bigcom120 0.00000000
bigcom123             bigcom123 0.00000000
bigcom126             bigcom126 0.00000000
bigcom127             bigcom127 0.00000000
bigcom137             bigcom137 0.00000000
bigcom139             bigcom139 0.00000000
bigcom140             bigcom140 0.00000000
bigcom143             bigcom143 0.00000000
bigcom145             bigcom145 0.00000000
bigcom146             bigcom146 0.00000000
bigcom147             bigcom147 0.00000000
bigcom149             bigcom149 0.00000000
bigcom153             bigcom153 0.00000000
bigcom154             bigcom154 0.00000000
bigcom156             bigcom156 0.00000000
bigcom157             bigcom157 0.00000000
bigcom158             bigcom158 0.00000000
bigcom160             bigcom160 0.00000000
bigcom161             bigcom161 0.00000000
bigcom162             bigcom162 0.00000000
bigcom164             bigcom164 0.00000000
bigcom166             bigcom166 0.00000000
bigcom167             bigcom167 0.00000000
bigcom171             bigcom171 0.00000000
bigcom173             bigcom173 0.00000000
bigcom175             bigcom175 0.00000000
bigcom176             bigcom176 0.00000000
bigcom177             bigcom177 0.00000000
bigcom178             bigcom178 0.00000000
bigcom180             bigcom180 0.00000000
bigcom181             bigcom181 0.00000000
bigcom184             bigcom184 0.00000000
bigcom186             bigcom186 0.00000000
bigcom187             bigcom187 0.00000000
bigcom189             bigcom189 0.00000000
bigcom194             bigcom194 0.00000000
bigcom195             bigcom195 0.00000000
bigcom196             bigcom196 0.00000000
bigcom204             bigcom204 0.00000000
bigcom205             bigcom205 0.00000000
bigcom212             bigcom212 0.00000000
bigcom214             bigcom214 0.00000000
bigcom222             bigcom222 0.00000000
bigcom223             bigcom223 0.00000000
bigcom226             bigcom226 0.00000000
bigcom227             bigcom227 0.00000000
bigcom229             bigcom229 0.00000000
bigcom233             bigcom233 0.00000000
bigcom236             bigcom236 0.00000000
bigcom237             bigcom237 0.00000000
bigcom246             bigcom246 0.00000000
bigcom248             bigcom248 0.00000000
bigcom249             bigcom249 0.00000000
bigcom250             bigcom250 0.00000000
bigcom254             bigcom254 0.00000000
bigcom266             bigcom266 0.00000000
bigcom269             bigcom269 0.00000000
bigcom272             bigcom272 0.00000000
bigcom274             bigcom274 0.00000000
bigcom281             bigcom281 0.00000000
bigcom291             bigcom291 0.00000000
bigcom292             bigcom292 0.00000000
bigcom295             bigcom295 0.00000000
bigcom299             bigcom299 0.00000000
bigcom301             bigcom301 0.00000000
bigcom306             bigcom306 0.00000000
bigcom309             bigcom309 0.00000000
bigcom314             bigcom314 0.00000000
bigcom321             bigcom321 0.00000000
bigcom341             bigcom341 0.00000000
bigcom350             bigcom350 0.00000000
bigcom353             bigcom353 0.00000000
bigcom359             bigcom359 0.00000000
bigcom363             bigcom363 0.00000000
bigcom365             bigcom365 0.00000000
bigcom385             bigcom385 0.00000000
bigcom386             bigcom386 0.00000000
bigcom408             bigcom408 0.00000000
bigcom412             bigcom412 0.00000000
bigcom480             bigcom480 0.00000000
membership_s1     membership_s1 0.00000000
membership_s3     membership_s3 0.00000000
membership_s6     membership_s6 0.00000000
membership_s7     membership_s7 0.00000000
membership_s8     membership_s8 0.00000000
membership_s9     membership_s9 0.00000000
membership_s11   membership_s11 0.00000000
membership_s12   membership_s12 0.00000000
membership_s14   membership_s14 0.00000000
membership_s15   membership_s15 0.00000000
membership_s16   membership_s16 0.00000000
membership_s17   membership_s17 0.00000000
membership_s18   membership_s18 0.00000000
membership_s20   membership_s20 0.00000000
membership_s21   membership_s21 0.00000000
membership_s22   membership_s22 0.00000000
membership_s24   membership_s24 0.00000000
membership_s25   membership_s25 0.00000000
membership_s26   membership_s26 0.00000000
membership_s27   membership_s27 0.00000000
membership_s28   membership_s28 0.00000000
membership_s31   membership_s31 0.00000000
membership_s33   membership_s33 0.00000000
membership_s36   membership_s36 0.00000000
membership_s37   membership_s37 0.00000000
[1] "Dataset: high_C Model RF, run: 3 of 5 2015-06-22 18:18:54"
     |      Out-of-bag   |
Tree |      MSE  %Var(y) |
   1 |   0.2381   179.78 |
   2 |   0.2274   171.69 |
   3 |   0.2133   161.01 |
   4 |    0.202   152.53 |
   5 |   0.2024   152.79 |
   6 |   0.1938   146.31 |
   7 |   0.1827   137.95 |
   8 |   0.1742   131.51 |
   9 |    0.167   126.06 |
  10 |   0.1619   122.23 |
  11 |   0.1559   117.71 |
  12 |   0.1531   115.63 |
  13 |   0.1497   113.02 |
  14 |   0.1484   112.04 |
  15 |   0.1467   110.77 |
  16 |   0.1445   109.12 |
  17 |    0.142   107.22 |
  18 |   0.1426   107.63 |
  19 |   0.1406   106.16 |
  20 |   0.1397   105.49 |
  21 |   0.1388   104.77 |
  22 |    0.139   104.98 |
  23 |     0.14   105.74 |
  24 |   0.1394   105.24 |
  25 |   0.1376   103.87 |
  26 |   0.1369   103.37 |
  27 |   0.1365   103.06 |
  28 |   0.1359   102.58 |
  29 |   0.1343   101.39 |
  30 |   0.1335   100.78 |
  31 |    0.133   100.45 |
  32 |    0.133   100.39 |
  33 |   0.1315    99.30 |
  34 |   0.1307    98.65 |
  35 |   0.1301    98.26 |
  36 |   0.1301    98.20 |
  37 |   0.1299    98.07 |
  38 |   0.1297    97.91 |
  39 |   0.1299    98.05 |
  40 |   0.1293    97.62 |
  41 |    0.129    97.37 |
  42 |   0.1288    97.22 |
  43 |   0.1282    96.78 |
  44 |   0.1277    96.43 |
  45 |   0.1269    95.84 |
  46 |   0.1269    95.78 |
  47 |   0.1266    95.60 |
  48 |   0.1269    95.78 |
  49 |   0.1269    95.82 |
  50 |   0.1269    95.84 |
  51 |    0.127    95.90 |
  52 |   0.1273    96.09 |
  53 |   0.1273    96.13 |
  54 |   0.1272    96.07 |
  55 |   0.1269    95.82 |
  56 |   0.1272    96.01 |
  57 |   0.1271    95.94 |
  58 |   0.1276    96.30 |
  59 |   0.1273    96.13 |
  60 |   0.1271    95.95 |
  61 |    0.127    95.88 |
  62 |   0.1269    95.82 |
  63 |   0.1268    95.77 |
  64 |   0.1265    95.49 |
  65 |   0.1267    95.62 |
  66 |   0.1266    95.58 |
  67 |    0.127    95.92 |
  68 |   0.1269    95.84 |
  69 |   0.1272    96.07 |
  70 |    0.127    95.90 |
  71 |   0.1269    95.82 |
  72 |   0.1266    95.62 |
  73 |   0.1265    95.55 |
  74 |   0.1266    95.61 |
  75 |   0.1267    95.69 |
  76 |   0.1268    95.72 |
  77 |    0.127    95.90 |
  78 |    0.127    95.91 |
  79 |   0.1267    95.62 |
  80 |   0.1265    95.50 |
  81 |   0.1263    95.35 |
  82 |   0.1261    95.21 |
  83 |   0.1259    95.08 |
  84 |    0.126    95.10 |
  85 |   0.1258    94.98 |
  86 |   0.1256    94.83 |
  87 |   0.1257    94.89 |
  88 |   0.1251    94.47 |
  89 |   0.1249    94.33 |
  90 |   0.1248    94.20 |
  91 |   0.1247    94.16 |
  92 |    0.125    94.40 |
  93 |   0.1251    94.46 |
  94 |   0.1253    94.59 |
  95 |   0.1255    94.72 |
  96 |   0.1256    94.81 |
  97 |   0.1255    94.79 |
  98 |   0.1256    94.79 |
  99 |   0.1256    94.79 |
 100 |   0.1254    94.66 |
[1] "Random Forest variable coefficients"
                      %IncMSE IncNodePurity
graph0           8.723913e-04  2.127205e-01
graph1           3.159820e-04  2.557823e-01
graph2           1.883377e-03  4.078460e-01
graph3           2.512611e-04  3.715785e-01
graph4           2.111146e-03  9.136463e-01
graph5           3.131366e-03  7.873079e-01
graph6           1.033417e-03  4.080710e-01
graph7           3.532436e-03  4.742625e-01
graph8           1.541319e-03  5.482074e-01
graph9           1.526827e-03  3.231621e-01
graph10          1.032176e-03  7.945479e-01
graph11          1.413883e-03  1.235396e+00
graph12          6.665730e-04  2.269960e-01
graph13          1.063914e-03  3.021025e-01
graph14          2.078900e-03  1.006977e+00
graph15          2.880969e-03  3.738567e-01
graph16          9.099738e-04  2.765330e-01
graph17          2.999030e-03  6.673622e-01
graph18          5.113969e-04  3.105621e-01
graph19          4.880171e-04  3.545499e-01
graph20          2.159465e-03  9.837605e-01
graph21          1.442448e-03  4.088377e-01
graph22          3.287502e-03  7.826636e-01
graph23          1.706394e-03  3.329793e-01
graph24          5.081571e-03  9.016249e-01
graph25          4.412225e-03  9.990479e-01
graph26          6.282584e-03  1.392605e+00
graph27          3.054016e-03  4.130087e-01
graph28          1.093490e-03  6.455184e-01
graph29          5.658721e-04  7.703188e-01
orbit0           6.536681e-04  2.781308e-01
orbit1           1.496814e-03  2.798506e-01
orbit2           6.634912e-04  7.208933e-01
orbit3           1.058602e-04  3.236401e-01
orbit4           3.232601e-03  4.114287e-01
orbit5           8.202751e-04  2.898367e-01
orbit6           1.951520e-03  8.352871e-01
orbit7           2.518294e-03  6.498030e-01
orbit8           4.266702e-03  6.725995e-01
orbit9           1.009527e-02  1.023435e+00
orbit10          3.565284e-03  6.203991e-01
orbit11          3.547158e-04  2.682856e-01
orbit12          1.919966e-03  6.961531e-01
orbit13          2.463521e-03  4.467744e-01
orbit14          2.136834e-03  6.713840e-01
orbit15          4.312969e-03  3.604765e-01
orbit16          1.252313e-03  3.368943e-01
orbit17          1.628685e-03  5.610662e-01
orbit18          4.159655e-03  8.465299e-01
orbit19          1.634501e-03  9.558617e-01
orbit20          2.570791e-03  4.665322e-01
orbit21          6.279756e-04  4.804697e-01
orbit22          1.549425e-03  8.124147e-01
orbit23          3.632875e-03  5.941799e-01
orbit24          1.275541e-02  1.888815e+00
orbit25          1.265734e-03  4.496617e-01
orbit26          7.109420e-04  4.063599e-01
orbit27          4.644466e-03  7.960486e-01
orbit28          1.726984e-03  4.276254e-01
orbit29          1.749842e-03  6.177089e-01
orbit30          4.321439e-04  4.369422e-01
orbit31          2.193854e-03  1.154331e+00
orbit32          1.606082e-03  7.142279e-01
orbit33          2.094176e-03  2.929240e-01
orbit34          7.283133e-04  1.815290e-01
orbit35          8.661398e-04  4.568270e-01
orbit36          4.858347e-03  9.325320e-01
orbit37          2.044443e-03  4.547258e-01
orbit38          1.577193e-03  4.473760e-01
orbit39          5.068348e-03  1.337478e+00
orbit40          1.527246e-03  5.476021e-01
orbit41          1.607329e-03  7.665099e-01
orbit42          2.384230e-03  3.907509e-01
orbit43          2.511680e-03  4.143596e-01
orbit44          7.460649e-04  3.939859e-01
orbit45          2.007735e-02  2.512553e+00
orbit46          1.328739e-02  1.598013e+00
orbit47          1.130699e-03  4.601221e-01
orbit48          2.840825e-03  3.556804e-01
orbit49          3.038929e-03  1.218968e+00
orbit50          3.722947e-03  1.259081e+00
orbit51          3.836938e-03  9.151999e-01
orbit52          4.965095e-03  6.083222e-01
orbit53          8.548484e-04  3.730486e-01
orbit54          3.552396e-03  2.033995e+00
orbit55          3.043620e-03  9.943019e-01
orbit56          7.009901e-03  1.551120e+00
orbit57          8.581113e-04  3.357062e-01
orbit58          9.063104e-04  5.407495e-01
orbit59          1.113516e-02  1.838486e+00
orbit60          1.177228e-03  2.804041e-01
orbit61          2.275680e-03  4.451216e-01
orbit62          8.287175e-03  1.970933e+00
orbit63          3.802678e-03  7.646000e-01
orbit64          6.085301e-03  1.577205e+00
orbit65          2.301567e-02  5.284467e+00
orbit66          7.187352e-03  1.828123e+00
orbit67          5.607856e-04  3.851093e-01
orbit68          3.289016e-03  5.126567e-01
orbit69          2.037080e-03  1.332005e+00
orbit70          2.573523e-03  1.611032e+00
orbit71          4.735377e-04  7.384381e-01
orbit72          8.088769e-04  7.294775e-01
AP              -9.232038e-05  1.514481e-01
bet              1.157189e-04  1.005336e+00
ecc             -2.670163e-05  1.063561e-01
eccrad           4.256426e-04  1.382392e-01
close            6.829039e-04  1.447579e-01
constraint       2.337982e-03  6.398449e-01
coreness         1.378820e-03  3.023230e-01
knn              9.939184e-04  1.010134e+00
hubscore         2.418953e-03  1.013660e-01
pagerank         2.055100e-03  1.380416e+00
trans            3.370836e-03  1.244298e+00
evcent           2.145878e-03  2.000228e-01
first            1.082973e-03  2.266839e-01
upto_second      1.165603e-03  2.400934e-01
upto_third       4.962520e-04  2.945354e-01
upto_fourth      1.377214e-03  4.917968e-01
upto_fifth       5.886832e-04  7.255238e-01
upto_sixth       7.351027e-04  7.189238e-01
second           3.957223e-03  3.319896e-01
third            2.735070e-04  1.392006e+00
fourth           1.569666e-03  5.919834e-01
fifth            1.243418e-03  6.291353e-01
sixth            1.094842e-03  1.025733e+00
ratio1           3.315000e-03  9.997187e-01
ratio2           2.135212e-03  5.017162e-01
ratio3           4.954691e-03  6.968842e-01
ratio4           1.954086e-04  1.369059e+00
ratio5           1.162799e-04  2.613283e+00
ratio6           2.035595e-03  5.746239e-01
selfinter        1.578530e-04  1.078551e-01
walktrap_vertex -4.947351e-04  2.673405e+00
bigcom1         -7.044511e-05  1.231361e-01
bigcom2          0.000000e+00  0.000000e+00
bigcom3          2.165408e-04  1.984511e-01
bigcom4          5.173808e-05  8.124625e-02
bigcom6          0.000000e+00  0.000000e+00
bigcom8          0.000000e+00  1.942890e-18
bigcom9          0.000000e+00  0.000000e+00
bigcom11         0.000000e+00  0.000000e+00
bigcom13         0.000000e+00  0.000000e+00
bigcom15         0.000000e+00  0.000000e+00
bigcom16         0.000000e+00  0.000000e+00
bigcom21        -8.291974e-05  5.415277e-02
bigcom22        -2.626050e-05  1.890258e-02
bigcom24         0.000000e+00  0.000000e+00
bigcom26         0.000000e+00  0.000000e+00
bigcom28         1.751760e-03  3.441597e-01
bigcom30        -1.687636e-04  1.050382e-01
bigcom31         0.000000e+00  0.000000e+00
bigcom32         0.000000e+00  0.000000e+00
bigcom33         0.000000e+00  0.000000e+00
bigcom34         0.000000e+00  0.000000e+00
bigcom36         0.000000e+00  0.000000e+00
bigcom37         0.000000e+00  0.000000e+00
bigcom38         0.000000e+00  0.000000e+00
bigcom39         0.000000e+00  0.000000e+00
bigcom40         2.409654e-03  4.227292e-01
bigcom43         0.000000e+00  0.000000e+00
bigcom44         0.000000e+00  2.220446e-18
bigcom46         0.000000e+00  0.000000e+00
bigcom47         0.000000e+00  0.000000e+00
bigcom49         0.000000e+00  0.000000e+00
bigcom50         0.000000e+00  0.000000e+00
bigcom51         0.000000e+00  0.000000e+00
bigcom52         0.000000e+00  0.000000e+00
bigcom54         0.000000e+00  0.000000e+00
bigcom56         0.000000e+00  0.000000e+00
bigcom62         0.000000e+00  0.000000e+00
bigcom66         0.000000e+00  0.000000e+00
bigcom68         0.000000e+00  0.000000e+00
bigcom69         0.000000e+00  0.000000e+00
bigcom71         0.000000e+00  5.378540e-01
bigcom72         0.000000e+00  0.000000e+00
bigcom73         0.000000e+00  0.000000e+00
bigcom74         0.000000e+00  0.000000e+00
bigcom75         0.000000e+00  0.000000e+00
bigcom76         0.000000e+00  0.000000e+00
bigcom77         0.000000e+00  0.000000e+00
bigcom79         0.000000e+00  0.000000e+00
bigcom80         0.000000e+00  0.000000e+00
bigcom82         0.000000e+00  8.326673e-19
bigcom83         0.000000e+00  0.000000e+00
bigcom84         0.000000e+00  0.000000e+00
bigcom85         0.000000e+00  0.000000e+00
bigcom87         0.000000e+00  0.000000e+00
bigcom89         0.000000e+00  0.000000e+00
bigcom91         0.000000e+00  0.000000e+00
bigcom92         0.000000e+00  4.440892e-18
bigcom93         0.000000e+00  0.000000e+00
bigcom96         0.000000e+00  0.000000e+00
bigcom97         0.000000e+00  0.000000e+00
bigcom98         0.000000e+00  0.000000e+00
bigcom99         0.000000e+00  0.000000e+00
bigcom101        0.000000e+00  0.000000e+00
bigcom104        0.000000e+00  0.000000e+00
bigcom106        0.000000e+00  0.000000e+00
bigcom109        0.000000e+00  0.000000e+00
bigcom113        0.000000e+00  0.000000e+00
bigcom116       -1.645676e-04  2.512397e-01
bigcom120        0.000000e+00  0.000000e+00
bigcom123        0.000000e+00  0.000000e+00
bigcom126        0.000000e+00  0.000000e+00
bigcom127        0.000000e+00  0.000000e+00
bigcom137        0.000000e+00  0.000000e+00
bigcom139        0.000000e+00  0.000000e+00
bigcom140        0.000000e+00  0.000000e+00
bigcom143        0.000000e+00  0.000000e+00
bigcom145        0.000000e+00  0.000000e+00
bigcom146        0.000000e+00  0.000000e+00
bigcom147        0.000000e+00  0.000000e+00
bigcom149        0.000000e+00  0.000000e+00
bigcom153        0.000000e+00  0.000000e+00
bigcom154        0.000000e+00  0.000000e+00
bigcom156        0.000000e+00  0.000000e+00
bigcom157        0.000000e+00  0.000000e+00
bigcom158        0.000000e+00  0.000000e+00
bigcom160        0.000000e+00  0.000000e+00
bigcom161        0.000000e+00  0.000000e+00
bigcom162        0.000000e+00  0.000000e+00
bigcom164        0.000000e+00  0.000000e+00
bigcom166        0.000000e+00  0.000000e+00
bigcom167        0.000000e+00  0.000000e+00
bigcom171        0.000000e+00  0.000000e+00
bigcom173        0.000000e+00  0.000000e+00
bigcom175        0.000000e+00  0.000000e+00
bigcom176        0.000000e+00  0.000000e+00
bigcom177        0.000000e+00  0.000000e+00
bigcom178        0.000000e+00  0.000000e+00
bigcom180        0.000000e+00  0.000000e+00
bigcom181        0.000000e+00  0.000000e+00
bigcom184        0.000000e+00  0.000000e+00
bigcom186        0.000000e+00  0.000000e+00
bigcom187        0.000000e+00  0.000000e+00
bigcom189        0.000000e+00  0.000000e+00
bigcom194        0.000000e+00  0.000000e+00
bigcom195        0.000000e+00  0.000000e+00
bigcom196        0.000000e+00  0.000000e+00
bigcom204        0.000000e+00  0.000000e+00
bigcom205        0.000000e+00  0.000000e+00
bigcom212        0.000000e+00  0.000000e+00
bigcom214        0.000000e+00  0.000000e+00
bigcom222        0.000000e+00  0.000000e+00
bigcom223        0.000000e+00  0.000000e+00
bigcom226        0.000000e+00  0.000000e+00
bigcom227        0.000000e+00  0.000000e+00
bigcom229        0.000000e+00  0.000000e+00
bigcom233        0.000000e+00  0.000000e+00
bigcom236        0.000000e+00  0.000000e+00
bigcom237        0.000000e+00  0.000000e+00
bigcom246        0.000000e+00  0.000000e+00
bigcom248        0.000000e+00  3.531993e-02
bigcom249        0.000000e+00  0.000000e+00
bigcom250        0.000000e+00  0.000000e+00
bigcom254        0.000000e+00  0.000000e+00
bigcom266        0.000000e+00  0.000000e+00
bigcom269        0.000000e+00  0.000000e+00
bigcom272        0.000000e+00  0.000000e+00
bigcom274        0.000000e+00  0.000000e+00
bigcom281        0.000000e+00  0.000000e+00
bigcom291        0.000000e+00  0.000000e+00
bigcom292        0.000000e+00  0.000000e+00
bigcom295        0.000000e+00  0.000000e+00
bigcom299        0.000000e+00  0.000000e+00
bigcom301        0.000000e+00  0.000000e+00
bigcom306        0.000000e+00  0.000000e+00
bigcom309        0.000000e+00  0.000000e+00
bigcom314        0.000000e+00  0.000000e+00
bigcom321        0.000000e+00  0.000000e+00
bigcom341        0.000000e+00  0.000000e+00
bigcom350        0.000000e+00  0.000000e+00
bigcom353        0.000000e+00  0.000000e+00
bigcom359        0.000000e+00  0.000000e+00
bigcom363        0.000000e+00  0.000000e+00
bigcom365        0.000000e+00  0.000000e+00
bigcom385        0.000000e+00  0.000000e+00
bigcom386        0.000000e+00  0.000000e+00
bigcom408        0.000000e+00  0.000000e+00
bigcom412        0.000000e+00  0.000000e+00
bigcom480        0.000000e+00  0.000000e+00
spin_vertex      5.256322e-05  1.366242e+00
membership_s1   -3.442268e-05  6.443702e-02
membership_s3    0.000000e+00  0.000000e+00
membership_s4    6.320175e-04  1.795184e-01
membership_s5    6.094384e-06  5.913686e-02
membership_s6    0.000000e+00  9.228671e-03
membership_s7   -8.547009e-05  5.248581e-02
membership_s8    0.000000e+00  0.000000e+00
membership_s9    0.000000e+00  0.000000e+00
membership_s11   0.000000e+00  0.000000e+00
membership_s12   0.000000e+00  0.000000e+00
membership_s14   0.000000e+00  0.000000e+00
membership_s15   0.000000e+00  5.202924e-02
membership_s16   0.000000e+00  0.000000e+00
membership_s17   0.000000e+00  0.000000e+00
membership_s18   0.000000e+00  0.000000e+00
membership_s20   0.000000e+00  0.000000e+00
membership_s21   0.000000e+00  0.000000e+00
membership_s22   0.000000e+00  0.000000e+00
membership_s24   0.000000e+00  0.000000e+00
membership_s25   0.000000e+00  0.000000e+00
membership_s26   0.000000e+00  0.000000e+00
membership_s27  -8.450704e-05  1.656315e-02
membership_s28   0.000000e+00  0.000000e+00
membership_s30   3.014297e-04  1.178401e-01
membership_s31   0.000000e+00  5.551115e-19
membership_s32   8.825559e-06  1.219348e-01
membership_s33   0.000000e+00  0.000000e+00
membership_s36   4.678363e-05  3.760385e-02
membership_s37   0.000000e+00  0.000000e+00
V1               5.924060e-03  3.843089e+00
V2               1.221887e-03  2.428327e+00
pdi              2.388845e-04  4.370591e-01
adhesion         4.043033e-03  1.080605e+00
cohesion         4.130550e-03  1.413216e+00
inner            2.191509e-03  1.866554e+00
outer            5.771518e-04  1.589913e+00
ioratio          3.682853e-03  1.759620e+00
comsize          1.393913e-03  3.028584e+00
[1] "Dataset: high_C Model GLM, run: 3 of 5 2015-06-22 18:19:08"
[1] "glmnet variable coefficients"
                         [,1]          [,2]
(Intercept)     -1.679642e+00  4.413084e+02
graph0           2.780763e-40 -1.589564e-04
graph1           2.360037e-44 -7.526343e-08
graph2           2.725666e-40  1.794377e-05
graph3           9.522043e-45 -3.889138e-09
graph4          -1.121135e-46 -4.652696e-11
graph5           5.478972e-42 -1.083905e-06
graph6           9.021377e-44 -1.364336e-08
graph7           1.080993e-41  7.745408e-07
graph8           2.492923e-40  1.795170e-05
graph9           2.520684e-46 -8.218898e-11
graph10         -3.823717e-49 -2.691970e-12
graph11         -2.627545e-49 -6.665678e-14
graph12          5.272136e-46 -1.165430e-10
graph13          6.558486e-45  1.186040e-11
graph14         -9.687839e-48 -2.396067e-11
graph15          2.348807e-43 -4.441219e-08
graph16          1.686920e-45 -6.786679e-10
graph17          4.283260e-45 -3.640994e-10
graph18          1.493025e-43  5.204001e-09
graph19          3.825478e-44 -6.453150e-10
graph20          1.977050e-43 -1.886608e-07
graph21          2.099102e-43 -5.212854e-09
graph22          6.390150e-43  2.607416e-09
graph23          2.979443e-43  1.882055e-08
graph24          5.112524e-43  2.853538e-08
graph25          2.572546e-42  2.286434e-07
graph26          2.834127e-42  2.179156e-07
graph27          1.529241e-41  2.775229e-06
graph28          2.410493e-41  2.979979e-06
graph29          2.545789e-40  1.044432e-05
orbit0           2.780763e-40 -1.586096e-04
orbit1           2.783219e-41  2.859395e-06
orbit2          -2.420862e-44 -8.248413e-08
orbit3           2.725666e-40  1.823965e-05
orbit4           6.595205e-43  4.390165e-08
orbit5           7.283935e-45 -4.365435e-09
orbit6           5.434775e-45 -1.459962e-08
orbit7          -1.144069e-46 -4.073258e-11
orbit8           5.478972e-42 -1.076733e-06
orbit9           1.881312e-41  5.637228e-06
orbit10          1.238509e-42 -5.463902e-08
orbit11          3.150173e-44 -1.757696e-08
orbit12          6.083274e-41  7.602006e-06
orbit13          1.109066e-41  4.778281e-07
orbit14          2.492923e-40  1.842245e-05
orbit15          1.911562e-44  2.463499e-09
orbit16          1.670360e-46 -1.411557e-10
orbit17          3.016011e-45  2.204517e-10
orbit18          2.529325e-45 -8.234887e-12
orbit19          1.885456e-45  1.436242e-10
orbit20          1.207297e-46 -2.076529e-10
orbit21         -2.186944e-48 -1.773116e-12
orbit22         -3.540766e-47 -4.405853e-11
orbit23         -2.405179e-49 -3.908774e-14
orbit24          1.029006e-43  2.622648e-08
orbit25          3.223295e-44  9.425761e-09
orbit26          3.181472e-46 -1.976597e-10
orbit27          4.329195e-43  1.056678e-07
orbit28          1.000897e-44 -4.004454e-09
orbit29          4.981996e-44  3.484573e-09
orbit30          9.062356e-45  3.921831e-10
orbit31          6.600560e-45 -2.154455e-09
orbit32          8.965987e-46 -1.559965e-09
orbit33         -1.971614e-47 -9.846970e-12
orbit34          2.348807e-43 -4.407575e-08
orbit35          6.744380e-43  1.646537e-07
orbit36          3.270641e-44 -2.496270e-08
orbit37          4.093331e-44  3.364562e-09
orbit38          2.033903e-46 -5.753152e-10
orbit39          1.247806e-42  2.446703e-07
orbit40          1.373865e-43  4.812572e-08
orbit41          3.107803e-44 -1.411189e-08
orbit42          1.267352e-45 -6.493963e-10
orbit43          8.508210e-43  4.689561e-08
orbit44          7.449617e-44 -6.377496e-10
orbit45          3.390399e-42  1.770798e-06
orbit46          7.585528e-43  4.028461e-08
orbit47          3.108564e-44 -1.053360e-08
orbit48          9.381937e-44  4.242693e-09
orbit49          3.368566e-42  1.242669e-06
orbit50          4.356542e-44 -3.240783e-07
orbit51          9.764380e-43 -1.602855e-07
orbit52          3.284795e-42  2.076538e-07
orbit53          2.445553e-43  5.839364e-09
orbit54          6.384706e-42  2.241545e-06
orbit55          4.553884e-43 -1.190319e-07
orbit56          2.161245e-41  1.010354e-05
orbit57          7.162373e-43  6.721887e-08
orbit58          2.288506e-43 -1.787392e-08
orbit59          4.519045e-42  3.458097e-07
orbit60          1.245060e-42 -3.423400e-08
orbit61          7.029133e-43  1.338776e-07
orbit62          3.266167e-41  1.227961e-06
orbit63          3.903513e-42 -1.282563e-07
orbit64          6.679997e-42  1.367375e-06
orbit65          5.303766e-41  8.481237e-06
orbit66          9.560985e-42  1.442003e-06
orbit67          3.623682e-42  3.359880e-08
orbit68          2.290625e-41  2.275683e-06
orbit69          3.531990e-41  1.513240e-05
orbit70          1.032124e-40  2.044899e-05
orbit71          2.877274e-41  2.554157e-06
orbit72          2.545789e-40  1.054103e-05
AP              -1.416994e-38 -4.520704e-02
bet              2.361916e-45 -1.058469e-08
ecc              5.979901e-38  8.674448e-02
eccrad           3.587941e-37  5.194020e-01
close            3.316082e-36  5.070968e-01
constraint      -4.665370e-36 -9.673006e-01
coreness         2.839819e-38 -8.954878e-03
knn              1.198569e-39  5.795249e-04
hubscore         1.188684e-36  1.407621e-01
pagerank        -3.468088e-35 -1.124064e+02
trans            1.256777e-36  1.041909e+00
evcent           1.192221e-36  1.390647e-01
first            2.780763e-40 -1.570751e-04
upto_second      4.618376e-41  4.615085e-06
upto_third       7.619533e-41  1.924786e-05
upto_fourth      8.905697e-40  6.974234e-05
upto_fifth       5.885029e-39 -9.767403e-04
upto_sixth       1.080784e-38 -3.270985e-02
second           4.827896e-41  5.830103e-06
third           -3.475902e-41  1.841295e-05
fourth          -8.279916e-41 -2.192229e-05
fifth           -1.003229e-39 -9.811180e-05
sixth           -6.984497e-39  2.724661e-04
ratio1          -3.411063e-40  3.037796e-04
ratio2          -1.796885e-38 -2.673924e-03
ratio3          -6.757914e-37 -2.003552e-01
ratio4           2.837244e-36  6.660410e+00
ratio5           1.469555e-36  1.157829e-01
ratio6          -2.225529e-37 -7.334564e-02
selfinter        4.744901e-38 -1.321624e-03
walktrap_vertex  9.939658e-39  1.235636e-01
bigcom1         -1.044488e-37  2.588229e-02
bigcom2          0.000000e+00  0.000000e+00
bigcom3          3.440733e-38  2.618895e-01
bigcom4         -3.310009e-38 -3.676603e-02
bigcom6          0.000000e+00  0.000000e+00
bigcom8         -1.383353e-37 -2.867825e-01
bigcom9         -1.595442e-37 -2.144102e-01
bigcom11         0.000000e+00  0.000000e+00
bigcom13        -1.588923e-37 -1.963940e-01
bigcom15        -1.590548e-37 -1.850520e-01
bigcom16         0.000000e+00  0.000000e+00
bigcom21         4.351204e-38  1.619650e-01
bigcom22        -1.195709e-37 -3.770893e-01
bigcom24         0.000000e+00  0.000000e+00
bigcom26        -1.597080e-37 -3.126838e-01
bigcom28         2.121658e-37  1.620871e-01
bigcom30         9.456707e-38  3.367611e-01
bigcom31         0.000000e+00  0.000000e+00
bigcom32        -1.588923e-37 -3.981872e-01
bigcom33         0.000000e+00  0.000000e+00
bigcom34         0.000000e+00  0.000000e+00
bigcom36        -1.588923e-37 -3.219530e-01
bigcom37         0.000000e+00  0.000000e+00
bigcom38         0.000000e+00  0.000000e+00
bigcom39        -1.588923e-37 -2.800439e-01
bigcom40         1.328407e-37  8.190205e-02
bigcom43         0.000000e+00  0.000000e+00
bigcom44        -1.613647e-37 -2.501021e-01
bigcom46        -1.588923e-37 -1.534877e-01
bigcom47         0.000000e+00  0.000000e+00
bigcom49         0.000000e+00  0.000000e+00
bigcom50         0.000000e+00  0.000000e+00
bigcom51         0.000000e+00  0.000000e+00
bigcom52         0.000000e+00  0.000000e+00
bigcom54         0.000000e+00  0.000000e+00
bigcom56         0.000000e+00  0.000000e+00
bigcom62         0.000000e+00  0.000000e+00
bigcom66         0.000000e+00  0.000000e+00
bigcom68         0.000000e+00  0.000000e+00
bigcom69         0.000000e+00  0.000000e+00
bigcom71         8.522405e-37  1.741129e+00
bigcom72         0.000000e+00  0.000000e+00
bigcom73        -1.588923e-37 -3.074293e-01
bigcom74         0.000000e+00  0.000000e+00
bigcom75         0.000000e+00  0.000000e+00
bigcom76         0.000000e+00  0.000000e+00
bigcom77         0.000000e+00  0.000000e+00
bigcom79         0.000000e+00  0.000000e+00
bigcom80         0.000000e+00  0.000000e+00
bigcom82        -1.588923e-37 -2.652964e-01
bigcom83         0.000000e+00  0.000000e+00
bigcom84         0.000000e+00  0.000000e+00
bigcom85         0.000000e+00  0.000000e+00
bigcom87         0.000000e+00  0.000000e+00
bigcom89         0.000000e+00  0.000000e+00
bigcom91         0.000000e+00  0.000000e+00
bigcom92        -1.592176e-37 -1.968646e-01
bigcom93         0.000000e+00  0.000000e+00
bigcom96         0.000000e+00  0.000000e+00
bigcom97        -1.590548e-37 -3.092403e-01
bigcom98         0.000000e+00  0.000000e+00
bigcom99         0.000000e+00  0.000000e+00
bigcom101       -1.590548e-37 -3.198716e-01
bigcom104       -1.588923e-37 -1.634385e-01
bigcom106        0.000000e+00  0.000000e+00
bigcom109        0.000000e+00  0.000000e+00
bigcom113        0.000000e+00  0.000000e+00
bigcom116        3.470286e-37  9.243365e-01
bigcom120        0.000000e+00  0.000000e+00
bigcom123        0.000000e+00  0.000000e+00
bigcom126        0.000000e+00  0.000000e+00
bigcom127        0.000000e+00  0.000000e+00
bigcom137        0.000000e+00  0.000000e+00
bigcom139        0.000000e+00  0.000000e+00
bigcom140        0.000000e+00  0.000000e+00
bigcom143        0.000000e+00  0.000000e+00
bigcom145        0.000000e+00  0.000000e+00
bigcom146        0.000000e+00  0.000000e+00
bigcom147       -1.588923e-37 -3.423054e-01
bigcom149        0.000000e+00  0.000000e+00
bigcom153        0.000000e+00  0.000000e+00
bigcom154       -1.590548e-37 -1.485550e-01
bigcom156        0.000000e+00  0.000000e+00
bigcom157        0.000000e+00  0.000000e+00
bigcom158        0.000000e+00  0.000000e+00
bigcom160        0.000000e+00  0.000000e+00
bigcom161        0.000000e+00  0.000000e+00
bigcom162        0.000000e+00  0.000000e+00
bigcom164        0.000000e+00  0.000000e+00
bigcom166        0.000000e+00  0.000000e+00
bigcom167       -1.590548e-37 -2.202408e-01
bigcom171        0.000000e+00  0.000000e+00
bigcom173        0.000000e+00  0.000000e+00
bigcom175        0.000000e+00  0.000000e+00
bigcom176        0.000000e+00  0.000000e+00
bigcom177        0.000000e+00  0.000000e+00
bigcom178        0.000000e+00  0.000000e+00
bigcom180        0.000000e+00  0.000000e+00
bigcom181       -1.590548e-37 -2.546635e-01
bigcom184        0.000000e+00  0.000000e+00
bigcom186        0.000000e+00  0.000000e+00
bigcom187        0.000000e+00  0.000000e+00
bigcom189       -1.588923e-37 -1.871604e-01
bigcom194        0.000000e+00  0.000000e+00
bigcom195       -1.588923e-37 -1.953481e-01
bigcom196        0.000000e+00  0.000000e+00
bigcom204       -1.588923e-37 -1.793236e-01
bigcom205        0.000000e+00  0.000000e+00
bigcom212        0.000000e+00  0.000000e+00
bigcom214        0.000000e+00  0.000000e+00
bigcom222        0.000000e+00  0.000000e+00
bigcom223        0.000000e+00  0.000000e+00
bigcom226        0.000000e+00  0.000000e+00
bigcom227        0.000000e+00  0.000000e+00
bigcom229        0.000000e+00  0.000000e+00
bigcom233        0.000000e+00  0.000000e+00
bigcom236        0.000000e+00  0.000000e+00
bigcom237        0.000000e+00  0.000000e+00
bigcom246        0.000000e+00  0.000000e+00
bigcom248        8.522405e-37  1.334326e+00
bigcom249        0.000000e+00  0.000000e+00
bigcom250        0.000000e+00  0.000000e+00
bigcom254        0.000000e+00  0.000000e+00
bigcom266        0.000000e+00  0.000000e+00
bigcom269       -1.588923e-37 -2.070019e-01
bigcom272        0.000000e+00  0.000000e+00
bigcom274       -1.597080e-37 -1.586616e-01
bigcom281        0.000000e+00  0.000000e+00
bigcom291        0.000000e+00  0.000000e+00
bigcom292        0.000000e+00  0.000000e+00
bigcom295        0.000000e+00  0.000000e+00
bigcom299        0.000000e+00  0.000000e+00
bigcom301        0.000000e+00  0.000000e+00
bigcom306        0.000000e+00  0.000000e+00
bigcom309        0.000000e+00  0.000000e+00
bigcom314        0.000000e+00  0.000000e+00
bigcom321        0.000000e+00  0.000000e+00
bigcom341        0.000000e+00  0.000000e+00
bigcom350        0.000000e+00  0.000000e+00
bigcom353        0.000000e+00  0.000000e+00
bigcom359        0.000000e+00  0.000000e+00
bigcom363        0.000000e+00  0.000000e+00
bigcom365        0.000000e+00  0.000000e+00
bigcom385        0.000000e+00  0.000000e+00
bigcom386        0.000000e+00  0.000000e+00
bigcom408        0.000000e+00  0.000000e+00
bigcom412        0.000000e+00  0.000000e+00
bigcom480        0.000000e+00  0.000000e+00
spin_vertex      9.264537e-38 -7.337243e-02
membership_s1   -4.873452e-38  2.629522e-02
membership_s3    0.000000e+00  0.000000e+00
membership_s4    1.541209e-37  1.290927e-01
membership_s5   -6.059356e-38 -1.125194e-01
membership_s6   -1.453383e-38 -3.769973e-02
membership_s7   -9.742712e-38 -9.575105e-02
membership_s8    0.000000e+00  0.000000e+00
membership_s9    0.000000e+00  0.000000e+00
membership_s11   0.000000e+00  0.000000e+00
membership_s12   0.000000e+00  0.000000e+00
membership_s14   0.000000e+00  0.000000e+00
membership_s15  -4.692768e-38 -1.569729e-01
membership_s16   0.000000e+00  0.000000e+00
membership_s17   0.000000e+00  0.000000e+00
membership_s18  -1.603666e-37 -2.777587e-01
membership_s20   0.000000e+00  0.000000e+00
membership_s21  -1.592176e-37 -3.286575e-01
membership_s22   0.000000e+00  0.000000e+00
membership_s24  -1.588923e-37 -2.239290e-01
membership_s25   0.000000e+00  0.000000e+00
membership_s26   0.000000e+00  0.000000e+00
membership_s27  -1.506814e-37 -2.841880e-01
membership_s28   0.000000e+00  0.000000e+00
membership_s30   9.409086e-38  3.816582e-02
membership_s31  -1.175721e-37 -4.648656e-02
membership_s32   1.011546e-38  1.437254e-01
membership_s33   0.000000e+00  0.000000e+00
membership_s36  -1.149005e-37  4.473667e-03
membership_s37  -1.593807e-37 -2.560069e-01
V1               1.746457e-36  1.080915e+00
V2              -2.469495e-37 -4.869142e-01
pdi             -5.148565e-36 -1.687348e-01
adhesion        -7.500477e-41 -3.704585e-05
cohesion         1.500681e-40  7.413405e-05
inner            1.769235e-41  3.376791e-06
outer            4.784723e-41  1.723692e-05
ioratio         -8.799290e-37 -2.687379e-01
comsize          5.740296e-41  1.491981e-04
[1] "Dataset: high_C Model GBM, run: 4 of 5 2015-06-22 18:19:17"
Iter   TrainDeviance   ValidDeviance   StepSize   Improve
     1        0.8564            -nan     0.0100    0.0012
     2        0.8510            -nan     0.0100    0.0011
     3        0.8451            -nan     0.0100    0.0008
     4        0.8390            -nan     0.0100    0.0013
     5        0.8331            -nan     0.0100    0.0007
     6        0.8281            -nan     0.0100    0.0005
     7        0.8231            -nan     0.0100    0.0008
     8        0.8191            -nan     0.0100    0.0003
     9        0.8136            -nan     0.0100    0.0009
    10        0.8095            -nan     0.0100    0.0005
    20        0.7679            -nan     0.0100    0.0001
    40        0.7021            -nan     0.0100    0.0008
    60        0.6485            -nan     0.0100    0.0001
    80        0.6013            -nan     0.0100   -0.0000
   100        0.5617            -nan     0.0100    0.0000
   120        0.5262            -nan     0.0100    0.0001
   140        0.4942            -nan     0.0100    0.0001
   160        0.4648            -nan     0.0100    0.0002
   180        0.4394            -nan     0.0100   -0.0001
   200        0.4156            -nan     0.0100    0.0000
   203        0.4126            -nan     0.0100   -0.0000

[1] "GBM variable coefficients"
                            var    rel.inf
orbit65                 orbit65 5.11432753
V1                           V1 5.04526854
ratio4                   ratio4 3.38451441
orbit56                 orbit56 3.33132890
outer                     outer 2.54939879
walktrap_vertex walktrap_vertex 2.38168873
ratio5                   ratio5 2.32410784
orbit69                 orbit69 2.12251048
trans                     trans 2.10529423
comsize                 comsize 2.09358405
orbit45                 orbit45 1.87218533
V2                           V2 1.75762166
orbit24                 orbit24 1.71555194
ioratio                 ioratio 1.60811259
spin_vertex         spin_vertex 1.60790114
inner                     inner 1.51250480
orbit18                 orbit18 1.37211621
orbit49                 orbit49 1.24187177
orbit70                 orbit70 1.21199016
knn                         knn 1.20743192
graph22                 graph22 1.17721948
adhesion               adhesion 1.16547140
orbit62                 orbit62 1.15641303
orbit46                 orbit46 1.14851813
orbit54                 orbit54 1.10687590
ratio1                   ratio1 1.08741316
graph20                 graph20 1.05768702
bet                         bet 1.02215229
pagerank               pagerank 1.00272185
orbit35                 orbit35 0.99369836
orbit55                 orbit55 0.98532817
orbit50                 orbit50 0.96541300
orbit31                 orbit31 0.86848399
orbit39                 orbit39 0.86543196
sixth                     sixth 0.84491911
graph10                 graph10 0.84305666
graph27                 graph27 0.81596093
cohesion               cohesion 0.80721372
orbit66                 orbit66 0.75661868
third                     third 0.75011656
orbit59                 orbit59 0.74243071
graph23                 graph23 0.73192912
constraint           constraint 0.65478184
orbit22                 orbit22 0.63578257
ratio3                   ratio3 0.63037228
orbit63                 orbit63 0.62762113
orbit27                 orbit27 0.61656235
bigcom40               bigcom40 0.59657050
graph11                 graph11 0.57932147
fifth                     fifth 0.57054360
orbit6                   orbit6 0.56383380
orbit13                 orbit13 0.56122860
orbit21                 orbit21 0.54918983
orbit61                 orbit61 0.54135524
orbit32                 orbit32 0.51577926
graph2                   graph2 0.51319057
graph28                 graph28 0.50876153
graph4                   graph4 0.49491320
graph25                 graph25 0.48120284
graph14                 graph14 0.47889836
orbit60                 orbit60 0.45840760
upto_fourth         upto_fourth 0.45110117
orbit19                 orbit19 0.44593084
orbit44                 orbit44 0.44167308
graph17                 graph17 0.43855590
orbit40                 orbit40 0.43374788
graph8                   graph8 0.42618443
graph5                   graph5 0.42456869
orbit41                 orbit41 0.42356748
graph1                   graph1 0.42298453
graph3                   graph3 0.42027517
orbit64                 orbit64 0.41789928
orbit9                   orbit9 0.40932788
orbit16                 orbit16 0.39986794
graph15                 graph15 0.39921498
orbit36                 orbit36 0.39576873
orbit10                 orbit10 0.39505484
orbit12                 orbit12 0.39146683
graph0                   graph0 0.38844217
orbit26                 orbit26 0.38654559
membership_s4     membership_s4 0.38559850
graph7                   graph7 0.36312151
graph29                 graph29 0.35805342
orbit20                 orbit20 0.34442134
orbit2                   orbit2 0.33809096
orbit11                 orbit11 0.33534920
pdi                         pdi 0.33509800
orbit29                 orbit29 0.33427801
graph9                   graph9 0.33232639
orbit28                 orbit28 0.32543691
upto_fifth           upto_fifth 0.32526414
orbit4                   orbit4 0.32485296
ratio6                   ratio6 0.32063996
fourth                   fourth 0.32031943
orbit67                 orbit67 0.31739683
orbit37                 orbit37 0.31538839
graph19                 graph19 0.31305157
graph24                 graph24 0.30989289
graph13                 graph13 0.30141083
orbit30                 orbit30 0.29898495
orbit43                 orbit43 0.29354577
graph12                 graph12 0.27981944
ratio2                   ratio2 0.27810573
orbit58                 orbit58 0.27616752
graph18                 graph18 0.27419040
orbit71                 orbit71 0.26224511
graph6                   graph6 0.25540422
hubscore               hubscore 0.25344565
bigcom3                 bigcom3 0.25008467
orbit48                 orbit48 0.24992408
orbit51                 orbit51 0.24953195
orbit38                 orbit38 0.24732472
orbit68                 orbit68 0.23496827
upto_third           upto_third 0.23325726
bigcom28               bigcom28 0.22393119
orbit25                 orbit25 0.22106153
graph26                 graph26 0.21963992
orbit7                   orbit7 0.21164376
orbit15                 orbit15 0.21136259
orbit57                 orbit57 0.20938970
orbit33                 orbit33 0.20793025
close                     close 0.19898926
orbit17                 orbit17 0.19675960
orbit52                 orbit52 0.19400528
upto_sixth           upto_sixth 0.19379441
orbit47                 orbit47 0.19118673
graph16                 graph16 0.19086832
selfinter             selfinter 0.18734320
orbit23                 orbit23 0.18143888
orbit42                 orbit42 0.16530180
AP                           AP 0.16291617
graph21                 graph21 0.16242901
upto_second         upto_second 0.15141980
evcent                   evcent 0.15076224
orbit5                   orbit5 0.14760697
orbit1                   orbit1 0.14573702
coreness               coreness 0.14253120
second                   second 0.10158966
orbit53                 orbit53 0.09920529
bigcom4                 bigcom4 0.09588295
membership_s7     membership_s7 0.09507905
membership_s30   membership_s30 0.05840099
bigcom1                 bigcom1 0.04330673
membership_s27   membership_s27 0.02279196
membership_s5     membership_s5 0.01755864
membership_s32   membership_s32 0.01626668
orbit0                   orbit0 0.00000000
orbit3                   orbit3 0.00000000
orbit8                   orbit8 0.00000000
orbit14                 orbit14 0.00000000
orbit34                 orbit34 0.00000000
orbit72                 orbit72 0.00000000
ecc                         ecc 0.00000000
eccrad                   eccrad 0.00000000
first                     first 0.00000000
bigcom2                 bigcom2 0.00000000
bigcom6                 bigcom6 0.00000000
bigcom8                 bigcom8 0.00000000
bigcom9                 bigcom9 0.00000000
bigcom11               bigcom11 0.00000000
bigcom13               bigcom13 0.00000000
bigcom15               bigcom15 0.00000000
bigcom16               bigcom16 0.00000000
bigcom21               bigcom21 0.00000000
bigcom22               bigcom22 0.00000000
bigcom24               bigcom24 0.00000000
bigcom26               bigcom26 0.00000000
bigcom30               bigcom30 0.00000000
bigcom31               bigcom31 0.00000000
bigcom32               bigcom32 0.00000000
bigcom33               bigcom33 0.00000000
bigcom34               bigcom34 0.00000000
bigcom36               bigcom36 0.00000000
bigcom37               bigcom37 0.00000000
bigcom38               bigcom38 0.00000000
bigcom39               bigcom39 0.00000000
bigcom43               bigcom43 0.00000000
bigcom44               bigcom44 0.00000000
bigcom46               bigcom46 0.00000000
bigcom47               bigcom47 0.00000000
bigcom49               bigcom49 0.00000000
bigcom50               bigcom50 0.00000000
bigcom51               bigcom51 0.00000000
bigcom52               bigcom52 0.00000000
bigcom54               bigcom54 0.00000000
bigcom56               bigcom56 0.00000000
bigcom62               bigcom62 0.00000000
bigcom66               bigcom66 0.00000000
bigcom68               bigcom68 0.00000000
bigcom69               bigcom69 0.00000000
bigcom71               bigcom71 0.00000000
bigcom72               bigcom72 0.00000000
bigcom73               bigcom73 0.00000000
bigcom74               bigcom74 0.00000000
bigcom75               bigcom75 0.00000000
bigcom76               bigcom76 0.00000000
bigcom77               bigcom77 0.00000000
bigcom79               bigcom79 0.00000000
bigcom80               bigcom80 0.00000000
bigcom82               bigcom82 0.00000000
bigcom83               bigcom83 0.00000000
bigcom84               bigcom84 0.00000000
bigcom85               bigcom85 0.00000000
bigcom87               bigcom87 0.00000000
bigcom89               bigcom89 0.00000000
bigcom91               bigcom91 0.00000000
bigcom92               bigcom92 0.00000000
bigcom93               bigcom93 0.00000000
bigcom96               bigcom96 0.00000000
bigcom97               bigcom97 0.00000000
bigcom98               bigcom98 0.00000000
bigcom99               bigcom99 0.00000000
bigcom101             bigcom101 0.00000000
bigcom104             bigcom104 0.00000000
bigcom106             bigcom106 0.00000000
bigcom109             bigcom109 0.00000000
bigcom113             bigcom113 0.00000000
bigcom116             bigcom116 0.00000000
bigcom120             bigcom120 0.00000000
bigcom123             bigcom123 0.00000000
bigcom126             bigcom126 0.00000000
bigcom127             bigcom127 0.00000000
bigcom137             bigcom137 0.00000000
bigcom139             bigcom139 0.00000000
bigcom140             bigcom140 0.00000000
bigcom143             bigcom143 0.00000000
bigcom145             bigcom145 0.00000000
bigcom146             bigcom146 0.00000000
bigcom147             bigcom147 0.00000000
bigcom149             bigcom149 0.00000000
bigcom153             bigcom153 0.00000000
bigcom154             bigcom154 0.00000000
bigcom156             bigcom156 0.00000000
bigcom157             bigcom157 0.00000000
bigcom158             bigcom158 0.00000000
bigcom160             bigcom160 0.00000000
bigcom161             bigcom161 0.00000000
bigcom162             bigcom162 0.00000000
bigcom164             bigcom164 0.00000000
bigcom166             bigcom166 0.00000000
bigcom167             bigcom167 0.00000000
bigcom171             bigcom171 0.00000000
bigcom173             bigcom173 0.00000000
bigcom175             bigcom175 0.00000000
bigcom176             bigcom176 0.00000000
bigcom177             bigcom177 0.00000000
bigcom178             bigcom178 0.00000000
bigcom180             bigcom180 0.00000000
bigcom181             bigcom181 0.00000000
bigcom184             bigcom184 0.00000000
bigcom186             bigcom186 0.00000000
bigcom187             bigcom187 0.00000000
bigcom189             bigcom189 0.00000000
bigcom194             bigcom194 0.00000000
bigcom195             bigcom195 0.00000000
bigcom196             bigcom196 0.00000000
bigcom204             bigcom204 0.00000000
bigcom205             bigcom205 0.00000000
bigcom212             bigcom212 0.00000000
bigcom214             bigcom214 0.00000000
bigcom222             bigcom222 0.00000000
bigcom223             bigcom223 0.00000000
bigcom226             bigcom226 0.00000000
bigcom227             bigcom227 0.00000000
bigcom229             bigcom229 0.00000000
bigcom233             bigcom233 0.00000000
bigcom236             bigcom236 0.00000000
bigcom237             bigcom237 0.00000000
bigcom246             bigcom246 0.00000000
bigcom248             bigcom248 0.00000000
bigcom249             bigcom249 0.00000000
bigcom250             bigcom250 0.00000000
bigcom254             bigcom254 0.00000000
bigcom266             bigcom266 0.00000000
bigcom269             bigcom269 0.00000000
bigcom272             bigcom272 0.00000000
bigcom274             bigcom274 0.00000000
bigcom281             bigcom281 0.00000000
bigcom291             bigcom291 0.00000000
bigcom292             bigcom292 0.00000000
bigcom295             bigcom295 0.00000000
bigcom299             bigcom299 0.00000000
bigcom301             bigcom301 0.00000000
bigcom306             bigcom306 0.00000000
bigcom309             bigcom309 0.00000000
bigcom314             bigcom314 0.00000000
bigcom321             bigcom321 0.00000000
bigcom341             bigcom341 0.00000000
bigcom350             bigcom350 0.00000000
bigcom353             bigcom353 0.00000000
bigcom359             bigcom359 0.00000000
bigcom363             bigcom363 0.00000000
bigcom365             bigcom365 0.00000000
bigcom385             bigcom385 0.00000000
bigcom386             bigcom386 0.00000000
bigcom408             bigcom408 0.00000000
bigcom412             bigcom412 0.00000000
bigcom480             bigcom480 0.00000000
membership_s1     membership_s1 0.00000000
membership_s3     membership_s3 0.00000000
membership_s6     membership_s6 0.00000000
membership_s8     membership_s8 0.00000000
membership_s9     membership_s9 0.00000000
membership_s11   membership_s11 0.00000000
membership_s12   membership_s12 0.00000000
membership_s14   membership_s14 0.00000000
membership_s15   membership_s15 0.00000000
membership_s16   membership_s16 0.00000000
membership_s17   membership_s17 0.00000000
membership_s18   membership_s18 0.00000000
membership_s20   membership_s20 0.00000000
membership_s21   membership_s21 0.00000000
membership_s22   membership_s22 0.00000000
membership_s24   membership_s24 0.00000000
membership_s25   membership_s25 0.00000000
membership_s26   membership_s26 0.00000000
membership_s28   membership_s28 0.00000000
membership_s31   membership_s31 0.00000000
membership_s33   membership_s33 0.00000000
membership_s36   membership_s36 0.00000000
membership_s37   membership_s37 0.00000000
[1] "Dataset: high_C Model RF, run: 4 of 5 2015-06-22 18:19:39"
     |      Out-of-bag   |
Tree |      MSE  %Var(y) |
   1 |   0.2145   163.84 |
   2 |   0.2185   166.89 |
   3 |   0.2103   160.65 |
   4 |   0.1963   149.91 |
   5 |   0.1809   138.14 |
   6 |   0.1798   137.34 |
   7 |   0.1742   133.06 |
   8 |   0.1671   127.65 |
   9 |   0.1593   121.68 |
  10 |    0.158   120.66 |
  11 |    0.155   118.35 |
  12 |   0.1518   115.96 |
  13 |   0.1472   112.44 |
  14 |   0.1457   111.32 |
  15 |   0.1434   109.52 |
  16 |   0.1445   110.36 |
  17 |   0.1436   109.64 |
  18 |   0.1432   109.35 |
  19 |   0.1419   108.40 |
  20 |   0.1405   107.34 |
  21 |   0.1387   105.90 |
  22 |   0.1396   106.59 |
  23 |   0.1396   106.65 |
  24 |    0.139   106.15 |
  25 |   0.1391   106.27 |
  26 |   0.1384   105.69 |
  27 |   0.1375   105.05 |
  28 |    0.137   104.64 |
  29 |   0.1366   104.37 |
  30 |    0.136   103.88 |
  31 |   0.1356   103.59 |
  32 |    0.135   103.10 |
  33 |    0.134   102.38 |
  34 |   0.1335   101.99 |
  35 |   0.1334   101.90 |
  36 |   0.1332   101.70 |
  37 |   0.1328   101.40 |
  38 |   0.1323   101.04 |
  39 |   0.1323   101.02 |
  40 |   0.1323   101.05 |
  41 |   0.1321   100.93 |
  42 |   0.1316   100.54 |
  43 |   0.1321   100.87 |
  44 |   0.1316   100.54 |
  45 |   0.1311   100.12 |
  46 |   0.1306    99.78 |
  47 |   0.1305    99.66 |
  48 |   0.1302    99.46 |
  49 |   0.1301    99.40 |
  50 |   0.1302    99.44 |
  51 |   0.1303    99.50 |
  52 |   0.1303    99.52 |
  53 |   0.1304    99.58 |
  54 |   0.1303    99.52 |
  55 |   0.1303    99.54 |
  56 |     0.13    99.30 |
  57 |   0.1301    99.36 |
  58 |     0.13    99.26 |
  59 |   0.1296    98.98 |
  60 |   0.1298    99.16 |
  61 |   0.1297    99.07 |
  62 |   0.1297    99.04 |
  63 |   0.1297    99.04 |
  64 |   0.1298    99.12 |
  65 |   0.1294    98.84 |
  66 |   0.1291    98.63 |
  67 |   0.1294    98.83 |
  68 |   0.1292    98.69 |
  69 |   0.1292    98.70 |
  70 |   0.1292    98.69 |
  71 |   0.1289    98.45 |
  72 |   0.1284    98.04 |
  73 |   0.1283    98.03 |
  74 |   0.1281    97.84 |
  75 |   0.1281    97.85 |
  76 |   0.1282    97.92 |
  77 |   0.1283    98.02 |
  78 |   0.1281    97.84 |
  79 |   0.1278    97.60 |
  80 |   0.1276    97.46 |
  81 |   0.1274    97.34 |
  82 |   0.1274    97.34 |
  83 |   0.1275    97.40 |
  84 |   0.1272    97.14 |
  85 |   0.1273    97.25 |
  86 |   0.1273    97.26 |
  87 |   0.1273    97.23 |
  88 |   0.1273    97.26 |
  89 |   0.1276    97.45 |
  90 |   0.1274    97.28 |
  91 |   0.1272    97.16 |
  92 |   0.1271    97.09 |
  93 |   0.1273    97.22 |
  94 |   0.1274    97.33 |
  95 |   0.1272    97.19 |
  96 |    0.127    97.03 |
  97 |    0.127    97.03 |
  98 |   0.1271    97.06 |
  99 |   0.1269    96.94 |
 100 |   0.1269    96.89 |
[1] "Random Forest variable coefficients"
                      %IncMSE IncNodePurity
graph0           8.103216e-04  2.722835e-01
graph1           1.590467e-03  2.877601e-01
graph2           8.444382e-04  2.777697e-01
graph3           1.964473e-03  4.293100e-01
graph4           3.488043e-03  7.285596e-01
graph5           2.681260e-04  3.261313e-01
graph6           1.992914e-03  3.780051e-01
graph7           1.803891e-03  7.248292e-01
graph8           1.634944e-03  5.438978e-01
graph9           2.408657e-03  2.440556e-01
graph10          2.880450e-03  7.423384e-01
graph11          3.459127e-03  1.021480e+00
graph12          1.584464e-03  2.958036e-01
graph13          2.011708e-04  3.678356e-01
graph14          1.721193e-03  5.966353e-01
graph15          3.639162e-03  7.308171e-01
graph16          8.758501e-04  3.985216e-01
graph17          1.510231e-03  4.054170e-01
graph18          9.469844e-04  6.521622e-01
graph19          2.388218e-03  2.158115e-01
graph20          4.418038e-03  1.116601e+00
graph21          1.763769e-03  3.312670e-01
graph22          5.025685e-03  1.309812e+00
graph23          1.991126e-03  4.480295e-01
graph24          3.444246e-03  4.797818e-01
graph25          1.388804e-03  6.128283e-01
graph26          3.991977e-03  7.082362e-01
graph27          2.011784e-03  1.166829e+00
graph28          7.877282e-04  4.911494e-01
graph29          7.886961e-04  6.058880e-01
orbit0           4.069623e-04  2.438330e-01
orbit1           5.635836e-04  3.453992e-01
orbit2           7.244666e-04  6.384034e-01
orbit3           1.584661e-03  5.448562e-01
orbit4           7.666123e-04  3.011532e-01
orbit5           1.251139e-03  5.615918e-01
orbit6           1.416766e-03  7.920027e-01
orbit7           5.407843e-04  6.204702e-01
orbit8           7.461252e-04  2.580553e-01
orbit9           3.876175e-03  6.275274e-01
orbit10          1.395094e-03  4.185464e-01
orbit11          5.915464e-04  1.807223e-01
orbit12          3.030225e-03  6.284331e-01
orbit13          1.118991e-03  4.251249e-01
orbit14          9.021978e-04  4.379572e-01
orbit15          3.959414e-03  4.903510e-01
orbit16          3.002615e-03  5.813869e-01
orbit17          1.851687e-03  5.924188e-01
orbit18          1.041169e-03  8.616199e-01
orbit19          1.571602e-03  9.202777e-01
orbit20          2.765549e-03  5.160672e-01
orbit21          1.606963e-03  5.773029e-01
orbit22          2.159503e-03  9.106149e-01
orbit23          4.579460e-04  4.391216e-01
orbit24          2.457654e-02  2.193559e+00
orbit25          1.651857e-03  7.089650e-01
orbit26          2.928460e-03  6.368924e-01
orbit27          4.762218e-03  8.414107e-01
orbit28          1.723644e-03  7.017787e-01
orbit29          4.215048e-04  4.230984e-01
orbit30          1.039224e-03  3.810526e-01
orbit31          2.700208e-03  1.414017e+00
orbit32          2.588798e-03  8.845675e-01
orbit33          1.242121e-03  4.331243e-01
orbit34          2.281368e-03  5.769593e-01
orbit35          4.912673e-03  8.095895e-01
orbit36          1.980261e-04  3.995645e-01
orbit37          1.736434e-03  6.838214e-01
orbit38          1.434874e-03  2.431405e-01
orbit39          2.526470e-03  9.456598e-01
orbit40          3.203555e-03  8.320505e-01
orbit41          9.641595e-04  5.780839e-01
orbit42          2.047566e-03  5.337012e-01
orbit43          6.380024e-04  3.820042e-01
orbit44          2.936741e-03  6.543405e-01
orbit45          2.552619e-02  2.364994e+00
orbit46          1.306134e-02  9.869652e-01
orbit47          8.686212e-04  5.295185e-01
orbit48          2.311360e-03  5.510917e-01
orbit49          4.968326e-04  1.407786e+00
orbit50          2.297464e-03  9.133708e-01
orbit51          2.352398e-03  5.029194e-01
orbit52          2.350883e-03  3.257042e-01
orbit53          1.088223e-03  3.329082e-01
orbit54          5.782590e-03  1.511713e+00
orbit55          2.930911e-03  6.972377e-01
orbit56          2.707534e-02  2.179951e+00
orbit57          2.505183e-03  6.520451e-01
orbit58          2.762762e-03  5.620184e-01
orbit59          1.105661e-02  1.904913e+00
orbit60          1.440208e-03  3.784775e-01
orbit61          3.548114e-03  5.515390e-01
orbit62          2.935443e-03  1.536809e+00
orbit63          3.367236e-03  7.789441e-01
orbit64          4.214624e-04  6.536069e-01
orbit65          2.191075e-02  4.177181e+00
orbit66          7.355731e-03  1.533138e+00
orbit67          3.407896e-03  5.954932e-01
orbit68          2.996764e-03  8.660447e-01
orbit69          4.665176e-03  1.784193e+00
orbit70          6.383644e-03  2.152445e+00
orbit71          6.761071e-04  5.707564e-01
orbit72          7.966756e-04  3.284452e-01
AP              -4.706424e-04  1.173888e-01
bet              2.307179e-03  1.292163e+00
ecc              0.000000e+00  8.881784e-18
eccrad           0.000000e+00  1.110223e-18
close            9.915900e-04  2.403583e-01
constraint       1.057516e-03  6.650493e-01
coreness         3.665248e-05  8.441533e-02
knn              1.476179e-03  1.272669e+00
hubscore         2.250025e-03  4.855002e-01
pagerank         3.443943e-04  1.050827e+00
trans            1.406246e-03  1.395655e+00
evcent           3.584330e-03  5.143557e-01
first            8.560128e-04  1.498247e-01
upto_second      1.671098e-03  4.809865e-01
upto_third       6.663988e-04  3.812016e-01
upto_fourth      1.326272e-03  5.054089e-01
upto_fifth       6.314555e-04  7.550523e-01
upto_sixth       7.579666e-04  4.434105e-01
second           1.597886e-03  3.873718e-01
third           -3.371096e-05  1.061231e+00
fourth           1.511758e-03  2.909499e-01
fifth            5.018525e-03  8.685365e-01
sixth            1.417268e-03  7.990835e-01
ratio1           1.855204e-03  6.164357e-01
ratio2           8.541241e-04  5.336710e-01
ratio3           8.102115e-04  6.608769e-01
ratio4           7.735374e-05  2.423793e+00
ratio5           5.296005e-04  2.125362e+00
ratio6           1.183797e-03  1.147201e+00
selfinter       -1.659845e-04  1.205325e-01
walktrap_vertex  3.246816e-04  2.279425e+00
bigcom1          9.363142e-05  7.319832e-02
bigcom2          0.000000e+00  0.000000e+00
bigcom3         -1.240070e-05  2.780976e-01
bigcom4          9.188950e-05  9.674330e-02
bigcom6          0.000000e+00  0.000000e+00
bigcom8          0.000000e+00  1.870968e-02
bigcom9          0.000000e+00  0.000000e+00
bigcom11         0.000000e+00  0.000000e+00
bigcom13         0.000000e+00  0.000000e+00
bigcom15         0.000000e+00  0.000000e+00
bigcom16         0.000000e+00  0.000000e+00
bigcom21         2.070683e-05  4.017177e-02
bigcom22         8.458206e-05  5.733617e-02
bigcom24         0.000000e+00  0.000000e+00
bigcom26         0.000000e+00  0.000000e+00
bigcom28         3.231790e-03  3.238103e-01
bigcom30         0.000000e+00  0.000000e+00
bigcom31         0.000000e+00  0.000000e+00
bigcom32         0.000000e+00  0.000000e+00
bigcom33         0.000000e+00  0.000000e+00
bigcom34         0.000000e+00  0.000000e+00
bigcom36         0.000000e+00  0.000000e+00
bigcom37         0.000000e+00  0.000000e+00
bigcom38         0.000000e+00  0.000000e+00
bigcom39         0.000000e+00  0.000000e+00
bigcom40         2.173445e-03  3.918623e-01
bigcom43         0.000000e+00  0.000000e+00
bigcom44         0.000000e+00  0.000000e+00
bigcom46         0.000000e+00  0.000000e+00
bigcom47         0.000000e+00  0.000000e+00
bigcom49         0.000000e+00  0.000000e+00
bigcom50         0.000000e+00  0.000000e+00
bigcom51         0.000000e+00  0.000000e+00
bigcom52         0.000000e+00  0.000000e+00
bigcom54         0.000000e+00  0.000000e+00
bigcom56         0.000000e+00  0.000000e+00
bigcom62         0.000000e+00  0.000000e+00
bigcom66         0.000000e+00  0.000000e+00
bigcom68         0.000000e+00  0.000000e+00
bigcom69         0.000000e+00  0.000000e+00
bigcom71         0.000000e+00  5.242252e-01
bigcom72         0.000000e+00  0.000000e+00
bigcom73         0.000000e+00  0.000000e+00
bigcom74         0.000000e+00  0.000000e+00
bigcom75         0.000000e+00  0.000000e+00
bigcom76         0.000000e+00  0.000000e+00
bigcom77         0.000000e+00  0.000000e+00
bigcom79         0.000000e+00  0.000000e+00
bigcom80         0.000000e+00  0.000000e+00
bigcom82         0.000000e+00  0.000000e+00
bigcom83         0.000000e+00  0.000000e+00
bigcom84         0.000000e+00  0.000000e+00
bigcom85         0.000000e+00  0.000000e+00
bigcom87         0.000000e+00  0.000000e+00
bigcom89         0.000000e+00  0.000000e+00
bigcom91         0.000000e+00  0.000000e+00
bigcom92         0.000000e+00  0.000000e+00
bigcom93         0.000000e+00  0.000000e+00
bigcom96         0.000000e+00  0.000000e+00
bigcom97         0.000000e+00  0.000000e+00
bigcom98         0.000000e+00  0.000000e+00
bigcom99         0.000000e+00  0.000000e+00
bigcom101        0.000000e+00  0.000000e+00
bigcom104        0.000000e+00  0.000000e+00
bigcom106        0.000000e+00  0.000000e+00
bigcom109        0.000000e+00  0.000000e+00
bigcom113        0.000000e+00  0.000000e+00
bigcom116       -9.832859e-05  2.450720e-01
bigcom120        0.000000e+00  0.000000e+00
bigcom123        0.000000e+00  0.000000e+00
bigcom126        0.000000e+00  0.000000e+00
bigcom127        0.000000e+00  0.000000e+00
bigcom137        0.000000e+00  0.000000e+00
bigcom139        0.000000e+00  0.000000e+00
bigcom140        0.000000e+00  0.000000e+00
bigcom143        0.000000e+00  0.000000e+00
bigcom145        0.000000e+00  0.000000e+00
bigcom146        0.000000e+00  0.000000e+00
bigcom147        0.000000e+00  0.000000e+00
bigcom149        0.000000e+00  0.000000e+00
bigcom153        0.000000e+00  0.000000e+00
bigcom154        0.000000e+00  0.000000e+00
bigcom156        0.000000e+00  0.000000e+00
bigcom157        0.000000e+00  0.000000e+00
bigcom158        0.000000e+00  0.000000e+00
bigcom160        0.000000e+00  0.000000e+00
bigcom161        0.000000e+00  0.000000e+00
bigcom162        0.000000e+00  0.000000e+00
bigcom164        0.000000e+00  0.000000e+00
bigcom166        0.000000e+00  0.000000e+00
bigcom167        0.000000e+00  0.000000e+00
bigcom171        0.000000e+00  0.000000e+00
bigcom173        0.000000e+00  0.000000e+00
bigcom175        0.000000e+00  0.000000e+00
bigcom176        0.000000e+00  0.000000e+00
bigcom177        0.000000e+00  0.000000e+00
bigcom178        0.000000e+00  0.000000e+00
bigcom180        0.000000e+00  0.000000e+00
bigcom181        0.000000e+00  0.000000e+00
bigcom184        0.000000e+00  0.000000e+00
bigcom186        0.000000e+00  0.000000e+00
bigcom187        0.000000e+00  0.000000e+00
bigcom189        0.000000e+00  0.000000e+00
bigcom194        0.000000e+00  0.000000e+00
bigcom195        0.000000e+00  0.000000e+00
bigcom196        0.000000e+00  0.000000e+00
bigcom204        0.000000e+00  0.000000e+00
bigcom205        0.000000e+00  0.000000e+00
bigcom212        0.000000e+00  0.000000e+00
bigcom214        0.000000e+00  0.000000e+00
bigcom222        0.000000e+00  0.000000e+00
bigcom223        0.000000e+00  0.000000e+00
bigcom226        0.000000e+00  0.000000e+00
bigcom227        0.000000e+00  0.000000e+00
bigcom229        0.000000e+00  0.000000e+00
bigcom233        0.000000e+00  0.000000e+00
bigcom236        0.000000e+00  0.000000e+00
bigcom237        0.000000e+00  0.000000e+00
bigcom246        0.000000e+00  0.000000e+00
bigcom248        0.000000e+00  0.000000e+00
bigcom249        0.000000e+00  0.000000e+00
bigcom250        0.000000e+00  0.000000e+00
bigcom254        0.000000e+00  0.000000e+00
bigcom266        0.000000e+00  0.000000e+00
bigcom269        0.000000e+00  0.000000e+00
bigcom272        0.000000e+00  0.000000e+00
bigcom274        0.000000e+00  0.000000e+00
bigcom281        0.000000e+00  0.000000e+00
bigcom291        0.000000e+00  0.000000e+00
bigcom292        0.000000e+00  0.000000e+00
bigcom295        0.000000e+00  0.000000e+00
bigcom299        0.000000e+00  0.000000e+00
bigcom301        0.000000e+00  0.000000e+00
bigcom306        0.000000e+00  0.000000e+00
bigcom309        0.000000e+00  0.000000e+00
bigcom314        0.000000e+00  0.000000e+00
bigcom321        0.000000e+00  0.000000e+00
bigcom341        0.000000e+00  0.000000e+00
bigcom350        0.000000e+00  0.000000e+00
bigcom353        0.000000e+00  0.000000e+00
bigcom359        0.000000e+00  0.000000e+00
bigcom363        0.000000e+00  0.000000e+00
bigcom365        0.000000e+00  0.000000e+00
bigcom385        0.000000e+00  0.000000e+00
bigcom386        0.000000e+00  0.000000e+00
bigcom408        0.000000e+00  0.000000e+00
bigcom412        0.000000e+00  0.000000e+00
bigcom480        0.000000e+00  0.000000e+00
spin_vertex      8.218181e-04  1.919795e+00
membership_s1   -1.055681e-04  5.977883e-02
membership_s3    0.000000e+00  0.000000e+00
membership_s4    8.252390e-04  3.503834e-01
membership_s5    0.000000e+00  2.484127e-02
membership_s6   -8.921196e-05  8.597445e-02
membership_s7   -3.888453e-04  1.866001e-01
membership_s8    0.000000e+00  0.000000e+00
membership_s9    0.000000e+00  0.000000e+00
membership_s11   0.000000e+00  0.000000e+00
membership_s12   0.000000e+00  0.000000e+00
membership_s14   0.000000e+00  0.000000e+00
membership_s15   0.000000e+00  0.000000e+00
membership_s16   0.000000e+00  0.000000e+00
membership_s17   0.000000e+00  0.000000e+00
membership_s18   0.000000e+00  0.000000e+00
membership_s20   0.000000e+00  0.000000e+00
membership_s21   1.449896e-07  9.136729e-02
membership_s22   0.000000e+00  0.000000e+00
membership_s24   0.000000e+00  0.000000e+00
membership_s25   0.000000e+00  0.000000e+00
membership_s26   0.000000e+00  0.000000e+00
membership_s27  -9.745084e-05  7.414265e-02
membership_s28   0.000000e+00  0.000000e+00
membership_s30   2.710634e-04  1.338904e-01
membership_s31  -9.729730e-06  2.072731e-02
membership_s32   1.891774e-04  5.902147e-02
membership_s33   0.000000e+00  0.000000e+00
membership_s36  -1.702259e-05  3.256450e-02
membership_s37   0.000000e+00  0.000000e+00
V1               1.239518e-02  5.214872e+00
V2               1.302138e-03  2.104211e+00
pdi             -1.775740e-04  2.954826e-01
adhesion         3.076100e-03  1.295837e+00
cohesion         2.287395e-03  1.220912e+00
inner            2.931606e-03  1.565799e+00
outer            1.791078e-03  2.048636e+00
ioratio          4.244382e-03  1.772724e+00
comsize          7.432753e-04  2.965629e+00
[1] "Dataset: high_C Model GLM, run: 4 of 5 2015-06-22 18:19:53"
[1] "glmnet variable coefficients"
                         [,1]          [,2]
(Intercept)     -1.696449e+00  1.842185e+02
graph0           4.665294e-40 -1.417489e-04
graph1           1.357756e-42 -1.035691e-06
graph2           2.635915e-40  1.672724e-05
graph3           3.772662e-44 -6.428117e-09
graph4          -2.931355e-46 -5.375338e-09
graph5           5.530467e-42 -1.412885e-06
graph6           2.803335e-43 -3.868525e-08
graph7           1.007830e-41  1.577522e-06
graph8           1.967309e-40 -6.082131e-06
graph9           7.480812e-46 -9.469735e-11
graph10          4.681717e-47 -3.514922e-11
graph11         -2.037251e-47 -2.299656e-11
graph12          1.567406e-45 -1.746743e-11
graph13          9.912237e-45  5.973620e-10
graph14          1.987089e-46 -3.810648e-10
graph15          3.102181e-43 -1.289074e-08
graph16          7.535186e-45 -2.118294e-09
graph17          9.925855e-45 -2.214584e-09
graph18          2.084593e-43 -3.310080e-08
graph19          5.012263e-44  1.334050e-08
graph20          1.188825e-43 -2.231407e-07
graph21          2.433293e-43  1.190953e-08
graph22          6.434810e-43  8.178127e-08
graph23          3.028527e-43  3.946201e-08
graph24          4.789641e-43  6.360683e-08
graph25          2.370973e-42  3.490764e-07
graph26          2.291043e-42  3.239581e-07
graph27          1.314005e-41  3.357228e-06
graph28          1.835204e-41  2.346935e-06
graph29          1.811852e-40 -3.979227e-05
orbit0           4.665294e-40 -1.403635e-04
orbit1           2.403587e-41  5.916953e-07
orbit2           7.255341e-43 -1.340804e-06
orbit3           2.635915e-40  1.745751e-05
orbit4           5.568699e-43  4.743150e-10
orbit5           3.484109e-44 -7.705821e-09
orbit6           1.513463e-45 -1.168404e-08
orbit7          -4.730229e-46 -5.121497e-09
orbit8           5.530467e-42 -1.391943e-06
orbit9           1.668281e-41  5.409130e-06
orbit10          1.143511e-42  7.488488e-08
orbit11          1.948688e-43 -1.290364e-07
orbit12          5.548875e-41  6.919701e-06
orbit13          1.032053e-41  1.889188e-06
orbit14          1.967309e-40 -5.384150e-06
orbit15          1.570747e-44  5.354837e-10
orbit16          7.623661e-46 -3.328048e-10
orbit17          3.755512e-45  8.049866e-10
orbit18          1.739098e-45 -5.544205e-10
orbit19          1.538420e-45  5.154435e-11
orbit20          1.826209e-46 -3.632614e-11
orbit21          1.965076e-47 -5.840277e-11
orbit22         -3.592992e-47 -3.391813e-11
orbit23         -7.676112e-48 -1.534065e-11
orbit24          9.039564e-44  3.361784e-08
orbit25          2.802066e-44  5.567353e-09
orbit26          1.156130e-45 -2.180232e-10
orbit27          3.598641e-43  1.420440e-07
orbit28          3.263929e-44 -9.357840e-10
orbit29          4.546582e-44  3.421921e-09
orbit30          1.381650e-44  5.352183e-10
orbit31          5.623752e-45 -2.135332e-09
orbit32          8.432059e-46 -8.790102e-10
orbit33          2.155475e-47 -4.238105e-10
orbit34          3.102181e-43 -1.344467e-08
orbit35          5.623571e-43  4.573171e-08
orbit36          2.406419e-44 -2.651998e-08
orbit37          3.698090e-44  7.057521e-09
orbit38          5.677388e-45 -4.821589e-09
orbit39          1.145403e-42  2.902161e-07
orbit40          1.196796e-43  2.912290e-08
orbit41          3.167449e-44 -8.410697e-09
orbit42          6.258868e-45 -7.065888e-09
orbit43          7.772603e-43  4.410595e-08
orbit44          1.214019e-43 -9.094996e-08
orbit45          2.961254e-42  1.850913e-06
orbit46          6.758235e-43 -2.191192e-08
orbit47          9.652490e-44  9.346286e-09
orbit48          8.831642e-44  3.423554e-08
orbit49          2.635907e-42  8.773503e-07
orbit50         -4.747260e-44 -3.612616e-07
orbit51          9.610444e-43 -1.564757e-07
orbit52          2.902285e-42 -4.020456e-07
orbit53          3.116546e-43  7.058486e-08
orbit54          5.670888e-42  1.946967e-06
orbit55          4.675985e-43 -1.486384e-08
orbit56          2.005087e-41  1.294346e-05
orbit57          6.246509e-43  1.787758e-07
orbit58          3.170265e-43 -1.534485e-07
orbit59          4.061830e-42 -2.818664e-08
orbit60          1.198451e-42  2.931406e-07
orbit61          6.226987e-43  4.968845e-08
orbit62          2.913810e-41 -1.419251e-06
orbit63          3.451213e-42 -4.619394e-08
orbit64          6.034298e-42  1.898965e-06
orbit65          4.812787e-41  7.497993e-06
orbit66          8.462779e-42  2.544675e-06
orbit67          2.696477e-42  3.876345e-08
orbit68          2.075020e-41  2.561671e-06
orbit69          2.675897e-41  1.668622e-05
orbit70          9.396019e-41  2.314934e-05
orbit71          2.036266e-41  1.385802e-06
orbit72          1.811852e-40 -4.011778e-05
AP              -2.737513e-38 -6.541844e-02
bet              4.348209e-44 -2.135185e-08
ecc              5.964325e-38  8.535658e-02
eccrad           3.578595e-37  5.107412e-01
close            2.791013e-36  2.738191e-01
constraint      -2.700505e-36  1.934415e+00
coreness         2.589364e-38  2.154902e-03
knn              1.231111e-39  2.272689e-04
hubscore         1.260400e-36  1.853402e-01
pagerank        -3.984632e-35 -1.210742e+02
trans            1.274234e-36  8.742727e-01
evcent           1.267475e-36  1.964453e-01
first            4.665294e-40 -1.386331e-04
upto_second      3.717242e-41 -1.309312e-07
upto_third       6.436971e-41  1.629070e-05
upto_fourth      7.748756e-40  1.475324e-04
upto_fifth       5.297615e-39  6.365939e-04
upto_sixth       1.070828e-38 -1.509167e-02
second           3.829683e-41  1.719634e-07
third           -2.059009e-41  3.215681e-05
fourth          -6.980272e-41 -1.795066e-05
fifth           -8.711400e-40 -1.704253e-04
sixth           -6.262710e-39 -1.217199e-03
ratio1          -1.329431e-41  2.381113e-04
ratio2          -1.584477e-38 -3.512878e-03
ratio3          -5.838183e-37 -1.801773e-01
ratio4           1.352368e-36  4.146830e+00
ratio5           1.126172e-36 -6.908591e-01
ratio6          -1.630358e-37  3.103632e-02
selfinter        3.856073e-38  2.592485e-02
walktrap_vertex -1.446351e-38 -2.431516e-02
bigcom1         -1.058694e-37 -3.864614e-02
bigcom2          0.000000e+00  0.000000e+00
bigcom3          4.670023e-38  3.497757e-01
bigcom4         -2.546441e-38 -1.196182e-02
bigcom6          0.000000e+00  0.000000e+00
bigcom8         -1.359277e-37 -2.937463e-01
bigcom9         -1.571268e-37 -2.330322e-01
bigcom11         0.000000e+00  0.000000e+00
bigcom13        -1.566521e-37 -1.850593e-01
bigcom15        -1.569683e-37 -1.758065e-01
bigcom16         0.000000e+00  0.000000e+00
bigcom21         4.575584e-38  2.106735e-01
bigcom22        -7.410879e-38 -2.361494e-01
bigcom24         0.000000e+00  0.000000e+00
bigcom26        -1.580849e-37 -3.536505e-01
bigcom28         2.094030e-37  2.062497e-01
bigcom30        -6.539080e-38 -4.457913e-03
bigcom31         0.000000e+00  0.000000e+00
bigcom32        -1.566521e-37 -4.229755e-01
bigcom33         0.000000e+00  0.000000e+00
bigcom34         0.000000e+00  0.000000e+00
bigcom36        -1.566521e-37 -3.340996e-01
bigcom37         0.000000e+00  0.000000e+00
bigcom38         0.000000e+00  0.000000e+00
bigcom39        -1.566521e-37 -2.873410e-01
bigcom40         1.370297e-37  8.837790e-02
bigcom43         0.000000e+00  0.000000e+00
bigcom44        -1.587302e-37 -2.622720e-01
bigcom46        -1.566521e-37 -1.489337e-01
bigcom47         0.000000e+00  0.000000e+00
bigcom49         0.000000e+00  0.000000e+00
bigcom50         0.000000e+00  0.000000e+00
bigcom51         0.000000e+00  0.000000e+00
bigcom52         0.000000e+00  0.000000e+00
bigcom54         0.000000e+00  0.000000e+00
bigcom56         0.000000e+00  0.000000e+00
bigcom62         0.000000e+00  0.000000e+00
bigcom66         0.000000e+00  0.000000e+00
bigcom68         0.000000e+00  0.000000e+00
bigcom69         0.000000e+00  0.000000e+00
bigcom71         8.544661e-37  1.835200e+00
bigcom72         0.000000e+00  0.000000e+00
bigcom73        -1.566521e-37 -3.188873e-01
bigcom74         0.000000e+00  0.000000e+00
bigcom75         0.000000e+00  0.000000e+00
bigcom76         0.000000e+00  0.000000e+00
bigcom77         0.000000e+00  0.000000e+00
bigcom79         0.000000e+00  0.000000e+00
bigcom80         0.000000e+00  0.000000e+00
bigcom82        -1.566521e-37 -2.936824e-01
bigcom83         0.000000e+00  0.000000e+00
bigcom84         0.000000e+00  0.000000e+00
bigcom85         0.000000e+00  0.000000e+00
bigcom87         0.000000e+00  0.000000e+00
bigcom89         0.000000e+00  0.000000e+00
bigcom91         0.000000e+00  0.000000e+00
bigcom92        -1.568100e-37 -2.151209e-01
bigcom93         0.000000e+00  0.000000e+00
bigcom96         0.000000e+00  0.000000e+00
bigcom97        -1.568100e-37 -3.321337e-01
bigcom98         0.000000e+00  0.000000e+00
bigcom99         0.000000e+00  0.000000e+00
bigcom101       -1.568100e-37 -3.817976e-01
bigcom104       -1.566521e-37 -2.010930e-01
bigcom106        0.000000e+00  0.000000e+00
bigcom109        0.000000e+00  0.000000e+00
bigcom113        0.000000e+00  0.000000e+00
bigcom116        3.492587e-37  1.025210e+00
bigcom120        0.000000e+00  0.000000e+00
bigcom123        0.000000e+00  0.000000e+00
bigcom126        0.000000e+00  0.000000e+00
bigcom127        0.000000e+00  0.000000e+00
bigcom137        0.000000e+00  0.000000e+00
bigcom139        0.000000e+00  0.000000e+00
bigcom140        0.000000e+00  0.000000e+00
bigcom143        0.000000e+00  0.000000e+00
bigcom145        0.000000e+00  0.000000e+00
bigcom146        0.000000e+00  0.000000e+00
bigcom147       -1.566521e-37 -3.487131e-01
bigcom149        0.000000e+00  0.000000e+00
bigcom153        0.000000e+00  0.000000e+00
bigcom154       -1.566521e-37 -1.577580e-01
bigcom156        0.000000e+00  0.000000e+00
bigcom157        0.000000e+00  0.000000e+00
bigcom158        0.000000e+00  0.000000e+00
bigcom160        0.000000e+00  0.000000e+00
bigcom161        0.000000e+00  0.000000e+00
bigcom162        0.000000e+00  0.000000e+00
bigcom164        0.000000e+00  0.000000e+00
bigcom166        0.000000e+00  0.000000e+00
bigcom167       -1.566521e-37 -2.491953e-01
bigcom171        0.000000e+00  0.000000e+00
bigcom173        0.000000e+00  0.000000e+00
bigcom175        0.000000e+00  0.000000e+00
bigcom176        0.000000e+00  0.000000e+00
bigcom177        0.000000e+00  0.000000e+00
bigcom178        0.000000e+00  0.000000e+00
bigcom180        0.000000e+00  0.000000e+00
bigcom181       -1.566521e-37 -3.191026e-01
bigcom184        0.000000e+00  0.000000e+00
bigcom186        0.000000e+00  0.000000e+00
bigcom187        0.000000e+00  0.000000e+00
bigcom189       -1.566521e-37 -4.748400e-01
bigcom194        0.000000e+00  0.000000e+00
bigcom195       -1.566521e-37 -2.017341e-01
bigcom196        0.000000e+00  0.000000e+00
bigcom204       -1.566521e-37 -2.211511e-01
bigcom205        0.000000e+00  0.000000e+00
bigcom212        0.000000e+00  0.000000e+00
bigcom214        0.000000e+00  0.000000e+00
bigcom222        0.000000e+00  0.000000e+00
bigcom223        0.000000e+00  0.000000e+00
bigcom226        0.000000e+00  0.000000e+00
bigcom227        0.000000e+00  0.000000e+00
bigcom229        0.000000e+00  0.000000e+00
bigcom233        0.000000e+00  0.000000e+00
bigcom236        0.000000e+00  0.000000e+00
bigcom237        0.000000e+00  0.000000e+00
bigcom246        0.000000e+00  0.000000e+00
bigcom248        0.000000e+00  0.000000e+00
bigcom249        0.000000e+00  0.000000e+00
bigcom250        0.000000e+00  0.000000e+00
bigcom254        0.000000e+00  0.000000e+00
bigcom266        0.000000e+00  0.000000e+00
bigcom269       -1.566521e-37 -2.827504e-01
bigcom272        0.000000e+00  0.000000e+00
bigcom274       -1.574449e-37 -1.639703e-01
bigcom281        0.000000e+00  0.000000e+00
bigcom291        0.000000e+00  0.000000e+00
bigcom292        0.000000e+00  0.000000e+00
bigcom295        0.000000e+00  0.000000e+00
bigcom299        0.000000e+00  0.000000e+00
bigcom301        0.000000e+00  0.000000e+00
bigcom306        0.000000e+00  0.000000e+00
bigcom309        0.000000e+00  0.000000e+00
bigcom314        0.000000e+00  0.000000e+00
bigcom321       -1.566521e-37 -1.945856e-01
bigcom341        0.000000e+00  0.000000e+00
bigcom350        0.000000e+00  0.000000e+00
bigcom353        0.000000e+00  0.000000e+00
bigcom359        0.000000e+00  0.000000e+00
bigcom363        0.000000e+00  0.000000e+00
bigcom365        0.000000e+00  0.000000e+00
bigcom385        0.000000e+00  0.000000e+00
bigcom386        0.000000e+00  0.000000e+00
bigcom408        0.000000e+00  0.000000e+00
bigcom412        0.000000e+00  0.000000e+00
bigcom480        0.000000e+00  0.000000e+00
spin_vertex      8.071655e-38 -1.008288e-02
membership_s1   -5.387739e-38 -3.983433e-02
membership_s3    0.000000e+00  0.000000e+00
membership_s4    1.530729e-37  1.329911e-01
membership_s5   -6.630698e-38 -1.199176e-01
membership_s6    1.192764e-38 -7.627807e-02
membership_s7    1.587872e-38  1.644548e-01
membership_s8    0.000000e+00  0.000000e+00
membership_s9    0.000000e+00  0.000000e+00
membership_s11   0.000000e+00  0.000000e+00
membership_s12   0.000000e+00  0.000000e+00
membership_s14   0.000000e+00  0.000000e+00
membership_s15  -1.574449e-37 -2.929619e-01
membership_s16   0.000000e+00  0.000000e+00
membership_s17   0.000000e+00  0.000000e+00
membership_s18  -1.579244e-37 -3.012346e-01
membership_s20   0.000000e+00  0.000000e+00
membership_s21   9.641873e-38  3.586651e-01
membership_s22   0.000000e+00  0.000000e+00
membership_s24  -1.566521e-37 -2.573793e-01
membership_s25   0.000000e+00  0.000000e+00
membership_s26   0.000000e+00  0.000000e+00
membership_s27  -1.193080e-37 -2.085877e-01
membership_s28   0.000000e+00  0.000000e+00
membership_s30   7.255951e-38  2.819558e-02
membership_s31  -1.130837e-37 -7.382703e-02
membership_s32  -1.292240e-38  8.781475e-02
membership_s33   0.000000e+00  0.000000e+00
membership_s36  -1.242724e-37 -5.672134e-02
membership_s37  -1.574449e-37 -2.454915e-01
V1               1.801682e-36  1.769446e+00
V2              -5.400878e-37 -9.797556e-01
pdi             -8.934678e-36  4.352498e+01
adhesion        -6.415768e-41 -2.324597e-05
cohesion         1.283743e-40  4.654154e-05
inner            1.646572e-41 -2.667847e-06
outer            5.601040e-41  3.743255e-05
ioratio         -7.804139e-37  3.051022e-02
comsize          2.313278e-41  1.074005e-04
[1] "Dataset: high_C Model GBM, run: 5 of 5 2015-06-22 18:20:03"
Iter   TrainDeviance   ValidDeviance   StepSize   Improve
     1        0.8746            -nan     0.0100    0.0006
     2        0.8688            -nan     0.0100    0.0005
     3        0.8629            -nan     0.0100    0.0006
     4        0.8568            -nan     0.0100    0.0008
     5        0.8520            -nan     0.0100    0.0003
     6        0.8472            -nan     0.0100    0.0005
     7        0.8414            -nan     0.0100    0.0018
     8        0.8370            -nan     0.0100    0.0003
     9        0.8318            -nan     0.0100    0.0009
    10        0.8267            -nan     0.0100    0.0007
    20        0.7833            -nan     0.0100    0.0007
    40        0.7151            -nan     0.0100    0.0003
    60        0.6632            -nan     0.0100    0.0001
    80        0.6190            -nan     0.0100   -0.0000
   100        0.5817            -nan     0.0100    0.0000
   120        0.5494            -nan     0.0100    0.0002
   140        0.5188            -nan     0.0100   -0.0001
   160        0.4901            -nan     0.0100   -0.0000
   180        0.4632            -nan     0.0100    0.0001
   200        0.4368            -nan     0.0100   -0.0001
   203        0.4335            -nan     0.0100   -0.0000

[1] "GBM variable coefficients"
                            var    rel.inf
orbit65                 orbit65 6.21876403
V1                           V1 4.42669688
walktrap_vertex walktrap_vertex 3.09534220
ratio4                   ratio4 3.05936188
orbit56                 orbit56 2.99993846
ratio5                   ratio5 2.56431673
comsize                 comsize 2.26906255
orbit70                 orbit70 2.05008730
spin_vertex         spin_vertex 2.03563692
orbit54                 orbit54 1.99315474
ioratio                 ioratio 1.85791070
V2                           V2 1.79538629
trans                     trans 1.72323440
outer                     outer 1.70137208
orbit59                 orbit59 1.67894562
orbit45                 orbit45 1.54563559
knn                         knn 1.52552059
orbit31                 orbit31 1.47005206
pagerank               pagerank 1.35122959
graph11                 graph11 1.32336225
inner                     inner 1.20441022
orbit39                 orbit39 1.15427738
graph4                   graph4 1.14406848
third                     third 1.10304659
orbit63                 orbit63 1.07292378
orbit24                 orbit24 1.03507631
graph22                 graph22 1.02850377
orbit62                 orbit62 0.98919414
orbit22                 orbit22 0.96298248
orbit18                 orbit18 0.95958086
orbit49                 orbit49 0.95413762
bet                         bet 0.85561772
graph29                 graph29 0.82268554
ratio1                   ratio1 0.74741676
orbit50                 orbit50 0.72118986
orbit69                 orbit69 0.71388437
adhesion               adhesion 0.69370477
ratio6                   ratio6 0.66987607
orbit6                   orbit6 0.66956170
constraint           constraint 0.65871747
orbit27                 orbit27 0.65720890
graph23                 graph23 0.65261400
fifth                     fifth 0.65122694
orbit9                   orbit9 0.63225175
upto_fourth         upto_fourth 0.62725685
graph20                 graph20 0.62572428
graph17                 graph17 0.62235128
orbit66                 orbit66 0.59605435
graph1                   graph1 0.59351322
bigcom40               bigcom40 0.59209501
orbit57                 orbit57 0.58793880
graph2                   graph2 0.58411594
upto_sixth           upto_sixth 0.58066011
cohesion               cohesion 0.57110784
graph8                   graph8 0.56424399
graph5                   graph5 0.56399843
graph10                 graph10 0.55942300
ratio3                   ratio3 0.55358613
orbit64                 orbit64 0.54926295
graph25                 graph25 0.54584092
orbit19                 orbit19 0.53979561
orbit25                 orbit25 0.52069087
graph14                 graph14 0.50042185
orbit28                 orbit28 0.49409124
orbit40                 orbit40 0.49373466
AP                           AP 0.48405052
orbit41                 orbit41 0.47874723
orbit36                 orbit36 0.47659635
sixth                     sixth 0.47104995
graph16                 graph16 0.46943523
orbit44                 orbit44 0.44316504
orbit11                 orbit11 0.43083424
graph7                   graph7 0.42894471
orbit61                 orbit61 0.42793966
orbit37                 orbit37 0.41389642
graph28                 graph28 0.41291095
upto_fifth           upto_fifth 0.41122104
orbit71                 orbit71 0.39450456
orbit55                 orbit55 0.38923371
graph12                 graph12 0.38531522
orbit46                 orbit46 0.37995208
orbit17                 orbit17 0.37306151
fourth                   fourth 0.36167807
orbit47                 orbit47 0.36024685
orbit35                 orbit35 0.35186432
orbit33                 orbit33 0.34455179
graph18                 graph18 0.33938050
orbit20                 orbit20 0.33707295
graph27                 graph27 0.33212031
graph0                   graph0 0.32846377
orbit1                   orbit1 0.32755769
orbit21                 orbit21 0.32700607
graph26                 graph26 0.32244489
orbit23                 orbit23 0.31512523
orbit32                 orbit32 0.31183524
membership_s4     membership_s4 0.30422774
ratio2                   ratio2 0.30226369
bigcom3                 bigcom3 0.30189897
upto_third           upto_third 0.30108542
orbit68                 orbit68 0.29806081
orbit38                 orbit38 0.29691837
orbit26                 orbit26 0.28674925
orbit51                 orbit51 0.28066841
graph13                 graph13 0.27889006
graph6                   graph6 0.27488997
graph3                   graph3 0.26116001
orbit58                 orbit58 0.25503803
orbit12                 orbit12 0.24669637
orbit60                 orbit60 0.24515438
hubscore               hubscore 0.24374112
orbit16                 orbit16 0.24286227
orbit7                   orbit7 0.23661774
orbit13                 orbit13 0.22854147
orbit10                 orbit10 0.22643210
close                     close 0.22093838
orbit15                 orbit15 0.21556076
orbit29                 orbit29 0.21399703
orbit42                 orbit42 0.21151884
orbit48                 orbit48 0.21112074
orbit30                 orbit30 0.20906167
graph15                 graph15 0.20843432
orbit67                 orbit67 0.20557837
evcent                   evcent 0.16182733
orbit2                   orbit2 0.15779785
orbit52                 orbit52 0.15382524
orbit43                 orbit43 0.15258821
bigcom28               bigcom28 0.14310234
orbit5                   orbit5 0.13700112
orbit4                   orbit4 0.13450956
bigcom4                 bigcom4 0.12719458
graph21                 graph21 0.12258081
upto_second         upto_second 0.12095273
selfinter             selfinter 0.11713316
pdi                         pdi 0.10572635
graph9                   graph9 0.09320395
graph19                 graph19 0.08720703
membership_s7     membership_s7 0.08496344
bigcom30               bigcom30 0.07960515
orbit53                 orbit53 0.06732074
graph24                 graph24 0.06439132
second                   second 0.05135881
coreness               coreness 0.05123741
bigcom1                 bigcom1 0.02192877
membership_s27   membership_s27 0.02115596
orbit0                   orbit0 0.00000000
orbit3                   orbit3 0.00000000
orbit8                   orbit8 0.00000000
orbit14                 orbit14 0.00000000
orbit34                 orbit34 0.00000000
orbit72                 orbit72 0.00000000
ecc                         ecc 0.00000000
eccrad                   eccrad 0.00000000
first                     first 0.00000000
bigcom2                 bigcom2 0.00000000
bigcom6                 bigcom6 0.00000000
bigcom8                 bigcom8 0.00000000
bigcom9                 bigcom9 0.00000000
bigcom11               bigcom11 0.00000000
bigcom13               bigcom13 0.00000000
bigcom15               bigcom15 0.00000000
bigcom16               bigcom16 0.00000000
bigcom21               bigcom21 0.00000000
bigcom22               bigcom22 0.00000000
bigcom24               bigcom24 0.00000000
bigcom26               bigcom26 0.00000000
bigcom31               bigcom31 0.00000000
bigcom32               bigcom32 0.00000000
bigcom33               bigcom33 0.00000000
bigcom34               bigcom34 0.00000000
bigcom36               bigcom36 0.00000000
bigcom37               bigcom37 0.00000000
bigcom38               bigcom38 0.00000000
bigcom39               bigcom39 0.00000000
bigcom43               bigcom43 0.00000000
bigcom44               bigcom44 0.00000000
bigcom46               bigcom46 0.00000000
bigcom47               bigcom47 0.00000000
bigcom49               bigcom49 0.00000000
bigcom50               bigcom50 0.00000000
bigcom51               bigcom51 0.00000000
bigcom52               bigcom52 0.00000000
bigcom54               bigcom54 0.00000000
bigcom56               bigcom56 0.00000000
bigcom62               bigcom62 0.00000000
bigcom66               bigcom66 0.00000000
bigcom68               bigcom68 0.00000000
bigcom69               bigcom69 0.00000000
bigcom71               bigcom71 0.00000000
bigcom72               bigcom72 0.00000000
bigcom73               bigcom73 0.00000000
bigcom74               bigcom74 0.00000000
bigcom75               bigcom75 0.00000000
bigcom76               bigcom76 0.00000000
bigcom77               bigcom77 0.00000000
bigcom79               bigcom79 0.00000000
bigcom80               bigcom80 0.00000000
bigcom82               bigcom82 0.00000000
bigcom83               bigcom83 0.00000000
bigcom84               bigcom84 0.00000000
bigcom85               bigcom85 0.00000000
bigcom87               bigcom87 0.00000000
bigcom89               bigcom89 0.00000000
bigcom91               bigcom91 0.00000000
bigcom92               bigcom92 0.00000000
bigcom93               bigcom93 0.00000000
bigcom96               bigcom96 0.00000000
bigcom97               bigcom97 0.00000000
bigcom98               bigcom98 0.00000000
bigcom99               bigcom99 0.00000000
bigcom101             bigcom101 0.00000000
bigcom104             bigcom104 0.00000000
bigcom106             bigcom106 0.00000000
bigcom109             bigcom109 0.00000000
bigcom113             bigcom113 0.00000000
bigcom116             bigcom116 0.00000000
bigcom120             bigcom120 0.00000000
bigcom123             bigcom123 0.00000000
bigcom126             bigcom126 0.00000000
bigcom127             bigcom127 0.00000000
bigcom137             bigcom137 0.00000000
bigcom139             bigcom139 0.00000000
bigcom140             bigcom140 0.00000000
bigcom143             bigcom143 0.00000000
bigcom145             bigcom145 0.00000000
bigcom146             bigcom146 0.00000000
bigcom147             bigcom147 0.00000000
bigcom149             bigcom149 0.00000000
bigcom153             bigcom153 0.00000000
bigcom154             bigcom154 0.00000000
bigcom156             bigcom156 0.00000000
bigcom157             bigcom157 0.00000000
bigcom158             bigcom158 0.00000000
bigcom160             bigcom160 0.00000000
bigcom161             bigcom161 0.00000000
bigcom162             bigcom162 0.00000000
bigcom164             bigcom164 0.00000000
bigcom166             bigcom166 0.00000000
bigcom167             bigcom167 0.00000000
bigcom171             bigcom171 0.00000000
bigcom173             bigcom173 0.00000000
bigcom175             bigcom175 0.00000000
bigcom176             bigcom176 0.00000000
bigcom177             bigcom177 0.00000000
bigcom178             bigcom178 0.00000000
bigcom180             bigcom180 0.00000000
bigcom181             bigcom181 0.00000000
bigcom184             bigcom184 0.00000000
bigcom186             bigcom186 0.00000000
bigcom187             bigcom187 0.00000000
bigcom189             bigcom189 0.00000000
bigcom194             bigcom194 0.00000000
bigcom195             bigcom195 0.00000000
bigcom196             bigcom196 0.00000000
bigcom204             bigcom204 0.00000000
bigcom205             bigcom205 0.00000000
bigcom212             bigcom212 0.00000000
bigcom214             bigcom214 0.00000000
bigcom222             bigcom222 0.00000000
bigcom223             bigcom223 0.00000000
bigcom226             bigcom226 0.00000000
bigcom227             bigcom227 0.00000000
bigcom229             bigcom229 0.00000000
bigcom233             bigcom233 0.00000000
bigcom236             bigcom236 0.00000000
bigcom237             bigcom237 0.00000000
bigcom246             bigcom246 0.00000000
bigcom248             bigcom248 0.00000000
bigcom249             bigcom249 0.00000000
bigcom250             bigcom250 0.00000000
bigcom254             bigcom254 0.00000000
bigcom266             bigcom266 0.00000000
bigcom269             bigcom269 0.00000000
bigcom272             bigcom272 0.00000000
bigcom274             bigcom274 0.00000000
bigcom281             bigcom281 0.00000000
bigcom291             bigcom291 0.00000000
bigcom292             bigcom292 0.00000000
bigcom295             bigcom295 0.00000000
bigcom299             bigcom299 0.00000000
bigcom301             bigcom301 0.00000000
bigcom306             bigcom306 0.00000000
bigcom309             bigcom309 0.00000000
bigcom314             bigcom314 0.00000000
bigcom321             bigcom321 0.00000000
bigcom341             bigcom341 0.00000000
bigcom350             bigcom350 0.00000000
bigcom353             bigcom353 0.00000000
bigcom359             bigcom359 0.00000000
bigcom363             bigcom363 0.00000000
bigcom365             bigcom365 0.00000000
bigcom385             bigcom385 0.00000000
bigcom386             bigcom386 0.00000000
bigcom408             bigcom408 0.00000000
bigcom412             bigcom412 0.00000000
bigcom480             bigcom480 0.00000000
membership_s1     membership_s1 0.00000000
membership_s3     membership_s3 0.00000000
membership_s5     membership_s5 0.00000000
membership_s6     membership_s6 0.00000000
membership_s8     membership_s8 0.00000000
membership_s9     membership_s9 0.00000000
membership_s11   membership_s11 0.00000000
membership_s12   membership_s12 0.00000000
membership_s14   membership_s14 0.00000000
membership_s15   membership_s15 0.00000000
membership_s16   membership_s16 0.00000000
membership_s17   membership_s17 0.00000000
membership_s18   membership_s18 0.00000000
membership_s20   membership_s20 0.00000000
membership_s21   membership_s21 0.00000000
membership_s22   membership_s22 0.00000000
membership_s24   membership_s24 0.00000000
membership_s25   membership_s25 0.00000000
membership_s26   membership_s26 0.00000000
membership_s28   membership_s28 0.00000000
membership_s30   membership_s30 0.00000000
membership_s31   membership_s31 0.00000000
membership_s32   membership_s32 0.00000000
membership_s33   membership_s33 0.00000000
membership_s36   membership_s36 0.00000000
membership_s37   membership_s37 0.00000000
[1] "Dataset: high_C Model RF, run: 5 of 5 2015-06-22 18:20:28"
     |      Out-of-bag   |
Tree |      MSE  %Var(y) |
   1 |   0.2387   177.42 |
   2 |   0.2243   166.75 |
   3 |   0.2035   151.25 |
   4 |   0.2047   152.16 |
   5 |   0.1962   145.84 |
   6 |   0.1865   138.63 |
   7 |   0.1808   134.36 |
   8 |   0.1754   130.38 |
   9 |   0.1688   125.46 |
  10 |   0.1633   121.40 |
  11 |   0.1629   121.11 |
  12 |   0.1595   118.58 |
  13 |   0.1555   115.56 |
  14 |   0.1499   111.39 |
  15 |   0.1472   109.38 |
  16 |   0.1444   107.35 |
  17 |   0.1431   106.39 |
  18 |    0.141   104.81 |
  19 |   0.1409   104.77 |
  20 |    0.139   103.34 |
  21 |   0.1376   102.27 |
  22 |   0.1369   101.73 |
  23 |    0.135   100.35 |
  24 |   0.1338    99.43 |
  25 |   0.1331    98.94 |
  26 |    0.132    98.10 |
  27 |   0.1314    97.66 |
  28 |   0.1313    97.57 |
  29 |   0.1306    97.11 |
  30 |   0.1304    96.96 |
  31 |   0.1308    97.25 |
  32 |   0.1306    97.04 |
  33 |    0.131    97.39 |
  34 |   0.1309    97.30 |
  35 |   0.1314    97.64 |
  36 |   0.1314    97.64 |
  37 |   0.1313    97.56 |
  38 |   0.1313    97.62 |
  39 |   0.1312    97.51 |
  40 |   0.1303    96.89 |
  41 |   0.1311    97.43 |
  42 |   0.1308    97.24 |
  43 |   0.1309    97.33 |
  44 |   0.1308    97.19 |
  45 |   0.1301    96.73 |
  46 |   0.1302    96.75 |
  47 |   0.1302    96.76 |
  48 |     0.13    96.60 |
  49 |   0.1297    96.42 |
  50 |   0.1293    96.12 |
  51 |   0.1289    95.84 |
  52 |    0.129    95.86 |
  53 |    0.129    95.92 |
  54 |   0.1294    96.18 |
  55 |   0.1294    96.19 |
  56 |   0.1291    95.95 |
  57 |   0.1294    96.17 |
  58 |   0.1293    96.13 |
  59 |   0.1293    96.08 |
  60 |   0.1291    95.99 |
  61 |   0.1292    96.04 |
  62 |   0.1292    96.04 |
  63 |   0.1291    95.97 |
  64 |   0.1286    95.57 |
  65 |   0.1284    95.43 |
  66 |    0.128    95.16 |
  67 |   0.1279    95.10 |
  68 |   0.1281    95.20 |
  69 |   0.1276    94.88 |
  70 |   0.1274    94.70 |
  71 |   0.1274    94.70 |
  72 |   0.1272    94.51 |
  73 |    0.127    94.39 |
  74 |   0.1269    94.33 |
  75 |   0.1268    94.28 |
  76 |   0.1267    94.17 |
  77 |   0.1266    94.08 |
  78 |   0.1266    94.10 |
  79 |   0.1268    94.28 |
  80 |   0.1269    94.30 |
  81 |   0.1269    94.32 |
  82 |   0.1271    94.44 |
  83 |   0.1272    94.52 |
  84 |   0.1271    94.48 |
  85 |   0.1272    94.52 |
  86 |   0.1271    94.45 |
  87 |   0.1269    94.33 |
  88 |   0.1269    94.31 |
  89 |   0.1268    94.23 |
  90 |   0.1268    94.25 |
  91 |   0.1265    94.00 |
  92 |   0.1262    93.78 |
  93 |   0.1261    93.77 |
  94 |    0.126    93.64 |
  95 |   0.1257    93.47 |
  96 |   0.1257    93.45 |
  97 |   0.1255    93.29 |
  98 |   0.1258    93.47 |
  99 |   0.1258    93.50 |
 100 |   0.1258    93.49 |
[1] "Random Forest variable coefficients"
                      %IncMSE IncNodePurity
graph0          -2.689647e-06  3.411555e-01
graph1           7.306228e-04  3.295362e-01
graph2           2.098818e-03  6.149022e-01
graph3           9.926276e-04  4.841172e-01
graph4           3.078356e-03  8.869332e-01
graph5           1.306715e-03  4.816466e-01
graph6           9.981970e-04  4.713523e-01
graph7           1.126945e-03  5.899620e-01
graph8           8.676861e-04  3.791098e-01
graph9           7.912212e-05  2.435369e-01
graph10          2.658959e-03  7.383792e-01
graph11          3.989606e-03  1.262216e+00
graph12          2.894107e-04  4.165634e-01
graph13          1.439184e-03  3.357308e-01
graph14          6.484928e-04  4.404729e-01
graph15          2.708939e-03  6.634244e-01
graph16          2.474982e-03  7.862206e-01
graph17          3.058358e-03  7.387609e-01
graph18          2.953506e-03  4.986388e-01
graph19          1.182888e-03  3.582613e-01
graph20          1.872878e-03  7.013254e-01
graph21          1.889468e-03  3.385364e-01
graph22          7.602811e-03  9.453253e-01
graph23          4.759190e-03  5.708384e-01
graph24          2.129436e-03  4.674882e-01
graph25          1.544129e-03  5.084601e-01
graph26          3.595849e-03  6.192091e-01
graph27          9.425200e-04  8.448561e-01
graph28          2.532498e-03  9.464362e-01
graph29          4.674053e-04  3.893609e-01
orbit0           7.644738e-04  1.641505e-01
orbit1           3.039140e-04  3.546986e-01
orbit2           1.796851e-03  4.735509e-01
orbit3           3.125341e-04  5.000756e-01
orbit4           4.445359e-03  6.662602e-01
orbit5           1.675335e-03  5.680661e-01
orbit6           1.903325e-03  8.182980e-01
orbit7           9.081933e-04  5.190263e-01
orbit8           2.294231e-03  5.176116e-01
orbit9           2.989309e-03  7.423256e-01
orbit10          2.445062e-03  4.447246e-01
orbit11          5.532683e-04  3.543402e-01
orbit12          2.191566e-03  8.766974e-01
orbit13          1.356073e-03  3.083033e-01
orbit14         -1.107534e-04  6.171887e-01
orbit15          2.534505e-03  6.537961e-01
orbit16          1.402983e-03  4.948075e-01
orbit17          1.160514e-03  3.393542e-01
orbit18          2.472260e-03  8.746315e-01
orbit19          2.533740e-03  7.759193e-01
orbit20          2.700374e-03  6.696202e-01
orbit21          1.920271e-03  7.068813e-01
orbit22          2.876118e-03  1.321292e+00
orbit23          2.213404e-03  4.378325e-01
orbit24          1.720284e-02  1.655827e+00
orbit25          2.919800e-03  1.152468e+00
orbit26          8.506364e-04  2.620486e-01
orbit27          4.983465e-03  1.123682e+00
orbit28          2.486619e-03  6.359512e-01
orbit29          1.415323e-03  5.466204e-01
orbit30          1.493985e-03  6.806610e-01
orbit31          2.185998e-03  1.268340e+00
orbit32          2.166860e-03  5.364915e-01
orbit33          1.290368e-03  3.778012e-01
orbit34          2.487064e-03  4.643861e-01
orbit35          1.536015e-03  5.885895e-01
orbit36          2.318666e-03  7.135251e-01
orbit37          9.519379e-04  4.011183e-01
orbit38          1.872543e-03  5.670241e-01
orbit39          5.588322e-03  1.141104e+00
orbit40          1.156300e-03  7.716761e-01
orbit41          2.168705e-03  7.463238e-01
orbit42          7.763418e-04  3.997264e-01
orbit43          1.533989e-03  4.827728e-01
orbit44          1.081266e-03  3.823602e-01
orbit45          1.854620e-02  2.399258e+00
orbit46          1.205737e-02  1.766618e+00
orbit47          9.164490e-04  4.135856e-01
orbit48          1.076306e-03  3.002575e-01
orbit49          3.265308e-03  1.308890e+00
orbit50          1.915116e-03  1.287384e+00
orbit51          3.039996e-03  9.193502e-01
orbit52          3.121090e-03  6.308876e-01
orbit53          5.455871e-04  3.178113e-01
orbit54          6.647191e-03  2.081208e+00
orbit55          2.247944e-03  6.164981e-01
orbit56          2.057444e-02  2.616249e+00
orbit57          4.308931e-03  7.010148e-01
orbit58          2.748746e-04  6.316920e-01
orbit59          1.595273e-02  2.974945e+00
orbit60          1.557770e-03  2.812626e-01
orbit61          2.144668e-03  6.756912e-01
orbit62          5.940842e-03  1.886175e+00
orbit63          2.516858e-03  1.155727e+00
orbit64          2.298545e-03  4.480227e-01
orbit65          2.187598e-02  6.669983e+00
orbit66          3.591960e-03  7.906593e-01
orbit67          7.110955e-04  6.761452e-01
orbit68          1.649328e-03  7.872756e-01
orbit69          2.391218e-03  6.809032e-01
orbit70          3.300483e-03  2.851563e+00
orbit71          1.626739e-03  4.774420e-01
orbit72          6.664508e-04  4.948901e-01
AP              -3.146392e-04  2.520061e-01
bet              8.215784e-04  8.311350e-01
ecc              0.000000e+00  1.665335e-18
eccrad          -5.263158e-05  9.230769e-03
close            1.471517e-04  3.425556e-01
constraint       1.441064e-03  7.796521e-01
coreness         1.319232e-04  1.577091e-01
knn              1.708823e-03  1.843114e+00
hubscore         1.822683e-03  3.471207e-01
pagerank         5.856654e-04  1.518242e+00
trans            1.962533e-03  1.720117e+00
evcent           2.384281e-03  5.216177e-01
first            2.468221e-04  1.715243e-01
upto_second      9.140700e-04  5.996535e-01
upto_third       1.502309e-03  2.677990e-01
upto_fourth      3.426836e-03  7.764256e-01
upto_fifth       1.159227e-03  6.715019e-01
upto_sixth       7.404498e-04  6.159210e-01
second           9.125886e-04  3.777296e-01
third            7.862167e-04  8.944300e-01
fourth           3.622442e-03  7.990079e-01
fifth            2.481833e-03  8.021721e-01
sixth            1.624309e-03  8.600934e-01
ratio1           8.898395e-04  7.916223e-01
ratio2           1.225944e-03  4.740499e-01
ratio3           3.605002e-03  6.073479e-01
ratio4           1.869280e-03  3.102351e+00
ratio5           9.639610e-04  2.678671e+00
ratio6           2.357678e-03  8.690399e-01
selfinter        1.334314e-04  7.889395e-02
walktrap_vertex  3.371182e-04  2.362228e+00
bigcom1         -3.285208e-05  1.121708e-01
bigcom2          0.000000e+00  0.000000e+00
bigcom3          3.102287e-04  2.846642e-01
bigcom4          1.927241e-04  2.811544e-01
bigcom6          0.000000e+00  0.000000e+00
bigcom8          0.000000e+00  0.000000e+00
bigcom9          0.000000e+00  8.881784e-18
bigcom11         0.000000e+00  0.000000e+00
bigcom13         0.000000e+00  0.000000e+00
bigcom15         0.000000e+00  0.000000e+00
bigcom16         0.000000e+00  0.000000e+00
bigcom21         0.000000e+00  0.000000e+00
bigcom22         2.755131e-05  4.498339e-02
bigcom24         0.000000e+00  0.000000e+00
bigcom26         0.000000e+00  2.220446e-18
bigcom28         2.717857e-03  4.866651e-01
bigcom30        -8.290288e-05  1.045838e-01
bigcom31         0.000000e+00  0.000000e+00
bigcom32         0.000000e+00  0.000000e+00
bigcom33         0.000000e+00  0.000000e+00
bigcom34         0.000000e+00  0.000000e+00
bigcom36         0.000000e+00  0.000000e+00
bigcom37         0.000000e+00  0.000000e+00
bigcom38         0.000000e+00  0.000000e+00
bigcom39         0.000000e+00  4.440892e-18
bigcom40         2.264172e-03  7.181592e-01
bigcom43         0.000000e+00  0.000000e+00
bigcom44         0.000000e+00  4.440892e-18
bigcom46         0.000000e+00  0.000000e+00
bigcom47         0.000000e+00  0.000000e+00
bigcom49         0.000000e+00  0.000000e+00
bigcom50         0.000000e+00  0.000000e+00
bigcom51         0.000000e+00  0.000000e+00
bigcom52         0.000000e+00  0.000000e+00
bigcom54         0.000000e+00  0.000000e+00
bigcom56         0.000000e+00  0.000000e+00
bigcom62         0.000000e+00  0.000000e+00
bigcom66         0.000000e+00  0.000000e+00
bigcom68         0.000000e+00  0.000000e+00
bigcom69         0.000000e+00  0.000000e+00
bigcom71         0.000000e+00  4.160104e-01
bigcom72         0.000000e+00  0.000000e+00
bigcom73         0.000000e+00  0.000000e+00
bigcom74         0.000000e+00  0.000000e+00
bigcom75         0.000000e+00  0.000000e+00
bigcom76         0.000000e+00  0.000000e+00
bigcom77         0.000000e+00  0.000000e+00
bigcom79         0.000000e+00  0.000000e+00
bigcom80         0.000000e+00  0.000000e+00
bigcom82         0.000000e+00  0.000000e+00
bigcom83         0.000000e+00  0.000000e+00
bigcom84         0.000000e+00  0.000000e+00
bigcom85         0.000000e+00  0.000000e+00
bigcom87         0.000000e+00  0.000000e+00
bigcom89         0.000000e+00  0.000000e+00
bigcom91         0.000000e+00  0.000000e+00
bigcom92         0.000000e+00  0.000000e+00
bigcom93         0.000000e+00  0.000000e+00
bigcom96         0.000000e+00  0.000000e+00
bigcom97         0.000000e+00  0.000000e+00
bigcom98         0.000000e+00  0.000000e+00
bigcom99         0.000000e+00  0.000000e+00
bigcom101        0.000000e+00  0.000000e+00
bigcom104        0.000000e+00  0.000000e+00
bigcom106        0.000000e+00  0.000000e+00
bigcom109        0.000000e+00  0.000000e+00
bigcom113        0.000000e+00  0.000000e+00
bigcom116        0.000000e+00  0.000000e+00
bigcom120        0.000000e+00  0.000000e+00
bigcom123        0.000000e+00  0.000000e+00
bigcom126        0.000000e+00  0.000000e+00
bigcom127        0.000000e+00  0.000000e+00
bigcom137        0.000000e+00  0.000000e+00
bigcom139        0.000000e+00  0.000000e+00
bigcom140        0.000000e+00  0.000000e+00
bigcom143        0.000000e+00  0.000000e+00
bigcom145        0.000000e+00  0.000000e+00
bigcom146        0.000000e+00  0.000000e+00
bigcom147        0.000000e+00  0.000000e+00
bigcom149        0.000000e+00  0.000000e+00
bigcom153        0.000000e+00  0.000000e+00
bigcom154        0.000000e+00  0.000000e+00
bigcom156        0.000000e+00  0.000000e+00
bigcom157        0.000000e+00  0.000000e+00
bigcom158        0.000000e+00  0.000000e+00
bigcom160        0.000000e+00  0.000000e+00
bigcom161        0.000000e+00  0.000000e+00
bigcom162        0.000000e+00  0.000000e+00
bigcom164        0.000000e+00  0.000000e+00
bigcom166        0.000000e+00  0.000000e+00
bigcom167        0.000000e+00  0.000000e+00
bigcom171        0.000000e+00  0.000000e+00
bigcom173        0.000000e+00  0.000000e+00
bigcom175        0.000000e+00  0.000000e+00
bigcom176        0.000000e+00  0.000000e+00
bigcom177        0.000000e+00  0.000000e+00
bigcom178        0.000000e+00  0.000000e+00
bigcom180        0.000000e+00  0.000000e+00
bigcom181        0.000000e+00  0.000000e+00
bigcom184        0.000000e+00  0.000000e+00
bigcom186        0.000000e+00  0.000000e+00
bigcom187        0.000000e+00  0.000000e+00
bigcom189        0.000000e+00  0.000000e+00
bigcom194        0.000000e+00  0.000000e+00
bigcom195        0.000000e+00  0.000000e+00
bigcom196        0.000000e+00  0.000000e+00
bigcom204        0.000000e+00  0.000000e+00
bigcom205        0.000000e+00  0.000000e+00
bigcom212        0.000000e+00  0.000000e+00
bigcom214        0.000000e+00  0.000000e+00
bigcom222        0.000000e+00  0.000000e+00
bigcom223        0.000000e+00  0.000000e+00
bigcom226        0.000000e+00  0.000000e+00
bigcom227        0.000000e+00  0.000000e+00
bigcom229        0.000000e+00  0.000000e+00
bigcom233        0.000000e+00  0.000000e+00
bigcom236        0.000000e+00  0.000000e+00
bigcom237        0.000000e+00  0.000000e+00
bigcom246        0.000000e+00  0.000000e+00
bigcom248        0.000000e+00  6.703451e-02
bigcom249        0.000000e+00  0.000000e+00
bigcom250        0.000000e+00  0.000000e+00
bigcom254        0.000000e+00  0.000000e+00
bigcom266        0.000000e+00  0.000000e+00
bigcom269        0.000000e+00  0.000000e+00
bigcom272        0.000000e+00  0.000000e+00
bigcom274        0.000000e+00  0.000000e+00
bigcom281        0.000000e+00  0.000000e+00
bigcom291        0.000000e+00  0.000000e+00
bigcom292        0.000000e+00  0.000000e+00
bigcom295        0.000000e+00  0.000000e+00
bigcom299        0.000000e+00  0.000000e+00
bigcom301        0.000000e+00  0.000000e+00
bigcom306        0.000000e+00  0.000000e+00
bigcom309        0.000000e+00  0.000000e+00
bigcom314        0.000000e+00  0.000000e+00
bigcom321        0.000000e+00  0.000000e+00
bigcom341        0.000000e+00  0.000000e+00
bigcom350        0.000000e+00  0.000000e+00
bigcom353        0.000000e+00  0.000000e+00
bigcom359        0.000000e+00  0.000000e+00
bigcom363        0.000000e+00  0.000000e+00
bigcom365        0.000000e+00  0.000000e+00
bigcom385        0.000000e+00  0.000000e+00
bigcom386        0.000000e+00  0.000000e+00
bigcom408        0.000000e+00  0.000000e+00
bigcom412        0.000000e+00  0.000000e+00
bigcom480        0.000000e+00  0.000000e+00
spin_vertex      1.474902e-04  1.964393e+00
membership_s1    1.448598e-04  4.583346e-02
membership_s3    0.000000e+00  0.000000e+00
membership_s4    3.132253e-04  4.326787e-01
membership_s5   -1.833792e-06  5.745512e-02
membership_s6    5.283211e-05  1.194877e-01
membership_s7   -4.265934e-05  1.367670e-01
membership_s8    0.000000e+00  0.000000e+00
membership_s9    0.000000e+00  0.000000e+00
membership_s11   0.000000e+00  0.000000e+00
membership_s12   0.000000e+00  0.000000e+00
membership_s14   0.000000e+00  0.000000e+00
membership_s15   5.277045e-05  8.833184e-02
membership_s16   0.000000e+00  0.000000e+00
membership_s17   0.000000e+00  0.000000e+00
membership_s18   0.000000e+00  0.000000e+00
membership_s20   0.000000e+00  0.000000e+00
membership_s21  -5.518843e-05  1.244958e-01
membership_s22   0.000000e+00  0.000000e+00
membership_s24   0.000000e+00  0.000000e+00
membership_s25   0.000000e+00  0.000000e+00
membership_s26   0.000000e+00  0.000000e+00
membership_s27   1.006771e-04  1.145311e-01
membership_s28   0.000000e+00  0.000000e+00
membership_s30   5.244932e-05  1.317178e-01
membership_s31   0.000000e+00  0.000000e+00
membership_s32  -8.782903e-05  6.450936e-02
membership_s33   0.000000e+00  0.000000e+00
membership_s36   5.544362e-06  4.717481e-02
membership_s37   0.000000e+00  0.000000e+00
V1               7.453300e-03  3.239725e+00
V2               5.494118e-04  1.961809e+00
pdi              1.319226e-04  5.398708e-01
adhesion         1.632821e-03  1.470073e+00
cohesion         2.242771e-03  1.595279e+00
inner            7.416111e-04  1.308613e+00
outer           -7.425900e-04  1.811332e+00
ioratio          2.013565e-03  1.700104e+00
comsize          6.068029e-04  2.977033e+00
[1] "Dataset: high_C Model GLM, run: 5 of 5 2015-06-22 18:20:43"
[1] "glmnet variable coefficients"
                         [,1]          [,2]
(Intercept)     -1.656784e+00  2.278954e+02
graph0           2.633416e-40 -1.455724e-04
graph1           2.553377e-44 -8.073591e-08
graph2           2.774726e-40  3.240870e-05
graph3           1.033704e-44 -3.273772e-09
graph4          -1.073459e-46 -3.857677e-11
graph5           5.457168e-42 -1.701929e-06
graph6           1.046126e-43 -1.220511e-08
graph7           1.104019e-41  7.330558e-07
graph8           2.266194e-40  2.031205e-05
graph9           2.580995e-46 -9.505852e-11
graph10          3.539931e-50 -1.705073e-12
graph11         -2.590303e-49 -5.073239e-14
graph12          6.896460e-46 -3.908610e-11
graph13          7.341701e-45  4.065876e-10
graph14         -5.872086e-48 -2.017281e-11
graph15          2.358557e-43 -4.564197e-08
graph16          1.767963e-45 -6.545675e-10
graph17          5.576088e-45 -1.175306e-09
graph18          2.003207e-43  1.419688e-08
graph19          4.217729e-44  5.076106e-09
graph20          1.849555e-43 -2.821427e-07
graph21          2.240412e-43  1.188488e-08
graph22          6.788013e-43 -1.761107e-07
graph23          3.120645e-43  3.048283e-08
graph24          5.438567e-43  4.069891e-08
graph25          2.506945e-42  4.447822e-07
graph26          2.534110e-42  1.214207e-07
graph27          1.479308e-41  2.980396e-06
graph28          2.087128e-41  2.006836e-06
graph29          2.206304e-40 -1.022207e-05
orbit0           2.633416e-40 -1.455441e-04
orbit1           2.583751e-41 -1.185480e-06
orbit2          -2.070153e-44 -8.084166e-08
orbit3           2.774726e-40  3.281892e-05
orbit4           6.100221e-43 -1.511086e-08
orbit5           8.212955e-45 -3.416570e-09
orbit6           7.080666e-45 -1.122162e-08
orbit7          -1.104996e-46 -3.370900e-11
orbit8           5.457168e-42 -1.686614e-06
orbit9           1.826136e-41  5.509037e-06
orbit10          1.272822e-42  6.007392e-08
orbit11          4.017154e-44 -2.355001e-08
orbit12          5.889498e-41  1.046824e-05
orbit13          1.155619e-41  1.322285e-08
orbit14          2.266194e-40  2.061900e-05
orbit15          1.746554e-44  8.121823e-10
orbit16          1.700301e-46 -1.410070e-10
orbit17          3.156327e-45 -5.247519e-11
orbit18          2.109173e-45 -4.692808e-10
orbit19          1.755583e-45 -9.196421e-11
orbit20          1.888973e-46 -9.723175e-11
orbit21         -1.895819e-48 -1.218006e-12
orbit22         -2.901664e-47 -3.057671e-11
orbit23         -2.394151e-49 -3.026257e-14
orbit24          9.783003e-44  1.422487e-08
orbit25          3.045764e-44  7.505614e-09
orbit26          4.528563e-46 -1.044525e-10
orbit27          3.957165e-43  1.128176e-07
orbit28          1.104675e-44 -2.047437e-09
orbit29          4.823914e-44  3.431327e-09
orbit30          1.180223e-44  1.323811e-09
orbit31          7.453314e-45  5.183508e-11
orbit32          1.020064e-45 -1.386816e-09
orbit33         -1.734967e-47 -7.438329e-12
orbit34          2.358557e-43 -4.496887e-08
orbit35          6.228074e-43  5.719265e-08
orbit36          2.879236e-44 -2.132611e-08
orbit37          4.012036e-44  1.218361e-10
orbit38          3.059981e-46 -4.516849e-10
orbit39          1.243937e-42  2.452527e-07
orbit40          1.289385e-43  3.713681e-08
orbit41          4.488345e-44 -1.857357e-08
orbit42          1.867889e-45 -1.721223e-09
orbit43          8.462902e-43  1.479941e-07
orbit44          1.248443e-43 -1.643297e-08
orbit45          3.266642e-42  1.884538e-06
orbit46          7.182120e-43 -3.916984e-08
orbit47          3.635823e-44 -5.614930e-09
orbit48          1.006031e-43  2.482270e-08
orbit49          2.832385e-42  2.702794e-07
orbit50          3.043576e-44 -3.910237e-07
orbit51          9.621160e-43 -9.038810e-08
orbit52          3.184317e-42  2.316415e-07
orbit53          2.757882e-43  3.645424e-08
orbit54          5.913634e-42  1.878552e-06
orbit55          4.795800e-43 -3.523538e-07
orbit56          2.197031e-41  1.386011e-05
orbit57          6.920655e-43  1.764853e-07
orbit58          2.772836e-43 -1.233670e-07
orbit59          4.468151e-42  6.369990e-07
orbit60          1.243180e-42  1.320080e-07
orbit61          8.757964e-43 -1.428113e-08
orbit62          3.200749e-41  4.979768e-06
orbit63          3.724364e-42 -3.671635e-08
orbit64          6.561511e-42  2.205109e-06
orbit65          5.256741e-41  1.250508e-05
orbit66          9.054991e-42  2.126225e-06
orbit67          3.077746e-42 -4.289011e-07
orbit68          2.186648e-41  2.892918e-06
orbit69          3.732891e-41  1.468392e-05
orbit70          9.776036e-41  1.686252e-05
orbit71          2.373105e-41  1.338024e-06
orbit72          2.206304e-40 -1.045836e-05
AP              -3.685036e-38 -1.020577e-01
bet              3.065764e-45 -1.368220e-08
ecc              5.169464e-38  7.335794e-02
eccrad           3.101679e-37  4.390542e-01
close            3.098820e-36 -3.994548e-02
constraint      -4.051634e-36 -8.045138e-01
coreness         2.793017e-38 -3.830832e-03
knn              1.225909e-39  2.196472e-04
hubscore         1.171010e-36  1.458916e-01
pagerank        -3.844267e-35 -1.209169e+02
trans            1.159657e-36  6.126956e-01
evcent           1.174496e-36  1.487412e-01
first            2.633416e-40 -1.449928e-04
upto_second      4.180382e-41 -4.724757e-06
upto_third       7.543914e-41  1.422204e-05
upto_fourth      9.384600e-40  1.066100e-04
upto_fifth       6.267624e-39  9.315265e-04
upto_sixth       1.585195e-38 -1.854182e-02
second           4.355262e-41 -4.286318e-06
third           -2.867779e-41  4.145124e-05
fourth          -8.160853e-41 -1.598178e-05
fifth           -1.055354e-39 -1.186827e-04
sixth           -7.407664e-39 -1.773141e-03
ratio1          -1.326555e-40  2.629656e-04
ratio2          -1.933542e-38 -5.812715e-03
ratio3          -6.892236e-37 -1.645200e-01
ratio4           2.466097e-36  3.270543e+00
ratio5           1.288241e-36  6.325440e-03
ratio6          -2.212096e-37 -8.179338e-02
selfinter        4.412289e-38  9.823640e-03
walktrap_vertex -4.112289e-38 -6.763044e-02
bigcom1         -1.058063e-37 -4.846547e-02
bigcom2          0.000000e+00  0.000000e+00
bigcom3          2.592298e-38  2.375935e-01
bigcom4         -4.035810e-38 -3.871465e-02
bigcom6          0.000000e+00  0.000000e+00
bigcom8         -1.198336e-37 -1.855916e-01
bigcom9         -1.624431e-37 -1.805349e-01
bigcom11         0.000000e+00  0.000000e+00
bigcom13        -1.621271e-37 -1.287112e-01
bigcom15        -1.622850e-37 -1.933740e-01
bigcom16         0.000000e+00  0.000000e+00
bigcom21        -1.626016e-37 -3.522079e-01
bigcom22        -5.508464e-38 -1.178155e-01
bigcom24         0.000000e+00  0.000000e+00
bigcom26        -1.632387e-37 -3.359153e-01
bigcom28         2.290675e-37  1.946382e-01
bigcom30         2.207822e-38  2.140656e-01
bigcom31         0.000000e+00  0.000000e+00
bigcom32        -1.619695e-37 -4.290842e-01
bigcom33         0.000000e+00  0.000000e+00
bigcom34         0.000000e+00  0.000000e+00
bigcom36        -1.619695e-37 -2.955565e-01
bigcom37         0.000000e+00  0.000000e+00
bigcom38         0.000000e+00  0.000000e+00
bigcom39        -1.619695e-37 -2.850730e-01
bigcom40         1.405661e-37  1.140023e-01
bigcom43         0.000000e+00  0.000000e+00
bigcom44        -1.643655e-37 -2.671475e-01
bigcom46        -1.619695e-37 -1.495443e-01
bigcom47         0.000000e+00  0.000000e+00
bigcom49         0.000000e+00  0.000000e+00
bigcom50         0.000000e+00  0.000000e+00
bigcom51         0.000000e+00  0.000000e+00
bigcom52         0.000000e+00  0.000000e+00
bigcom54         0.000000e+00  0.000000e+00
bigcom56         0.000000e+00  0.000000e+00
bigcom62         0.000000e+00  0.000000e+00
bigcom66         0.000000e+00  0.000000e+00
bigcom68         0.000000e+00  0.000000e+00
bigcom69         0.000000e+00  0.000000e+00
bigcom71         8.491131e-37  1.733617e+00
bigcom72         0.000000e+00  0.000000e+00
bigcom73        -1.619695e-37 -3.446844e-01
bigcom74         0.000000e+00  0.000000e+00
bigcom75         0.000000e+00  0.000000e+00
bigcom76         0.000000e+00  0.000000e+00
bigcom77         0.000000e+00  0.000000e+00
bigcom79         0.000000e+00  0.000000e+00
bigcom80         0.000000e+00  0.000000e+00
bigcom82         0.000000e+00  0.000000e+00
bigcom83         0.000000e+00  0.000000e+00
bigcom84         0.000000e+00  0.000000e+00
bigcom85         0.000000e+00  0.000000e+00
bigcom87         0.000000e+00  0.000000e+00
bigcom89         0.000000e+00  0.000000e+00
bigcom91         0.000000e+00  0.000000e+00
bigcom92        -1.622850e-37 -1.452285e-01
bigcom93         0.000000e+00  0.000000e+00
bigcom96         0.000000e+00  0.000000e+00
bigcom97        -1.619695e-37 -3.772338e-01
bigcom98         0.000000e+00  0.000000e+00
bigcom99         0.000000e+00  0.000000e+00
bigcom101       -1.621271e-37 -3.701247e-01
bigcom104        0.000000e+00  0.000000e+00
bigcom106        0.000000e+00  0.000000e+00
bigcom109        0.000000e+00  0.000000e+00
bigcom113        0.000000e+00  0.000000e+00
bigcom116       -1.619695e-37 -2.118901e-01
bigcom120        0.000000e+00  0.000000e+00
bigcom123        0.000000e+00  0.000000e+00
bigcom126        0.000000e+00  0.000000e+00
bigcom127        0.000000e+00  0.000000e+00
bigcom137        0.000000e+00  0.000000e+00
bigcom139        0.000000e+00  0.000000e+00
bigcom140        0.000000e+00  0.000000e+00
bigcom143        0.000000e+00  0.000000e+00
bigcom145        0.000000e+00  0.000000e+00
bigcom146        0.000000e+00  0.000000e+00
bigcom147       -1.621271e-37 -3.514295e-01
bigcom149        0.000000e+00  0.000000e+00
bigcom153        0.000000e+00  0.000000e+00
bigcom154       -1.621271e-37 -2.093736e-01
bigcom156        0.000000e+00  0.000000e+00
bigcom157        0.000000e+00  0.000000e+00
bigcom158        0.000000e+00  0.000000e+00
bigcom160        0.000000e+00  0.000000e+00
bigcom161        0.000000e+00  0.000000e+00
bigcom162        0.000000e+00  0.000000e+00
bigcom164        0.000000e+00  0.000000e+00
bigcom166        0.000000e+00  0.000000e+00
bigcom167       -1.621271e-37 -2.500653e-01
bigcom171        0.000000e+00  0.000000e+00
bigcom173        0.000000e+00  0.000000e+00
bigcom175        0.000000e+00  0.000000e+00
bigcom176        0.000000e+00  0.000000e+00
bigcom177        0.000000e+00  0.000000e+00
bigcom178        0.000000e+00  0.000000e+00
bigcom180        0.000000e+00  0.000000e+00
bigcom181       -1.619695e-37 -1.712145e-01
bigcom184        0.000000e+00  0.000000e+00
bigcom186        0.000000e+00  0.000000e+00
bigcom187        0.000000e+00  0.000000e+00
bigcom189       -1.619695e-37 -5.457071e-01
bigcom194        0.000000e+00  0.000000e+00
bigcom195       -1.619695e-37 -1.424252e-01
bigcom196        0.000000e+00  0.000000e+00
bigcom204       -1.619695e-37 -2.204926e-01
bigcom205        0.000000e+00  0.000000e+00
bigcom212        0.000000e+00  0.000000e+00
bigcom214        0.000000e+00  0.000000e+00
bigcom222        0.000000e+00  0.000000e+00
bigcom223        0.000000e+00  0.000000e+00
bigcom226        0.000000e+00  0.000000e+00
bigcom227        0.000000e+00  0.000000e+00
bigcom229        0.000000e+00  0.000000e+00
bigcom233        0.000000e+00  0.000000e+00
bigcom236        0.000000e+00  0.000000e+00
bigcom237        0.000000e+00  0.000000e+00
bigcom246        0.000000e+00  0.000000e+00
bigcom248        8.491131e-37  1.315543e+00
bigcom249        0.000000e+00  0.000000e+00
bigcom250        0.000000e+00  0.000000e+00
bigcom254        0.000000e+00  0.000000e+00
bigcom266        0.000000e+00  0.000000e+00
bigcom269        0.000000e+00  0.000000e+00
bigcom272        0.000000e+00  0.000000e+00
bigcom274       -1.626016e-37 -1.740918e-01
bigcom281        0.000000e+00  0.000000e+00
bigcom291        0.000000e+00  0.000000e+00
bigcom292        0.000000e+00  0.000000e+00
bigcom295        0.000000e+00  0.000000e+00
bigcom299        0.000000e+00  0.000000e+00
bigcom301        0.000000e+00  0.000000e+00
bigcom306        0.000000e+00  0.000000e+00
bigcom309        0.000000e+00  0.000000e+00
bigcom314        0.000000e+00  0.000000e+00
bigcom321       -1.619695e-37 -1.164785e-01
bigcom341        0.000000e+00  0.000000e+00
bigcom350        0.000000e+00  0.000000e+00
bigcom353        0.000000e+00  0.000000e+00
bigcom359        0.000000e+00  0.000000e+00
bigcom363        0.000000e+00  0.000000e+00
bigcom365        0.000000e+00  0.000000e+00
bigcom385        0.000000e+00  0.000000e+00
bigcom386        0.000000e+00  0.000000e+00
bigcom408        0.000000e+00  0.000000e+00
bigcom412        0.000000e+00  0.000000e+00
bigcom480        0.000000e+00  0.000000e+00
spin_vertex      5.636633e-38 -1.230835e-01
membership_s1   -5.695360e-38 -3.861925e-03
membership_s3    0.000000e+00  0.000000e+00
membership_s4    1.461315e-37  1.130686e-01
membership_s5   -7.440663e-38 -1.328966e-01
membership_s6    6.576178e-39 -6.243498e-02
membership_s7   -1.093408e-38  1.307792e-01
membership_s8    0.000000e+00  0.000000e+00
membership_s9    0.000000e+00  0.000000e+00
membership_s11   0.000000e+00  0.000000e+00
membership_s12   0.000000e+00  0.000000e+00
membership_s14   0.000000e+00  0.000000e+00
membership_s15  -6.139830e-38 -1.816842e-01
membership_s16   0.000000e+00  0.000000e+00
membership_s17   0.000000e+00  0.000000e+00
membership_s18  -1.632387e-37 -3.059534e-01
membership_s20   0.000000e+00  0.000000e+00
membership_s21   1.753989e-37  4.980558e-01
membership_s22   0.000000e+00  0.000000e+00
membership_s24  -1.619695e-37 -2.474092e-01
membership_s25   0.000000e+00  0.000000e+00
membership_s26   0.000000e+00  0.000000e+00
membership_s27  -1.085701e-37 -1.416340e-01
membership_s28   0.000000e+00  0.000000e+00
membership_s30   8.452671e-38  1.887219e-02
membership_s31  -1.651800e-37 -2.673655e-01
membership_s32  -1.572838e-38  4.797697e-02
membership_s33   0.000000e+00  0.000000e+00
membership_s36  -1.114908e-37  1.970235e-03
membership_s37  -1.627604e-37 -2.414730e-01
V1               1.632750e-36  1.022608e+00
V2              -5.607967e-37 -1.006388e+00
pdi             -5.100935e-36 -4.193873e+00
adhesion        -6.367381e-41 -1.629941e-05
cohesion         1.274058e-40  3.284428e-05
inner            1.604695e-41  2.069383e-06
outer            4.728373e-41  1.938860e-05
ioratio         -7.747569e-37 -1.279250e-01
comsize          4.951505e-41  1.628093e-04
[1] "Dataset: high_C Model GBM, refit model on training data 2015-06-22 18:20:51"
Iter   TrainDeviance   ValidDeviance   StepSize   Improve
     1        0.8646            -nan     0.0100    0.0012
     2        0.8597            -nan     0.0100    0.0007
     3        0.8550            -nan     0.0100    0.0006
     4        0.8502            -nan     0.0100    0.0009
     5        0.8454            -nan     0.0100    0.0006
     6        0.8405            -nan     0.0100    0.0010
     7        0.8358            -nan     0.0100    0.0003
     8        0.8316            -nan     0.0100    0.0007
     9        0.8277            -nan     0.0100    0.0006
    10        0.8229            -nan     0.0100    0.0011
    20        0.7828            -nan     0.0100    0.0008
    40        0.7206            -nan     0.0100    0.0002
    60        0.6737            -nan     0.0100    0.0001
    80        0.6353            -nan     0.0100    0.0004
   100        0.6006            -nan     0.0100    0.0000
   120        0.5687            -nan     0.0100    0.0001
   140        0.5393            -nan     0.0100    0.0000
   160        0.5143            -nan     0.0100    0.0000
   180        0.4896            -nan     0.0100   -0.0001
   200        0.4668            -nan     0.0100   -0.0000
   203        0.4637            -nan     0.0100   -0.0001

[1] "GBM variable coefficients"
                            var    rel.inf
V1                           V1 5.63291687
orbit65                 orbit65 5.50545457
orbit56                 orbit56 2.85291838
ratio4                   ratio4 2.82597811
comsize                 comsize 2.62028348
ratio5                   ratio5 2.42354090
orbit70                 orbit70 2.24298404
orbit31                 orbit31 2.23841909
walktrap_vertex walktrap_vertex 2.23459629
orbit45                 orbit45 2.16105111
V2                           V2 2.04406705
spin_vertex         spin_vertex 1.90069931
outer                     outer 1.87943224
trans                     trans 1.87160450
orbit54                 orbit54 1.51278303
inner                     inner 1.46313598
orbit62                 orbit62 1.37943013
ioratio                 ioratio 1.37663704
knn                         knn 1.33677399
adhesion               adhesion 1.32417527
orbit49                 orbit49 1.28388922
orbit24                 orbit24 1.25910097
orbit6                   orbit6 1.20691403
third                     third 1.15100683
orbit50                 orbit50 1.08945032
graph22                 graph22 1.04418172
pagerank               pagerank 1.02548195
cohesion               cohesion 1.02464585
orbit69                 orbit69 1.00505149
orbit18                 orbit18 1.00398729
orbit39                 orbit39 0.99358161
orbit27                 orbit27 0.91410980
orbit59                 orbit59 0.90494550
graph11                 graph11 0.88299922
bet                         bet 0.87750937
graph5                   graph5 0.79705426
graph20                 graph20 0.78897167
orbit13                 orbit13 0.66398129
orbit19                 orbit19 0.65334855
ratio6                   ratio6 0.65225298
graph14                 graph14 0.64064683
bigcom40               bigcom40 0.62458880
orbit22                 orbit22 0.60746474
orbit66                 orbit66 0.60331357
orbit46                 orbit46 0.59394035
orbit32                 orbit32 0.59351618
fifth                     fifth 0.58981653
graph10                 graph10 0.58825339
graph4                   graph4 0.58367133
constraint           constraint 0.57065572
graph29                 graph29 0.56914915
graph23                 graph23 0.55425696
upto_sixth           upto_sixth 0.55137364
graph8                   graph8 0.54002104
graph26                 graph26 0.53920977
ratio1                   ratio1 0.53394945
orbit35                 orbit35 0.52625636
orbit36                 orbit36 0.52505638
graph27                 graph27 0.52487537
orbit64                 orbit64 0.52096231
orbit61                 orbit61 0.51976112
graph7                   graph7 0.51013039
orbit55                 orbit55 0.49493894
graph24                 graph24 0.49394697
orbit41                 orbit41 0.46724394
orbit67                 orbit67 0.46222691
upto_fifth           upto_fifth 0.46051625
graph18                 graph18 0.45459118
graph28                 graph28 0.45255052
orbit63                 orbit63 0.43068724
orbit38                 orbit38 0.41768989
upto_fourth         upto_fourth 0.41526793
orbit9                   orbit9 0.40901164
graph1                   graph1 0.40774869
graph17                 graph17 0.39799313
orbit51                 orbit51 0.39603087
orbit40                 orbit40 0.39317494
graph0                   graph0 0.38545582
orbit2                   orbit2 0.38417961
orbit25                 orbit25 0.38297913
ratio2                   ratio2 0.37996874
ratio3                   ratio3 0.37750681
orbit4                   orbit4 0.37230085
orbit30                 orbit30 0.37019495
sixth                     sixth 0.36482037
orbit71                 orbit71 0.35751003
graph2                   graph2 0.35346275
graph16                 graph16 0.35310797
orbit17                 orbit17 0.35029383
orbit58                 orbit58 0.34739006
orbit44                 orbit44 0.34537058
orbit1                   orbit1 0.34331248
graph15                 graph15 0.33674541
orbit26                 orbit26 0.33630216
orbit21                 orbit21 0.32939317
AP                           AP 0.32879226
orbit57                 orbit57 0.32756833
graph3                   graph3 0.32195588
orbit15                 orbit15 0.30212365
orbit20                 orbit20 0.29403071
graph12                 graph12 0.26854814
orbit28                 orbit28 0.26794411
membership_s4     membership_s4 0.26060445
close                     close 0.25822087
graph25                 graph25 0.25770658
orbit12                 orbit12 0.25686028
orbit47                 orbit47 0.23904501
orbit60                 orbit60 0.23372983
orbit52                 orbit52 0.23186383
orbit37                 orbit37 0.22969815
orbit11                 orbit11 0.22464720
orbit33                 orbit33 0.22181749
orbit5                   orbit5 0.21807790
orbit43                 orbit43 0.21629197
orbit10                 orbit10 0.21457070
graph9                   graph9 0.21338168
graph6                   graph6 0.21064785
hubscore               hubscore 0.20901944
fourth                   fourth 0.17915791
graph21                 graph21 0.17301490
orbit16                 orbit16 0.17202843
orbit7                   orbit7 0.16248057
upto_second         upto_second 0.16233083
upto_third           upto_third 0.16184446
orbit48                 orbit48 0.14900768
bigcom4                 bigcom4 0.14273780
evcent                   evcent 0.13685218
second                   second 0.13277537
orbit53                 orbit53 0.12530452
orbit68                 orbit68 0.12481861
orbit42                 orbit42 0.09854791
pdi                         pdi 0.08589321
coreness               coreness 0.07984224
graph19                 graph19 0.07763422
membership_s30   membership_s30 0.07224794
orbit29                 orbit29 0.06462348
graph13                 graph13 0.06337494
orbit23                 orbit23 0.06135899
bigcom28               bigcom28 0.05608162
bigcom3                 bigcom3 0.05127170
membership_s32   membership_s32 0.04215690
bigcom30               bigcom30 0.03868617
selfinter             selfinter 0.03089669
membership_s36   membership_s36 0.02157645
membership_s27   membership_s27 0.02141780
bigcom1                 bigcom1 0.02076175
orbit0                   orbit0 0.00000000
orbit3                   orbit3 0.00000000
orbit8                   orbit8 0.00000000
orbit14                 orbit14 0.00000000
orbit34                 orbit34 0.00000000
orbit72                 orbit72 0.00000000
ecc                         ecc 0.00000000
eccrad                   eccrad 0.00000000
first                     first 0.00000000
bigcom2                 bigcom2 0.00000000
bigcom6                 bigcom6 0.00000000
bigcom8                 bigcom8 0.00000000
bigcom9                 bigcom9 0.00000000
bigcom11               bigcom11 0.00000000
bigcom13               bigcom13 0.00000000
bigcom15               bigcom15 0.00000000
bigcom16               bigcom16 0.00000000
bigcom21               bigcom21 0.00000000
bigcom22               bigcom22 0.00000000
bigcom24               bigcom24 0.00000000
bigcom26               bigcom26 0.00000000
bigcom31               bigcom31 0.00000000
bigcom32               bigcom32 0.00000000
bigcom33               bigcom33 0.00000000
bigcom34               bigcom34 0.00000000
bigcom36               bigcom36 0.00000000
bigcom37               bigcom37 0.00000000
bigcom38               bigcom38 0.00000000
bigcom39               bigcom39 0.00000000
bigcom43               bigcom43 0.00000000
bigcom44               bigcom44 0.00000000
bigcom46               bigcom46 0.00000000
bigcom47               bigcom47 0.00000000
bigcom49               bigcom49 0.00000000
bigcom50               bigcom50 0.00000000
bigcom51               bigcom51 0.00000000
bigcom52               bigcom52 0.00000000
bigcom54               bigcom54 0.00000000
bigcom56               bigcom56 0.00000000
bigcom62               bigcom62 0.00000000
bigcom66               bigcom66 0.00000000
bigcom68               bigcom68 0.00000000
bigcom69               bigcom69 0.00000000
bigcom71               bigcom71 0.00000000
bigcom72               bigcom72 0.00000000
bigcom73               bigcom73 0.00000000
bigcom74               bigcom74 0.00000000
bigcom75               bigcom75 0.00000000
bigcom76               bigcom76 0.00000000
bigcom77               bigcom77 0.00000000
bigcom79               bigcom79 0.00000000
bigcom80               bigcom80 0.00000000
bigcom82               bigcom82 0.00000000
bigcom83               bigcom83 0.00000000
bigcom84               bigcom84 0.00000000
bigcom85               bigcom85 0.00000000
bigcom87               bigcom87 0.00000000
bigcom89               bigcom89 0.00000000
bigcom91               bigcom91 0.00000000
bigcom92               bigcom92 0.00000000
bigcom93               bigcom93 0.00000000
bigcom96               bigcom96 0.00000000
bigcom97               bigcom97 0.00000000
bigcom98               bigcom98 0.00000000
bigcom99               bigcom99 0.00000000
bigcom101             bigcom101 0.00000000
bigcom104             bigcom104 0.00000000
bigcom106             bigcom106 0.00000000
bigcom109             bigcom109 0.00000000
bigcom113             bigcom113 0.00000000
bigcom116             bigcom116 0.00000000
bigcom120             bigcom120 0.00000000
bigcom123             bigcom123 0.00000000
bigcom126             bigcom126 0.00000000
bigcom127             bigcom127 0.00000000
bigcom137             bigcom137 0.00000000
bigcom139             bigcom139 0.00000000
bigcom140             bigcom140 0.00000000
bigcom143             bigcom143 0.00000000
bigcom145             bigcom145 0.00000000
bigcom146             bigcom146 0.00000000
bigcom147             bigcom147 0.00000000
bigcom149             bigcom149 0.00000000
bigcom153             bigcom153 0.00000000
bigcom154             bigcom154 0.00000000
bigcom156             bigcom156 0.00000000
bigcom157             bigcom157 0.00000000
bigcom158             bigcom158 0.00000000
bigcom160             bigcom160 0.00000000
bigcom161             bigcom161 0.00000000
bigcom162             bigcom162 0.00000000
bigcom164             bigcom164 0.00000000
bigcom166             bigcom166 0.00000000
bigcom167             bigcom167 0.00000000
bigcom171             bigcom171 0.00000000
bigcom173             bigcom173 0.00000000
bigcom175             bigcom175 0.00000000
bigcom176             bigcom176 0.00000000
bigcom177             bigcom177 0.00000000
bigcom178             bigcom178 0.00000000
bigcom180             bigcom180 0.00000000
bigcom181             bigcom181 0.00000000
bigcom184             bigcom184 0.00000000
bigcom186             bigcom186 0.00000000
bigcom187             bigcom187 0.00000000
bigcom189             bigcom189 0.00000000
bigcom194             bigcom194 0.00000000
bigcom195             bigcom195 0.00000000
bigcom196             bigcom196 0.00000000
bigcom204             bigcom204 0.00000000
bigcom205             bigcom205 0.00000000
bigcom212             bigcom212 0.00000000
bigcom214             bigcom214 0.00000000
bigcom222             bigcom222 0.00000000
bigcom223             bigcom223 0.00000000
bigcom226             bigcom226 0.00000000
bigcom227             bigcom227 0.00000000
bigcom229             bigcom229 0.00000000
bigcom233             bigcom233 0.00000000
bigcom236             bigcom236 0.00000000
bigcom237             bigcom237 0.00000000
bigcom246             bigcom246 0.00000000
bigcom248             bigcom248 0.00000000
bigcom249             bigcom249 0.00000000
bigcom250             bigcom250 0.00000000
bigcom254             bigcom254 0.00000000
bigcom266             bigcom266 0.00000000
bigcom269             bigcom269 0.00000000
bigcom272             bigcom272 0.00000000
bigcom274             bigcom274 0.00000000
bigcom281             bigcom281 0.00000000
bigcom291             bigcom291 0.00000000
bigcom292             bigcom292 0.00000000
bigcom295             bigcom295 0.00000000
bigcom299             bigcom299 0.00000000
bigcom301             bigcom301 0.00000000
bigcom306             bigcom306 0.00000000
bigcom309             bigcom309 0.00000000
bigcom314             bigcom314 0.00000000
bigcom321             bigcom321 0.00000000
bigcom341             bigcom341 0.00000000
bigcom350             bigcom350 0.00000000
bigcom353             bigcom353 0.00000000
bigcom359             bigcom359 0.00000000
bigcom363             bigcom363 0.00000000
bigcom365             bigcom365 0.00000000
bigcom385             bigcom385 0.00000000
bigcom386             bigcom386 0.00000000
bigcom408             bigcom408 0.00000000
bigcom412             bigcom412 0.00000000
bigcom480             bigcom480 0.00000000
membership_s1     membership_s1 0.00000000
membership_s3     membership_s3 0.00000000
membership_s5     membership_s5 0.00000000
membership_s6     membership_s6 0.00000000
membership_s7     membership_s7 0.00000000
membership_s8     membership_s8 0.00000000
membership_s9     membership_s9 0.00000000
membership_s11   membership_s11 0.00000000
membership_s12   membership_s12 0.00000000
membership_s14   membership_s14 0.00000000
membership_s15   membership_s15 0.00000000
membership_s16   membership_s16 0.00000000
membership_s17   membership_s17 0.00000000
membership_s18   membership_s18 0.00000000
membership_s20   membership_s20 0.00000000
membership_s21   membership_s21 0.00000000
membership_s22   membership_s22 0.00000000
membership_s24   membership_s24 0.00000000
membership_s25   membership_s25 0.00000000
membership_s26   membership_s26 0.00000000
membership_s28   membership_s28 0.00000000
membership_s31   membership_s31 0.00000000
membership_s33   membership_s33 0.00000000
membership_s37   membership_s37 0.00000000
[1] "All"
[1] 0.9767525
[1] 2.228986
[1] "Dataset: high_C Model RF, refit model on training data 2015-06-22 18:21:22"
     |      Out-of-bag   |
Tree |      MSE  %Var(y) |
   1 |   0.2145   162.15 |
   2 |   0.2281   172.39 |
   3 |   0.2231   168.66 |
   4 |   0.2109   159.39 |
   5 |   0.1903   143.84 |
   6 |   0.1788   135.13 |
   7 |   0.1699   128.40 |
   8 |   0.1629   123.15 |
   9 |   0.1594   120.46 |
  10 |   0.1544   116.71 |
  11 |   0.1505   113.76 |
  12 |   0.1467   110.92 |
  13 |   0.1483   112.09 |
  14 |    0.146   110.39 |
  15 |   0.1434   108.39 |
  16 |   0.1418   107.17 |
  17 |   0.1416   107.01 |
  18 |   0.1401   105.88 |
  19 |   0.1377   104.05 |
  20 |    0.137   103.58 |
  21 |   0.1365   103.15 |
  22 |   0.1355   102.45 |
  23 |   0.1351   102.10 |
  24 |   0.1361   102.89 |
  25 |   0.1356   102.46 |
  26 |   0.1347   101.78 |
  27 |   0.1343   101.50 |
  28 |   0.1339   101.25 |
  29 |   0.1338   101.17 |
  30 |   0.1336   101.00 |
  31 |   0.1335   100.90 |
  32 |   0.1332   100.66 |
  33 |    0.133   100.54 |
  34 |   0.1332   100.68 |
  35 |   0.1328   100.36 |
  36 |   0.1326   100.19 |
  37 |    0.132    99.79 |
  38 |   0.1319    99.69 |
  39 |    0.132    99.74 |
  40 |   0.1314    99.31 |
  41 |   0.1317    99.51 |
  42 |   0.1308    98.86 |
  43 |   0.1299    98.19 |
  44 |   0.1297    98.03 |
  45 |   0.1295    97.90 |
  46 |   0.1291    97.56 |
  47 |   0.1293    97.76 |
  48 |   0.1297    98.03 |
  49 |   0.1294    97.78 |
  50 |   0.1294    97.83 |
  51 |   0.1294    97.81 |
  52 |   0.1288    97.37 |
  53 |   0.1283    96.94 |
  54 |   0.1283    97.01 |
  55 |   0.1282    96.90 |
  56 |   0.1279    96.68 |
  57 |   0.1279    96.69 |
  58 |   0.1277    96.51 |
  59 |   0.1279    96.70 |
  60 |   0.1278    96.62 |
  61 |   0.1278    96.61 |
  62 |   0.1278    96.58 |
  63 |   0.1278    96.61 |
  64 |   0.1276    96.46 |
  65 |   0.1274    96.29 |
  66 |   0.1273    96.19 |
  67 |   0.1272    96.15 |
  68 |   0.1271    96.09 |
  69 |   0.1271    96.08 |
  70 |   0.1271    96.07 |
  71 |   0.1272    96.12 |
  72 |   0.1275    96.34 |
  73 |   0.1274    96.29 |
  74 |   0.1274    96.33 |
  75 |   0.1272    96.16 |
  76 |   0.1271    96.07 |
  77 |   0.1271    96.05 |
  78 |   0.1267    95.76 |
  79 |   0.1267    95.73 |
  80 |   0.1265    95.60 |
  81 |   0.1264    95.55 |
  82 |   0.1263    95.45 |
  83 |   0.1263    95.43 |
  84 |   0.1262    95.39 |
  85 |    0.126    95.26 |
  86 |   0.1262    95.36 |
  87 |    0.126    95.23 |
  88 |   0.1262    95.36 |
  89 |   0.1261    95.32 |
  90 |   0.1258    95.09 |
  91 |    0.126    95.22 |
  92 |   0.1259    95.15 |
  93 |    0.126    95.23 |
  94 |    0.126    95.20 |
  95 |    0.126    95.26 |
  96 |   0.1261    95.29 |
  97 |    0.126    95.25 |
  98 |    0.126    95.22 |
  99 |    0.126    95.23 |
 100 |    0.126    95.25 |
[1] "Random Forest variable coefficients"
                      %IncMSE IncNodePurity
graph0           1.592357e-04  2.191113e-01
graph1           7.722183e-04  3.529948e-01
graph2           1.127735e-03  7.892957e-01
graph3           2.178918e-03  5.529396e-01
graph4           2.338366e-03  6.937187e-01
graph5           3.017143e-03  6.141111e-01
graph6           1.371690e-03  4.494767e-01
graph7           2.330828e-03  4.897872e-01
graph8           4.596007e-04  5.392445e-01
graph9           1.285906e-03  3.433165e-01
graph10          2.718781e-03  8.806276e-01
graph11          3.968133e-03  1.168982e+00
graph12          9.820517e-04  4.478179e-01
graph13          1.726417e-04  3.614595e-01
graph14          2.268901e-03  1.004685e+00
graph15          1.637065e-03  4.413281e-01
graph16          2.624383e-03  6.022296e-01
graph17          1.739295e-03  4.535623e-01
graph18          2.185919e-03  5.899461e-01
graph19          3.308337e-03  6.439272e-01
graph20          3.668819e-03  1.516736e+00
graph21          9.996878e-04  4.357960e-01
graph22          4.580664e-03  1.298917e+00
graph23          3.134211e-03  7.016346e-01
graph24          6.781724e-03  8.638284e-01
graph25          1.617191e-03  8.864007e-01
graph26          9.610638e-04  9.318359e-01
graph27          1.322811e-03  6.312036e-01
graph28          1.435502e-03  5.462390e-01
graph29          4.536790e-04  8.831012e-01
orbit0           4.510603e-04  2.658622e-01
orbit1           1.057175e-03  3.848113e-01
orbit2           1.669121e-03  7.631720e-01
orbit3           2.139729e-03  6.735132e-01
orbit4           3.636902e-03  5.669273e-01
orbit5           6.808853e-04  4.068082e-01
orbit6           1.118487e-03  1.008329e+00
orbit7           2.284412e-03  5.825060e-01
orbit8           1.895599e-03  7.033589e-01
orbit9           3.388316e-03  9.093527e-01
orbit10          1.142103e-03  5.331876e-01
orbit11          7.937964e-05  2.226110e-01
orbit12          3.638660e-03  1.031782e+00
orbit13          1.717380e-03  6.359391e-01
orbit14          4.881701e-04  8.918583e-01
orbit15          2.546931e-03  5.466602e-01
orbit16          1.560156e-03  4.607988e-01
orbit17          3.939065e-03  4.044967e-01
orbit18          1.571937e-03  1.482024e+00
orbit19          2.578362e-03  1.110455e+00
orbit20          2.852130e-03  6.931217e-01
orbit21          5.459708e-04  5.911589e-01
orbit22          4.462282e-03  1.699972e+00
orbit23          2.533599e-03  4.320049e-01
orbit24          2.459274e-02  3.266645e+00
orbit25          1.893441e-03  6.970442e-01
orbit26          1.308065e-03  3.085842e-01
orbit27          5.326299e-03  1.157544e+00
orbit28          3.267150e-03  5.786430e-01
orbit29          2.948401e-03  5.944509e-01
orbit30          2.464817e-03  6.303669e-01
orbit31          2.687073e-03  1.786134e+00
orbit32          2.869451e-03  1.006617e+00
orbit33          1.118274e-03  6.505064e-01
orbit34          1.448612e-03  4.112537e-01
orbit35          2.504585e-03  9.980616e-01
orbit36          2.516636e-03  7.795615e-01
orbit37          4.317434e-03  7.814568e-01
orbit38          1.100216e-03  6.109910e-01
orbit39          3.579627e-03  1.252137e+00
orbit40          2.256312e-03  9.512260e-01
orbit41          1.903046e-03  6.491594e-01
orbit42          1.126492e-03  7.554752e-01
orbit43          1.090776e-03  6.646573e-01
orbit44          2.507518e-03  7.479893e-01
orbit45          3.084461e-02  3.819815e+00
orbit46          9.320029e-03  1.379679e+00
orbit47          1.469857e-03  3.214762e-01
orbit48          2.447241e-03  1.127621e+00
orbit49          3.451836e-03  1.518861e+00
orbit50          4.198940e-03  1.314922e+00
orbit51          2.884909e-03  6.446654e-01
orbit52          6.693768e-03  8.536786e-01
orbit53          1.310930e-03  6.129879e-01
orbit54          6.082554e-03  2.477124e+00
orbit55          1.688249e-03  8.797909e-01
orbit56          2.311604e-02  3.118095e+00
orbit57          2.034491e-03  7.025972e-01
orbit58          1.427262e-03  1.044569e+00
orbit59          1.540996e-02  1.951893e+00
orbit60          1.596747e-03  3.733903e-01
orbit61          3.166598e-03  5.945677e-01
orbit62          6.474159e-03  2.168881e+00
orbit63          2.713428e-03  1.100992e+00
orbit64          2.242404e-03  7.968330e-01
orbit65          1.594476e-02  5.313489e+00
orbit66          4.887059e-03  1.170933e+00
orbit67          1.222935e-03  6.991806e-01
orbit68          1.353129e-03  7.212579e-01
orbit69          3.336720e-03  1.621065e+00
orbit70          5.022062e-03  3.082418e+00
orbit71          2.882103e-03  9.543070e-01
orbit72          3.901338e-04  6.879504e-01
AP              -3.764515e-04  3.354844e-01
bet              8.533461e-04  9.073789e-01
ecc              0.000000e+00  0.000000e+00
eccrad          -8.716379e-07  5.951948e-02
close            9.013815e-04  4.427843e-01
constraint       1.851380e-03  1.029539e+00
coreness         3.794445e-04  1.406903e-01
knn              1.748460e-03  1.324468e+00
hubscore         8.401956e-03  9.439380e-01
pagerank         9.840213e-04  1.594927e+00
trans            2.465479e-03  1.593745e+00
evcent           2.231649e-03  4.835608e-01
first            2.567106e-04  3.173124e-01
upto_second      5.950601e-04  4.986713e-01
upto_third       2.012812e-03  5.948564e-01
upto_fourth      1.979751e-03  7.348615e-01
upto_fifth       1.335463e-03  8.069481e-01
upto_sixth       5.312928e-04  5.352868e-01
second           2.130862e-03  5.410759e-01
third            7.220656e-04  1.583396e+00
fourth           1.023465e-03  6.232902e-01
fifth            2.474291e-03  9.968615e-01
sixth            9.925831e-04  1.233091e+00
ratio1           2.532445e-03  1.074637e+00
ratio2           1.597513e-03  7.103984e-01
ratio3           2.555808e-03  1.058731e+00
ratio4           5.712654e-04  2.674298e+00
ratio5           3.935477e-04  3.186901e+00
ratio6           3.685718e-03  1.051586e+00
selfinter        9.947342e-05  2.173996e-01
walktrap_vertex  4.240561e-04  3.031558e+00
bigcom1          3.663608e-04  5.244104e-02
bigcom2          0.000000e+00  0.000000e+00
bigcom3          2.919679e-04  3.258802e-01
bigcom4          4.890343e-04  2.430121e-01
bigcom6          0.000000e+00  0.000000e+00
bigcom8          0.000000e+00  5.551115e-19
bigcom9          0.000000e+00  1.110223e-18
bigcom11         0.000000e+00  0.000000e+00
bigcom13         0.000000e+00  0.000000e+00
bigcom15         0.000000e+00  0.000000e+00
bigcom16         0.000000e+00  0.000000e+00
bigcom21        -4.424779e-05  5.941112e-02
bigcom22        -1.315256e-05  8.956277e-02
bigcom24         0.000000e+00  0.000000e+00
bigcom26         0.000000e+00  1.110223e-18
bigcom28         2.454122e-03  4.253852e-01
bigcom30        -6.423805e-05  7.160908e-02
bigcom31         0.000000e+00  0.000000e+00
bigcom32         0.000000e+00  0.000000e+00
bigcom33         0.000000e+00  0.000000e+00
bigcom34         0.000000e+00  0.000000e+00
bigcom36         0.000000e+00  0.000000e+00
bigcom37         0.000000e+00  0.000000e+00
bigcom38         0.000000e+00  0.000000e+00
bigcom39         0.000000e+00  0.000000e+00
bigcom40         1.850336e-03  6.037986e-01
bigcom43         0.000000e+00  0.000000e+00
bigcom44         0.000000e+00  0.000000e+00
bigcom46         0.000000e+00  0.000000e+00
bigcom47         0.000000e+00  0.000000e+00
bigcom49         0.000000e+00  0.000000e+00
bigcom50         0.000000e+00  0.000000e+00
bigcom51         0.000000e+00  0.000000e+00
bigcom52         0.000000e+00  0.000000e+00
bigcom54         0.000000e+00  0.000000e+00
bigcom56         0.000000e+00  0.000000e+00
bigcom62         0.000000e+00  0.000000e+00
bigcom66         0.000000e+00  0.000000e+00
bigcom68         0.000000e+00  0.000000e+00
bigcom69         0.000000e+00  0.000000e+00
bigcom71         0.000000e+00  4.479227e-01
bigcom72         0.000000e+00  0.000000e+00
bigcom73         0.000000e+00  0.000000e+00
bigcom74         0.000000e+00  0.000000e+00
bigcom75         0.000000e+00  0.000000e+00
bigcom76         0.000000e+00  0.000000e+00
bigcom77         0.000000e+00  0.000000e+00
bigcom79         0.000000e+00  0.000000e+00
bigcom80         0.000000e+00  0.000000e+00
bigcom82         0.000000e+00  0.000000e+00
bigcom83         0.000000e+00  0.000000e+00
bigcom84         0.000000e+00  0.000000e+00
bigcom85         0.000000e+00  0.000000e+00
bigcom87         0.000000e+00  0.000000e+00
bigcom89         0.000000e+00  0.000000e+00
bigcom91         0.000000e+00  0.000000e+00
bigcom92         0.000000e+00  0.000000e+00
bigcom93         0.000000e+00  0.000000e+00
bigcom96         0.000000e+00  0.000000e+00
bigcom97         0.000000e+00  0.000000e+00
bigcom98         0.000000e+00  0.000000e+00
bigcom99         0.000000e+00  0.000000e+00
bigcom101        0.000000e+00  0.000000e+00
bigcom104        0.000000e+00  0.000000e+00
bigcom106        0.000000e+00  0.000000e+00
bigcom109        0.000000e+00  0.000000e+00
bigcom113        0.000000e+00  0.000000e+00
bigcom116       -2.061021e-04  3.926505e-01
bigcom120        0.000000e+00  0.000000e+00
bigcom123        0.000000e+00  0.000000e+00
bigcom126        0.000000e+00  0.000000e+00
bigcom127        0.000000e+00  0.000000e+00
bigcom137        0.000000e+00  0.000000e+00
bigcom139        0.000000e+00  0.000000e+00
bigcom140        0.000000e+00  0.000000e+00
bigcom143        0.000000e+00  0.000000e+00
bigcom145        0.000000e+00  0.000000e+00
bigcom146        0.000000e+00  0.000000e+00
bigcom147        0.000000e+00  0.000000e+00
bigcom149        0.000000e+00  0.000000e+00
bigcom153        0.000000e+00  0.000000e+00
bigcom154        0.000000e+00  0.000000e+00
bigcom156        0.000000e+00  0.000000e+00
bigcom157        0.000000e+00  0.000000e+00
bigcom158        0.000000e+00  0.000000e+00
bigcom160        0.000000e+00  0.000000e+00
bigcom161        0.000000e+00  0.000000e+00
bigcom162        0.000000e+00  0.000000e+00
bigcom164        0.000000e+00  0.000000e+00
bigcom166        0.000000e+00  0.000000e+00
bigcom167        0.000000e+00  0.000000e+00
bigcom171        0.000000e+00  0.000000e+00
bigcom173        0.000000e+00  0.000000e+00
bigcom175        0.000000e+00  0.000000e+00
bigcom176        0.000000e+00  0.000000e+00
bigcom177        0.000000e+00  0.000000e+00
bigcom178        0.000000e+00  0.000000e+00
bigcom180        0.000000e+00  0.000000e+00
bigcom181        0.000000e+00  0.000000e+00
bigcom184        0.000000e+00  0.000000e+00
bigcom186        0.000000e+00  0.000000e+00
bigcom187        0.000000e+00  0.000000e+00
bigcom189        0.000000e+00  0.000000e+00
bigcom194        0.000000e+00  0.000000e+00
bigcom195        0.000000e+00  0.000000e+00
bigcom196        0.000000e+00  0.000000e+00
bigcom204        0.000000e+00  0.000000e+00
bigcom205        0.000000e+00  0.000000e+00
bigcom212        0.000000e+00  0.000000e+00
bigcom214        0.000000e+00  0.000000e+00
bigcom222        0.000000e+00  0.000000e+00
bigcom223        0.000000e+00  0.000000e+00
bigcom226        0.000000e+00  0.000000e+00
bigcom227        0.000000e+00  0.000000e+00
bigcom229        0.000000e+00  0.000000e+00
bigcom233        0.000000e+00  0.000000e+00
bigcom236        0.000000e+00  0.000000e+00
bigcom237        0.000000e+00  0.000000e+00
bigcom246        0.000000e+00  0.000000e+00
bigcom248        0.000000e+00  8.804350e-02
bigcom249        0.000000e+00  0.000000e+00
bigcom250        0.000000e+00  0.000000e+00
bigcom254        0.000000e+00  0.000000e+00
bigcom266        0.000000e+00  0.000000e+00
bigcom269        0.000000e+00  0.000000e+00
bigcom272        0.000000e+00  0.000000e+00
bigcom274        0.000000e+00  1.110223e-18
bigcom281        0.000000e+00  0.000000e+00
bigcom291        0.000000e+00  0.000000e+00
bigcom292        0.000000e+00  0.000000e+00
bigcom295        0.000000e+00  0.000000e+00
bigcom299        0.000000e+00  0.000000e+00
bigcom301        0.000000e+00  0.000000e+00
bigcom306        0.000000e+00  0.000000e+00
bigcom309        0.000000e+00  0.000000e+00
bigcom314        0.000000e+00  0.000000e+00
bigcom321        0.000000e+00  0.000000e+00
bigcom341        0.000000e+00  0.000000e+00
bigcom350        0.000000e+00  0.000000e+00
bigcom353        0.000000e+00  0.000000e+00
bigcom359        0.000000e+00  0.000000e+00
bigcom363        0.000000e+00  0.000000e+00
bigcom365        0.000000e+00  0.000000e+00
bigcom385        0.000000e+00  0.000000e+00
bigcom386        0.000000e+00  0.000000e+00
bigcom408        0.000000e+00  0.000000e+00
bigcom412        0.000000e+00  0.000000e+00
bigcom480        0.000000e+00  0.000000e+00
spin_vertex     -2.148464e-05  2.431668e+00
membership_s1   -7.401167e-06  1.937262e-02
membership_s3    0.000000e+00  0.000000e+00
membership_s4    9.783402e-04  4.500887e-01
membership_s5    9.756766e-06  8.680865e-02
membership_s6    8.709483e-05  9.796284e-02
membership_s7    1.296641e-04  7.960143e-02
membership_s8    0.000000e+00  0.000000e+00
membership_s9    0.000000e+00  0.000000e+00
membership_s11   0.000000e+00  0.000000e+00
membership_s12   0.000000e+00  0.000000e+00
membership_s14   0.000000e+00  0.000000e+00
membership_s15   2.257336e-05  4.298902e-02
membership_s16   0.000000e+00  0.000000e+00
membership_s17   0.000000e+00  0.000000e+00
membership_s18   0.000000e+00  5.551115e-19
membership_s20   0.000000e+00  0.000000e+00
membership_s21  -3.215836e-05  1.466546e-01
membership_s22   0.000000e+00  0.000000e+00
membership_s24   0.000000e+00  0.000000e+00
membership_s25   0.000000e+00  0.000000e+00
membership_s26   0.000000e+00  0.000000e+00
membership_s27   9.205132e-05  7.213149e-02
membership_s28   0.000000e+00  0.000000e+00
membership_s30   5.302996e-04  4.488449e-02
membership_s31  -2.637902e-05  1.457051e-02
membership_s32  -1.114949e-04  1.675896e-01
membership_s33   0.000000e+00  0.000000e+00
membership_s36   5.036382e-05  2.460473e-02
membership_s37   0.000000e+00  0.000000e+00
V1               1.285448e-02  5.665303e+00
V2               1.408394e-03  2.489805e+00
pdi              8.940287e-05  4.128470e-01
adhesion         2.596246e-03  1.844746e+00
cohesion         2.179174e-03  1.739731e+00
inner            1.599011e-03  1.931429e+00
outer            1.444387e-03  2.645661e+00
ioratio          2.599869e-03  2.459814e+00
comsize          8.019416e-04  3.408628e+00
                            var    rel.inf
V1                           V1 5.63291687
orbit65                 orbit65 5.50545457
orbit56                 orbit56 2.85291838
ratio4                   ratio4 2.82597811
comsize                 comsize 2.62028348
ratio5                   ratio5 2.42354090
orbit70                 orbit70 2.24298404
orbit31                 orbit31 2.23841909
walktrap_vertex walktrap_vertex 2.23459629
orbit45                 orbit45 2.16105111
V2                           V2 2.04406705
spin_vertex         spin_vertex 1.90069931
outer                     outer 1.87943224
trans                     trans 1.87160450
orbit54                 orbit54 1.51278303
inner                     inner 1.46313598
orbit62                 orbit62 1.37943013
ioratio                 ioratio 1.37663704
knn                         knn 1.33677399
adhesion               adhesion 1.32417527
orbit49                 orbit49 1.28388922
orbit24                 orbit24 1.25910097
orbit6                   orbit6 1.20691403
third                     third 1.15100683
orbit50                 orbit50 1.08945032
graph22                 graph22 1.04418172
pagerank               pagerank 1.02548195
cohesion               cohesion 1.02464585
orbit69                 orbit69 1.00505149
orbit18                 orbit18 1.00398729
orbit39                 orbit39 0.99358161
orbit27                 orbit27 0.91410980
orbit59                 orbit59 0.90494550
graph11                 graph11 0.88299922
bet                         bet 0.87750937
graph5                   graph5 0.79705426
graph20                 graph20 0.78897167
orbit13                 orbit13 0.66398129
orbit19                 orbit19 0.65334855
ratio6                   ratio6 0.65225298
graph14                 graph14 0.64064683
bigcom40               bigcom40 0.62458880
orbit22                 orbit22 0.60746474
orbit66                 orbit66 0.60331357
orbit46                 orbit46 0.59394035
orbit32                 orbit32 0.59351618
fifth                     fifth 0.58981653
graph10                 graph10 0.58825339
graph4                   graph4 0.58367133
constraint           constraint 0.57065572
graph29                 graph29 0.56914915
graph23                 graph23 0.55425696
upto_sixth           upto_sixth 0.55137364
graph8                   graph8 0.54002104
graph26                 graph26 0.53920977
ratio1                   ratio1 0.53394945
orbit35                 orbit35 0.52625636
orbit36                 orbit36 0.52505638
graph27                 graph27 0.52487537
orbit64                 orbit64 0.52096231
orbit61                 orbit61 0.51976112
graph7                   graph7 0.51013039
orbit55                 orbit55 0.49493894
graph24                 graph24 0.49394697
orbit41                 orbit41 0.46724394
orbit67                 orbit67 0.46222691
upto_fifth           upto_fifth 0.46051625
graph18                 graph18 0.45459118
graph28                 graph28 0.45255052
orbit63                 orbit63 0.43068724
orbit38                 orbit38 0.41768989
upto_fourth         upto_fourth 0.41526793
orbit9                   orbit9 0.40901164
graph1                   graph1 0.40774869
graph17                 graph17 0.39799313
orbit51                 orbit51 0.39603087
orbit40                 orbit40 0.39317494
graph0                   graph0 0.38545582
orbit2                   orbit2 0.38417961
orbit25                 orbit25 0.38297913
ratio2                   ratio2 0.37996874
ratio3                   ratio3 0.37750681
orbit4                   orbit4 0.37230085
orbit30                 orbit30 0.37019495
sixth                     sixth 0.36482037
orbit71                 orbit71 0.35751003
graph2                   graph2 0.35346275
graph16                 graph16 0.35310797
orbit17                 orbit17 0.35029383
orbit58                 orbit58 0.34739006
orbit44                 orbit44 0.34537058
orbit1                   orbit1 0.34331248
graph15                 graph15 0.33674541
orbit26                 orbit26 0.33630216
orbit21                 orbit21 0.32939317
AP                           AP 0.32879226
orbit57                 orbit57 0.32756833
graph3                   graph3 0.32195588
orbit15                 orbit15 0.30212365
orbit20                 orbit20 0.29403071
graph12                 graph12 0.26854814
orbit28                 orbit28 0.26794411
membership_s4     membership_s4 0.26060445
close                     close 0.25822087
graph25                 graph25 0.25770658
orbit12                 orbit12 0.25686028
orbit47                 orbit47 0.23904501
orbit60                 orbit60 0.23372983
orbit52                 orbit52 0.23186383
orbit37                 orbit37 0.22969815
orbit11                 orbit11 0.22464720
orbit33                 orbit33 0.22181749
orbit5                   orbit5 0.21807790
orbit43                 orbit43 0.21629197
orbit10                 orbit10 0.21457070
graph9                   graph9 0.21338168
graph6                   graph6 0.21064785
hubscore               hubscore 0.20901944
fourth                   fourth 0.17915791
graph21                 graph21 0.17301490
orbit16                 orbit16 0.17202843
orbit7                   orbit7 0.16248057
upto_second         upto_second 0.16233083
upto_third           upto_third 0.16184446
orbit48                 orbit48 0.14900768
bigcom4                 bigcom4 0.14273780
evcent                   evcent 0.13685218
second                   second 0.13277537
orbit53                 orbit53 0.12530452
orbit68                 orbit68 0.12481861
orbit42                 orbit42 0.09854791
pdi                         pdi 0.08589321
coreness               coreness 0.07984224
graph19                 graph19 0.07763422
membership_s30   membership_s30 0.07224794
orbit29                 orbit29 0.06462348
graph13                 graph13 0.06337494
orbit23                 orbit23 0.06135899
bigcom28               bigcom28 0.05608162
bigcom3                 bigcom3 0.05127170
membership_s32   membership_s32 0.04215690
bigcom30               bigcom30 0.03868617
selfinter             selfinter 0.03089669
membership_s36   membership_s36 0.02157645
membership_s27   membership_s27 0.02141780
bigcom1                 bigcom1 0.02076175
orbit0                   orbit0 0.00000000
orbit3                   orbit3 0.00000000
orbit8                   orbit8 0.00000000
orbit14                 orbit14 0.00000000
orbit34                 orbit34 0.00000000
orbit72                 orbit72 0.00000000
ecc                         ecc 0.00000000
eccrad                   eccrad 0.00000000
first                     first 0.00000000
bigcom2                 bigcom2 0.00000000
bigcom6                 bigcom6 0.00000000
bigcom8                 bigcom8 0.00000000
bigcom9                 bigcom9 0.00000000
bigcom11               bigcom11 0.00000000
bigcom13               bigcom13 0.00000000
bigcom15               bigcom15 0.00000000
bigcom16               bigcom16 0.00000000
bigcom21               bigcom21 0.00000000
bigcom22               bigcom22 0.00000000
bigcom24               bigcom24 0.00000000
bigcom26               bigcom26 0.00000000
bigcom31               bigcom31 0.00000000
bigcom32               bigcom32 0.00000000
bigcom33               bigcom33 0.00000000
bigcom34               bigcom34 0.00000000
bigcom36               bigcom36 0.00000000
bigcom37               bigcom37 0.00000000
bigcom38               bigcom38 0.00000000
bigcom39               bigcom39 0.00000000
bigcom43               bigcom43 0.00000000
bigcom44               bigcom44 0.00000000
bigcom46               bigcom46 0.00000000
bigcom47               bigcom47 0.00000000
bigcom49               bigcom49 0.00000000
bigcom50               bigcom50 0.00000000
bigcom51               bigcom51 0.00000000
bigcom52               bigcom52 0.00000000
bigcom54               bigcom54 0.00000000
bigcom56               bigcom56 0.00000000
bigcom62               bigcom62 0.00000000
bigcom66               bigcom66 0.00000000
bigcom68               bigcom68 0.00000000
bigcom69               bigcom69 0.00000000
bigcom71               bigcom71 0.00000000
bigcom72               bigcom72 0.00000000
bigcom73               bigcom73 0.00000000
bigcom74               bigcom74 0.00000000
bigcom75               bigcom75 0.00000000
bigcom76               bigcom76 0.00000000
bigcom77               bigcom77 0.00000000
bigcom79               bigcom79 0.00000000
bigcom80               bigcom80 0.00000000
bigcom82               bigcom82 0.00000000
bigcom83               bigcom83 0.00000000
bigcom84               bigcom84 0.00000000
bigcom85               bigcom85 0.00000000
bigcom87               bigcom87 0.00000000
bigcom89               bigcom89 0.00000000
bigcom91               bigcom91 0.00000000
bigcom92               bigcom92 0.00000000
bigcom93               bigcom93 0.00000000
bigcom96               bigcom96 0.00000000
bigcom97               bigcom97 0.00000000
bigcom98               bigcom98 0.00000000
bigcom99               bigcom99 0.00000000
bigcom101             bigcom101 0.00000000
bigcom104             bigcom104 0.00000000
bigcom106             bigcom106 0.00000000
bigcom109             bigcom109 0.00000000
bigcom113             bigcom113 0.00000000
bigcom116             bigcom116 0.00000000
bigcom120             bigcom120 0.00000000
bigcom123             bigcom123 0.00000000
bigcom126             bigcom126 0.00000000
bigcom127             bigcom127 0.00000000
bigcom137             bigcom137 0.00000000
bigcom139             bigcom139 0.00000000
bigcom140             bigcom140 0.00000000
bigcom143             bigcom143 0.00000000
bigcom145             bigcom145 0.00000000
bigcom146             bigcom146 0.00000000
bigcom147             bigcom147 0.00000000
bigcom149             bigcom149 0.00000000
bigcom153             bigcom153 0.00000000
bigcom154             bigcom154 0.00000000
bigcom156             bigcom156 0.00000000
bigcom157             bigcom157 0.00000000
bigcom158             bigcom158 0.00000000
bigcom160             bigcom160 0.00000000
bigcom161             bigcom161 0.00000000
bigcom162             bigcom162 0.00000000
bigcom164             bigcom164 0.00000000
bigcom166             bigcom166 0.00000000
bigcom167             bigcom167 0.00000000
bigcom171             bigcom171 0.00000000
bigcom173             bigcom173 0.00000000
bigcom175             bigcom175 0.00000000
bigcom176             bigcom176 0.00000000
bigcom177             bigcom177 0.00000000
bigcom178             bigcom178 0.00000000
bigcom180             bigcom180 0.00000000
bigcom181             bigcom181 0.00000000
bigcom184             bigcom184 0.00000000
bigcom186             bigcom186 0.00000000
bigcom187             bigcom187 0.00000000
bigcom189             bigcom189 0.00000000
bigcom194             bigcom194 0.00000000
bigcom195             bigcom195 0.00000000
bigcom196             bigcom196 0.00000000
bigcom204             bigcom204 0.00000000
bigcom205             bigcom205 0.00000000
bigcom212             bigcom212 0.00000000
bigcom214             bigcom214 0.00000000
bigcom222             bigcom222 0.00000000
bigcom223             bigcom223 0.00000000
bigcom226             bigcom226 0.00000000
bigcom227             bigcom227 0.00000000
bigcom229             bigcom229 0.00000000
bigcom233             bigcom233 0.00000000
bigcom236             bigcom236 0.00000000
bigcom237             bigcom237 0.00000000
bigcom246             bigcom246 0.00000000
bigcom248             bigcom248 0.00000000
bigcom249             bigcom249 0.00000000
bigcom250             bigcom250 0.00000000
bigcom254             bigcom254 0.00000000
bigcom266             bigcom266 0.00000000
bigcom269             bigcom269 0.00000000
bigcom272             bigcom272 0.00000000
bigcom274             bigcom274 0.00000000
bigcom281             bigcom281 0.00000000
bigcom291             bigcom291 0.00000000
bigcom292             bigcom292 0.00000000
bigcom295             bigcom295 0.00000000
bigcom299             bigcom299 0.00000000
bigcom301             bigcom301 0.00000000
bigcom306             bigcom306 0.00000000
bigcom309             bigcom309 0.00000000
bigcom314             bigcom314 0.00000000
bigcom321             bigcom321 0.00000000
bigcom341             bigcom341 0.00000000
bigcom350             bigcom350 0.00000000
bigcom353             bigcom353 0.00000000
bigcom359             bigcom359 0.00000000
bigcom363             bigcom363 0.00000000
bigcom365             bigcom365 0.00000000
bigcom385             bigcom385 0.00000000
bigcom386             bigcom386 0.00000000
bigcom408             bigcom408 0.00000000
bigcom412             bigcom412 0.00000000
bigcom480             bigcom480 0.00000000
membership_s1     membership_s1 0.00000000
membership_s3     membership_s3 0.00000000
membership_s5     membership_s5 0.00000000
membership_s6     membership_s6 0.00000000
membership_s7     membership_s7 0.00000000
membership_s8     membership_s8 0.00000000
membership_s9     membership_s9 0.00000000
membership_s11   membership_s11 0.00000000
membership_s12   membership_s12 0.00000000
membership_s14   membership_s14 0.00000000
membership_s15   membership_s15 0.00000000
membership_s16   membership_s16 0.00000000
membership_s17   membership_s17 0.00000000
membership_s18   membership_s18 0.00000000
membership_s20   membership_s20 0.00000000
membership_s21   membership_s21 0.00000000
membership_s22   membership_s22 0.00000000
membership_s24   membership_s24 0.00000000
membership_s25   membership_s25 0.00000000
membership_s26   membership_s26 0.00000000
membership_s28   membership_s28 0.00000000
membership_s31   membership_s31 0.00000000
membership_s33   membership_s33 0.00000000
membership_s37   membership_s37 0.00000000
[1] "Dataset: high_C Model GLM, refit model on training data 2015-06-22 18:21:41"
[1] "glmnet variable coefficients"
                [,1]              [,2]                   
(Intercept)     "(Intercept)"     "245.767037630939"     
graph0          "graph0"          "-0.000138480912498619"
graph1          "graph1"          "-9.01077637193857e-08"
graph2          "graph2"          "2.66578261465369e-05" 
graph3          "graph3"          "-3.75258271923e-09"   
graph4          "graph4"          "-4.92281807367828e-11"
graph5          "graph5"          "-1.64663084792195e-06"
graph6          "graph6"          "-1.83781067894513e-08"
graph7          "graph7"          "1.07767457305773e-06" 
graph8          "graph8"          "1.1795387447232e-05"  
graph9          "graph9"          "-9.22224027755354e-11"
graph10         "graph10"         "-2.54160162598216e-12"
graph11         "graph11"         "-6.28133353287581e-14"
graph12         "graph12"         "-7.11786862753264e-11"
graph13         "graph13"         "1.92698044548273e-10" 
graph14         "graph14"         "-3.06198093785435e-11"
graph15         "graph15"         "-4.51366207126385e-08"
graph16         "graph16"         "-8.30303719436398e-10"
graph17         "graph17"         "-1.14959618040149e-09"
graph18         "graph18"         "-9.77079048062648e-09"
graph19         "graph19"         "4.24149159315407e-09" 
graph20         "graph20"         "-2.42539107054994e-07"
graph21         "graph21"         "2.55240291329436e-09" 
graph22         "graph22"         "-1.52395140119185e-08"
graph23         "graph23"         "2.06945125126817e-08" 
graph24         "graph24"         "2.34793219824456e-08" 
graph25         "graph25"         "4.21549764139447e-07" 
graph26         "graph26"         "1.56757705735186e-07" 
graph27         "graph27"         "3.41507607846971e-06" 
graph28         "graph28"         "2.10159195731749e-06" 
graph29         "graph29"         "-1.53414016030694e-05"
orbit0          "orbit0"          "-0.000138239939596694"
orbit1          "orbit1"          "-2.03129937557752e-08"
orbit2          "orbit2"          "-9.28963177375145e-08"
orbit3          "orbit3"          "2.70916713162311e-05" 
orbit4          "orbit4"          "5.99720108910961e-09" 
orbit5          "orbit5"          "-4.05768064657027e-09"
orbit6          "orbit6"          "-1.38070184465578e-08"
orbit7          "orbit7"          "-4.21149322592144e-11"
orbit8          "orbit8"          "-1.6320196607444e-06" 
orbit9          "orbit9"          "4.88889737014259e-06" 
orbit10         "orbit10"         "-3.3215653253369e-09" 
orbit11         "orbit11"         "-2.8127267130191e-08" 
orbit12         "orbit12"         "7.48900323731658e-06" 
orbit13         "orbit13"         "1.0132089416834e-06"  
orbit14         "orbit14"         "1.2385468969965e-05"  
orbit15         "orbit15"         "1.36820416024394e-09" 
orbit16         "orbit16"         "-1.55358395451861e-10"
orbit17         "orbit17"         "1.91160788063516e-10" 
orbit18         "orbit18"         "-2.07311524424264e-10"
orbit19         "orbit19"         "-7.8838001256295e-11" 
orbit20         "orbit20"         "-1.41719595560706e-10"
orbit21         "orbit21"         "-1.7344704283787e-12" 
orbit22         "orbit22"         "-3.66386543794052e-11"
orbit23         "orbit23"         "-3.33726194826743e-14"
orbit24         "orbit24"         "2.33639373196187e-08" 
orbit25         "orbit25"         "7.12706779915793e-09" 
orbit26         "orbit26"         "-1.45348970802077e-10"
orbit27         "orbit27"         "1.43716093989802e-07" 
orbit28         "orbit28"         "-2.97836395666097e-09"
orbit29         "orbit29"         "3.94013946672317e-09" 
orbit30         "orbit30"         "3.41783923039285e-10" 
orbit31         "orbit31"         "-2.74908427756154e-09"
orbit32         "orbit32"         "-1.56841240323703e-09"
orbit33         "orbit33"         "-1.19749522570935e-11"
orbit34         "orbit34"         "-4.47761548036445e-08"
orbit35         "orbit35"         "7.47679272553368e-08" 
orbit36         "orbit36"         "-2.64408861586595e-08"
orbit37         "orbit37"         "2.37090300977758e-09" 
orbit38         "orbit38"         "-6.64093260114561e-10"
orbit39         "orbit39"         "1.47006515126352e-07" 
orbit40         "orbit40"         "3.42461154799279e-08" 
orbit41         "orbit41"         "-1.26089292618871e-08"
orbit42         "orbit42"         "-1.80722972463164e-09"
orbit43         "orbit43"         "6.55376103109481e-08" 
orbit44         "orbit44"         "-3.38387353802039e-08"
orbit45         "orbit45"         "1.91699941592917e-06" 
orbit46         "orbit46"         "1.3485223256632e-09"  
orbit47         "orbit47"         "-6.33346807276227e-09"
orbit48         "orbit48"         "1.9163043479414e-08"  
orbit49         "orbit49"         "7.96931873465306e-07" 
orbit50         "orbit50"         "-3.72369395644722e-07"
orbit51         "orbit51"         "-1.57040987835481e-07"
orbit52         "orbit52"         "2.58444477936244e-08" 
orbit53         "orbit53"         "2.82878096588092e-08" 
orbit54         "orbit54"         "1.78415139513898e-06" 
orbit55         "orbit55"         "-1.15481039767622e-07"
orbit56         "orbit56"         "1.1347571426023e-05"  
orbit57         "orbit57"         "1.39748361803874e-07" 
orbit58         "orbit58"         "-9.85897467031318e-08"
orbit59         "orbit59"         "2.00476916331857e-07" 
orbit60         "orbit60"         "1.19489992653501e-07" 
orbit61         "orbit61"         "-1.34314134663714e-08"
orbit62         "orbit62"         "1.89954122049418e-06" 
orbit63         "orbit63"         "9.84706715528194e-08" 
orbit64         "orbit64"         "2.02283214581708e-06" 
orbit65         "orbit65"         "7.46192407277699e-06" 
orbit66         "orbit66"         "2.20048282579441e-06" 
orbit67         "orbit67"         "-2.78569483269686e-07"
orbit68         "orbit68"         "3.53800244383369e-06" 
orbit69         "orbit69"         "1.46519917223938e-05" 
orbit70         "orbit70"         "2.16094904037212e-05" 
orbit71         "orbit71"         "1.02211104799606e-06" 
orbit72         "orbit72"         "-1.55278882168007e-05"
AP              "AP"              "-0.0784289272304161"  
bet             "bet"             "-1.19336046807324e-08"
ecc             "ecc"             "0.0799225626653814"   
eccrad          "eccrad"          "0.47825888933416"     
close           "close"           "0.24462387778335"     
constraint      "constraint"      "-0.1909193789719"     
coreness        "coreness"        "-0.00367316648236659" 
knn             "knn"             "0.000435281066938699" 
hubscore        "hubscore"        "0.142438042907499"    
pagerank        "pagerank"        "-119.217098459112"    
trans           "trans"           "0.853843337450059"    
evcent          "evcent"          "0.147051273591768"    
first           "first"           "-0.000137194408567844"
upto_second     "upto_second"     "-1.1350063344134e-06" 
upto_third      "upto_third"      "1.90491435035884e-05" 
upto_fourth     "upto_fourth"     "0.000134912918755412" 
upto_fifth      "upto_fifth"      "0.000114117656203305" 
upto_sixth      "upto_sixth"      "-0.0191550135886108"  
second          "second"          "-5.54764124066728e-07"
third           "third"           "3.8341271123221e-05"  
fourth          "fourth"          "-2.13225777754324e-05"
fifth           "fifth"           "-0.000163582729270425"
sixth           "sixth"           "-0.000702549833774709"
ratio1          "ratio1"          "0.000483568548855033" 
ratio2          "ratio2"          "-0.00308278419266065" 
ratio3          "ratio3"          "-0.2018173485624"     
ratio4          "ratio4"          "3.613107443724"       
ratio5          "ratio5"          "0.00532800901334219"  
ratio6          "ratio6"          "-0.0571930262367482"  
selfinter       "selfinter"       "0.00875641492767348"  
walktrap_vertex "walktrap_vertex" "0.0154342455020404"   
bigcom1         "bigcom1"         "-0.0436905579506796"  
bigcom2         "bigcom2"         "0"                    
bigcom3         "bigcom3"         "0.221804278173011"    
bigcom4         "bigcom4"         "-0.0133726535058923"  
bigcom6         "bigcom6"         "0"                    
bigcom8         "bigcom8"         "-0.2251851700139"     
bigcom9         "bigcom9"         "-0.24032011798948"    
bigcom11        "bigcom11"        "0"                    
bigcom13        "bigcom13"        "-0.187140638251436"   
bigcom15        "bigcom15"        "-0.188481230930657"   
bigcom16        "bigcom16"        "0"                    
bigcom21        "bigcom21"        "0.120721286481157"    
bigcom22        "bigcom22"        "-0.194064532056166"   
bigcom24        "bigcom24"        "0"                    
bigcom26        "bigcom26"        "-0.359229842040435"   
bigcom28        "bigcom28"        "0.174883513095826"    
bigcom30        "bigcom30"        "0.186698323068836"    
bigcom31        "bigcom31"        "0"                    
bigcom32        "bigcom32"        "-0.407241910950917"   
bigcom33        "bigcom33"        "0"                    
bigcom34        "bigcom34"        "0"                    
bigcom36        "bigcom36"        "-0.318625215092225"   
bigcom37        "bigcom37"        "0"                    
bigcom38        "bigcom38"        "0"                    
bigcom39        "bigcom39"        "-0.29322881219061"    
bigcom40        "bigcom40"        "0.092310932364284"    
bigcom43        "bigcom43"        "0"                    
bigcom44        "bigcom44"        "-0.266667305510115"   
bigcom46        "bigcom46"        "-0.141465625502426"   
bigcom47        "bigcom47"        "0"                    
bigcom49        "bigcom49"        "0"                    
bigcom50        "bigcom50"        "0"                    
bigcom51        "bigcom51"        "0"                    
bigcom52        "bigcom52"        "0"                    
bigcom54        "bigcom54"        "0"                    
bigcom56        "bigcom56"        "0"                    
bigcom62        "bigcom62"        "0"                    
bigcom66        "bigcom66"        "0"                    
bigcom68        "bigcom68"        "0"                    
bigcom69        "bigcom69"        "0"                    
bigcom71        "bigcom71"        "1.82037563284119"     
bigcom72        "bigcom72"        "0"                    
bigcom73        "bigcom73"        "-0.334840053278257"   
bigcom74        "bigcom74"        "0"                    
bigcom75        "bigcom75"        "0"                    
bigcom76        "bigcom76"        "0"                    
bigcom77        "bigcom77"        "0"                    
bigcom79        "bigcom79"        "0"                    
bigcom80        "bigcom80"        "0"                    
bigcom82        "bigcom82"        "-0.270021948835927"   
bigcom83        "bigcom83"        "0"                    
bigcom84        "bigcom84"        "0"                    
bigcom85        "bigcom85"        "0"                    
bigcom87        "bigcom87"        "0"                    
bigcom89        "bigcom89"        "0"                    
bigcom91        "bigcom91"        "0"                    
bigcom92        "bigcom92"        "-0.213710288517239"   
bigcom93        "bigcom93"        "0"                    
bigcom96        "bigcom96"        "0"                    
bigcom97        "bigcom97"        "-0.348799304412235"   
bigcom98        "bigcom98"        "0"                    
bigcom99        "bigcom99"        "0"                    
bigcom101       "bigcom101"       "-0.360771831003669"   
bigcom104       "bigcom104"       "-0.184788618866585"   
bigcom106       "bigcom106"       "0"                    
bigcom109       "bigcom109"       "0"                    
bigcom113       "bigcom113"       "0"                    
bigcom116       "bigcom116"       "1.00107962544779"     
bigcom120       "bigcom120"       "0"                    
bigcom123       "bigcom123"       "0"                    
bigcom126       "bigcom126"       "0"                    
bigcom127       "bigcom127"       "0"                    
bigcom137       "bigcom137"       "0"                    
bigcom139       "bigcom139"       "0"                    
bigcom140       "bigcom140"       "0"                    
bigcom143       "bigcom143"       "0"                    
bigcom145       "bigcom145"       "0"                    
bigcom146       "bigcom146"       "0"                    
bigcom147       "bigcom147"       "-0.351621053622194"   
bigcom149       "bigcom149"       "0"                    
bigcom153       "bigcom153"       "0"                    
bigcom154       "bigcom154"       "-0.193520577691179"   
bigcom156       "bigcom156"       "0"                    
bigcom157       "bigcom157"       "0"                    
bigcom158       "bigcom158"       "0"                    
bigcom160       "bigcom160"       "0"                    
bigcom161       "bigcom161"       "0"                    
bigcom162       "bigcom162"       "0"                    
bigcom164       "bigcom164"       "0"                    
bigcom166       "bigcom166"       "0"                    
bigcom167       "bigcom167"       "-0.240437361393126"   
bigcom171       "bigcom171"       "0"                    
bigcom173       "bigcom173"       "0"                    
bigcom175       "bigcom175"       "0"                    
bigcom176       "bigcom176"       "0"                    
bigcom177       "bigcom177"       "0"                    
bigcom178       "bigcom178"       "0"                    
bigcom180       "bigcom180"       "0"                    
bigcom181       "bigcom181"       "-0.282092919938472"   
bigcom184       "bigcom184"       "0"                    
bigcom186       "bigcom186"       "0"                    
bigcom187       "bigcom187"       "0"                    
bigcom189       "bigcom189"       "-0.50174440495171"    
bigcom194       "bigcom194"       "0"                    
bigcom195       "bigcom195"       "-0.197615633334577"   
bigcom196       "bigcom196"       "0"                    
bigcom204       "bigcom204"       "-0.208947308999991"   
bigcom205       "bigcom205"       "0"                    
bigcom212       "bigcom212"       "0"                    
bigcom214       "bigcom214"       "0"                    
bigcom222       "bigcom222"       "0"                    
bigcom223       "bigcom223"       "0"                    
bigcom226       "bigcom226"       "0"                    
bigcom227       "bigcom227"       "0"                    
bigcom229       "bigcom229"       "0"                    
bigcom233       "bigcom233"       "0"                    
bigcom236       "bigcom236"       "0"                    
bigcom237       "bigcom237"       "0"                    
bigcom246       "bigcom246"       "0"                    
bigcom248       "bigcom248"       "1.41272904148722"     
bigcom249       "bigcom249"       "0"                    
bigcom250       "bigcom250"       "0"                    
bigcom254       "bigcom254"       "0"                    
bigcom266       "bigcom266"       "0"                    
bigcom269       "bigcom269"       "-0.250710172620983"   
bigcom272       "bigcom272"       "0"                    
bigcom274       "bigcom274"       "-0.168609244833386"   
bigcom281       "bigcom281"       "0"                    
bigcom291       "bigcom291"       "0"                    
bigcom292       "bigcom292"       "0"                    
bigcom295       "bigcom295"       "0"                    
bigcom299       "bigcom299"       "0"                    
bigcom301       "bigcom301"       "0"                    
bigcom306       "bigcom306"       "0"                    
bigcom309       "bigcom309"       "0"                    
bigcom314       "bigcom314"       "0"                    
bigcom321       "bigcom321"       "-0.171474007465737"   
bigcom341       "bigcom341"       "0"                    
bigcom350       "bigcom350"       "0"                    
bigcom353       "bigcom353"       "0"                    
bigcom359       "bigcom359"       "0"                    
bigcom363       "bigcom363"       "0"                    
bigcom365       "bigcom365"       "0"                    
bigcom385       "bigcom385"       "0"                    
bigcom386       "bigcom386"       "0"                    
bigcom408       "bigcom408"       "0"                    
bigcom412       "bigcom412"       "0"                    
bigcom480       "bigcom480"       "0"                    
spin_vertex     "spin_vertex"     "-0.121900403787148"   
membership_s1   "membership_s1"   "-0.0271873620350326"  
membership_s3   "membership_s3"   "0"                    
membership_s4   "membership_s4"   "0.127905534776345"    
membership_s5   "membership_s5"   "-0.136851650711802"   
membership_s6   "membership_s6"   "-0.105373560592021"   
membership_s7   "membership_s7"   "0.116076566366871"    
membership_s8   "membership_s8"   "0"                    
membership_s9   "membership_s9"   "0"                    
membership_s11  "membership_s11"  "0"                    
membership_s12  "membership_s12"  "0"                    
membership_s14  "membership_s14"  "0"                    
membership_s15  "membership_s15"  "-0.199663282034789"   
membership_s16  "membership_s16"  "0"                    
membership_s17  "membership_s17"  "0"                    
membership_s18  "membership_s18"  "-0.325048666698387"   
membership_s20  "membership_s20"  "0"                    
membership_s21  "membership_s21"  "0.376722007232466"    
membership_s22  "membership_s22"  "0"                    
membership_s24  "membership_s24"  "-0.246939241461507"   
membership_s25  "membership_s25"  "0"                    
membership_s26  "membership_s26"  "0"                    
membership_s27  "membership_s27"  "-0.206685135249188"   
membership_s28  "membership_s28"  "0"                    
membership_s30  "membership_s30"  "0.0418106999097554"   
membership_s31  "membership_s31"  "-0.0947370874943583"  
membership_s32  "membership_s32"  "0.0869926390689668"   
membership_s33  "membership_s33"  "0"                    
membership_s36  "membership_s36"  "-0.0326972350786744"  
membership_s37  "membership_s37"  "-0.252488260591459"   
V1              "V1"              "0.980201974887088"    
V2              "V2"              "-0.549940835858384"   
pdi             "pdi"             "-1.83820327748057"    
adhesion        "adhesion"        "-2.44221755786541e-05"
cohesion        "cohesion"        "4.90106670320704e-05" 
inner           "inner"           "1.03250593677832e-06" 
outer           "outer"           "2.90126663789373e-05" 
ioratio         "ioratio"         "-0.116610964554219"   
comsize         "comsize"         "0.000145291776359243" 
[1] "Average GBM 10 CV AUC"
[1] 0.7250939
[[1]]
[1] 0.7332927

[[2]]
[1] 0.7682903

[[3]]
[1] 0.6394949

[[4]]
[1] 0.7597254

[[5]]
[1] 0.724666

[1] "Average GBM 10 CV RMSE"
[1] 2.298332
[[1]]
[1] 2.24505

[[2]]
[1] 2.269115

[[3]]
[1] 2.393983

[[4]]
[1] 2.31798

[[5]]
[1] 2.265534

[1] "Average RF 10 CV AUC"
[1] 0.7049232
[[1]]
[1] 0.7195122

[[2]]
[1] 0.7242973

[[3]]
[1] 0.6390909

[[4]]
[1] 0.7398585

[[5]]
[1] 0.7018573

[1] "Average RF 10 CV RMSE"
[1] 0.3581853
[[1]]
[1] 0.3552742

[[2]]
[1] 0.3655446

[[3]]
[1] 0.3620669

[[4]]
[1] 0.3508175

[[5]]
[1] 0.3572236

[1] "Average GLM 10 CV AUC"
[1] 0.7420196
[[1]]
[1] 0.7437805

[[2]]
[1] 0.8170966

[[3]]
[1] 0.6483838

[[4]]
[1] 0.7795923

[[5]]
[1] 0.7212447

[1] "Average GLM 10 CV RMSE"
[1] 2.526541
[[1]]
[1] 2.035322

[[2]]
[1] 2.058603

[[3]]
[1] 2.112777

[[4]]
[1] 4.346998

[[5]]
[1] 2.079002

[1] "Average 10 CV AUC"
[1] 0.7391414
[[1]]
[1] 0.7454878

[[2]]
[1] 0.7947632

[[3]]
[1] 0.6528283

[[4]]
[1] 0.7747036

[[5]]
[1] 0.7279244

[1] "Average 10 CV RMSE"
[1] 1.568597
[[1]]
[1] 1.434369

[[2]]
[1] 1.455865

[[3]]
[1] 1.524878

[[4]]
[1] 1.968702

[[5]]
[1] 1.45917

[1] "average all"
[1] 1.412521
[1] 0.9325978
