# Supplementary material for: Distinctive Behaviors of Druggable Proteins in Cellular Networks
Source: PLoS Comput Biol. 2015 Dec 23;11(12):e1004597. doi: 10.1371/journal.pcbi.1004597 (PMC4689399; doi:10.1371/journal.pcbi.1004597)
Supplement: S1 File — (ZIP) [file pcbi.1004597.s004.zip › S1_File/direct.blast.20150613_all_predict.ppi.optimised_Target_results_high_CT.txt]

[[1]]
[1] "high_CT"

[1] "Dataset: high_CT Model GBM, run: 1 of 5 2015-06-22 18:16:52"
Iter   TrainDeviance   ValidDeviance   StepSize   Improve
     1        0.1998            -nan     0.0100    0.0003
     2        0.1935            -nan     0.0100    0.0019
     3        0.1873            -nan     0.0100    0.0009
     4        0.1828            -nan     0.0100    0.0000
     5        0.1768            -nan     0.0100    0.0008
     6        0.1731            -nan     0.0100    0.0002
     7        0.1694            -nan     0.0100    0.0007
     8        0.1679            -nan     0.0100    0.0001
     9        0.1652            -nan     0.0100    0.0002
    10        0.1635            -nan     0.0100   -0.0000
    20        0.1422            -nan     0.0100    0.0003
    40        0.1170            -nan     0.0100   -0.0001
    60        0.0992            -nan     0.0100   -0.0001
    80        0.0860            -nan     0.0100   -0.0001
   100        0.0768            -nan     0.0100   -0.0000
   120        0.0691            -nan     0.0100   -0.0001
   130        0.0653            -nan     0.0100   -0.0000

[1] "GBM variable coefficients"
                            var      rel.inf
orbit70                 orbit70 8.029751e+00
bigcom28               bigcom28 5.480203e+00
ratio5                   ratio5 4.002330e+00
graph29                 graph29 3.381065e+00
trans                     trans 2.963455e+00
orbit39                 orbit39 2.892492e+00
orbit62                 orbit62 2.716804e+00
orbit68                 orbit68 2.697050e+00
orbit54                 orbit54 2.280766e+00
ratio4                   ratio4 2.141888e+00
V2                           V2 2.093736e+00
graph8                   graph8 2.079261e+00
spin_vertex         spin_vertex 1.941250e+00
orbit49                 orbit49 1.933827e+00
graph23                 graph23 1.880963e+00
knn                         knn 1.835489e+00
orbit63                 orbit63 1.510582e+00
orbit65                 orbit65 1.489571e+00
graph27                 graph27 1.390313e+00
constraint           constraint 1.366673e+00
walktrap_vertex walktrap_vertex 1.277529e+00
outer                     outer 1.256476e+00
graph20                 graph20 1.215695e+00
bet                         bet 1.115187e+00
inner                     inner 1.081355e+00
orbit56                 orbit56 1.077511e+00
orbit66                 orbit66 1.074810e+00
orbit25                 orbit25 1.060947e+00
graph28                 graph28 1.017027e+00
sixth                     sixth 9.655712e-01
orbit45                 orbit45 9.638644e-01
orbit40                 orbit40 9.446052e-01
orbit41                 orbit41 9.425926e-01
orbit19                 orbit19 9.409972e-01
orbit46                 orbit46 9.365607e-01
comsize                 comsize 9.301876e-01
orbit43                 orbit43 9.258537e-01
orbit37                 orbit37 9.193526e-01
V1                           V1 8.772258e-01
pagerank               pagerank 8.729843e-01
fourth                   fourth 8.638760e-01
graph16                 graph16 8.597539e-01
orbit59                 orbit59 8.476707e-01
upto_fourth         upto_fourth 8.211135e-01
orbit31                 orbit31 8.076550e-01
orbit18                 orbit18 7.904102e-01
orbit50                 orbit50 7.800823e-01
graph18                 graph18 6.506970e-01
orbit10                 orbit10 6.081726e-01
orbit6                   orbit6 5.802883e-01
graph6                   graph6 5.670060e-01
ratio2                   ratio2 5.631052e-01
orbit23                 orbit23 5.591089e-01
orbit64                 orbit64 5.587764e-01
orbit12                 orbit12 5.494563e-01
graph0                   graph0 5.327869e-01
graph11                 graph11 4.769274e-01
graph1                   graph1 4.721174e-01
orbit26                 orbit26 4.703518e-01
fifth                     fifth 4.591715e-01
orbit57                 orbit57 4.524780e-01
orbit24                 orbit24 4.480182e-01
orbit22                 orbit22 4.392249e-01
orbit27                 orbit27 4.311628e-01
membership_s6     membership_s6 4.292385e-01
graph14                 graph14 4.240347e-01
upto_sixth           upto_sixth 4.009080e-01
cohesion               cohesion 3.966256e-01
orbit42                 orbit42 3.776102e-01
ratio1                   ratio1 3.755351e-01
orbit9                   orbit9 3.702175e-01
orbit21                 orbit21 3.592259e-01
orbit35                 orbit35 3.550972e-01
orbit32                 orbit32 3.405471e-01
graph22                 graph22 3.374658e-01
upto_fifth           upto_fifth 3.245263e-01
graph7                   graph7 3.170738e-01
orbit69                 orbit69 2.955803e-01
graph5                   graph5 2.931841e-01
upto_third           upto_third 2.845287e-01
graph4                   graph4 2.840215e-01
orbit52                 orbit52 2.825780e-01
graph26                 graph26 2.771613e-01
orbit7                   orbit7 2.710725e-01
orbit38                 orbit38 2.655739e-01
graph2                   graph2 2.438252e-01
ioratio                 ioratio 2.392497e-01
orbit67                 orbit67 2.162712e-01
orbit36                 orbit36 2.115351e-01
orbit1                   orbit1 1.954033e-01
ratio3                   ratio3 1.940494e-01
graph25                 graph25 1.918688e-01
adhesion               adhesion 1.763530e-01
orbit44                 orbit44 1.750084e-01
orbit13                 orbit13 1.720250e-01
orbit71                 orbit71 1.611589e-01
AP                           AP 1.530844e-01
orbit17                 orbit17 1.449841e-01
graph13                 graph13 1.448207e-01
graph15                 graph15 1.389771e-01
third                     third 1.327981e-01
graph9                   graph9 1.251756e-01
orbit20                 orbit20 1.147315e-01
membership_s4     membership_s4 9.478434e-02
orbit4                   orbit4 9.275879e-02
orbit60                 orbit60 7.442298e-02
orbit58                 orbit58 6.796846e-02
orbit51                 orbit51 6.761089e-02
orbit48                 orbit48 6.610487e-02
graph3                   graph3 5.839511e-02
orbit16                 orbit16 3.345707e-02
orbit61                 orbit61 2.931717e-02
graph17                 graph17 2.602426e-02
orbit28                 orbit28 2.569831e-02
graph19                 graph19 2.307981e-02
graph12                 graph12 2.148884e-02
pdi                         pdi 2.000241e-02
membership_s30   membership_s30 3.264423e-03
graph24                 graph24 2.619342e-03
graph10                 graph10 1.641906e-03
graph21                 graph21 1.338550e-03
evcent                   evcent 8.129800e-04
orbit15                 orbit15 8.085683e-04
hubscore               hubscore 5.764623e-04
orbit11                 orbit11 3.983818e-04
orbit29                 orbit29 3.072465e-04
orbit30                 orbit30 2.504545e-04
ratio6                   ratio6 1.981372e-04
orbit55                 orbit55 1.045157e-04
upto_second         upto_second 8.911962e-05
selfinter             selfinter 6.143362e-05
close                     close 3.200459e-05
orbit2                   orbit2 2.491851e-05
bigcom4                 bigcom4 2.035862e-05
orbit0                   orbit0 0.000000e+00
orbit3                   orbit3 0.000000e+00
orbit5                   orbit5 0.000000e+00
orbit8                   orbit8 0.000000e+00
orbit14                 orbit14 0.000000e+00
orbit33                 orbit33 0.000000e+00
orbit34                 orbit34 0.000000e+00
orbit47                 orbit47 0.000000e+00
orbit53                 orbit53 0.000000e+00
orbit72                 orbit72 0.000000e+00
ecc                         ecc 0.000000e+00
eccrad                   eccrad 0.000000e+00
coreness               coreness 0.000000e+00
first                     first 0.000000e+00
second                   second 0.000000e+00
bigcom1                 bigcom1 0.000000e+00
bigcom2                 bigcom2 0.000000e+00
bigcom3                 bigcom3 0.000000e+00
bigcom6                 bigcom6 0.000000e+00
bigcom8                 bigcom8 0.000000e+00
bigcom9                 bigcom9 0.000000e+00
bigcom11               bigcom11 0.000000e+00
bigcom13               bigcom13 0.000000e+00
bigcom15               bigcom15 0.000000e+00
bigcom16               bigcom16 0.000000e+00
bigcom21               bigcom21 0.000000e+00
bigcom22               bigcom22 0.000000e+00
bigcom24               bigcom24 0.000000e+00
bigcom26               bigcom26 0.000000e+00
bigcom30               bigcom30 0.000000e+00
bigcom31               bigcom31 0.000000e+00
bigcom32               bigcom32 0.000000e+00
bigcom33               bigcom33 0.000000e+00
bigcom34               bigcom34 0.000000e+00
bigcom36               bigcom36 0.000000e+00
bigcom37               bigcom37 0.000000e+00
bigcom38               bigcom38 0.000000e+00
bigcom39               bigcom39 0.000000e+00
bigcom40               bigcom40 0.000000e+00
bigcom43               bigcom43 0.000000e+00
bigcom44               bigcom44 0.000000e+00
bigcom46               bigcom46 0.000000e+00
bigcom47               bigcom47 0.000000e+00
bigcom49               bigcom49 0.000000e+00
bigcom50               bigcom50 0.000000e+00
bigcom51               bigcom51 0.000000e+00
bigcom52               bigcom52 0.000000e+00
bigcom54               bigcom54 0.000000e+00
bigcom56               bigcom56 0.000000e+00
bigcom62               bigcom62 0.000000e+00
bigcom66               bigcom66 0.000000e+00
bigcom68               bigcom68 0.000000e+00
bigcom69               bigcom69 0.000000e+00
bigcom71               bigcom71 0.000000e+00
bigcom72               bigcom72 0.000000e+00
bigcom73               bigcom73 0.000000e+00
bigcom74               bigcom74 0.000000e+00
bigcom75               bigcom75 0.000000e+00
bigcom76               bigcom76 0.000000e+00
bigcom77               bigcom77 0.000000e+00
bigcom79               bigcom79 0.000000e+00
bigcom80               bigcom80 0.000000e+00
bigcom82               bigcom82 0.000000e+00
bigcom83               bigcom83 0.000000e+00
bigcom84               bigcom84 0.000000e+00
bigcom85               bigcom85 0.000000e+00
bigcom87               bigcom87 0.000000e+00
bigcom89               bigcom89 0.000000e+00
bigcom91               bigcom91 0.000000e+00
bigcom92               bigcom92 0.000000e+00
bigcom93               bigcom93 0.000000e+00
bigcom96               bigcom96 0.000000e+00
bigcom97               bigcom97 0.000000e+00
bigcom98               bigcom98 0.000000e+00
bigcom99               bigcom99 0.000000e+00
bigcom101             bigcom101 0.000000e+00
bigcom104             bigcom104 0.000000e+00
bigcom106             bigcom106 0.000000e+00
bigcom109             bigcom109 0.000000e+00
bigcom113             bigcom113 0.000000e+00
bigcom116             bigcom116 0.000000e+00
bigcom120             bigcom120 0.000000e+00
bigcom123             bigcom123 0.000000e+00
bigcom126             bigcom126 0.000000e+00
bigcom127             bigcom127 0.000000e+00
bigcom137             bigcom137 0.000000e+00
bigcom139             bigcom139 0.000000e+00
bigcom140             bigcom140 0.000000e+00
bigcom143             bigcom143 0.000000e+00
bigcom145             bigcom145 0.000000e+00
bigcom146             bigcom146 0.000000e+00
bigcom147             bigcom147 0.000000e+00
bigcom149             bigcom149 0.000000e+00
bigcom153             bigcom153 0.000000e+00
bigcom154             bigcom154 0.000000e+00
bigcom156             bigcom156 0.000000e+00
bigcom157             bigcom157 0.000000e+00
bigcom158             bigcom158 0.000000e+00
bigcom160             bigcom160 0.000000e+00
bigcom161             bigcom161 0.000000e+00
bigcom162             bigcom162 0.000000e+00
bigcom164             bigcom164 0.000000e+00
bigcom166             bigcom166 0.000000e+00
bigcom167             bigcom167 0.000000e+00
bigcom171             bigcom171 0.000000e+00
bigcom173             bigcom173 0.000000e+00
bigcom175             bigcom175 0.000000e+00
bigcom176             bigcom176 0.000000e+00
bigcom177             bigcom177 0.000000e+00
bigcom178             bigcom178 0.000000e+00
bigcom180             bigcom180 0.000000e+00
bigcom181             bigcom181 0.000000e+00
bigcom184             bigcom184 0.000000e+00
bigcom186             bigcom186 0.000000e+00
bigcom187             bigcom187 0.000000e+00
bigcom189             bigcom189 0.000000e+00
bigcom194             bigcom194 0.000000e+00
bigcom195             bigcom195 0.000000e+00
bigcom196             bigcom196 0.000000e+00
bigcom204             bigcom204 0.000000e+00
bigcom205             bigcom205 0.000000e+00
bigcom212             bigcom212 0.000000e+00
bigcom214             bigcom214 0.000000e+00
bigcom222             bigcom222 0.000000e+00
bigcom223             bigcom223 0.000000e+00
bigcom226             bigcom226 0.000000e+00
bigcom227             bigcom227 0.000000e+00
bigcom229             bigcom229 0.000000e+00
bigcom233             bigcom233 0.000000e+00
bigcom236             bigcom236 0.000000e+00
bigcom237             bigcom237 0.000000e+00
bigcom246             bigcom246 0.000000e+00
bigcom248             bigcom248 0.000000e+00
bigcom249             bigcom249 0.000000e+00
bigcom250             bigcom250 0.000000e+00
bigcom254             bigcom254 0.000000e+00
bigcom266             bigcom266 0.000000e+00
bigcom269             bigcom269 0.000000e+00
bigcom272             bigcom272 0.000000e+00
bigcom274             bigcom274 0.000000e+00
bigcom281             bigcom281 0.000000e+00
bigcom291             bigcom291 0.000000e+00
bigcom292             bigcom292 0.000000e+00
bigcom295             bigcom295 0.000000e+00
bigcom299             bigcom299 0.000000e+00
bigcom301             bigcom301 0.000000e+00
bigcom306             bigcom306 0.000000e+00
bigcom309             bigcom309 0.000000e+00
bigcom314             bigcom314 0.000000e+00
bigcom321             bigcom321 0.000000e+00
bigcom341             bigcom341 0.000000e+00
bigcom350             bigcom350 0.000000e+00
bigcom353             bigcom353 0.000000e+00
bigcom359             bigcom359 0.000000e+00
bigcom363             bigcom363 0.000000e+00
bigcom365             bigcom365 0.000000e+00
bigcom385             bigcom385 0.000000e+00
bigcom386             bigcom386 0.000000e+00
bigcom408             bigcom408 0.000000e+00
bigcom412             bigcom412 0.000000e+00
bigcom480             bigcom480 0.000000e+00
membership_s1     membership_s1 0.000000e+00
membership_s3     membership_s3 0.000000e+00
membership_s5     membership_s5 0.000000e+00
membership_s7     membership_s7 0.000000e+00
membership_s8     membership_s8 0.000000e+00
membership_s9     membership_s9 0.000000e+00
membership_s11   membership_s11 0.000000e+00
membership_s12   membership_s12 0.000000e+00
membership_s14   membership_s14 0.000000e+00
membership_s15   membership_s15 0.000000e+00
membership_s16   membership_s16 0.000000e+00
membership_s17   membership_s17 0.000000e+00
membership_s18   membership_s18 0.000000e+00
membership_s20   membership_s20 0.000000e+00
membership_s21   membership_s21 0.000000e+00
membership_s22   membership_s22 0.000000e+00
membership_s24   membership_s24 0.000000e+00
membership_s25   membership_s25 0.000000e+00
membership_s26   membership_s26 0.000000e+00
membership_s27   membership_s27 0.000000e+00
membership_s28   membership_s28 0.000000e+00
membership_s31   membership_s31 0.000000e+00
membership_s32   membership_s32 0.000000e+00
membership_s33   membership_s33 0.000000e+00
membership_s36   membership_s36 0.000000e+00
membership_s37   membership_s37 0.000000e+00
[1] "Dataset: high_CT Model RF, run: 1 of 5 2015-06-22 18:17:06"
     |      Out-of-bag   |
Tree |      MSE  %Var(y) |
   1 |  0.03209   156.67 |
   2 |  0.03579   174.78 |
   3 |  0.03416   166.83 |
   4 |  0.03271   159.71 |
   5 |  0.03157   154.14 |
   6 |  0.03054   149.15 |
   7 |  0.02943   143.71 |
   8 |  0.02903   141.73 |
   9 |  0.02752   134.39 |
  10 |  0.02526   123.37 |
  11 |  0.02462   120.22 |
  12 |  0.02493   121.72 |
  13 |  0.02497   121.95 |
  14 |  0.02507   122.41 |
  15 |  0.02478   121.00 |
  16 |  0.02483   121.24 |
  17 |  0.02493   121.72 |
  18 |  0.02467   120.48 |
  19 |  0.02447   119.48 |
  20 |  0.02456   119.92 |
  21 |  0.02383   116.38 |
  22 |  0.02354   114.95 |
  23 |  0.02316   113.10 |
  24 |  0.02312   112.89 |
  25 |  0.02327   113.63 |
  26 |  0.02294   112.02 |
  27 |  0.02287   111.68 |
  28 |  0.02268   110.77 |
  29 |   0.0227   110.85 |
  30 |  0.02285   111.56 |
  31 |  0.02285   111.59 |
  32 |  0.02298   112.23 |
  33 |   0.0227   110.84 |
  34 |  0.02268   110.75 |
  35 |  0.02271   110.92 |
  36 |  0.02267   110.72 |
  37 |  0.02263   110.53 |
  38 |  0.02254   110.09 |
  39 |  0.02261   110.42 |
  40 |  0.02262   110.46 |
  41 |  0.02262   110.47 |
  42 |  0.02272   110.94 |
  43 |  0.02257   110.23 |
  44 |   0.0226   110.38 |
  45 |   0.0226   110.35 |
  46 |  0.02255   110.14 |
  47 |  0.02262   110.44 |
  48 |  0.02276   111.14 |
  49 |  0.02274   111.02 |
  50 |  0.02286   111.62 |
  51 |  0.02272   110.93 |
  52 |  0.02256   110.15 |
  53 |  0.02252   109.98 |
  54 |   0.0225   109.85 |
  55 |  0.02249   109.81 |
  56 |  0.02242   109.47 |
  57 |  0.02239   109.33 |
  58 |  0.02244   109.57 |
  59 |  0.02241   109.44 |
  60 |  0.02225   108.67 |
  61 |  0.02231   108.93 |
  62 |  0.02228   108.82 |
  63 |  0.02226   108.70 |
  64 |  0.02219   108.36 |
  65 |  0.02216   108.22 |
  66 |  0.02224   108.58 |
  67 |  0.02219   108.33 |
  68 |  0.02219   108.37 |
  69 |  0.02216   108.19 |
  70 |  0.02221   108.47 |
  71 |  0.02222   108.51 |
  72 |  0.02231   108.92 |
  73 |  0.02223   108.54 |
  74 |  0.02229   108.85 |
  75 |   0.0223   108.91 |
  76 |  0.02236   109.20 |
  77 |  0.02241   109.43 |
  78 |  0.02253   110.00 |
  79 |  0.02248   109.76 |
  80 |  0.02239   109.32 |
  81 |  0.02238   109.31 |
  82 |  0.02247   109.70 |
  83 |   0.0225   109.89 |
  84 |  0.02249   109.84 |
  85 |   0.0225   109.86 |
  86 |  0.02245   109.62 |
  87 |  0.02259   110.33 |
  88 |  0.02257   110.20 |
  89 |  0.02248   109.78 |
  90 |  0.02246   109.66 |
  91 |  0.02247   109.71 |
  92 |  0.02245   109.63 |
  93 |  0.02242   109.46 |
  94 |  0.02244   109.58 |
  95 |  0.02244   109.57 |
  96 |   0.0223   108.88 |
  97 |  0.02234   109.08 |
  98 |  0.02241   109.44 |
  99 |  0.02241   109.42 |
 100 |  0.02237   109.26 |
[1] "Random Forest variable coefficients"
                      %IncMSE IncNodePurity
graph0           1.163247e-04  6.851744e-02
graph1          -2.659574e-05  9.642857e-03
graph2           9.280303e-04  7.778110e-02
graph3           0.000000e+00  1.163175e-16
graph4           1.031836e-03  4.538622e-02
graph5          -2.680965e-05  3.785714e-02
graph6           8.319072e-04  3.768755e-02
graph7           5.347594e-05  1.757143e-02
graph8           8.475438e-05  5.646760e-02
graph9           3.464043e-04  3.919643e-02
graph10          1.758827e-04  1.058714e-01
graph11          1.423036e-03  1.839266e-01
graph12          1.218837e-03  2.863796e-04
graph13          0.000000e+00  3.539703e-17
graph14          1.358632e-03  1.216140e-01
graph15          1.619770e-04  4.380631e-02
graph16          7.619674e-04  2.403897e-02
graph17          1.462927e-03  3.980911e-02
graph18          9.781339e-04  6.679263e-02
graph19          1.086957e-04  8.333333e-03
graph20          2.410839e-03  1.618961e-01
graph21          1.066667e-04  1.333333e-02
graph22          2.347135e-03  1.480378e-01
graph23          4.161299e-04  1.772144e-02
graph24          1.028646e-03  1.048065e-01
graph25          7.159470e-04  1.473689e-01
graph26          3.414252e-04  7.186487e-02
graph27          5.949109e-03  1.110378e-01
graph28          4.374334e-03  1.657019e-01
graph29          1.459063e-03  2.469233e-01
orbit0           5.333333e-05  2.834940e-02
orbit1           0.000000e+00  8.435960e-17
orbit2          -2.092268e-05  1.777654e-02
orbit3           7.865171e-04  3.520808e-02
orbit4           3.978780e-04  3.587484e-02
orbit5          -2.724796e-05  8.333333e-03
orbit6           5.835077e-04  4.407955e-02
orbit7           1.115079e-04  1.101346e-01
orbit8           7.919628e-04  4.083933e-02
orbit9           4.889321e-03  2.032297e-01
orbit10          1.264060e-03  5.047630e-02
orbit11          1.891892e-04  1.555556e-02
orbit12          3.592800e-03  9.426401e-02
orbit13          9.497584e-04  3.805396e-02
orbit14          1.502814e-03  1.675960e-01
orbit15          0.000000e+00  4.545455e-03
orbit16          4.431964e-04  1.143260e-01
orbit17          8.793823e-04  5.623345e-02
orbit18          3.669364e-04  9.714003e-02
orbit19          8.275270e-04  9.492367e-02
orbit20          1.258567e-06  3.782480e-02
orbit21          8.251986e-04  6.653906e-02
orbit22          5.976936e-04  5.112298e-01
orbit23          8.816251e-04  1.665458e-01
orbit24          9.242504e-04  6.422371e-02
orbit25          2.712364e-03  1.759605e-01
orbit26          5.571031e-05  1.666667e-02
orbit27          3.485067e-04  5.846249e-02
orbit28          2.604167e-05  1.800000e-02
orbit29          1.934859e-04  4.796831e-02
orbit30         -2.338506e-05  4.425588e-02
orbit31          4.194888e-04  1.380873e-01
orbit32          1.473870e-03  1.759743e-01
orbit33          4.749596e-04  3.677405e-02
orbit34         -6.811989e-06  4.843915e-02
orbit35          2.480162e-03  2.422169e-01
orbit36          1.039437e-03  1.596084e-01
orbit37          2.823392e-04  4.158550e-02
orbit38          1.830198e-04  9.021860e-02
orbit39          1.215221e-04  1.817513e-01
orbit40          3.386964e-03  5.002979e-01
orbit41          9.243933e-04  1.115230e-01
orbit42          3.714233e-04  9.248388e-02
orbit43          1.102734e-03  1.994584e-01
orbit44          7.517975e-05  2.630952e-02
orbit45          1.021986e-03  2.225480e-01
orbit46          3.001547e-03  4.370105e-02
orbit47          3.698590e-04  8.695051e-02
orbit48         -5.361930e-05  9.500000e-03
orbit49          1.961605e-03  2.688175e-01
orbit50          1.028278e-04  4.067645e-02
orbit51         -5.166467e-05  1.632821e-01
orbit52          1.213904e-03  1.484822e-01
orbit53          1.358129e-03  2.293882e-02
orbit54          5.083432e-03  2.868797e-01
orbit55          7.265988e-04  6.318169e-02
orbit56          1.301821e-03  4.220256e-01
orbit57          1.434107e-03  2.692776e-01
orbit58          1.696983e-03  1.346427e-01
orbit59          8.327544e-04  1.419373e-01
orbit60          2.724796e-05  3.414301e-02
orbit61          1.661434e-03  1.327154e-01
orbit62          8.707694e-04  2.895152e-01
orbit63          7.494971e-04  2.283396e-01
orbit64          1.215810e-03  2.211452e-01
orbit65          4.306337e-03  1.242032e-01
orbit66          3.237634e-03  1.547352e-01
orbit67         -7.562517e-05  7.643003e-02
orbit68          3.806684e-03  3.169679e-01
orbit69          1.738953e-03  1.008719e-01
orbit70          1.057663e-02  8.806904e-01
orbit71          9.327725e-04  1.484856e-01
orbit72          5.134791e-03  5.523054e-01
AP               2.724796e-05  1.500000e-02
bet              2.184534e-04  2.430915e-01
ecc              0.000000e+00  5.204170e-20
eccrad           0.000000e+00  6.071532e-20
close            2.695418e-05  1.428571e-02
constraint       7.309668e-04  9.115046e-02
coreness         7.111126e-04  3.068749e-02
knn              1.178606e-03  1.813529e-01
hubscore         3.787214e-04  7.422987e-02
pagerank         8.712932e-04  1.100649e-01
trans            2.255053e-03  4.075861e-01
evcent           8.356546e-05  2.201190e-02
first            0.000000e+00  8.296315e-17
upto_second      6.408769e-04  9.366450e-02
upto_third       8.192090e-04  3.231196e-04
upto_fourth      4.448555e-03  1.846735e-01
upto_fifth       9.750044e-04  5.023867e-02
upto_sixth       5.291005e-05  1.866667e-02
second           7.320250e-04  7.194580e-02
third            2.823268e-04  1.764092e-01
fourth           5.666596e-04  6.806409e-02
fifth            2.530011e-03  2.685533e-01
sixth            1.799445e-03  1.380052e-01
ratio1          -7.931308e-05  1.067415e-01
ratio2           8.719178e-04  1.365716e-01
ratio3           9.570085e-04  1.155577e-01
ratio4           5.316909e-05  1.758984e-01
ratio5          -2.038981e-04  4.348705e-01
ratio6           2.082601e-03  1.972716e-01
selfinter        0.000000e+00  1.839744e-02
walktrap_vertex -7.572836e-05  2.435383e-01
bigcom1          0.000000e+00  2.168404e-19
bigcom2          0.000000e+00  0.000000e+00
bigcom3          0.000000e+00  2.602085e-20
bigcom4          0.000000e+00  6.765422e-19
bigcom6          0.000000e+00  0.000000e+00
bigcom8          0.000000e+00  3.469447e-20
bigcom9          0.000000e+00  1.387779e-19
bigcom11         0.000000e+00  0.000000e+00
bigcom13         0.000000e+00  1.387779e-19
bigcom15         0.000000e+00  0.000000e+00
bigcom16         0.000000e+00  0.000000e+00
bigcom21         0.000000e+00  1.734723e-20
bigcom22         0.000000e+00  8.673617e-21
bigcom24         0.000000e+00  0.000000e+00
bigcom26         0.000000e+00  1.734723e-20
bigcom28         1.576349e-03  4.721029e-01
bigcom30         0.000000e+00  2.602085e-20
bigcom31         0.000000e+00  0.000000e+00
bigcom32         0.000000e+00  0.000000e+00
bigcom33         0.000000e+00  0.000000e+00
bigcom34         0.000000e+00  0.000000e+00
bigcom36         0.000000e+00  0.000000e+00
bigcom37         0.000000e+00  0.000000e+00
bigcom38         0.000000e+00  0.000000e+00
bigcom39         0.000000e+00  0.000000e+00
bigcom40         0.000000e+00  1.812786e-18
bigcom43         0.000000e+00  0.000000e+00
bigcom44         0.000000e+00  1.734723e-20
bigcom46         0.000000e+00  0.000000e+00
bigcom47         0.000000e+00  0.000000e+00
bigcom49         0.000000e+00  0.000000e+00
bigcom50         0.000000e+00  0.000000e+00
bigcom51         0.000000e+00  0.000000e+00
bigcom52         0.000000e+00  0.000000e+00
bigcom54         0.000000e+00  0.000000e+00
bigcom56         0.000000e+00  0.000000e+00
bigcom62         0.000000e+00  0.000000e+00
bigcom66         0.000000e+00  0.000000e+00
bigcom68         0.000000e+00  0.000000e+00
bigcom69         0.000000e+00  0.000000e+00
bigcom71         0.000000e+00  5.904843e-01
bigcom72         0.000000e+00  0.000000e+00
bigcom73         0.000000e+00  0.000000e+00
bigcom74         0.000000e+00  0.000000e+00
bigcom75         0.000000e+00  0.000000e+00
bigcom76         0.000000e+00  0.000000e+00
bigcom77         0.000000e+00  0.000000e+00
bigcom79         0.000000e+00  0.000000e+00
bigcom80         0.000000e+00  0.000000e+00
bigcom82         0.000000e+00  0.000000e+00
bigcom83         0.000000e+00  0.000000e+00
bigcom84         0.000000e+00  0.000000e+00
bigcom85         0.000000e+00  0.000000e+00
bigcom87         0.000000e+00  0.000000e+00
bigcom89         0.000000e+00  0.000000e+00
bigcom91         0.000000e+00  0.000000e+00
bigcom92         0.000000e+00  0.000000e+00
bigcom93         0.000000e+00  0.000000e+00
bigcom96         0.000000e+00  0.000000e+00
bigcom97         0.000000e+00  0.000000e+00
bigcom98         0.000000e+00  0.000000e+00
bigcom99         0.000000e+00  0.000000e+00
bigcom101        0.000000e+00  0.000000e+00
bigcom104        0.000000e+00  0.000000e+00
bigcom106        0.000000e+00  0.000000e+00
bigcom109        0.000000e+00  0.000000e+00
bigcom113        0.000000e+00  0.000000e+00
bigcom116        0.000000e+00  0.000000e+00
bigcom120        0.000000e+00  0.000000e+00
bigcom123        0.000000e+00  0.000000e+00
bigcom126        0.000000e+00  0.000000e+00
bigcom127        0.000000e+00  0.000000e+00
bigcom137        0.000000e+00  0.000000e+00
bigcom139        0.000000e+00  0.000000e+00
bigcom140        0.000000e+00  0.000000e+00
bigcom143        0.000000e+00  0.000000e+00
bigcom145        0.000000e+00  0.000000e+00
bigcom146        0.000000e+00  0.000000e+00
bigcom147        0.000000e+00  0.000000e+00
bigcom149        0.000000e+00  0.000000e+00
bigcom153        0.000000e+00  0.000000e+00
bigcom154        0.000000e+00  0.000000e+00
bigcom156        0.000000e+00  0.000000e+00
bigcom157        0.000000e+00  0.000000e+00
bigcom158        0.000000e+00  0.000000e+00
bigcom160        0.000000e+00  0.000000e+00
bigcom161        0.000000e+00  0.000000e+00
bigcom162        0.000000e+00  0.000000e+00
bigcom164        0.000000e+00  0.000000e+00
bigcom166        0.000000e+00  0.000000e+00
bigcom167        0.000000e+00  0.000000e+00
bigcom171        0.000000e+00  0.000000e+00
bigcom173        0.000000e+00  0.000000e+00
bigcom175        0.000000e+00  0.000000e+00
bigcom176        0.000000e+00  0.000000e+00
bigcom177        0.000000e+00  0.000000e+00
bigcom178        0.000000e+00  0.000000e+00
bigcom180        0.000000e+00  0.000000e+00
bigcom181        0.000000e+00  0.000000e+00
bigcom184        0.000000e+00  0.000000e+00
bigcom186        0.000000e+00  0.000000e+00
bigcom187        0.000000e+00  0.000000e+00
bigcom189        0.000000e+00  0.000000e+00
bigcom194        0.000000e+00  0.000000e+00
bigcom195        0.000000e+00  0.000000e+00
bigcom196        0.000000e+00  0.000000e+00
bigcom204        0.000000e+00  0.000000e+00
bigcom205        0.000000e+00  0.000000e+00
bigcom212        0.000000e+00  0.000000e+00
bigcom214        0.000000e+00  0.000000e+00
bigcom222        0.000000e+00  0.000000e+00
bigcom223        0.000000e+00  0.000000e+00
bigcom226        0.000000e+00  0.000000e+00
bigcom227        0.000000e+00  0.000000e+00
bigcom229        0.000000e+00  0.000000e+00
bigcom233        0.000000e+00  0.000000e+00
bigcom236        0.000000e+00  0.000000e+00
bigcom237        0.000000e+00  0.000000e+00
bigcom246        0.000000e+00  0.000000e+00
bigcom248        0.000000e+00  0.000000e+00
bigcom249        0.000000e+00  0.000000e+00
bigcom250        0.000000e+00  0.000000e+00
bigcom254        0.000000e+00  0.000000e+00
bigcom266        0.000000e+00  0.000000e+00
bigcom269        0.000000e+00  0.000000e+00
bigcom272        0.000000e+00  0.000000e+00
bigcom274        0.000000e+00  0.000000e+00
bigcom281        0.000000e+00  0.000000e+00
bigcom291        0.000000e+00  0.000000e+00
bigcom292        0.000000e+00  0.000000e+00
bigcom295        0.000000e+00  0.000000e+00
bigcom299        0.000000e+00  0.000000e+00
bigcom301        0.000000e+00  0.000000e+00
bigcom306        0.000000e+00  0.000000e+00
bigcom309        0.000000e+00  0.000000e+00
bigcom314        0.000000e+00  0.000000e+00
bigcom321        0.000000e+00  0.000000e+00
bigcom341        0.000000e+00  0.000000e+00
bigcom350        0.000000e+00  0.000000e+00
bigcom353        0.000000e+00  0.000000e+00
bigcom359        0.000000e+00  0.000000e+00
bigcom363        0.000000e+00  0.000000e+00
bigcom365        0.000000e+00  0.000000e+00
bigcom385        0.000000e+00  0.000000e+00
bigcom386        0.000000e+00  0.000000e+00
bigcom408        0.000000e+00  0.000000e+00
bigcom412        0.000000e+00  0.000000e+00
bigcom480        0.000000e+00  0.000000e+00
spin_vertex      2.048378e-04  7.661083e-01
membership_s1    0.000000e+00  8.673617e-21
membership_s3    0.000000e+00  0.000000e+00
membership_s4    0.000000e+00  9.047365e-03
membership_s5   -2.785515e-05  1.333333e-02
membership_s6   -5.853920e-05  5.918260e-02
membership_s7    0.000000e+00  4.336809e-20
membership_s8    0.000000e+00  0.000000e+00
membership_s9    0.000000e+00  0.000000e+00
membership_s11   0.000000e+00  0.000000e+00
membership_s12   0.000000e+00  0.000000e+00
membership_s14   0.000000e+00  0.000000e+00
membership_s15   0.000000e+00  0.000000e+00
membership_s16   0.000000e+00  0.000000e+00
membership_s17   0.000000e+00  0.000000e+00
membership_s18   0.000000e+00  0.000000e+00
membership_s20   0.000000e+00  0.000000e+00
membership_s21   0.000000e+00  0.000000e+00
membership_s22   0.000000e+00  0.000000e+00
membership_s24   0.000000e+00  0.000000e+00
membership_s25   0.000000e+00  0.000000e+00
membership_s26   0.000000e+00  0.000000e+00
membership_s27   0.000000e+00  2.602085e-20
membership_s28   0.000000e+00  0.000000e+00
membership_s30   7.771804e-05  3.285126e-02
membership_s31   0.000000e+00  8.673617e-21
membership_s32   0.000000e+00  7.199102e-19
membership_s33   0.000000e+00  0.000000e+00
membership_s36   0.000000e+00  3.469447e-20
membership_s37   0.000000e+00  0.000000e+00
V1               1.003421e-03  1.431487e-01
V2              -1.853486e-04  2.646219e-01
pdi              1.368860e-04  8.729663e-02
adhesion        -5.318599e-05  1.559068e-01
cohesion         7.874830e-05  1.909733e-01
inner            2.436707e-04  1.104483e-01
outer           -1.213384e-05  1.466673e-01
ioratio          2.353828e-04  9.707913e-02
comsize         -1.227489e-04  2.369431e-01
[1] "Dataset: high_CT Model GLM, run: 1 of 5 2015-06-22 18:17:14"
[1] "glmnet variable coefficients"
                         [,1]          [,2]
(Intercept)     -3.846087e+00 -1.285332e+02
graph0           8.808367e-41 -2.098733e-04
graph1           1.941991e-44 -7.496696e-08
graph2           7.748970e-41 -2.553577e-05
graph3           3.017342e-45 -4.899157e-09
graph4          -1.117703e-47 -3.026828e-11
graph5           1.827799e-42 -7.559535e-07
graph6           2.965019e-44 -2.055001e-08
graph7           3.092891e-42 -1.710752e-08
graph8           7.195059e-41 -2.290405e-06
graph9           7.415693e-47 -1.462684e-10
graph10          4.504937e-49 -1.796990e-12
graph11         -3.225539e-50 -3.795641e-14
graph12          1.744785e-46 -1.195568e-10
graph13          1.890247e-45 -1.268947e-09
graph14          2.811756e-48 -8.879048e-12
graph15          6.376966e-44 -7.283376e-08
graph16          5.929751e-46 -7.060748e-10
graph17          1.456874e-45 -3.332379e-10
graph18          4.481364e-44  1.729891e-09
graph19          1.158778e-44 -4.308136e-10
graph20          8.838475e-44 -1.580929e-07
graph21          6.118580e-44 -2.147376e-08
graph22          1.747880e-43 -9.492258e-08
graph23          8.774876e-44 -7.415506e-09
graph24          1.475339e-43  3.851214e-08
graph25          8.403224e-43  6.860036e-07
graph26          7.856769e-43  7.240478e-08
graph27          5.063130e-42  7.067306e-06
graph28          7.035658e-42  2.704602e-06
graph29          7.216795e-41 -5.048789e-05
orbit0           8.808367e-41 -2.074795e-04
orbit1           7.065788e-42  1.071938e-06
orbit2           7.518528e-45 -7.838560e-08
orbit3           7.748970e-41 -2.415408e-05
orbit4           1.590599e-43  5.799318e-09
orbit5           2.554578e-45 -5.215724e-09
orbit6           5.203069e-45  1.385447e-09
orbit7          -1.338039e-47 -3.075226e-11
orbit8           1.827799e-42 -7.209353e-07
orbit9           4.235189e-42  5.393691e-06
orbit10          3.606354e-43  2.725812e-08
orbit11          1.415118e-44 -3.189166e-08
orbit12          1.834726e-41  1.450313e-05
orbit13          3.172551e-42 -1.348054e-06
orbit14          7.195059e-41 -1.147731e-06
orbit15          4.281929e-45  1.326817e-10
orbit16          5.618439e-47 -1.800562e-10
orbit17          8.224985e-46 -7.553734e-10
orbit18          7.046934e-46  1.519797e-09
orbit19          4.825380e-46  4.265173e-10
orbit20          5.037278e-47 -1.077506e-10
orbit21         -9.194889e-50 -1.758461e-12
orbit22         -8.870301e-49 -1.862024e-11
orbit23         -3.165969e-50 -2.548396e-14
orbit24          2.091406e-44  6.237852e-09
orbit25          9.208768e-45  1.008697e-08
orbit26          1.246368e-46 -1.879510e-10
orbit27          9.057823e-44 -1.589410e-08
orbit28          3.119377e-45 -3.288780e-09
orbit29          1.333861e-44 -3.589654e-09
orbit30          2.886879e-45 -2.856061e-09
orbit31          2.353459e-45  6.058449e-09
orbit32          3.934259e-46  1.998909e-10
orbit33         -1.561555e-48 -1.237125e-11
orbit34          6.376966e-44 -7.216548e-08
orbit35          1.367456e-43  7.133105e-08
orbit36          1.158461e-44  7.392706e-11
orbit37          1.196059e-44  3.997246e-09
orbit38          1.724442e-46 -1.163767e-09
orbit39          2.448309e-43  2.671041e-07
orbit40          4.098224e-44  7.140698e-08
orbit41          9.943525e-45 -8.194292e-09
orbit42          6.537132e-46 -1.565880e-09
orbit43          2.413735e-43  3.501457e-07
orbit44          2.721573e-44 -7.435357e-08
orbit45          6.433970e-43  6.690592e-07
orbit46          2.030612e-43 -7.296349e-08
orbit47          1.098551e-44 -1.206764e-08
orbit48          2.813856e-44  1.111137e-08
orbit49          9.101190e-43  6.825823e-07
orbit50          5.468172e-44 -2.512603e-07
orbit51          2.840758e-43  1.411031e-07
orbit52          8.679388e-43 -2.054444e-07
orbit53          7.434954e-44 -5.700217e-08
orbit54          1.822604e-42  2.874929e-06
orbit55          1.301552e-43 -2.542949e-07
orbit56          3.918078e-42  3.746965e-06
orbit57          2.127003e-43 -5.998826e-08
orbit58          8.043479e-44  3.462807e-08
orbit59          1.281344e-42  1.208088e-06
orbit60          3.766414e-43  3.276782e-08
orbit61          2.113864e-43  2.281271e-08
orbit62          9.947917e-42  1.559667e-05
orbit63          1.419868e-42  1.635018e-06
orbit64          2.016076e-42  7.082322e-07
orbit65          1.599648e-41  2.577276e-05
orbit66          2.872892e-42 -4.389077e-07
orbit67          9.738808e-43  6.254940e-08
orbit68          7.973584e-42  9.328432e-06
orbit69          1.070263e-41  2.190794e-05
orbit70          3.650266e-41  4.861097e-05
orbit71          7.794440e-42 -7.810987e-07
orbit72          7.216795e-41 -5.084715e-05
AP               2.389681e-39 -5.009648e-02
bet              2.142320e-45 -1.527717e-08
ecc              4.054801e-39  4.276464e-02
eccrad           2.432881e-38  2.565745e-01
close            7.748747e-37  2.246182e-01
constraint      -1.197710e-36 -5.292878e-01
coreness         6.922822e-39  1.343440e-02
knn              2.054419e-40  3.877453e-04
hubscore         3.113963e-37  9.031312e-02
pagerank        -3.489409e-36 -6.414414e+01
trans            3.385125e-37  1.199558e+00
evcent           3.115892e-37  8.833888e-02
first            8.808367e-41 -2.086713e-04
upto_second      1.086955e-41 -3.882711e-07
upto_third       1.663573e-41  1.556613e-05
upto_fourth      2.080808e-40  2.386577e-04
upto_fifth       1.392995e-39 -9.798037e-04
upto_sixth       6.369023e-39  9.811964e-03
second           1.123450e-41  6.217471e-07
third           -1.248422e-41  2.769478e-05
fourth          -1.799118e-41 -1.646028e-05
fifth           -2.349406e-40 -3.056110e-04
sixth           -1.540163e-39  1.492532e-03
ratio1          -2.080831e-40 -8.845693e-05
ratio2          -3.345964e-39 -1.693698e-03
ratio3          -1.474733e-37 -1.885418e-01
ratio4           1.472456e-37  1.876624e+00
ratio5           4.427673e-37  1.476453e+00
ratio6          -5.273918e-38  4.062382e-02
selfinter        1.927741e-38  1.102162e-01
walktrap_vertex  1.497775e-38  3.098323e-01
bigcom1         -2.568053e-38 -8.656646e-02
bigcom2          0.000000e+00  0.000000e+00
bigcom3         -2.166713e-38 -7.586766e-02
bigcom4         -2.150197e-38 -8.080694e-02
bigcom6          0.000000e+00  0.000000e+00
bigcom8         -2.221165e-38 -1.074569e-01
bigcom9         -2.123335e-38 -3.976525e-02
bigcom11         0.000000e+00  0.000000e+00
bigcom13        -2.116978e-38 -2.441414e-02
bigcom15        -2.121212e-38 -4.649215e-02
bigcom16         0.000000e+00  0.000000e+00
bigcom21        -2.121212e-38 -1.031298e-01
bigcom22        -2.173373e-38 -2.448750e-01
bigcom24         0.000000e+00  0.000000e+00
bigcom26        -2.125463e-38 -9.120670e-02
bigcom28         1.397953e-37  5.246168e-01
bigcom30        -2.127595e-38 -1.041304e-01
bigcom31         0.000000e+00  0.000000e+00
bigcom32        -2.114868e-38 -6.549079e-02
bigcom33         0.000000e+00  0.000000e+00
bigcom34         0.000000e+00  0.000000e+00
bigcom36         0.000000e+00  0.000000e+00
bigcom37         0.000000e+00  0.000000e+00
bigcom38         0.000000e+00  0.000000e+00
bigcom39        -2.114868e-38 -3.726321e-02
bigcom40         7.395776e-39  4.801374e-02
bigcom43         0.000000e+00  0.000000e+00
bigcom44        -2.149151e-38 -6.417504e-02
bigcom46        -2.114868e-38 -2.392651e-02
bigcom47         0.000000e+00  0.000000e+00
bigcom49         0.000000e+00  0.000000e+00
bigcom50         0.000000e+00  0.000000e+00
bigcom51         0.000000e+00  0.000000e+00
bigcom52         0.000000e+00  0.000000e+00
bigcom54         0.000000e+00  0.000000e+00
bigcom56         0.000000e+00  0.000000e+00
bigcom62         0.000000e+00  0.000000e+00
bigcom66         0.000000e+00  0.000000e+00
bigcom68         0.000000e+00  0.000000e+00
bigcom69         0.000000e+00  0.000000e+00
bigcom71         9.899594e-37  3.481370e+00
bigcom72         0.000000e+00  0.000000e+00
bigcom73         0.000000e+00  0.000000e+00
bigcom74         0.000000e+00  0.000000e+00
bigcom75         0.000000e+00  0.000000e+00
bigcom76         0.000000e+00  0.000000e+00
bigcom77         0.000000e+00  0.000000e+00
bigcom79         0.000000e+00  0.000000e+00
bigcom80         0.000000e+00  0.000000e+00
bigcom82        -2.114868e-38 -5.167249e-02
bigcom83         0.000000e+00  0.000000e+00
bigcom84         0.000000e+00  0.000000e+00
bigcom85         0.000000e+00  0.000000e+00
bigcom87         0.000000e+00  0.000000e+00
bigcom89         0.000000e+00  0.000000e+00
bigcom91         0.000000e+00  0.000000e+00
bigcom92        -2.116978e-38 -4.560316e-02
bigcom93         0.000000e+00  0.000000e+00
bigcom96         0.000000e+00  0.000000e+00
bigcom97        -2.114868e-38 -5.037138e-02
bigcom98         0.000000e+00  0.000000e+00
bigcom99         0.000000e+00  0.000000e+00
bigcom101       -2.116978e-38 -8.098999e-02
bigcom104       -2.114868e-38 -5.776196e-02
bigcom106        0.000000e+00  0.000000e+00
bigcom109        0.000000e+00  0.000000e+00
bigcom113        0.000000e+00  0.000000e+00
bigcom116       -2.116978e-38 -4.318523e-02
bigcom120        0.000000e+00  0.000000e+00
bigcom123        0.000000e+00  0.000000e+00
bigcom126        0.000000e+00  0.000000e+00
bigcom127        0.000000e+00  0.000000e+00
bigcom137        0.000000e+00  0.000000e+00
bigcom139        0.000000e+00  0.000000e+00
bigcom140        0.000000e+00  0.000000e+00
bigcom143        0.000000e+00  0.000000e+00
bigcom145        0.000000e+00  0.000000e+00
bigcom146        0.000000e+00  0.000000e+00
bigcom147       -2.116978e-38 -7.234935e-02
bigcom149        0.000000e+00  0.000000e+00
bigcom153        0.000000e+00  0.000000e+00
bigcom154       -2.116978e-38 -3.156563e-02
bigcom156        0.000000e+00  0.000000e+00
bigcom157        0.000000e+00  0.000000e+00
bigcom158        0.000000e+00  0.000000e+00
bigcom160        0.000000e+00  0.000000e+00
bigcom161        0.000000e+00  0.000000e+00
bigcom162        0.000000e+00  0.000000e+00
bigcom164        0.000000e+00  0.000000e+00
bigcom166        0.000000e+00  0.000000e+00
bigcom167       -2.114868e-38 -3.135141e-02
bigcom171        0.000000e+00  0.000000e+00
bigcom173        0.000000e+00  0.000000e+00
bigcom175        0.000000e+00  0.000000e+00
bigcom176        0.000000e+00  0.000000e+00
bigcom177        0.000000e+00  0.000000e+00
bigcom178        0.000000e+00  0.000000e+00
bigcom180        0.000000e+00  0.000000e+00
bigcom181       -2.116978e-38 -7.691049e-02
bigcom184        0.000000e+00  0.000000e+00
bigcom186        0.000000e+00  0.000000e+00
bigcom187        0.000000e+00  0.000000e+00
bigcom189        0.000000e+00  0.000000e+00
bigcom194        0.000000e+00  0.000000e+00
bigcom195        0.000000e+00  0.000000e+00
bigcom196        0.000000e+00  0.000000e+00
bigcom204       -2.114868e-38 -2.670714e-02
bigcom205        0.000000e+00  0.000000e+00
bigcom212        0.000000e+00  0.000000e+00
bigcom214        0.000000e+00  0.000000e+00
bigcom222        0.000000e+00  0.000000e+00
bigcom223        0.000000e+00  0.000000e+00
bigcom226        0.000000e+00  0.000000e+00
bigcom227        0.000000e+00  0.000000e+00
bigcom229        0.000000e+00  0.000000e+00
bigcom233        0.000000e+00  0.000000e+00
bigcom236        0.000000e+00  0.000000e+00
bigcom237        0.000000e+00  0.000000e+00
bigcom246        0.000000e+00  0.000000e+00
bigcom248       -2.114868e-38 -1.229578e-01
bigcom249        0.000000e+00  0.000000e+00
bigcom250        0.000000e+00  0.000000e+00
bigcom254        0.000000e+00  0.000000e+00
bigcom266        0.000000e+00  0.000000e+00
bigcom269       -2.114868e-38 -3.997494e-02
bigcom272        0.000000e+00  0.000000e+00
bigcom274       -2.119093e-38 -4.209181e-02
bigcom281        0.000000e+00  0.000000e+00
bigcom291        0.000000e+00  0.000000e+00
bigcom292        0.000000e+00  0.000000e+00
bigcom295        0.000000e+00  0.000000e+00
bigcom299        0.000000e+00  0.000000e+00
bigcom301        0.000000e+00  0.000000e+00
bigcom306        0.000000e+00  0.000000e+00
bigcom309        0.000000e+00  0.000000e+00
bigcom314        0.000000e+00  0.000000e+00
bigcom321       -2.114868e-38 -1.858237e-02
bigcom341        0.000000e+00  0.000000e+00
bigcom350        0.000000e+00  0.000000e+00
bigcom353        0.000000e+00  0.000000e+00
bigcom359        0.000000e+00  0.000000e+00
bigcom363        0.000000e+00  0.000000e+00
bigcom365        0.000000e+00  0.000000e+00
bigcom385        0.000000e+00  0.000000e+00
bigcom386        0.000000e+00  0.000000e+00
bigcom408        0.000000e+00  0.000000e+00
bigcom412        0.000000e+00  0.000000e+00
bigcom480        0.000000e+00  0.000000e+00
spin_vertex      5.752997e-38  6.791215e-03
membership_s1   -2.221165e-38 -7.190777e-02
membership_s3    0.000000e+00  0.000000e+00
membership_s4    8.372707e-39  9.130555e-02
membership_s5   -2.388752e-38 -1.630410e-01
membership_s6    1.240373e-37  3.710395e-01
membership_s7   -2.235208e-38 -8.494605e-02
membership_s8    0.000000e+00  0.000000e+00
membership_s9    0.000000e+00  0.000000e+00
membership_s11   0.000000e+00  0.000000e+00
membership_s12   0.000000e+00  0.000000e+00
membership_s14   0.000000e+00  0.000000e+00
membership_s15  -2.127595e-38 -1.053025e-01
membership_s16   0.000000e+00  0.000000e+00
membership_s17   0.000000e+00  0.000000e+00
membership_s18  -2.121212e-38 -5.783832e-02
membership_s20   0.000000e+00  0.000000e+00
membership_s21  -2.116978e-38 -5.241807e-02
membership_s22   0.000000e+00  0.000000e+00
membership_s24  -2.114868e-38 -5.452883e-02
membership_s25   0.000000e+00  0.000000e+00
membership_s26   0.000000e+00  0.000000e+00
membership_s27  -2.280873e-38 -1.259880e-01
membership_s28   0.000000e+00  0.000000e+00
membership_s30   5.024510e-38  1.090437e-01
membership_s31  -2.157896e-38 -5.479995e-02
membership_s32  -9.741016e-40  2.369208e-01
membership_s33   0.000000e+00  0.000000e+00
membership_s36  -2.564948e-38 -8.533031e-02
membership_s37  -2.123335e-38 -4.099508e-02
V1               2.359640e-37  5.234598e-01
V2              -8.528408e-39 -5.346812e-01
pdi             -4.254597e-37 -6.740940e+00
adhesion        -1.562912e-41 -3.777987e-05
cohesion         3.126948e-41  7.556193e-05
inner            1.551822e-42 -9.217831e-06
outer           -6.267899e-42 -7.283510e-05
ioratio         -1.322796e-37  5.781772e-02
comsize          5.160975e-41  1.341916e-04
[1] "Dataset: high_CT Model GBM, run: 2 of 5 2015-06-22 18:17:23"
Iter   TrainDeviance   ValidDeviance   StepSize   Improve
     1        0.1896            -nan     0.0100    0.0016
     2        0.1848            -nan     0.0100    0.0003
     3        0.1795            -nan     0.0100    0.0011
     4        0.1755            -nan     0.0100    0.0001
     5        0.1716            -nan     0.0100    0.0008
     6        0.1697            -nan     0.0100    0.0004
     7        0.1671            -nan     0.0100    0.0007
     8        0.1656            -nan     0.0100    0.0002
     9        0.1631            -nan     0.0100    0.0004
    10        0.1620            -nan     0.0100    0.0001
    20        0.1389            -nan     0.0100    0.0004
    40        0.1138            -nan     0.0100   -0.0000
    60        0.0964            -nan     0.0100    0.0001
    80        0.0839            -nan     0.0100   -0.0001
   100        0.0738            -nan     0.0100   -0.0000
   120        0.0657            -nan     0.0100    0.0000
   130        0.0621            -nan     0.0100   -0.0000

[1] "GBM variable coefficients"
                            var      rel.inf
ratio5                   ratio5 5.527362e+00
V1                           V1 4.478335e+00
pagerank               pagerank 4.342455e+00
trans                     trans 3.788996e+00
inner                     inner 3.449852e+00
orbit70                 orbit70 3.243880e+00
orbit54                 orbit54 3.026856e+00
graph27                 graph27 2.996453e+00
orbit39                 orbit39 2.709557e+00
ioratio                 ioratio 2.669336e+00
graph17                 graph17 2.491430e+00
comsize                 comsize 2.450031e+00
ratio4                   ratio4 2.346932e+00
orbit24                 orbit24 2.172471e+00
walktrap_vertex walktrap_vertex 2.079650e+00
orbit69                 orbit69 1.917874e+00
bet                         bet 1.732165e+00
sixth                     sixth 1.693880e+00
orbit46                 orbit46 1.585280e+00
orbit63                 orbit63 1.415386e+00
orbit65                 orbit65 1.403119e+00
V2                           V2 1.288709e+00
orbit49                 orbit49 1.187997e+00
orbit62                 orbit62 1.180501e+00
graph23                 graph23 1.169758e+00
orbit56                 orbit56 1.169085e+00
ratio6                   ratio6 1.167907e+00
orbit22                 orbit22 1.138773e+00
outer                     outer 1.128797e+00
orbit71                 orbit71 1.126287e+00
graph10                 graph10 1.120325e+00
graph4                   graph4 1.064432e+00
fifth                     fifth 1.049072e+00
orbit59                 orbit59 1.009499e+00
graph15                 graph15 9.723854e-01
graph29                 graph29 9.056775e-01
orbit52                 orbit52 8.947565e-01
spin_vertex         spin_vertex 7.903048e-01
bigcom28               bigcom28 7.541217e-01
orbit26                 orbit26 7.390032e-01
orbit58                 orbit58 7.258342e-01
knn                         knn 7.175511e-01
cohesion               cohesion 7.104148e-01
graph20                 graph20 6.803242e-01
graph8                   graph8 6.797381e-01
orbit45                 orbit45 6.679602e-01
orbit27                 orbit27 6.557095e-01
graph11                 graph11 6.397416e-01
orbit57                 orbit57 6.233875e-01
graph16                 graph16 6.021917e-01
orbit23                 orbit23 5.774528e-01
orbit55                 orbit55 5.544344e-01
fourth                   fourth 5.502629e-01
orbit25                 orbit25 5.493518e-01
orbit18                 orbit18 5.394196e-01
orbit36                 orbit36 5.340761e-01
constraint           constraint 5.337791e-01
ratio2                   ratio2 5.261052e-01
graph26                 graph26 5.186985e-01
orbit19                 orbit19 5.105130e-01
graph12                 graph12 5.079812e-01
upto_sixth           upto_sixth 5.070710e-01
graph22                 graph22 5.044431e-01
orbit31                 orbit31 4.767511e-01
orbit68                 orbit68 4.680983e-01
orbit40                 orbit40 4.659791e-01
adhesion               adhesion 4.657781e-01
orbit29                 orbit29 4.088205e-01
orbit66                 orbit66 4.077413e-01
orbit30                 orbit30 3.938763e-01
third                     third 3.630664e-01
graph14                 graph14 3.610103e-01
orbit50                 orbit50 3.576526e-01
ratio1                   ratio1 3.423598e-01
graph28                 graph28 3.280168e-01
orbit67                 orbit67 3.152561e-01
graph7                   graph7 2.758624e-01
orbit9                   orbit9 2.678691e-01
graph19                 graph19 2.586450e-01
orbit47                 orbit47 2.105596e-01
orbit33                 orbit33 2.069419e-01
orbit17                 orbit17 1.968958e-01
orbit38                 orbit38 1.564130e-01
orbit6                   orbit6 1.524524e-01
orbit21                 orbit21 1.478636e-01
orbit12                 orbit12 1.464790e-01
graph6                   graph6 1.369112e-01
upto_fifth           upto_fifth 1.350586e-01
orbit28                 orbit28 1.346598e-01
orbit53                 orbit53 1.339014e-01
graph5                   graph5 1.142428e-01
orbit44                 orbit44 1.118347e-01
second                   second 9.577564e-02
orbit61                 orbit61 9.521255e-02
orbit10                 orbit10 8.282609e-02
orbit15                 orbit15 8.002515e-02
graph0                   graph0 6.806799e-02
graph24                 graph24 6.588688e-02
ratio3                   ratio3 5.760766e-02
orbit4                   orbit4 5.515649e-02
graph1                   graph1 4.584044e-02
graph2                   graph2 4.543092e-02
bigcom3                 bigcom3 4.264573e-02
orbit20                 orbit20 4.184160e-02
graph3                   graph3 3.979390e-02
graph18                 graph18 3.966000e-02
orbit16                 orbit16 3.730422e-02
bigcom40               bigcom40 3.494551e-02
pdi                         pdi 3.166032e-02
orbit35                 orbit35 2.618723e-02
upto_fourth         upto_fourth 2.531664e-02
orbit2                   orbit2 1.870020e-02
orbit64                 orbit64 1.764867e-02
graph25                 graph25 4.424849e-03
orbit60                 orbit60 3.612692e-03
orbit43                 orbit43 1.823560e-03
orbit48                 orbit48 1.322954e-03
orbit41                 orbit41 1.295274e-03
orbit13                 orbit13 7.844017e-04
close                     close 7.678542e-04
orbit32                 orbit32 6.476654e-04
orbit42                 orbit42 5.525817e-04
graph21                 graph21 2.382052e-04
upto_second         upto_second 2.347902e-04
orbit7                   orbit7 1.978090e-04
orbit1                   orbit1 1.597376e-04
orbit11                 orbit11 1.560210e-04
upto_third           upto_third 7.347285e-05
hubscore               hubscore 4.188167e-05
graph9                   graph9 0.000000e+00
graph13                 graph13 0.000000e+00
orbit0                   orbit0 0.000000e+00
orbit3                   orbit3 0.000000e+00
orbit5                   orbit5 0.000000e+00
orbit8                   orbit8 0.000000e+00
orbit14                 orbit14 0.000000e+00
orbit34                 orbit34 0.000000e+00
orbit37                 orbit37 0.000000e+00
orbit51                 orbit51 0.000000e+00
orbit72                 orbit72 0.000000e+00
AP                           AP 0.000000e+00
ecc                         ecc 0.000000e+00
eccrad                   eccrad 0.000000e+00
coreness               coreness 0.000000e+00
evcent                   evcent 0.000000e+00
first                     first 0.000000e+00
selfinter             selfinter 0.000000e+00
bigcom1                 bigcom1 0.000000e+00
bigcom2                 bigcom2 0.000000e+00
bigcom4                 bigcom4 0.000000e+00
bigcom6                 bigcom6 0.000000e+00
bigcom8                 bigcom8 0.000000e+00
bigcom9                 bigcom9 0.000000e+00
bigcom11               bigcom11 0.000000e+00
bigcom13               bigcom13 0.000000e+00
bigcom15               bigcom15 0.000000e+00
bigcom16               bigcom16 0.000000e+00
bigcom21               bigcom21 0.000000e+00
bigcom22               bigcom22 0.000000e+00
bigcom24               bigcom24 0.000000e+00
bigcom26               bigcom26 0.000000e+00
bigcom30               bigcom30 0.000000e+00
bigcom31               bigcom31 0.000000e+00
bigcom32               bigcom32 0.000000e+00
bigcom33               bigcom33 0.000000e+00
bigcom34               bigcom34 0.000000e+00
bigcom36               bigcom36 0.000000e+00
bigcom37               bigcom37 0.000000e+00
bigcom38               bigcom38 0.000000e+00
bigcom39               bigcom39 0.000000e+00
bigcom43               bigcom43 0.000000e+00
bigcom44               bigcom44 0.000000e+00
bigcom46               bigcom46 0.000000e+00
bigcom47               bigcom47 0.000000e+00
bigcom49               bigcom49 0.000000e+00
bigcom50               bigcom50 0.000000e+00
bigcom51               bigcom51 0.000000e+00
bigcom52               bigcom52 0.000000e+00
bigcom54               bigcom54 0.000000e+00
bigcom56               bigcom56 0.000000e+00
bigcom62               bigcom62 0.000000e+00
bigcom66               bigcom66 0.000000e+00
bigcom68               bigcom68 0.000000e+00
bigcom69               bigcom69 0.000000e+00
bigcom71               bigcom71 0.000000e+00
bigcom72               bigcom72 0.000000e+00
bigcom73               bigcom73 0.000000e+00
bigcom74               bigcom74 0.000000e+00
bigcom75               bigcom75 0.000000e+00
bigcom76               bigcom76 0.000000e+00
bigcom77               bigcom77 0.000000e+00
bigcom79               bigcom79 0.000000e+00
bigcom80               bigcom80 0.000000e+00
bigcom82               bigcom82 0.000000e+00
bigcom83               bigcom83 0.000000e+00
bigcom84               bigcom84 0.000000e+00
bigcom85               bigcom85 0.000000e+00
bigcom87               bigcom87 0.000000e+00
bigcom89               bigcom89 0.000000e+00
bigcom91               bigcom91 0.000000e+00
bigcom92               bigcom92 0.000000e+00
bigcom93               bigcom93 0.000000e+00
bigcom96               bigcom96 0.000000e+00
bigcom97               bigcom97 0.000000e+00
bigcom98               bigcom98 0.000000e+00
bigcom99               bigcom99 0.000000e+00
bigcom101             bigcom101 0.000000e+00
bigcom104             bigcom104 0.000000e+00
bigcom106             bigcom106 0.000000e+00
bigcom109             bigcom109 0.000000e+00
bigcom113             bigcom113 0.000000e+00
bigcom116             bigcom116 0.000000e+00
bigcom120             bigcom120 0.000000e+00
bigcom123             bigcom123 0.000000e+00
bigcom126             bigcom126 0.000000e+00
bigcom127             bigcom127 0.000000e+00
bigcom137             bigcom137 0.000000e+00
bigcom139             bigcom139 0.000000e+00
bigcom140             bigcom140 0.000000e+00
bigcom143             bigcom143 0.000000e+00
bigcom145             bigcom145 0.000000e+00
bigcom146             bigcom146 0.000000e+00
bigcom147             bigcom147 0.000000e+00
bigcom149             bigcom149 0.000000e+00
bigcom153             bigcom153 0.000000e+00
bigcom154             bigcom154 0.000000e+00
bigcom156             bigcom156 0.000000e+00
bigcom157             bigcom157 0.000000e+00
bigcom158             bigcom158 0.000000e+00
bigcom160             bigcom160 0.000000e+00
bigcom161             bigcom161 0.000000e+00
bigcom162             bigcom162 0.000000e+00
bigcom164             bigcom164 0.000000e+00
bigcom166             bigcom166 0.000000e+00
bigcom167             bigcom167 0.000000e+00
bigcom171             bigcom171 0.000000e+00
bigcom173             bigcom173 0.000000e+00
bigcom175             bigcom175 0.000000e+00
bigcom176             bigcom176 0.000000e+00
bigcom177             bigcom177 0.000000e+00
bigcom178             bigcom178 0.000000e+00
bigcom180             bigcom180 0.000000e+00
bigcom181             bigcom181 0.000000e+00
bigcom184             bigcom184 0.000000e+00
bigcom186             bigcom186 0.000000e+00
bigcom187             bigcom187 0.000000e+00
bigcom189             bigcom189 0.000000e+00
bigcom194             bigcom194 0.000000e+00
bigcom195             bigcom195 0.000000e+00
bigcom196             bigcom196 0.000000e+00
bigcom204             bigcom204 0.000000e+00
bigcom205             bigcom205 0.000000e+00
bigcom212             bigcom212 0.000000e+00
bigcom214             bigcom214 0.000000e+00
bigcom222             bigcom222 0.000000e+00
bigcom223             bigcom223 0.000000e+00
bigcom226             bigcom226 0.000000e+00
bigcom227             bigcom227 0.000000e+00
bigcom229             bigcom229 0.000000e+00
bigcom233             bigcom233 0.000000e+00
bigcom236             bigcom236 0.000000e+00
bigcom237             bigcom237 0.000000e+00
bigcom246             bigcom246 0.000000e+00
bigcom248             bigcom248 0.000000e+00
bigcom249             bigcom249 0.000000e+00
bigcom250             bigcom250 0.000000e+00
bigcom254             bigcom254 0.000000e+00
bigcom266             bigcom266 0.000000e+00
bigcom269             bigcom269 0.000000e+00
bigcom272             bigcom272 0.000000e+00
bigcom274             bigcom274 0.000000e+00
bigcom281             bigcom281 0.000000e+00
bigcom291             bigcom291 0.000000e+00
bigcom292             bigcom292 0.000000e+00
bigcom295             bigcom295 0.000000e+00
bigcom299             bigcom299 0.000000e+00
bigcom301             bigcom301 0.000000e+00
bigcom306             bigcom306 0.000000e+00
bigcom309             bigcom309 0.000000e+00
bigcom314             bigcom314 0.000000e+00
bigcom321             bigcom321 0.000000e+00
bigcom341             bigcom341 0.000000e+00
bigcom350             bigcom350 0.000000e+00
bigcom353             bigcom353 0.000000e+00
bigcom359             bigcom359 0.000000e+00
bigcom363             bigcom363 0.000000e+00
bigcom365             bigcom365 0.000000e+00
bigcom385             bigcom385 0.000000e+00
bigcom386             bigcom386 0.000000e+00
bigcom408             bigcom408 0.000000e+00
bigcom412             bigcom412 0.000000e+00
bigcom480             bigcom480 0.000000e+00
membership_s1     membership_s1 0.000000e+00
membership_s3     membership_s3 0.000000e+00
membership_s4     membership_s4 0.000000e+00
membership_s5     membership_s5 0.000000e+00
membership_s6     membership_s6 0.000000e+00
membership_s7     membership_s7 0.000000e+00
membership_s8     membership_s8 0.000000e+00
membership_s9     membership_s9 0.000000e+00
membership_s11   membership_s11 0.000000e+00
membership_s12   membership_s12 0.000000e+00
membership_s14   membership_s14 0.000000e+00
membership_s15   membership_s15 0.000000e+00
membership_s16   membership_s16 0.000000e+00
membership_s17   membership_s17 0.000000e+00
membership_s18   membership_s18 0.000000e+00
membership_s20   membership_s20 0.000000e+00
membership_s21   membership_s21 0.000000e+00
membership_s22   membership_s22 0.000000e+00
membership_s24   membership_s24 0.000000e+00
membership_s25   membership_s25 0.000000e+00
membership_s26   membership_s26 0.000000e+00
membership_s27   membership_s27 0.000000e+00
membership_s28   membership_s28 0.000000e+00
membership_s30   membership_s30 0.000000e+00
membership_s31   membership_s31 0.000000e+00
membership_s32   membership_s32 0.000000e+00
membership_s33   membership_s33 0.000000e+00
membership_s36   membership_s36 0.000000e+00
membership_s37   membership_s37 0.000000e+00
[1] "Dataset: high_CT Model RF, run: 2 of 5 2015-06-22 18:17:37"
     |      Out-of-bag   |
Tree |      MSE  %Var(y) |
   1 |  0.04721   238.06 |
   2 |   0.0296   149.24 |
   3 |  0.03226   162.64 |
   4 |  0.03049   153.74 |
   5 |  0.03326   167.72 |
   6 |  0.02943   148.41 |
   7 |  0.03005   151.50 |
   8 |  0.02722   137.23 |
   9 |  0.02681   135.16 |
  10 |  0.02735   137.90 |
  11 |    0.027   136.12 |
  12 |  0.02706   136.43 |
  13 |  0.02671   134.67 |
  14 |  0.02572   129.69 |
  15 |  0.02495   125.82 |
  16 |  0.02539   128.02 |
  17 |  0.02556   128.87 |
  18 |  0.02488   125.44 |
  19 |  0.02449   123.47 |
  20 |  0.02426   122.32 |
  21 |  0.02401   121.07 |
  22 |  0.02363   119.17 |
  23 |  0.02354   118.67 |
  24 |  0.02309   116.42 |
  25 |   0.0228   114.94 |
  26 |  0.02238   112.86 |
  27 |   0.0224   112.96 |
  28 |  0.02228   112.32 |
  29 |  0.02231   112.47 |
  30 |  0.02238   112.82 |
  31 |  0.02231   112.49 |
  32 |  0.02212   111.52 |
  33 |  0.02194   110.62 |
  34 |  0.02185   110.19 |
  35 |  0.02183   110.09 |
  36 |  0.02191   110.47 |
  37 |  0.02191   110.47 |
  38 |  0.02181   109.98 |
  39 |  0.02194   110.62 |
  40 |  0.02192   110.51 |
  41 |  0.02204   111.14 |
  42 |  0.02205   111.17 |
  43 |  0.02196   110.74 |
  44 |  0.02204   111.13 |
  45 |    0.022   110.92 |
  46 |  0.02209   111.38 |
  47 |  0.02209   111.36 |
  48 |  0.02195   110.70 |
  49 |  0.02194   110.60 |
  50 |  0.02187   110.29 |
  51 |  0.02174   109.63 |
  52 |  0.02187   110.25 |
  53 |  0.02196   110.70 |
  54 |  0.02192   110.54 |
  55 |  0.02192   110.52 |
  56 |  0.02195   110.69 |
  57 |  0.02193   110.56 |
  58 |    0.022   110.93 |
  59 |    0.022   110.91 |
  60 |  0.02191   110.45 |
  61 |  0.02184   110.13 |
  62 |  0.02169   109.35 |
  63 |  0.02166   109.23 |
  64 |  0.02172   109.50 |
  65 |  0.02172   109.49 |
  66 |  0.02167   109.25 |
  67 |  0.02163   109.05 |
  68 |   0.0215   108.42 |
  69 |  0.02159   108.88 |
  70 |  0.02163   109.04 |
  71 |  0.02153   108.57 |
  72 |  0.02143   108.07 |
  73 |  0.02136   107.70 |
  74 |  0.02144   108.08 |
  75 |  0.02142   108.02 |
  76 |  0.02142   107.98 |
  77 |  0.02148   108.32 |
  78 |  0.02155   108.67 |
  79 |  0.02155   108.66 |
  80 |  0.02159   108.86 |
  81 |  0.02168   109.31 |
  82 |  0.02168   109.32 |
  83 |  0.02166   109.21 |
  84 |  0.02172   109.49 |
  85 |  0.02176   109.71 |
  86 |  0.02169   109.37 |
  87 |  0.02168   109.34 |
  88 |  0.02174   109.61 |
  89 |  0.02172   109.49 |
  90 |  0.02168   109.30 |
  91 |  0.02167   109.24 |
  92 |  0.02168   109.31 |
  93 |  0.02168   109.30 |
  94 |  0.02165   109.16 |
  95 |  0.02171   109.49 |
  96 |  0.02173   109.56 |
  97 |  0.02175   109.68 |
  98 |  0.02177   109.77 |
  99 |  0.02165   109.14 |
 100 |   0.0216   108.91 |
[1] "Random Forest variable coefficients"
                      %IncMSE IncNodePurity
graph0           0.000000e+00  7.372575e-19
graph1           1.506479e-04  3.989290e-02
graph2           4.442066e-04  6.943869e-02
graph3           2.744364e-04  4.209935e-02
graph4           5.699736e-04  6.745584e-02
graph5           8.000364e-05  1.829545e-02
graph6           6.936929e-04  3.825168e-02
graph7           7.590042e-04  4.763252e-02
graph8           4.390553e-03  1.613098e-01
graph9           8.166417e-04  8.806444e-02
graph10          1.617543e-03  1.735919e-01
graph11          8.617309e-04  1.824455e-01
graph12          3.241888e-04  7.429004e-02
graph13         -5.291005e-05  2.375000e-02
graph14          8.459306e-04  2.240959e-01
graph15          5.979079e-04  5.121479e-02
graph16          1.205585e-03  7.159083e-02
graph17          7.311449e-04  6.657110e-02
graph18          4.371423e-04  2.484528e-02
graph19          7.775377e-04  6.343562e-02
graph20          3.829421e-04  9.339869e-02
graph21          0.000000e+00  4.510281e-19
graph22          7.336620e-04  1.061963e-01
graph23          9.911357e-04  1.493411e-01
graph24          1.320974e-03  2.858776e-02
graph25          1.155001e-03  6.012582e-02
graph26          2.375825e-03  1.440007e-01
graph27          5.797584e-03  2.200379e-01
graph28          2.452426e-03  1.112781e-01
graph29          1.899381e-03  2.498176e-01
orbit0           5.479452e-05  9.523810e-03
orbit1           2.793296e-04  9.696970e-03
orbit2           6.075969e-04  4.232251e-02
orbit3           0.000000e+00  8.888889e-03
orbit4           1.910316e-04  6.057299e-02
orbit5           1.577319e-04  4.388037e-02
orbit6           1.498933e-04  7.889483e-02
orbit7           2.013245e-03  7.848087e-02
orbit8           8.236281e-04  7.977106e-02
orbit9           1.507771e-03  5.613615e-02
orbit10          0.000000e+00  9.367507e-19
orbit11          1.174033e-04  4.659906e-03
orbit12          1.182102e-03  9.076560e-02
orbit13          3.260353e-05  9.458112e-02
orbit14          3.716104e-03  1.386551e-01
orbit15          0.000000e+00  2.443627e-02
orbit16          1.408577e-04  9.308683e-02
orbit17          1.621622e-04  1.537255e-02
orbit18         -1.338539e-04  1.496802e-01
orbit19          4.396487e-04  6.723012e-02
orbit20          9.384071e-05  1.000490e-01
orbit21          2.222616e-06  5.991129e-02
orbit22         -3.113975e-05  4.280268e-01
orbit23          1.834337e-03  8.263809e-02
orbit24          2.307303e-04  2.779670e-01
orbit25          5.891402e-04  1.650225e-02
orbit26          8.726223e-04  1.155924e-01
orbit27          3.571089e-04  1.346786e-01
orbit28          1.137115e-04  6.601026e-02
orbit29          1.001527e-03  3.432983e-02
orbit30         -5.390836e-05  4.532567e-02
orbit31          1.553967e-04  2.355946e-01
orbit32          7.501746e-05  6.131313e-02
orbit33          1.633134e-04  6.073810e-02
orbit34          1.766825e-03  1.085592e-01
orbit35          1.782964e-04  6.342287e-02
orbit36         -8.071801e-05  7.114773e-02
orbit37          6.040996e-04  2.844520e-02
orbit38          8.251404e-05  3.346923e-02
orbit39          2.131942e-03  2.066378e-01
orbit40          1.287058e-03  1.050417e-01
orbit41          1.285552e-03  2.160060e-01
orbit42          3.116262e-04  6.719149e-02
orbit43          0.000000e+00  3.811111e-02
orbit44          9.118364e-05  2.416534e-02
orbit45          5.826747e-04  8.112857e-02
orbit46          4.972541e-04  7.333761e-02
orbit47          2.452316e-04  3.259145e-02
orbit48         -2.855940e-04  5.772921e-02
orbit49          9.375304e-05  1.248582e-01
orbit50          9.069530e-04  9.977045e-02
orbit51          5.854147e-04  3.678266e-02
orbit52          2.931062e-03  1.672898e-01
orbit53          1.123596e-04  3.733333e-02
orbit54          5.956861e-03  5.166217e-01
orbit55          4.266013e-04  6.749757e-02
orbit56          2.662044e-03  1.982797e-01
orbit57          6.499901e-04  2.618015e-01
orbit58          6.169410e-04  1.023160e-02
orbit59          9.504831e-04  4.881396e-02
orbit60          0.000000e+00  1.946793e-17
orbit61          9.206111e-04  4.694381e-02
orbit62          7.832122e-04  1.319489e-01
orbit63          1.323882e-03  1.587161e-01
orbit64          1.927410e-03  1.192485e-01
orbit65          9.176519e-03  2.533799e-01
orbit66          5.674298e-04  1.678311e-01
orbit67          1.417402e-03  1.174487e-01
orbit68          6.245591e-03  2.664579e-01
orbit69          2.606762e-03  2.233315e-01
orbit70          4.750684e-03  3.425305e-01
orbit71          1.339877e-03  2.011690e-01
orbit72          2.979385e-03  3.833602e-01
AP               0.000000e+00  8.673617e-21
bet              6.608383e-04  1.522565e-01
ecc              0.000000e+00  0.000000e+00
eccrad           0.000000e+00  4.336809e-21
close            2.754821e-05  1.428571e-02
constraint       1.004079e-03  1.191194e-01
coreness         0.000000e+00  0.000000e+00
knn              5.796129e-04  1.594050e-01
hubscore         7.119585e-04  4.841957e-02
pagerank         2.689573e-04  1.932946e-01
trans            2.833772e-03  5.453274e-01
evcent           0.000000e+00  1.561251e-19
first           -5.369672e-05  4.169289e-02
upto_second      2.894737e-04  8.782117e-02
upto_third       2.832861e-05  4.826923e-02
upto_fourth      5.241210e-04  3.288492e-02
upto_fifth       1.413702e-03  4.730907e-02
upto_sixth       3.287671e-06  1.714286e-03
second           1.355642e-04  7.902438e-02
third            1.007332e-04  1.069749e-01
fourth           4.453168e-04  1.015286e-01
fifth            3.754809e-04  1.127083e-01
sixth            1.901552e-03  3.496787e-01
ratio1          -7.983401e-05  1.344429e-01
ratio2           4.171374e-04  4.992857e-02
ratio3           5.528279e-05  4.293169e-02
ratio4           4.392800e-04  5.089088e-01
ratio5           1.799757e-04  6.760902e-01
ratio6           1.653378e-03  3.098708e-01
selfinter        0.000000e+00  8.673617e-21
walktrap_vertex  7.193871e-04  3.576469e-01
bigcom1          0.000000e+00  8.673617e-21
bigcom2          0.000000e+00  0.000000e+00
bigcom3          5.778023e-04  2.121771e-01
bigcom4          9.035813e-06  3.557143e-02
bigcom6          0.000000e+00  0.000000e+00
bigcom8          0.000000e+00  0.000000e+00
bigcom9          0.000000e+00  0.000000e+00
bigcom11         0.000000e+00  0.000000e+00
bigcom13         0.000000e+00  0.000000e+00
bigcom15         0.000000e+00  0.000000e+00
bigcom16         0.000000e+00  0.000000e+00
bigcom21         0.000000e+00  0.000000e+00
bigcom22         0.000000e+00  9.090909e-03
bigcom24         0.000000e+00  0.000000e+00
bigcom26         0.000000e+00  0.000000e+00
bigcom28         1.117929e-03  4.101860e-02
bigcom30         0.000000e+00  0.000000e+00
bigcom31         0.000000e+00  0.000000e+00
bigcom32         0.000000e+00  0.000000e+00
bigcom33         0.000000e+00  0.000000e+00
bigcom34         0.000000e+00  0.000000e+00
bigcom36         0.000000e+00  0.000000e+00
bigcom37         0.000000e+00  0.000000e+00
bigcom38         0.000000e+00  0.000000e+00
bigcom39         0.000000e+00  0.000000e+00
bigcom40        -2.857143e-05  4.000000e-02
bigcom43         0.000000e+00  0.000000e+00
bigcom44         0.000000e+00  0.000000e+00
bigcom46         0.000000e+00  0.000000e+00
bigcom47         0.000000e+00  0.000000e+00
bigcom49         0.000000e+00  0.000000e+00
bigcom50         0.000000e+00  0.000000e+00
bigcom51         0.000000e+00  0.000000e+00
bigcom52         0.000000e+00  0.000000e+00
bigcom54         0.000000e+00  0.000000e+00
bigcom56         0.000000e+00  0.000000e+00
bigcom62         0.000000e+00  0.000000e+00
bigcom66         0.000000e+00  0.000000e+00
bigcom68         0.000000e+00  0.000000e+00
bigcom69         0.000000e+00  0.000000e+00
bigcom71         0.000000e+00  0.000000e+00
bigcom72         0.000000e+00  0.000000e+00
bigcom73         0.000000e+00  0.000000e+00
bigcom74         0.000000e+00  0.000000e+00
bigcom75         0.000000e+00  0.000000e+00
bigcom76         0.000000e+00  0.000000e+00
bigcom77         0.000000e+00  0.000000e+00
bigcom79         0.000000e+00  0.000000e+00
bigcom80         0.000000e+00  0.000000e+00
bigcom82         0.000000e+00  1.734723e-20
bigcom83         0.000000e+00  0.000000e+00
bigcom84         0.000000e+00  0.000000e+00
bigcom85         0.000000e+00  0.000000e+00
bigcom87         0.000000e+00  0.000000e+00
bigcom89         0.000000e+00  0.000000e+00
bigcom91         0.000000e+00  0.000000e+00
bigcom92         0.000000e+00  0.000000e+00
bigcom93         0.000000e+00  0.000000e+00
bigcom96         0.000000e+00  0.000000e+00
bigcom97         0.000000e+00  6.938894e-20
bigcom98         0.000000e+00  0.000000e+00
bigcom99         0.000000e+00  0.000000e+00
bigcom101        0.000000e+00  0.000000e+00
bigcom104        0.000000e+00  0.000000e+00
bigcom106        0.000000e+00  0.000000e+00
bigcom109        0.000000e+00  0.000000e+00
bigcom113        0.000000e+00  0.000000e+00
bigcom116        0.000000e+00  0.000000e+00
bigcom120        0.000000e+00  0.000000e+00
bigcom123        0.000000e+00  0.000000e+00
bigcom126        0.000000e+00  0.000000e+00
bigcom127        0.000000e+00  0.000000e+00
bigcom137        0.000000e+00  0.000000e+00
bigcom139        0.000000e+00  0.000000e+00
bigcom140        0.000000e+00  0.000000e+00
bigcom143        0.000000e+00  0.000000e+00
bigcom145        0.000000e+00  0.000000e+00
bigcom146        0.000000e+00  0.000000e+00
bigcom147        0.000000e+00  0.000000e+00
bigcom149        0.000000e+00  0.000000e+00
bigcom153        0.000000e+00  0.000000e+00
bigcom154        0.000000e+00  0.000000e+00
bigcom156        0.000000e+00  0.000000e+00
bigcom157        0.000000e+00  0.000000e+00
bigcom158        0.000000e+00  0.000000e+00
bigcom160        0.000000e+00  0.000000e+00
bigcom161        0.000000e+00  0.000000e+00
bigcom162        0.000000e+00  0.000000e+00
bigcom164        0.000000e+00  0.000000e+00
bigcom166        0.000000e+00  0.000000e+00
bigcom167        0.000000e+00  0.000000e+00
bigcom171        0.000000e+00  0.000000e+00
bigcom173        0.000000e+00  0.000000e+00
bigcom175        0.000000e+00  0.000000e+00
bigcom176        0.000000e+00  0.000000e+00
bigcom177        0.000000e+00  0.000000e+00
bigcom178        0.000000e+00  0.000000e+00
bigcom180        0.000000e+00  0.000000e+00
bigcom181        0.000000e+00  1.734723e-20
bigcom184        0.000000e+00  0.000000e+00
bigcom186        0.000000e+00  0.000000e+00
bigcom187        0.000000e+00  0.000000e+00
bigcom189        0.000000e+00  0.000000e+00
bigcom194        0.000000e+00  0.000000e+00
bigcom195        0.000000e+00  1.734723e-20
bigcom196        0.000000e+00  0.000000e+00
bigcom204        0.000000e+00  0.000000e+00
bigcom205        0.000000e+00  0.000000e+00
bigcom212        0.000000e+00  0.000000e+00
bigcom214        0.000000e+00  0.000000e+00
bigcom222        0.000000e+00  0.000000e+00
bigcom223        0.000000e+00  0.000000e+00
bigcom226        0.000000e+00  0.000000e+00
bigcom227        0.000000e+00  0.000000e+00
bigcom229        0.000000e+00  0.000000e+00
bigcom233        0.000000e+00  0.000000e+00
bigcom236        0.000000e+00  0.000000e+00
bigcom237        0.000000e+00  0.000000e+00
bigcom246        0.000000e+00  0.000000e+00
bigcom248        0.000000e+00  0.000000e+00
bigcom249        0.000000e+00  0.000000e+00
bigcom250        0.000000e+00  0.000000e+00
bigcom254        0.000000e+00  0.000000e+00
bigcom266        0.000000e+00  0.000000e+00
bigcom269        0.000000e+00  0.000000e+00
bigcom272        0.000000e+00  0.000000e+00
bigcom274        0.000000e+00  0.000000e+00
bigcom281        0.000000e+00  0.000000e+00
bigcom291        0.000000e+00  0.000000e+00
bigcom292        0.000000e+00  0.000000e+00
bigcom295        0.000000e+00  0.000000e+00
bigcom299        0.000000e+00  0.000000e+00
bigcom301        0.000000e+00  0.000000e+00
bigcom306        0.000000e+00  0.000000e+00
bigcom309        0.000000e+00  0.000000e+00
bigcom314        0.000000e+00  0.000000e+00
bigcom321        0.000000e+00  0.000000e+00
bigcom341        0.000000e+00  0.000000e+00
bigcom350        0.000000e+00  0.000000e+00
bigcom353        0.000000e+00  0.000000e+00
bigcom359        0.000000e+00  0.000000e+00
bigcom363        0.000000e+00  0.000000e+00
bigcom365        0.000000e+00  0.000000e+00
bigcom385        0.000000e+00  0.000000e+00
bigcom386        0.000000e+00  0.000000e+00
bigcom408        0.000000e+00  0.000000e+00
bigcom412        0.000000e+00  0.000000e+00
bigcom480        0.000000e+00  0.000000e+00
spin_vertex      4.266473e-04  1.097464e-01
membership_s1    0.000000e+00  0.000000e+00
membership_s3    0.000000e+00  0.000000e+00
membership_s4    0.000000e+00  8.673617e-21
membership_s5    2.070918e-04  8.569819e-02
membership_s6    0.000000e+00  0.000000e+00
membership_s7    0.000000e+00  1.734723e-20
membership_s8    0.000000e+00  0.000000e+00
membership_s9    0.000000e+00  0.000000e+00
membership_s11   0.000000e+00  0.000000e+00
membership_s12   0.000000e+00  0.000000e+00
membership_s14   0.000000e+00  0.000000e+00
membership_s15   0.000000e+00  0.000000e+00
membership_s16   0.000000e+00  0.000000e+00
membership_s17   0.000000e+00  0.000000e+00
membership_s18   0.000000e+00  0.000000e+00
membership_s20   0.000000e+00  0.000000e+00
membership_s21   0.000000e+00  0.000000e+00
membership_s22   0.000000e+00  0.000000e+00
membership_s24   0.000000e+00  0.000000e+00
membership_s25   0.000000e+00  0.000000e+00
membership_s26   0.000000e+00  0.000000e+00
membership_s27   0.000000e+00  1.734723e-20
membership_s28   0.000000e+00  0.000000e+00
membership_s30   7.619048e-05  1.093939e-02
membership_s31   0.000000e+00  0.000000e+00
membership_s32   0.000000e+00  0.000000e+00
membership_s33   0.000000e+00  0.000000e+00
membership_s36   0.000000e+00  0.000000e+00
membership_s37   0.000000e+00  0.000000e+00
V1               1.285857e-04  5.276426e-01
V2              -1.247336e-05  2.207586e-01
pdi              4.714463e-04  1.105741e-01
adhesion         4.450898e-04  2.028343e-01
cohesion         4.831074e-04  2.483395e-01
inner            1.216718e-03  3.442995e-01
outer            5.221092e-04  2.430589e-01
ioratio          5.168204e-04  2.823906e-01
comsize          2.773824e-04  3.352177e-01
[1] "Dataset: high_CT Model GLM, run: 2 of 5 2015-06-22 18:17:43"
[1] "glmnet variable coefficients"
                         [,1]          [,2]
(Intercept)     -3.879500e+00 -2.912022e+01
graph0           8.426684e-41 -1.814913e-04
graph1           1.804098e-44 -8.996628e-08
graph2           8.104701e-41  9.840253e-05
graph3           2.863460e-45 -5.967248e-09
graph4          -1.361791e-47 -4.444990e-11
graph5           1.753979e-42 -8.118966e-07
graph6           2.744341e-44 -2.268097e-08
graph7           3.135452e-42  1.580067e-06
graph8           7.422642e-41  6.233484e-05
graph9           7.264666e-47 -1.555486e-10
graph10          2.630628e-49 -3.237429e-12
graph11         -3.864768e-50 -6.791301e-14
graph12          1.535831e-46 -2.650752e-10
graph13          1.864874e-45 -2.723906e-10
graph14         -4.931432e-49 -3.023792e-11
graph15          6.309791e-44 -6.855036e-08
graph16          5.468676e-46 -1.131661e-09
graph17          1.234179e-45 -1.842507e-09
graph18          4.282320e-44  9.550372e-09
graph19          1.110532e-44 -1.215040e-09
graph20          8.205558e-44 -2.088564e-07
graph21          5.973382e-44 -1.742820e-08
graph22          1.727721e-43 -2.149646e-07
graph23          8.299446e-44 -2.267259e-08
graph24          1.432708e-43 -2.725275e-08
graph25          8.313322e-43  7.811893e-07
graph26          7.850280e-43 -2.517977e-07
graph27          4.940419e-42  6.687623e-06
graph28          6.970442e-42  1.399794e-06
graph29          7.179343e-41 -1.752638e-05
orbit0           8.426684e-41 -1.806613e-04
orbit1           6.489837e-42  3.355100e-06
orbit2           6.671710e-45 -9.879069e-08
orbit3           8.104701e-41  9.858208e-05
orbit4           1.589233e-43 -1.588429e-08
orbit5           2.363415e-45 -6.352281e-09
orbit6          -1.145309e-45 -2.080487e-08
orbit7          -1.317185e-47 -3.605908e-11
orbit8           1.753979e-42 -8.037788e-07
orbit9           4.132604e-42  7.387297e-06
orbit10          3.139026e-43  4.588155e-08
orbit11          1.365488e-44 -3.804652e-08
orbit12          1.717605e-41  1.823286e-05
orbit13          3.320333e-42  6.919032e-07
orbit14          7.422642e-41  6.217402e-05
orbit15          4.605408e-45  4.250509e-09
orbit16          5.561365e-47 -2.174264e-10
orbit17          7.449781e-46 -6.430728e-10
orbit18          7.621799e-46  1.936952e-11
orbit19          3.504864e-46  1.803181e-11
orbit20          2.207358e-47 -2.225877e-10
orbit21         -1.111421e-49 -2.169330e-12
orbit22         -1.259345e-47 -6.773575e-11
orbit23         -3.070376e-50 -2.519055e-14
orbit24          2.275144e-44  1.783427e-08
orbit25          7.306954e-45  4.807779e-09
orbit26          1.084803e-46 -3.306194e-10
orbit27          9.713083e-44  4.744197e-08
orbit28          2.957611e-45 -3.154837e-09
orbit29          1.367519e-44  1.238374e-08
orbit30          2.752526e-45 -3.123611e-09
orbit31          8.392071e-46  2.291267e-09
orbit32          8.327911e-47 -1.624505e-09
orbit33         -1.574421e-48 -1.430247e-11
orbit34          6.309791e-44 -6.846806e-08
orbit35          1.365366e-43  1.129309e-07
orbit36          1.144454e-44 -1.471097e-08
orbit37          9.746555e-45  2.252019e-09
orbit38          1.603917e-46 -1.430747e-09
orbit39          2.551438e-43  5.572856e-07
orbit40          3.137920e-44  3.599517e-08
orbit41          7.956251e-45 -2.129290e-08
orbit42          6.193842e-46 -2.304265e-09
orbit43          2.251087e-43  5.573112e-07
orbit44          2.570508e-44 -1.101060e-07
orbit45          7.016814e-43  1.677177e-06
orbit46          2.110358e-43  4.469718e-08
orbit47          1.013651e-44 -2.066386e-08
orbit48          2.656053e-44  1.074280e-08
orbit49          8.727691e-43  9.968560e-07
orbit50          4.925717e-44 -3.405283e-07
orbit51          2.773851e-43  2.144859e-07
orbit52          8.227567e-43 -2.982005e-07
orbit53          7.234882e-44 -5.798339e-08
orbit54          1.618245e-42  2.090800e-06
orbit55          1.352979e-43 -3.733263e-07
orbit56          4.464225e-42  1.388027e-05
orbit57          1.955970e-43 -6.701845e-08
orbit58          7.738888e-44 -2.363398e-08
orbit59          1.193560e-42  1.183296e-06
orbit60          3.507006e-43 -2.392639e-07
orbit61          2.163375e-43 -5.667384e-08
orbit62          9.637716e-42  2.111156e-05
orbit63          1.423061e-42  1.580361e-06
orbit64          1.973222e-42  9.913399e-07
orbit65          1.448817e-41  1.855336e-05
orbit66          2.663055e-42 -2.259104e-06
orbit67          1.023987e-42 -1.801399e-07
orbit68          7.447292e-42  5.935369e-06
orbit69          1.143785e-41  3.168254e-05
orbit70          3.211694e-41  2.132109e-05
orbit71          8.093780e-42 -1.056003e-07
orbit72          7.179343e-41 -1.750461e-05
AP              -4.977833e-40 -4.910300e-02
bet              1.500521e-45 -1.482614e-08
ecc              1.944411e-38  1.202333e-01
eccrad           1.166647e-37  7.213277e-01
close            6.679621e-37 -6.574587e-02
constraint      -1.053928e-36  2.012374e-01
coreness         7.650127e-39  1.936831e-02
knn              2.077355e-40  2.837878e-04
hubscore         3.044659e-37  2.269898e-01
pagerank        -4.573804e-36 -6.916880e+01
trans            3.701185e-37  2.006013e+00
evcent           3.039010e-37  2.092441e-01
first            8.426684e-41 -1.813001e-04
upto_second      9.259592e-42  6.603446e-07
upto_third       1.533159e-41 -2.100829e-06
upto_fourth      1.875549e-40  5.060503e-05
upto_fifth       8.536559e-40 -3.846703e-03
upto_sixth       3.081885e-39  5.404077e-03
second           9.548263e-42  1.652191e-06
third           -8.299955e-42 -6.198581e-06
fourth          -1.660347e-41  2.832368e-06
fifth           -2.168692e-40 -1.142987e-04
sixth           -9.719866e-40  4.921716e-03
ratio1          -2.561997e-40 -5.315525e-04
ratio2          -3.716143e-39 -5.036649e-03
ratio3          -1.394526e-37  4.326358e-02
ratio4           6.834940e-38 -9.681720e-01
ratio5           7.675085e-37  3.610340e+00
ratio6          -3.961373e-38  1.173984e-01
selfinter        3.093724e-38  2.778520e-01
walktrap_vertex  1.244569e-38  8.878880e-02
bigcom1         -2.497159e-38 -1.260400e-01
bigcom2          0.000000e+00  0.000000e+00
bigcom3          1.890002e-38  6.156335e-01
bigcom4         -1.594896e-38 -3.516133e-02
bigcom6          0.000000e+00  0.000000e+00
bigcom8         -2.144588e-38 -1.777017e-01
bigcom9         -2.048886e-38 -5.486763e-02
bigcom11         0.000000e+00  0.000000e+00
bigcom13        -2.048886e-38 -2.726832e-02
bigcom15        -2.053051e-38 -9.807020e-02
bigcom16         0.000000e+00  0.000000e+00
bigcom21        -2.055139e-38 -5.772545e-02
bigcom22        -2.086986e-38 -2.034613e-01
bigcom24         0.000000e+00  0.000000e+00
bigcom26        -2.063536e-38 -1.355651e-01
bigcom28         9.164017e-38  2.547247e-01
bigcom30        -2.067761e-38 -6.956291e-02
bigcom31         0.000000e+00  0.000000e+00
bigcom32         0.000000e+00  0.000000e+00
bigcom33         0.000000e+00  0.000000e+00
bigcom34         0.000000e+00  0.000000e+00
bigcom36        -2.046811e-38 -1.715463e-02
bigcom37         0.000000e+00  0.000000e+00
bigcom38         0.000000e+00  0.000000e+00
bigcom39         0.000000e+00  0.000000e+00
bigcom40         2.097646e-38  7.051324e-02
bigcom43         0.000000e+00  0.000000e+00
bigcom44        -2.072002e-38 -1.361316e-01
bigcom46         0.000000e+00  0.000000e+00
bigcom47         0.000000e+00  0.000000e+00
bigcom49         0.000000e+00  0.000000e+00
bigcom50         0.000000e+00  0.000000e+00
bigcom51         0.000000e+00  0.000000e+00
bigcom52         0.000000e+00  0.000000e+00
bigcom54         0.000000e+00  0.000000e+00
bigcom56         0.000000e+00  0.000000e+00
bigcom62         0.000000e+00  0.000000e+00
bigcom66         0.000000e+00  0.000000e+00
bigcom68         0.000000e+00  0.000000e+00
bigcom69         0.000000e+00  0.000000e+00
bigcom71         0.000000e+00  0.000000e+00
bigcom72         0.000000e+00  0.000000e+00
bigcom73        -2.046811e-38 -8.565808e-02
bigcom74         0.000000e+00  0.000000e+00
bigcom75         0.000000e+00  0.000000e+00
bigcom76         0.000000e+00  0.000000e+00
bigcom77         0.000000e+00  0.000000e+00
bigcom79         0.000000e+00  0.000000e+00
bigcom80         0.000000e+00  0.000000e+00
bigcom82        -2.046811e-38 -3.221727e-02
bigcom83         0.000000e+00  0.000000e+00
bigcom84         0.000000e+00  0.000000e+00
bigcom85         0.000000e+00  0.000000e+00
bigcom87         0.000000e+00  0.000000e+00
bigcom89         0.000000e+00  0.000000e+00
bigcom91         0.000000e+00  0.000000e+00
bigcom92        -2.048886e-38 -9.180984e-02
bigcom93         0.000000e+00  0.000000e+00
bigcom96         0.000000e+00  0.000000e+00
bigcom97        -2.048886e-38 -1.025035e-01
bigcom98         0.000000e+00  0.000000e+00
bigcom99         0.000000e+00  0.000000e+00
bigcom101        0.000000e+00  0.000000e+00
bigcom104       -2.046811e-38 -1.484252e-02
bigcom106        0.000000e+00  0.000000e+00
bigcom109        0.000000e+00  0.000000e+00
bigcom113        0.000000e+00  0.000000e+00
bigcom116       -2.046811e-38 -8.639053e-02
bigcom120        0.000000e+00  0.000000e+00
bigcom123        0.000000e+00  0.000000e+00
bigcom126        0.000000e+00  0.000000e+00
bigcom127        0.000000e+00  0.000000e+00
bigcom137        0.000000e+00  0.000000e+00
bigcom139        0.000000e+00  0.000000e+00
bigcom140        0.000000e+00  0.000000e+00
bigcom143        0.000000e+00  0.000000e+00
bigcom145        0.000000e+00  0.000000e+00
bigcom146        0.000000e+00  0.000000e+00
bigcom147       -2.048886e-38 -7.562917e-02
bigcom149        0.000000e+00  0.000000e+00
bigcom153        0.000000e+00  0.000000e+00
bigcom154       -2.046811e-38 -6.401594e-02
bigcom156        0.000000e+00  0.000000e+00
bigcom157        0.000000e+00  0.000000e+00
bigcom158        0.000000e+00  0.000000e+00
bigcom160        0.000000e+00  0.000000e+00
bigcom161        0.000000e+00  0.000000e+00
bigcom162        0.000000e+00  0.000000e+00
bigcom164        0.000000e+00  0.000000e+00
bigcom166        0.000000e+00  0.000000e+00
bigcom167       -2.048886e-38 -3.400940e-02
bigcom171        0.000000e+00  0.000000e+00
bigcom173        0.000000e+00  0.000000e+00
bigcom175        0.000000e+00  0.000000e+00
bigcom176        0.000000e+00  0.000000e+00
bigcom177        0.000000e+00  0.000000e+00
bigcom178        0.000000e+00  0.000000e+00
bigcom180        0.000000e+00  0.000000e+00
bigcom181       -2.048886e-38 -3.135045e-02
bigcom184        0.000000e+00  0.000000e+00
bigcom186        0.000000e+00  0.000000e+00
bigcom187        0.000000e+00  0.000000e+00
bigcom189       -2.046811e-38 -8.104017e-02
bigcom194        0.000000e+00  0.000000e+00
bigcom195       -2.046811e-38 -3.338979e-02
bigcom196        0.000000e+00  0.000000e+00
bigcom204        0.000000e+00  0.000000e+00
bigcom205        0.000000e+00  0.000000e+00
bigcom212        0.000000e+00  0.000000e+00
bigcom214        0.000000e+00  0.000000e+00
bigcom222        0.000000e+00  0.000000e+00
bigcom223        0.000000e+00  0.000000e+00
bigcom226        0.000000e+00  0.000000e+00
bigcom227        0.000000e+00  0.000000e+00
bigcom229        0.000000e+00  0.000000e+00
bigcom233        0.000000e+00  0.000000e+00
bigcom236        0.000000e+00  0.000000e+00
bigcom237        0.000000e+00  0.000000e+00
bigcom246        0.000000e+00  0.000000e+00
bigcom248       -2.046811e-38 -1.454923e-01
bigcom249        0.000000e+00  0.000000e+00
bigcom250        0.000000e+00  0.000000e+00
bigcom254        0.000000e+00  0.000000e+00
bigcom266        0.000000e+00  0.000000e+00
bigcom269       -2.046811e-38 -7.992255e-02
bigcom272        0.000000e+00  0.000000e+00
bigcom274       -2.053051e-38 -2.913843e-02
bigcom281        0.000000e+00  0.000000e+00
bigcom291        0.000000e+00  0.000000e+00
bigcom292        0.000000e+00  0.000000e+00
bigcom295        0.000000e+00  0.000000e+00
bigcom299        0.000000e+00  0.000000e+00
bigcom301        0.000000e+00  0.000000e+00
bigcom306        0.000000e+00  0.000000e+00
bigcom309        0.000000e+00  0.000000e+00
bigcom314        0.000000e+00  0.000000e+00
bigcom321       -2.046811e-38 -2.311587e-02
bigcom341        0.000000e+00  0.000000e+00
bigcom350        0.000000e+00  0.000000e+00
bigcom353        0.000000e+00  0.000000e+00
bigcom359        0.000000e+00  0.000000e+00
bigcom363        0.000000e+00  0.000000e+00
bigcom365        0.000000e+00  0.000000e+00
bigcom385        0.000000e+00  0.000000e+00
bigcom386        0.000000e+00  0.000000e+00
bigcom408        0.000000e+00  0.000000e+00
bigcom412        0.000000e+00  0.000000e+00
bigcom480        0.000000e+00  0.000000e+00
spin_vertex      5.135855e-38  1.426033e-02
membership_s1   -2.146867e-38 -1.909662e-01
membership_s3    0.000000e+00  0.000000e+00
membership_s4    2.094812e-38  1.373970e-01
membership_s5   -1.757312e-39  1.683605e-01
membership_s6   -2.057232e-38 -6.303434e-02
membership_s7   -2.162957e-38 -1.051141e-01
membership_s8    0.000000e+00  0.000000e+00
membership_s9    0.000000e+00  0.000000e+00
membership_s11   0.000000e+00  0.000000e+00
membership_s12   0.000000e+00  0.000000e+00
membership_s14   0.000000e+00  0.000000e+00
membership_s15  -2.061431e-38 -4.986358e-02
membership_s16   0.000000e+00  0.000000e+00
membership_s17   0.000000e+00  0.000000e+00
membership_s18  -2.061431e-38 -6.803666e-02
membership_s20   0.000000e+00  0.000000e+00
membership_s21  -2.053051e-38 -8.607615e-02
membership_s22   0.000000e+00  0.000000e+00
membership_s24   0.000000e+00  0.000000e+00
membership_s25   0.000000e+00  0.000000e+00
membership_s26   0.000000e+00  0.000000e+00
membership_s27  -2.198261e-38 -1.227730e-01
membership_s28   0.000000e+00  0.000000e+00
membership_s30   3.438902e-38  7.207157e-02
membership_s31  -2.089144e-38 -6.927602e-02
membership_s32  -2.137780e-38 -1.583427e-01
membership_s33   0.000000e+00  0.000000e+00
membership_s36  -2.503348e-38 -1.335998e-01
membership_s37  -2.059329e-38 -6.639920e-02
V1               4.122441e-37  6.931086e-01
V2               3.542235e-38  3.328182e-01
pdi             -9.823815e-37 -5.406700e+00
adhesion        -1.224063e-41  9.084808e-07
cohesion         2.447864e-41 -1.896265e-06
inner            1.185377e-42 -2.382514e-05
outer           -2.676036e-42 -6.977578e-05
ioratio         -9.994833e-38  7.141519e-01
comsize          3.836391e-41  2.312648e-04
[1] "Dataset: high_CT Model GBM, run: 3 of 5 2015-06-22 18:17:55"
Iter   TrainDeviance   ValidDeviance   StepSize   Improve
     1        0.2351            -nan     0.0100   -0.0001
     2        0.2297            -nan     0.0100    0.0001
     3        0.2246            -nan     0.0100    0.0004
     4        0.2217            -nan     0.0100   -0.0001
     5        0.2191            -nan     0.0100    0.0005
     6        0.2161            -nan     0.0100    0.0000
     7        0.2115            -nan     0.0100    0.0003
     8        0.2091            -nan     0.0100    0.0001
     9        0.2066            -nan     0.0100    0.0002
    10        0.2038            -nan     0.0100    0.0003
    20        0.1810            -nan     0.0100    0.0000
    40        0.1472            -nan     0.0100    0.0000
    60        0.1263            -nan     0.0100   -0.0000
    80        0.1111            -nan     0.0100   -0.0001
   100        0.0993            -nan     0.0100   -0.0001
   120        0.0882            -nan     0.0100    0.0000
   130        0.0839            -nan     0.0100   -0.0001

[1] "GBM variable coefficients"
                            var      rel.inf
trans                     trans 5.176797e+00
ratio5                   ratio5 5.044944e+00
orbit70                 orbit70 4.964897e+00
orbit56                 orbit56 3.792211e+00
orbit65                 orbit65 3.739166e+00
comsize                 comsize 3.679544e+00
orbit49                 orbit49 3.106685e+00
orbit39                 orbit39 3.106674e+00
spin_vertex         spin_vertex 2.583541e+00
sixth                     sixth 2.523108e+00
bigcom28               bigcom28 2.483991e+00
walktrap_vertex walktrap_vertex 2.133852e+00
bet                         bet 2.101202e+00
orbit54                 orbit54 1.914252e+00
outer                     outer 1.847993e+00
ratio4                   ratio4 1.705741e+00
V2                           V2 1.663863e+00
third                     third 1.487517e+00
graph23                 graph23 1.428015e+00
upto_fifth           upto_fifth 1.418401e+00
knn                         knn 1.396586e+00
inner                     inner 1.315347e+00
ioratio                 ioratio 1.292709e+00
V1                           V1 1.270686e+00
pagerank               pagerank 1.206742e+00
cohesion               cohesion 1.156328e+00
constraint           constraint 1.145978e+00
orbit22                 orbit22 1.129817e+00
orbit36                 orbit36 1.117072e+00
graph29                 graph29 1.107872e+00
orbit25                 orbit25 1.084186e+00
orbit62                 orbit62 1.047769e+00
graph27                 graph27 1.002630e+00
orbit64                 orbit64 9.246766e-01
graph11                 graph11 9.149772e-01
graph20                 graph20 9.100497e-01
upto_fourth         upto_fourth 8.377593e-01
orbit40                 orbit40 7.883423e-01
orbit69                 orbit69 7.844270e-01
orbit4                   orbit4 7.781538e-01
orbit18                 orbit18 7.381396e-01
graph8                   graph8 7.110544e-01
orbit24                 orbit24 7.082525e-01
orbit1                   orbit1 7.017104e-01
orbit31                 orbit31 6.992303e-01
graph2                   graph2 6.859120e-01
orbit44                 orbit44 6.794467e-01
orbit50                 orbit50 6.438895e-01
graph1                   graph1 5.981039e-01
orbit45                 orbit45 5.635405e-01
upto_second         upto_second 5.614964e-01
orbit68                 orbit68 5.530623e-01
graph26                 graph26 5.449536e-01
orbit46                 orbit46 5.278529e-01
orbit63                 orbit63 5.121253e-01
ratio2                   ratio2 4.844128e-01
AP                           AP 4.838881e-01
orbit59                 orbit59 4.592838e-01
graph17                 graph17 4.531233e-01
orbit58                 orbit58 4.505263e-01
graph4                   graph4 4.419264e-01
fifth                     fifth 4.392324e-01
orbit6                   orbit6 3.997569e-01
orbit37                 orbit37 3.892034e-01
orbit32                 orbit32 3.730279e-01
orbit67                 orbit67 3.696232e-01
ratio6                   ratio6 3.523973e-01
graph25                 graph25 3.425643e-01
orbit42                 orbit42 3.385566e-01
orbit41                 orbit41 3.308416e-01
orbit52                 orbit52 3.297550e-01
membership_s6     membership_s6 3.221047e-01
ratio3                   ratio3 2.939360e-01
graph16                 graph16 2.770003e-01
orbit43                 orbit43 2.724328e-01
graph10                 graph10 2.674658e-01
orbit48                 orbit48 2.673981e-01
orbit21                 orbit21 2.665671e-01
orbit16                 orbit16 2.637919e-01
orbit57                 orbit57 2.523798e-01
orbit33                 orbit33 2.487884e-01
orbit66                 orbit66 2.427157e-01
ratio1                   ratio1 2.247707e-01
orbit27                 orbit27 2.212651e-01
graph28                 graph28 2.181883e-01
graph0                   graph0 2.160675e-01
graph9                   graph9 2.105654e-01
orbit30                 orbit30 2.100957e-01
orbit55                 orbit55 2.058700e-01
adhesion               adhesion 1.981346e-01
second                   second 1.872011e-01
orbit11                 orbit11 1.596935e-01
orbit19                 orbit19 1.592675e-01
orbit71                 orbit71 1.543404e-01
orbit38                 orbit38 1.509060e-01
membership_s5     membership_s5 1.475529e-01
orbit5                   orbit5 1.363892e-01
graph6                   graph6 1.256993e-01
orbit35                 orbit35 1.203406e-01
graph14                 graph14 1.195383e-01
orbit12                 orbit12 1.158582e-01
graph5                   graph5 1.109375e-01
bigcom3                 bigcom3 1.049583e-01
upto_third           upto_third 7.869010e-02
graph22                 graph22 7.723687e-02
orbit9                   orbit9 6.849421e-02
orbit29                 orbit29 5.283137e-02
graph7                   graph7 4.999819e-02
graph3                   graph3 3.163750e-02
orbit17                 orbit17 2.843947e-02
bigcom40               bigcom40 2.692942e-02
coreness               coreness 2.546480e-02
orbit2                   orbit2 2.355229e-02
orbit28                 orbit28 2.080693e-02
orbit60                 orbit60 1.679093e-02
graph15                 graph15 1.674314e-02
graph18                 graph18 1.668552e-02
membership_s30   membership_s30 2.715096e-03
graph24                 graph24 2.216594e-03
upto_sixth           upto_sixth 1.560216e-03
graph12                 graph12 1.101255e-03
graph21                 graph21 8.945672e-04
evcent                   evcent 8.481200e-04
orbit51                 orbit51 7.435148e-04
orbit23                 orbit23 4.132216e-04
fourth                   fourth 3.669203e-04
graph13                 graph13 3.134570e-04
membership_s4     membership_s4 2.628658e-04
orbit61                 orbit61 2.453460e-04
graph19                 graph19 2.072011e-04
orbit7                   orbit7 1.472203e-04
orbit26                 orbit26 3.465623e-05
orbit20                 orbit20 1.290497e-05
pdi                         pdi 3.623277e-06
orbit0                   orbit0 0.000000e+00
orbit3                   orbit3 0.000000e+00
orbit8                   orbit8 0.000000e+00
orbit10                 orbit10 0.000000e+00
orbit13                 orbit13 0.000000e+00
orbit14                 orbit14 0.000000e+00
orbit15                 orbit15 0.000000e+00
orbit34                 orbit34 0.000000e+00
orbit47                 orbit47 0.000000e+00
orbit53                 orbit53 0.000000e+00
orbit72                 orbit72 0.000000e+00
ecc                         ecc 0.000000e+00
eccrad                   eccrad 0.000000e+00
close                     close 0.000000e+00
hubscore               hubscore 0.000000e+00
first                     first 0.000000e+00
selfinter             selfinter 0.000000e+00
bigcom1                 bigcom1 0.000000e+00
bigcom2                 bigcom2 0.000000e+00
bigcom4                 bigcom4 0.000000e+00
bigcom6                 bigcom6 0.000000e+00
bigcom8                 bigcom8 0.000000e+00
bigcom9                 bigcom9 0.000000e+00
bigcom11               bigcom11 0.000000e+00
bigcom13               bigcom13 0.000000e+00
bigcom15               bigcom15 0.000000e+00
bigcom16               bigcom16 0.000000e+00
bigcom21               bigcom21 0.000000e+00
bigcom22               bigcom22 0.000000e+00
bigcom24               bigcom24 0.000000e+00
bigcom26               bigcom26 0.000000e+00
bigcom30               bigcom30 0.000000e+00
bigcom31               bigcom31 0.000000e+00
bigcom32               bigcom32 0.000000e+00
bigcom33               bigcom33 0.000000e+00
bigcom34               bigcom34 0.000000e+00
bigcom36               bigcom36 0.000000e+00
bigcom37               bigcom37 0.000000e+00
bigcom38               bigcom38 0.000000e+00
bigcom39               bigcom39 0.000000e+00
bigcom43               bigcom43 0.000000e+00
bigcom44               bigcom44 0.000000e+00
bigcom46               bigcom46 0.000000e+00
bigcom47               bigcom47 0.000000e+00
bigcom49               bigcom49 0.000000e+00
bigcom50               bigcom50 0.000000e+00
bigcom51               bigcom51 0.000000e+00
bigcom52               bigcom52 0.000000e+00
bigcom54               bigcom54 0.000000e+00
bigcom56               bigcom56 0.000000e+00
bigcom62               bigcom62 0.000000e+00
bigcom66               bigcom66 0.000000e+00
bigcom68               bigcom68 0.000000e+00
bigcom69               bigcom69 0.000000e+00
bigcom71               bigcom71 0.000000e+00
bigcom72               bigcom72 0.000000e+00
bigcom73               bigcom73 0.000000e+00
bigcom74               bigcom74 0.000000e+00
bigcom75               bigcom75 0.000000e+00
bigcom76               bigcom76 0.000000e+00
bigcom77               bigcom77 0.000000e+00
bigcom79               bigcom79 0.000000e+00
bigcom80               bigcom80 0.000000e+00
bigcom82               bigcom82 0.000000e+00
bigcom83               bigcom83 0.000000e+00
bigcom84               bigcom84 0.000000e+00
bigcom85               bigcom85 0.000000e+00
bigcom87               bigcom87 0.000000e+00
bigcom89               bigcom89 0.000000e+00
bigcom91               bigcom91 0.000000e+00
bigcom92               bigcom92 0.000000e+00
bigcom93               bigcom93 0.000000e+00
bigcom96               bigcom96 0.000000e+00
bigcom97               bigcom97 0.000000e+00
bigcom98               bigcom98 0.000000e+00
bigcom99               bigcom99 0.000000e+00
bigcom101             bigcom101 0.000000e+00
bigcom104             bigcom104 0.000000e+00
bigcom106             bigcom106 0.000000e+00
bigcom109             bigcom109 0.000000e+00
bigcom113             bigcom113 0.000000e+00
bigcom116             bigcom116 0.000000e+00
bigcom120             bigcom120 0.000000e+00
bigcom123             bigcom123 0.000000e+00
bigcom126             bigcom126 0.000000e+00
bigcom127             bigcom127 0.000000e+00
bigcom137             bigcom137 0.000000e+00
bigcom139             bigcom139 0.000000e+00
bigcom140             bigcom140 0.000000e+00
bigcom143             bigcom143 0.000000e+00
bigcom145             bigcom145 0.000000e+00
bigcom146             bigcom146 0.000000e+00
bigcom147             bigcom147 0.000000e+00
bigcom149             bigcom149 0.000000e+00
bigcom153             bigcom153 0.000000e+00
bigcom154             bigcom154 0.000000e+00
bigcom156             bigcom156 0.000000e+00
bigcom157             bigcom157 0.000000e+00
bigcom158             bigcom158 0.000000e+00
bigcom160             bigcom160 0.000000e+00
bigcom161             bigcom161 0.000000e+00
bigcom162             bigcom162 0.000000e+00
bigcom164             bigcom164 0.000000e+00
bigcom166             bigcom166 0.000000e+00
bigcom167             bigcom167 0.000000e+00
bigcom171             bigcom171 0.000000e+00
bigcom173             bigcom173 0.000000e+00
bigcom175             bigcom175 0.000000e+00
bigcom176             bigcom176 0.000000e+00
bigcom177             bigcom177 0.000000e+00
bigcom178             bigcom178 0.000000e+00
bigcom180             bigcom180 0.000000e+00
bigcom181             bigcom181 0.000000e+00
bigcom184             bigcom184 0.000000e+00
bigcom186             bigcom186 0.000000e+00
bigcom187             bigcom187 0.000000e+00
bigcom189             bigcom189 0.000000e+00
bigcom194             bigcom194 0.000000e+00
bigcom195             bigcom195 0.000000e+00
bigcom196             bigcom196 0.000000e+00
bigcom204             bigcom204 0.000000e+00
bigcom205             bigcom205 0.000000e+00
bigcom212             bigcom212 0.000000e+00
bigcom214             bigcom214 0.000000e+00
bigcom222             bigcom222 0.000000e+00
bigcom223             bigcom223 0.000000e+00
bigcom226             bigcom226 0.000000e+00
bigcom227             bigcom227 0.000000e+00
bigcom229             bigcom229 0.000000e+00
bigcom233             bigcom233 0.000000e+00
bigcom236             bigcom236 0.000000e+00
bigcom237             bigcom237 0.000000e+00
bigcom246             bigcom246 0.000000e+00
bigcom248             bigcom248 0.000000e+00
bigcom249             bigcom249 0.000000e+00
bigcom250             bigcom250 0.000000e+00
bigcom254             bigcom254 0.000000e+00
bigcom266             bigcom266 0.000000e+00
bigcom269             bigcom269 0.000000e+00
bigcom272             bigcom272 0.000000e+00
bigcom274             bigcom274 0.000000e+00
bigcom281             bigcom281 0.000000e+00
bigcom291             bigcom291 0.000000e+00
bigcom292             bigcom292 0.000000e+00
bigcom295             bigcom295 0.000000e+00
bigcom299             bigcom299 0.000000e+00
bigcom301             bigcom301 0.000000e+00
bigcom306             bigcom306 0.000000e+00
bigcom309             bigcom309 0.000000e+00
bigcom314             bigcom314 0.000000e+00
bigcom321             bigcom321 0.000000e+00
bigcom341             bigcom341 0.000000e+00
bigcom350             bigcom350 0.000000e+00
bigcom353             bigcom353 0.000000e+00
bigcom359             bigcom359 0.000000e+00
bigcom363             bigcom363 0.000000e+00
bigcom365             bigcom365 0.000000e+00
bigcom385             bigcom385 0.000000e+00
bigcom386             bigcom386 0.000000e+00
bigcom408             bigcom408 0.000000e+00
bigcom412             bigcom412 0.000000e+00
bigcom480             bigcom480 0.000000e+00
membership_s1     membership_s1 0.000000e+00
membership_s3     membership_s3 0.000000e+00
membership_s7     membership_s7 0.000000e+00
membership_s8     membership_s8 0.000000e+00
membership_s9     membership_s9 0.000000e+00
membership_s11   membership_s11 0.000000e+00
membership_s12   membership_s12 0.000000e+00
membership_s14   membership_s14 0.000000e+00
membership_s15   membership_s15 0.000000e+00
membership_s16   membership_s16 0.000000e+00
membership_s17   membership_s17 0.000000e+00
membership_s18   membership_s18 0.000000e+00
membership_s20   membership_s20 0.000000e+00
membership_s21   membership_s21 0.000000e+00
membership_s22   membership_s22 0.000000e+00
membership_s24   membership_s24 0.000000e+00
membership_s25   membership_s25 0.000000e+00
membership_s26   membership_s26 0.000000e+00
membership_s27   membership_s27 0.000000e+00
membership_s28   membership_s28 0.000000e+00
membership_s31   membership_s31 0.000000e+00
membership_s32   membership_s32 0.000000e+00
membership_s33   membership_s33 0.000000e+00
membership_s36   membership_s36 0.000000e+00
membership_s37   membership_s37 0.000000e+00
[1] "Dataset: high_CT Model RF, run: 3 of 5 2015-06-22 18:18:07"
     |      Out-of-bag   |
Tree |      MSE  %Var(y) |
   1 |  0.05914   229.01 |
   2 |  0.05149   199.38 |
   3 |  0.04455   172.49 |
   4 |  0.04649   180.02 |
   5 |  0.04792   185.55 |
   6 |  0.04652   180.14 |
   7 |  0.04354   168.60 |
   8 |   0.0417   161.47 |
   9 |  0.04158   161.00 |
  10 |  0.03959   153.29 |
  11 |  0.03909   151.36 |
  12 |  0.03877   150.10 |
  13 |  0.03668   142.02 |
  14 |  0.03494   135.28 |
  15 |  0.03453   133.71 |
  16 |   0.0338   130.87 |
  17 |   0.0331   128.17 |
  18 |  0.03289   127.34 |
  19 |  0.03268   126.54 |
  20 |  0.03167   122.63 |
  21 |  0.03087   119.51 |
  22 |  0.03083   119.36 |
  23 |  0.03059   118.43 |
  24 |  0.03074   119.04 |
  25 |  0.03068   118.79 |
  26 |  0.03054   118.25 |
  27 |  0.03046   117.95 |
  28 |  0.03072   118.93 |
  29 |  0.03087   119.54 |
  30 |  0.03058   118.40 |
  31 |  0.03045   117.91 |
  32 |  0.02996   115.99 |
  33 |  0.02989   115.72 |
  34 |  0.02989   115.71 |
  35 |  0.02989   115.75 |
  36 |  0.02968   114.93 |
  37 |  0.02978   115.31 |
  38 |  0.02972   115.08 |
  39 |  0.02983   115.50 |
  40 |  0.02987   115.64 |
  41 |   0.0299   115.78 |
  42 |   0.0298   115.39 |
  43 |  0.02976   115.25 |
  44 |  0.02968   114.93 |
  45 |  0.02956   114.46 |
  46 |  0.02952   114.30 |
  47 |   0.0296   114.59 |
  48 |   0.0296   114.60 |
  49 |   0.0297   114.98 |
  50 |  0.02963   114.74 |
  51 |  0.02948   114.16 |
  52 |   0.0294   113.85 |
  53 |  0.02946   114.05 |
  54 |  0.02943   113.95 |
  55 |  0.02937   113.71 |
  56 |  0.02921   113.12 |
  57 |  0.02897   112.15 |
  58 |  0.02906   112.51 |
  59 |  0.02918   112.98 |
  60 |  0.02905   112.47 |
  61 |  0.02911   112.73 |
  62 |  0.02918   112.97 |
  63 |  0.02924   113.23 |
  64 |  0.02911   112.70 |
  65 |  0.02921   113.11 |
  66 |  0.02926   113.30 |
  67 |  0.02919   113.04 |
  68 |  0.02906   112.53 |
  69 |  0.02906   112.52 |
  70 |  0.02901   112.33 |
  71 |  0.02901   112.33 |
  72 |  0.02896   112.12 |
  73 |  0.02891   111.93 |
  74 |  0.02888   111.82 |
  75 |  0.02889   111.87 |
  76 |  0.02889   111.87 |
  77 |  0.02884   111.66 |
  78 |  0.02882   111.61 |
  79 |   0.0288   111.50 |
  80 |  0.02887   111.79 |
  81 |  0.02894   112.05 |
  82 |  0.02901   112.32 |
  83 |  0.02894   112.07 |
  84 |  0.02898   112.20 |
  85 |  0.02894   112.07 |
  86 |  0.02887   111.76 |
  87 |  0.02881   111.56 |
  88 |  0.02879   111.46 |
  89 |  0.02884   111.67 |
  90 |  0.02885   111.70 |
  91 |   0.0289   111.89 |
  92 |  0.02886   111.75 |
  93 |   0.0288   111.53 |
  94 |  0.02886   111.73 |
  95 |   0.0288   111.52 |
  96 |  0.02877   111.39 |
  97 |  0.02875   111.34 |
  98 |  0.02865   110.93 |
  99 |  0.02862   110.82 |
 100 |  0.02847   110.24 |
[1] "Random Forest variable coefficients"
                      %IncMSE IncNodePurity
graph0           1.385210e-04  3.900000e-02
graph1           7.792139e-04  8.148029e-02
graph2           1.722579e-03  6.565595e-02
graph3           3.279828e-04  5.277671e-02
graph4           3.122595e-04  7.927395e-02
graph5           0.000000e+00  1.333333e-02
graph6           1.378794e-03  7.439456e-02
graph7           1.772271e-03  1.356891e-01
graph8           1.925309e-03  2.085857e-01
graph9           5.666362e-04  4.858613e-02
graph10          7.732420e-04  1.589598e-01
graph11          1.059104e-03  1.232715e-01
graph12          5.610639e-05  1.737858e-02
graph13         -1.863363e-06  3.859127e-02
graph14          6.894321e-04  9.248003e-02
graph15          0.000000e+00  4.172877e-17
graph16          5.237381e-04  1.700433e-01
graph17          8.882460e-04  1.053265e-01
graph18         -6.063688e-05  1.278842e-01
graph19          1.170018e-03  7.752571e-02
graph20          4.186926e-04  1.414002e-01
graph21          4.825731e-04  5.024644e-02
graph22          3.169044e-03  2.069520e-01
graph23          7.890653e-04  1.129023e-01
graph24          2.691219e-04  1.077472e-01
graph25          2.673987e-03  1.226420e-01
graph26          1.706641e-03  3.975575e-02
graph27          3.938511e-03  1.772590e-01
graph28          8.568987e-03  3.443247e-01
graph29          1.099635e-03  3.265004e-01
orbit0           0.000000e+00  9.560928e-17
orbit1          -2.770083e-05  3.301786e-02
orbit2           1.277350e-03  1.046550e-01
orbit3           9.106648e-04  1.127965e-01
orbit4           9.587412e-04  9.241209e-02
orbit5           1.626016e-04  2.333333e-02
orbit6           1.127770e-03  1.720008e-01
orbit7           1.371235e-03  6.367196e-02
orbit8           3.706146e-04  4.458747e-02
orbit9           1.220046e-03  2.929667e-02
orbit10         -4.457645e-06  6.417322e-02
orbit11          4.756468e-04  9.859406e-02
orbit12          4.440878e-03  4.982752e-02
orbit13          5.052581e-04  6.641138e-02
orbit14          1.729384e-03  1.175008e-01
orbit15          2.717391e-04  3.607619e-02
orbit16          2.553484e-04  4.872294e-02
orbit17          5.555030e-05  4.371589e-02
orbit18          5.648534e-04  1.883588e-01
orbit19          2.198006e-03  2.307596e-01
orbit20          4.128439e-04  5.768987e-02
orbit21          1.234177e-04  8.486341e-02
orbit22          6.307117e-04  4.331457e-01
orbit23          2.030643e-03  6.406563e-02
orbit24          3.174072e-04  9.093200e-02
orbit25          2.178647e-03  7.656427e-02
orbit26          4.675655e-04  3.618252e-02
orbit27         -5.986004e-05  6.584164e-02
orbit28          2.990628e-04  1.676057e-01
orbit29          2.535949e-04  1.237724e-01
orbit30          5.409501e-05  1.454296e-01
orbit31          2.302822e-04  3.231416e-01
orbit32          9.643876e-05  5.614797e-02
orbit33          2.824076e-04  5.058367e-02
orbit34         -8.365025e-05  3.931818e-02
orbit35          2.534085e-05  6.798030e-02
orbit36          5.607158e-04  1.137584e-01
orbit37          8.174387e-05  9.473684e-03
orbit38          5.272392e-04  5.071091e-02
orbit39          1.365877e-03  4.046196e-01
orbit40          2.233172e-03  1.560413e-01
orbit41          8.167061e-04  1.334598e-01
orbit42          4.467392e-04  7.098381e-02
orbit43          5.772642e-04  6.006540e-02
orbit44          9.603769e-04  6.732061e-02
orbit45          1.382907e-03  5.823173e-02
orbit46          2.278371e-03  2.113183e-01
orbit47          6.632907e-04  1.495211e-01
orbit48          2.673797e-04  1.519608e-03
orbit49          4.409776e-03  4.776307e-01
orbit50          1.623719e-03  1.027654e-01
orbit51          4.368855e-04  8.645217e-02
orbit52          1.836235e-04  5.042691e-02
orbit53          4.855109e-04  1.010866e-01
orbit54          9.266141e-03  6.787739e-01
orbit55          1.403696e-04  4.901577e-02
orbit56          1.284712e-03  3.901232e-01
orbit57          8.664135e-04  1.144724e-01
orbit58          3.388427e-03  1.320882e-01
orbit59          6.815859e-03  2.568050e-01
orbit60          2.653472e-04  3.906104e-02
orbit61          6.776889e-04  7.975639e-02
orbit62          3.839959e-03  2.518503e-01
orbit63          2.629130e-03  1.227542e-01
orbit64          6.974907e-04  1.618913e-01
orbit65          2.164055e-02  8.733000e-01
orbit66          2.055813e-03  1.443984e-01
orbit67          3.839313e-04  7.029262e-02
orbit68          2.292479e-03  2.049591e-01
orbit69          2.405190e-03  1.728116e-01
orbit70          1.503818e-02  4.697530e-01
orbit71          8.248966e-04  8.654972e-02
orbit72          4.479996e-03  2.391657e-01
AP               0.000000e+00  1.714286e-02
bet              4.203776e-04  2.334303e-01
ecc              0.000000e+00  9.230769e-03
eccrad           2.890173e-05  8.571429e-03
close            2.981030e-04  1.858586e-02
constraint       6.392466e-04  2.324200e-01
coreness        -1.423715e-04  2.261111e-02
knn              9.070814e-04  2.421658e-01
hubscore        -2.739347e-05  4.059091e-02
pagerank         9.105535e-04  2.315671e-01
trans            1.713130e-03  6.239679e-01
evcent           1.608974e-04  1.046631e-01
first            2.712981e-04  2.437500e-02
upto_second      2.244494e-04  6.282603e-02
upto_third      -1.737689e-04  3.521313e-02
upto_fourth      1.441719e-03  6.856709e-02
upto_fifth       1.276446e-03  1.108045e-01
upto_sixth       2.659574e-05  2.409091e-02
second           7.468986e-04  1.043691e-01
third            6.210864e-04  2.325429e-01
fourth           8.565862e-05  1.605793e-01
fifth            3.494819e-03  1.262348e-01
sixth            3.590744e-03  2.651231e-01
ratio1           2.547274e-04  1.157117e-01
ratio2           1.062606e-03  1.301833e-01
ratio3           5.690200e-04  1.668535e-01
ratio4           4.124758e-04  3.312938e-01
ratio5           8.439132e-05  8.596638e-01
ratio6           1.667059e-03  2.181268e-01
selfinter        5.602241e-05  1.826087e-02
walktrap_vertex  5.532753e-04  3.474967e-01
bigcom1          0.000000e+00  3.450365e-17
bigcom2          0.000000e+00  0.000000e+00
bigcom3          3.617751e-04  6.957143e-02
bigcom4          0.000000e+00  3.459039e-17
bigcom6          0.000000e+00  0.000000e+00
bigcom8          0.000000e+00  1.214306e-19
bigcom9          0.000000e+00  0.000000e+00
bigcom11         0.000000e+00  0.000000e+00
bigcom13         0.000000e+00  0.000000e+00
bigcom15         0.000000e+00  2.775558e-19
bigcom16         0.000000e+00  0.000000e+00
bigcom21         0.000000e+00  0.000000e+00
bigcom22         0.000000e+00  2.081668e-19
bigcom24         0.000000e+00  0.000000e+00
bigcom26         0.000000e+00  2.775558e-19
bigcom28         1.150146e-03  2.973791e-01
bigcom30         0.000000e+00  0.000000e+00
bigcom31         0.000000e+00  0.000000e+00
bigcom32         0.000000e+00  0.000000e+00
bigcom33         0.000000e+00  0.000000e+00
bigcom34         0.000000e+00  0.000000e+00
bigcom36         0.000000e+00  0.000000e+00
bigcom37         0.000000e+00  0.000000e+00
bigcom38         0.000000e+00  0.000000e+00
bigcom39         0.000000e+00  0.000000e+00
bigcom40        -1.446891e-06  2.142694e-02
bigcom43         0.000000e+00  0.000000e+00
bigcom44         0.000000e+00  2.775558e-19
bigcom46         0.000000e+00  0.000000e+00
bigcom47         0.000000e+00  0.000000e+00
bigcom49         0.000000e+00  0.000000e+00
bigcom50         0.000000e+00  0.000000e+00
bigcom51         0.000000e+00  0.000000e+00
bigcom52         0.000000e+00  0.000000e+00
bigcom54         0.000000e+00  0.000000e+00
bigcom56         0.000000e+00  0.000000e+00
bigcom62         0.000000e+00  0.000000e+00
bigcom66         0.000000e+00  0.000000e+00
bigcom68         0.000000e+00  0.000000e+00
bigcom69         0.000000e+00  0.000000e+00
bigcom71         0.000000e+00  6.042548e-01
bigcom72         0.000000e+00  0.000000e+00
bigcom73         0.000000e+00  0.000000e+00
bigcom74         0.000000e+00  0.000000e+00
bigcom75         0.000000e+00  0.000000e+00
bigcom76         0.000000e+00  0.000000e+00
bigcom77         0.000000e+00  0.000000e+00
bigcom79         0.000000e+00  0.000000e+00
bigcom80         0.000000e+00  0.000000e+00
bigcom82         0.000000e+00  0.000000e+00
bigcom83         0.000000e+00  0.000000e+00
bigcom84         0.000000e+00  0.000000e+00
bigcom85         0.000000e+00  0.000000e+00
bigcom87         0.000000e+00  0.000000e+00
bigcom89         0.000000e+00  0.000000e+00
bigcom91         0.000000e+00  0.000000e+00
bigcom92         0.000000e+00  0.000000e+00
bigcom93         0.000000e+00  0.000000e+00
bigcom96         0.000000e+00  0.000000e+00
bigcom97         0.000000e+00  2.775558e-19
bigcom98         0.000000e+00  0.000000e+00
bigcom99         0.000000e+00  0.000000e+00
bigcom101        0.000000e+00  8.326673e-19
bigcom104        0.000000e+00  0.000000e+00
bigcom106        0.000000e+00  0.000000e+00
bigcom109        0.000000e+00  0.000000e+00
bigcom113        0.000000e+00  0.000000e+00
bigcom116        0.000000e+00  0.000000e+00
bigcom120        0.000000e+00  0.000000e+00
bigcom123        0.000000e+00  0.000000e+00
bigcom126        0.000000e+00  0.000000e+00
bigcom127        0.000000e+00  0.000000e+00
bigcom137        0.000000e+00  0.000000e+00
bigcom139        0.000000e+00  0.000000e+00
bigcom140        0.000000e+00  0.000000e+00
bigcom143        0.000000e+00  0.000000e+00
bigcom145        0.000000e+00  0.000000e+00
bigcom146        0.000000e+00  0.000000e+00
bigcom147        0.000000e+00  0.000000e+00
bigcom149        0.000000e+00  0.000000e+00
bigcom153        0.000000e+00  0.000000e+00
bigcom154        0.000000e+00  0.000000e+00
bigcom156        0.000000e+00  0.000000e+00
bigcom157        0.000000e+00  0.000000e+00
bigcom158        0.000000e+00  0.000000e+00
bigcom160        0.000000e+00  0.000000e+00
bigcom161        0.000000e+00  0.000000e+00
bigcom162        0.000000e+00  0.000000e+00
bigcom164        0.000000e+00  0.000000e+00
bigcom166        0.000000e+00  0.000000e+00
bigcom167        0.000000e+00  0.000000e+00
bigcom171        0.000000e+00  0.000000e+00
bigcom173        0.000000e+00  0.000000e+00
bigcom175        0.000000e+00  0.000000e+00
bigcom176        0.000000e+00  0.000000e+00
bigcom177        0.000000e+00  0.000000e+00
bigcom178        0.000000e+00  0.000000e+00
bigcom180        0.000000e+00  0.000000e+00
bigcom181        0.000000e+00  0.000000e+00
bigcom184        0.000000e+00  0.000000e+00
bigcom186        0.000000e+00  0.000000e+00
bigcom187        0.000000e+00  0.000000e+00
bigcom189        0.000000e+00  0.000000e+00
bigcom194        0.000000e+00  0.000000e+00
bigcom195        0.000000e+00  1.734723e-20
bigcom196        0.000000e+00  0.000000e+00
bigcom204        0.000000e+00  0.000000e+00
bigcom205        0.000000e+00  0.000000e+00
bigcom212        0.000000e+00  0.000000e+00
bigcom214        0.000000e+00  0.000000e+00
bigcom222        0.000000e+00  0.000000e+00
bigcom223        0.000000e+00  0.000000e+00
bigcom226        0.000000e+00  0.000000e+00
bigcom227        0.000000e+00  0.000000e+00
bigcom229        0.000000e+00  0.000000e+00
bigcom233        0.000000e+00  0.000000e+00
bigcom236        0.000000e+00  0.000000e+00
bigcom237        0.000000e+00  0.000000e+00
bigcom246        0.000000e+00  0.000000e+00
bigcom248        0.000000e+00  0.000000e+00
bigcom249        0.000000e+00  0.000000e+00
bigcom250        0.000000e+00  0.000000e+00
bigcom254        0.000000e+00  0.000000e+00
bigcom266        0.000000e+00  0.000000e+00
bigcom269        0.000000e+00  0.000000e+00
bigcom272        0.000000e+00  0.000000e+00
bigcom274        0.000000e+00  5.551115e-19
bigcom281        0.000000e+00  0.000000e+00
bigcom291        0.000000e+00  0.000000e+00
bigcom292        0.000000e+00  0.000000e+00
bigcom295        0.000000e+00  0.000000e+00
bigcom299        0.000000e+00  0.000000e+00
bigcom301        0.000000e+00  0.000000e+00
bigcom306        0.000000e+00  0.000000e+00
bigcom309        0.000000e+00  0.000000e+00
bigcom314        0.000000e+00  0.000000e+00
bigcom321        0.000000e+00  0.000000e+00
bigcom341        0.000000e+00  0.000000e+00
bigcom350        0.000000e+00  0.000000e+00
bigcom353        0.000000e+00  0.000000e+00
bigcom359        0.000000e+00  0.000000e+00
bigcom363        0.000000e+00  0.000000e+00
bigcom365        0.000000e+00  0.000000e+00
bigcom385        0.000000e+00  0.000000e+00
bigcom386        0.000000e+00  0.000000e+00
bigcom408        0.000000e+00  0.000000e+00
bigcom412        0.000000e+00  0.000000e+00
bigcom480        0.000000e+00  0.000000e+00
spin_vertex      2.923944e-04  6.581908e-01
membership_s1    0.000000e+00  0.000000e+00
membership_s3    0.000000e+00  0.000000e+00
membership_s4    0.000000e+00  5.204170e-20
membership_s5    3.882949e-05  2.118173e-02
membership_s6   -1.708489e-06  3.071184e-02
membership_s7    0.000000e+00  6.938894e-20
membership_s8    0.000000e+00  0.000000e+00
membership_s9    0.000000e+00  0.000000e+00
membership_s11   0.000000e+00  0.000000e+00
membership_s12   0.000000e+00  0.000000e+00
membership_s14   0.000000e+00  0.000000e+00
membership_s15   0.000000e+00  0.000000e+00
membership_s16   0.000000e+00  0.000000e+00
membership_s17   0.000000e+00  0.000000e+00
membership_s18   0.000000e+00  0.000000e+00
membership_s20   0.000000e+00  0.000000e+00
membership_s21   0.000000e+00  0.000000e+00
membership_s22   0.000000e+00  0.000000e+00
membership_s24   0.000000e+00  0.000000e+00
membership_s25   0.000000e+00  0.000000e+00
membership_s26   0.000000e+00  0.000000e+00
membership_s27   0.000000e+00  1.040834e-19
membership_s28   0.000000e+00  0.000000e+00
membership_s30   0.000000e+00  9.166667e-03
membership_s31   0.000000e+00  2.081668e-19
membership_s32   2.732240e-05  1.831793e-02
membership_s33   0.000000e+00  0.000000e+00
membership_s36   0.000000e+00  8.673617e-20
membership_s37   0.000000e+00  6.938894e-20
V1               3.021387e-04  2.389160e-01
V2               7.142947e-04  2.824732e-01
pdi              1.087549e-04  1.719048e-02
adhesion         6.050786e-04  5.163480e-01
cohesion         1.585501e-03  3.652320e-01
inner            9.814718e-04  5.637864e-01
outer            7.760328e-04  4.384258e-01
ioratio          2.710953e-04  2.542414e-01
comsize          5.055778e-05  5.710575e-01
[1] "Dataset: high_CT Model GLM, run: 3 of 5 2015-06-22 18:18:15"
[1] "glmnet variable coefficients"
                         [,1]          [,2]
(Intercept)     -3.602567e+00 -3.775403e+02
graph0           7.114056e-41 -2.305741e-04
graph1           8.846647e-45 -8.700145e-08
graph2           7.629687e-41  7.974919e-05
graph3           2.263864e-45 -6.310794e-09
graph4          -1.845524e-47 -3.155911e-11
graph5           1.590972e-42 -1.005617e-06
graph6           2.318940e-44 -9.827642e-09
graph7           2.866102e-42  1.533241e-06
graph8           6.941321e-41  3.357679e-05
graph9           5.940768e-47 -1.516042e-10
graph10          6.519002e-50 -2.910830e-12
graph11         -4.383158e-50 -4.035748e-14
graph12          1.194851e-46 -2.831341e-10
graph13          1.659382e-45 -1.399366e-10
graph14          5.902745e-51 -9.347649e-12
graph15          5.995486e-44 -4.033683e-08
graph16          4.506249e-46 -9.095157e-10
graph17          1.037638e-45 -7.365533e-10
graph18          3.820570e-44  3.653332e-08
graph19          9.535874e-45 -4.127979e-09
graph20          6.840004e-44 -2.356491e-07
graph21          5.487955e-44 -1.204208e-08
graph22          1.415840e-43 -1.397026e-07
graph23          7.239085e-44 -5.112557e-08
graph24          1.290078e-43 -1.116404e-08
graph25          7.672607e-43  4.813857e-07
graph26          7.111493e-43 -2.749079e-07
graph27          4.694652e-42  6.039349e-06
graph28          6.666078e-42  1.925161e-06
graph29          6.732608e-41 -5.749161e-05
orbit0           7.114056e-41 -2.301974e-04
orbit1           7.313196e-42  3.451551e-06
orbit2          -3.630214e-45 -9.566918e-08
orbit3           7.629687e-41  7.974233e-05
orbit4           1.676198e-43  8.166546e-09
orbit5           1.682842e-45 -6.835490e-09
orbit6           3.806254e-45 -6.237194e-09
orbit7          -1.998877e-47 -2.909173e-11
orbit8           1.590972e-42 -1.002914e-06
orbit9           4.987786e-42  7.929221e-06
orbit10          3.325554e-43  6.078612e-08
orbit11          7.085925e-45 -2.143899e-08
orbit12          1.804429e-41  2.031279e-05
orbit13          2.728524e-42  2.552016e-07
orbit14          6.941321e-41  3.311962e-05
orbit15          4.913093e-45  3.826611e-09
orbit16          3.752263e-47 -2.121428e-10
orbit17          7.201015e-46 -6.055978e-10
orbit18          6.464299e-46  2.628284e-10
orbit19          5.189880e-46  2.321315e-10
orbit20          3.352529e-47 -2.470103e-10
orbit21         -4.031319e-49 -1.886724e-12
orbit22         -4.561728e-48 -3.043432e-11
orbit23         -4.096587e-50 -2.112748e-14
orbit24          2.515561e-44  1.364394e-08
orbit25          8.414500e-45  6.555564e-09
orbit26          6.457959e-47 -3.555234e-10
orbit27          1.086564e-43  6.233678e-08
orbit28          2.493013e-45 -5.247476e-09
orbit29          1.338815e-44  8.276172e-09
orbit30          2.112035e-45 -8.944839e-10
orbit31          2.378473e-45  5.126797e-09
orbit32          3.412385e-46 -3.346917e-10
orbit33         -3.634180e-48 -7.534334e-12
orbit34          5.995486e-44 -4.067032e-08
orbit35          1.680674e-43  9.655115e-08
orbit36          9.157112e-45 -9.490283e-09
orbit37          1.105562e-44 -1.736711e-09
orbit38          4.383387e-47 -1.066448e-09
orbit39          3.194939e-43  5.192701e-07
orbit40          3.875197e-44  5.544267e-08
orbit41          7.112205e-45 -1.956622e-08
orbit42          2.118332e-46 -1.109548e-09
orbit43          2.417111e-43  4.492557e-07
orbit44          1.369902e-44 -3.702606e-08
orbit45          8.694812e-43  1.659342e-06
orbit46          2.128079e-43  3.602224e-08
orbit47          7.471080e-45 -1.533518e-08
orbit48          2.281192e-44 -5.463523e-09
orbit49          9.594377e-43  4.427753e-07
orbit50          2.812690e-44 -3.350982e-07
orbit51          2.927300e-43  2.531393e-07
orbit52          8.738955e-43 -1.491216e-07
orbit53          5.873246e-44 -5.520923e-08
orbit54          1.817706e-42  2.876179e-06
orbit55          7.860709e-44 -3.370926e-07
orbit56          5.614140e-42  1.259811e-05
orbit57          1.769306e-43 -2.209212e-07
orbit58          5.213810e-44  4.390849e-08
orbit59          1.336073e-42  1.306176e-06
orbit60          3.152854e-43 -2.061172e-07
orbit61          1.498177e-43 -3.116486e-08
orbit62          1.121244e-41  2.172392e-05
orbit63          1.275201e-42  1.314541e-06
orbit64          1.775825e-42 -2.436814e-07
orbit65          1.705943e-41  2.630431e-05
orbit66          2.483948e-42 -2.747428e-06
orbit67          8.371194e-43 -1.577725e-07
orbit68          7.357453e-42  7.137860e-06
orbit69          9.420469e-42  2.272279e-05
orbit70          3.323360e-41  3.090788e-05
orbit71          7.331319e-42 -7.740828e-07
orbit72          6.732608e-41 -5.778854e-05
AP              -7.202255e-39 -9.456871e-02
bet              4.229136e-46 -1.703143e-08
ecc              9.407801e-39  6.630291e-02
eccrad           5.644680e-38  3.975801e-01
close            8.203409e-37 -3.756428e-02
constraint      -1.398025e-36 -1.320541e+00
coreness         8.438210e-39  2.069948e-02
knn              2.535380e-40 -1.295508e-04
hubscore         3.145742e-37  1.709395e-01
pagerank        -8.026257e-36 -1.103872e+02
trans            4.270752e-37  2.089161e+00
evcent           3.144567e-37  1.644439e-01
first            7.114056e-41 -2.311764e-04
upto_second      1.156212e-41 -1.574316e-07
upto_third       1.817050e-41 -1.943316e-07
upto_fourth      2.314481e-40  1.925357e-05
upto_fifth       1.540222e-39 -1.370626e-03
upto_sixth       8.092570e-39  2.910075e-02
second           1.207842e-41  1.078387e-06
third           -1.039606e-41  2.772361e-07
fourth          -1.962068e-41  3.810766e-07
fifth           -2.605802e-40 -4.168600e-05
sixth           -1.677350e-39  2.535322e-03
ratio1          -2.352582e-40 -1.179795e-03
ratio2          -3.972665e-39 -1.100544e-03
ratio3          -1.589843e-37 -2.496378e-03
ratio4          -4.172436e-37 -2.307149e+00
ratio5           6.003117e-37  2.501037e+00
ratio6          -6.131085e-38  4.088546e-03
selfinter        2.796907e-38  1.591781e-01
walktrap_vertex  1.834198e-39  1.110126e-01
bigcom1         -3.278730e-38 -1.064275e-01
bigcom2          0.000000e+00  0.000000e+00
bigcom3          2.176790e-38  5.103577e-01
bigcom4         -1.634328e-38 -5.346630e-02
bigcom6          0.000000e+00  0.000000e+00
bigcom8         -2.790927e-38 -2.007700e-01
bigcom9         -2.693603e-38 -5.535295e-02
bigcom11         0.000000e+00  0.000000e+00
bigcom13        -2.682597e-38 -2.173431e-02
bigcom15        -2.685340e-38 -8.191491e-02
bigcom16         0.000000e+00  0.000000e+00
bigcom21        -2.693603e-38 -1.200829e-01
bigcom22        -2.747137e-38 -3.384272e-01
bigcom24         0.000000e+00  0.000000e+00
bigcom26        -2.696368e-38 -1.232038e-01
bigcom28         1.302735e-37  3.673405e-01
bigcom30        -2.701916e-38 -1.605275e-01
bigcom31         0.000000e+00  0.000000e+00
bigcom32        -2.682597e-38 -7.424052e-02
bigcom33         0.000000e+00  0.000000e+00
bigcom34         0.000000e+00  0.000000e+00
bigcom36        -2.682597e-38 -4.009291e-02
bigcom37         0.000000e+00  0.000000e+00
bigcom38         0.000000e+00  0.000000e+00
bigcom39        -2.682597e-38 -3.641722e-02
bigcom40         6.325749e-39  5.427169e-02
bigcom43         0.000000e+00  0.000000e+00
bigcom44        -2.724339e-38 -1.107245e-01
bigcom46        -2.682597e-38 -3.879588e-02
bigcom47         0.000000e+00  0.000000e+00
bigcom49         0.000000e+00  0.000000e+00
bigcom50         0.000000e+00  0.000000e+00
bigcom51         0.000000e+00  0.000000e+00
bigcom52         0.000000e+00  0.000000e+00
bigcom54         0.000000e+00  0.000000e+00
bigcom56         0.000000e+00  0.000000e+00
bigcom62         0.000000e+00  0.000000e+00
bigcom66         0.000000e+00  0.000000e+00
bigcom68         0.000000e+00  0.000000e+00
bigcom69         0.000000e+00  0.000000e+00
bigcom71         9.843068e-37  3.512480e+00
bigcom72         0.000000e+00  0.000000e+00
bigcom73        -2.682597e-38 -9.528339e-02
bigcom74         0.000000e+00  0.000000e+00
bigcom75         0.000000e+00  0.000000e+00
bigcom76         0.000000e+00  0.000000e+00
bigcom77         0.000000e+00  0.000000e+00
bigcom79         0.000000e+00  0.000000e+00
bigcom80         0.000000e+00  0.000000e+00
bigcom82        -2.682597e-38 -6.167868e-02
bigcom83         0.000000e+00  0.000000e+00
bigcom84         0.000000e+00  0.000000e+00
bigcom85         0.000000e+00  0.000000e+00
bigcom87         0.000000e+00  0.000000e+00
bigcom89         0.000000e+00  0.000000e+00
bigcom91         0.000000e+00  0.000000e+00
bigcom92        -2.688089e-38 -5.697449e-02
bigcom93         0.000000e+00  0.000000e+00
bigcom96         0.000000e+00  0.000000e+00
bigcom97        -2.685340e-38 -1.107399e-01
bigcom98         0.000000e+00  0.000000e+00
bigcom99         0.000000e+00  0.000000e+00
bigcom101       -2.685340e-38 -1.758947e-01
bigcom104       -2.682597e-38 -5.416229e-02
bigcom106        0.000000e+00  0.000000e+00
bigcom109        0.000000e+00  0.000000e+00
bigcom113        0.000000e+00  0.000000e+00
bigcom116       -2.685340e-38 -4.316610e-02
bigcom120        0.000000e+00  0.000000e+00
bigcom123        0.000000e+00  0.000000e+00
bigcom126        0.000000e+00  0.000000e+00
bigcom127        0.000000e+00  0.000000e+00
bigcom137        0.000000e+00  0.000000e+00
bigcom139        0.000000e+00  0.000000e+00
bigcom140        0.000000e+00  0.000000e+00
bigcom143        0.000000e+00  0.000000e+00
bigcom145        0.000000e+00  0.000000e+00
bigcom146        0.000000e+00  0.000000e+00
bigcom147       -2.682597e-38 -6.538247e-02
bigcom149        0.000000e+00  0.000000e+00
bigcom153        0.000000e+00  0.000000e+00
bigcom154       -2.685340e-38 -3.398101e-02
bigcom156        0.000000e+00  0.000000e+00
bigcom157        0.000000e+00  0.000000e+00
bigcom158        0.000000e+00  0.000000e+00
bigcom160        0.000000e+00  0.000000e+00
bigcom161        0.000000e+00  0.000000e+00
bigcom162        0.000000e+00  0.000000e+00
bigcom164        0.000000e+00  0.000000e+00
bigcom166        0.000000e+00  0.000000e+00
bigcom167       -2.685340e-38 -3.570955e-02
bigcom171        0.000000e+00  0.000000e+00
bigcom173        0.000000e+00  0.000000e+00
bigcom175        0.000000e+00  0.000000e+00
bigcom176        0.000000e+00  0.000000e+00
bigcom177        0.000000e+00  0.000000e+00
bigcom178        0.000000e+00  0.000000e+00
bigcom180        0.000000e+00  0.000000e+00
bigcom181       -2.685340e-38 -6.863816e-02
bigcom184        0.000000e+00  0.000000e+00
bigcom186        0.000000e+00  0.000000e+00
bigcom187        0.000000e+00  0.000000e+00
bigcom189       -2.682597e-38 -7.177458e-02
bigcom194        0.000000e+00  0.000000e+00
bigcom195       -2.682597e-38 -3.847677e-02
bigcom196        0.000000e+00  0.000000e+00
bigcom204       -2.682597e-38 -3.336821e-02
bigcom205        0.000000e+00  0.000000e+00
bigcom212        0.000000e+00  0.000000e+00
bigcom214        0.000000e+00  0.000000e+00
bigcom222        0.000000e+00  0.000000e+00
bigcom223        0.000000e+00  0.000000e+00
bigcom226        0.000000e+00  0.000000e+00
bigcom227        0.000000e+00  0.000000e+00
bigcom229        0.000000e+00  0.000000e+00
bigcom233        0.000000e+00  0.000000e+00
bigcom236        0.000000e+00  0.000000e+00
bigcom237        0.000000e+00  0.000000e+00
bigcom246        0.000000e+00  0.000000e+00
bigcom248       -2.682597e-38 -1.915503e-01
bigcom249        0.000000e+00  0.000000e+00
bigcom250        0.000000e+00  0.000000e+00
bigcom254        0.000000e+00  0.000000e+00
bigcom266        0.000000e+00  0.000000e+00
bigcom269       -2.682597e-38 -5.574783e-02
bigcom272        0.000000e+00  0.000000e+00
bigcom274       -2.696368e-38 -3.961877e-02
bigcom281        0.000000e+00  0.000000e+00
bigcom291        0.000000e+00  0.000000e+00
bigcom292        0.000000e+00  0.000000e+00
bigcom295        0.000000e+00  0.000000e+00
bigcom299        0.000000e+00  0.000000e+00
bigcom301        0.000000e+00  0.000000e+00
bigcom306        0.000000e+00  0.000000e+00
bigcom309        0.000000e+00  0.000000e+00
bigcom314        0.000000e+00  0.000000e+00
bigcom321        0.000000e+00  0.000000e+00
bigcom341        0.000000e+00  0.000000e+00
bigcom350        0.000000e+00  0.000000e+00
bigcom353        0.000000e+00  0.000000e+00
bigcom359        0.000000e+00  0.000000e+00
bigcom363        0.000000e+00  0.000000e+00
bigcom365        0.000000e+00  0.000000e+00
bigcom385        0.000000e+00  0.000000e+00
bigcom386        0.000000e+00  0.000000e+00
bigcom408        0.000000e+00  0.000000e+00
bigcom412        0.000000e+00  0.000000e+00
bigcom480        0.000000e+00  0.000000e+00
spin_vertex      3.943583e-38 -2.589917e-01
membership_s1   -2.808837e-38 -1.776718e-01
membership_s3    0.000000e+00  0.000000e+00
membership_s4    5.152979e-39  5.470157e-02
membership_s5   -6.627789e-39  3.551007e-02
membership_s6    1.183469e-37  3.872293e-01
membership_s7   -2.811844e-38 -1.205706e-01
membership_s8    0.000000e+00  0.000000e+00
membership_s9    0.000000e+00  0.000000e+00
membership_s11   0.000000e+00  0.000000e+00
membership_s12   0.000000e+00  0.000000e+00
membership_s14   0.000000e+00  0.000000e+00
membership_s15  -2.704699e-38 -1.224615e-01
membership_s16   0.000000e+00  0.000000e+00
membership_s17   0.000000e+00  0.000000e+00
membership_s18  -2.707487e-38 -7.779654e-02
membership_s20   0.000000e+00  0.000000e+00
membership_s21  -2.688089e-38 -1.010175e-01
membership_s22   0.000000e+00  0.000000e+00
membership_s24  -2.682597e-38 -6.150497e-02
membership_s25   0.000000e+00  0.000000e+00
membership_s26   0.000000e+00  0.000000e+00
membership_s27  -2.851534e-38 -1.428922e-01
membership_s28   0.000000e+00  0.000000e+00
membership_s30   5.664742e-38  1.085996e-01
membership_s31  -2.744266e-38 -8.545023e-02
membership_s32  -6.051213e-39  1.873579e-01
membership_s33   0.000000e+00  0.000000e+00
membership_s36  -3.303475e-38 -1.123200e-01
membership_s37  -2.690843e-38 -5.933015e-02
V1               3.570481e-37  6.837436e-01
V2              -3.832863e-38 -8.394259e-01
pdi             -1.179698e-36 -1.198315e+01
adhesion        -1.947904e-41 -2.382043e-05
cohesion         3.896823e-41  4.760243e-05
inner            1.919086e-42 -1.526683e-05
outer           -7.103603e-42 -7.320636e-05
ioratio         -1.627602e-37  3.062558e-01
comsize          6.773542e-41  2.869663e-04
[1] "Dataset: high_CT Model GBM, run: 4 of 5 2015-06-22 18:18:22"
Iter   TrainDeviance   ValidDeviance   StepSize   Improve
     1        0.2187            -nan     0.0100   -0.0001
     2        0.2152            -nan     0.0100    0.0004
     3        0.2106            -nan     0.0100    0.0004
     4        0.2050            -nan     0.0100    0.0005
     5        0.2028            -nan     0.0100    0.0004
     6        0.1963            -nan     0.0100   -0.0003
     7        0.1922            -nan     0.0100    0.0001
     8        0.1892            -nan     0.0100    0.0004
     9        0.1879            -nan     0.0100   -0.0001
    10        0.1832            -nan     0.0100    0.0005
    20        0.1595            -nan     0.0100    0.0001
    40        0.1339            -nan     0.0100   -0.0001
    60        0.1143            -nan     0.0100    0.0001
    80        0.0974            -nan     0.0100    0.0001
   100        0.0863            -nan     0.0100   -0.0001
   120        0.0767            -nan     0.0100   -0.0000
   130        0.0726            -nan     0.0100   -0.0000

[1] "GBM variable coefficients"
                            var      rel.inf
orbit70                 orbit70 9.4813201539
orbit49                 orbit49 4.3433692640
knn                         knn 4.0745676024
trans                     trans 3.9504716827
comsize                 comsize 2.6345422571
orbit54                 orbit54 2.6070697551
V2                           V2 2.3811504174
walktrap_vertex walktrap_vertex 2.3367437993
spin_vertex         spin_vertex 2.2919806328
orbit65                 orbit65 2.2873497111
third                     third 2.2861853070
ratio5                   ratio5 2.1817167743
bigcom28               bigcom28 2.0395295866
V1                           V1 1.9978875853
graph27                 graph27 1.9099119397
orbit69                 orbit69 1.5042760138
orbit56                 orbit56 1.4956280819
outer                     outer 1.4547596693
graph10                 graph10 1.4291160602
orbit36                 orbit36 1.4276772265
graph23                 graph23 1.3939352698
ioratio                 ioratio 1.3895761128
orbit45                 orbit45 1.3672225620
sixth                     sixth 1.3419418480
orbit18                 orbit18 1.3327131624
inner                     inner 1.3210771280
pagerank               pagerank 1.2863274187
orbit25                 orbit25 1.1623727558
orbit24                 orbit24 1.1187192905
graph28                 graph28 1.1183912900
ratio4                   ratio4 1.0936476304
orbit40                 orbit40 1.0891415588
bet                         bet 1.0411781622
orbit43                 orbit43 0.8746977235
graph13                 graph13 0.8610325561
adhesion               adhesion 0.8320654557
graph11                 graph11 0.8262694270
graph17                 graph17 0.8261079646
orbit28                 orbit28 0.8163033842
cohesion               cohesion 0.8111197743
graph7                   graph7 0.7649454399
orbit23                 orbit23 0.7328634824
graph12                 graph12 0.6905505810
upto_fifth           upto_fifth 0.6853411845
constraint           constraint 0.6801528982
orbit20                 orbit20 0.6782321826
orbit62                 orbit62 0.6111220085
orbit9                   orbit9 0.5961147087
orbit55                 orbit55 0.5743658663
graph16                 graph16 0.5624994147
orbit27                 orbit27 0.5541629108
graph22                 graph22 0.5282693606
orbit22                 orbit22 0.5220551750
graph25                 graph25 0.5053813746
graph5                   graph5 0.4981368871
graph4                   graph4 0.4704132419
orbit39                 orbit39 0.4689456156
orbit17                 orbit17 0.4605965071
graph8                   graph8 0.4390618407
orbit66                 orbit66 0.4385651085
graph0                   graph0 0.4351696495
orbit41                 orbit41 0.4329372747
orbit42                 orbit42 0.4084341938
orbit13                 orbit13 0.3952894962
graph3                   graph3 0.3823302788
graph6                   graph6 0.3820062540
membership_s6     membership_s6 0.3806989104
orbit32                 orbit32 0.3710610922
orbit16                 orbit16 0.3701078827
orbit46                 orbit46 0.3284115626
graph1                   graph1 0.3256414668
graph29                 graph29 0.3156052171
orbit35                 orbit35 0.3099106705
graph20                 graph20 0.3009993508
orbit47                 orbit47 0.2946572028
orbit12                 orbit12 0.2944111275
ratio2                   ratio2 0.2854741640
orbit64                 orbit64 0.2817149383
orbit1                   orbit1 0.2741885521
graph21                 graph21 0.2733519631
orbit21                 orbit21 0.2687553476
ratio6                   ratio6 0.2602991811
upto_fourth         upto_fourth 0.2448322761
orbit58                 orbit58 0.2358966895
fifth                     fifth 0.2276389290
ratio1                   ratio1 0.2226814524
orbit71                 orbit71 0.2085514292
orbit19                 orbit19 0.2006538383
orbit33                 orbit33 0.1943214779
ratio3                   ratio3 0.1919641693
orbit63                 orbit63 0.1852985945
orbit50                 orbit50 0.1821351488
upto_third           upto_third 0.1804228842
graph26                 graph26 0.1707892017
bigcom40               bigcom40 0.1530273831
orbit44                 orbit44 0.1509562063
orbit30                 orbit30 0.1502577184
orbit52                 orbit52 0.1455207916
orbit38                 orbit38 0.1450231538
upto_sixth           upto_sixth 0.1409867781
orbit57                 orbit57 0.1371788602
orbit68                 orbit68 0.1371179983
orbit48                 orbit48 0.1316605511
orbit15                 orbit15 0.1278556210
second                   second 0.1232494588
orbit4                   orbit4 0.1231250070
orbit67                 orbit67 0.1062564847
orbit53                 orbit53 0.0900379066
graph18                 graph18 0.0764654741
membership_s4     membership_s4 0.0755405059
AP                           AP 0.0751109885
orbit2                   orbit2 0.0737982767
orbit6                   orbit6 0.0736430839
graph15                 graph15 0.0632909370
orbit59                 orbit59 0.0579791919
orbit29                 orbit29 0.0575357205
orbit61                 orbit61 0.0474940278
orbit31                 orbit31 0.0468532249
graph14                 graph14 0.0399237524
membership_s5     membership_s5 0.0321160500
bigcom3                 bigcom3 0.0267587717
orbit37                 orbit37 0.0257969051
close                     close 0.0230286412
bigcom4                 bigcom4 0.0201255936
orbit60                 orbit60 0.0189446365
graph2                   graph2 0.0015707910
orbit7                   orbit7 0.0010272864
graph9                   graph9 0.0008063487
membership_s30   membership_s30 0.0006053652
orbit5                   orbit5 0.0005173417
fourth                   fourth 0.0005055715
orbit11                 orbit11 0.0003171621
orbit26                 orbit26 0.0002435174
graph19                 graph19 0.0002352630
graph24                 graph24 0.0000000000
orbit0                   orbit0 0.0000000000
orbit3                   orbit3 0.0000000000
orbit8                   orbit8 0.0000000000
orbit10                 orbit10 0.0000000000
orbit14                 orbit14 0.0000000000
orbit34                 orbit34 0.0000000000
orbit51                 orbit51 0.0000000000
orbit72                 orbit72 0.0000000000
ecc                         ecc 0.0000000000
eccrad                   eccrad 0.0000000000
coreness               coreness 0.0000000000
hubscore               hubscore 0.0000000000
evcent                   evcent 0.0000000000
first                     first 0.0000000000
upto_second         upto_second 0.0000000000
selfinter             selfinter 0.0000000000
bigcom1                 bigcom1 0.0000000000
bigcom2                 bigcom2 0.0000000000
bigcom6                 bigcom6 0.0000000000
bigcom8                 bigcom8 0.0000000000
bigcom9                 bigcom9 0.0000000000
bigcom11               bigcom11 0.0000000000
bigcom13               bigcom13 0.0000000000
bigcom15               bigcom15 0.0000000000
bigcom16               bigcom16 0.0000000000
bigcom21               bigcom21 0.0000000000
bigcom22               bigcom22 0.0000000000
bigcom24               bigcom24 0.0000000000
bigcom26               bigcom26 0.0000000000
bigcom30               bigcom30 0.0000000000
bigcom31               bigcom31 0.0000000000
bigcom32               bigcom32 0.0000000000
bigcom33               bigcom33 0.0000000000
bigcom34               bigcom34 0.0000000000
bigcom36               bigcom36 0.0000000000
bigcom37               bigcom37 0.0000000000
bigcom38               bigcom38 0.0000000000
bigcom39               bigcom39 0.0000000000
bigcom43               bigcom43 0.0000000000
bigcom44               bigcom44 0.0000000000
bigcom46               bigcom46 0.0000000000
bigcom47               bigcom47 0.0000000000
bigcom49               bigcom49 0.0000000000
bigcom50               bigcom50 0.0000000000
bigcom51               bigcom51 0.0000000000
bigcom52               bigcom52 0.0000000000
bigcom54               bigcom54 0.0000000000
bigcom56               bigcom56 0.0000000000
bigcom62               bigcom62 0.0000000000
bigcom66               bigcom66 0.0000000000
bigcom68               bigcom68 0.0000000000
bigcom69               bigcom69 0.0000000000
bigcom71               bigcom71 0.0000000000
bigcom72               bigcom72 0.0000000000
bigcom73               bigcom73 0.0000000000
bigcom74               bigcom74 0.0000000000
bigcom75               bigcom75 0.0000000000
bigcom76               bigcom76 0.0000000000
bigcom77               bigcom77 0.0000000000
bigcom79               bigcom79 0.0000000000
bigcom80               bigcom80 0.0000000000
bigcom82               bigcom82 0.0000000000
bigcom83               bigcom83 0.0000000000
bigcom84               bigcom84 0.0000000000
bigcom85               bigcom85 0.0000000000
bigcom87               bigcom87 0.0000000000
bigcom89               bigcom89 0.0000000000
bigcom91               bigcom91 0.0000000000
bigcom92               bigcom92 0.0000000000
bigcom93               bigcom93 0.0000000000
bigcom96               bigcom96 0.0000000000
bigcom97               bigcom97 0.0000000000
bigcom98               bigcom98 0.0000000000
bigcom99               bigcom99 0.0000000000
bigcom101             bigcom101 0.0000000000
bigcom104             bigcom104 0.0000000000
bigcom106             bigcom106 0.0000000000
bigcom109             bigcom109 0.0000000000
bigcom113             bigcom113 0.0000000000
bigcom116             bigcom116 0.0000000000
bigcom120             bigcom120 0.0000000000
bigcom123             bigcom123 0.0000000000
bigcom126             bigcom126 0.0000000000
bigcom127             bigcom127 0.0000000000
bigcom137             bigcom137 0.0000000000
bigcom139             bigcom139 0.0000000000
bigcom140             bigcom140 0.0000000000
bigcom143             bigcom143 0.0000000000
bigcom145             bigcom145 0.0000000000
bigcom146             bigcom146 0.0000000000
bigcom147             bigcom147 0.0000000000
bigcom149             bigcom149 0.0000000000
bigcom153             bigcom153 0.0000000000
bigcom154             bigcom154 0.0000000000
bigcom156             bigcom156 0.0000000000
bigcom157             bigcom157 0.0000000000
bigcom158             bigcom158 0.0000000000
bigcom160             bigcom160 0.0000000000
bigcom161             bigcom161 0.0000000000
bigcom162             bigcom162 0.0000000000
bigcom164             bigcom164 0.0000000000
bigcom166             bigcom166 0.0000000000
bigcom167             bigcom167 0.0000000000
bigcom171             bigcom171 0.0000000000
bigcom173             bigcom173 0.0000000000
bigcom175             bigcom175 0.0000000000
bigcom176             bigcom176 0.0000000000
bigcom177             bigcom177 0.0000000000
bigcom178             bigcom178 0.0000000000
bigcom180             bigcom180 0.0000000000
bigcom181             bigcom181 0.0000000000
bigcom184             bigcom184 0.0000000000
bigcom186             bigcom186 0.0000000000
bigcom187             bigcom187 0.0000000000
bigcom189             bigcom189 0.0000000000
bigcom194             bigcom194 0.0000000000
bigcom195             bigcom195 0.0000000000
bigcom196             bigcom196 0.0000000000
bigcom204             bigcom204 0.0000000000
bigcom205             bigcom205 0.0000000000
bigcom212             bigcom212 0.0000000000
bigcom214             bigcom214 0.0000000000
bigcom222             bigcom222 0.0000000000
bigcom223             bigcom223 0.0000000000
bigcom226             bigcom226 0.0000000000
bigcom227             bigcom227 0.0000000000
bigcom229             bigcom229 0.0000000000
bigcom233             bigcom233 0.0000000000
bigcom236             bigcom236 0.0000000000
bigcom237             bigcom237 0.0000000000
bigcom246             bigcom246 0.0000000000
bigcom248             bigcom248 0.0000000000
bigcom249             bigcom249 0.0000000000
bigcom250             bigcom250 0.0000000000
bigcom254             bigcom254 0.0000000000
bigcom266             bigcom266 0.0000000000
bigcom269             bigcom269 0.0000000000
bigcom272             bigcom272 0.0000000000
bigcom274             bigcom274 0.0000000000
bigcom281             bigcom281 0.0000000000
bigcom291             bigcom291 0.0000000000
bigcom292             bigcom292 0.0000000000
bigcom295             bigcom295 0.0000000000
bigcom299             bigcom299 0.0000000000
bigcom301             bigcom301 0.0000000000
bigcom306             bigcom306 0.0000000000
bigcom309             bigcom309 0.0000000000
bigcom314             bigcom314 0.0000000000
bigcom321             bigcom321 0.0000000000
bigcom341             bigcom341 0.0000000000
bigcom350             bigcom350 0.0000000000
bigcom353             bigcom353 0.0000000000
bigcom359             bigcom359 0.0000000000
bigcom363             bigcom363 0.0000000000
bigcom365             bigcom365 0.0000000000
bigcom385             bigcom385 0.0000000000
bigcom386             bigcom386 0.0000000000
bigcom408             bigcom408 0.0000000000
bigcom412             bigcom412 0.0000000000
bigcom480             bigcom480 0.0000000000
membership_s1     membership_s1 0.0000000000
membership_s3     membership_s3 0.0000000000
membership_s7     membership_s7 0.0000000000
membership_s8     membership_s8 0.0000000000
membership_s9     membership_s9 0.0000000000
membership_s11   membership_s11 0.0000000000
membership_s12   membership_s12 0.0000000000
membership_s14   membership_s14 0.0000000000
membership_s15   membership_s15 0.0000000000
membership_s16   membership_s16 0.0000000000
membership_s17   membership_s17 0.0000000000
membership_s18   membership_s18 0.0000000000
membership_s20   membership_s20 0.0000000000
membership_s21   membership_s21 0.0000000000
membership_s22   membership_s22 0.0000000000
membership_s24   membership_s24 0.0000000000
membership_s25   membership_s25 0.0000000000
membership_s26   membership_s26 0.0000000000
membership_s27   membership_s27 0.0000000000
membership_s28   membership_s28 0.0000000000
membership_s31   membership_s31 0.0000000000
membership_s32   membership_s32 0.0000000000
membership_s33   membership_s33 0.0000000000
membership_s36   membership_s36 0.0000000000
membership_s37   membership_s37 0.0000000000
pdi                         pdi 0.0000000000
[1] "Dataset: high_CT Model RF, run: 4 of 5 2015-06-22 18:18:35"
     |      Out-of-bag   |
Tree |      MSE  %Var(y) |
   1 |  0.06069   268.52 |
   2 |   0.0518   229.18 |
   3 |  0.04875   215.66 |
   4 |   0.0408   180.50 |
   5 |  0.03928   173.77 |
   6 |  0.03764   166.52 |
   7 |  0.03524   155.91 |
   8 |  0.03476   153.80 |
   9 |  0.03259   144.17 |
  10 |  0.02988   132.18 |
  11 |  0.02782   123.07 |
  12 |  0.02745   121.44 |
  13 |  0.02703   119.57 |
  14 |  0.02644   116.98 |
  15 |  0.02679   118.52 |
  16 |  0.02655   117.47 |
  17 |  0.02633   116.50 |
  18 |  0.02601   115.07 |
  19 |  0.02662   117.77 |
  20 |  0.02611   115.52 |
  21 |  0.02604   115.22 |
  22 |  0.02556   113.09 |
  23 |  0.02571   113.76 |
  24 |   0.0255   112.80 |
  25 |  0.02581   114.18 |
  26 |  0.02563   113.39 |
  27 |   0.0256   113.25 |
  28 |  0.02558   113.17 |
  29 |   0.0257   113.69 |
  30 |  0.02567   113.55 |
  31 |  0.02565   113.48 |
  32 |  0.02564   113.45 |
  33 |  0.02544   112.55 |
  34 |  0.02574   113.89 |
  35 |  0.02571   113.72 |
  36 |  0.02576   113.98 |
  37 |  0.02556   113.09 |
  38 |  0.02568   113.59 |
  39 |  0.02552   112.90 |
  40 |  0.02554   112.97 |
  41 |  0.02573   113.82 |
  42 |  0.02565   113.50 |
  43 |  0.02565   113.47 |
  44 |  0.02564   113.44 |
  45 |  0.02549   112.79 |
  46 |  0.02548   112.75 |
  47 |  0.02552   112.91 |
  48 |  0.02549   112.76 |
  49 |  0.02558   113.18 |
  50 |  0.02549   112.75 |
  51 |  0.02528   111.84 |
  52 |   0.0254   112.39 |
  53 |  0.02536   112.21 |
  54 |  0.02513   111.19 |
  55 |  0.02516   111.31 |
  56 |  0.02516   111.31 |
  57 |  0.02509   110.98 |
  58 |  0.02493   110.28 |
  59 |  0.02492   110.26 |
  60 |  0.02489   110.10 |
  61 |  0.02491   110.20 |
  62 |  0.02502   110.68 |
  63 |  0.02505   110.81 |
  64 |  0.02521   111.53 |
  65 |  0.02516   111.30 |
  66 |  0.02515   111.26 |
  67 |  0.02511   111.07 |
  68 |  0.02503   110.75 |
  69 |  0.02509   111.00 |
  70 |  0.02511   111.11 |
  71 |  0.02511   111.10 |
  72 |  0.02521   111.53 |
  73 |  0.02511   111.11 |
  74 |  0.02523   111.64 |
  75 |  0.02524   111.68 |
  76 |  0.02513   111.18 |
  77 |  0.02517   111.36 |
  78 |  0.02514   111.21 |
  79 |  0.02514   111.24 |
  80 |  0.02512   111.15 |
  81 |  0.02512   111.12 |
  82 |  0.02511   111.10 |
  83 |  0.02516   111.33 |
  84 |  0.02512   111.13 |
  85 |    0.025   110.59 |
  86 |  0.02498   110.50 |
  87 |  0.02498   110.53 |
  88 |  0.02496   110.43 |
  89 |  0.02499   110.57 |
  90 |    0.025   110.62 |
  91 |  0.02498   110.50 |
  92 |  0.02509   111.00 |
  93 |  0.02512   111.15 |
  94 |   0.0251   111.03 |
  95 |   0.0251   111.04 |
  96 |  0.02504   110.78 |
  97 |  0.02499   110.57 |
  98 |  0.02492   110.27 |
  99 |  0.02493   110.31 |
 100 |  0.02492   110.27 |
[1] "Random Forest variable coefficients"
                      %IncMSE IncNodePurity
graph0           3.856749e-04  3.878571e-02
graph1           1.534312e-04  6.874280e-02
graph2           4.790096e-04  1.084336e-01
graph3           0.000000e+00  4.985595e-17
graph4           1.539122e-03  1.104923e-01
graph5           6.555643e-04  5.299982e-02
graph6           1.920064e-04  6.480435e-02
graph7           1.335263e-03  1.832741e-01
graph8           7.413107e-04  9.813465e-02
graph9           1.917808e-04  4.382353e-02
graph10          8.242901e-04  2.402715e-01
graph11          3.572695e-04  1.574322e-01
graph12         -3.719226e-05  5.200378e-02
graph13          1.347218e-04  5.407770e-02
graph14          7.475775e-04  1.193755e-01
graph15          1.139550e-05  4.978740e-02
graph16          1.769935e-03  1.664440e-01
graph17          1.075565e-03  1.117733e-01
graph18         -2.253521e-06  1.879640e-02
graph19          7.718643e-04  1.544667e-02
graph20          2.857545e-03  1.737685e-01
graph21         -2.932551e-05  8.750000e-03
graph22          2.644888e-03  1.179750e-01
graph23          1.698078e-03  4.524304e-02
graph24          1.261472e-03  5.535928e-02
graph25          3.871915e-04  3.535519e-02
graph26          9.791679e-04  2.476837e-02
graph27          1.058333e-03  1.348489e-01
graph28          5.981152e-03  1.406976e-01
graph29          2.942401e-03  1.642793e-01
orbit0           6.098539e-04  1.146411e-01
orbit1           5.613516e-05  4.929550e-02
orbit2           2.223094e-03  1.480912e-01
orbit3           5.821389e-06  5.035591e-02
orbit4           4.113059e-04  3.941176e-02
orbit5           8.021390e-05  3.666375e-02
orbit6           1.338596e-03  1.303208e-01
orbit7           2.171087e-03  1.069718e-01
orbit8           1.302489e-03  1.523863e-01
orbit9           5.833945e-04  7.881984e-02
orbit10          7.290024e-04  7.127013e-02
orbit11          1.630480e-03  1.609126e-01
orbit12          3.427015e-03  1.971547e-01
orbit13          1.164912e-03  7.838588e-02
orbit14         -2.514294e-05  7.467299e-02
orbit15         -6.715793e-05  6.559596e-02
orbit16          2.923503e-04  7.399330e-02
orbit17          8.568924e-04  4.663120e-02
orbit18          2.616637e-04  1.351823e-01
orbit19          2.534942e-03  5.150014e-02
orbit20          1.369189e-03  1.899047e-01
orbit21          8.581961e-04  9.454368e-02
orbit22          2.985453e-04  1.313875e-01
orbit23          2.354947e-03  6.543897e-02
orbit24         -1.123335e-04  6.104890e-02
orbit25          3.617947e-03  7.073145e-02
orbit26         -2.652520e-05  1.500000e-02
orbit27          2.989294e-04  4.767716e-02
orbit28          9.146435e-04  1.562919e-01
orbit29          8.660037e-04  6.288510e-02
orbit30          8.219178e-05  9.230769e-03
orbit31          3.466644e-04  1.019584e-01
orbit32          7.054760e-04  1.093734e-01
orbit33          7.671687e-04  1.435427e-01
orbit34          5.988923e-04  6.638503e-02
orbit35          5.253241e-04  1.695614e-01
orbit36          5.740857e-05  1.602567e-01
orbit37          3.127579e-04  5.714174e-02
orbit38          3.955358e-04  1.090825e-01
orbit39          1.293012e-03  9.540716e-02
orbit40          3.965795e-03  8.585199e-02
orbit41          1.339509e-03  1.246002e-01
orbit42          2.237449e-03  7.685077e-02
orbit43         -4.774637e-05  4.126444e-02
orbit44          8.254773e-05  7.973621e-02
orbit45          1.595862e-03  8.048248e-02
orbit46          1.428764e-03  6.824768e-02
orbit47          7.607073e-05  2.538357e-02
orbit48          9.706671e-05  4.255975e-02
orbit49          6.075914e-04  1.461593e-01
orbit50          4.078610e-04  1.162988e-01
orbit51          1.009944e-04  9.541698e-02
orbit52          1.154151e-03  3.489398e-02
orbit53         -1.111111e-04  7.905013e-02
orbit54          5.221336e-03  5.720594e-01
orbit55          5.354571e-04  8.941856e-02
orbit56          2.775919e-03  1.727896e-01
orbit57          1.187286e-03  1.958405e-01
orbit58          5.349281e-04  9.290066e-02
orbit59          1.612799e-03  1.190597e-01
orbit60          1.383093e-04  1.418427e-01
orbit61          8.075736e-05  1.590517e-02
orbit62          7.030474e-04  1.650934e-01
orbit63          1.137375e-03  3.468214e-02
orbit64          1.343643e-03  1.481547e-01
orbit65          1.018626e-02  7.284100e-01
orbit66          3.170673e-03  3.100542e-01
orbit67          7.803349e-04  8.885043e-02
orbit68          4.703151e-03  1.644487e-01
orbit69          2.034460e-03  2.171407e-01
orbit70          1.271659e-02  1.003649e+00
orbit71          9.690850e-04  1.095756e-01
orbit72          1.785372e-03  1.233213e-01
AP               1.231148e-05  3.740857e-02
bet              8.990745e-04  2.308589e-01
ecc             -8.356546e-05  1.428571e-02
eccrad           0.000000e+00  7.806256e-20
close            4.200794e-05  1.034921e-02
constraint       2.037781e-04  1.501682e-01
coreness        -1.679453e-04  4.596503e-02
knn              1.907235e-04  1.927841e-01
hubscore         1.696979e-04  5.035223e-02
pagerank         1.057202e-03  1.251544e-01
trans            2.092079e-03  5.102280e-01
evcent           1.735642e-04  3.383333e-02
first            1.665170e-04  6.657307e-02
upto_second      2.036025e-04  6.200000e-02
upto_third       4.369836e-04  4.455248e-02
upto_fourth      2.076491e-03  1.558103e-01
upto_fifth       1.330562e-03  1.087951e-01
upto_sixth       0.000000e+00  1.908196e-19
second           7.851888e-04  1.800720e-01
third            2.384153e-03  3.305482e-01
fourth           2.435623e-04  8.506582e-02
fifth            3.235565e-03  2.735010e-01
sixth            3.332897e-03  2.570487e-01
ratio1           1.434911e-04  1.170862e-01
ratio2           4.758675e-04  6.912742e-02
ratio3           2.807969e-04  1.530412e-01
ratio4          -1.759608e-04  2.609913e-01
ratio5          -1.685697e-04  2.584883e-01
ratio6           1.480605e-04  1.898167e-01
selfinter       -2.785515e-05  1.800000e-02
walktrap_vertex  8.088701e-04  4.180391e-01
bigcom1          0.000000e+00  1.647987e-19
bigcom2          0.000000e+00  0.000000e+00
bigcom3          1.051252e-04  6.123131e-02
bigcom4          5.843866e-05  4.344391e-02
bigcom6          0.000000e+00  0.000000e+00
bigcom8          0.000000e+00  3.469447e-20
bigcom9          0.000000e+00  0.000000e+00
bigcom11         0.000000e+00  0.000000e+00
bigcom13         0.000000e+00  0.000000e+00
bigcom15         0.000000e+00  1.387779e-19
bigcom16         0.000000e+00  0.000000e+00
bigcom21         0.000000e+00  0.000000e+00
bigcom22         0.000000e+00  0.000000e+00
bigcom24         0.000000e+00  0.000000e+00
bigcom26         0.000000e+00  0.000000e+00
bigcom28         8.868891e-04  1.740418e-01
bigcom30         0.000000e+00  0.000000e+00
bigcom31         0.000000e+00  0.000000e+00
bigcom32         0.000000e+00  0.000000e+00
bigcom33         0.000000e+00  0.000000e+00
bigcom34         0.000000e+00  0.000000e+00
bigcom36         0.000000e+00  0.000000e+00
bigcom37         0.000000e+00  0.000000e+00
bigcom38         0.000000e+00  0.000000e+00
bigcom39         0.000000e+00  0.000000e+00
bigcom40         0.000000e+00  1.994932e-19
bigcom43         0.000000e+00  0.000000e+00
bigcom44         0.000000e+00  0.000000e+00
bigcom46         0.000000e+00  0.000000e+00
bigcom47         0.000000e+00  0.000000e+00
bigcom49         0.000000e+00  0.000000e+00
bigcom50         0.000000e+00  0.000000e+00
bigcom51         0.000000e+00  0.000000e+00
bigcom52         0.000000e+00  0.000000e+00
bigcom54         0.000000e+00  0.000000e+00
bigcom56         0.000000e+00  0.000000e+00
bigcom62         0.000000e+00  0.000000e+00
bigcom66         0.000000e+00  0.000000e+00
bigcom68         0.000000e+00  0.000000e+00
bigcom69         0.000000e+00  0.000000e+00
bigcom71         0.000000e+00  5.082230e-01
bigcom72         0.000000e+00  0.000000e+00
bigcom73         0.000000e+00  0.000000e+00
bigcom74         0.000000e+00  0.000000e+00
bigcom75         0.000000e+00  0.000000e+00
bigcom76         0.000000e+00  0.000000e+00
bigcom77         0.000000e+00  0.000000e+00
bigcom79         0.000000e+00  0.000000e+00
bigcom80         0.000000e+00  0.000000e+00
bigcom82         0.000000e+00  0.000000e+00
bigcom83         0.000000e+00  0.000000e+00
bigcom84         0.000000e+00  0.000000e+00
bigcom85         0.000000e+00  0.000000e+00
bigcom87         0.000000e+00  0.000000e+00
bigcom89         0.000000e+00  0.000000e+00
bigcom91         0.000000e+00  0.000000e+00
bigcom92         0.000000e+00  1.387779e-19
bigcom93         0.000000e+00  0.000000e+00
bigcom96         0.000000e+00  0.000000e+00
bigcom97         0.000000e+00  0.000000e+00
bigcom98         0.000000e+00  0.000000e+00
bigcom99         0.000000e+00  0.000000e+00
bigcom101        0.000000e+00  0.000000e+00
bigcom104        0.000000e+00  0.000000e+00
bigcom106        0.000000e+00  0.000000e+00
bigcom109        0.000000e+00  0.000000e+00
bigcom113        0.000000e+00  0.000000e+00
bigcom116        0.000000e+00  4.336809e-20
bigcom120        0.000000e+00  0.000000e+00
bigcom123        0.000000e+00  0.000000e+00
bigcom126        0.000000e+00  0.000000e+00
bigcom127        0.000000e+00  0.000000e+00
bigcom137        0.000000e+00  0.000000e+00
bigcom139        0.000000e+00  0.000000e+00
bigcom140        0.000000e+00  0.000000e+00
bigcom143        0.000000e+00  0.000000e+00
bigcom145        0.000000e+00  0.000000e+00
bigcom146        0.000000e+00  0.000000e+00
bigcom147        0.000000e+00  0.000000e+00
bigcom149        0.000000e+00  0.000000e+00
bigcom153        0.000000e+00  0.000000e+00
bigcom154        0.000000e+00  0.000000e+00
bigcom156        0.000000e+00  0.000000e+00
bigcom157        0.000000e+00  0.000000e+00
bigcom158        0.000000e+00  0.000000e+00
bigcom160        0.000000e+00  0.000000e+00
bigcom161        0.000000e+00  0.000000e+00
bigcom162        0.000000e+00  0.000000e+00
bigcom164        0.000000e+00  0.000000e+00
bigcom166        0.000000e+00  0.000000e+00
bigcom167        0.000000e+00  0.000000e+00
bigcom171        0.000000e+00  0.000000e+00
bigcom173        0.000000e+00  0.000000e+00
bigcom175        0.000000e+00  0.000000e+00
bigcom176        0.000000e+00  0.000000e+00
bigcom177        0.000000e+00  0.000000e+00
bigcom178        0.000000e+00  0.000000e+00
bigcom180        0.000000e+00  0.000000e+00
bigcom181        0.000000e+00  0.000000e+00
bigcom184        0.000000e+00  0.000000e+00
bigcom186        0.000000e+00  0.000000e+00
bigcom187        0.000000e+00  0.000000e+00
bigcom189        0.000000e+00  0.000000e+00
bigcom194        0.000000e+00  0.000000e+00
bigcom195        0.000000e+00  6.938894e-20
bigcom196        0.000000e+00  0.000000e+00
bigcom204        0.000000e+00  0.000000e+00
bigcom205        0.000000e+00  0.000000e+00
bigcom212        0.000000e+00  0.000000e+00
bigcom214        0.000000e+00  0.000000e+00
bigcom222        0.000000e+00  0.000000e+00
bigcom223        0.000000e+00  0.000000e+00
bigcom226        0.000000e+00  0.000000e+00
bigcom227        0.000000e+00  0.000000e+00
bigcom229        0.000000e+00  0.000000e+00
bigcom233        0.000000e+00  0.000000e+00
bigcom236        0.000000e+00  0.000000e+00
bigcom237        0.000000e+00  0.000000e+00
bigcom246        0.000000e+00  0.000000e+00
bigcom248        0.000000e+00  0.000000e+00
bigcom249        0.000000e+00  0.000000e+00
bigcom250        0.000000e+00  0.000000e+00
bigcom254        0.000000e+00  0.000000e+00
bigcom266        0.000000e+00  0.000000e+00
bigcom269        0.000000e+00  6.938894e-20
bigcom272        0.000000e+00  0.000000e+00
bigcom274        0.000000e+00  1.387779e-19
bigcom281        0.000000e+00  0.000000e+00
bigcom291        0.000000e+00  0.000000e+00
bigcom292        0.000000e+00  0.000000e+00
bigcom295        0.000000e+00  0.000000e+00
bigcom299        0.000000e+00  0.000000e+00
bigcom301        0.000000e+00  0.000000e+00
bigcom306        0.000000e+00  0.000000e+00
bigcom309        0.000000e+00  0.000000e+00
bigcom314        0.000000e+00  0.000000e+00
bigcom321        0.000000e+00  0.000000e+00
bigcom341        0.000000e+00  0.000000e+00
bigcom350        0.000000e+00  0.000000e+00
bigcom353        0.000000e+00  0.000000e+00
bigcom359        0.000000e+00  0.000000e+00
bigcom363        0.000000e+00  0.000000e+00
bigcom365        0.000000e+00  0.000000e+00
bigcom385        0.000000e+00  0.000000e+00
bigcom386        0.000000e+00  0.000000e+00
bigcom408        0.000000e+00  0.000000e+00
bigcom412        0.000000e+00  0.000000e+00
bigcom480        0.000000e+00  0.000000e+00
spin_vertex      3.126229e-04  6.193817e-01
membership_s1    0.000000e+00  1.734723e-20
membership_s3    0.000000e+00  0.000000e+00
membership_s4    0.000000e+00  1.734723e-20
membership_s5   -4.609653e-05  1.886358e-02
membership_s6   -4.102564e-06  2.447526e-02
membership_s7    0.000000e+00  8.673617e-21
membership_s8    0.000000e+00  0.000000e+00
membership_s9    0.000000e+00  0.000000e+00
membership_s11   0.000000e+00  0.000000e+00
membership_s12   0.000000e+00  0.000000e+00
membership_s14   0.000000e+00  0.000000e+00
membership_s15   0.000000e+00  0.000000e+00
membership_s16   0.000000e+00  0.000000e+00
membership_s17   0.000000e+00  0.000000e+00
membership_s18   0.000000e+00  0.000000e+00
membership_s20   0.000000e+00  0.000000e+00
membership_s21   0.000000e+00  0.000000e+00
membership_s22   0.000000e+00  0.000000e+00
membership_s24   0.000000e+00  0.000000e+00
membership_s25   0.000000e+00  0.000000e+00
membership_s26   0.000000e+00  0.000000e+00
membership_s27   0.000000e+00  0.000000e+00
membership_s28   0.000000e+00  0.000000e+00
membership_s30   1.299720e-04  4.345287e-02
membership_s31   0.000000e+00  0.000000e+00
membership_s32   0.000000e+00  9.600000e-03
membership_s33   0.000000e+00  0.000000e+00
membership_s36   0.000000e+00  1.387779e-19
membership_s37   0.000000e+00  6.938894e-20
V1              -6.989554e-05  2.061630e-01
V2               9.347608e-05  1.463087e-01
pdi              1.940732e-04  3.750491e-02
adhesion         1.024527e-03  3.090129e-01
cohesion         4.781493e-04  1.971133e-01
inner            4.456765e-04  1.455112e-01
outer            8.212303e-06  4.517306e-01
ioratio          5.541747e-04  2.417660e-01
comsize         -1.324748e-04  6.954048e-01
[1] "Dataset: high_CT Model GLM, run: 4 of 5 2015-06-22 18:18:42"
[1] "glmnet variable coefficients"
                         [,1]          [,2]
(Intercept)     -3.742832e+00 -2.203590e+02
graph0           1.385092e-40 -3.403826e-04
graph1           3.457512e-43 -2.069471e-06
graph2           9.006844e-41  1.280235e-04
graph3           9.791644e-45 -2.684791e-08
graph4           5.459613e-47 -6.073835e-09
graph5           1.959080e-42 -4.280404e-07
graph6           8.641520e-44 -4.711889e-08
graph7           3.373567e-42  3.357733e-06
graph8           7.042761e-41  5.884934e-05
graph9           1.908216e-46 -4.761699e-10
graph10          1.228793e-47 -8.484280e-11
graph11         -3.659665e-48 -1.661106e-11
graph12          4.432406e-46 -7.048589e-10
graph13          3.004732e-45  7.811457e-10
graph14          7.752805e-47 -2.233733e-10
graph15          8.421405e-44 -5.539266e-08
graph16          2.231054e-45 -5.051549e-09
graph17          3.096983e-45 -2.512908e-09
graph18          6.891028e-44  8.198885e-08
graph19          1.587286e-44  1.217935e-08
graph20          6.207434e-44 -2.948694e-07
graph21          7.514771e-44  1.020186e-08
graph22          1.906944e-43 -9.859191e-08
graph23          9.624852e-44 -3.750812e-08
graph24          1.582524e-43  1.416168e-07
graph25          8.487712e-43  7.529132e-07
graph26          7.539023e-43  1.341284e-07
graph27          5.030401e-42  8.968291e-06
graph28          6.436684e-42  9.356884e-07
graph29          5.954946e-41 -1.526626e-04
orbit0           1.385092e-40 -3.400824e-04
orbit1           6.322616e-42  1.108836e-06
orbit2           1.762584e-43 -2.692374e-06
orbit3           9.006844e-41  1.279576e-04
orbit4           1.445541e-43  2.299794e-08
orbit5           9.042242e-45 -3.365519e-08
orbit6           1.259805e-45 -7.896065e-09
orbit7          -5.007516e-47 -6.279772e-09
orbit8           1.959080e-42 -4.269368e-07
orbit9           4.045117e-42  6.669736e-06
orbit10          3.578369e-43  1.847863e-07
orbit11          6.148622e-44 -1.926448e-07
orbit12          1.834461e-41  2.522306e-05
orbit13          3.481198e-42  2.626409e-06
orbit14          7.042761e-41  5.833227e-05
orbit15          3.947669e-45  3.880831e-09
orbit16          1.873057e-46 -1.021523e-09
orbit17          1.009231e-45 -5.142135e-10
orbit18          5.261806e-46 -1.243528e-10
orbit19          3.538507e-46 -2.281002e-10
orbit20          4.504854e-47 -3.519021e-10
orbit21          5.545832e-48 -9.688149e-11
orbit22         -6.680331e-48 -2.185605e-11
orbit23         -1.164577e-48 -1.326149e-11
orbit24          2.004739e-44  1.245853e-08
orbit25          8.062130e-45  2.104363e-09
orbit26          3.396665e-46 -9.469507e-10
orbit27          8.729307e-44  1.431759e-07
orbit28          8.385093e-45 -1.337108e-08
orbit29          1.415229e-44  1.359708e-08
orbit30          4.418815e-45 -5.091413e-10
orbit31          1.431887e-45  4.166589e-09
orbit32          3.105056e-46 -2.035970e-10
orbit33          2.225275e-47 -4.193897e-10
orbit34          8.421405e-44 -5.556669e-08
orbit35          1.202548e-43 -3.433949e-08
orbit36          8.135886e-45 -2.009477e-08
orbit37          1.073664e-44 -2.049473e-09
orbit38          1.676127e-45 -1.329570e-08
orbit39          2.505887e-43  6.047104e-07
orbit40          3.598345e-44  3.335476e-08
orbit41          1.009208e-44 -1.374272e-08
orbit42          2.145176e-45 -7.211218e-09
orbit43          2.450866e-43  5.025492e-07
orbit44          4.532052e-44 -3.896096e-08
orbit45          6.711961e-43  1.728922e-06
orbit46          2.056889e-43  1.260342e-08
orbit47          2.934048e-44 -1.953582e-08
orbit48          2.907896e-44  3.888879e-08
orbit49          8.062009e-43  2.614737e-07
orbit50          1.918868e-44 -4.065474e-07
orbit51          2.928567e-43  2.544594e-07
orbit52          8.460561e-43 -3.812451e-07
orbit53          9.864872e-44 -3.530323e-09
orbit54          1.691493e-42  2.299214e-06
orbit55          1.378640e-43 -2.750204e-07
orbit56          4.582115e-42  1.666921e-05
orbit57          1.988132e-43 -4.320682e-08
orbit58          1.040961e-43 -1.398089e-07
orbit59          1.260140e-42  1.320184e-06
orbit60          3.899709e-43  2.446021e-07
orbit61          2.228918e-43  2.742954e-07
orbit62          1.002839e-41  2.195094e-05
orbit63          1.338849e-42  1.472123e-06
orbit64          2.050174e-42  8.875665e-07
orbit65          1.582956e-41  2.815181e-05
orbit66          2.711730e-42 -1.153613e-06
orbit67          9.069560e-43  3.374036e-07
orbit68          7.840482e-42  1.022944e-05
orbit69          1.059729e-41  3.185530e-05
orbit70          3.452038e-41  2.982647e-05
orbit71          6.976440e-42 -1.689271e-06
orbit72          5.954946e-41 -1.531109e-04
AP              -8.627625e-39 -1.025738e-01
bet              5.728514e-45 -1.525306e-07
ecc              1.150263e-38  5.550575e-02
eccrad           6.901576e-38  3.329627e-01
close            6.046541e-37 -3.783034e-01
constraint      -1.076636e-36 -1.426863e+00
coreness         7.079515e-39  2.001152e-02
knn              1.425592e-40 -1.212762e-03
hubscore         3.553463e-37  3.029062e-01
pagerank        -6.283429e-36 -5.442043e+01
trans            4.057042e-37  1.836265e+00
evcent           3.556290e-37  2.937685e-01
first            1.385092e-40 -3.413962e-04
upto_second      8.095947e-42 -5.803750e-06
upto_third       1.301749e-41 -1.507460e-06
upto_fourth      1.589468e-40 -8.630555e-05
upto_fifth       1.078446e-39 -2.404144e-03
upto_sixth       5.919926e-39  1.846407e-02
second           8.251181e-42 -5.329708e-06
third           -6.426204e-42  1.981607e-05
fourth          -1.410135e-41  1.199523e-06
fifth           -1.788042e-40  7.269972e-05
sixth           -1.168155e-39  3.509279e-03
ratio1          -3.099369e-40 -2.086387e-03
ratio2          -2.612530e-39 -2.936356e-03
ratio3          -1.167989e-37 -6.902942e-03
ratio4           2.298788e-37  4.849053e+00
ratio5           4.027058e-37  1.831954e+00
ratio6          -4.644540e-38  9.588620e-03
selfinter        2.293198e-38  1.619215e-01
walktrap_vertex  2.573552e-38  2.949682e-01
bigcom1         -2.836670e-38 -1.138649e-01
bigcom2          0.000000e+00  0.000000e+00
bigcom3          1.747089e-38  5.410378e-01
bigcom4         -1.690317e-38 -6.086937e-02
bigcom6          0.000000e+00  0.000000e+00
bigcom8         -2.432704e-38 -1.847208e-01
bigcom9         -2.346699e-38 -5.903557e-02
bigcom11         0.000000e+00  0.000000e+00
bigcom13        -2.339610e-38 -3.427344e-02
bigcom15        -2.344331e-38 -9.599090e-02
bigcom16         0.000000e+00  0.000000e+00
bigcom21        -2.349072e-38 -7.812764e-02
bigcom22        -2.395085e-38 -3.142874e-01
bigcom24         0.000000e+00  0.000000e+00
bigcom26        -2.361008e-38 -1.382162e-01
bigcom28         1.260496e-37  3.829065e-01
bigcom30        -2.363410e-38 -1.527373e-01
bigcom31         0.000000e+00  0.000000e+00
bigcom32        -2.339610e-38 -6.271912e-02
bigcom33         0.000000e+00  0.000000e+00
bigcom34         0.000000e+00  0.000000e+00
bigcom36        -2.339610e-38 -3.239028e-02
bigcom37         0.000000e+00  0.000000e+00
bigcom38         0.000000e+00  0.000000e+00
bigcom39        -2.339610e-38 -4.262965e-02
bigcom40         9.964255e-39  6.353554e-02
bigcom43         0.000000e+00  0.000000e+00
bigcom44        -2.370645e-38 -9.437815e-02
bigcom46        -2.339610e-38 -6.350372e-02
bigcom47         0.000000e+00  0.000000e+00
bigcom49         0.000000e+00  0.000000e+00
bigcom50         0.000000e+00  0.000000e+00
bigcom51         0.000000e+00  0.000000e+00
bigcom52         0.000000e+00  0.000000e+00
bigcom54         0.000000e+00  0.000000e+00
bigcom56         0.000000e+00  0.000000e+00
bigcom62         0.000000e+00  0.000000e+00
bigcom66         0.000000e+00  0.000000e+00
bigcom68         0.000000e+00  0.000000e+00
bigcom69         0.000000e+00  0.000000e+00
bigcom71         9.877221e-37  3.592630e+00
bigcom72         0.000000e+00  0.000000e+00
bigcom73        -2.339610e-38 -1.076171e-01
bigcom74         0.000000e+00  0.000000e+00
bigcom75         0.000000e+00  0.000000e+00
bigcom76         0.000000e+00  0.000000e+00
bigcom77         0.000000e+00  0.000000e+00
bigcom79         0.000000e+00  0.000000e+00
bigcom80         0.000000e+00  0.000000e+00
bigcom82        -2.339610e-38 -7.268237e-02
bigcom83         0.000000e+00  0.000000e+00
bigcom84         0.000000e+00  0.000000e+00
bigcom85         0.000000e+00  0.000000e+00
bigcom87         0.000000e+00  0.000000e+00
bigcom89         0.000000e+00  0.000000e+00
bigcom91         0.000000e+00  0.000000e+00
bigcom92        -2.341968e-38 -6.054221e-02
bigcom93         0.000000e+00  0.000000e+00
bigcom96         0.000000e+00  0.000000e+00
bigcom97        -2.341968e-38 -1.221003e-01
bigcom98         0.000000e+00  0.000000e+00
bigcom99         0.000000e+00  0.000000e+00
bigcom101       -2.341968e-38 -1.538949e-01
bigcom104       -2.339610e-38 -4.160558e-02
bigcom106        0.000000e+00  0.000000e+00
bigcom109        0.000000e+00  0.000000e+00
bigcom113        0.000000e+00  0.000000e+00
bigcom116       -2.341968e-38 -5.441122e-02
bigcom120        0.000000e+00  0.000000e+00
bigcom123        0.000000e+00  0.000000e+00
bigcom126        0.000000e+00  0.000000e+00
bigcom127        0.000000e+00  0.000000e+00
bigcom137        0.000000e+00  0.000000e+00
bigcom139        0.000000e+00  0.000000e+00
bigcom140        0.000000e+00  0.000000e+00
bigcom143        0.000000e+00  0.000000e+00
bigcom145        0.000000e+00  0.000000e+00
bigcom146        0.000000e+00  0.000000e+00
bigcom147       -2.339610e-38 -1.080524e-01
bigcom149        0.000000e+00  0.000000e+00
bigcom153        0.000000e+00  0.000000e+00
bigcom154       -2.339610e-38 -2.354602e-02
bigcom156        0.000000e+00  0.000000e+00
bigcom157        0.000000e+00  0.000000e+00
bigcom158        0.000000e+00  0.000000e+00
bigcom160        0.000000e+00  0.000000e+00
bigcom161        0.000000e+00  0.000000e+00
bigcom162        0.000000e+00  0.000000e+00
bigcom164        0.000000e+00  0.000000e+00
bigcom166        0.000000e+00  0.000000e+00
bigcom167       -2.339610e-38 -4.394570e-02
bigcom171        0.000000e+00  0.000000e+00
bigcom173        0.000000e+00  0.000000e+00
bigcom175        0.000000e+00  0.000000e+00
bigcom176        0.000000e+00  0.000000e+00
bigcom177        0.000000e+00  0.000000e+00
bigcom178        0.000000e+00  0.000000e+00
bigcom180        0.000000e+00  0.000000e+00
bigcom181       -2.339610e-38 -5.314042e-02
bigcom184        0.000000e+00  0.000000e+00
bigcom186        0.000000e+00  0.000000e+00
bigcom187        0.000000e+00  0.000000e+00
bigcom189       -2.339610e-38 -8.990139e-02
bigcom194        0.000000e+00  0.000000e+00
bigcom195       -2.339610e-38 -3.531876e-02
bigcom196        0.000000e+00  0.000000e+00
bigcom204       -2.339610e-38 -2.914261e-02
bigcom205        0.000000e+00  0.000000e+00
bigcom212        0.000000e+00  0.000000e+00
bigcom214        0.000000e+00  0.000000e+00
bigcom222        0.000000e+00  0.000000e+00
bigcom223        0.000000e+00  0.000000e+00
bigcom226        0.000000e+00  0.000000e+00
bigcom227        0.000000e+00  0.000000e+00
bigcom229        0.000000e+00  0.000000e+00
bigcom233        0.000000e+00  0.000000e+00
bigcom236        0.000000e+00  0.000000e+00
bigcom237        0.000000e+00  0.000000e+00
bigcom246        0.000000e+00  0.000000e+00
bigcom248        0.000000e+00  0.000000e+00
bigcom249        0.000000e+00  0.000000e+00
bigcom250        0.000000e+00  0.000000e+00
bigcom254        0.000000e+00  0.000000e+00
bigcom266        0.000000e+00  0.000000e+00
bigcom269       -2.339610e-38 -5.664725e-02
bigcom272        0.000000e+00  0.000000e+00
bigcom274       -2.351450e-38 -4.091060e-02
bigcom281        0.000000e+00  0.000000e+00
bigcom291        0.000000e+00  0.000000e+00
bigcom292        0.000000e+00  0.000000e+00
bigcom295        0.000000e+00  0.000000e+00
bigcom299        0.000000e+00  0.000000e+00
bigcom301        0.000000e+00  0.000000e+00
bigcom306        0.000000e+00  0.000000e+00
bigcom309        0.000000e+00  0.000000e+00
bigcom314        0.000000e+00  0.000000e+00
bigcom321       -2.339610e-38 -2.409084e-02
bigcom341        0.000000e+00  0.000000e+00
bigcom350        0.000000e+00  0.000000e+00
bigcom353        0.000000e+00  0.000000e+00
bigcom359        0.000000e+00  0.000000e+00
bigcom363        0.000000e+00  0.000000e+00
bigcom365        0.000000e+00  0.000000e+00
bigcom385        0.000000e+00  0.000000e+00
bigcom386        0.000000e+00  0.000000e+00
bigcom408        0.000000e+00  0.000000e+00
bigcom412        0.000000e+00  0.000000e+00
bigcom480        0.000000e+00  0.000000e+00
spin_vertex      4.135575e-38 -2.937523e-01
membership_s1   -2.455848e-38 -1.766415e-01
membership_s3    0.000000e+00  0.000000e+00
membership_s4    4.755346e-39  1.244399e-03
membership_s5   -4.408825e-39  8.178773e-02
membership_s6    1.458580e-37  4.417397e-01
membership_s7   -2.468897e-38 -1.153035e-01
membership_s8    0.000000e+00  0.000000e+00
membership_s9    0.000000e+00  0.000000e+00
membership_s11   0.000000e+00  0.000000e+00
membership_s12   0.000000e+00  0.000000e+00
membership_s14   0.000000e+00  0.000000e+00
membership_s15  -2.351450e-38 -1.086555e-01
membership_s16   0.000000e+00  0.000000e+00
membership_s17   0.000000e+00  0.000000e+00
membership_s18  -2.358611e-38 -7.905289e-02
membership_s20   0.000000e+00  0.000000e+00
membership_s21  -2.346699e-38 -6.067503e-02
membership_s22   0.000000e+00  0.000000e+00
membership_s24  -2.339610e-38 -5.484476e-02
membership_s25   0.000000e+00  0.000000e+00
membership_s26   0.000000e+00  0.000000e+00
membership_s27  -2.506184e-38 -1.429114e-01
membership_s28   0.000000e+00  0.000000e+00
membership_s30   4.721862e-38  1.358269e-01
membership_s31  -2.390157e-38 -9.621056e-02
membership_s32  -5.653550e-39  1.672478e-01
membership_s33   0.000000e+00  0.000000e+00
membership_s36  -2.819457e-38 -1.100617e-01
membership_s37  -2.351450e-38 -6.953898e-02
V1               3.457888e-37 -5.736353e-02
V2              -3.376665e-38 -7.754167e-01
pdi             -5.652810e-36 -6.709981e+01
adhesion        -1.574741e-41 -1.727480e-05
cohesion         3.150389e-41  3.449008e-05
inner            1.605380e-42 -1.686607e-05
outer           -4.969204e-42 -6.813266e-05
ioratio         -1.337748e-37  3.879562e-01
comsize          5.455658e-41  2.649848e-04
[1] "Dataset: high_CT Model GBM, run: 5 of 5 2015-06-22 18:18:55"
Iter   TrainDeviance   ValidDeviance   StepSize   Improve
     1        0.2603            -nan     0.0100   -0.0000
     2        0.2545            -nan     0.0100    0.0016
     3        0.2483            -nan     0.0100    0.0009
     4        0.2416            -nan     0.0100    0.0008
     5        0.2362            -nan     0.0100    0.0002
     6        0.2322            -nan     0.0100    0.0006
     7        0.2288            -nan     0.0100    0.0002
     8        0.2246            -nan     0.0100    0.0005
     9        0.2213            -nan     0.0100    0.0006
    10        0.2178            -nan     0.0100    0.0002
    20        0.1934            -nan     0.0100   -0.0002
    40        0.1617            -nan     0.0100   -0.0000
    60        0.1390            -nan     0.0100    0.0000
    80        0.1212            -nan     0.0100    0.0000
   100        0.1059            -nan     0.0100   -0.0000
   120        0.0950            -nan     0.0100   -0.0000
   130        0.0897            -nan     0.0100   -0.0000

[1] "GBM variable coefficients"
                            var      rel.inf
orbit70                 orbit70 8.8203516195
trans                     trans 3.9656494850
orbit39                 orbit39 3.6370076435
orbit54                 orbit54 3.0438079206
comsize                 comsize 3.0100395029
ratio5                   ratio5 2.6002622400
spin_vertex         spin_vertex 2.5464427865
V1                           V1 2.4325522196
sixth                     sixth 2.3922698692
walktrap_vertex walktrap_vertex 2.0602044225
bet                         bet 2.0134734505
orbit49                 orbit49 1.9645115532
orbit56                 orbit56 1.7430757893
orbit46                 orbit46 1.7043451929
knn                         knn 1.6842753658
orbit65                 orbit65 1.6112214352
outer                     outer 1.6024712549
pagerank               pagerank 1.5653523242
bigcom28               bigcom28 1.5524403925
graph27                 graph27 1.5356100291
V2                           V2 1.5124003464
graph23                 graph23 1.4948701828
ratio4                   ratio4 1.4818480838
graph28                 graph28 1.4657799271
graph8                   graph8 1.3699409164
orbit25                 orbit25 1.3495110801
ioratio                 ioratio 1.3425619551
adhesion               adhesion 1.2452046199
orbit18                 orbit18 1.1436791091
orbit24                 orbit24 1.1254635967
graph22                 graph22 1.0776884138
orbit68                 orbit68 1.0657973135
orbit62                 orbit62 1.0502015936
graph20                 graph20 1.0431819324
orbit45                 orbit45 0.9850298570
ratio1                   ratio1 0.9465230108
graph29                 graph29 0.9156259591
ratio2                   ratio2 0.8707637742
cohesion               cohesion 0.8316035159
graph14                 graph14 0.7875285357
constraint           constraint 0.7284958453
inner                     inner 0.6902684392
orbit19                 orbit19 0.6882690149
ratio6                   ratio6 0.6631194682
orbit69                 orbit69 0.6597162497
orbit66                 orbit66 0.6211589513
upto_fourth         upto_fourth 0.5947656214
orbit6                   orbit6 0.5932187317
orbit28                 orbit28 0.5690618700
orbit59                 orbit59 0.5674688015
graph0                   graph0 0.5538843065
third                     third 0.5388415139
upto_fifth           upto_fifth 0.5352225793
orbit22                 orbit22 0.5225874065
orbit37                 orbit37 0.4609123502
graph2                   graph2 0.4578347384
graph17                 graph17 0.4492068452
orbit17                 orbit17 0.4475073620
orbit43                 orbit43 0.4392144675
orbit12                 orbit12 0.4307390699
graph19                 graph19 0.4275203485
fifth                     fifth 0.4241344656
orbit52                 orbit52 0.4215341714
graph16                 graph16 0.4142816323
graph4                   graph4 0.4039563575
orbit64                 orbit64 0.4006796947
orbit60                 orbit60 0.3922322111
orbit31                 orbit31 0.3869272606
orbit57                 orbit57 0.3762842035
orbit40                 orbit40 0.3674288370
upto_sixth           upto_sixth 0.3643184737
graph26                 graph26 0.3640209587
graph7                   graph7 0.3557469284
orbit58                 orbit58 0.3509450246
orbit9                   orbit9 0.3419351048
orbit51                 orbit51 0.3409560888
graph5                   graph5 0.3267924254
orbit50                 orbit50 0.3261332564
orbit38                 orbit38 0.3044710361
orbit20                 orbit20 0.3023356850
orbit7                   orbit7 0.2986063597
orbit27                 orbit27 0.2942330954
graph10                 graph10 0.2928834681
graph25                 graph25 0.2921744759
orbit21                 orbit21 0.2784536791
second                   second 0.2665290229
orbit32                 orbit32 0.2597852207
orbit36                 orbit36 0.2578955442
orbit29                 orbit29 0.2443424169
graph15                 graph15 0.2334571872
graph11                 graph11 0.2334323669
AP                           AP 0.2307295658
graph12                 graph12 0.1905864176
hubscore               hubscore 0.1835978668
orbit71                 orbit71 0.1728490585
orbit63                 orbit63 0.1677775327
ratio3                   ratio3 0.1630477105
graph24                 graph24 0.1623951818
orbit55                 orbit55 0.1621267069
membership_s6     membership_s6 0.1612898879
graph18                 graph18 0.1610568575
fourth                   fourth 0.1610491685
orbit13                 orbit13 0.1521799374
orbit44                 orbit44 0.1496042573
pdi                         pdi 0.1370513060
orbit15                 orbit15 0.1347426704
graph1                   graph1 0.1297314673
graph3                   graph3 0.1124082153
orbit5                   orbit5 0.1056464469
orbit4                   orbit4 0.0975521358
close                     close 0.0900325084
orbit16                 orbit16 0.0843261943
orbit23                 orbit23 0.0798726788
orbit41                 orbit41 0.0792261090
orbit26                 orbit26 0.0783166386
orbit48                 orbit48 0.0777624028
orbit11                 orbit11 0.0753142408
orbit35                 orbit35 0.0689105071
orbit33                 orbit33 0.0608513112
orbit10                 orbit10 0.0580342781
membership_s5     membership_s5 0.0564252895
orbit67                 orbit67 0.0462189894
orbit1                   orbit1 0.0234485143
graph6                   graph6 0.0146994343
bigcom3                 bigcom3 0.0143909729
orbit2                   orbit2 0.0096765526
orbit30                 orbit30 0.0003378006
coreness               coreness 0.0002443322
graph9                   graph9 0.0000000000
graph13                 graph13 0.0000000000
graph21                 graph21 0.0000000000
orbit0                   orbit0 0.0000000000
orbit3                   orbit3 0.0000000000
orbit8                   orbit8 0.0000000000
orbit14                 orbit14 0.0000000000
orbit34                 orbit34 0.0000000000
orbit42                 orbit42 0.0000000000
orbit47                 orbit47 0.0000000000
orbit53                 orbit53 0.0000000000
orbit61                 orbit61 0.0000000000
orbit72                 orbit72 0.0000000000
ecc                         ecc 0.0000000000
eccrad                   eccrad 0.0000000000
evcent                   evcent 0.0000000000
first                     first 0.0000000000
upto_second         upto_second 0.0000000000
upto_third           upto_third 0.0000000000
selfinter             selfinter 0.0000000000
bigcom1                 bigcom1 0.0000000000
bigcom2                 bigcom2 0.0000000000
bigcom4                 bigcom4 0.0000000000
bigcom6                 bigcom6 0.0000000000
bigcom8                 bigcom8 0.0000000000
bigcom9                 bigcom9 0.0000000000
bigcom11               bigcom11 0.0000000000
bigcom13               bigcom13 0.0000000000
bigcom15               bigcom15 0.0000000000
bigcom16               bigcom16 0.0000000000
bigcom21               bigcom21 0.0000000000
bigcom22               bigcom22 0.0000000000
bigcom24               bigcom24 0.0000000000
bigcom26               bigcom26 0.0000000000
bigcom30               bigcom30 0.0000000000
bigcom31               bigcom31 0.0000000000
bigcom32               bigcom32 0.0000000000
bigcom33               bigcom33 0.0000000000
bigcom34               bigcom34 0.0000000000
bigcom36               bigcom36 0.0000000000
bigcom37               bigcom37 0.0000000000
bigcom38               bigcom38 0.0000000000
bigcom39               bigcom39 0.0000000000
bigcom40               bigcom40 0.0000000000
bigcom43               bigcom43 0.0000000000
bigcom44               bigcom44 0.0000000000
bigcom46               bigcom46 0.0000000000
bigcom47               bigcom47 0.0000000000
bigcom49               bigcom49 0.0000000000
bigcom50               bigcom50 0.0000000000
bigcom51               bigcom51 0.0000000000
bigcom52               bigcom52 0.0000000000
bigcom54               bigcom54 0.0000000000
bigcom56               bigcom56 0.0000000000
bigcom62               bigcom62 0.0000000000
bigcom66               bigcom66 0.0000000000
bigcom68               bigcom68 0.0000000000
bigcom69               bigcom69 0.0000000000
bigcom71               bigcom71 0.0000000000
bigcom72               bigcom72 0.0000000000
bigcom73               bigcom73 0.0000000000
bigcom74               bigcom74 0.0000000000
bigcom75               bigcom75 0.0000000000
bigcom76               bigcom76 0.0000000000
bigcom77               bigcom77 0.0000000000
bigcom79               bigcom79 0.0000000000
bigcom80               bigcom80 0.0000000000
bigcom82               bigcom82 0.0000000000
bigcom83               bigcom83 0.0000000000
bigcom84               bigcom84 0.0000000000
bigcom85               bigcom85 0.0000000000
bigcom87               bigcom87 0.0000000000
bigcom89               bigcom89 0.0000000000
bigcom91               bigcom91 0.0000000000
bigcom92               bigcom92 0.0000000000
bigcom93               bigcom93 0.0000000000
bigcom96               bigcom96 0.0000000000
bigcom97               bigcom97 0.0000000000
bigcom98               bigcom98 0.0000000000
bigcom99               bigcom99 0.0000000000
bigcom101             bigcom101 0.0000000000
bigcom104             bigcom104 0.0000000000
bigcom106             bigcom106 0.0000000000
bigcom109             bigcom109 0.0000000000
bigcom113             bigcom113 0.0000000000
bigcom116             bigcom116 0.0000000000
bigcom120             bigcom120 0.0000000000
bigcom123             bigcom123 0.0000000000
bigcom126             bigcom126 0.0000000000
bigcom127             bigcom127 0.0000000000
bigcom137             bigcom137 0.0000000000
bigcom139             bigcom139 0.0000000000
bigcom140             bigcom140 0.0000000000
bigcom143             bigcom143 0.0000000000
bigcom145             bigcom145 0.0000000000
bigcom146             bigcom146 0.0000000000
bigcom147             bigcom147 0.0000000000
bigcom149             bigcom149 0.0000000000
bigcom153             bigcom153 0.0000000000
bigcom154             bigcom154 0.0000000000
bigcom156             bigcom156 0.0000000000
bigcom157             bigcom157 0.0000000000
bigcom158             bigcom158 0.0000000000
bigcom160             bigcom160 0.0000000000
bigcom161             bigcom161 0.0000000000
bigcom162             bigcom162 0.0000000000
bigcom164             bigcom164 0.0000000000
bigcom166             bigcom166 0.0000000000
bigcom167             bigcom167 0.0000000000
bigcom171             bigcom171 0.0000000000
bigcom173             bigcom173 0.0000000000
bigcom175             bigcom175 0.0000000000
bigcom176             bigcom176 0.0000000000
bigcom177             bigcom177 0.0000000000
bigcom178             bigcom178 0.0000000000
bigcom180             bigcom180 0.0000000000
bigcom181             bigcom181 0.0000000000
bigcom184             bigcom184 0.0000000000
bigcom186             bigcom186 0.0000000000
bigcom187             bigcom187 0.0000000000
bigcom189             bigcom189 0.0000000000
bigcom194             bigcom194 0.0000000000
bigcom195             bigcom195 0.0000000000
bigcom196             bigcom196 0.0000000000
bigcom204             bigcom204 0.0000000000
bigcom205             bigcom205 0.0000000000
bigcom212             bigcom212 0.0000000000
bigcom214             bigcom214 0.0000000000
bigcom222             bigcom222 0.0000000000
bigcom223             bigcom223 0.0000000000
bigcom226             bigcom226 0.0000000000
bigcom227             bigcom227 0.0000000000
bigcom229             bigcom229 0.0000000000
bigcom233             bigcom233 0.0000000000
bigcom236             bigcom236 0.0000000000
bigcom237             bigcom237 0.0000000000
bigcom246             bigcom246 0.0000000000
bigcom248             bigcom248 0.0000000000
bigcom249             bigcom249 0.0000000000
bigcom250             bigcom250 0.0000000000
bigcom254             bigcom254 0.0000000000
bigcom266             bigcom266 0.0000000000
bigcom269             bigcom269 0.0000000000
bigcom272             bigcom272 0.0000000000
bigcom274             bigcom274 0.0000000000
bigcom281             bigcom281 0.0000000000
bigcom291             bigcom291 0.0000000000
bigcom292             bigcom292 0.0000000000
bigcom295             bigcom295 0.0000000000
bigcom299             bigcom299 0.0000000000
bigcom301             bigcom301 0.0000000000
bigcom306             bigcom306 0.0000000000
bigcom309             bigcom309 0.0000000000
bigcom314             bigcom314 0.0000000000
bigcom321             bigcom321 0.0000000000
bigcom341             bigcom341 0.0000000000
bigcom350             bigcom350 0.0000000000
bigcom353             bigcom353 0.0000000000
bigcom359             bigcom359 0.0000000000
bigcom363             bigcom363 0.0000000000
bigcom365             bigcom365 0.0000000000
bigcom385             bigcom385 0.0000000000
bigcom386             bigcom386 0.0000000000
bigcom408             bigcom408 0.0000000000
bigcom412             bigcom412 0.0000000000
bigcom480             bigcom480 0.0000000000
membership_s1     membership_s1 0.0000000000
membership_s3     membership_s3 0.0000000000
membership_s4     membership_s4 0.0000000000
membership_s7     membership_s7 0.0000000000
membership_s8     membership_s8 0.0000000000
membership_s9     membership_s9 0.0000000000
membership_s11   membership_s11 0.0000000000
membership_s12   membership_s12 0.0000000000
membership_s14   membership_s14 0.0000000000
membership_s15   membership_s15 0.0000000000
membership_s16   membership_s16 0.0000000000
membership_s17   membership_s17 0.0000000000
membership_s18   membership_s18 0.0000000000
membership_s20   membership_s20 0.0000000000
membership_s21   membership_s21 0.0000000000
membership_s22   membership_s22 0.0000000000
membership_s24   membership_s24 0.0000000000
membership_s25   membership_s25 0.0000000000
membership_s26   membership_s26 0.0000000000
membership_s27   membership_s27 0.0000000000
membership_s28   membership_s28 0.0000000000
membership_s30   membership_s30 0.0000000000
membership_s31   membership_s31 0.0000000000
membership_s32   membership_s32 0.0000000000
membership_s33   membership_s33 0.0000000000
membership_s36   membership_s36 0.0000000000
membership_s37   membership_s37 0.0000000000
[1] "Dataset: high_CT Model RF, run: 5 of 5 2015-06-22 18:19:10"
     |      Out-of-bag   |
Tree |      MSE  %Var(y) |
   1 |  0.06355   224.74 |
   2 |  0.05464   193.21 |
   3 |   0.0476   168.32 |
   4 |  0.04905   173.45 |
   5 |  0.04793   169.49 |
   6 |    0.048   169.76 |
   7 |  0.04473   158.19 |
   8 |  0.04308   152.35 |
   9 |  0.04293   151.82 |
  10 |  0.03882   137.28 |
  11 |  0.03764   133.10 |
  12 |  0.03718   131.50 |
  13 |  0.03638   128.65 |
  14 |  0.03557   125.77 |
  15 |  0.03483   123.15 |
  16 |  0.03349   118.42 |
  17 |  0.03357   118.71 |
  18 |  0.03304   116.86 |
  19 |  0.03297   116.60 |
  20 |   0.0334   118.10 |
  21 |  0.03361   118.85 |
  22 |  0.03388   119.82 |
  23 |  0.03349   118.44 |
  24 |  0.03321   117.44 |
  25 |  0.03334   117.90 |
  26 |  0.03281   116.03 |
  27 |  0.03269   115.61 |
  28 |  0.03239   114.55 |
  29 |  0.03278   115.91 |
  30 |  0.03298   116.61 |
  31 |  0.03279   115.97 |
  32 |  0.03275   115.80 |
  33 |   0.0329   116.35 |
  34 |  0.03276   115.85 |
  35 |  0.03258   115.22 |
  36 |  0.03255   115.12 |
  37 |  0.03247   114.82 |
  38 |  0.03201   113.21 |
  39 |  0.03206   113.38 |
  40 |   0.0318   112.44 |
  41 |  0.03187   112.69 |
  42 |  0.03177   112.36 |
  43 |  0.03179   112.42 |
  44 |  0.03187   112.72 |
  45 |  0.03188   112.74 |
  46 |   0.0318   112.47 |
  47 |  0.03189   112.77 |
  48 |  0.03188   112.74 |
  49 |  0.03172   112.19 |
  50 |  0.03166   111.96 |
  51 |   0.0315   111.40 |
  52 |  0.03144   111.18 |
  53 |  0.03136   110.91 |
  54 |  0.03155   111.57 |
  55 |  0.03157   111.63 |
  56 |  0.03147   111.30 |
  57 |  0.03147   111.27 |
  58 |   0.0314   111.05 |
  59 |  0.03123   110.43 |
  60 |   0.0313   110.70 |
  61 |  0.03128   110.62 |
  62 |  0.03118   110.25 |
  63 |  0.03105   109.82 |
  64 |  0.03103   109.72 |
  65 |  0.03107   109.89 |
  66 |    0.031   109.62 |
  67 |  0.03107   109.88 |
  68 |  0.03106   109.85 |
  69 |  0.03109   109.96 |
  70 |  0.03107   109.88 |
  71 |  0.03098   109.55 |
  72 |  0.03094   109.43 |
  73 |   0.0309   109.26 |
  74 |  0.03062   108.27 |
  75 |   0.0305   107.87 |
  76 |  0.03046   107.72 |
  77 |  0.03041   107.55 |
  78 |  0.03036   107.38 |
  79 |  0.03034   107.29 |
  80 |   0.0302   106.81 |
  81 |  0.03026   107.00 |
  82 |  0.03032   107.21 |
  83 |  0.03036   107.35 |
  84 |   0.0303   107.14 |
  85 |  0.03034   107.29 |
  86 |  0.03038   107.45 |
  87 |  0.03045   107.67 |
  88 |   0.0305   107.87 |
  89 |  0.03039   107.49 |
  90 |  0.03045   107.67 |
  91 |  0.03042   107.59 |
  92 |  0.03042   107.58 |
  93 |  0.03048   107.78 |
  94 |  0.03044   107.66 |
  95 |  0.03051   107.89 |
  96 |  0.03047   107.76 |
  97 |  0.03041   107.56 |
  98 |   0.0304   107.49 |
  99 |  0.03037   107.38 |
 100 |   0.0304   107.50 |
[1] "Random Forest variable coefficients"
                      %IncMSE IncNodePurity
graph0           7.812500e-05  1.777778e-02
graph1           3.694661e-04  2.245923e-02
graph2           4.535978e-04  3.807078e-02
graph3           0.000000e+00  1.504329e-02
graph4           9.647641e-04  1.519984e-01
graph5           1.057571e-05  8.111342e-02
graph6           6.272203e-05  4.649510e-02
graph7           1.478154e-03  1.387620e-01
graph8           2.497606e-05  9.416374e-02
graph9           5.333333e-05  2.470588e-02
graph10          4.863923e-04  1.093451e-01
graph11          1.584548e-03  2.104162e-01
graph12          1.963958e-04  8.082348e-02
graph13          4.351803e-04  1.309932e-02
graph14          1.191019e-03  2.072618e-01
graph15          3.484655e-04  2.580480e-02
graph16          8.526479e-04  1.133085e-01
graph17          5.735170e-04  1.362711e-01
graph18          2.429950e-04  3.407197e-02
graph19          0.000000e+00  4.273810e-02
graph20          8.830410e-04  2.070096e-01
graph21          5.181347e-05  5.841270e-02
graph22          4.904071e-03  4.365435e-01
graph23          1.184155e-03  2.469368e-01
graph24          8.769614e-04  5.350162e-02
graph25          1.859985e-04  6.581191e-02
graph26          1.800008e-03  1.538812e-01
graph27          4.085156e-03  3.296985e-01
graph28          1.012946e-02  3.803475e-01
graph29          3.323021e-03  3.550042e-01
orbit0           5.949506e-04  6.835606e-02
orbit1           0.000000e+00  4.981605e-16
orbit2           5.616162e-05  1.763889e-02
orbit3           1.150288e-04  3.415812e-02
orbit4           5.884608e-04  5.936364e-02
orbit5          -1.763256e-06  4.830556e-02
orbit6           1.422597e-03  2.437899e-01
orbit7           1.455121e-03  1.648583e-01
orbit8           5.349026e-05  4.504329e-02
orbit9           1.020868e-03  5.241192e-02
orbit10          9.358138e-04  3.687641e-02
orbit11          1.089184e-03  4.284703e-02
orbit12          5.318296e-03  3.356260e-01
orbit13          3.871618e-04  8.887710e-02
orbit14          2.023156e-03  1.864715e-01
orbit15          8.479956e-04  6.953706e-02
orbit16          4.764023e-04  1.168132e-01
orbit17          5.958273e-04  7.204160e-02
orbit18          2.055759e-04  2.018799e-01
orbit19          1.903220e-03  1.314755e-01
orbit20          7.732739e-04  1.305284e-01
orbit21          1.913147e-03  1.479908e-01
orbit22          4.811604e-04  3.606043e-01
orbit23          3.024431e-03  9.123092e-02
orbit24          4.109996e-04  1.919746e-01
orbit25          4.078563e-03  1.745060e-01
orbit26          1.831130e-04  4.829461e-02
orbit27          1.311671e-04  1.588431e-02
orbit28          4.576508e-04  1.755187e-01
orbit29          3.276561e-04  1.012578e-01
orbit30          1.055686e-03  1.319158e-01
orbit31          2.953121e-04  2.422959e-01
orbit32          1.863218e-04  9.587600e-02
orbit33          2.110674e-03  1.495646e-01
orbit34          2.849126e-04  9.676576e-02
orbit35          1.340376e-03  1.606841e-01
orbit36          1.122152e-04  4.115838e-02
orbit37          9.171406e-05  6.040082e-02
orbit38          1.360934e-04  8.288889e-02
orbit39          8.751337e-04  3.266850e-01
orbit40          4.324146e-03  1.538192e-01
orbit41          1.466285e-03  1.900628e-01
orbit42          2.558373e-04  4.467821e-02
orbit43          2.039528e-04  6.068210e-02
orbit44          2.732088e-04  1.040961e-01
orbit45          2.051685e-03  1.953241e-01
orbit46          6.899303e-04  1.620450e-01
orbit47          6.630367e-04  4.870399e-02
orbit48          3.299023e-04  4.690343e-02
orbit49          1.221469e-03  2.191900e-01
orbit50          5.630812e-04  1.219073e-01
orbit51          3.500305e-04  1.489923e-01
orbit52          2.866398e-03  1.918769e-01
orbit53         -7.730263e-05  9.366327e-03
orbit54          7.756470e-03  1.006244e+00
orbit55          3.065207e-04  5.699376e-02
orbit56          2.646927e-03  5.432482e-01
orbit57          2.263790e-03  2.367089e-01
orbit58          3.420331e-04  8.584668e-02
orbit59          3.788098e-03  1.788160e-01
orbit60         -2.604167e-05  3.121500e-02
orbit61          1.370781e-03  1.260486e-01
orbit62          1.746328e-03  2.672869e-01
orbit63         -1.818641e-04  8.355251e-02
orbit64          1.431369e-03  2.389231e-01
orbit65          1.738985e-02  9.290424e-01
orbit66          2.794608e-03  1.851237e-01
orbit67          2.760349e-04  1.214672e-01
orbit68          3.830875e-03  2.962714e-01
orbit69          2.082268e-03  3.339812e-01
orbit70          1.215987e-02  8.366238e-01
orbit71          1.337846e-03  1.012470e-01
orbit72          3.180107e-03  2.823696e-01
AP               0.000000e+00  5.811324e-19
bet              9.441676e-04  2.231921e-01
ecc              2.570694e-05  9.230769e-03
eccrad           1.074363e-04  1.690476e-02
close            0.000000e+00  2.770267e-16
constraint       5.095282e-04  1.435294e-01
coreness         1.579733e-04  4.794089e-02
knn              2.575532e-04  1.833080e-01
hubscore         0.000000e+00  2.000000e-02
pagerank         3.508247e-04  1.916803e-01
trans            5.090376e-03  6.193818e-01
evcent           2.577320e-05  9.166667e-03
first            2.535216e-05  5.613342e-02
upto_second      7.226134e-04  4.031490e-02
upto_third       1.508687e-04  6.704859e-02
upto_fourth      3.350001e-03  1.530677e-01
upto_fifth       6.857189e-04  1.228641e-01
upto_sixth       2.670124e-04  7.440375e-02
second           4.401680e-04  6.130688e-02
third            2.081932e-04  2.698799e-01
fourth           1.095700e-03  1.267211e-01
fifth            1.302511e-03  1.784030e-01
sixth            4.442855e-03  5.798968e-01
ratio1          -2.401122e-05  1.084851e-01
ratio2           2.415393e-04  1.869703e-01
ratio3           4.013557e-04  1.048346e-01
ratio4           8.767032e-04  5.818647e-01
ratio5           8.005229e-05  6.237267e-01
ratio6           6.248161e-04  1.227790e-01
selfinter       -1.342878e-04  2.607143e-02
walktrap_vertex  1.911717e-04  4.035250e-01
bigcom1          0.000000e+00  6.938894e-20
bigcom2          0.000000e+00  0.000000e+00
bigcom3          3.674195e-04  1.670260e-01
bigcom4          2.570694e-05  2.571429e-02
bigcom6          0.000000e+00  0.000000e+00
bigcom8          0.000000e+00  1.387779e-19
bigcom9          0.000000e+00  0.000000e+00
bigcom11         0.000000e+00  0.000000e+00
bigcom13         0.000000e+00  0.000000e+00
bigcom15         0.000000e+00  5.551115e-19
bigcom16         0.000000e+00  0.000000e+00
bigcom21         0.000000e+00  2.775558e-19
bigcom22         0.000000e+00  5.551115e-19
bigcom24         0.000000e+00  0.000000e+00
bigcom26         0.000000e+00  2.775558e-19
bigcom28         1.081532e-03  2.465067e-01
bigcom30         0.000000e+00  6.938894e-20
bigcom31         0.000000e+00  0.000000e+00
bigcom32         0.000000e+00  0.000000e+00
bigcom33         0.000000e+00  0.000000e+00
bigcom34         0.000000e+00  0.000000e+00
bigcom36         0.000000e+00  0.000000e+00
bigcom37         0.000000e+00  0.000000e+00
bigcom38         0.000000e+00  0.000000e+00
bigcom39         0.000000e+00  0.000000e+00
bigcom40         0.000000e+00  2.255141e-19
bigcom43         0.000000e+00  0.000000e+00
bigcom44         0.000000e+00  0.000000e+00
bigcom46         0.000000e+00  0.000000e+00
bigcom47         0.000000e+00  0.000000e+00
bigcom49         0.000000e+00  0.000000e+00
bigcom50         0.000000e+00  0.000000e+00
bigcom51         0.000000e+00  0.000000e+00
bigcom52         0.000000e+00  0.000000e+00
bigcom54         0.000000e+00  0.000000e+00
bigcom56         0.000000e+00  0.000000e+00
bigcom62         0.000000e+00  0.000000e+00
bigcom66         0.000000e+00  0.000000e+00
bigcom68         0.000000e+00  0.000000e+00
bigcom69         0.000000e+00  0.000000e+00
bigcom71         0.000000e+00  6.497522e-01
bigcom72         0.000000e+00  0.000000e+00
bigcom73         0.000000e+00  0.000000e+00
bigcom74         0.000000e+00  0.000000e+00
bigcom75         0.000000e+00  0.000000e+00
bigcom76         0.000000e+00  0.000000e+00
bigcom77         0.000000e+00  0.000000e+00
bigcom79         0.000000e+00  0.000000e+00
bigcom80         0.000000e+00  0.000000e+00
bigcom82         0.000000e+00  0.000000e+00
bigcom83         0.000000e+00  0.000000e+00
bigcom84         0.000000e+00  0.000000e+00
bigcom85         0.000000e+00  0.000000e+00
bigcom87         0.000000e+00  0.000000e+00
bigcom89         0.000000e+00  0.000000e+00
bigcom91         0.000000e+00  0.000000e+00
bigcom92         0.000000e+00  5.551115e-19
bigcom93         0.000000e+00  0.000000e+00
bigcom96         0.000000e+00  0.000000e+00
bigcom97         0.000000e+00  2.775558e-19
bigcom98         0.000000e+00  0.000000e+00
bigcom99         0.000000e+00  0.000000e+00
bigcom101        0.000000e+00  0.000000e+00
bigcom104        0.000000e+00  0.000000e+00
bigcom106        0.000000e+00  0.000000e+00
bigcom109        0.000000e+00  0.000000e+00
bigcom113        0.000000e+00  0.000000e+00
bigcom116        0.000000e+00  5.551115e-19
bigcom120        0.000000e+00  0.000000e+00
bigcom123        0.000000e+00  0.000000e+00
bigcom126        0.000000e+00  0.000000e+00
bigcom127        0.000000e+00  0.000000e+00
bigcom137        0.000000e+00  0.000000e+00
bigcom139        0.000000e+00  0.000000e+00
bigcom140        0.000000e+00  0.000000e+00
bigcom143        0.000000e+00  0.000000e+00
bigcom145        0.000000e+00  0.000000e+00
bigcom146        0.000000e+00  0.000000e+00
bigcom147        0.000000e+00  0.000000e+00
bigcom149        0.000000e+00  0.000000e+00
bigcom153        0.000000e+00  0.000000e+00
bigcom154        0.000000e+00  0.000000e+00
bigcom156        0.000000e+00  0.000000e+00
bigcom157        0.000000e+00  0.000000e+00
bigcom158        0.000000e+00  0.000000e+00
bigcom160        0.000000e+00  0.000000e+00
bigcom161        0.000000e+00  0.000000e+00
bigcom162        0.000000e+00  0.000000e+00
bigcom164        0.000000e+00  0.000000e+00
bigcom166        0.000000e+00  0.000000e+00
bigcom167        0.000000e+00  0.000000e+00
bigcom171        0.000000e+00  0.000000e+00
bigcom173        0.000000e+00  0.000000e+00
bigcom175        0.000000e+00  0.000000e+00
bigcom176        0.000000e+00  0.000000e+00
bigcom177        0.000000e+00  0.000000e+00
bigcom178        0.000000e+00  0.000000e+00
bigcom180        0.000000e+00  0.000000e+00
bigcom181        0.000000e+00  2.775558e-19
bigcom184        0.000000e+00  0.000000e+00
bigcom186        0.000000e+00  0.000000e+00
bigcom187        0.000000e+00  0.000000e+00
bigcom189        0.000000e+00  0.000000e+00
bigcom194        0.000000e+00  0.000000e+00
bigcom195        0.000000e+00  1.734723e-20
bigcom196        0.000000e+00  0.000000e+00
bigcom204        0.000000e+00  0.000000e+00
bigcom205        0.000000e+00  0.000000e+00
bigcom212        0.000000e+00  0.000000e+00
bigcom214        0.000000e+00  0.000000e+00
bigcom222        0.000000e+00  0.000000e+00
bigcom223        0.000000e+00  0.000000e+00
bigcom226        0.000000e+00  0.000000e+00
bigcom227        0.000000e+00  0.000000e+00
bigcom229        0.000000e+00  0.000000e+00
bigcom233        0.000000e+00  0.000000e+00
bigcom236        0.000000e+00  0.000000e+00
bigcom237        0.000000e+00  0.000000e+00
bigcom246        0.000000e+00  0.000000e+00
bigcom248        0.000000e+00  0.000000e+00
bigcom249        0.000000e+00  0.000000e+00
bigcom250        0.000000e+00  0.000000e+00
bigcom254        0.000000e+00  0.000000e+00
bigcom266        0.000000e+00  0.000000e+00
bigcom269        0.000000e+00  0.000000e+00
bigcom272        0.000000e+00  0.000000e+00
bigcom274        0.000000e+00  8.326673e-19
bigcom281        0.000000e+00  0.000000e+00
bigcom291        0.000000e+00  0.000000e+00
bigcom292        0.000000e+00  0.000000e+00
bigcom295        0.000000e+00  0.000000e+00
bigcom299        0.000000e+00  0.000000e+00
bigcom301        0.000000e+00  0.000000e+00
bigcom306        0.000000e+00  0.000000e+00
bigcom309        0.000000e+00  0.000000e+00
bigcom314        0.000000e+00  0.000000e+00
bigcom321        0.000000e+00  0.000000e+00
bigcom341        0.000000e+00  0.000000e+00
bigcom350        0.000000e+00  0.000000e+00
bigcom353        0.000000e+00  0.000000e+00
bigcom359        0.000000e+00  0.000000e+00
bigcom363        0.000000e+00  0.000000e+00
bigcom365        0.000000e+00  0.000000e+00
bigcom385        0.000000e+00  0.000000e+00
bigcom386        0.000000e+00  0.000000e+00
bigcom408        0.000000e+00  0.000000e+00
bigcom412        0.000000e+00  0.000000e+00
bigcom480        0.000000e+00  0.000000e+00
spin_vertex      2.711926e-04  6.096926e-01
membership_s1    0.000000e+00  0.000000e+00
membership_s3    0.000000e+00  0.000000e+00
membership_s4   -1.041667e-04  1.062899e-02
membership_s5   -4.492089e-05  2.847462e-02
membership_s6   -5.888571e-05  1.598008e-02
membership_s7    0.000000e+00  1.040834e-19
membership_s8    0.000000e+00  0.000000e+00
membership_s9    0.000000e+00  0.000000e+00
membership_s11   0.000000e+00  0.000000e+00
membership_s12   0.000000e+00  0.000000e+00
membership_s14   0.000000e+00  0.000000e+00
membership_s15   0.000000e+00  0.000000e+00
membership_s16   0.000000e+00  0.000000e+00
membership_s17   0.000000e+00  0.000000e+00
membership_s18   0.000000e+00  0.000000e+00
membership_s20   0.000000e+00  0.000000e+00
membership_s21   0.000000e+00  0.000000e+00
membership_s22   0.000000e+00  0.000000e+00
membership_s24   0.000000e+00  0.000000e+00
membership_s25   0.000000e+00  0.000000e+00
membership_s26   0.000000e+00  0.000000e+00
membership_s27   0.000000e+00  2.775558e-19
membership_s28   0.000000e+00  0.000000e+00
membership_s30   6.340649e-05  6.340376e-02
membership_s31   0.000000e+00  4.336809e-20
membership_s32   0.000000e+00  8.333333e-03
membership_s33   0.000000e+00  0.000000e+00
membership_s36   0.000000e+00  4.857226e-19
membership_s37   0.000000e+00  3.469447e-20
V1               2.570295e-07  4.674907e-01
V2               1.344531e-04  2.594952e-01
pdi              4.217852e-04  5.766141e-02
adhesion         1.908507e-03  4.221626e-01
cohesion         5.097494e-04  2.701788e-01
inner            4.849052e-04  1.746677e-01
outer            7.940133e-05  4.443543e-01
ioratio          2.640422e-04  2.072019e-01
comsize          9.013976e-04  4.208807e-01
[1] "Dataset: high_CT Model GLM, run: 5 of 5 2015-06-22 18:19:21"
[1] "glmnet variable coefficients"
                         [,1]          [,2]
(Intercept)     -3.506558e+00 -9.273911e+01
graph0           1.086754e-40 -2.247625e-04
graph1           2.004683e-44 -1.082432e-07
graph2           1.137351e-40  7.776156e-05
graph3           3.726649e-45 -7.903839e-09
graph4          -1.818639e-47 -4.233925e-11
graph5           2.355636e-42 -9.694778e-07
graph6           4.011022e-44 -2.801015e-08
graph7           4.478690e-42  1.644097e-06
graph8           9.820622e-41  5.108164e-05
graph9           9.194401e-47 -1.931044e-10
graph10          3.628011e-49 -3.469212e-12
graph11         -4.911630e-50 -4.783053e-14
graph12          2.385586e-46 -3.835603e-10
graph13          2.700517e-45 -7.393996e-10
graph14          1.530212e-48 -1.833497e-11
graph15          8.379855e-44 -6.338502e-08
graph16          7.024594e-46 -1.284217e-09
graph17          2.089667e-45 -1.817811e-09
graph18          7.343351e-44  1.346282e-08
graph19          1.586540e-44 -2.501804e-09
graph20          1.071180e-43 -2.601841e-07
graph21          8.356685e-44 -2.171711e-08
graph22          2.644310e-43 -1.717028e-07
graph23          1.195324e-43 -4.450934e-08
graph24          2.094701e-43  1.294646e-08
graph25          1.078644e-42  6.117201e-07
graph26          1.024944e-42 -3.816125e-08
graph27          6.731587e-42  7.437592e-06
graph28          9.258508e-42  3.563396e-06
graph29          9.782574e-41 -4.387109e-05
orbit0           1.086754e-40 -2.239507e-04
orbit1           8.780331e-42  2.505347e-06
orbit2           4.685942e-45 -1.158282e-07
orbit3           1.137351e-40  7.802405e-05
orbit4           2.065848e-43  8.758816e-09
orbit5           3.025457e-45 -8.558466e-09
orbit6           2.504497e-45 -9.048719e-09
orbit7          -1.928110e-47 -3.844623e-11
orbit8           2.355636e-42 -9.603419e-07
orbit9           5.663719e-42  7.447911e-06
orbit10          4.720196e-43  7.811049e-08
orbit11          1.731084e-44 -4.742066e-08
orbit12          2.332871e-41  1.930616e-05
orbit13          4.755759e-42  4.433942e-07
orbit14          9.820622e-41  5.083741e-05
orbit15          5.845340e-45  3.751373e-09
orbit16          6.535819e-47 -2.560619e-10
orbit17          1.053315e-45 -9.559980e-10
orbit18          8.386835e-46  2.067206e-10
orbit19          5.281125e-46  1.162191e-10
orbit20          5.636172e-47 -2.743831e-10
orbit21         -2.332237e-49 -2.494460e-12
orbit22         -8.256000e-48 -3.337920e-11
orbit23         -4.353827e-50 -2.519640e-14
orbit24          2.936957e-44  1.877274e-08
orbit25          1.033961e-44  3.762859e-09
orbit26          1.621560e-46 -4.634458e-10
orbit27          1.264804e-43  6.604497e-08
orbit28          3.914594e-45 -5.421371e-09
orbit29          1.837532e-44  9.701053e-09
orbit30          4.266824e-45 -4.060589e-09
orbit31          2.098909e-45  3.629751e-09
orbit32          3.851444e-46 -5.717403e-10
orbit33         -2.545598e-48 -1.410117e-11
orbit34          8.379855e-44 -6.340546e-08
orbit35          1.806521e-43  7.650528e-08
orbit36          1.255623e-44 -1.628637e-08
orbit37          1.428483e-44 -1.026956e-09
orbit38          1.706341e-46 -1.442300e-09
orbit39          3.465856e-43  5.470378e-07
orbit40          4.549225e-44  3.937163e-08
orbit41          1.686226e-44 -1.956892e-08
orbit42          8.116203e-46 -2.876376e-09
orbit43          3.162266e-43  4.651014e-07
orbit44          4.388556e-44 -1.210359e-07
orbit45          9.533197e-43  1.672394e-06
orbit46          2.757390e-43  2.118447e-08
orbit47          1.382409e-44 -2.177099e-08
orbit48          3.791495e-44  7.510087e-09
orbit49          1.119251e-42  7.758702e-07
orbit50          5.701436e-44 -4.030447e-07
orbit51          3.759480e-43  2.076310e-07
orbit52          1.124462e-42 -2.776739e-07
orbit53          1.021041e-43 -6.926290e-08
orbit54          2.137623e-42  2.043571e-06
orbit55          1.982017e-43 -3.627964e-07
orbit56          6.091813e-42  1.365066e-05
orbit57          2.618569e-43 -8.542301e-08
orbit58          1.135307e-43 -7.750335e-08
orbit59          1.664197e-42  1.189977e-06
orbit60          4.824297e-43 -2.225850e-08
orbit61          3.423638e-43 -8.661401e-08
orbit62          1.352468e-41  2.057669e-05
orbit63          1.766552e-42  1.269018e-06
orbit64          2.607227e-42  5.520717e-07
orbit65          2.044947e-41  2.260540e-05
orbit66          3.518547e-42 -1.529825e-06
orbit67          1.294261e-42  1.129638e-07
orbit68          9.971543e-42  8.083642e-06
orbit69          1.688962e-41  3.260897e-05
orbit70          4.384001e-41  2.960037e-05
orbit71          1.046932e-41  2.404507e-06
orbit72          9.782574e-41 -4.431718e-05
AP              -2.567690e-39 -6.355930e-02
bet              1.689557e-45 -2.358239e-08
ecc              1.441769e-38  6.136346e-02
eccrad           8.650612e-38  3.681055e-01
close            9.106748e-37 -1.477883e-01
constraint      -1.517333e-36 -9.948474e-01
coreness         9.629813e-39  1.839964e-02
knn              2.465866e-40 -1.768429e-04
hubscore         4.159323e-37  2.005585e-01
pagerank        -6.783350e-36 -8.348948e+01
trans            4.775173e-37  1.717784e+00
evcent           4.155986e-37  1.906197e-01
first            1.086754e-40 -2.252053e-04
upto_second      1.250628e-41 -1.935441e-06
upto_third       2.045579e-41  9.720610e-07
upto_fourth      2.590044e-40  1.087053e-05
upto_fifth       1.518275e-39 -2.169945e-03
upto_sixth       7.223558e-39  8.575443e-03
second           1.288337e-41 -9.784129e-07
third           -1.214962e-41  8.914764e-06
fourth          -2.210016e-41 -1.034383e-06
fifth           -2.943011e-40 -4.409262e-05
sixth           -1.688710e-39  3.006713e-03
ratio1          -3.436950e-40 -1.069577e-03
ratio2          -4.511804e-39 -2.185802e-03
ratio3          -1.823907e-37 -1.555986e-02
ratio4           2.590861e-37  5.126522e-01
ratio5           6.681863e-37  1.411529e+00
ratio6          -6.476383e-38  5.352493e-02
selfinter        3.203587e-38  1.810433e-01
walktrap_vertex  2.221658e-38  1.788455e-01
bigcom1         -3.552524e-38 -1.072785e-01
bigcom2          0.000000e+00  0.000000e+00
bigcom3          8.205835e-39  3.988239e-01
bigcom4         -2.313061e-38 -5.589284e-02
bigcom6          0.000000e+00  0.000000e+00
bigcom8         -3.070216e-38 -1.718107e-01
bigcom9         -2.953512e-38 -5.982619e-02
bigcom11         0.000000e+00  0.000000e+00
bigcom13        -2.947766e-38 -2.879332e-02
bigcom15        -2.950636e-38 -8.516137e-02
bigcom16         0.000000e+00  0.000000e+00
bigcom21        -2.956393e-38 -1.025946e-01
bigcom22        -3.024255e-38 -2.582503e-01
bigcom24         0.000000e+00  0.000000e+00
bigcom26        -2.967976e-38 -1.272051e-01
bigcom28         1.454065e-37  3.425782e-01
bigcom30        -2.973801e-38 -1.368848e-01
bigcom31         0.000000e+00  0.000000e+00
bigcom32        -2.944901e-38 -6.865882e-02
bigcom33         0.000000e+00  0.000000e+00
bigcom34         0.000000e+00  0.000000e+00
bigcom36        -2.944901e-38 -3.878459e-02
bigcom37         0.000000e+00  0.000000e+00
bigcom38         0.000000e+00  0.000000e+00
bigcom39        -2.944901e-38 -4.282346e-02
bigcom40         1.607554e-38  6.221908e-02
bigcom43         0.000000e+00  0.000000e+00
bigcom44        -2.988465e-38 -1.072462e-01
bigcom46        -2.944901e-38 -5.182277e-02
bigcom47         0.000000e+00  0.000000e+00
bigcom49         0.000000e+00  0.000000e+00
bigcom50         0.000000e+00  0.000000e+00
bigcom51         0.000000e+00  0.000000e+00
bigcom52         0.000000e+00  0.000000e+00
bigcom54         0.000000e+00  0.000000e+00
bigcom56         0.000000e+00  0.000000e+00
bigcom62         0.000000e+00  0.000000e+00
bigcom66         0.000000e+00  0.000000e+00
bigcom68         0.000000e+00  0.000000e+00
bigcom69         0.000000e+00  0.000000e+00
bigcom71         9.816336e-37  3.264169e+00
bigcom72         0.000000e+00  0.000000e+00
bigcom73        -2.944901e-38 -1.002689e-01
bigcom74         0.000000e+00  0.000000e+00
bigcom75         0.000000e+00  0.000000e+00
bigcom76         0.000000e+00  0.000000e+00
bigcom77         0.000000e+00  0.000000e+00
bigcom79         0.000000e+00  0.000000e+00
bigcom80         0.000000e+00  0.000000e+00
bigcom82         0.000000e+00  0.000000e+00
bigcom83         0.000000e+00  0.000000e+00
bigcom84         0.000000e+00  0.000000e+00
bigcom85         0.000000e+00  0.000000e+00
bigcom87         0.000000e+00  0.000000e+00
bigcom89         0.000000e+00  0.000000e+00
bigcom91         0.000000e+00  0.000000e+00
bigcom92        -2.950636e-38 -6.442161e-02
bigcom93         0.000000e+00  0.000000e+00
bigcom96         0.000000e+00  0.000000e+00
bigcom97        -2.944901e-38 -1.426493e-01
bigcom98         0.000000e+00  0.000000e+00
bigcom99         0.000000e+00  0.000000e+00
bigcom101       -2.947766e-38 -1.377743e-01
bigcom104        0.000000e+00  0.000000e+00
bigcom106        0.000000e+00  0.000000e+00
bigcom109        0.000000e+00  0.000000e+00
bigcom113        0.000000e+00  0.000000e+00
bigcom116       -2.944901e-38 -2.924827e-02
bigcom120        0.000000e+00  0.000000e+00
bigcom123        0.000000e+00  0.000000e+00
bigcom126        0.000000e+00  0.000000e+00
bigcom127        0.000000e+00  0.000000e+00
bigcom137        0.000000e+00  0.000000e+00
bigcom139        0.000000e+00  0.000000e+00
bigcom140        0.000000e+00  0.000000e+00
bigcom143        0.000000e+00  0.000000e+00
bigcom145        0.000000e+00  0.000000e+00
bigcom146        0.000000e+00  0.000000e+00
bigcom147       -2.947766e-38 -9.481806e-02
bigcom149        0.000000e+00  0.000000e+00
bigcom153        0.000000e+00  0.000000e+00
bigcom154       -2.947766e-38 -3.773698e-02
bigcom156        0.000000e+00  0.000000e+00
bigcom157        0.000000e+00  0.000000e+00
bigcom158        0.000000e+00  0.000000e+00
bigcom160        0.000000e+00  0.000000e+00
bigcom161        0.000000e+00  0.000000e+00
bigcom162        0.000000e+00  0.000000e+00
bigcom164        0.000000e+00  0.000000e+00
bigcom166        0.000000e+00  0.000000e+00
bigcom167       -2.947766e-38 -3.990715e-02
bigcom171        0.000000e+00  0.000000e+00
bigcom173        0.000000e+00  0.000000e+00
bigcom175        0.000000e+00  0.000000e+00
bigcom176        0.000000e+00  0.000000e+00
bigcom177        0.000000e+00  0.000000e+00
bigcom178        0.000000e+00  0.000000e+00
bigcom180        0.000000e+00  0.000000e+00
bigcom181       -2.944901e-38 -4.117231e-02
bigcom184        0.000000e+00  0.000000e+00
bigcom186        0.000000e+00  0.000000e+00
bigcom187        0.000000e+00  0.000000e+00
bigcom189       -2.944901e-38 -7.891125e-02
bigcom194        0.000000e+00  0.000000e+00
bigcom195       -2.944901e-38 -3.807039e-02
bigcom196        0.000000e+00  0.000000e+00
bigcom204       -2.944901e-38 -3.143982e-02
bigcom205        0.000000e+00  0.000000e+00
bigcom212        0.000000e+00  0.000000e+00
bigcom214        0.000000e+00  0.000000e+00
bigcom222        0.000000e+00  0.000000e+00
bigcom223        0.000000e+00  0.000000e+00
bigcom226        0.000000e+00  0.000000e+00
bigcom227        0.000000e+00  0.000000e+00
bigcom229        0.000000e+00  0.000000e+00
bigcom233        0.000000e+00  0.000000e+00
bigcom236        0.000000e+00  0.000000e+00
bigcom237        0.000000e+00  0.000000e+00
bigcom246        0.000000e+00  0.000000e+00
bigcom248       -2.944901e-38 -1.780567e-01
bigcom249        0.000000e+00  0.000000e+00
bigcom250        0.000000e+00  0.000000e+00
bigcom254        0.000000e+00  0.000000e+00
bigcom266        0.000000e+00  0.000000e+00
bigcom269        0.000000e+00  0.000000e+00
bigcom272        0.000000e+00  0.000000e+00
bigcom274       -2.956393e-38 -3.706724e-02
bigcom281        0.000000e+00  0.000000e+00
bigcom291        0.000000e+00  0.000000e+00
bigcom292        0.000000e+00  0.000000e+00
bigcom295        0.000000e+00  0.000000e+00
bigcom299        0.000000e+00  0.000000e+00
bigcom301        0.000000e+00  0.000000e+00
bigcom306        0.000000e+00  0.000000e+00
bigcom309        0.000000e+00  0.000000e+00
bigcom314        0.000000e+00  0.000000e+00
bigcom321       -2.944901e-38 -2.373424e-02
bigcom341        0.000000e+00  0.000000e+00
bigcom350        0.000000e+00  0.000000e+00
bigcom353        0.000000e+00  0.000000e+00
bigcom359        0.000000e+00  0.000000e+00
bigcom363        0.000000e+00  0.000000e+00
bigcom365        0.000000e+00  0.000000e+00
bigcom385        0.000000e+00  0.000000e+00
bigcom386        0.000000e+00  0.000000e+00
bigcom408        0.000000e+00  0.000000e+00
bigcom412        0.000000e+00  0.000000e+00
bigcom480        0.000000e+00  0.000000e+00
spin_vertex      6.497847e-38 -1.237858e-01
membership_s1   -3.082709e-38 -1.503685e-01
membership_s3    0.000000e+00  0.000000e+00
membership_s4    1.448125e-38  6.645295e-02
membership_s5   -1.352848e-38  2.467328e-02
membership_s6    1.397438e-37  3.791192e-01
membership_s7   -3.124024e-38 -1.028628e-01
membership_s8    0.000000e+00  0.000000e+00
membership_s9    0.000000e+00  0.000000e+00
membership_s11   0.000000e+00  0.000000e+00
membership_s12   0.000000e+00  0.000000e+00
membership_s14   0.000000e+00  0.000000e+00
membership_s15  -2.970885e-38 -1.009145e-01
membership_s16   0.000000e+00  0.000000e+00
membership_s17   0.000000e+00  0.000000e+00
membership_s18  -2.967976e-38 -7.873539e-02
membership_s20   0.000000e+00  0.000000e+00
membership_s21  -2.950636e-38 -1.067796e-01
membership_s22   0.000000e+00  0.000000e+00
membership_s24  -2.944901e-38 -5.619241e-02
membership_s25   0.000000e+00  0.000000e+00
membership_s26   0.000000e+00  0.000000e+00
membership_s27  -3.146732e-38 -1.342566e-01
membership_s28   0.000000e+00  0.000000e+00
membership_s30   5.790175e-38  1.000260e-01
membership_s31  -3.003274e-38 -7.862117e-02
membership_s32  -1.167856e-38  1.271801e-01
membership_s33   0.000000e+00  0.000000e+00
membership_s36  -3.544214e-38 -1.096529e-01
membership_s37  -2.959280e-38 -6.112420e-02
V1               4.367238e-37  5.192618e-01
V2              -1.330176e-38 -3.013454e-01
pdi             -1.004955e-36 -1.023225e+01
adhesion        -1.974321e-41 -2.558888e-05
cohesion         3.949722e-41  5.113535e-05
inner            1.920451e-42 -1.368766e-05
outer           -7.024772e-42 -7.033107e-05
ioratio         -1.661275e-37  2.438518e-01
comsize          6.452033e-41  2.241330e-04
[1] "Dataset: high_CT Model GBM, refit model on training data 2015-06-22 18:19:32"
Iter   TrainDeviance   ValidDeviance   StepSize   Improve
     1        0.2219            -nan     0.0100    0.0006
     2        0.2188            -nan     0.0100    0.0002
     3        0.2162            -nan     0.0100    0.0001
     4        0.2117            -nan     0.0100   -0.0002
     5        0.2088            -nan     0.0100   -0.0003
     6        0.2014            -nan     0.0100    0.0009
     7        0.1984            -nan     0.0100    0.0005
     8        0.1945            -nan     0.0100    0.0004
     9        0.1912            -nan     0.0100    0.0001
    10        0.1873            -nan     0.0100    0.0008
    20        0.1647            -nan     0.0100    0.0002
    40        0.1352            -nan     0.0100    0.0002
    60        0.1163            -nan     0.0100    0.0000
    80        0.0998            -nan     0.0100    0.0000
   100        0.0883            -nan     0.0100   -0.0000
   120        0.0791            -nan     0.0100   -0.0000
   130        0.0745            -nan     0.0100   -0.0001

[1] "GBM variable coefficients"
                            var      rel.inf
orbit70                 orbit70 6.956891e+00
trans                     trans 4.207341e+00
ratio5                   ratio5 4.122602e+00
comsize                 comsize 3.555502e+00
orbit54                 orbit54 3.263512e+00
V1                           V1 2.902767e+00
orbit65                 orbit65 2.415066e+00
orbit56                 orbit56 2.363728e+00
spin_vertex         spin_vertex 2.294924e+00
orbit39                 orbit39 2.269790e+00
orbit49                 orbit49 2.140876e+00
outer                     outer 2.109371e+00
sixth                     sixth 2.043680e+00
bigcom28               bigcom28 2.006917e+00
knn                         knn 1.951078e+00
V2                           V2 1.874763e+00
ratio1                   ratio1 1.590179e+00
graph23                 graph23 1.540614e+00
orbit62                 orbit62 1.535723e+00
graph20                 graph20 1.529983e+00
graph27                 graph27 1.505444e+00
orbit37                 orbit37 1.502130e+00
third                     third 1.469981e+00
ratio4                   ratio4 1.417764e+00
orbit18                 orbit18 1.410801e+00
orbit68                 orbit68 1.346594e+00
orbit46                 orbit46 1.312058e+00
inner                     inner 1.310534e+00
pagerank               pagerank 1.219683e+00
graph29                 graph29 1.205453e+00
graph28                 graph28 1.186776e+00
orbit45                 orbit45 1.107709e+00
cohesion               cohesion 1.094966e+00
constraint           constraint 1.075740e+00
orbit66                 orbit66 1.070506e+00
orbit64                 orbit64 1.054541e+00
walktrap_vertex walktrap_vertex 1.012911e+00
orbit36                 orbit36 1.008864e+00
orbit25                 orbit25 9.370798e-01
orbit24                 orbit24 9.145661e-01
orbit50                 orbit50 8.401089e-01
bet                         bet 7.796407e-01
orbit63                 orbit63 6.983180e-01
orbit27                 orbit27 6.822482e-01
upto_fourth         upto_fourth 6.769604e-01
upto_fifth           upto_fifth 6.758508e-01
orbit69                 orbit69 6.602838e-01
adhesion               adhesion 6.331289e-01
orbit9                   orbit9 6.235414e-01
upto_second         upto_second 5.900431e-01
ratio6                   ratio6 5.701784e-01
orbit40                 orbit40 5.567694e-01
orbit22                 orbit22 5.206130e-01
graph11                 graph11 5.117387e-01
orbit6                   orbit6 4.882206e-01
orbit71                 orbit71 4.851550e-01
graph26                 graph26 4.683956e-01
ioratio                 ioratio 4.539278e-01
orbit59                 orbit59 4.430630e-01
graph10                 graph10 4.416306e-01
orbit28                 orbit28 4.384295e-01
ratio3                   ratio3 4.376820e-01
orbit51                 orbit51 4.009314e-01
orbit26                 orbit26 3.938310e-01
membership_s6     membership_s6 3.899837e-01
orbit41                 orbit41 3.892876e-01
orbit35                 orbit35 3.872062e-01
graph19                 graph19 3.725597e-01
orbit15                 orbit15 3.723450e-01
graph8                   graph8 3.666940e-01
orbit31                 orbit31 3.416912e-01
fifth                     fifth 3.328787e-01
graph3                   graph3 3.274968e-01
graph6                   graph6 3.116688e-01
second                   second 3.084521e-01
orbit38                 orbit38 3.073117e-01
graph5                   graph5 2.881136e-01
graph7                   graph7 2.497635e-01
orbit32                 orbit32 2.491269e-01
graph25                 graph25 2.451153e-01
graph1                   graph1 2.414463e-01
orbit33                 orbit33 2.344818e-01
graph0                   graph0 2.263421e-01
orbit23                 orbit23 2.255345e-01
orbit4                   orbit4 2.236671e-01
orbit21                 orbit21 2.160721e-01
graph17                 graph17 2.122226e-01
orbit12                 orbit12 2.115014e-01
orbit19                 orbit19 1.847593e-01
orbit2                   orbit2 1.675940e-01
graph13                 graph13 1.604228e-01
orbit11                 orbit11 1.599998e-01
orbit55                 orbit55 1.538916e-01
graph22                 graph22 1.349069e-01
bigcom40               bigcom40 1.330036e-01
orbit48                 orbit48 1.266084e-01
graph14                 graph14 1.170669e-01
orbit67                 orbit67 1.160915e-01
graph2                   graph2 1.066529e-01
orbit16                 orbit16 1.040432e-01
orbit52                 orbit52 9.510656e-02
ratio2                   ratio2 9.242418e-02
graph16                 graph16 8.871689e-02
orbit58                 orbit58 8.462262e-02
orbit53                 orbit53 8.149025e-02
graph18                 graph18 7.203105e-02
graph15                 graph15 7.186274e-02
fourth                   fourth 7.172640e-02
graph4                   graph4 6.026751e-02
orbit10                 orbit10 4.957943e-02
orbit44                 orbit44 4.602259e-02
AP                           AP 4.424190e-02
orbit1                   orbit1 2.318045e-02
orbit43                 orbit43 2.203735e-02
orbit29                 orbit29 1.931641e-02
bigcom3                 bigcom3 1.873886e-02
orbit17                 orbit17 1.807729e-02
orbit30                 orbit30 1.320209e-02
graph12                 graph12 1.047545e-02
coreness               coreness 1.008160e-02
membership_s30   membership_s30 2.957403e-04
orbit20                 orbit20 2.320943e-04
orbit5                   orbit5 1.190740e-04
orbit57                 orbit57 4.822049e-05
graph9                   graph9 0.000000e+00
graph21                 graph21 0.000000e+00
graph24                 graph24 0.000000e+00
orbit0                   orbit0 0.000000e+00
orbit3                   orbit3 0.000000e+00
orbit7                   orbit7 0.000000e+00
orbit8                   orbit8 0.000000e+00
orbit13                 orbit13 0.000000e+00
orbit14                 orbit14 0.000000e+00
orbit34                 orbit34 0.000000e+00
orbit42                 orbit42 0.000000e+00
orbit47                 orbit47 0.000000e+00
orbit60                 orbit60 0.000000e+00
orbit61                 orbit61 0.000000e+00
orbit72                 orbit72 0.000000e+00
ecc                         ecc 0.000000e+00
eccrad                   eccrad 0.000000e+00
close                     close 0.000000e+00
hubscore               hubscore 0.000000e+00
evcent                   evcent 0.000000e+00
first                     first 0.000000e+00
upto_third           upto_third 0.000000e+00
upto_sixth           upto_sixth 0.000000e+00
selfinter             selfinter 0.000000e+00
bigcom1                 bigcom1 0.000000e+00
bigcom2                 bigcom2 0.000000e+00
bigcom4                 bigcom4 0.000000e+00
bigcom6                 bigcom6 0.000000e+00
bigcom8                 bigcom8 0.000000e+00
bigcom9                 bigcom9 0.000000e+00
bigcom11               bigcom11 0.000000e+00
bigcom13               bigcom13 0.000000e+00
bigcom15               bigcom15 0.000000e+00
bigcom16               bigcom16 0.000000e+00
bigcom21               bigcom21 0.000000e+00
bigcom22               bigcom22 0.000000e+00
bigcom24               bigcom24 0.000000e+00
bigcom26               bigcom26 0.000000e+00
bigcom30               bigcom30 0.000000e+00
bigcom31               bigcom31 0.000000e+00
bigcom32               bigcom32 0.000000e+00
bigcom33               bigcom33 0.000000e+00
bigcom34               bigcom34 0.000000e+00
bigcom36               bigcom36 0.000000e+00
bigcom37               bigcom37 0.000000e+00
bigcom38               bigcom38 0.000000e+00
bigcom39               bigcom39 0.000000e+00
bigcom43               bigcom43 0.000000e+00
bigcom44               bigcom44 0.000000e+00
bigcom46               bigcom46 0.000000e+00
bigcom47               bigcom47 0.000000e+00
bigcom49               bigcom49 0.000000e+00
bigcom50               bigcom50 0.000000e+00
bigcom51               bigcom51 0.000000e+00
bigcom52               bigcom52 0.000000e+00
bigcom54               bigcom54 0.000000e+00
bigcom56               bigcom56 0.000000e+00
bigcom62               bigcom62 0.000000e+00
bigcom66               bigcom66 0.000000e+00
bigcom68               bigcom68 0.000000e+00
bigcom69               bigcom69 0.000000e+00
bigcom71               bigcom71 0.000000e+00
bigcom72               bigcom72 0.000000e+00
bigcom73               bigcom73 0.000000e+00
bigcom74               bigcom74 0.000000e+00
bigcom75               bigcom75 0.000000e+00
bigcom76               bigcom76 0.000000e+00
bigcom77               bigcom77 0.000000e+00
bigcom79               bigcom79 0.000000e+00
bigcom80               bigcom80 0.000000e+00
bigcom82               bigcom82 0.000000e+00
bigcom83               bigcom83 0.000000e+00
bigcom84               bigcom84 0.000000e+00
bigcom85               bigcom85 0.000000e+00
bigcom87               bigcom87 0.000000e+00
bigcom89               bigcom89 0.000000e+00
bigcom91               bigcom91 0.000000e+00
bigcom92               bigcom92 0.000000e+00
bigcom93               bigcom93 0.000000e+00
bigcom96               bigcom96 0.000000e+00
bigcom97               bigcom97 0.000000e+00
bigcom98               bigcom98 0.000000e+00
bigcom99               bigcom99 0.000000e+00
bigcom101             bigcom101 0.000000e+00
bigcom104             bigcom104 0.000000e+00
bigcom106             bigcom106 0.000000e+00
bigcom109             bigcom109 0.000000e+00
bigcom113             bigcom113 0.000000e+00
bigcom116             bigcom116 0.000000e+00
bigcom120             bigcom120 0.000000e+00
bigcom123             bigcom123 0.000000e+00
bigcom126             bigcom126 0.000000e+00
bigcom127             bigcom127 0.000000e+00
bigcom137             bigcom137 0.000000e+00
bigcom139             bigcom139 0.000000e+00
bigcom140             bigcom140 0.000000e+00
bigcom143             bigcom143 0.000000e+00
bigcom145             bigcom145 0.000000e+00
bigcom146             bigcom146 0.000000e+00
bigcom147             bigcom147 0.000000e+00
bigcom149             bigcom149 0.000000e+00
bigcom153             bigcom153 0.000000e+00
bigcom154             bigcom154 0.000000e+00
bigcom156             bigcom156 0.000000e+00
bigcom157             bigcom157 0.000000e+00
bigcom158             bigcom158 0.000000e+00
bigcom160             bigcom160 0.000000e+00
bigcom161             bigcom161 0.000000e+00
bigcom162             bigcom162 0.000000e+00
bigcom164             bigcom164 0.000000e+00
bigcom166             bigcom166 0.000000e+00
bigcom167             bigcom167 0.000000e+00
bigcom171             bigcom171 0.000000e+00
bigcom173             bigcom173 0.000000e+00
bigcom175             bigcom175 0.000000e+00
bigcom176             bigcom176 0.000000e+00
bigcom177             bigcom177 0.000000e+00
bigcom178             bigcom178 0.000000e+00
bigcom180             bigcom180 0.000000e+00
bigcom181             bigcom181 0.000000e+00
bigcom184             bigcom184 0.000000e+00
bigcom186             bigcom186 0.000000e+00
bigcom187             bigcom187 0.000000e+00
bigcom189             bigcom189 0.000000e+00
bigcom194             bigcom194 0.000000e+00
bigcom195             bigcom195 0.000000e+00
bigcom196             bigcom196 0.000000e+00
bigcom204             bigcom204 0.000000e+00
bigcom205             bigcom205 0.000000e+00
bigcom212             bigcom212 0.000000e+00
bigcom214             bigcom214 0.000000e+00
bigcom222             bigcom222 0.000000e+00
bigcom223             bigcom223 0.000000e+00
bigcom226             bigcom226 0.000000e+00
bigcom227             bigcom227 0.000000e+00
bigcom229             bigcom229 0.000000e+00
bigcom233             bigcom233 0.000000e+00
bigcom236             bigcom236 0.000000e+00
bigcom237             bigcom237 0.000000e+00
bigcom246             bigcom246 0.000000e+00
bigcom248             bigcom248 0.000000e+00
bigcom249             bigcom249 0.000000e+00
bigcom250             bigcom250 0.000000e+00
bigcom254             bigcom254 0.000000e+00
bigcom266             bigcom266 0.000000e+00
bigcom269             bigcom269 0.000000e+00
bigcom272             bigcom272 0.000000e+00
bigcom274             bigcom274 0.000000e+00
bigcom281             bigcom281 0.000000e+00
bigcom291             bigcom291 0.000000e+00
bigcom292             bigcom292 0.000000e+00
bigcom295             bigcom295 0.000000e+00
bigcom299             bigcom299 0.000000e+00
bigcom301             bigcom301 0.000000e+00
bigcom306             bigcom306 0.000000e+00
bigcom309             bigcom309 0.000000e+00
bigcom314             bigcom314 0.000000e+00
bigcom321             bigcom321 0.000000e+00
bigcom341             bigcom341 0.000000e+00
bigcom350             bigcom350 0.000000e+00
bigcom353             bigcom353 0.000000e+00
bigcom359             bigcom359 0.000000e+00
bigcom363             bigcom363 0.000000e+00
bigcom365             bigcom365 0.000000e+00
bigcom385             bigcom385 0.000000e+00
bigcom386             bigcom386 0.000000e+00
bigcom408             bigcom408 0.000000e+00
bigcom412             bigcom412 0.000000e+00
bigcom480             bigcom480 0.000000e+00
membership_s1     membership_s1 0.000000e+00
membership_s3     membership_s3 0.000000e+00
membership_s4     membership_s4 0.000000e+00
membership_s5     membership_s5 0.000000e+00
membership_s7     membership_s7 0.000000e+00
membership_s8     membership_s8 0.000000e+00
membership_s9     membership_s9 0.000000e+00
membership_s11   membership_s11 0.000000e+00
membership_s12   membership_s12 0.000000e+00
membership_s14   membership_s14 0.000000e+00
membership_s15   membership_s15 0.000000e+00
membership_s16   membership_s16 0.000000e+00
membership_s17   membership_s17 0.000000e+00
membership_s18   membership_s18 0.000000e+00
membership_s20   membership_s20 0.000000e+00
membership_s21   membership_s21 0.000000e+00
membership_s22   membership_s22 0.000000e+00
membership_s24   membership_s24 0.000000e+00
membership_s25   membership_s25 0.000000e+00
membership_s26   membership_s26 0.000000e+00
membership_s27   membership_s27 0.000000e+00
membership_s28   membership_s28 0.000000e+00
membership_s31   membership_s31 0.000000e+00
membership_s32   membership_s32 0.000000e+00
membership_s33   membership_s33 0.000000e+00
membership_s36   membership_s36 0.000000e+00
membership_s37   membership_s37 0.000000e+00
pdi                         pdi 0.000000e+00
[1] "All"
[1] 1
[1] 4.652119
[1] "Dataset: high_CT Model RF, refit model on training data 2015-06-22 18:19:52"
     |      Out-of-bag   |
Tree |      MSE  %Var(y) |
   1 |  0.04036   172.16 |
   2 |  0.04708   200.81 |
   3 |  0.03972   169.44 |
   4 |  0.03961   168.98 |
   5 |  0.04064   173.37 |
   6 |  0.03947   168.36 |
   7 |  0.03904   166.55 |
   8 |  0.03698   157.73 |
   9 |  0.03606   153.83 |
  10 |  0.03541   151.07 |
  11 |  0.03296   140.58 |
  12 |  0.03109   132.64 |
  13 |  0.02982   127.20 |
  14 |  0.02958   126.18 |
  15 |  0.02869   122.40 |
  16 |  0.02871   122.48 |
  17 |   0.0284   121.15 |
  18 |  0.02855   121.78 |
  19 |  0.02873   122.55 |
  20 |  0.02843   121.27 |
  21 |  0.02824   120.46 |
  22 |  0.02805   119.64 |
  23 |  0.02784   118.76 |
  24 |  0.02785   118.81 |
  25 |  0.02787   118.88 |
  26 |  0.02757   117.62 |
  27 |  0.02728   116.36 |
  28 |  0.02726   116.29 |
  29 |  0.02722   116.11 |
  30 |  0.02717   115.88 |
  31 |  0.02705   115.39 |
  32 |  0.02673   114.04 |
  33 |  0.02682   114.39 |
  34 |  0.02668   113.79 |
  35 |  0.02654   113.22 |
  36 |  0.02645   112.83 |
  37 |  0.02622   111.86 |
  38 |   0.0262   111.77 |
  39 |  0.02603   111.03 |
  40 |  0.02572   109.72 |
  41 |  0.02576   109.87 |
  42 |  0.02571   109.66 |
  43 |  0.02574   109.80 |
  44 |  0.02573   109.77 |
  45 |  0.02571   109.69 |
  46 |  0.02573   109.76 |
  47 |  0.02575   109.86 |
  48 |  0.02587   110.36 |
  49 |  0.02588   110.40 |
  50 |  0.02588   110.38 |
  51 |  0.02589   110.43 |
  52 |  0.02586   110.32 |
  53 |  0.02585   110.26 |
  54 |  0.02572   109.71 |
  55 |  0.02553   108.92 |
  56 |  0.02547   108.65 |
  57 |  0.02549   108.72 |
  58 |  0.02551   108.83 |
  59 |  0.02551   108.81 |
  60 |  0.02555   109.00 |
  61 |  0.02554   108.95 |
  62 |  0.02553   108.89 |
  63 |  0.02554   108.94 |
  64 |  0.02557   109.06 |
  65 |  0.02551   108.84 |
  66 |  0.02556   109.03 |
  67 |   0.0255   108.76 |
  68 |  0.02542   108.42 |
  69 |  0.02542   108.42 |
  70 |  0.02536   108.20 |
  71 |  0.02524   107.67 |
  72 |  0.02525   107.71 |
  73 |  0.02528   107.83 |
  74 |  0.02527   107.79 |
  75 |  0.02523   107.63 |
  76 |  0.02539   108.33 |
  77 |  0.02537   108.22 |
  78 |   0.0254   108.35 |
  79 |  0.02537   108.20 |
  80 |   0.0254   108.34 |
  81 |  0.02539   108.30 |
  82 |  0.02545   108.55 |
  83 |   0.0254   108.35 |
  84 |   0.0254   108.34 |
  85 |  0.02538   108.25 |
  86 |  0.02532   107.99 |
  87 |  0.02536   108.17 |
  88 |  0.02535   108.16 |
  89 |  0.02543   108.47 |
  90 |  0.02546   108.62 |
  91 |  0.02547   108.65 |
  92 |  0.02547   108.66 |
  93 |  0.02547   108.66 |
  94 |  0.02555   108.98 |
  95 |  0.02559   109.17 |
  96 |  0.02559   109.16 |
  97 |  0.02563   109.34 |
  98 |  0.02567   109.50 |
  99 |  0.02565   109.40 |
 100 |  0.02563   109.32 |
[1] "Random Forest variable coefficients"
                      %IncMSE IncNodePurity
graph0           1.075903e-06  2.190476e-02
graph1           2.256978e-05  2.547619e-02
graph2           1.958330e-03  1.339454e-01
graph3           2.039911e-04  4.930182e-02
graph4           2.187741e-04  1.393219e-01
graph5           1.552618e-03  1.921141e-01
graph6           2.049648e-03  9.118438e-02
graph7           8.709240e-04  8.637844e-02
graph8           7.065412e-04  2.227070e-01
graph9           2.203540e-04  1.812943e-02
graph10          6.624878e-04  1.984882e-01
graph11          1.260098e-03  1.952338e-01
graph12          1.151654e-04  4.869901e-02
graph13          0.000000e+00  4.013889e-02
graph14          1.582986e-03  7.674585e-02
graph15          3.489772e-04  5.019249e-02
graph16          3.244585e-04  4.569882e-02
graph17          1.327434e-04  9.166667e-03
graph18          6.772009e-05  1.692308e-02
graph19          1.825242e-04  5.379436e-02
graph20          1.567771e-03  1.288328e-01
graph21         -6.894460e-07  1.872222e-02
graph22          2.925055e-03  2.125861e-01
graph23          6.785190e-04  7.223892e-02
graph24          3.853853e-04  9.876023e-02
graph25          6.675664e-04  6.253686e-02
graph26          4.130313e-03  2.789992e-01
graph27          3.387239e-03  2.475530e-01
graph28          5.176516e-03  1.662694e-01
graph29          1.813509e-03  2.222643e-01
orbit0           4.120768e-05  7.288333e-02
orbit1           2.652978e-04  5.023810e-02
orbit2           3.350384e-04  1.064956e-01
orbit3           1.204783e-03  1.845230e-01
orbit4          -1.082437e-04  3.790089e-02
orbit5           4.765068e-04  1.691996e-01
orbit6           1.343780e-03  1.656591e-01
orbit7           7.918518e-04  9.535718e-02
orbit8           4.933391e-04  1.358122e-01
orbit9           1.012639e-03  4.882645e-02
orbit10          1.479362e-03  8.246620e-02
orbit11          1.205869e-03  6.074367e-02
orbit12          4.180764e-03  1.833368e-01
orbit13          1.316766e-03  5.902651e-02
orbit14          1.822819e-03  2.688468e-01
orbit15          1.823818e-04  1.408440e-01
orbit16          1.230019e-04  6.457316e-02
orbit17          9.593614e-05  2.445833e-02
orbit18          2.573957e-04  4.714843e-01
orbit19          9.371744e-04  1.967513e-01
orbit20          1.963932e-04  9.599328e-02
orbit21          1.440556e-03  9.642917e-02
orbit22          1.960988e-04  3.904003e-01
orbit23          8.281747e-04  1.629271e-01
orbit24         -6.984755e-05  1.389587e-01
orbit25          5.302795e-03  3.310778e-01
orbit26          3.207375e-04  6.172616e-02
orbit27          3.693048e-04  1.371162e-01
orbit28          2.511677e-04  1.388695e-01
orbit29          1.180695e-04  2.216667e-02
orbit30          7.321842e-04  9.553547e-02
orbit31          6.067762e-04  2.535303e-01
orbit32          8.544479e-04  1.259217e-01
orbit33          5.422733e-04  1.232766e-01
orbit34         -3.362286e-05  6.001020e-02
orbit35          8.090217e-04  7.181482e-02
orbit36          6.083122e-06  2.953272e-02
orbit37          9.507513e-04  9.834359e-02
orbit38          1.116281e-04  7.417771e-02
orbit39          7.199639e-04  3.171882e-01
orbit40          1.140414e-03  1.988778e-01
orbit41          4.541371e-04  9.785552e-02
orbit42          1.288621e-03  7.494956e-02
orbit43          2.017544e-05  2.592908e-02
orbit44          7.396781e-05  1.141190e-01
orbit45          8.904482e-04  1.576962e-01
orbit46          3.077799e-03  3.091843e-01
orbit47          1.173930e-04  7.680873e-02
orbit48         -1.976772e-05  7.060354e-02
orbit49          2.629005e-03  3.272832e-01
orbit50          1.608484e-03  2.240765e-01
orbit51          7.054855e-04  1.176947e-01
orbit52          4.151918e-03  2.618168e-01
orbit53          2.152582e-04  3.258506e-02
orbit54          7.459489e-03  5.952052e-01
orbit55         -2.154423e-05  3.701447e-02
orbit56          1.947832e-03  4.089991e-01
orbit57          1.379838e-03  1.718895e-01
orbit58          1.071065e-03  1.717998e-01
orbit59          3.518892e-03  1.727801e-01
orbit60          6.261813e-05  8.754168e-02
orbit61          2.692477e-04  6.182633e-02
orbit62          2.301155e-03  3.229090e-01
orbit63          2.869126e-04  1.120075e-01
orbit64          8.198169e-04  1.559505e-01
orbit65          1.373345e-02  6.667982e-01
orbit66          3.776432e-03  2.573153e-01
orbit67          1.159775e-03  1.638983e-01
orbit68          7.650167e-03  3.333977e-01
orbit69          3.786596e-04  2.230147e-01
orbit70          1.279653e-02  1.026984e+00
orbit71          8.604571e-04  1.804480e-01
orbit72          4.959635e-03  4.239007e-01
AP              -2.126672e-05  3.055556e-02
bet              5.290241e-04  2.191917e-01
ecc              0.000000e+00  1.734723e-19
eccrad           0.000000e+00  0.000000e+00
close           -2.758449e-06  2.839286e-02
constraint       3.085733e-04  1.756146e-01
coreness        -3.611630e-05  3.475000e-02
knn              5.421811e-04  2.573075e-01
hubscore        -8.333333e-05  3.503175e-02
pagerank         1.172468e-03  1.376825e-01
trans            3.087937e-03  5.750840e-01
evcent           0.000000e+00  6.071532e-18
first            2.347118e-05  3.012817e-02
upto_second      3.988031e-04  1.985962e-01
upto_third       9.993413e-05  9.429094e-02
upto_fourth      5.001661e-03  2.173043e-01
upto_fifth       1.991194e-03  1.380647e-01
upto_sixth       6.385696e-05  9.392447e-03
second           4.852397e-04  1.283634e-01
third            9.021906e-04  2.376820e-01
fourth           4.029776e-05  7.075821e-02
fifth            2.245437e-03  1.231960e-01
sixth            4.259886e-03  3.871584e-01
ratio1           9.589122e-05  7.919387e-02
ratio2           1.185905e-03  1.871516e-01
ratio3           4.698667e-05  8.242898e-02
ratio4           3.587842e-04  3.593981e-01
ratio5           4.289362e-05  6.310691e-01
ratio6           1.321602e-03  1.858267e-01
selfinter        0.000000e+00  6.938894e-20
walktrap_vertex  1.082127e-04  4.022066e-01
bigcom1          0.000000e+00  0.000000e+00
bigcom2          0.000000e+00  0.000000e+00
bigcom3          4.811988e-04  1.860812e-01
bigcom4          0.000000e+00  0.000000e+00
bigcom6          0.000000e+00  0.000000e+00
bigcom8          0.000000e+00  0.000000e+00
bigcom9          0.000000e+00  0.000000e+00
bigcom11         0.000000e+00  0.000000e+00
bigcom13         0.000000e+00  0.000000e+00
bigcom15         0.000000e+00  0.000000e+00
bigcom16         0.000000e+00  0.000000e+00
bigcom21         0.000000e+00  0.000000e+00
bigcom22         0.000000e+00  0.000000e+00
bigcom24         0.000000e+00  0.000000e+00
bigcom26         0.000000e+00  0.000000e+00
bigcom28         2.831721e-03  2.689760e-01
bigcom30         0.000000e+00  0.000000e+00
bigcom31         0.000000e+00  0.000000e+00
bigcom32         0.000000e+00  0.000000e+00
bigcom33         0.000000e+00  0.000000e+00
bigcom34         0.000000e+00  0.000000e+00
bigcom36         0.000000e+00  0.000000e+00
bigcom37         0.000000e+00  0.000000e+00
bigcom38         0.000000e+00  0.000000e+00
bigcom39         0.000000e+00  0.000000e+00
bigcom40         0.000000e+00  4.190476e-02
bigcom43         0.000000e+00  0.000000e+00
bigcom44         0.000000e+00  0.000000e+00
bigcom46         0.000000e+00  0.000000e+00
bigcom47         0.000000e+00  0.000000e+00
bigcom49         0.000000e+00  0.000000e+00
bigcom50         0.000000e+00  0.000000e+00
bigcom51         0.000000e+00  0.000000e+00
bigcom52         0.000000e+00  0.000000e+00
bigcom54         0.000000e+00  0.000000e+00
bigcom56         0.000000e+00  0.000000e+00
bigcom62         0.000000e+00  0.000000e+00
bigcom66         0.000000e+00  0.000000e+00
bigcom68         0.000000e+00  0.000000e+00
bigcom69         0.000000e+00  0.000000e+00
bigcom71         0.000000e+00  5.769841e-01
bigcom72         0.000000e+00  0.000000e+00
bigcom73         0.000000e+00  0.000000e+00
bigcom74         0.000000e+00  0.000000e+00
bigcom75         0.000000e+00  0.000000e+00
bigcom76         0.000000e+00  0.000000e+00
bigcom77         0.000000e+00  0.000000e+00
bigcom79         0.000000e+00  0.000000e+00
bigcom80         0.000000e+00  0.000000e+00
bigcom82         0.000000e+00  0.000000e+00
bigcom83         0.000000e+00  0.000000e+00
bigcom84         0.000000e+00  0.000000e+00
bigcom85         0.000000e+00  0.000000e+00
bigcom87         0.000000e+00  0.000000e+00
bigcom89         0.000000e+00  0.000000e+00
bigcom91         0.000000e+00  0.000000e+00
bigcom92         0.000000e+00  0.000000e+00
bigcom93         0.000000e+00  0.000000e+00
bigcom96         0.000000e+00  0.000000e+00
bigcom97         0.000000e+00  0.000000e+00
bigcom98         0.000000e+00  0.000000e+00
bigcom99         0.000000e+00  0.000000e+00
bigcom101        0.000000e+00  0.000000e+00
bigcom104        0.000000e+00  0.000000e+00
bigcom106        0.000000e+00  0.000000e+00
bigcom109        0.000000e+00  0.000000e+00
bigcom113        0.000000e+00  0.000000e+00
bigcom116        0.000000e+00  0.000000e+00
bigcom120        0.000000e+00  0.000000e+00
bigcom123        0.000000e+00  0.000000e+00
bigcom126        0.000000e+00  0.000000e+00
bigcom127        0.000000e+00  0.000000e+00
bigcom137        0.000000e+00  0.000000e+00
bigcom139        0.000000e+00  0.000000e+00
bigcom140        0.000000e+00  0.000000e+00
bigcom143        0.000000e+00  0.000000e+00
bigcom145        0.000000e+00  0.000000e+00
bigcom146        0.000000e+00  0.000000e+00
bigcom147        0.000000e+00  0.000000e+00
bigcom149        0.000000e+00  0.000000e+00
bigcom153        0.000000e+00  0.000000e+00
bigcom154        0.000000e+00  1.110223e-18
bigcom156        0.000000e+00  0.000000e+00
bigcom157        0.000000e+00  0.000000e+00
bigcom158        0.000000e+00  0.000000e+00
bigcom160        0.000000e+00  0.000000e+00
bigcom161        0.000000e+00  0.000000e+00
bigcom162        0.000000e+00  0.000000e+00
bigcom164        0.000000e+00  0.000000e+00
bigcom166        0.000000e+00  0.000000e+00
bigcom167        0.000000e+00  0.000000e+00
bigcom171        0.000000e+00  0.000000e+00
bigcom173        0.000000e+00  0.000000e+00
bigcom175        0.000000e+00  0.000000e+00
bigcom176        0.000000e+00  0.000000e+00
bigcom177        0.000000e+00  0.000000e+00
bigcom178        0.000000e+00  0.000000e+00
bigcom180        0.000000e+00  0.000000e+00
bigcom181        0.000000e+00  0.000000e+00
bigcom184        0.000000e+00  0.000000e+00
bigcom186        0.000000e+00  0.000000e+00
bigcom187        0.000000e+00  0.000000e+00
bigcom189        0.000000e+00  1.110223e-18
bigcom194        0.000000e+00  0.000000e+00
bigcom195        0.000000e+00  0.000000e+00
bigcom196        0.000000e+00  0.000000e+00
bigcom204        0.000000e+00  0.000000e+00
bigcom205        0.000000e+00  0.000000e+00
bigcom212        0.000000e+00  0.000000e+00
bigcom214        0.000000e+00  0.000000e+00
bigcom222        0.000000e+00  0.000000e+00
bigcom223        0.000000e+00  0.000000e+00
bigcom226        0.000000e+00  0.000000e+00
bigcom227        0.000000e+00  0.000000e+00
bigcom229        0.000000e+00  0.000000e+00
bigcom233        0.000000e+00  0.000000e+00
bigcom236        0.000000e+00  0.000000e+00
bigcom237        0.000000e+00  0.000000e+00
bigcom246        0.000000e+00  0.000000e+00
bigcom248        0.000000e+00  0.000000e+00
bigcom249        0.000000e+00  0.000000e+00
bigcom250        0.000000e+00  0.000000e+00
bigcom254        0.000000e+00  0.000000e+00
bigcom266        0.000000e+00  0.000000e+00
bigcom269        0.000000e+00  0.000000e+00
bigcom272        0.000000e+00  0.000000e+00
bigcom274        0.000000e+00  0.000000e+00
bigcom281        0.000000e+00  0.000000e+00
bigcom291        0.000000e+00  0.000000e+00
bigcom292        0.000000e+00  0.000000e+00
bigcom295        0.000000e+00  0.000000e+00
bigcom299        0.000000e+00  0.000000e+00
bigcom301        0.000000e+00  0.000000e+00
bigcom306        0.000000e+00  0.000000e+00
bigcom309        0.000000e+00  0.000000e+00
bigcom314        0.000000e+00  0.000000e+00
bigcom321        0.000000e+00  0.000000e+00
bigcom341        0.000000e+00  0.000000e+00
bigcom350        0.000000e+00  0.000000e+00
bigcom353        0.000000e+00  0.000000e+00
bigcom359        0.000000e+00  0.000000e+00
bigcom363        0.000000e+00  0.000000e+00
bigcom365        0.000000e+00  0.000000e+00
bigcom385        0.000000e+00  0.000000e+00
bigcom386        0.000000e+00  0.000000e+00
bigcom408        0.000000e+00  0.000000e+00
bigcom412        0.000000e+00  0.000000e+00
bigcom480        0.000000e+00  0.000000e+00
spin_vertex      2.205325e-04  6.957965e-01
membership_s1    0.000000e+00  0.000000e+00
membership_s3    0.000000e+00  0.000000e+00
membership_s4    0.000000e+00  2.500000e-02
membership_s5    5.016303e-06  3.194444e-03
membership_s6   -2.433207e-05  5.105081e-02
membership_s7    0.000000e+00  0.000000e+00
membership_s8    0.000000e+00  0.000000e+00
membership_s9    0.000000e+00  0.000000e+00
membership_s11   0.000000e+00  0.000000e+00
membership_s12   0.000000e+00  0.000000e+00
membership_s14   0.000000e+00  0.000000e+00
membership_s15   0.000000e+00  0.000000e+00
membership_s16   0.000000e+00  0.000000e+00
membership_s17   0.000000e+00  0.000000e+00
membership_s18   0.000000e+00  0.000000e+00
membership_s20   0.000000e+00  0.000000e+00
membership_s21   0.000000e+00  0.000000e+00
membership_s22   0.000000e+00  0.000000e+00
membership_s24   0.000000e+00  0.000000e+00
membership_s25   0.000000e+00  0.000000e+00
membership_s26   0.000000e+00  0.000000e+00
membership_s27   0.000000e+00  1.734723e-19
membership_s28   0.000000e+00  0.000000e+00
membership_s30  -1.957287e-04  3.997763e-02
membership_s31   0.000000e+00  0.000000e+00
membership_s32   2.114165e-05  1.110363e-02
membership_s33   0.000000e+00  0.000000e+00
membership_s36   0.000000e+00  0.000000e+00
membership_s37   0.000000e+00  0.000000e+00
V1               4.330947e-05  4.509898e-01
V2               1.402629e-04  4.390872e-01
pdi              2.142874e-04  7.309269e-02
adhesion         3.280500e-04  3.128412e-01
cohesion         5.094515e-04  2.668653e-01
inner            5.979558e-04  3.648292e-01
outer            1.025226e-04  4.020688e-01
ioratio          3.169478e-04  3.325999e-01
comsize          3.553848e-04  6.602715e-01
                            var      rel.inf
orbit70                 orbit70 6.956891e+00
trans                     trans 4.207341e+00
ratio5                   ratio5 4.122602e+00
comsize                 comsize 3.555502e+00
orbit54                 orbit54 3.263512e+00
V1                           V1 2.902767e+00
orbit65                 orbit65 2.415066e+00
orbit56                 orbit56 2.363728e+00
spin_vertex         spin_vertex 2.294924e+00
orbit39                 orbit39 2.269790e+00
orbit49                 orbit49 2.140876e+00
outer                     outer 2.109371e+00
sixth                     sixth 2.043680e+00
bigcom28               bigcom28 2.006917e+00
knn                         knn 1.951078e+00
V2                           V2 1.874763e+00
ratio1                   ratio1 1.590179e+00
graph23                 graph23 1.540614e+00
orbit62                 orbit62 1.535723e+00
graph20                 graph20 1.529983e+00
graph27                 graph27 1.505444e+00
orbit37                 orbit37 1.502130e+00
third                     third 1.469981e+00
ratio4                   ratio4 1.417764e+00
orbit18                 orbit18 1.410801e+00
orbit68                 orbit68 1.346594e+00
orbit46                 orbit46 1.312058e+00
inner                     inner 1.310534e+00
pagerank               pagerank 1.219683e+00
graph29                 graph29 1.205453e+00
graph28                 graph28 1.186776e+00
orbit45                 orbit45 1.107709e+00
cohesion               cohesion 1.094966e+00
constraint           constraint 1.075740e+00
orbit66                 orbit66 1.070506e+00
orbit64                 orbit64 1.054541e+00
walktrap_vertex walktrap_vertex 1.012911e+00
orbit36                 orbit36 1.008864e+00
orbit25                 orbit25 9.370798e-01
orbit24                 orbit24 9.145661e-01
orbit50                 orbit50 8.401089e-01
bet                         bet 7.796407e-01
orbit63                 orbit63 6.983180e-01
orbit27                 orbit27 6.822482e-01
upto_fourth         upto_fourth 6.769604e-01
upto_fifth           upto_fifth 6.758508e-01
orbit69                 orbit69 6.602838e-01
adhesion               adhesion 6.331289e-01
orbit9                   orbit9 6.235414e-01
upto_second         upto_second 5.900431e-01
ratio6                   ratio6 5.701784e-01
orbit40                 orbit40 5.567694e-01
orbit22                 orbit22 5.206130e-01
graph11                 graph11 5.117387e-01
orbit6                   orbit6 4.882206e-01
orbit71                 orbit71 4.851550e-01
graph26                 graph26 4.683956e-01
ioratio                 ioratio 4.539278e-01
orbit59                 orbit59 4.430630e-01
graph10                 graph10 4.416306e-01
orbit28                 orbit28 4.384295e-01
ratio3                   ratio3 4.376820e-01
orbit51                 orbit51 4.009314e-01
orbit26                 orbit26 3.938310e-01
membership_s6     membership_s6 3.899837e-01
orbit41                 orbit41 3.892876e-01
orbit35                 orbit35 3.872062e-01
graph19                 graph19 3.725597e-01
orbit15                 orbit15 3.723450e-01
graph8                   graph8 3.666940e-01
orbit31                 orbit31 3.416912e-01
fifth                     fifth 3.328787e-01
graph3                   graph3 3.274968e-01
graph6                   graph6 3.116688e-01
second                   second 3.084521e-01
orbit38                 orbit38 3.073117e-01
graph5                   graph5 2.881136e-01
graph7                   graph7 2.497635e-01
orbit32                 orbit32 2.491269e-01
graph25                 graph25 2.451153e-01
graph1                   graph1 2.414463e-01
orbit33                 orbit33 2.344818e-01
graph0                   graph0 2.263421e-01
orbit23                 orbit23 2.255345e-01
orbit4                   orbit4 2.236671e-01
orbit21                 orbit21 2.160721e-01
graph17                 graph17 2.122226e-01
orbit12                 orbit12 2.115014e-01
orbit19                 orbit19 1.847593e-01
orbit2                   orbit2 1.675940e-01
graph13                 graph13 1.604228e-01
orbit11                 orbit11 1.599998e-01
orbit55                 orbit55 1.538916e-01
graph22                 graph22 1.349069e-01
bigcom40               bigcom40 1.330036e-01
orbit48                 orbit48 1.266084e-01
graph14                 graph14 1.170669e-01
orbit67                 orbit67 1.160915e-01
graph2                   graph2 1.066529e-01
orbit16                 orbit16 1.040432e-01
orbit52                 orbit52 9.510656e-02
ratio2                   ratio2 9.242418e-02
graph16                 graph16 8.871689e-02
orbit58                 orbit58 8.462262e-02
orbit53                 orbit53 8.149025e-02
graph18                 graph18 7.203105e-02
graph15                 graph15 7.186274e-02
fourth                   fourth 7.172640e-02
graph4                   graph4 6.026751e-02
orbit10                 orbit10 4.957943e-02
orbit44                 orbit44 4.602259e-02
AP                           AP 4.424190e-02
orbit1                   orbit1 2.318045e-02
orbit43                 orbit43 2.203735e-02
orbit29                 orbit29 1.931641e-02
bigcom3                 bigcom3 1.873886e-02
orbit17                 orbit17 1.807729e-02
orbit30                 orbit30 1.320209e-02
graph12                 graph12 1.047545e-02
coreness               coreness 1.008160e-02
membership_s30   membership_s30 2.957403e-04
orbit20                 orbit20 2.320943e-04
orbit5                   orbit5 1.190740e-04
orbit57                 orbit57 4.822049e-05
graph9                   graph9 0.000000e+00
graph21                 graph21 0.000000e+00
graph24                 graph24 0.000000e+00
orbit0                   orbit0 0.000000e+00
orbit3                   orbit3 0.000000e+00
orbit7                   orbit7 0.000000e+00
orbit8                   orbit8 0.000000e+00
orbit13                 orbit13 0.000000e+00
orbit14                 orbit14 0.000000e+00
orbit34                 orbit34 0.000000e+00
orbit42                 orbit42 0.000000e+00
orbit47                 orbit47 0.000000e+00
orbit60                 orbit60 0.000000e+00
orbit61                 orbit61 0.000000e+00
orbit72                 orbit72 0.000000e+00
ecc                         ecc 0.000000e+00
eccrad                   eccrad 0.000000e+00
close                     close 0.000000e+00
hubscore               hubscore 0.000000e+00
evcent                   evcent 0.000000e+00
first                     first 0.000000e+00
upto_third           upto_third 0.000000e+00
upto_sixth           upto_sixth 0.000000e+00
selfinter             selfinter 0.000000e+00
bigcom1                 bigcom1 0.000000e+00
bigcom2                 bigcom2 0.000000e+00
bigcom4                 bigcom4 0.000000e+00
bigcom6                 bigcom6 0.000000e+00
bigcom8                 bigcom8 0.000000e+00
bigcom9                 bigcom9 0.000000e+00
bigcom11               bigcom11 0.000000e+00
bigcom13               bigcom13 0.000000e+00
bigcom15               bigcom15 0.000000e+00
bigcom16               bigcom16 0.000000e+00
bigcom21               bigcom21 0.000000e+00
bigcom22               bigcom22 0.000000e+00
bigcom24               bigcom24 0.000000e+00
bigcom26               bigcom26 0.000000e+00
bigcom30               bigcom30 0.000000e+00
bigcom31               bigcom31 0.000000e+00
bigcom32               bigcom32 0.000000e+00
bigcom33               bigcom33 0.000000e+00
bigcom34               bigcom34 0.000000e+00
bigcom36               bigcom36 0.000000e+00
bigcom37               bigcom37 0.000000e+00
bigcom38               bigcom38 0.000000e+00
bigcom39               bigcom39 0.000000e+00
bigcom43               bigcom43 0.000000e+00
bigcom44               bigcom44 0.000000e+00
bigcom46               bigcom46 0.000000e+00
bigcom47               bigcom47 0.000000e+00
bigcom49               bigcom49 0.000000e+00
bigcom50               bigcom50 0.000000e+00
bigcom51               bigcom51 0.000000e+00
bigcom52               bigcom52 0.000000e+00
bigcom54               bigcom54 0.000000e+00
bigcom56               bigcom56 0.000000e+00
bigcom62               bigcom62 0.000000e+00
bigcom66               bigcom66 0.000000e+00
bigcom68               bigcom68 0.000000e+00
bigcom69               bigcom69 0.000000e+00
bigcom71               bigcom71 0.000000e+00
bigcom72               bigcom72 0.000000e+00
bigcom73               bigcom73 0.000000e+00
bigcom74               bigcom74 0.000000e+00
bigcom75               bigcom75 0.000000e+00
bigcom76               bigcom76 0.000000e+00
bigcom77               bigcom77 0.000000e+00
bigcom79               bigcom79 0.000000e+00
bigcom80               bigcom80 0.000000e+00
bigcom82               bigcom82 0.000000e+00
bigcom83               bigcom83 0.000000e+00
bigcom84               bigcom84 0.000000e+00
bigcom85               bigcom85 0.000000e+00
bigcom87               bigcom87 0.000000e+00
bigcom89               bigcom89 0.000000e+00
bigcom91               bigcom91 0.000000e+00
bigcom92               bigcom92 0.000000e+00
bigcom93               bigcom93 0.000000e+00
bigcom96               bigcom96 0.000000e+00
bigcom97               bigcom97 0.000000e+00
bigcom98               bigcom98 0.000000e+00
bigcom99               bigcom99 0.000000e+00
bigcom101             bigcom101 0.000000e+00
bigcom104             bigcom104 0.000000e+00
bigcom106             bigcom106 0.000000e+00
bigcom109             bigcom109 0.000000e+00
bigcom113             bigcom113 0.000000e+00
bigcom116             bigcom116 0.000000e+00
bigcom120             bigcom120 0.000000e+00
bigcom123             bigcom123 0.000000e+00
bigcom126             bigcom126 0.000000e+00
bigcom127             bigcom127 0.000000e+00
bigcom137             bigcom137 0.000000e+00
bigcom139             bigcom139 0.000000e+00
bigcom140             bigcom140 0.000000e+00
bigcom143             bigcom143 0.000000e+00
bigcom145             bigcom145 0.000000e+00
bigcom146             bigcom146 0.000000e+00
bigcom147             bigcom147 0.000000e+00
bigcom149             bigcom149 0.000000e+00
bigcom153             bigcom153 0.000000e+00
bigcom154             bigcom154 0.000000e+00
bigcom156             bigcom156 0.000000e+00
bigcom157             bigcom157 0.000000e+00
bigcom158             bigcom158 0.000000e+00
bigcom160             bigcom160 0.000000e+00
bigcom161             bigcom161 0.000000e+00
bigcom162             bigcom162 0.000000e+00
bigcom164             bigcom164 0.000000e+00
bigcom166             bigcom166 0.000000e+00
bigcom167             bigcom167 0.000000e+00
bigcom171             bigcom171 0.000000e+00
bigcom173             bigcom173 0.000000e+00
bigcom175             bigcom175 0.000000e+00
bigcom176             bigcom176 0.000000e+00
bigcom177             bigcom177 0.000000e+00
bigcom178             bigcom178 0.000000e+00
bigcom180             bigcom180 0.000000e+00
bigcom181             bigcom181 0.000000e+00
bigcom184             bigcom184 0.000000e+00
bigcom186             bigcom186 0.000000e+00
bigcom187             bigcom187 0.000000e+00
bigcom189             bigcom189 0.000000e+00
bigcom194             bigcom194 0.000000e+00
bigcom195             bigcom195 0.000000e+00
bigcom196             bigcom196 0.000000e+00
bigcom204             bigcom204 0.000000e+00
bigcom205             bigcom205 0.000000e+00
bigcom212             bigcom212 0.000000e+00
bigcom214             bigcom214 0.000000e+00
bigcom222             bigcom222 0.000000e+00
bigcom223             bigcom223 0.000000e+00
bigcom226             bigcom226 0.000000e+00
bigcom227             bigcom227 0.000000e+00
bigcom229             bigcom229 0.000000e+00
bigcom233             bigcom233 0.000000e+00
bigcom236             bigcom236 0.000000e+00
bigcom237             bigcom237 0.000000e+00
bigcom246             bigcom246 0.000000e+00
bigcom248             bigcom248 0.000000e+00
bigcom249             bigcom249 0.000000e+00
bigcom250             bigcom250 0.000000e+00
bigcom254             bigcom254 0.000000e+00
bigcom266             bigcom266 0.000000e+00
bigcom269             bigcom269 0.000000e+00
bigcom272             bigcom272 0.000000e+00
bigcom274             bigcom274 0.000000e+00
bigcom281             bigcom281 0.000000e+00
bigcom291             bigcom291 0.000000e+00
bigcom292             bigcom292 0.000000e+00
bigcom295             bigcom295 0.000000e+00
bigcom299             bigcom299 0.000000e+00
bigcom301             bigcom301 0.000000e+00
bigcom306             bigcom306 0.000000e+00
bigcom309             bigcom309 0.000000e+00
bigcom314             bigcom314 0.000000e+00
bigcom321             bigcom321 0.000000e+00
bigcom341             bigcom341 0.000000e+00
bigcom350             bigcom350 0.000000e+00
bigcom353             bigcom353 0.000000e+00
bigcom359             bigcom359 0.000000e+00
bigcom363             bigcom363 0.000000e+00
bigcom365             bigcom365 0.000000e+00
bigcom385             bigcom385 0.000000e+00
bigcom386             bigcom386 0.000000e+00
bigcom408             bigcom408 0.000000e+00
bigcom412             bigcom412 0.000000e+00
bigcom480             bigcom480 0.000000e+00
membership_s1     membership_s1 0.000000e+00
membership_s3     membership_s3 0.000000e+00
membership_s4     membership_s4 0.000000e+00
membership_s5     membership_s5 0.000000e+00
membership_s7     membership_s7 0.000000e+00
membership_s8     membership_s8 0.000000e+00
membership_s9     membership_s9 0.000000e+00
membership_s11   membership_s11 0.000000e+00
membership_s12   membership_s12 0.000000e+00
membership_s14   membership_s14 0.000000e+00
membership_s15   membership_s15 0.000000e+00
membership_s16   membership_s16 0.000000e+00
membership_s17   membership_s17 0.000000e+00
membership_s18   membership_s18 0.000000e+00
membership_s20   membership_s20 0.000000e+00
membership_s21   membership_s21 0.000000e+00
membership_s22   membership_s22 0.000000e+00
membership_s24   membership_s24 0.000000e+00
membership_s25   membership_s25 0.000000e+00
membership_s26   membership_s26 0.000000e+00
membership_s27   membership_s27 0.000000e+00
membership_s28   membership_s28 0.000000e+00
membership_s31   membership_s31 0.000000e+00
membership_s32   membership_s32 0.000000e+00
membership_s33   membership_s33 0.000000e+00
membership_s36   membership_s36 0.000000e+00
membership_s37   membership_s37 0.000000e+00
pdi                         pdi 0.000000e+00
[1] "Dataset: high_CT Model GLM, refit model on training data 2015-06-22 18:20:03"
[1] "glmnet variable coefficients"
                [,1]              [,2]                   
(Intercept)     "(Intercept)"     "-149.298997986254"    
graph0          "graph0"          "-0.00024811073142532" 
graph1          "graph1"          "-1.21698395797576e-07"
graph2          "graph2"          "6.71145598926331e-05" 
graph3          "graph3"          "-8.05682881058466e-09"
graph4          "graph4"          "-4.62783873686647e-11"
graph5          "graph5"          "-9.98274305752062e-07"
graph6          "graph6"          "-2.50056229338369e-08"
graph7          "graph7"          "1.45807051489374e-06" 
graph8          "graph8"          "4.15102230545932e-05" 
graph9          "graph9"          "-1.99788700314853e-10"
graph10         "graph10"         "-3.77374720834289e-12"
graph11         "graph11"         "-5.38476949838029e-14"
graph12         "graph12"         "-3.15142895064269e-10"
graph13         "graph13"         "-5.78713172012717e-10"
graph14         "graph14"         "-2.02359256821483e-11"
graph15         "graph15"         "-6.84051814273424e-08"
graph16         "graph16"         "-1.2721871232947e-09" 
graph17         "graph17"         "-1.42412993184973e-09"
graph18         "graph18"         "2.14687098499054e-08" 
graph19         "graph19"         "-2.57906095704874e-10"
graph20         "graph20"         "-2.41502777377199e-07"
graph21         "graph21"         "-1.88612211275331e-08"
graph22         "graph22"         "-1.61630626783404e-07"
graph23         "graph23"         "-3.16942855055758e-08"
graph24         "graph24"         "2.21403239512789e-08" 
graph25         "graph25"         "6.4051132283323e-07"  
graph26         "graph26"         "-7.80411814316497e-08"
graph27         "graph27"         "7.28924905977073e-06" 
graph28         "graph28"         "2.22485616472131e-06" 
graph29         "graph29"         "-6.58003004888588e-05"
orbit0          "orbit0"          "-0.00024711606925387" 
orbit1          "orbit1"          "2.25432441653821e-06" 
orbit2          "orbit2"          "-1.30340092783762e-07"
orbit3          "orbit3"          "6.74875667712444e-05" 
orbit4          "orbit4"          "1.32239349988216e-09" 
orbit5          "orbit5"          "-8.72472459653508e-09"
orbit6          "orbit6"          "-8.12826962125111e-09"
orbit7          "orbit7"          "-4.20983326475834e-11"
orbit8          "orbit8"          "-9.85975662415668e-07"
orbit9          "orbit9"          "7.06039409475695e-06" 
orbit10         "orbit10"         "7.55203623451206e-08" 
orbit11         "orbit11"         "-4.5263638563391e-08" 
orbit12         "orbit12"         "1.94636222632954e-05" 
orbit13         "orbit13"         "2.86352805172558e-07" 
orbit14         "orbit14"         "4.14236496102799e-05" 
orbit15         "orbit15"         "3.00316876234016e-09" 
orbit16         "orbit16"         "-2.76438868772506e-10"
orbit17         "orbit17"         "-7.77063303503013e-10"
orbit18         "orbit18"         "4.51458411657898e-10" 
orbit19         "orbit19"         "1.37117625572719e-10" 
orbit20         "orbit20"         "-2.41596750065546e-10"
orbit21         "orbit21"         "-2.69233807096668e-12"
orbit22         "orbit22"         "-3.44720199392222e-11"
orbit23         "orbit23"         "-2.58478170396719e-14"
orbit24         "orbit24"         "1.43860338955945e-08" 
orbit25         "orbit25"         "5.91597972657395e-09" 
orbit26         "orbit26"         "-3.99797947508223e-10"
orbit27         "orbit27"         "5.91087566920945e-08" 
orbit28         "orbit28"         "-5.63079716502165e-09"
orbit29         "orbit29"         "7.67878301616711e-09" 
orbit30         "orbit30"         "-2.67907462437113e-09"
orbit31         "orbit31"         "4.46971467173581e-09" 
orbit32         "orbit32"         "-5.56150764233289e-10"
orbit33         "orbit33"         "-1.53180877252174e-11"
orbit34         "orbit34"         "-6.84448112361853e-08"
orbit35         "orbit35"         "6.49535360699114e-08" 
orbit36         "orbit36"         "-1.26945409373343e-08"
orbit37         "orbit37"         "3.95327745999369e-10" 
orbit38         "orbit38"         "-1.59262501425505e-09"
orbit39         "orbit39"         "5.05615706892001e-07" 
orbit40         "orbit40"         "4.91810088002362e-08" 
orbit41         "orbit41"         "-1.72324921094894e-08"
orbit42         "orbit42"         "-2.45648387040271e-09"
orbit43         "orbit43"         "4.78501639520461e-07" 
orbit44         "orbit44"         "-8.66154013345146e-08"
orbit45         "orbit45"         "1.49887592796739e-06" 
orbit46         "orbit46"         "-1.83058497838173e-10"
orbit47         "orbit47"         "-1.97034277692916e-08"
orbit48         "orbit48"         "1.3310514751509e-08"  
orbit49         "orbit49"         "6.86306499357153e-07" 
orbit50         "orbit50"         "-3.64403260534809e-07"
orbit51         "orbit51"         "1.96680650256947e-07" 
orbit52         "orbit52"         "-2.86764266361818e-07"
orbit53         "orbit53"         "-6.0052980612913e-08" 
orbit54         "orbit54"         "2.46239196861138e-06" 
orbit55         "orbit55"         "-3.43277262684893e-07"
orbit56         "orbit56"         "1.21807309078674e-05" 
orbit57         "orbit57"         "-8.96983156685985e-08"
orbit58         "orbit58"         "-2.5942555757628e-08" 
orbit59         "orbit59"         "1.22662817718888e-06" 
orbit60         "orbit60"         "-5.34836635920595e-08"
orbit61         "orbit61"         "1.49394229369388e-09" 
orbit62         "orbit62"         "2.00319629410213e-05" 
orbit63         "orbit63"         "1.35539780484724e-06" 
orbit64         "orbit64"         "6.08623756308528e-07" 
orbit65         "orbit65"         "2.40706250026626e-05" 
orbit66         "orbit66"         "-1.63472122649955e-06"
orbit67         "orbit67"         "2.18503113681526e-08" 
orbit68         "orbit68"         "7.95065451889132e-06" 
orbit69         "orbit69"         "2.92753338377271e-05" 
orbit70         "orbit70"         "3.26894775205724e-05" 
orbit71         "orbit71"         "-1.00488525461723e-07"
orbit72         "orbit72"         "-6.62045924367438e-05"
AP              "AP"              "-0.0776001685803161"  
bet             "bet"             "-2.44365362615238e-08"
ecc             "ecc"             "0.068993488059275"    
eccrad          "eccrad"          "0.413813813018798"    
close           "close"           "-0.103654848740484"   
constraint      "constraint"      "-0.867699892585344"   
coreness        "coreness"        "0.0187393154929072"   
knn             "knn"             "-0.000131063819291436"
hubscore        "hubscore"        "0.188695907901502"    
pagerank        "pagerank"        "-77.3278197039316"    
trans           "trans"           "1.781643462582"       
evcent          "evcent"          "0.179565060030349"    
first           "first"           "-0.000248382024449571"
upto_second     "upto_second"     "-1.80765427063774e-06"
upto_third      "upto_third"      "2.25775572296256e-06" 
upto_fourth     "upto_fourth"     "4.14477394187573e-05" 
upto_fifth      "upto_fifth"      "-0.00214086570209815" 
upto_sixth      "upto_sixth"      "0.0127386824144212"   
second          "second"          "-7.88976880444667e-07"
third           "third"           "1.09707214859468e-05" 
fourth          "fourth"          "-2.31876917066184e-06"
fifth           "fifth"           "-7.99174132924653e-05"
sixth           "sixth"           "0.0030310798603656"   
ratio1          "ratio1"          "-0.000975953203210774"
ratio2          "ratio2"          "-0.0023697318339374"  
ratio3          "ratio3"          "-0.0303161099626639"  
ratio4          "ratio4"          "0.578092587484067"    
ratio5          "ratio5"          "2.11377495779558"     
ratio6          "ratio6"          "0.038968332968516"    
selfinter       "selfinter"       "0.176419259832942"    
walktrap_vertex "walktrap_vertex" "0.199600599027451"    
bigcom1         "bigcom1"         "-0.109860116874825"   
bigcom2         "bigcom2"         "0"                    
bigcom3         "bigcom3"         "0.4277968434334"      
bigcom4         "bigcom4"         "-0.0575803409013132"  
bigcom6         "bigcom6"         "0"                    
bigcom8         "bigcom8"         "-0.170503412627143"   
bigcom9         "bigcom9"         "-0.0566258175004944"  
bigcom11        "bigcom11"        "0"                    
bigcom13        "bigcom13"        "-0.0285890962796629"  
bigcom15        "bigcom15"        "-0.0798289261208422"  
bigcom16        "bigcom16"        "0"                    
bigcom21        "bigcom21"        "-0.0960282808404714"  
bigcom22        "bigcom22"        "-0.285995021227173"   
bigcom24        "bigcom24"        "0"                    
bigcom26        "bigcom26"        "-0.124376386289009"   
bigcom28        "bigcom28"        "0.376406803873263"    
bigcom30        "bigcom30"        "-0.129791676682498"   
bigcom31        "bigcom31"        "0"                    
bigcom32        "bigcom32"        "-0.0682499677120613"  
bigcom33        "bigcom33"        "0"                    
bigcom34        "bigcom34"        "0"                    
bigcom36        "bigcom36"        "-0.0356006426654472"  
bigcom37        "bigcom37"        "0"                    
bigcom38        "bigcom38"        "0"                    
bigcom39        "bigcom39"        "-0.0397450889478837"  
bigcom40        "bigcom40"        "0.0597157834037303"   
bigcom43        "bigcom43"        "0"                    
bigcom44        "bigcom44"        "-0.101704705901769"   
bigcom46        "bigcom46"        "-0.0422917471667284"  
bigcom47        "bigcom47"        "0"                    
bigcom49        "bigcom49"        "0"                    
bigcom50        "bigcom50"        "0"                    
bigcom51        "bigcom51"        "0"                    
bigcom52        "bigcom52"        "0"                    
bigcom54        "bigcom54"        "0"                    
bigcom56        "bigcom56"        "0"                    
bigcom62        "bigcom62"        "0"                    
bigcom66        "bigcom66"        "0"                    
bigcom68        "bigcom68"        "0"                    
bigcom69        "bigcom69"        "0"                    
bigcom71        "bigcom71"        "3.57071753271441"     
bigcom72        "bigcom72"        "0"                    
bigcom73        "bigcom73"        "-0.0929709919221198"  
bigcom74        "bigcom74"        "0"                    
bigcom75        "bigcom75"        "0"                    
bigcom76        "bigcom76"        "0"                    
bigcom77        "bigcom77"        "0"                    
bigcom79        "bigcom79"        "0"                    
bigcom80        "bigcom80"        "0"                    
bigcom82        "bigcom82"        "-0.0591135757318992"  
bigcom83        "bigcom83"        "0"                    
bigcom84        "bigcom84"        "0"                    
bigcom85        "bigcom85"        "0"                    
bigcom87        "bigcom87"        "0"                    
bigcom89        "bigcom89"        "0"                    
bigcom91        "bigcom91"        "0"                    
bigcom92        "bigcom92"        "-0.0643236765125399"  
bigcom93        "bigcom93"        "0"                    
bigcom96        "bigcom96"        "0"                    
bigcom97        "bigcom97"        "-0.105429224079219"   
bigcom98        "bigcom98"        "0"                    
bigcom99        "bigcom99"        "0"                    
bigcom101       "bigcom101"       "-0.142755109178742"   
bigcom104       "bigcom104"       "-0.045058103133738"   
bigcom106       "bigcom106"       "0"                    
bigcom109       "bigcom109"       "0"                    
bigcom113       "bigcom113"       "0"                    
bigcom116       "bigcom116"       "-0.048867701612872"   
bigcom120       "bigcom120"       "0"                    
bigcom123       "bigcom123"       "0"                    
bigcom126       "bigcom126"       "0"                    
bigcom127       "bigcom127"       "0"                    
bigcom137       "bigcom137"       "0"                    
bigcom139       "bigcom139"       "0"                    
bigcom140       "bigcom140"       "0"                    
bigcom143       "bigcom143"       "0"                    
bigcom145       "bigcom145"       "0"                    
bigcom146       "bigcom146"       "0"                    
bigcom147       "bigcom147"       "-0.0961095538457568"  
bigcom149       "bigcom149"       "0"                    
bigcom153       "bigcom153"       "0"                    
bigcom154       "bigcom154"       "-0.0375834940919219"  
bigcom156       "bigcom156"       "0"                    
bigcom157       "bigcom157"       "0"                    
bigcom158       "bigcom158"       "0"                    
bigcom160       "bigcom160"       "0"                    
bigcom161       "bigcom161"       "0"                    
bigcom162       "bigcom162"       "0"                    
bigcom164       "bigcom164"       "0"                    
bigcom166       "bigcom166"       "0"                    
bigcom167       "bigcom167"       "-0.035759254567172"   
bigcom171       "bigcom171"       "0"                    
bigcom173       "bigcom173"       "0"                    
bigcom175       "bigcom175"       "0"                    
bigcom176       "bigcom176"       "0"                    
bigcom177       "bigcom177"       "0"                    
bigcom178       "bigcom178"       "0"                    
bigcom180       "bigcom180"       "0"                    
bigcom181       "bigcom181"       "-0.0554170615774989"  
bigcom184       "bigcom184"       "0"                    
bigcom186       "bigcom186"       "0"                    
bigcom187       "bigcom187"       "0"                    
bigcom189       "bigcom189"       "-0.074664775473601"   
bigcom194       "bigcom194"       "0"                    
bigcom195       "bigcom195"       "-0.0348178802552396"  
bigcom196       "bigcom196"       "0"                    
bigcom204       "bigcom204"       "-0.0325598612292402"  
bigcom205       "bigcom205"       "0"                    
bigcom212       "bigcom212"       "0"                    
bigcom214       "bigcom214"       "0"                    
bigcom222       "bigcom222"       "0"                    
bigcom223       "bigcom223"       "0"                    
bigcom226       "bigcom226"       "0"                    
bigcom227       "bigcom227"       "0"                    
bigcom229       "bigcom229"       "0"                    
bigcom233       "bigcom233"       "0"                    
bigcom236       "bigcom236"       "0"                    
bigcom237       "bigcom237"       "0"                    
bigcom246       "bigcom246"       "0"                    
bigcom248       "bigcom248"       "-0.169163416662088"   
bigcom249       "bigcom249"       "0"                    
bigcom250       "bigcom250"       "0"                    
bigcom254       "bigcom254"       "0"                    
bigcom266       "bigcom266"       "0"                    
bigcom269       "bigcom269"       "-0.0609157354405447"  
bigcom272       "bigcom272"       "0"                    
bigcom274       "bigcom274"       "-0.0385226800160199"  
bigcom281       "bigcom281"       "0"                    
bigcom291       "bigcom291"       "0"                    
bigcom292       "bigcom292"       "0"                    
bigcom295       "bigcom295"       "0"                    
bigcom299       "bigcom299"       "0"                    
bigcom301       "bigcom301"       "0"                    
bigcom306       "bigcom306"       "0"                    
bigcom309       "bigcom309"       "0"                    
bigcom314       "bigcom314"       "0"                    
bigcom321       "bigcom321"       "-0.0231317699088827"  
bigcom341       "bigcom341"       "0"                    
bigcom350       "bigcom350"       "0"                    
bigcom353       "bigcom353"       "0"                    
bigcom359       "bigcom359"       "0"                    
bigcom363       "bigcom363"       "0"                    
bigcom365       "bigcom365"       "0"                    
bigcom385       "bigcom385"       "0"                    
bigcom386       "bigcom386"       "0"                    
bigcom408       "bigcom408"       "0"                    
bigcom412       "bigcom412"       "0"                    
bigcom480       "bigcom480"       "0"                    
spin_vertex     "spin_vertex"     "-0.1395604902738"     
membership_s1   "membership_s1"   "-0.155195367579084"   
membership_s3   "membership_s3"   "0"                    
membership_s4   "membership_s4"   "0.0668182502679176"   
membership_s5   "membership_s5"   "0.0388065529432415"   
membership_s6   "membership_s6"   "0.32084719569163"     
membership_s7   "membership_s7"   "-0.109054494919944"   
membership_s8   "membership_s8"   "0"                    
membership_s9   "membership_s9"   "0"                    
membership_s11  "membership_s11"  "0"                    
membership_s12  "membership_s12"  "0"                    
membership_s14  "membership_s14"  "0"                    
membership_s15  "membership_s15"  "-0.0989508558861823"  
membership_s16  "membership_s16"  "0"                    
membership_s17  "membership_s17"  "0"                    
membership_s18  "membership_s18"  "-0.0748975319298161"  
membership_s20  "membership_s20"  "0"                    
membership_s21  "membership_s21"  "-0.0869778146437895"  
membership_s22  "membership_s22"  "0"                    
membership_s24  "membership_s24"  "-0.0524914934003971"  
membership_s25  "membership_s25"  "0"                    
membership_s26  "membership_s26"  "0"                    
membership_s27  "membership_s27"  "-0.140194685757092"   
membership_s28  "membership_s28"  "0"                    
membership_s30  "membership_s30"  "0.104485365038861"    
membership_s31  "membership_s31"  "-0.0780718557090008"  
membership_s32  "membership_s32"  "0.130093102315388"    
membership_s33  "membership_s33"  "0"                    
membership_s36  "membership_s36"  "-0.112541480198676"   
membership_s37  "membership_s37"  "-0.0601899151400497"  
V1              "V1"              "0.454607525827365"    
V2              "V2"              "-0.425905742992026"   
pdi             "pdi"             "-10.9044342199466"    
adhesion        "adhesion"        "-2.03650825941748e-05"
cohesion        "cohesion"        "4.06871340762164e-05" 
inner           "inner"           "-1.58098878076163e-05"
outer           "outer"           "-6.95683479068756e-05"
ioratio         "ioratio"         "0.345697418404154"    
comsize         "comsize"         "0.000230416290610888" 
[1] "Average GBM 10 CV AUC"
[1] 0.7905432
[[1]]
[1] 0.7846924

[[2]]
[1] 0.7121951

[[3]]
[1] 0.8429662

[[4]]
[1] 0.8582327

[[5]]
[1] 0.7546296

[1] "Average GBM 10 CV RMSE"
[1] 4.665947
[[1]]
[1] 4.795527

[[2]]
[1] 4.926569

[[3]]
[1] 4.543315

[[4]]
[1] 4.654543

[[5]]
[1] 4.409781

[1] "Average RF 10 CV AUC"
[1] 0.7743188
[[1]]
[1] 0.7929185

[[2]]
[1] 0.7051491

[[3]]
[1] 0.8696838

[[4]]
[1] 0.8664971

[[5]]
[1] 0.6373457

[1] "Average RF 10 CV RMSE"
[1] 0.1863976
[[1]]
[1] 0.218097

[[2]]
[1] 0.236555

[[3]]
[1] 0.1471465

[[4]]
[1] 0.2045596

[[5]]
[1] 0.1256299

[1] "Average GLM 10 CV AUC"
[1] 0.8478419
[[1]]
[1] 0.8447783

[[2]]
[1] 0.7853659

[[3]]
[1] 0.8582334

[[4]]
[1] 0.9329307

[[5]]
[1] 0.8179012

[1] "Average GLM 10 CV RMSE"
[1] 4.799432
[[1]]
[1] 4.410778

[[2]]
[1] 4.530867

[[3]]
[1] 4.142546

[[4]]
[1] 6.824091

[[5]]
[1] 4.088879

[1] "Average 10 CV AUC"
[1] 0.8417221
[[1]]
[1] 0.8394134

[[2]]
[1] 0.7596206

[[3]]
[1] 0.8762268

[[4]]
[1] 0.9154482

[[5]]
[1] 0.8179012

[1] "Average 10 CV RMSE"
[1] 3.087585
[[1]]
[1] 3.07317

[[2]]
[1] 3.162771

[[3]]
[1] 2.889837

[[4]]
[1] 3.488486

[[5]]
[1] 2.823662

[1] "average all"
[1] 2.955777
[1] 0.996746
