# Supplementary material for: Distinctive Behaviors of Druggable Proteins in Cellular Networks
Source: PLoS Comput Biol. 2015 Dec 23;11(12):e1004597. doi: 10.1371/journal.pcbi.1004597 (PMC4689399; doi:10.1371/journal.pcbi.1004597)
Supplement: S1 File — (ZIP) [file pcbi.1004597.s004.zip › S1_File/direct.blast.20150613_all_predict.ppi.optimised_Target_results_high_targets.txt]

[[1]]
[1] "high_targets"

[1] "Dataset: high_targets Model GBM, run: 1 of 5 2015-06-22 18:16:51"
Iter   TrainDeviance   ValidDeviance   StepSize   Improve
     1        0.2841            -nan     0.0100    0.0007
     2        0.2772            -nan     0.0100    0.0017
     3        0.2723            -nan     0.0100   -0.0002
     4        0.2672            -nan     0.0100    0.0006
     5        0.2625            -nan     0.0100    0.0003
     6        0.2576            -nan     0.0100    0.0002
     7        0.2536            -nan     0.0100    0.0011
     8        0.2511            -nan     0.0100    0.0001
     9        0.2473            -nan     0.0100    0.0007
    10        0.2452            -nan     0.0100   -0.0001
    20        0.2148            -nan     0.0100    0.0002
    40        0.1793            -nan     0.0100    0.0001
    60        0.1539            -nan     0.0100    0.0000
    80        0.1356            -nan     0.0100   -0.0001
   100        0.1217            -nan     0.0100   -0.0001
   120        0.1096            -nan     0.0100   -0.0001
   128        0.1045            -nan     0.0100   -0.0001

[1] "GBM variable coefficients"
                            var      rel.inf
orbit70                 orbit70 6.388354e+00
bigcom28               bigcom28 5.014777e+00
outer                     outer 4.602243e+00
knn                         knn 3.998023e+00
ratio5                   ratio5 3.672653e+00
orbit62                 orbit62 2.603141e+00
orbit56                 orbit56 2.454383e+00
trans                     trans 2.435773e+00
graph29                 graph29 2.380791e+00
third                     third 2.294733e+00
ratio4                   ratio4 2.218593e+00
spin_vertex         spin_vertex 2.016737e+00
orbit49                 orbit49 1.929670e+00
orbit64                 orbit64 1.864030e+00
orbit39                 orbit39 1.845696e+00
orbit68                 orbit68 1.540758e+00
comsize                 comsize 1.534818e+00
bet                         bet 1.511534e+00
graph8                   graph8 1.510037e+00
pagerank               pagerank 1.445813e+00
orbit65                 orbit65 1.406548e+00
graph20                 graph20 1.333670e+00
walktrap_vertex walktrap_vertex 1.318973e+00
V2                           V2 1.298480e+00
orbit63                 orbit63 1.206491e+00
orbit66                 orbit66 1.187297e+00
sixth                     sixth 1.045985e+00
orbit10                 orbit10 9.605838e-01
coreness               coreness 9.323688e-01
orbit19                 orbit19 9.307548e-01
graph28                 graph28 9.124616e-01
orbit54                 orbit54 9.054148e-01
V1                           V1 8.784437e-01
ioratio                 ioratio 8.678085e-01
bigcom3                 bigcom3 8.367836e-01
graph11                 graph11 8.062350e-01
orbit36                 orbit36 8.036488e-01
orbit41                 orbit41 7.887315e-01
graph25                 graph25 7.870167e-01
orbit18                 orbit18 7.759029e-01
ratio6                   ratio6 7.580587e-01
orbit57                 orbit57 7.406855e-01
ratio1                   ratio1 7.101090e-01
inner                     inner 7.087473e-01
orbit25                 orbit25 7.033383e-01
graph1                   graph1 6.783838e-01
graph17                 graph17 6.655925e-01
orbit40                 orbit40 6.448514e-01
fifth                     fifth 6.421371e-01
orbit22                 orbit22 6.295210e-01
graph27                 graph27 6.230597e-01
orbit24                 orbit24 6.186208e-01
graph4                   graph4 6.075547e-01
orbit9                   orbit9 5.758003e-01
graph7                   graph7 5.343925e-01
orbit33                 orbit33 5.326354e-01
graph5                   graph5 5.263974e-01
orbit46                 orbit46 5.217665e-01
graph22                 graph22 4.944440e-01
orbit23                 orbit23 4.702161e-01
adhesion               adhesion 4.526156e-01
upto_sixth           upto_sixth 4.479996e-01
graph2                   graph2 4.281225e-01
graph0                   graph0 4.175488e-01
orbit6                   orbit6 4.159864e-01
orbit31                 orbit31 4.156062e-01
second                   second 4.080179e-01
graph23                 graph23 3.829303e-01
orbit69                 orbit69 3.575110e-01
orbit1                   orbit1 3.377876e-01
graph14                 graph14 3.351478e-01
ratio2                   ratio2 3.310755e-01
orbit32                 orbit32 3.273823e-01
cohesion               cohesion 3.209272e-01
graph16                 graph16 3.181222e-01
orbit44                 orbit44 2.974222e-01
graph10                 graph10 2.948745e-01
upto_fourth         upto_fourth 2.881701e-01
graph9                   graph9 2.833503e-01
orbit5                   orbit5 2.810365e-01
graph18                 graph18 2.759898e-01
orbit11                 orbit11 2.751113e-01
graph21                 graph21 2.651539e-01
orbit43                 orbit43 2.620864e-01
orbit21                 orbit21 2.501951e-01
orbit26                 orbit26 2.456263e-01
orbit47                 orbit47 2.413436e-01
orbit37                 orbit37 2.340920e-01
constraint           constraint 2.324911e-01
bigcom40               bigcom40 2.304301e-01
graph15                 graph15 2.280105e-01
orbit20                 orbit20 2.224272e-01
selfinter             selfinter 2.209598e-01
upto_fifth           upto_fifth 2.145131e-01
graph13                 graph13 2.106328e-01
orbit12                 orbit12 2.087539e-01
orbit45                 orbit45 2.019296e-01
orbit48                 orbit48 1.988043e-01
orbit52                 orbit52 1.954104e-01
graph26                 graph26 1.791940e-01
graph24                 graph24 1.676311e-01
orbit29                 orbit29 1.596107e-01
graph6                   graph6 1.594804e-01
orbit2                   orbit2 1.478347e-01
orbit16                 orbit16 1.474502e-01
close                     close 1.419438e-01
graph3                   graph3 1.408624e-01
orbit50                 orbit50 1.305129e-01
orbit38                 orbit38 1.167378e-01
ratio3                   ratio3 1.152622e-01
fourth                   fourth 1.136302e-01
orbit58                 orbit58 1.088790e-01
AP                           AP 9.889883e-02
orbit59                 orbit59 9.713103e-02
pdi                         pdi 8.876409e-02
upto_third           upto_third 8.693844e-02
orbit30                 orbit30 8.618108e-02
graph12                 graph12 8.472499e-02
orbit67                 orbit67 8.203706e-02
orbit27                 orbit27 8.099248e-02
orbit60                 orbit60 7.523912e-02
orbit35                 orbit35 5.310511e-02
orbit42                 orbit42 3.174226e-02
membership_s1     membership_s1 2.980072e-02
orbit71                 orbit71 2.470930e-02
orbit7                   orbit7 1.703423e-02
membership_s6     membership_s6 1.698689e-02
orbit17                 orbit17 1.016759e-02
orbit13                 orbit13 5.709318e-03
hubscore               hubscore 4.327682e-03
orbit15                 orbit15 2.660834e-03
membership_s30   membership_s30 2.092228e-03
orbit4                   orbit4 1.610392e-03
orbit51                 orbit51 1.142385e-03
orbit53                 orbit53 8.171402e-04
graph19                 graph19 4.888719e-05
bigcom4                 bigcom4 4.785915e-05
orbit0                   orbit0 0.000000e+00
orbit3                   orbit3 0.000000e+00
orbit8                   orbit8 0.000000e+00
orbit14                 orbit14 0.000000e+00
orbit28                 orbit28 0.000000e+00
orbit34                 orbit34 0.000000e+00
orbit55                 orbit55 0.000000e+00
orbit61                 orbit61 0.000000e+00
orbit72                 orbit72 0.000000e+00
ecc                         ecc 0.000000e+00
eccrad                   eccrad 0.000000e+00
evcent                   evcent 0.000000e+00
first                     first 0.000000e+00
upto_second         upto_second 0.000000e+00
bigcom1                 bigcom1 0.000000e+00
bigcom2                 bigcom2 0.000000e+00
bigcom6                 bigcom6 0.000000e+00
bigcom8                 bigcom8 0.000000e+00
bigcom9                 bigcom9 0.000000e+00
bigcom11               bigcom11 0.000000e+00
bigcom13               bigcom13 0.000000e+00
bigcom15               bigcom15 0.000000e+00
bigcom16               bigcom16 0.000000e+00
bigcom21               bigcom21 0.000000e+00
bigcom22               bigcom22 0.000000e+00
bigcom24               bigcom24 0.000000e+00
bigcom26               bigcom26 0.000000e+00
bigcom30               bigcom30 0.000000e+00
bigcom31               bigcom31 0.000000e+00
bigcom32               bigcom32 0.000000e+00
bigcom33               bigcom33 0.000000e+00
bigcom34               bigcom34 0.000000e+00
bigcom36               bigcom36 0.000000e+00
bigcom37               bigcom37 0.000000e+00
bigcom38               bigcom38 0.000000e+00
bigcom39               bigcom39 0.000000e+00
bigcom43               bigcom43 0.000000e+00
bigcom44               bigcom44 0.000000e+00
bigcom46               bigcom46 0.000000e+00
bigcom47               bigcom47 0.000000e+00
bigcom49               bigcom49 0.000000e+00
bigcom50               bigcom50 0.000000e+00
bigcom51               bigcom51 0.000000e+00
bigcom52               bigcom52 0.000000e+00
bigcom54               bigcom54 0.000000e+00
bigcom56               bigcom56 0.000000e+00
bigcom62               bigcom62 0.000000e+00
bigcom66               bigcom66 0.000000e+00
bigcom68               bigcom68 0.000000e+00
bigcom69               bigcom69 0.000000e+00
bigcom71               bigcom71 0.000000e+00
bigcom72               bigcom72 0.000000e+00
bigcom73               bigcom73 0.000000e+00
bigcom74               bigcom74 0.000000e+00
bigcom75               bigcom75 0.000000e+00
bigcom76               bigcom76 0.000000e+00
bigcom77               bigcom77 0.000000e+00
bigcom79               bigcom79 0.000000e+00
bigcom80               bigcom80 0.000000e+00
bigcom82               bigcom82 0.000000e+00
bigcom83               bigcom83 0.000000e+00
bigcom84               bigcom84 0.000000e+00
bigcom85               bigcom85 0.000000e+00
bigcom87               bigcom87 0.000000e+00
bigcom89               bigcom89 0.000000e+00
bigcom91               bigcom91 0.000000e+00
bigcom92               bigcom92 0.000000e+00
bigcom93               bigcom93 0.000000e+00
bigcom96               bigcom96 0.000000e+00
bigcom97               bigcom97 0.000000e+00
bigcom98               bigcom98 0.000000e+00
bigcom99               bigcom99 0.000000e+00
bigcom101             bigcom101 0.000000e+00
bigcom104             bigcom104 0.000000e+00
bigcom106             bigcom106 0.000000e+00
bigcom109             bigcom109 0.000000e+00
bigcom113             bigcom113 0.000000e+00
bigcom116             bigcom116 0.000000e+00
bigcom120             bigcom120 0.000000e+00
bigcom123             bigcom123 0.000000e+00
bigcom126             bigcom126 0.000000e+00
bigcom127             bigcom127 0.000000e+00
bigcom137             bigcom137 0.000000e+00
bigcom139             bigcom139 0.000000e+00
bigcom140             bigcom140 0.000000e+00
bigcom143             bigcom143 0.000000e+00
bigcom145             bigcom145 0.000000e+00
bigcom146             bigcom146 0.000000e+00
bigcom147             bigcom147 0.000000e+00
bigcom149             bigcom149 0.000000e+00
bigcom153             bigcom153 0.000000e+00
bigcom154             bigcom154 0.000000e+00
bigcom156             bigcom156 0.000000e+00
bigcom157             bigcom157 0.000000e+00
bigcom158             bigcom158 0.000000e+00
bigcom160             bigcom160 0.000000e+00
bigcom161             bigcom161 0.000000e+00
bigcom162             bigcom162 0.000000e+00
bigcom164             bigcom164 0.000000e+00
bigcom166             bigcom166 0.000000e+00
bigcom167             bigcom167 0.000000e+00
bigcom171             bigcom171 0.000000e+00
bigcom173             bigcom173 0.000000e+00
bigcom175             bigcom175 0.000000e+00
bigcom176             bigcom176 0.000000e+00
bigcom177             bigcom177 0.000000e+00
bigcom178             bigcom178 0.000000e+00
bigcom180             bigcom180 0.000000e+00
bigcom181             bigcom181 0.000000e+00
bigcom184             bigcom184 0.000000e+00
bigcom186             bigcom186 0.000000e+00
bigcom187             bigcom187 0.000000e+00
bigcom189             bigcom189 0.000000e+00
bigcom194             bigcom194 0.000000e+00
bigcom195             bigcom195 0.000000e+00
bigcom196             bigcom196 0.000000e+00
bigcom204             bigcom204 0.000000e+00
bigcom205             bigcom205 0.000000e+00
bigcom212             bigcom212 0.000000e+00
bigcom214             bigcom214 0.000000e+00
bigcom222             bigcom222 0.000000e+00
bigcom223             bigcom223 0.000000e+00
bigcom226             bigcom226 0.000000e+00
bigcom227             bigcom227 0.000000e+00
bigcom229             bigcom229 0.000000e+00
bigcom233             bigcom233 0.000000e+00
bigcom236             bigcom236 0.000000e+00
bigcom237             bigcom237 0.000000e+00
bigcom246             bigcom246 0.000000e+00
bigcom248             bigcom248 0.000000e+00
bigcom249             bigcom249 0.000000e+00
bigcom250             bigcom250 0.000000e+00
bigcom254             bigcom254 0.000000e+00
bigcom266             bigcom266 0.000000e+00
bigcom269             bigcom269 0.000000e+00
bigcom272             bigcom272 0.000000e+00
bigcom274             bigcom274 0.000000e+00
bigcom281             bigcom281 0.000000e+00
bigcom291             bigcom291 0.000000e+00
bigcom292             bigcom292 0.000000e+00
bigcom295             bigcom295 0.000000e+00
bigcom299             bigcom299 0.000000e+00
bigcom301             bigcom301 0.000000e+00
bigcom306             bigcom306 0.000000e+00
bigcom309             bigcom309 0.000000e+00
bigcom314             bigcom314 0.000000e+00
bigcom321             bigcom321 0.000000e+00
bigcom341             bigcom341 0.000000e+00
bigcom350             bigcom350 0.000000e+00
bigcom353             bigcom353 0.000000e+00
bigcom359             bigcom359 0.000000e+00
bigcom363             bigcom363 0.000000e+00
bigcom365             bigcom365 0.000000e+00
bigcom385             bigcom385 0.000000e+00
bigcom386             bigcom386 0.000000e+00
bigcom408             bigcom408 0.000000e+00
bigcom412             bigcom412 0.000000e+00
bigcom480             bigcom480 0.000000e+00
membership_s3     membership_s3 0.000000e+00
membership_s4     membership_s4 0.000000e+00
membership_s5     membership_s5 0.000000e+00
membership_s7     membership_s7 0.000000e+00
membership_s8     membership_s8 0.000000e+00
membership_s9     membership_s9 0.000000e+00
membership_s11   membership_s11 0.000000e+00
membership_s12   membership_s12 0.000000e+00
membership_s14   membership_s14 0.000000e+00
membership_s15   membership_s15 0.000000e+00
membership_s16   membership_s16 0.000000e+00
membership_s17   membership_s17 0.000000e+00
membership_s18   membership_s18 0.000000e+00
membership_s20   membership_s20 0.000000e+00
membership_s21   membership_s21 0.000000e+00
membership_s22   membership_s22 0.000000e+00
membership_s24   membership_s24 0.000000e+00
membership_s25   membership_s25 0.000000e+00
membership_s26   membership_s26 0.000000e+00
membership_s27   membership_s27 0.000000e+00
membership_s28   membership_s28 0.000000e+00
membership_s31   membership_s31 0.000000e+00
membership_s32   membership_s32 0.000000e+00
membership_s33   membership_s33 0.000000e+00
membership_s36   membership_s36 0.000000e+00
membership_s37   membership_s37 0.000000e+00
[1] "Dataset: high_targets Model RF, run: 1 of 5 2015-06-22 18:17:06"
     |      Out-of-bag   |
Tree |      MSE  %Var(y) |
   1 |  0.05691   179.03 |
   2 |  0.06003   188.83 |
   3 |  0.05367   168.82 |
   4 |   0.0478   150.37 |
   5 |  0.04917   154.67 |
   6 |  0.04872   153.27 |
   7 |  0.04621   145.36 |
   8 |  0.04548   143.08 |
   9 |  0.04467   140.52 |
  10 |  0.04371   137.50 |
  11 |  0.04311   135.63 |
  12 |  0.04266   134.21 |
  13 |  0.04017   126.36 |
  14 |  0.03862   121.49 |
  15 |  0.03814   119.99 |
  16 |   0.0378   118.91 |
  17 |  0.03753   118.06 |
  18 |  0.03804   119.67 |
  19 |  0.03819   120.13 |
  20 |  0.03813   119.97 |
  21 |  0.03838   120.73 |
  22 |  0.03731   117.38 |
  23 |  0.03716   116.88 |
  24 |  0.03692   116.14 |
  25 |   0.0364   114.51 |
  26 |  0.03665   115.31 |
  27 |  0.03632   114.25 |
  28 |   0.0363   114.21 |
  29 |  0.03652   114.88 |
  30 |  0.03656   115.03 |
  31 |  0.03652   114.89 |
  32 |  0.03653   114.93 |
  33 |  0.03649   114.80 |
  34 |  0.03625   114.03 |
  35 |   0.0361   113.55 |
  36 |  0.03596   113.14 |
  37 |  0.03585   112.79 |
  38 |  0.03576   112.50 |
  39 |  0.03562   112.04 |
  40 |  0.03544   111.50 |
  41 |  0.03527   110.94 |
  42 |  0.03501   110.12 |
  43 |  0.03524   110.86 |
  44 |  0.03518   110.68 |
  45 |  0.03505   110.26 |
  46 |  0.03515   110.56 |
  47 |  0.03502   110.18 |
  48 |    0.035   110.09 |
  49 |  0.03487   109.69 |
  50 |  0.03495   109.95 |
  51 |  0.03483   109.58 |
  52 |  0.03471   109.21 |
  53 |  0.03462   108.92 |
  54 |   0.0346   108.85 |
  55 |  0.03469   109.13 |
  56 |   0.0346   108.85 |
  57 |  0.03457   108.75 |
  58 |  0.03455   108.70 |
  59 |  0.03452   108.60 |
  60 |  0.03439   108.19 |
  61 |  0.03426   107.78 |
  62 |  0.03416   107.45 |
  63 |  0.03415   107.42 |
  64 |  0.03402   107.01 |
  65 |  0.03394   106.77 |
  66 |  0.03403   107.06 |
  67 |  0.03409   107.23 |
  68 |  0.03416   107.46 |
  69 |  0.03424   107.70 |
  70 |  0.03409   107.23 |
  71 |  0.03391   106.66 |
  72 |  0.03385   106.50 |
  73 |  0.03398   106.89 |
  74 |  0.03415   107.43 |
  75 |  0.03413   107.36 |
  76 |   0.0342   107.59 |
  77 |  0.03416   107.47 |
  78 |   0.0342   107.59 |
  79 |  0.03416   107.45 |
  80 |  0.03406   107.14 |
  81 |  0.03416   107.45 |
  82 |  0.03413   107.37 |
  83 |  0.03409   107.25 |
  84 |  0.03408   107.22 |
  85 |  0.03404   107.07 |
  86 |  0.03408   107.21 |
  87 |  0.03404   107.08 |
  88 |  0.03401   107.00 |
  89 |  0.03404   107.09 |
  90 |  0.03406   107.13 |
  91 |  0.03396   106.82 |
  92 |  0.03413   107.37 |
  93 |  0.03414   107.41 |
  94 |  0.03418   107.54 |
  95 |  0.03423   107.68 |
  96 |  0.03414   107.41 |
  97 |  0.03414   107.40 |
  98 |  0.03408   107.20 |
  99 |   0.0341   107.28 |
 100 |  0.03409   107.25 |
[1] "Random Forest variable coefficients"
                      %IncMSE IncNodePurity
graph0           0.000000e+00  2.630952e-02
graph1           5.876088e-07  4.211157e-02
graph2           1.480685e-03  1.445670e-01
graph3           4.475828e-04  9.168110e-02
graph4           1.378840e-03  1.054667e-01
graph5           7.056826e-04  1.093534e-01
graph6           2.504322e-03  2.921336e-02
graph7           9.037169e-04  1.204413e-01
graph8           2.017173e-03  1.944629e-01
graph9           5.492436e-05  3.194805e-02
graph10          1.148142e-03  1.561641e-01
graph11          1.753797e-03  3.455727e-01
graph12          0.000000e+00  1.315788e-17
graph13          3.413219e-05  3.396389e-02
graph14          1.141852e-03  1.375764e-01
graph15          1.932180e-04  5.408679e-02
graph16          5.101132e-04  1.675537e-01
graph17          2.141465e-03  1.455671e-01
graph18          7.076282e-04  4.732970e-02
graph19          6.647409e-04  7.150024e-02
graph20          3.345526e-03  1.961409e-01
graph21          2.679836e-04  1.051896e-01
graph22          6.659093e-04  2.045369e-01
graph23          6.004958e-05  7.613435e-02
graph24          1.355014e-04  4.728326e-02
graph25          2.495147e-03  3.689729e-01
graph26         -5.763689e-05  8.460872e-03
graph27          7.039105e-03  1.875067e-01
graph28          4.263531e-03  1.658781e-01
graph29          3.079876e-03  2.514679e-01
orbit0           4.301051e-04  7.741989e-02
orbit1           6.243945e-04  1.293280e-01
orbit2           1.811141e-04  2.381319e-02
orbit3           2.661800e-04  6.677606e-02
orbit4           2.427259e-03  2.306822e-01
orbit5           1.423390e-03  3.641602e-01
orbit6           1.799882e-03  2.079537e-01
orbit7           2.947791e-04  2.395751e-02
orbit8           2.777633e-04  6.060851e-02
orbit9           1.047967e-03  1.199663e-01
orbit10          2.151063e-03  7.243914e-02
orbit11          4.397875e-04  1.299393e-01
orbit12          1.888513e-03  3.897296e-02
orbit13          2.452316e-04  1.181552e-02
orbit14          4.251177e-04  2.300334e-01
orbit15          5.223093e-04  1.484035e-01
orbit16          2.452504e-04  1.060960e-01
orbit17          2.189967e-04  6.390995e-02
orbit18          2.012002e-03  2.836442e-01
orbit19          1.301228e-03  1.904581e-01
orbit20          1.273797e-04  5.649598e-02
orbit21          8.484676e-04  2.347591e-01
orbit22          5.659141e-04  6.427925e-01
orbit23          2.575811e-04  6.012725e-02
orbit24          8.533159e-05  1.165822e-01
orbit25          4.792379e-03  2.396862e-01
orbit26         -5.152926e-05  6.487040e-02
orbit27          2.101474e-04  8.608430e-02
orbit28          2.999060e-04  9.696156e-02
orbit29          2.397128e-03  4.647289e-02
orbit30          2.564874e-04  1.091147e-01
orbit31          6.882286e-04  2.487150e-01
orbit32          1.286662e-03  8.880979e-02
orbit33          1.195330e-04  7.082256e-02
orbit34          3.422260e-04  6.987374e-02
orbit35          1.359373e-03  4.931937e-02
orbit36          5.239125e-04  1.078545e-01
orbit37          1.615996e-03  1.784556e-01
orbit38          3.675505e-04  6.732314e-02
orbit39          6.933798e-05  2.463188e-01
orbit40          3.755610e-03  6.360800e-01
orbit41          1.298343e-03  4.078026e-02
orbit42          3.080489e-04  1.149319e-01
orbit43          2.563203e-06  9.902866e-02
orbit44          1.194060e-03  1.289356e-01
orbit45          1.265029e-03  1.167552e-01
orbit46          2.865330e-05  2.656370e-02
orbit47          5.424743e-04  1.461258e-01
orbit48          8.059044e-04  2.846940e-02
orbit49          5.166360e-04  3.566016e-01
orbit50          5.589573e-04  2.406142e-01
orbit51          5.133643e-04  5.024521e-02
orbit52          3.786091e-04  7.284858e-02
orbit53          6.669383e-04  5.584309e-02
orbit54          2.164688e-03  4.383232e-01
orbit55          3.289440e-04  1.665403e-02
orbit56          2.573713e-03  4.161244e-01
orbit57          4.049905e-04  3.686315e-02
orbit58          4.242462e-04  1.475865e-01
orbit59          5.260067e-03  2.032296e-01
orbit60          9.100590e-04  1.346739e-01
orbit61          4.351765e-04  1.933280e-02
orbit62          7.545496e-04  4.309016e-01
orbit63          3.321534e-04  1.454028e-01
orbit64          7.206783e-04  1.565007e-01
orbit65          1.117519e-02  5.209280e-01
orbit66          1.080696e-03  2.358584e-01
orbit67          1.434968e-03  3.076272e-01
orbit68          1.533134e-02  6.397836e-01
orbit69          5.008713e-04  2.739866e-01
orbit70          1.035850e-02  1.008542e+00
orbit71          2.272061e-04  1.699977e-01
orbit72          3.711261e-04  3.300990e-01
AP               0.000000e+00  2.255141e-19
bet              1.712116e-03  3.619577e-01
ecc              0.000000e+00  2.775558e-19
eccrad           0.000000e+00  6.938894e-20
close            3.551445e-04  2.708333e-02
constraint       1.141242e-05  1.030260e-01
coreness         8.808677e-05  2.839855e-01
knn              1.947718e-04  6.922727e-01
hubscore         1.264854e-03  1.041652e-01
pagerank         1.083922e-03  1.975108e-01
trans            9.728901e-04  8.239203e-01
evcent           9.512482e-04  7.265198e-02
first            2.702703e-05  3.500000e-02
upto_second      2.960079e-04  1.159440e-01
upto_third       1.135115e-04  8.945653e-02
upto_fourth      2.493124e-03  6.402212e-02
upto_fifth       2.333863e-03  1.480873e-01
upto_sixth       6.576647e-05  6.331811e-02
second           3.260477e-04  6.271944e-02
third            1.019935e-03  3.671714e-01
fourth           6.787504e-04  2.150194e-01
fifth            5.298854e-03  1.946065e-01
sixth            2.392588e-03  2.354850e-01
ratio1           1.836378e-04  1.981969e-01
ratio2           1.254039e-03  1.693390e-01
ratio3           1.684631e-04  1.252074e-01
ratio4           4.534221e-04  4.965608e-01
ratio5          -2.449015e-04  8.720218e-01
ratio6           1.559259e-03  1.406683e-01
selfinter       -5.333333e-05  2.933810e-02
walktrap_vertex -1.718090e-06  3.209415e-01
bigcom1          0.000000e+00  0.000000e+00
bigcom2          0.000000e+00  0.000000e+00
bigcom3          6.813199e-04  1.185456e-01
bigcom4          2.659574e-05  1.428571e-02
bigcom6          0.000000e+00  0.000000e+00
bigcom8          0.000000e+00  0.000000e+00
bigcom9          0.000000e+00  0.000000e+00
bigcom11         0.000000e+00  0.000000e+00
bigcom13         0.000000e+00  0.000000e+00
bigcom15         0.000000e+00  0.000000e+00
bigcom16         0.000000e+00  0.000000e+00
bigcom21         0.000000e+00  0.000000e+00
bigcom22         0.000000e+00  2.081668e-19
bigcom24         0.000000e+00  0.000000e+00
bigcom26         0.000000e+00  0.000000e+00
bigcom28         1.322416e-03  7.178506e-01
bigcom30         0.000000e+00  0.000000e+00
bigcom31         0.000000e+00  0.000000e+00
bigcom32         0.000000e+00  0.000000e+00
bigcom33         0.000000e+00  0.000000e+00
bigcom34         0.000000e+00  0.000000e+00
bigcom36         0.000000e+00  0.000000e+00
bigcom37         0.000000e+00  0.000000e+00
bigcom38         0.000000e+00  0.000000e+00
bigcom39         0.000000e+00  0.000000e+00
bigcom40        -2.793296e-05  8.750000e-03
bigcom43         0.000000e+00  0.000000e+00
bigcom44         0.000000e+00  0.000000e+00
bigcom46         0.000000e+00  1.052791e-01
bigcom47         0.000000e+00  0.000000e+00
bigcom49         0.000000e+00  0.000000e+00
bigcom50         0.000000e+00  0.000000e+00
bigcom51         0.000000e+00  0.000000e+00
bigcom52         0.000000e+00  0.000000e+00
bigcom54         0.000000e+00  0.000000e+00
bigcom56         0.000000e+00  0.000000e+00
bigcom62         0.000000e+00  0.000000e+00
bigcom66         0.000000e+00  0.000000e+00
bigcom68         0.000000e+00  0.000000e+00
bigcom69         0.000000e+00  0.000000e+00
bigcom71         0.000000e+00  3.664120e-01
bigcom72         0.000000e+00  0.000000e+00
bigcom73         0.000000e+00  0.000000e+00
bigcom74         0.000000e+00  0.000000e+00
bigcom75         0.000000e+00  0.000000e+00
bigcom76         0.000000e+00  0.000000e+00
bigcom77         0.000000e+00  0.000000e+00
bigcom79         0.000000e+00  0.000000e+00
bigcom80         0.000000e+00  0.000000e+00
bigcom82         0.000000e+00  0.000000e+00
bigcom83         0.000000e+00  0.000000e+00
bigcom84         0.000000e+00  0.000000e+00
bigcom85         0.000000e+00  0.000000e+00
bigcom87         0.000000e+00  0.000000e+00
bigcom89         0.000000e+00  0.000000e+00
bigcom91         0.000000e+00  0.000000e+00
bigcom92         0.000000e+00  0.000000e+00
bigcom93         0.000000e+00  0.000000e+00
bigcom96         0.000000e+00  0.000000e+00
bigcom97         0.000000e+00  0.000000e+00
bigcom98         0.000000e+00  0.000000e+00
bigcom99         0.000000e+00  0.000000e+00
bigcom101        0.000000e+00  0.000000e+00
bigcom104        0.000000e+00  0.000000e+00
bigcom106        0.000000e+00  0.000000e+00
bigcom109        0.000000e+00  0.000000e+00
bigcom113        0.000000e+00  0.000000e+00
bigcom116        0.000000e+00  0.000000e+00
bigcom120        0.000000e+00  0.000000e+00
bigcom123        0.000000e+00  0.000000e+00
bigcom126        0.000000e+00  0.000000e+00
bigcom127        0.000000e+00  0.000000e+00
bigcom137        0.000000e+00  0.000000e+00
bigcom139        0.000000e+00  0.000000e+00
bigcom140        0.000000e+00  0.000000e+00
bigcom143        0.000000e+00  0.000000e+00
bigcom145        0.000000e+00  0.000000e+00
bigcom146        0.000000e+00  0.000000e+00
bigcom147        0.000000e+00  0.000000e+00
bigcom149        0.000000e+00  0.000000e+00
bigcom153        0.000000e+00  0.000000e+00
bigcom154        0.000000e+00  0.000000e+00
bigcom156        0.000000e+00  0.000000e+00
bigcom157        0.000000e+00  0.000000e+00
bigcom158        0.000000e+00  0.000000e+00
bigcom160        0.000000e+00  0.000000e+00
bigcom161        0.000000e+00  0.000000e+00
bigcom162        0.000000e+00  0.000000e+00
bigcom164        0.000000e+00  0.000000e+00
bigcom166        0.000000e+00  0.000000e+00
bigcom167        0.000000e+00  0.000000e+00
bigcom171        0.000000e+00  0.000000e+00
bigcom173        0.000000e+00  0.000000e+00
bigcom175        0.000000e+00  0.000000e+00
bigcom176        0.000000e+00  0.000000e+00
bigcom177        0.000000e+00  0.000000e+00
bigcom178        0.000000e+00  0.000000e+00
bigcom180        0.000000e+00  0.000000e+00
bigcom181        0.000000e+00  0.000000e+00
bigcom184        0.000000e+00  0.000000e+00
bigcom186        0.000000e+00  0.000000e+00
bigcom187        0.000000e+00  0.000000e+00
bigcom189        0.000000e+00  0.000000e+00
bigcom194        0.000000e+00  0.000000e+00
bigcom195        0.000000e+00  0.000000e+00
bigcom196        0.000000e+00  0.000000e+00
bigcom204        0.000000e+00  3.166925e-01
bigcom205        0.000000e+00  0.000000e+00
bigcom212        0.000000e+00  0.000000e+00
bigcom214        0.000000e+00  0.000000e+00
bigcom222        0.000000e+00  0.000000e+00
bigcom223        0.000000e+00  0.000000e+00
bigcom226        0.000000e+00  0.000000e+00
bigcom227        0.000000e+00  0.000000e+00
bigcom229        0.000000e+00  0.000000e+00
bigcom233        0.000000e+00  0.000000e+00
bigcom236        0.000000e+00  0.000000e+00
bigcom237        0.000000e+00  0.000000e+00
bigcom246        0.000000e+00  0.000000e+00
bigcom248        0.000000e+00  0.000000e+00
bigcom249        0.000000e+00  0.000000e+00
bigcom250        0.000000e+00  0.000000e+00
bigcom254        0.000000e+00  0.000000e+00
bigcom266        0.000000e+00  0.000000e+00
bigcom269        0.000000e+00  0.000000e+00
bigcom272        0.000000e+00  0.000000e+00
bigcom274        0.000000e+00  0.000000e+00
bigcom281        0.000000e+00  0.000000e+00
bigcom291        0.000000e+00  0.000000e+00
bigcom292        0.000000e+00  0.000000e+00
bigcom295        0.000000e+00  0.000000e+00
bigcom299        0.000000e+00  0.000000e+00
bigcom301        0.000000e+00  0.000000e+00
bigcom306        0.000000e+00  0.000000e+00
bigcom309        0.000000e+00  0.000000e+00
bigcom314        0.000000e+00  0.000000e+00
bigcom321        0.000000e+00  0.000000e+00
bigcom341        0.000000e+00  0.000000e+00
bigcom350        0.000000e+00  0.000000e+00
bigcom353        0.000000e+00  0.000000e+00
bigcom359        0.000000e+00  0.000000e+00
bigcom363        0.000000e+00  0.000000e+00
bigcom365        0.000000e+00  0.000000e+00
bigcom385        0.000000e+00  0.000000e+00
bigcom386        0.000000e+00  0.000000e+00
bigcom408        0.000000e+00  0.000000e+00
bigcom412        0.000000e+00  0.000000e+00
bigcom480        0.000000e+00  0.000000e+00
spin_vertex      1.071094e-04  8.818658e-01
membership_s1    3.542711e-04  3.136404e-03
membership_s3    0.000000e+00  0.000000e+00
membership_s4   -5.524862e-05  1.692308e-02
membership_s5    0.000000e+00  8.673617e-20
membership_s6   -3.524210e-05  2.905098e-02
membership_s7    0.000000e+00  0.000000e+00
membership_s8    0.000000e+00  0.000000e+00
membership_s9    0.000000e+00  0.000000e+00
membership_s11   0.000000e+00  0.000000e+00
membership_s12   0.000000e+00  0.000000e+00
membership_s14   0.000000e+00  0.000000e+00
membership_s15   0.000000e+00  0.000000e+00
membership_s16   0.000000e+00  0.000000e+00
membership_s17   0.000000e+00  0.000000e+00
membership_s18   0.000000e+00  0.000000e+00
membership_s20   0.000000e+00  0.000000e+00
membership_s21   0.000000e+00  0.000000e+00
membership_s22   0.000000e+00  0.000000e+00
membership_s24   0.000000e+00  0.000000e+00
membership_s25   0.000000e+00  0.000000e+00
membership_s26   0.000000e+00  0.000000e+00
membership_s27   0.000000e+00  1.040834e-19
membership_s28   0.000000e+00  0.000000e+00
membership_s30   2.540967e-05  1.701190e-02
membership_s31   0.000000e+00  0.000000e+00
membership_s32   0.000000e+00  8.673617e-21
membership_s33   0.000000e+00  0.000000e+00
membership_s36   0.000000e+00  0.000000e+00
membership_s37   0.000000e+00  0.000000e+00
V1               8.868937e-05  2.208122e-01
V2               1.942006e-04  3.923406e-01
pdi              2.585780e-05  1.006900e-01
adhesion         2.106465e-03  4.218094e-01
cohesion         1.430108e-03  3.301498e-01
inner            2.161762e-04  6.716025e-01
outer            6.381296e-04  1.282959e+00
ioratio          1.292648e-03  3.631212e-01
comsize          3.913281e-04  5.231519e-01
[1] "Dataset: high_targets Model GLM, run: 1 of 5 2015-06-22 18:17:15"
[1] "glmnet variable coefficients"
                     [,1]          [,2]
(Intercept)     -3.381819 -5.364878e+03
graph0           0.000000 -8.786305e-03
graph1           0.000000 -1.056459e-06
graph2           0.000000 -5.253166e-05
graph3           0.000000 -3.281206e-07
graph4           0.000000  0.000000e+00
graph5           0.000000 -1.561128e-04
graph6           0.000000  0.000000e+00
graph7           0.000000  0.000000e+00
graph8           0.000000  1.372106e-04
graph9           0.000000 -1.291729e-08
graph10          0.000000  0.000000e+00
graph11          0.000000  0.000000e+00
graph12          0.000000  2.586131e-09
graph13          0.000000 -5.383613e-08
graph14          0.000000  0.000000e+00
graph15          0.000000  3.180212e-06
graph16          0.000000  0.000000e+00
graph17          0.000000  4.240895e-10
graph18          0.000000 -4.799836e-12
graph19          0.000000  4.143113e-07
graph20          0.000000 -1.205346e-05
graph21          0.000000  2.059146e-06
graph22          0.000000 -1.404993e-06
graph23          0.000000 -2.878317e-06
graph24          0.000000  8.976857e-07
graph25          0.000000  0.000000e+00
graph26          0.000000 -4.251405e-06
graph27          0.000000  0.000000e+00
graph28          0.000000  7.911073e-05
graph29          0.000000 -3.083105e-04
orbit0           0.000000 -7.707664e-03
orbit1           0.000000 -1.147812e-04
orbit2           0.000000 -6.348233e-07
orbit3           0.000000 -8.679693e-05
orbit4           0.000000 -1.318667e-05
orbit5           0.000000 -2.421811e-07
orbit6           0.000000  3.265585e-07
orbit7           0.000000  0.000000e+00
orbit8           0.000000 -1.349957e-04
orbit9           0.000000  4.148786e-04
orbit10          0.000000 -3.782785e-06
orbit11          0.000000  0.000000e+00
orbit12          0.000000 -2.077075e-04
orbit13          0.000000  0.000000e+00
orbit14          0.000000  3.931120e-04
orbit15          0.000000 -2.217400e-08
orbit16          0.000000 -1.783749e-08
orbit17          0.000000 -3.692149e-08
orbit18          0.000000  6.415717e-08
orbit19          0.000000 -3.871321e-08
orbit20          0.000000 -1.934791e-08
orbit21          0.000000  0.000000e+00
orbit22          0.000000  1.963080e-09
orbit23          0.000000  0.000000e+00
orbit24          0.000000  5.784185e-07
orbit25          0.000000  1.749863e-08
orbit26          0.000000  2.761398e-09
orbit27          0.000000 -5.162603e-06
orbit28          0.000000 -9.833376e-07
orbit29          0.000000  6.053018e-07
orbit30          0.000000 -2.120068e-07
orbit31          0.000000 -2.982438e-07
orbit32          0.000000 -1.831243e-09
orbit33          0.000000  0.000000e+00
orbit34          0.000000  3.558392e-06
orbit35          0.000000 -1.077309e-05
orbit36          0.000000  7.713291e-07
orbit37          0.000000 -6.039821e-07
orbit38          0.000000  0.000000e+00
orbit39          0.000000  6.182337e-06
orbit40          0.000000  3.084794e-06
orbit41          0.000000  1.806380e-08
orbit42          0.000000  0.000000e+00
orbit43          0.000000  2.515591e-05
orbit44          0.000000 -5.011176e-06
orbit45          0.000000  1.070225e-04
orbit46          0.000000 -3.432368e-05
orbit47          0.000000  4.191964e-07
orbit48          0.000000  3.068903e-06
orbit49          0.000000  2.722784e-05
orbit50          0.000000 -2.360367e-05
orbit51          0.000000  4.548158e-05
orbit52          0.000000 -4.744890e-05
orbit53          0.000000  2.419401e-06
orbit54          0.000000  5.519844e-05
orbit55          0.000000 -1.108091e-05
orbit56          0.000000 -3.885763e-04
orbit57          0.000000 -2.729136e-05
orbit58          0.000000  8.878215e-06
orbit59          0.000000  7.077726e-05
orbit60          0.000000  1.270073e-05
orbit61          0.000000 -2.293519e-06
orbit62          0.000000 -1.646171e-04
orbit63          0.000000  1.399041e-04
orbit64          0.000000 -1.245362e-04
orbit65          0.000000 -5.954474e-04
orbit66          0.000000 -1.822832e-04
orbit67          0.000000  0.000000e+00
orbit68          0.000000 -1.147356e-04
orbit69          0.000000  1.250563e-03
orbit70          0.000000  2.747633e-03
orbit71          0.000000 -8.194748e-07
orbit72          0.000000 -3.833779e-04
AP               0.000000 -1.285303e-01
bet              0.000000  1.729842e-06
ecc              0.000000 -8.217412e-01
eccrad           0.000000 -4.714706e+00
close            0.000000  0.000000e+00
constraint       0.000000 -1.754529e+02
coreness         0.000000 -2.929650e-02
knn              0.000000 -5.108922e-02
hubscore         0.000000  0.000000e+00
pagerank         0.000000 -5.786611e+02
trans            0.000000  2.570750e+01
evcent           0.000000  1.339268e+00
first            0.000000 -9.187707e-03
upto_second      0.000000 -6.058087e-07
upto_third       0.000000 -5.857643e-04
upto_fourth      0.000000  3.205616e-02
upto_fifth       0.000000  8.740129e-02
upto_sixth       0.000000  2.855509e-01
second           0.000000 -3.941354e-10
third            0.000000 -3.939589e-04
fourth           0.000000  1.124381e-03
fifth            0.000000 -3.909890e-02
sixth            0.000000 -6.644091e-02
ratio1           0.000000  2.346180e-02
ratio2           0.000000  9.492911e-01
ratio3           0.000000  1.057567e+00
ratio4           0.000000  1.407620e+02
ratio5           0.000000  2.314017e+01
ratio6           0.000000  7.630895e+00
selfinter        0.000000  1.226010e+00
walktrap_vertex  0.000000  3.172477e+00
bigcom1          0.000000  8.137765e-01
bigcom2          0.000000  0.000000e+00
bigcom3          0.000000  1.932696e+00
bigcom4          0.000000 -2.405593e-01
bigcom6          0.000000  0.000000e+00
bigcom8          0.000000  0.000000e+00
bigcom9          0.000000 -1.715987e-02
bigcom11         0.000000  0.000000e+00
bigcom13         0.000000  0.000000e+00
bigcom15         0.000000  0.000000e+00
bigcom16         0.000000  0.000000e+00
bigcom21         0.000000  0.000000e+00
bigcom22         0.000000 -2.099355e+00
bigcom24         0.000000  0.000000e+00
bigcom26         0.000000 -3.561761e-01
bigcom28         0.000000  1.956364e+00
bigcom30         0.000000 -3.752928e+00
bigcom31         0.000000  0.000000e+00
bigcom32         0.000000  0.000000e+00
bigcom33         0.000000  0.000000e+00
bigcom34         0.000000  0.000000e+00
bigcom36         0.000000  0.000000e+00
bigcom37         0.000000  0.000000e+00
bigcom38         0.000000  0.000000e+00
bigcom39         0.000000 -6.534608e-01
bigcom40         0.000000  3.650971e-02
bigcom43         0.000000  0.000000e+00
bigcom44         0.000000  0.000000e+00
bigcom46         0.000000  7.942862e+00
bigcom47         0.000000  0.000000e+00
bigcom49         0.000000  0.000000e+00
bigcom50         0.000000  0.000000e+00
bigcom51         0.000000  0.000000e+00
bigcom52         0.000000  0.000000e+00
bigcom54         0.000000  0.000000e+00
bigcom56         0.000000  0.000000e+00
bigcom62         0.000000  0.000000e+00
bigcom66         0.000000  0.000000e+00
bigcom68         0.000000  0.000000e+00
bigcom69         0.000000  0.000000e+00
bigcom71         0.000000  8.348459e+00
bigcom72         0.000000  0.000000e+00
bigcom73         0.000000  0.000000e+00
bigcom74         0.000000  0.000000e+00
bigcom75         0.000000  0.000000e+00
bigcom76         0.000000  0.000000e+00
bigcom77         0.000000  0.000000e+00
bigcom79         0.000000  0.000000e+00
bigcom80         0.000000  0.000000e+00
bigcom82         0.000000  0.000000e+00
bigcom83         0.000000  0.000000e+00
bigcom84         0.000000  0.000000e+00
bigcom85         0.000000  0.000000e+00
bigcom87         0.000000  0.000000e+00
bigcom89         0.000000  0.000000e+00
bigcom91         0.000000  0.000000e+00
bigcom92         0.000000  0.000000e+00
bigcom93         0.000000  0.000000e+00
bigcom96         0.000000  0.000000e+00
bigcom97         0.000000  0.000000e+00
bigcom98         0.000000  0.000000e+00
bigcom99         0.000000  0.000000e+00
bigcom101        0.000000  0.000000e+00
bigcom104        0.000000  0.000000e+00
bigcom106        0.000000  0.000000e+00
bigcom109        0.000000  0.000000e+00
bigcom113        0.000000  0.000000e+00
bigcom116        0.000000 -9.404516e-01
bigcom120        0.000000  0.000000e+00
bigcom123        0.000000  0.000000e+00
bigcom126        0.000000  0.000000e+00
bigcom127        0.000000  0.000000e+00
bigcom137        0.000000  0.000000e+00
bigcom139        0.000000  0.000000e+00
bigcom140        0.000000  0.000000e+00
bigcom143        0.000000  0.000000e+00
bigcom145        0.000000  0.000000e+00
bigcom146        0.000000  0.000000e+00
bigcom147        0.000000  0.000000e+00
bigcom149        0.000000  0.000000e+00
bigcom153        0.000000  0.000000e+00
bigcom154        0.000000  0.000000e+00
bigcom156        0.000000  0.000000e+00
bigcom157        0.000000  0.000000e+00
bigcom158        0.000000  0.000000e+00
bigcom160        0.000000  0.000000e+00
bigcom161        0.000000  0.000000e+00
bigcom162        0.000000  0.000000e+00
bigcom164        0.000000  0.000000e+00
bigcom166        0.000000  0.000000e+00
bigcom167        0.000000  0.000000e+00
bigcom171        0.000000  0.000000e+00
bigcom173        0.000000  0.000000e+00
bigcom175        0.000000  0.000000e+00
bigcom176        0.000000  0.000000e+00
bigcom177        0.000000  0.000000e+00
bigcom178        0.000000  0.000000e+00
bigcom180        0.000000  0.000000e+00
bigcom181        0.000000  0.000000e+00
bigcom184        0.000000  0.000000e+00
bigcom186        0.000000  0.000000e+00
bigcom187        0.000000  0.000000e+00
bigcom189        0.000000  0.000000e+00
bigcom194        0.000000  0.000000e+00
bigcom195        0.000000  0.000000e+00
bigcom196        0.000000  0.000000e+00
bigcom204        0.000000  1.081610e+01
bigcom205        0.000000  0.000000e+00
bigcom212        0.000000  0.000000e+00
bigcom214        0.000000  0.000000e+00
bigcom222        0.000000  0.000000e+00
bigcom223        0.000000  0.000000e+00
bigcom226        0.000000  0.000000e+00
bigcom227        0.000000  0.000000e+00
bigcom229        0.000000  0.000000e+00
bigcom233        0.000000  0.000000e+00
bigcom236        0.000000  0.000000e+00
bigcom237        0.000000  0.000000e+00
bigcom246        0.000000  0.000000e+00
bigcom248        0.000000  0.000000e+00
bigcom249        0.000000  0.000000e+00
bigcom250        0.000000  0.000000e+00
bigcom254        0.000000  0.000000e+00
bigcom266        0.000000  0.000000e+00
bigcom269        0.000000  0.000000e+00
bigcom272        0.000000  0.000000e+00
bigcom274        0.000000  0.000000e+00
bigcom281        0.000000  0.000000e+00
bigcom291        0.000000  0.000000e+00
bigcom292        0.000000  0.000000e+00
bigcom295        0.000000  0.000000e+00
bigcom299        0.000000  0.000000e+00
bigcom301        0.000000  0.000000e+00
bigcom306        0.000000  0.000000e+00
bigcom309        0.000000  0.000000e+00
bigcom314        0.000000  0.000000e+00
bigcom321        0.000000  0.000000e+00
bigcom341        0.000000  0.000000e+00
bigcom350        0.000000  0.000000e+00
bigcom353        0.000000  0.000000e+00
bigcom359        0.000000  0.000000e+00
bigcom363        0.000000  0.000000e+00
bigcom365        0.000000  0.000000e+00
bigcom385        0.000000  0.000000e+00
bigcom386        0.000000  0.000000e+00
bigcom408        0.000000  0.000000e+00
bigcom412        0.000000  0.000000e+00
bigcom480        0.000000  0.000000e+00
spin_vertex      0.000000 -1.789442e+00
membership_s1    0.000000  8.486827e-01
membership_s3    0.000000  0.000000e+00
membership_s4    0.000000  1.471014e+00
membership_s5    0.000000 -3.681307e+00
membership_s6    0.000000 -2.165128e+00
membership_s7    0.000000 -1.585405e+00
membership_s8    0.000000  0.000000e+00
membership_s9    0.000000  0.000000e+00
membership_s11   0.000000  0.000000e+00
membership_s12   0.000000  0.000000e+00
membership_s14   0.000000  0.000000e+00
membership_s15   0.000000 -3.975287e-01
membership_s16   0.000000  0.000000e+00
membership_s17   0.000000  0.000000e+00
membership_s18   0.000000 -1.370205e-01
membership_s20   0.000000  0.000000e+00
membership_s21   0.000000  0.000000e+00
membership_s22   0.000000  0.000000e+00
membership_s24   0.000000  0.000000e+00
membership_s25   0.000000  0.000000e+00
membership_s26   0.000000  0.000000e+00
membership_s27   0.000000  3.114580e-01
membership_s28   0.000000  0.000000e+00
membership_s30   0.000000  6.053215e-02
membership_s31   0.000000 -1.389052e+00
membership_s32   0.000000  9.207876e-01
membership_s33   0.000000  0.000000e+00
membership_s36   0.000000 -3.632696e-01
membership_s37   0.000000  0.000000e+00
V1               0.000000 -9.790990e+00
V2               0.000000 -3.361084e-01
pdi              0.000000 -1.942043e+02
adhesion         0.000000  6.456028e-04
cohesion         0.000000 -1.235376e-03
inner            0.000000  2.824975e-04
outer            0.000000 -6.239709e-04
ioratio          0.000000 -1.382750e+00
comsize          0.000000  1.917362e-03
[1] "Dataset: high_targets Model GBM, run: 2 of 5 2015-06-22 18:17:46"
Iter   TrainDeviance   ValidDeviance   StepSize   Improve
     1        0.3101            -nan     0.0100    0.0003
     2        0.3037            -nan     0.0100    0.0002
     3        0.2973            -nan     0.0100    0.0000
     4        0.2919            -nan     0.0100    0.0010
     5        0.2881            -nan     0.0100    0.0001
     6        0.2839            -nan     0.0100    0.0004
     7        0.2786            -nan     0.0100   -0.0001
     8        0.2744            -nan     0.0100    0.0002
     9        0.2711            -nan     0.0100   -0.0000
    10        0.2693            -nan     0.0100   -0.0002
    20        0.2437            -nan     0.0100    0.0002
    40        0.2000            -nan     0.0100    0.0002
    60        0.1718            -nan     0.0100    0.0000
    80        0.1506            -nan     0.0100   -0.0001
   100        0.1331            -nan     0.0100   -0.0001
   120        0.1198            -nan     0.0100    0.0000
   128        0.1149            -nan     0.0100   -0.0000

[1] "GBM variable coefficients"
                            var      rel.inf
ratio5                   ratio5 5.7364238049
V1                           V1 4.4181630718
orbit70                 orbit70 4.1580804145
ratio4                   ratio4 3.7269812166
walktrap_vertex walktrap_vertex 3.4826457725
comsize                 comsize 3.3316965497
bet                         bet 3.2908507831
trans                     trans 3.0520795476
pagerank               pagerank 3.0367986584
orbit54                 orbit54 2.5422282140
outer                     outer 2.4823317855
orbit62                 orbit62 2.1555805206
inner                     inner 1.9593451384
graph14                 graph14 1.9211079498
orbit65                 orbit65 1.7530410467
spin_vertex         spin_vertex 1.7466824547
orbit68                 orbit68 1.4834348801
orbit31                 orbit31 1.4005297174
third                     third 1.3482360739
V2                           V2 1.3294613895
graph23                 graph23 1.3148063411
graph27                 graph27 1.2635891830
graph29                 graph29 1.2476989127
graph4                   graph4 1.2474389820
bigcom3                 bigcom3 1.2221446840
graph28                 graph28 1.1738413139
orbit18                 orbit18 1.0978210405
orbit22                 orbit22 1.0294217941
graph8                   graph8 0.9638685508
orbit56                 orbit56 0.9609620057
orbit33                 orbit33 0.9527548094
orbit50                 orbit50 0.9365920337
cohesion               cohesion 0.8829653533
knn                         knn 0.8775529405
graph11                 graph11 0.8397615523
ratio1                   ratio1 0.7913635952
orbit49                 orbit49 0.7626602428
ratio6                   ratio6 0.7404388768
orbit64                 orbit64 0.7369747411
orbit45                 orbit45 0.7308336751
orbit63                 orbit63 0.7289549765
orbit69                 orbit69 0.7012622276
constraint           constraint 0.6790583379
ioratio                 ioratio 0.6635085546
adhesion               adhesion 0.6602974146
graph25                 graph25 0.6596999196
orbit39                 orbit39 0.6379356652
orbit58                 orbit58 0.6066320349
orbit36                 orbit36 0.6026998858
graph0                   graph0 0.5789611350
orbit17                 orbit17 0.5754285275
orbit59                 orbit59 0.5688017861
graph17                 graph17 0.5644311109
orbit57                 orbit57 0.5459669909
orbit19                 orbit19 0.5335335717
orbit46                 orbit46 0.5184395587
orbit11                 orbit11 0.5147507237
orbit23                 orbit23 0.5071500054
upto_fifth           upto_fifth 0.4741886683
orbit44                 orbit44 0.4615908796
bigcom30               bigcom30 0.4433331120
graph21                 graph21 0.4218972697
upto_second         upto_second 0.4185944001
bigcom28               bigcom28 0.4180588726
graph20                 graph20 0.3931423631
sixth                     sixth 0.3890069516
orbit41                 orbit41 0.3817210578
graph10                 graph10 0.3780099265
orbit5                   orbit5 0.3683411886
graph15                 graph15 0.3427687722
orbit47                 orbit47 0.3375208687
orbit24                 orbit24 0.3307682382
graph26                 graph26 0.3222493187
orbit66                 orbit66 0.3184259101
graph12                 graph12 0.3093046990
orbit30                 orbit30 0.3078637243
graph3                   graph3 0.3078300936
fourth                   fourth 0.3058697918
upto_fourth         upto_fourth 0.3043433899
orbit60                 orbit60 0.2976873751
orbit71                 orbit71 0.2810134747
coreness               coreness 0.2801286563
graph22                 graph22 0.2799486036
orbit27                 orbit27 0.2490536473
graph1                   graph1 0.2453345656
orbit55                 orbit55 0.2422992768
graph13                 graph13 0.2293804343
orbit16                 orbit16 0.2253185248
membership_s1     membership_s1 0.2242277715
graph7                   graph7 0.2211808931
upto_sixth           upto_sixth 0.2210375555
graph18                 graph18 0.2026965072
orbit42                 orbit42 0.2003192246
orbit38                 orbit38 0.1900947483
orbit21                 orbit21 0.1877653160
orbit40                 orbit40 0.1860906345
orbit48                 orbit48 0.1830428338
orbit25                 orbit25 0.1817141085
orbit2                   orbit2 0.1655126775
graph2                   graph2 0.1641939631
ratio2                   ratio2 0.1572321966
bigcom40               bigcom40 0.1567523610
orbit51                 orbit51 0.1561374054
orbit52                 orbit52 0.1522474791
graph5                   graph5 0.1508795252
graph6                   graph6 0.1506774140
orbit29                 orbit29 0.1433270988
fifth                     fifth 0.1325585978
orbit12                 orbit12 0.1193758409
orbit53                 orbit53 0.1150065652
selfinter             selfinter 0.1071239892
orbit9                   orbit9 0.1036851793
ratio3                   ratio3 0.0919250032
orbit26                 orbit26 0.0901837732
orbit61                 orbit61 0.0897986466
orbit28                 orbit28 0.0897448707
orbit6                   orbit6 0.0881355469
orbit20                 orbit20 0.0698210661
orbit1                   orbit1 0.0615569601
orbit13                 orbit13 0.0518378488
membership_s31   membership_s31 0.0475613156
orbit35                 orbit35 0.0461866237
close                     close 0.0376087679
orbit7                   orbit7 0.0356690489
membership_s5     membership_s5 0.0305019036
graph9                   graph9 0.0267092872
membership_s32   membership_s32 0.0258349679
upto_third           upto_third 0.0247786084
orbit15                 orbit15 0.0194514326
graph16                 graph16 0.0168496931
bigcom4                 bigcom4 0.0152038647
orbit10                 orbit10 0.0118827454
pdi                         pdi 0.0117161156
orbit67                 orbit67 0.0012187825
orbit32                 orbit32 0.0007682012
orbit43                 orbit43 0.0002539597
second                   second 0.0002249812
graph19                 graph19 0.0000000000
graph24                 graph24 0.0000000000
orbit0                   orbit0 0.0000000000
orbit3                   orbit3 0.0000000000
orbit4                   orbit4 0.0000000000
orbit8                   orbit8 0.0000000000
orbit14                 orbit14 0.0000000000
orbit34                 orbit34 0.0000000000
orbit37                 orbit37 0.0000000000
orbit72                 orbit72 0.0000000000
AP                           AP 0.0000000000
ecc                         ecc 0.0000000000
eccrad                   eccrad 0.0000000000
hubscore               hubscore 0.0000000000
evcent                   evcent 0.0000000000
first                     first 0.0000000000
bigcom1                 bigcom1 0.0000000000
bigcom2                 bigcom2 0.0000000000
bigcom6                 bigcom6 0.0000000000
bigcom8                 bigcom8 0.0000000000
bigcom9                 bigcom9 0.0000000000
bigcom11               bigcom11 0.0000000000
bigcom13               bigcom13 0.0000000000
bigcom15               bigcom15 0.0000000000
bigcom16               bigcom16 0.0000000000
bigcom21               bigcom21 0.0000000000
bigcom22               bigcom22 0.0000000000
bigcom24               bigcom24 0.0000000000
bigcom26               bigcom26 0.0000000000
bigcom31               bigcom31 0.0000000000
bigcom32               bigcom32 0.0000000000
bigcom33               bigcom33 0.0000000000
bigcom34               bigcom34 0.0000000000
bigcom36               bigcom36 0.0000000000
bigcom37               bigcom37 0.0000000000
bigcom38               bigcom38 0.0000000000
bigcom39               bigcom39 0.0000000000
bigcom43               bigcom43 0.0000000000
bigcom44               bigcom44 0.0000000000
bigcom46               bigcom46 0.0000000000
bigcom47               bigcom47 0.0000000000
bigcom49               bigcom49 0.0000000000
bigcom50               bigcom50 0.0000000000
bigcom51               bigcom51 0.0000000000
bigcom52               bigcom52 0.0000000000
bigcom54               bigcom54 0.0000000000
bigcom56               bigcom56 0.0000000000
bigcom62               bigcom62 0.0000000000
bigcom66               bigcom66 0.0000000000
bigcom68               bigcom68 0.0000000000
bigcom69               bigcom69 0.0000000000
bigcom71               bigcom71 0.0000000000
bigcom72               bigcom72 0.0000000000
bigcom73               bigcom73 0.0000000000
bigcom74               bigcom74 0.0000000000
bigcom75               bigcom75 0.0000000000
bigcom76               bigcom76 0.0000000000
bigcom77               bigcom77 0.0000000000
bigcom79               bigcom79 0.0000000000
bigcom80               bigcom80 0.0000000000
bigcom82               bigcom82 0.0000000000
bigcom83               bigcom83 0.0000000000
bigcom84               bigcom84 0.0000000000
bigcom85               bigcom85 0.0000000000
bigcom87               bigcom87 0.0000000000
bigcom89               bigcom89 0.0000000000
bigcom91               bigcom91 0.0000000000
bigcom92               bigcom92 0.0000000000
bigcom93               bigcom93 0.0000000000
bigcom96               bigcom96 0.0000000000
bigcom97               bigcom97 0.0000000000
bigcom98               bigcom98 0.0000000000
bigcom99               bigcom99 0.0000000000
bigcom101             bigcom101 0.0000000000
bigcom104             bigcom104 0.0000000000
bigcom106             bigcom106 0.0000000000
bigcom109             bigcom109 0.0000000000
bigcom113             bigcom113 0.0000000000
bigcom116             bigcom116 0.0000000000
bigcom120             bigcom120 0.0000000000
bigcom123             bigcom123 0.0000000000
bigcom126             bigcom126 0.0000000000
bigcom127             bigcom127 0.0000000000
bigcom137             bigcom137 0.0000000000
bigcom139             bigcom139 0.0000000000
bigcom140             bigcom140 0.0000000000
bigcom143             bigcom143 0.0000000000
bigcom145             bigcom145 0.0000000000
bigcom146             bigcom146 0.0000000000
bigcom147             bigcom147 0.0000000000
bigcom149             bigcom149 0.0000000000
bigcom153             bigcom153 0.0000000000
bigcom154             bigcom154 0.0000000000
bigcom156             bigcom156 0.0000000000
bigcom157             bigcom157 0.0000000000
bigcom158             bigcom158 0.0000000000
bigcom160             bigcom160 0.0000000000
bigcom161             bigcom161 0.0000000000
bigcom162             bigcom162 0.0000000000
bigcom164             bigcom164 0.0000000000
bigcom166             bigcom166 0.0000000000
bigcom167             bigcom167 0.0000000000
bigcom171             bigcom171 0.0000000000
bigcom173             bigcom173 0.0000000000
bigcom175             bigcom175 0.0000000000
bigcom176             bigcom176 0.0000000000
bigcom177             bigcom177 0.0000000000
bigcom178             bigcom178 0.0000000000
bigcom180             bigcom180 0.0000000000
bigcom181             bigcom181 0.0000000000
bigcom184             bigcom184 0.0000000000
bigcom186             bigcom186 0.0000000000
bigcom187             bigcom187 0.0000000000
bigcom189             bigcom189 0.0000000000
bigcom194             bigcom194 0.0000000000
bigcom195             bigcom195 0.0000000000
bigcom196             bigcom196 0.0000000000
bigcom204             bigcom204 0.0000000000
bigcom205             bigcom205 0.0000000000
bigcom212             bigcom212 0.0000000000
bigcom214             bigcom214 0.0000000000
bigcom222             bigcom222 0.0000000000
bigcom223             bigcom223 0.0000000000
bigcom226             bigcom226 0.0000000000
bigcom227             bigcom227 0.0000000000
bigcom229             bigcom229 0.0000000000
bigcom233             bigcom233 0.0000000000
bigcom236             bigcom236 0.0000000000
bigcom237             bigcom237 0.0000000000
bigcom246             bigcom246 0.0000000000
bigcom248             bigcom248 0.0000000000
bigcom249             bigcom249 0.0000000000
bigcom250             bigcom250 0.0000000000
bigcom254             bigcom254 0.0000000000
bigcom266             bigcom266 0.0000000000
bigcom269             bigcom269 0.0000000000
bigcom272             bigcom272 0.0000000000
bigcom274             bigcom274 0.0000000000
bigcom281             bigcom281 0.0000000000
bigcom291             bigcom291 0.0000000000
bigcom292             bigcom292 0.0000000000
bigcom295             bigcom295 0.0000000000
bigcom299             bigcom299 0.0000000000
bigcom301             bigcom301 0.0000000000
bigcom306             bigcom306 0.0000000000
bigcom309             bigcom309 0.0000000000
bigcom314             bigcom314 0.0000000000
bigcom321             bigcom321 0.0000000000
bigcom341             bigcom341 0.0000000000
bigcom350             bigcom350 0.0000000000
bigcom353             bigcom353 0.0000000000
bigcom359             bigcom359 0.0000000000
bigcom363             bigcom363 0.0000000000
bigcom365             bigcom365 0.0000000000
bigcom385             bigcom385 0.0000000000
bigcom386             bigcom386 0.0000000000
bigcom408             bigcom408 0.0000000000
bigcom412             bigcom412 0.0000000000
bigcom480             bigcom480 0.0000000000
membership_s3     membership_s3 0.0000000000
membership_s4     membership_s4 0.0000000000
membership_s6     membership_s6 0.0000000000
membership_s7     membership_s7 0.0000000000
membership_s8     membership_s8 0.0000000000
membership_s9     membership_s9 0.0000000000
membership_s11   membership_s11 0.0000000000
membership_s12   membership_s12 0.0000000000
membership_s14   membership_s14 0.0000000000
membership_s15   membership_s15 0.0000000000
membership_s16   membership_s16 0.0000000000
membership_s17   membership_s17 0.0000000000
membership_s18   membership_s18 0.0000000000
membership_s20   membership_s20 0.0000000000
membership_s21   membership_s21 0.0000000000
membership_s22   membership_s22 0.0000000000
membership_s24   membership_s24 0.0000000000
membership_s25   membership_s25 0.0000000000
membership_s26   membership_s26 0.0000000000
membership_s27   membership_s27 0.0000000000
membership_s28   membership_s28 0.0000000000
membership_s30   membership_s30 0.0000000000
membership_s33   membership_s33 0.0000000000
membership_s36   membership_s36 0.0000000000
membership_s37   membership_s37 0.0000000000
[1] "Dataset: high_targets Model RF, run: 2 of 5 2015-06-22 18:17:59"
     |      Out-of-bag   |
Tree |      MSE  %Var(y) |
   1 |  0.06806   193.85 |
   2 |   0.0686   195.37 |
   3 |  0.06358   181.08 |
   4 |  0.06533   186.09 |
   5 |  0.06186   176.20 |
   6 |  0.05647   160.84 |
   7 |  0.05557   158.28 |
   8 |   0.0538   153.24 |
   9 |  0.05059   144.09 |
  10 |  0.04868   138.66 |
  11 |  0.04569   130.14 |
  12 |  0.04455   126.88 |
  13 |  0.04355   124.04 |
  14 |   0.0442   125.89 |
  15 |  0.04492   127.95 |
  16 |  0.04375   124.62 |
  17 |  0.04324   123.16 |
  18 |  0.04353   123.97 |
  19 |  0.04305   122.61 |
  20 |    0.043   122.47 |
  21 |   0.0427   121.63 |
  22 |  0.04255   121.20 |
  23 |  0.04252   121.11 |
  24 |   0.0425   121.05 |
  25 |  0.04235   120.63 |
  26 |  0.04156   118.38 |
  27 |  0.04136   117.81 |
  28 |  0.04079   116.18 |
  29 |  0.04066   115.80 |
  30 |  0.04016   114.39 |
  31 |  0.03986   113.52 |
  32 |  0.04008   114.15 |
  33 |  0.03988   113.60 |
  34 |  0.04006   114.11 |
  35 |  0.03985   113.50 |
  36 |  0.03964   112.90 |
  37 |  0.03981   113.39 |
  38 |  0.03973   113.15 |
  39 |  0.03968   113.02 |
  40 |  0.03939   112.18 |
  41 |  0.03922   111.70 |
  42 |  0.03912   111.43 |
  43 |  0.03909   111.34 |
  44 |  0.03911   111.40 |
  45 |  0.03928   111.88 |
  46 |  0.03905   111.23 |
  47 |  0.03894   110.91 |
  48 |  0.03912   111.43 |
  49 |  0.03919   111.62 |
  50 |   0.0391   111.37 |
  51 |  0.03886   110.68 |
  52 |  0.03888   110.73 |
  53 |  0.03886   110.67 |
  54 |   0.0388   110.51 |
  55 |  0.03888   110.73 |
  56 |  0.03867   110.14 |
  57 |   0.0385   109.65 |
  58 |  0.03847   109.56 |
  59 |  0.03857   109.87 |
  60 |  0.03853   109.73 |
  61 |  0.03852   109.71 |
  62 |  0.03844   109.49 |
  63 |  0.03838   109.32 |
  64 |  0.03827   109.01 |
  65 |  0.03834   109.19 |
  66 |   0.0383   109.10 |
  67 |  0.03833   109.18 |
  68 |  0.03831   109.12 |
  69 |  0.03829   109.07 |
  70 |  0.03821   108.84 |
  71 |  0.03821   108.82 |
  72 |  0.03824   108.91 |
  73 |  0.03834   109.20 |
  74 |  0.03829   109.06 |
  75 |   0.0383   109.08 |
  76 |  0.03827   109.00 |
  77 |  0.03797   108.16 |
  78 |  0.03788   107.89 |
  79 |  0.03788   107.89 |
  80 |  0.03778   107.60 |
  81 |  0.03765   107.24 |
  82 |  0.03763   107.18 |
  83 |  0.03762   107.16 |
  84 |  0.03759   107.06 |
  85 |   0.0376   107.08 |
  86 |  0.03764   107.21 |
  87 |  0.03764   107.20 |
  88 |  0.03749   106.79 |
  89 |  0.03749   106.79 |
  90 |  0.03755   106.95 |
  91 |  0.03757   107.00 |
  92 |  0.03754   106.93 |
  93 |  0.03754   106.92 |
  94 |  0.03756   106.97 |
  95 |   0.0376   107.09 |
  96 |  0.03757   107.00 |
  97 |  0.03757   106.99 |
  98 |  0.03747   106.73 |
  99 |  0.03756   106.99 |
 100 |  0.03753   106.88 |
[1] "Random Forest variable coefficients"
                      %IncMSE IncNodePurity
graph0           5.706833e-04  5.442717e-02
graph1           1.717909e-04  2.489792e-02
graph2           1.240517e-03  9.865229e-02
graph3           2.105503e-04  3.691551e-02
graph4           1.858757e-03  2.670442e-01
graph5           8.353331e-04  1.511563e-01
graph6           2.444991e-04  3.833777e-02
graph7           4.040064e-04  3.937359e-02
graph8           2.092558e-03  2.550103e-01
graph9           4.693597e-04  8.513487e-02
graph10          1.643883e-03  1.406879e-01
graph11          5.923255e-04  3.293188e-01
graph12          2.474005e-04  7.292929e-02
graph13          2.827097e-05  7.698059e-02
graph14          6.430724e-04  2.418664e-01
graph15          1.866777e-03  8.235436e-02
graph16          9.202405e-04  8.285709e-02
graph17          3.311757e-04  2.057954e-01
graph18          5.267023e-04  4.058578e-02
graph19          1.346646e-04  5.619841e-02
graph20          1.529122e-03  1.787661e-01
graph21          5.496454e-04  1.570368e-01
graph22          3.191822e-03  2.823720e-01
graph23          1.126533e-03  2.744982e-01
graph24          7.441384e-04  1.543904e-01
graph25          2.750487e-03  2.307180e-01
graph26          8.296169e-04  1.598658e-01
graph27          8.302424e-03  3.572667e-01
graph28          3.040661e-03  2.432985e-01
graph29          1.292262e-03  3.670335e-01
orbit0           2.039031e-05  3.738796e-02
orbit1           5.466066e-04  1.595490e-01
orbit2           4.029652e-04  5.939458e-02
orbit3           1.385622e-03  6.757824e-02
orbit4           2.299969e-04  1.307175e-01
orbit5           7.956185e-04  8.784973e-02
orbit6           7.998911e-04  1.903064e-01
orbit7           8.574208e-04  1.574393e-01
orbit8           3.414291e-04  1.724204e-01
orbit9           2.414406e-05  9.807159e-02
orbit10          9.372664e-05  7.439119e-02
orbit11          1.513631e-04  1.326321e-01
orbit12          4.826239e-03  8.581455e-02
orbit13          5.633848e-05  2.723076e-02
orbit14          3.927463e-04  1.103805e-01
orbit15          7.831301e-04  1.305176e-01
orbit16          3.756808e-04  7.304240e-02
orbit17          3.504445e-04  8.689387e-02
orbit18          1.326444e-03  2.218659e-01
orbit19          1.126330e-03  1.408297e-01
orbit20          9.854494e-04  2.040765e-01
orbit21          1.022923e-03  7.209730e-02
orbit22         -1.208772e-04  5.157305e-01
orbit23          1.104925e-03  1.605702e-01
orbit24          9.044396e-04  2.155605e-01
orbit25          7.195162e-04  8.345322e-02
orbit26          8.734125e-04  8.782514e-02
orbit27          1.824684e-03  4.161805e-01
orbit28          1.925131e-04  5.937700e-02
orbit29          5.428989e-05  1.133573e-01
orbit30          1.339826e-03  1.107325e-01
orbit31          1.836014e-03  2.328304e-01
orbit32          9.638902e-04  2.287929e-01
orbit33          3.543774e-04  1.353057e-01
orbit34          7.955421e-04  6.665656e-02
orbit35          1.315909e-03  5.771165e-02
orbit36          1.222555e-03  2.305579e-01
orbit37          2.679211e-04  8.853576e-02
orbit38          5.536843e-04  6.805997e-02
orbit39          5.348042e-04  2.205185e-01
orbit40          1.971644e-03  1.125715e-01
orbit41          4.037653e-04  1.554639e-01
orbit42          1.432337e-03  1.652251e-01
orbit43          8.181196e-04  6.278892e-02
orbit44          2.723475e-04  1.580150e-01
orbit45          1.424954e-04  1.426287e-01
orbit46          2.421909e-03  9.198616e-02
orbit47          5.078894e-04  6.071110e-02
orbit48          7.795310e-04  5.525339e-02
orbit49          1.196816e-03  1.718672e-01
orbit50          3.232702e-04  2.858995e-01
orbit51          2.558113e-03  7.826977e-02
orbit52          2.094674e-04  7.962766e-02
orbit53          5.283450e-04  1.252487e-01
orbit54          5.659415e-03  5.613465e-01
orbit55          3.211934e-04  8.410868e-02
orbit56          1.967984e-03  3.295855e-01
orbit57          1.448670e-03  2.222471e-01
orbit58          4.957677e-04  2.320799e-01
orbit59          4.342822e-03  2.394605e-01
orbit60          1.217402e-03  1.954584e-01
orbit61          1.260872e-03  8.359373e-02
orbit62          2.416445e-03  4.356746e-01
orbit63          2.731333e-03  3.652490e-01
orbit64          1.409050e-03  1.833934e-01
orbit65          8.842804e-03  4.282274e-01
orbit66          2.089246e-03  2.817113e-01
orbit67          8.792689e-04  3.012032e-02
orbit68          1.409259e-02  5.378569e-01
orbit69          1.101002e-04  2.136737e-01
orbit70          8.097204e-03  6.049325e-01
orbit71          1.760664e-03  3.418740e-01
orbit72          1.479824e-03  4.666934e-01
AP               0.000000e+00  9.547918e-17
bet              1.446101e-03  1.211518e-01
ecc              0.000000e+00  0.000000e+00
eccrad           0.000000e+00  0.000000e+00
close            1.860403e-04  5.509633e-02
constraint       1.384291e-03  3.040697e-01
coreness         1.464512e-03  1.024053e-01
knn              2.156417e-04  7.346164e-01
hubscore         1.657459e-04  5.739876e-02
pagerank         3.272826e-03  2.938425e-01
trans            2.373714e-03  8.922329e-01
evcent          -2.732240e-05  4.448192e-02
first            2.231132e-04  2.839827e-02
upto_second      1.054278e-03  2.333083e-01
upto_third       0.000000e+00  4.683753e-16
upto_fourth      7.245368e-04  8.774590e-02
upto_fifth       3.303777e-03  2.620058e-01
upto_sixth      -1.514750e-04  6.244004e-02
second           7.831627e-04  1.320525e-01
third            6.679002e-04  2.583601e-01
fourth           2.736840e-04  8.740802e-02
fifth            3.574979e-04  1.245849e-01
sixth            2.724375e-03  2.499667e-01
ratio1           4.925596e-04  2.410795e-01
ratio2           7.287837e-04  7.645339e-02
ratio3           3.255022e-04  2.195663e-01
ratio4           8.344106e-04  8.659773e-01
ratio5           6.113124e-04  1.065320e+00
ratio6           3.291018e-03  2.920170e-01
selfinter        2.680927e-05  3.221503e-02
walktrap_vertex  2.918638e-04  4.661331e-01
bigcom1          0.000000e+00  1.636364e-02
bigcom2          0.000000e+00  0.000000e+00
bigcom3          1.449632e-03  3.155402e-01
bigcom4         -2.808989e-05  8.888889e-03
bigcom6          0.000000e+00  0.000000e+00
bigcom8          0.000000e+00  0.000000e+00
bigcom9          0.000000e+00  0.000000e+00
bigcom11         0.000000e+00  0.000000e+00
bigcom13         0.000000e+00  0.000000e+00
bigcom15         0.000000e+00  0.000000e+00
bigcom16         0.000000e+00  0.000000e+00
bigcom21         0.000000e+00  0.000000e+00
bigcom22         0.000000e+00  0.000000e+00
bigcom24         0.000000e+00  0.000000e+00
bigcom26         0.000000e+00  0.000000e+00
bigcom28         1.398852e-03  1.647005e-01
bigcom30         5.624203e-04  1.372044e-01
bigcom31         0.000000e+00  0.000000e+00
bigcom32         0.000000e+00  0.000000e+00
bigcom33         0.000000e+00  0.000000e+00
bigcom34         0.000000e+00  0.000000e+00
bigcom36         0.000000e+00  0.000000e+00
bigcom37         0.000000e+00  0.000000e+00
bigcom38         0.000000e+00  0.000000e+00
bigcom39         0.000000e+00  0.000000e+00
bigcom40         2.501578e-07  6.445228e-02
bigcom43         0.000000e+00  0.000000e+00
bigcom44         0.000000e+00  0.000000e+00
bigcom46         0.000000e+00  0.000000e+00
bigcom47         0.000000e+00  0.000000e+00
bigcom49         0.000000e+00  0.000000e+00
bigcom50         0.000000e+00  0.000000e+00
bigcom51         0.000000e+00  0.000000e+00
bigcom52         0.000000e+00  0.000000e+00
bigcom54         0.000000e+00  0.000000e+00
bigcom56         0.000000e+00  0.000000e+00
bigcom62         0.000000e+00  0.000000e+00
bigcom66         0.000000e+00  0.000000e+00
bigcom68         0.000000e+00  0.000000e+00
bigcom69         0.000000e+00  0.000000e+00
bigcom71         0.000000e+00  0.000000e+00
bigcom72         0.000000e+00  0.000000e+00
bigcom73         0.000000e+00  8.264763e-01
bigcom74         0.000000e+00  0.000000e+00
bigcom75         0.000000e+00  0.000000e+00
bigcom76         0.000000e+00  0.000000e+00
bigcom77         0.000000e+00  0.000000e+00
bigcom79         0.000000e+00  0.000000e+00
bigcom80         0.000000e+00  0.000000e+00
bigcom82         0.000000e+00  0.000000e+00
bigcom83         0.000000e+00  0.000000e+00
bigcom84         0.000000e+00  0.000000e+00
bigcom85         0.000000e+00  0.000000e+00
bigcom87         0.000000e+00  0.000000e+00
bigcom89         0.000000e+00  0.000000e+00
bigcom91         0.000000e+00  0.000000e+00
bigcom92        -2.840909e-05  4.441217e-01
bigcom93         0.000000e+00  0.000000e+00
bigcom96         0.000000e+00  0.000000e+00
bigcom97         0.000000e+00  0.000000e+00
bigcom98         0.000000e+00  0.000000e+00
bigcom99         0.000000e+00  0.000000e+00
bigcom101        0.000000e+00  0.000000e+00
bigcom104        0.000000e+00  0.000000e+00
bigcom106        0.000000e+00  0.000000e+00
bigcom109        0.000000e+00  0.000000e+00
bigcom113        0.000000e+00  0.000000e+00
bigcom116        0.000000e+00  0.000000e+00
bigcom120        0.000000e+00  0.000000e+00
bigcom123        0.000000e+00  0.000000e+00
bigcom126        0.000000e+00  0.000000e+00
bigcom127        0.000000e+00  0.000000e+00
bigcom137        0.000000e+00  0.000000e+00
bigcom139        0.000000e+00  0.000000e+00
bigcom140        0.000000e+00  0.000000e+00
bigcom143        0.000000e+00  0.000000e+00
bigcom145        0.000000e+00  0.000000e+00
bigcom146        0.000000e+00  0.000000e+00
bigcom147        0.000000e+00  0.000000e+00
bigcom149        0.000000e+00  0.000000e+00
bigcom153        0.000000e+00  0.000000e+00
bigcom154        0.000000e+00  0.000000e+00
bigcom156        0.000000e+00  0.000000e+00
bigcom157        0.000000e+00  0.000000e+00
bigcom158        0.000000e+00  0.000000e+00
bigcom160        0.000000e+00  0.000000e+00
bigcom161        0.000000e+00  0.000000e+00
bigcom162        0.000000e+00  0.000000e+00
bigcom164        0.000000e+00  0.000000e+00
bigcom166        0.000000e+00  0.000000e+00
bigcom167        0.000000e+00  0.000000e+00
bigcom171        0.000000e+00  0.000000e+00
bigcom173        0.000000e+00  0.000000e+00
bigcom175        0.000000e+00  0.000000e+00
bigcom176        0.000000e+00  0.000000e+00
bigcom177        0.000000e+00  0.000000e+00
bigcom178        0.000000e+00  0.000000e+00
bigcom180        0.000000e+00  0.000000e+00
bigcom181        0.000000e+00  0.000000e+00
bigcom184        0.000000e+00  0.000000e+00
bigcom186        0.000000e+00  0.000000e+00
bigcom187        0.000000e+00  0.000000e+00
bigcom189        0.000000e+00  0.000000e+00
bigcom194        0.000000e+00  0.000000e+00
bigcom195        0.000000e+00  0.000000e+00
bigcom196        0.000000e+00  0.000000e+00
bigcom204        0.000000e+00  0.000000e+00
bigcom205        0.000000e+00  0.000000e+00
bigcom212        0.000000e+00  0.000000e+00
bigcom214        0.000000e+00  0.000000e+00
bigcom222        0.000000e+00  0.000000e+00
bigcom223        0.000000e+00  0.000000e+00
bigcom226        0.000000e+00  0.000000e+00
bigcom227        0.000000e+00  0.000000e+00
bigcom229        0.000000e+00  0.000000e+00
bigcom233        0.000000e+00  0.000000e+00
bigcom236        0.000000e+00  0.000000e+00
bigcom237        0.000000e+00  0.000000e+00
bigcom246        0.000000e+00  0.000000e+00
bigcom248        0.000000e+00  0.000000e+00
bigcom249        0.000000e+00  0.000000e+00
bigcom250        0.000000e+00  0.000000e+00
bigcom254        0.000000e+00  0.000000e+00
bigcom266        0.000000e+00  0.000000e+00
bigcom269        0.000000e+00  0.000000e+00
bigcom272        0.000000e+00  0.000000e+00
bigcom274        0.000000e+00  0.000000e+00
bigcom281        0.000000e+00  0.000000e+00
bigcom291        0.000000e+00  0.000000e+00
bigcom292        0.000000e+00  0.000000e+00
bigcom295        0.000000e+00  0.000000e+00
bigcom299        0.000000e+00  0.000000e+00
bigcom301        0.000000e+00  0.000000e+00
bigcom306        0.000000e+00  0.000000e+00
bigcom309        0.000000e+00  0.000000e+00
bigcom314        0.000000e+00  0.000000e+00
bigcom321        0.000000e+00  0.000000e+00
bigcom341        0.000000e+00  0.000000e+00
bigcom350        0.000000e+00  0.000000e+00
bigcom353        0.000000e+00  0.000000e+00
bigcom359        0.000000e+00  0.000000e+00
bigcom363        0.000000e+00  0.000000e+00
bigcom365        0.000000e+00  0.000000e+00
bigcom385        0.000000e+00  0.000000e+00
bigcom386        0.000000e+00  0.000000e+00
bigcom408        0.000000e+00  0.000000e+00
bigcom412        0.000000e+00  0.000000e+00
bigcom480        0.000000e+00  0.000000e+00
spin_vertex      5.750147e-04  3.063278e-01
membership_s1    1.781802e-04  5.462501e-02
membership_s3    0.000000e+00  0.000000e+00
membership_s4   -4.926878e-05  1.853535e-02
membership_s5    2.680843e-04  7.870177e-02
membership_s6    0.000000e+00  0.000000e+00
membership_s7    0.000000e+00  0.000000e+00
membership_s8    0.000000e+00  0.000000e+00
membership_s9    0.000000e+00  0.000000e+00
membership_s11   0.000000e+00  0.000000e+00
membership_s12   0.000000e+00  0.000000e+00
membership_s14   0.000000e+00  0.000000e+00
membership_s15   0.000000e+00  0.000000e+00
membership_s16   0.000000e+00  0.000000e+00
membership_s17   0.000000e+00  0.000000e+00
membership_s18   0.000000e+00  0.000000e+00
membership_s20   0.000000e+00  0.000000e+00
membership_s21   0.000000e+00  0.000000e+00
membership_s22   0.000000e+00  0.000000e+00
membership_s24   0.000000e+00  0.000000e+00
membership_s25   0.000000e+00  0.000000e+00
membership_s26   0.000000e+00  0.000000e+00
membership_s27  -3.342246e-06  2.435897e-03
membership_s28   0.000000e+00  0.000000e+00
membership_s30   3.642987e-05  2.974359e-03
membership_s31   5.479452e-05  1.154313e-03
membership_s32  -1.353081e-04  3.251811e-03
membership_s33   0.000000e+00  0.000000e+00
membership_s36   0.000000e+00  0.000000e+00
membership_s37   0.000000e+00  0.000000e+00
V1               5.039401e-04  4.525869e-01
V2               2.857626e-04  3.753861e-01
pdi              1.817939e-04  4.149557e-02
adhesion         1.854394e-03  3.146702e-01
cohesion         1.686035e-03  2.468182e-01
inner            8.837163e-04  8.275963e-01
outer            5.913050e-04  3.223619e-01
ioratio          5.377451e-04  6.147771e-01
comsize          5.506168e-04  9.677887e-01
[1] "Dataset: high_targets Model GLM, run: 2 of 5 2015-06-22 18:18:09"
[1] "glmnet variable coefficients"
                     [,1]          [,2]
(Intercept)     -3.275046 -1.520997e+04
graph0           0.000000 -4.955040e-03
graph1           0.000000 -4.438489e-06
graph2           0.000000  6.862300e-04
graph3           0.000000 -5.485738e-07
graph4           0.000000  0.000000e+00
graph5           0.000000 -5.673824e-05
graph6           0.000000 -1.244404e-06
graph7           0.000000  5.810329e-05
graph8           0.000000  1.685308e-03
graph9           0.000000 -7.569549e-09
graph10          0.000000  0.000000e+00
graph11          0.000000  0.000000e+00
graph12          0.000000 -1.233651e-09
graph13          0.000000  0.000000e+00
graph14          0.000000 -8.233565e-11
graph15          0.000000 -3.474245e-06
graph16          0.000000  0.000000e+00
graph17          0.000000 -7.081005e-08
graph18          0.000000  7.539064e-07
graph19          0.000000  0.000000e+00
graph20          0.000000 -2.175391e-05
graph21          0.000000  1.287387e-06
graph22          0.000000 -3.367962e-07
graph23          0.000000 -2.314205e-06
graph24          0.000000 -1.339185e-08
graph25          0.000000  2.624232e-09
graph26          0.000000 -5.750063e-07
graph27          0.000000 -4.486543e-06
graph28          0.000000  9.898429e-06
graph29          0.000000 -7.917329e-05
orbit0           0.000000 -4.869536e-03
orbit1           0.000000 -2.920575e-04
orbit2           0.000000 -3.880889e-06
orbit3           0.000000  6.600622e-04
orbit4           0.000000 -2.685373e-05
orbit5           0.000000 -4.394062e-07
orbit6           0.000000  1.383596e-06
orbit7           0.000000  0.000000e+00
orbit8           0.000000 -4.792825e-05
orbit9           0.000000  7.467836e-04
orbit10          0.000000 -1.243086e-05
orbit11          0.000000 -1.729171e-06
orbit12          0.000000  8.122598e-04
orbit13          0.000000  4.092453e-06
orbit14          0.000000  1.335950e-03
orbit15          0.000000 -4.456866e-07
orbit16          0.000000 -1.890818e-08
orbit17          0.000000  8.546194e-08
orbit18          0.000000  3.174467e-08
orbit19          0.000000 -1.482319e-07
orbit20          0.000000  1.543827e-08
orbit21          0.000000  0.000000e+00
orbit22          0.000000  1.241111e-10
orbit23          0.000000  0.000000e+00
orbit24          0.000000 -5.743098e-08
orbit25          0.000000  1.103382e-06
orbit26          0.000000 -5.958247e-09
orbit27          0.000000  5.067073e-07
orbit28          0.000000 -9.310692e-07
orbit29          0.000000  4.631019e-09
orbit30          0.000000  1.117442e-07
orbit31          0.000000  9.992333e-08
orbit32          0.000000 -2.210949e-07
orbit33          0.000000  0.000000e+00
orbit34          0.000000 -3.896071e-06
orbit35          0.000000 -2.716628e-06
orbit36          0.000000  6.830622e-07
orbit37          0.000000  1.077709e-08
orbit38          0.000000 -1.330626e-08
orbit39          0.000000 -1.198622e-05
orbit40          0.000000  6.477412e-07
orbit41          0.000000 -1.403048e-06
orbit42          0.000000 -5.986946e-08
orbit43          0.000000  7.405627e-05
orbit44          0.000000 -7.035367e-06
orbit45          0.000000  1.213747e-04
orbit46          0.000000 -2.289333e-05
orbit47          0.000000  0.000000e+00
orbit48          0.000000  1.564989e-06
orbit49          0.000000 -5.341129e-06
orbit50          0.000000 -2.658732e-05
orbit51          0.000000  4.598656e-05
orbit52          0.000000 -1.390425e-04
orbit53          0.000000  1.662472e-06
orbit54          0.000000  4.464643e-05
orbit55          0.000000 -2.669368e-06
orbit56          0.000000 -5.179720e-04
orbit57          0.000000 -5.583796e-06
orbit58          0.000000 -8.278105e-07
orbit59          0.000000  8.232030e-05
orbit60          0.000000 -2.999634e-05
orbit61          0.000000  0.000000e+00
orbit62          0.000000  1.246514e-04
orbit63          0.000000  1.426816e-04
orbit64          0.000000 -1.263309e-04
orbit65          0.000000 -9.479025e-04
orbit66          0.000000 -5.049564e-04
orbit67          0.000000  6.440788e-05
orbit68          0.000000 -2.612634e-04
orbit69          0.000000  1.136066e-03
orbit70          0.000000  3.736341e-03
orbit71          0.000000 -9.482285e-05
orbit72          0.000000 -2.467405e-04
AP               0.000000  5.284926e-01
bet              0.000000  8.405910e-07
ecc              0.000000  6.384577e-01
eccrad           0.000000  3.504874e+00
close            0.000000 -2.695037e+00
constraint       0.000000 -3.650166e+02
coreness         0.000000 -4.850095e-02
knn              0.000000 -3.411623e-02
hubscore         0.000000  2.223824e+01
pagerank         0.000000 -8.724161e+03
trans            0.000000  3.111645e+01
evcent           0.000000  1.719546e+01
first            0.000000 -4.935017e-03
upto_second      0.000000 -2.666891e-04
upto_third       0.000000 -4.635646e-04
upto_fourth      0.000000 -7.218372e-04
upto_fifth       0.000000  2.319014e-01
upto_sixth       0.000000  9.158955e-01
second           0.000000 -1.384638e-04
third            0.000000  1.267929e-05
fourth           0.000000  6.117179e-04
fifth            0.000000  3.600630e-03
sixth            0.000000 -2.536604e-01
ratio1           0.000000  4.979084e-02
ratio2           0.000000  7.637429e-03
ratio3           0.000000  3.318620e+00
ratio4           0.000000  3.455273e+01
ratio5           0.000000  5.349499e+01
ratio6           0.000000  1.342436e+01
selfinter        0.000000  2.401922e+00
walktrap_vertex  0.000000  2.212306e+00
bigcom1          0.000000  2.377938e-01
bigcom2          0.000000  0.000000e+00
bigcom3          0.000000  4.452250e+00
bigcom4          0.000000 -6.841483e-02
bigcom6          0.000000  0.000000e+00
bigcom8          0.000000 -1.575675e+00
bigcom9          0.000000  0.000000e+00
bigcom11         0.000000  0.000000e+00
bigcom13         0.000000  0.000000e+00
bigcom15         0.000000  0.000000e+00
bigcom16         0.000000  0.000000e+00
bigcom21         0.000000  0.000000e+00
bigcom22         0.000000 -8.986018e-04
bigcom24         0.000000  0.000000e+00
bigcom26         0.000000 -9.075836e-03
bigcom28         0.000000  1.273972e-01
bigcom30         0.000000  4.236177e+00
bigcom31         0.000000  0.000000e+00
bigcom32         0.000000  0.000000e+00
bigcom33         0.000000  0.000000e+00
bigcom34         0.000000  0.000000e+00
bigcom36         0.000000  0.000000e+00
bigcom37         0.000000  0.000000e+00
bigcom38         0.000000  0.000000e+00
bigcom39         0.000000  0.000000e+00
bigcom40         0.000000  1.971415e-01
bigcom43         0.000000  0.000000e+00
bigcom44         0.000000 -1.280387e+00
bigcom46         0.000000  0.000000e+00
bigcom47         0.000000  0.000000e+00
bigcom49         0.000000  0.000000e+00
bigcom50         0.000000  0.000000e+00
bigcom51         0.000000  0.000000e+00
bigcom52         0.000000  0.000000e+00
bigcom54         0.000000  0.000000e+00
bigcom56         0.000000  0.000000e+00
bigcom62         0.000000  0.000000e+00
bigcom66         0.000000  0.000000e+00
bigcom68         0.000000  0.000000e+00
bigcom69         0.000000  0.000000e+00
bigcom71         0.000000  0.000000e+00
bigcom72         0.000000  0.000000e+00
bigcom73         0.000000  1.087989e+01
bigcom74         0.000000  0.000000e+00
bigcom75         0.000000  0.000000e+00
bigcom76         0.000000  0.000000e+00
bigcom77         0.000000  0.000000e+00
bigcom79         0.000000  0.000000e+00
bigcom80         0.000000  0.000000e+00
bigcom82         0.000000  0.000000e+00
bigcom83         0.000000  0.000000e+00
bigcom84         0.000000  0.000000e+00
bigcom85         0.000000  0.000000e+00
bigcom87         0.000000  0.000000e+00
bigcom89         0.000000  0.000000e+00
bigcom91         0.000000  0.000000e+00
bigcom92         0.000000  8.253063e+00
bigcom93         0.000000  0.000000e+00
bigcom96         0.000000  0.000000e+00
bigcom97         0.000000  0.000000e+00
bigcom98         0.000000  0.000000e+00
bigcom99         0.000000  0.000000e+00
bigcom101        0.000000  0.000000e+00
bigcom104        0.000000  0.000000e+00
bigcom106        0.000000  0.000000e+00
bigcom109        0.000000  0.000000e+00
bigcom113        0.000000  0.000000e+00
bigcom116        0.000000 -1.443936e-01
bigcom120        0.000000  0.000000e+00
bigcom123        0.000000  0.000000e+00
bigcom126        0.000000  0.000000e+00
bigcom127        0.000000  0.000000e+00
bigcom137        0.000000  0.000000e+00
bigcom139        0.000000  0.000000e+00
bigcom140        0.000000  0.000000e+00
bigcom143        0.000000  0.000000e+00
bigcom145        0.000000  0.000000e+00
bigcom146        0.000000  0.000000e+00
bigcom147        0.000000  0.000000e+00
bigcom149        0.000000  0.000000e+00
bigcom153        0.000000  0.000000e+00
bigcom154        0.000000  0.000000e+00
bigcom156        0.000000  0.000000e+00
bigcom157        0.000000  0.000000e+00
bigcom158        0.000000  0.000000e+00
bigcom160        0.000000  0.000000e+00
bigcom161        0.000000  0.000000e+00
bigcom162        0.000000  0.000000e+00
bigcom164        0.000000  0.000000e+00
bigcom166        0.000000  0.000000e+00
bigcom167        0.000000  0.000000e+00
bigcom171        0.000000  0.000000e+00
bigcom173        0.000000  0.000000e+00
bigcom175        0.000000  0.000000e+00
bigcom176        0.000000  0.000000e+00
bigcom177        0.000000  0.000000e+00
bigcom178        0.000000  0.000000e+00
bigcom180        0.000000  0.000000e+00
bigcom181        0.000000  0.000000e+00
bigcom184        0.000000  0.000000e+00
bigcom186        0.000000  0.000000e+00
bigcom187        0.000000  0.000000e+00
bigcom189        0.000000  0.000000e+00
bigcom194        0.000000  0.000000e+00
bigcom195        0.000000  0.000000e+00
bigcom196        0.000000  0.000000e+00
bigcom204        0.000000  0.000000e+00
bigcom205        0.000000  0.000000e+00
bigcom212        0.000000  0.000000e+00
bigcom214        0.000000  0.000000e+00
bigcom222        0.000000  0.000000e+00
bigcom223        0.000000  0.000000e+00
bigcom226        0.000000  0.000000e+00
bigcom227        0.000000  0.000000e+00
bigcom229        0.000000  0.000000e+00
bigcom233        0.000000  0.000000e+00
bigcom236        0.000000  0.000000e+00
bigcom237        0.000000  0.000000e+00
bigcom246        0.000000  0.000000e+00
bigcom248        0.000000  0.000000e+00
bigcom249        0.000000  0.000000e+00
bigcom250        0.000000  0.000000e+00
bigcom254        0.000000  0.000000e+00
bigcom266        0.000000  0.000000e+00
bigcom269        0.000000 -1.380579e-01
bigcom272        0.000000  0.000000e+00
bigcom274        0.000000  0.000000e+00
bigcom281        0.000000  0.000000e+00
bigcom291        0.000000  0.000000e+00
bigcom292        0.000000  0.000000e+00
bigcom295        0.000000  0.000000e+00
bigcom299        0.000000  0.000000e+00
bigcom301        0.000000  0.000000e+00
bigcom306        0.000000  0.000000e+00
bigcom309        0.000000  0.000000e+00
bigcom314        0.000000  0.000000e+00
bigcom321        0.000000  0.000000e+00
bigcom341        0.000000  0.000000e+00
bigcom350        0.000000  0.000000e+00
bigcom353        0.000000  0.000000e+00
bigcom359        0.000000  0.000000e+00
bigcom363        0.000000  0.000000e+00
bigcom365        0.000000  0.000000e+00
bigcom385        0.000000  0.000000e+00
bigcom386        0.000000  0.000000e+00
bigcom408        0.000000  0.000000e+00
bigcom412        0.000000  0.000000e+00
bigcom480        0.000000  0.000000e+00
spin_vertex      0.000000 -1.764790e+00
membership_s1    0.000000 -8.011272e-01
membership_s3    0.000000  0.000000e+00
membership_s4    0.000000  1.514806e+00
membership_s5    0.000000  9.891069e-01
membership_s6    0.000000 -4.223396e-03
membership_s7    0.000000 -1.600523e+00
membership_s8    0.000000  0.000000e+00
membership_s9    0.000000  0.000000e+00
membership_s11   0.000000  0.000000e+00
membership_s12   0.000000  0.000000e+00
membership_s14   0.000000  0.000000e+00
membership_s15   0.000000  0.000000e+00
membership_s16   0.000000  0.000000e+00
membership_s17   0.000000  0.000000e+00
membership_s18   0.000000  0.000000e+00
membership_s20   0.000000  0.000000e+00
membership_s21   0.000000 -2.085824e-02
membership_s22   0.000000  0.000000e+00
membership_s24   0.000000  0.000000e+00
membership_s25   0.000000  0.000000e+00
membership_s26   0.000000  0.000000e+00
membership_s27   0.000000  9.476013e-01
membership_s28   0.000000  0.000000e+00
membership_s30   0.000000  7.370176e-02
membership_s31   0.000000 -1.566378e+00
membership_s32   0.000000 -1.519521e+00
membership_s33   0.000000  0.000000e+00
membership_s36   0.000000 -4.290504e-01
membership_s37   0.000000  0.000000e+00
V1               0.000000 -5.556614e+01
V2               0.000000  1.637732e+01
pdi              0.000000 -2.250942e+02
adhesion         0.000000  1.338462e-03
cohesion         0.000000 -2.454716e-03
inner            0.000000  4.108142e-05
outer            0.000000 -1.662216e-03
ioratio          0.000000 -2.689920e+01
comsize          0.000000  1.819027e-03
[1] "Dataset: high_targets Model GBM, run: 3 of 5 2015-06-22 18:18:39"
Iter   TrainDeviance   ValidDeviance   StepSize   Improve
     1        0.3569            -nan     0.0100    0.0006
     2        0.3509            -nan     0.0100    0.0009
     3        0.3461            -nan     0.0100    0.0002
     4        0.3422            -nan     0.0100   -0.0000
     5        0.3371            -nan     0.0100    0.0005
     6        0.3324            -nan     0.0100    0.0002
     7        0.3280            -nan     0.0100    0.0005
     8        0.3244            -nan     0.0100    0.0004
     9        0.3183            -nan     0.0100    0.0006
    10        0.3156            -nan     0.0100   -0.0001
    20        0.2830            -nan     0.0100   -0.0001
    40        0.2368            -nan     0.0100    0.0001
    60        0.2050            -nan     0.0100   -0.0002
    80        0.1795            -nan     0.0100   -0.0001
   100        0.1603            -nan     0.0100   -0.0000
   120        0.1432            -nan     0.0100   -0.0001
   128        0.1378            -nan     0.0100   -0.0001

[1] "GBM variable coefficients"
                            var      rel.inf
ratio5                   ratio5 4.3394877740
outer                     outer 3.9275414551
knn                         knn 3.6885400450
trans                     trans 3.4424145651
orbit39                 orbit39 3.3987403224
orbit70                 orbit70 3.3628232179
comsize                 comsize 3.2896225309
orbit65                 orbit65 2.7659216679
spin_vertex         spin_vertex 2.5429681807
orbit62                 orbit62 2.3723984319
V2                           V2 2.3608735732
walktrap_vertex walktrap_vertex 2.1181467314
ratio4                   ratio4 2.0826964429
orbit54                 orbit54 1.9286753880
bigcom3                 bigcom3 1.8604956551
bet                         bet 1.8376097266
orbit68                 orbit68 1.7781452526
V1                           V1 1.7703244624
orbit69                 orbit69 1.5139326640
bigcom28               bigcom28 1.2774277458
sixth                     sixth 1.2543108729
pagerank               pagerank 1.2054153717
ioratio                 ioratio 1.1820585168
inner                     inner 1.1671959732
orbit46                 orbit46 1.0977165392
ratio1                   ratio1 1.0886650544
third                     third 0.9363536148
coreness               coreness 0.9210387724
graph11                 graph11 0.8925463361
orbit36                 orbit36 0.8434195239
graph17                 graph17 0.8361296276
graph4                   graph4 0.8210761751
orbit64                 orbit64 0.8157577262
constraint           constraint 0.8094312297
orbit49                 orbit49 0.8045018895
orbit56                 orbit56 0.7958544899
graph25                 graph25 0.7894117777
graph8                   graph8 0.7655499737
graph29                 graph29 0.7490695394
graph1                   graph1 0.7426505826
fifth                     fifth 0.7342373962
graph14                 graph14 0.6903969421
adhesion               adhesion 0.6864638387
orbit50                 orbit50 0.6801433266
orbit18                 orbit18 0.6729220974
orbit31                 orbit31 0.6603948789
graph22                 graph22 0.6453334754
orbit22                 orbit22 0.6383562651
orbit25                 orbit25 0.6324404490
orbit63                 orbit63 0.6300226125
orbit57                 orbit57 0.6267465340
upto_fifth           upto_fifth 0.6169421663
orbit33                 orbit33 0.5966636858
orbit9                   orbit9 0.5919212645
graph23                 graph23 0.5595732256
orbit11                 orbit11 0.5494293098
orbit44                 orbit44 0.5493935661
orbit37                 orbit37 0.5318935703
upto_fourth         upto_fourth 0.5255511062
orbit41                 orbit41 0.4995455072
graph6                   graph6 0.4850644594
orbit28                 orbit28 0.4829031368
graph28                 graph28 0.4506815257
close                     close 0.4466967035
orbit12                 orbit12 0.4461789039
orbit24                 orbit24 0.4206543222
orbit47                 orbit47 0.4199763041
orbit51                 orbit51 0.4157489929
ratio6                   ratio6 0.4153428738
membership_s1     membership_s1 0.4051122774
orbit35                 orbit35 0.4042523347
graph10                 graph10 0.4026746602
orbit30                 orbit30 0.3911653852
orbit48                 orbit48 0.3889112046
orbit45                 orbit45 0.3528638158
orbit42                 orbit42 0.3523112114
graph12                 graph12 0.3321677291
orbit19                 orbit19 0.3316665775
orbit10                 orbit10 0.3311235598
graph0                   graph0 0.3299759336
orbit6                   orbit6 0.3222164816
fourth                   fourth 0.3130146417
orbit27                 orbit27 0.3081173104
graph20                 graph20 0.2951678715
cohesion               cohesion 0.2897914964
orbit59                 orbit59 0.2874679812
orbit7                   orbit7 0.2782151935
orbit17                 orbit17 0.2748110006
graph5                   graph5 0.2724603668
orbit71                 orbit71 0.2720320409
graph16                 graph16 0.2695970422
selfinter             selfinter 0.2575007055
orbit40                 orbit40 0.2430196992
orbit21                 orbit21 0.2410732195
graph3                   graph3 0.2394158133
orbit58                 orbit58 0.2358588724
orbit52                 orbit52 0.2329153945
graph7                   graph7 0.2279841145
graph26                 graph26 0.2277645539
graph2                   graph2 0.2245757480
graph21                 graph21 0.2185671023
graph27                 graph27 0.2110741930
graph19                 graph19 0.2104147445
ratio3                   ratio3 0.1976608070
orbit32                 orbit32 0.1964775511
orbit55                 orbit55 0.1957021346
orbit43                 orbit43 0.1922005808
graph13                 graph13 0.1874926963
orbit67                 orbit67 0.1823019266
orbit66                 orbit66 0.1793264043
bigcom30               bigcom30 0.1777714019
orbit5                   orbit5 0.1728716427
upto_sixth           upto_sixth 0.1607115263
AP                           AP 0.1495560407
orbit16                 orbit16 0.1445554872
orbit60                 orbit60 0.1429560977
orbit20                 orbit20 0.1402513556
graph24                 graph24 0.1190808333
upto_second         upto_second 0.1185878506
graph18                 graph18 0.1184740630
orbit61                 orbit61 0.1009322899
orbit23                 orbit23 0.0858178863
evcent                   evcent 0.0793126991
ratio2                   ratio2 0.0786971320
membership_s31   membership_s31 0.0645064579
membership_s32   membership_s32 0.0614377774
pdi                         pdi 0.0607748275
orbit2                   orbit2 0.0590509783
orbit15                 orbit15 0.0495301893
membership_s4     membership_s4 0.0444697616
orbit13                 orbit13 0.0344966654
bigcom40               bigcom40 0.0177301497
orbit1                   orbit1 0.0107186404
orbit29                 orbit29 0.0096676996
graph9                   graph9 0.0039094192
graph15                 graph15 0.0024433216
orbit4                   orbit4 0.0022948582
orbit53                 orbit53 0.0016643756
orbit38                 orbit38 0.0016009340
membership_s30   membership_s30 0.0007592051
second                   second 0.0003681959
orbit0                   orbit0 0.0000000000
orbit3                   orbit3 0.0000000000
orbit8                   orbit8 0.0000000000
orbit14                 orbit14 0.0000000000
orbit26                 orbit26 0.0000000000
orbit34                 orbit34 0.0000000000
orbit72                 orbit72 0.0000000000
ecc                         ecc 0.0000000000
eccrad                   eccrad 0.0000000000
hubscore               hubscore 0.0000000000
first                     first 0.0000000000
upto_third           upto_third 0.0000000000
bigcom1                 bigcom1 0.0000000000
bigcom2                 bigcom2 0.0000000000
bigcom4                 bigcom4 0.0000000000
bigcom6                 bigcom6 0.0000000000
bigcom8                 bigcom8 0.0000000000
bigcom9                 bigcom9 0.0000000000
bigcom11               bigcom11 0.0000000000
bigcom13               bigcom13 0.0000000000
bigcom15               bigcom15 0.0000000000
bigcom16               bigcom16 0.0000000000
bigcom21               bigcom21 0.0000000000
bigcom22               bigcom22 0.0000000000
bigcom24               bigcom24 0.0000000000
bigcom26               bigcom26 0.0000000000
bigcom31               bigcom31 0.0000000000
bigcom32               bigcom32 0.0000000000
bigcom33               bigcom33 0.0000000000
bigcom34               bigcom34 0.0000000000
bigcom36               bigcom36 0.0000000000
bigcom37               bigcom37 0.0000000000
bigcom38               bigcom38 0.0000000000
bigcom39               bigcom39 0.0000000000
bigcom43               bigcom43 0.0000000000
bigcom44               bigcom44 0.0000000000
bigcom46               bigcom46 0.0000000000
bigcom47               bigcom47 0.0000000000
bigcom49               bigcom49 0.0000000000
bigcom50               bigcom50 0.0000000000
bigcom51               bigcom51 0.0000000000
bigcom52               bigcom52 0.0000000000
bigcom54               bigcom54 0.0000000000
bigcom56               bigcom56 0.0000000000
bigcom62               bigcom62 0.0000000000
bigcom66               bigcom66 0.0000000000
bigcom68               bigcom68 0.0000000000
bigcom69               bigcom69 0.0000000000
bigcom71               bigcom71 0.0000000000
bigcom72               bigcom72 0.0000000000
bigcom73               bigcom73 0.0000000000
bigcom74               bigcom74 0.0000000000
bigcom75               bigcom75 0.0000000000
bigcom76               bigcom76 0.0000000000
bigcom77               bigcom77 0.0000000000
bigcom79               bigcom79 0.0000000000
bigcom80               bigcom80 0.0000000000
bigcom82               bigcom82 0.0000000000
bigcom83               bigcom83 0.0000000000
bigcom84               bigcom84 0.0000000000
bigcom85               bigcom85 0.0000000000
bigcom87               bigcom87 0.0000000000
bigcom89               bigcom89 0.0000000000
bigcom91               bigcom91 0.0000000000
bigcom92               bigcom92 0.0000000000
bigcom93               bigcom93 0.0000000000
bigcom96               bigcom96 0.0000000000
bigcom97               bigcom97 0.0000000000
bigcom98               bigcom98 0.0000000000
bigcom99               bigcom99 0.0000000000
bigcom101             bigcom101 0.0000000000
bigcom104             bigcom104 0.0000000000
bigcom106             bigcom106 0.0000000000
bigcom109             bigcom109 0.0000000000
bigcom113             bigcom113 0.0000000000
bigcom116             bigcom116 0.0000000000
bigcom120             bigcom120 0.0000000000
bigcom123             bigcom123 0.0000000000
bigcom126             bigcom126 0.0000000000
bigcom127             bigcom127 0.0000000000
bigcom137             bigcom137 0.0000000000
bigcom139             bigcom139 0.0000000000
bigcom140             bigcom140 0.0000000000
bigcom143             bigcom143 0.0000000000
bigcom145             bigcom145 0.0000000000
bigcom146             bigcom146 0.0000000000
bigcom147             bigcom147 0.0000000000
bigcom149             bigcom149 0.0000000000
bigcom153             bigcom153 0.0000000000
bigcom154             bigcom154 0.0000000000
bigcom156             bigcom156 0.0000000000
bigcom157             bigcom157 0.0000000000
bigcom158             bigcom158 0.0000000000
bigcom160             bigcom160 0.0000000000
bigcom161             bigcom161 0.0000000000
bigcom162             bigcom162 0.0000000000
bigcom164             bigcom164 0.0000000000
bigcom166             bigcom166 0.0000000000
bigcom167             bigcom167 0.0000000000
bigcom171             bigcom171 0.0000000000
bigcom173             bigcom173 0.0000000000
bigcom175             bigcom175 0.0000000000
bigcom176             bigcom176 0.0000000000
bigcom177             bigcom177 0.0000000000
bigcom178             bigcom178 0.0000000000
bigcom180             bigcom180 0.0000000000
bigcom181             bigcom181 0.0000000000
bigcom184             bigcom184 0.0000000000
bigcom186             bigcom186 0.0000000000
bigcom187             bigcom187 0.0000000000
bigcom189             bigcom189 0.0000000000
bigcom194             bigcom194 0.0000000000
bigcom195             bigcom195 0.0000000000
bigcom196             bigcom196 0.0000000000
bigcom204             bigcom204 0.0000000000
bigcom205             bigcom205 0.0000000000
bigcom212             bigcom212 0.0000000000
bigcom214             bigcom214 0.0000000000
bigcom222             bigcom222 0.0000000000
bigcom223             bigcom223 0.0000000000
bigcom226             bigcom226 0.0000000000
bigcom227             bigcom227 0.0000000000
bigcom229             bigcom229 0.0000000000
bigcom233             bigcom233 0.0000000000
bigcom236             bigcom236 0.0000000000
bigcom237             bigcom237 0.0000000000
bigcom246             bigcom246 0.0000000000
bigcom248             bigcom248 0.0000000000
bigcom249             bigcom249 0.0000000000
bigcom250             bigcom250 0.0000000000
bigcom254             bigcom254 0.0000000000
bigcom266             bigcom266 0.0000000000
bigcom269             bigcom269 0.0000000000
bigcom272             bigcom272 0.0000000000
bigcom274             bigcom274 0.0000000000
bigcom281             bigcom281 0.0000000000
bigcom291             bigcom291 0.0000000000
bigcom292             bigcom292 0.0000000000
bigcom295             bigcom295 0.0000000000
bigcom299             bigcom299 0.0000000000
bigcom301             bigcom301 0.0000000000
bigcom306             bigcom306 0.0000000000
bigcom309             bigcom309 0.0000000000
bigcom314             bigcom314 0.0000000000
bigcom321             bigcom321 0.0000000000
bigcom341             bigcom341 0.0000000000
bigcom350             bigcom350 0.0000000000
bigcom353             bigcom353 0.0000000000
bigcom359             bigcom359 0.0000000000
bigcom363             bigcom363 0.0000000000
bigcom365             bigcom365 0.0000000000
bigcom385             bigcom385 0.0000000000
bigcom386             bigcom386 0.0000000000
bigcom408             bigcom408 0.0000000000
bigcom412             bigcom412 0.0000000000
bigcom480             bigcom480 0.0000000000
membership_s3     membership_s3 0.0000000000
membership_s5     membership_s5 0.0000000000
membership_s6     membership_s6 0.0000000000
membership_s7     membership_s7 0.0000000000
membership_s8     membership_s8 0.0000000000
membership_s9     membership_s9 0.0000000000
membership_s11   membership_s11 0.0000000000
membership_s12   membership_s12 0.0000000000
membership_s14   membership_s14 0.0000000000
membership_s15   membership_s15 0.0000000000
membership_s16   membership_s16 0.0000000000
membership_s17   membership_s17 0.0000000000
membership_s18   membership_s18 0.0000000000
membership_s20   membership_s20 0.0000000000
membership_s21   membership_s21 0.0000000000
membership_s22   membership_s22 0.0000000000
membership_s24   membership_s24 0.0000000000
membership_s25   membership_s25 0.0000000000
membership_s26   membership_s26 0.0000000000
membership_s27   membership_s27 0.0000000000
membership_s28   membership_s28 0.0000000000
membership_s33   membership_s33 0.0000000000
membership_s36   membership_s36 0.0000000000
membership_s37   membership_s37 0.0000000000
[1] "Dataset: high_targets Model RF, run: 3 of 5 2015-06-22 18:18:51"
     |      Out-of-bag   |
Tree |      MSE  %Var(y) |
   1 |  0.09511   226.71 |
   2 |  0.07671   182.86 |
   3 |  0.07357   175.36 |
   4 |  0.06651   158.55 |
   5 |  0.06143   146.43 |
   6 |  0.06254   149.07 |
   7 |  0.06484   154.56 |
   8 |  0.06379   152.05 |
   9 |  0.06367   151.77 |
  10 |  0.05827   138.89 |
  11 |  0.05766   137.45 |
  12 |  0.05403   128.79 |
  13 |  0.05167   123.17 |
  14 |  0.05143   122.60 |
  15 |  0.05071   120.88 |
  16 |  0.05039   120.12 |
  17 |    0.049   116.80 |
  18 |  0.04887   116.49 |
  19 |  0.04847   115.53 |
  20 |  0.04901   116.83 |
  21 |  0.04871   116.10 |
  22 |  0.04771   113.74 |
  23 |  0.04765   113.57 |
  24 |  0.04698   111.98 |
  25 |  0.04641   110.64 |
  26 |  0.04617   110.06 |
  27 |  0.04611   109.92 |
  28 |  0.04631   110.39 |
  29 |  0.04628   110.31 |
  30 |  0.04594   109.51 |
  31 |    0.046   109.65 |
  32 |  0.04583   109.25 |
  33 |  0.04578   109.13 |
  34 |  0.04586   109.30 |
  35 |   0.0459   109.41 |
  36 |  0.04557   108.62 |
  37 |  0.04573   109.00 |
  38 |  0.04562   108.74 |
  39 |  0.04552   108.51 |
  40 |  0.04542   108.26 |
  41 |  0.04537   108.14 |
  42 |  0.04561   108.71 |
  43 |  0.04559   108.68 |
  44 |  0.04574   109.03 |
  45 |  0.04583   109.23 |
  46 |  0.04585   109.30 |
  47 |  0.04595   109.52 |
  48 |  0.04587   109.34 |
  49 |   0.0455   108.45 |
  50 |  0.04552   108.51 |
  51 |  0.04555   108.58 |
  52 |  0.04568   108.88 |
  53 |  0.04561   108.71 |
  54 |  0.04554   108.56 |
  55 |  0.04566   108.83 |
  56 |  0.04569   108.91 |
  57 |  0.04571   108.96 |
  58 |  0.04567   108.86 |
  59 |  0.04559   108.67 |
  60 |  0.04565   108.81 |
  61 |  0.04546   108.36 |
  62 |   0.0458   109.18 |
  63 |  0.04585   109.30 |
  64 |    0.046   109.66 |
  65 |  0.04581   109.20 |
  66 |  0.04584   109.27 |
  67 |  0.04564   108.78 |
  68 |  0.04545   108.33 |
  69 |  0.04553   108.53 |
  70 |  0.04523   107.81 |
  71 |  0.04508   107.46 |
  72 |  0.04503   107.34 |
  73 |  0.04496   107.17 |
  74 |   0.0449   107.02 |
  75 |  0.04483   106.85 |
  76 |  0.04484   106.88 |
  77 |  0.04493   107.09 |
  78 |  0.04495   107.16 |
  79 |  0.04473   106.62 |
  80 |  0.04474   106.64 |
  81 |  0.04472   106.60 |
  82 |  0.04486   106.94 |
  83 |  0.04485   106.90 |
  84 |  0.04477   106.71 |
  85 |  0.04472   106.59 |
  86 |  0.04476   106.70 |
  87 |  0.04455   106.18 |
  88 |  0.04456   106.21 |
  89 |  0.04459   106.28 |
  90 |   0.0446   106.32 |
  91 |  0.04454   106.16 |
  92 |   0.0445   106.08 |
  93 |  0.04457   106.23 |
  94 |  0.04445   105.95 |
  95 |  0.04448   106.02 |
  96 |  0.04446   105.98 |
  97 |   0.0444   105.83 |
  98 |  0.04443   105.91 |
  99 |  0.04448   106.01 |
 100 |  0.04431   105.62 |
[1] "Random Forest variable coefficients"
                      %IncMSE IncNodePurity
graph0           3.846154e-04  4.513867e-02
graph1           7.856678e-04  1.162415e-01
graph2           1.648987e-04  5.754523e-02
graph3           3.513962e-04  3.152749e-02
graph4           1.528582e-03  2.482040e-01
graph5           2.900331e-04  1.390372e-01
graph6           1.139369e-03  1.224886e-01
graph7           1.343371e-03  2.303924e-01
graph8           3.115994e-04  1.372964e-01
graph9           5.528210e-04  1.313118e-01
graph10          3.039995e-04  1.046512e-01
graph11          2.588269e-03  3.258858e-01
graph12          2.535654e-04  1.782784e-02
graph13          2.768888e-04  7.841264e-02
graph14          1.255544e-03  2.781224e-01
graph15          5.158873e-04  9.767662e-02
graph16          4.928878e-04  1.131904e-01
graph17          1.592074e-03  1.778116e-01
graph18          3.937814e-04  4.410370e-02
graph19          1.494425e-04  1.059474e-01
graph20          1.129203e-03  2.499245e-01
graph21          2.184677e-04  1.339767e-01
graph22          4.256976e-03  2.270603e-01
graph23          7.830391e-04  9.722556e-02
graph24          1.731568e-03  6.620732e-02
graph25          4.714431e-03  2.708508e-01
graph26          1.944970e-03  2.204681e-01
graph27          6.970569e-03  3.816391e-01
graph28          4.472982e-03  2.755623e-01
graph29          1.803978e-03  2.170935e-01
orbit0           1.070752e-06  2.500000e-02
orbit1           1.146519e-04  5.627734e-02
orbit2           1.021572e-03  1.486994e-01
orbit3           1.294795e-03  7.601851e-02
orbit4           1.774859e-03  2.927840e-01
orbit5           5.120576e-04  3.452568e-02
orbit6           1.346090e-03  2.194512e-01
orbit7           5.981636e-04  1.416890e-01
orbit8           1.180351e-04  1.008462e-01
orbit9           2.146090e-03  1.674484e-01
orbit10          6.321226e-04  8.132437e-02
orbit11          8.001196e-04  9.042891e-02
orbit12          8.619862e-03  4.046447e-01
orbit13          1.319507e-03  5.986516e-02
orbit14          1.090029e-03  1.591309e-01
orbit15          8.588196e-05  1.780109e-01
orbit16          4.627158e-04  3.395094e-02
orbit17          3.120197e-04  7.125261e-02
orbit18          3.018782e-04  2.172246e-01
orbit19          2.680928e-03  4.017467e-01
orbit20          5.727488e-04  1.342807e-01
orbit21          6.968177e-04  1.470117e-01
orbit22          1.312887e-03  5.419706e-01
orbit23          6.998147e-04  1.092324e-01
orbit24          1.159406e-03  2.481114e-01
orbit25          6.031275e-03  2.109868e-01
orbit26          7.490992e-04  3.116215e-02
orbit27          1.868268e-04  1.487510e-01
orbit28          2.314312e-04  3.932900e-02
orbit29          1.712195e-04  8.207410e-02
orbit30          1.221723e-03  9.812406e-02
orbit31          4.930362e-04  3.117933e-01
orbit32          1.608650e-03  1.757286e-01
orbit33          2.994873e-06  8.954536e-02
orbit34          3.856449e-04  1.766089e-01
orbit35          1.827161e-04  1.470940e-01
orbit36          1.692755e-04  9.696452e-02
orbit37          5.534637e-04  1.805807e-01
orbit38          1.008300e-03  1.740823e-01
orbit39          8.752514e-04  2.672396e-01
orbit40          2.936923e-03  2.376285e-01
orbit41          1.145112e-03  2.638083e-01
orbit42          1.487065e-03  2.024378e-01
orbit43          2.782524e-05  2.769841e-02
orbit44          1.403221e-03  9.836261e-02
orbit45          9.974901e-05  1.856096e-01
orbit46          1.221026e-03  1.135866e-01
orbit47          2.465352e-03  1.137569e-01
orbit48          1.816137e-04  1.282117e-01
orbit49          3.087476e-03  5.210741e-01
orbit50          3.659743e-04  2.465374e-01
orbit51         -2.776686e-04  1.820269e-01
orbit52          2.214007e-04  5.669264e-02
orbit53          1.562795e-04  4.815137e-02
orbit54          4.025498e-03  3.315828e-01
orbit55          1.061284e-03  1.397821e-01
orbit56          2.759872e-03  4.136467e-01
orbit57         -3.121251e-05  1.851359e-01
orbit58          2.680284e-04  1.384028e-01
orbit59          2.125908e-03  8.830430e-02
orbit60          9.039867e-04  2.830595e-01
orbit61         -8.841278e-05  6.639488e-02
orbit62          1.479412e-03  4.699105e-01
orbit63          2.211270e-03  2.598545e-01
orbit64          1.444151e-03  2.188341e-01
orbit65          2.149811e-02  1.175162e+00
orbit66         -1.066991e-04  1.359589e-01
orbit67          1.264471e-03  1.306514e-01
orbit68          2.451594e-02  7.469780e-01
orbit69          2.183785e-03  2.788103e-01
orbit70          1.096498e-02  7.186509e-01
orbit71          1.073688e-03  7.391167e-02
orbit72          1.075004e-03  3.433939e-01
AP              -1.105086e-06  3.409091e-02
bet              2.664366e-03  7.254558e-01
ecc              0.000000e+00  1.908196e-18
eccrad           0.000000e+00  8.291978e-18
close            2.951587e-04  2.369925e-01
constraint       2.304102e-04  1.256257e-01
coreness         1.923331e-03  4.372434e-01
knn              8.783873e-04  1.028897e+00
hubscore         6.054799e-04  1.782548e-01
pagerank         9.632484e-04  4.207878e-01
trans            2.973006e-03  8.955574e-01
evcent           1.684186e-04  8.756311e-02
first            3.341308e-04  5.570893e-02
upto_second      1.272900e-03  1.328657e-01
upto_third       2.746724e-04  1.741469e-01
upto_fourth      3.332074e-03  1.569259e-01
upto_fifth       2.762387e-03  1.977047e-01
upto_sixth       1.369863e-04  7.350481e-02
second           2.933807e-04  2.160011e-01
third            5.283446e-04  2.839427e-01
fourth           8.871579e-04  1.027394e-01
fifth            1.376731e-03  1.738863e-01
sixth            3.439181e-03  3.894178e-01
ratio1           1.938866e-04  2.579062e-01
ratio2           3.764475e-04  1.891055e-01
ratio3           1.270209e-03  2.236335e-01
ratio4           9.806828e-04  5.761345e-01
ratio5          -2.309790e-04  1.197269e+00
ratio6           1.519915e-03  2.190483e-01
selfinter        2.777778e-05  2.382761e-02
walktrap_vertex  1.200486e-04  4.324745e-01
bigcom1          0.000000e+00  5.950102e-18
bigcom2          0.000000e+00  0.000000e+00
bigcom3          7.366260e-04  2.869197e-01
bigcom4          0.000000e+00  7.754214e-18
bigcom6          0.000000e+00  0.000000e+00
bigcom8          0.000000e+00  5.811324e-18
bigcom9          0.000000e+00  0.000000e+00
bigcom11         0.000000e+00  0.000000e+00
bigcom13         0.000000e+00  9.992007e-18
bigcom15         0.000000e+00  1.137979e-17
bigcom16         0.000000e+00  0.000000e+00
bigcom21         0.000000e+00  1.491862e-18
bigcom22         0.000000e+00  1.151856e-17
bigcom24         0.000000e+00  0.000000e+00
bigcom26         0.000000e+00  1.030426e-17
bigcom28         6.515849e-04  2.487785e-01
bigcom30         5.111441e-04  1.902319e-01
bigcom31         0.000000e+00  0.000000e+00
bigcom32         0.000000e+00  0.000000e+00
bigcom33         0.000000e+00  0.000000e+00
bigcom34         0.000000e+00  0.000000e+00
bigcom36         0.000000e+00  3.677614e-18
bigcom37         0.000000e+00  0.000000e+00
bigcom38         0.000000e+00  0.000000e+00
bigcom39         0.000000e+00  1.665335e-18
bigcom40         1.484205e-04  3.038286e-02
bigcom43         0.000000e+00  0.000000e+00
bigcom44         0.000000e+00  7.702172e-18
bigcom46         0.000000e+00  1.933553e-02
bigcom47         0.000000e+00  0.000000e+00
bigcom49         0.000000e+00  0.000000e+00
bigcom50         0.000000e+00  0.000000e+00
bigcom51         0.000000e+00  0.000000e+00
bigcom52         0.000000e+00  0.000000e+00
bigcom54         0.000000e+00  0.000000e+00
bigcom56         0.000000e+00  0.000000e+00
bigcom62         0.000000e+00  0.000000e+00
bigcom66         0.000000e+00  0.000000e+00
bigcom68         0.000000e+00  0.000000e+00
bigcom69         0.000000e+00  0.000000e+00
bigcom71         0.000000e+00  4.595471e-01
bigcom72         0.000000e+00  0.000000e+00
bigcom73         0.000000e+00  9.598684e-01
bigcom74         0.000000e+00  0.000000e+00
bigcom75         0.000000e+00  0.000000e+00
bigcom76         0.000000e+00  0.000000e+00
bigcom77         0.000000e+00  0.000000e+00
bigcom79         0.000000e+00  0.000000e+00
bigcom80         0.000000e+00  0.000000e+00
bigcom82         0.000000e+00  1.110223e-18
bigcom83         0.000000e+00  0.000000e+00
bigcom84         0.000000e+00  0.000000e+00
bigcom85         0.000000e+00  0.000000e+00
bigcom87         0.000000e+00  0.000000e+00
bigcom89         0.000000e+00  0.000000e+00
bigcom91         0.000000e+00  0.000000e+00
bigcom92        -8.213857e-05  2.759278e-01
bigcom93         0.000000e+00  0.000000e+00
bigcom96         0.000000e+00  0.000000e+00
bigcom97         0.000000e+00  4.996004e-18
bigcom98         0.000000e+00  0.000000e+00
bigcom99         0.000000e+00  0.000000e+00
bigcom101        0.000000e+00  3.330669e-18
bigcom104        0.000000e+00  3.469447e-19
bigcom106        0.000000e+00  0.000000e+00
bigcom109        0.000000e+00  0.000000e+00
bigcom113        0.000000e+00  0.000000e+00
bigcom116        0.000000e+00  1.942890e-18
bigcom120        0.000000e+00  0.000000e+00
bigcom123        0.000000e+00  0.000000e+00
bigcom126        0.000000e+00  0.000000e+00
bigcom127        0.000000e+00  0.000000e+00
bigcom137        0.000000e+00  0.000000e+00
bigcom139        0.000000e+00  0.000000e+00
bigcom140        0.000000e+00  0.000000e+00
bigcom143        0.000000e+00  0.000000e+00
bigcom145        0.000000e+00  0.000000e+00
bigcom146        0.000000e+00  0.000000e+00
bigcom147        0.000000e+00  6.661338e-18
bigcom149        0.000000e+00  0.000000e+00
bigcom153        0.000000e+00  0.000000e+00
bigcom154        0.000000e+00  2.359224e-18
bigcom156        0.000000e+00  0.000000e+00
bigcom157        0.000000e+00  0.000000e+00
bigcom158        0.000000e+00  0.000000e+00
bigcom160        0.000000e+00  0.000000e+00
bigcom161        0.000000e+00  0.000000e+00
bigcom162        0.000000e+00  0.000000e+00
bigcom164        0.000000e+00  0.000000e+00
bigcom166        0.000000e+00  0.000000e+00
bigcom167        0.000000e+00  9.714451e-19
bigcom171        0.000000e+00  0.000000e+00
bigcom173        0.000000e+00  0.000000e+00
bigcom175        0.000000e+00  0.000000e+00
bigcom176        0.000000e+00  0.000000e+00
bigcom177        0.000000e+00  0.000000e+00
bigcom178        0.000000e+00  0.000000e+00
bigcom180        0.000000e+00  0.000000e+00
bigcom181        0.000000e+00  1.942890e-18
bigcom184        0.000000e+00  0.000000e+00
bigcom186        0.000000e+00  0.000000e+00
bigcom187        0.000000e+00  0.000000e+00
bigcom189        0.000000e+00  2.567391e-18
bigcom194        0.000000e+00  0.000000e+00
bigcom195        0.000000e+00  0.000000e+00
bigcom196        0.000000e+00  0.000000e+00
bigcom204        0.000000e+00  3.646914e-01
bigcom205        0.000000e+00  0.000000e+00
bigcom212        0.000000e+00  0.000000e+00
bigcom214        0.000000e+00  0.000000e+00
bigcom222        0.000000e+00  0.000000e+00
bigcom223        0.000000e+00  0.000000e+00
bigcom226        0.000000e+00  0.000000e+00
bigcom227        0.000000e+00  0.000000e+00
bigcom229        0.000000e+00  0.000000e+00
bigcom233        0.000000e+00  0.000000e+00
bigcom236        0.000000e+00  0.000000e+00
bigcom237        0.000000e+00  0.000000e+00
bigcom246        0.000000e+00  0.000000e+00
bigcom248        0.000000e+00  1.665335e-18
bigcom249        0.000000e+00  0.000000e+00
bigcom250        0.000000e+00  0.000000e+00
bigcom254        0.000000e+00  0.000000e+00
bigcom266        0.000000e+00  0.000000e+00
bigcom269        0.000000e+00  1.665335e-18
bigcom272        0.000000e+00  0.000000e+00
bigcom274        0.000000e+00  9.887924e-18
bigcom281        0.000000e+00  0.000000e+00
bigcom291        0.000000e+00  0.000000e+00
bigcom292        0.000000e+00  0.000000e+00
bigcom295        0.000000e+00  0.000000e+00
bigcom299        0.000000e+00  0.000000e+00
bigcom301        0.000000e+00  0.000000e+00
bigcom306        0.000000e+00  0.000000e+00
bigcom309        0.000000e+00  0.000000e+00
bigcom314        0.000000e+00  0.000000e+00
bigcom321        0.000000e+00  0.000000e+00
bigcom341        0.000000e+00  0.000000e+00
bigcom350        0.000000e+00  0.000000e+00
bigcom353        0.000000e+00  0.000000e+00
bigcom359        0.000000e+00  0.000000e+00
bigcom363        0.000000e+00  0.000000e+00
bigcom365        0.000000e+00  0.000000e+00
bigcom385        0.000000e+00  0.000000e+00
bigcom386        0.000000e+00  0.000000e+00
bigcom408        0.000000e+00  0.000000e+00
bigcom412        0.000000e+00  0.000000e+00
bigcom480        0.000000e+00  0.000000e+00
spin_vertex      6.929548e-05  7.952892e-01
membership_s1    3.522201e-04  1.071756e-01
membership_s3    0.000000e+00  0.000000e+00
membership_s4    5.540336e-05  8.470265e-02
membership_s5    8.196721e-05  3.762817e-02
membership_s6    2.994909e-06  7.020071e-03
membership_s7    0.000000e+00  5.273559e-18
membership_s8    0.000000e+00  0.000000e+00
membership_s9    0.000000e+00  0.000000e+00
membership_s11   0.000000e+00  0.000000e+00
membership_s12   0.000000e+00  0.000000e+00
membership_s14   0.000000e+00  0.000000e+00
membership_s15   0.000000e+00  3.955170e-18
membership_s16   0.000000e+00  0.000000e+00
membership_s17   0.000000e+00  0.000000e+00
membership_s18   0.000000e+00  4.614364e-18
membership_s20   0.000000e+00  0.000000e+00
membership_s21   0.000000e+00  2.220446e-18
membership_s22   0.000000e+00  0.000000e+00
membership_s24   0.000000e+00  6.938894e-20
membership_s25   0.000000e+00  0.000000e+00
membership_s26   0.000000e+00  0.000000e+00
membership_s27   0.000000e+00  9.367507e-18
membership_s28   0.000000e+00  0.000000e+00
membership_s30  -5.624368e-05  6.157828e-02
membership_s31  -2.714666e-05  3.796302e-03
membership_s32   5.979292e-05  1.482398e-02
membership_s33   0.000000e+00  0.000000e+00
membership_s36   2.849003e-05  1.794643e-02
membership_s37   0.000000e+00  1.179612e-18
V1              -2.922981e-04  3.668499e-01
V2               1.229670e-03  5.214662e-01
pdi              4.803071e-05  1.332059e-02
adhesion         6.959354e-04  2.846193e-01
cohesion         4.561950e-04  2.739751e-01
inner            1.517756e-03  9.399405e-01
outer            1.083238e-03  1.304509e+00
ioratio          8.023445e-04  4.638750e-01
comsize          3.600161e-04  7.755690e-01
[1] "Dataset: high_targets Model GLM, run: 3 of 5 2015-06-22 18:19:13"
[1] "glmnet variable coefficients"
                     [,1]          [,2]
(Intercept)     -3.081483 -8.038394e+03
graph0           0.000000 -4.640132e-03
graph1           0.000000  0.000000e+00
graph2           0.000000  4.563508e-07
graph3           0.000000 -4.141024e-08
graph4           0.000000  0.000000e+00
graph5           0.000000  6.780684e-11
graph6           0.000000  0.000000e+00
graph7           0.000000  5.417878e-05
graph8           0.000000  7.282992e-04
graph9           0.000000 -3.269869e-09
graph10          0.000000  0.000000e+00
graph11          0.000000  0.000000e+00
graph12          0.000000  0.000000e+00
graph13          0.000000  0.000000e+00
graph14          0.000000  0.000000e+00
graph15          0.000000  0.000000e+00
graph16          0.000000  0.000000e+00
graph17          0.000000  0.000000e+00
graph18          0.000000  0.000000e+00
graph19          0.000000  0.000000e+00
graph20          0.000000 -7.461546e-06
graph21          0.000000  1.507481e-07
graph22          0.000000  0.000000e+00
graph23          0.000000 -1.979382e-07
graph24          0.000000  0.000000e+00
graph25          0.000000  0.000000e+00
graph26          0.000000  0.000000e+00
graph27          0.000000  5.451474e-07
graph28          0.000000  1.823903e-06
graph29          0.000000 -2.933583e-04
orbit0           0.000000 -4.500753e-03
orbit1           0.000000  0.000000e+00
orbit2           0.000000  0.000000e+00
orbit3           0.000000  9.015204e-09
orbit4           0.000000 -9.622067e-06
orbit5           0.000000 -8.059098e-09
orbit6           0.000000  1.991217e-09
orbit7           0.000000  0.000000e+00
orbit8           0.000000  1.505204e-10
orbit9           0.000000  2.251920e-04
orbit10          0.000000  0.000000e+00
orbit11          0.000000  0.000000e+00
orbit12          0.000000  5.416650e-04
orbit13          0.000000  3.118113e-05
orbit14          0.000000  6.790770e-04
orbit15          0.000000  2.571337e-11
orbit16          0.000000 -6.331034e-09
orbit17          0.000000 -7.134047e-11
orbit18          0.000000  1.410728e-08
orbit19          0.000000 -2.288579e-08
orbit20          0.000000 -2.662295e-09
orbit21          0.000000  0.000000e+00
orbit22          0.000000 -3.053886e-11
orbit23          0.000000  0.000000e+00
orbit24          0.000000  0.000000e+00
orbit25          0.000000  1.705966e-07
orbit26          0.000000  0.000000e+00
orbit27          0.000000  0.000000e+00
orbit28          0.000000 -1.026762e-07
orbit29          0.000000  0.000000e+00
orbit30          0.000000  0.000000e+00
orbit31          0.000000  0.000000e+00
orbit32          0.000000 -3.324238e-08
orbit33          0.000000  0.000000e+00
orbit34          0.000000  0.000000e+00
orbit35          0.000000 -3.469908e-06
orbit36          0.000000 -5.261231e-08
orbit37          0.000000 -7.423714e-08
orbit38          0.000000  0.000000e+00
orbit39          0.000000 -1.436755e-07
orbit40          0.000000  2.930532e-07
orbit41          0.000000 -1.537646e-07
orbit42          0.000000  0.000000e+00
orbit43          0.000000  2.171725e-05
orbit44          0.000000 -3.811987e-07
orbit45          0.000000  4.569773e-05
orbit46          0.000000 -1.055681e-05
orbit47          0.000000  0.000000e+00
orbit48          0.000000  6.013051e-07
orbit49          0.000000  1.565431e-06
orbit50          0.000000 -1.201011e-05
orbit51          0.000000  9.687470e-06
orbit52          0.000000 -1.910610e-05
orbit53          0.000000  4.338323e-08
orbit54          0.000000  1.699887e-05
orbit55          0.000000 -4.600714e-06
orbit56          0.000000 -1.095577e-04
orbit57          0.000000 -7.919911e-06
orbit58          0.000000  1.038257e-08
orbit59          0.000000  0.000000e+00
orbit60          0.000000 -1.013875e-06
orbit61          0.000000  0.000000e+00
orbit62          0.000000  2.077306e-04
orbit63          0.000000  6.565107e-05
orbit64          0.000000 -9.404997e-05
orbit65          0.000000 -1.300775e-04
orbit66          0.000000 -2.129610e-04
orbit67          0.000000  2.438532e-06
orbit68          0.000000 -9.126216e-05
orbit69          0.000000  8.475507e-04
orbit70          0.000000  1.705551e-03
orbit71          0.000000  0.000000e+00
orbit72          0.000000 -3.951172e-04
AP               0.000000 -8.987669e-02
bet              0.000000  5.519705e-07
ecc              0.000000 -3.566353e-01
eccrad           0.000000 -2.080226e+00
close            0.000000 -2.904062e-01
constraint       0.000000 -1.163016e+02
coreness         0.000000 -5.723202e-02
knn              0.000000 -1.764215e-02
hubscore         0.000000  1.257593e+00
pagerank         0.000000 -2.948586e+03
trans            0.000000  1.745114e+01
evcent           0.000000  1.689132e+00
first            0.000000 -4.957902e-03
upto_second      0.000000 -6.780100e-05
upto_third       0.000000  0.000000e+00
upto_fourth      0.000000 -9.773490e-04
upto_fifth       0.000000  5.773611e-02
upto_sixth       0.000000  5.472097e-01
second           0.000000 -2.358599e-05
third            0.000000  2.597317e-04
fourth           0.000000  0.000000e+00
fifth            0.000000  8.300662e-03
sixth            0.000000 -4.859401e-02
ratio1           0.000000  3.336263e-03
ratio2           0.000000  8.745179e-02
ratio3           0.000000 -5.665153e-02
ratio4           0.000000 -1.823202e+01
ratio5           0.000000  8.270773e+00
ratio6           0.000000  4.024483e+00
selfinter        0.000000  9.630304e-01
walktrap_vertex  0.000000  1.192943e+00
bigcom1          0.000000  2.725508e-01
bigcom2          0.000000  0.000000e+00
bigcom3          0.000000  2.699807e+00
bigcom4          0.000000 -3.188398e-01
bigcom6          0.000000  0.000000e+00
bigcom8          0.000000 -7.921490e-01
bigcom9          0.000000  0.000000e+00
bigcom11         0.000000  0.000000e+00
bigcom13         0.000000  0.000000e+00
bigcom15         0.000000 -3.079646e-01
bigcom16         0.000000  0.000000e+00
bigcom21         0.000000  0.000000e+00
bigcom22         0.000000 -1.924306e+00
bigcom24         0.000000  0.000000e+00
bigcom26         0.000000  0.000000e+00
bigcom28         0.000000  7.199316e-01
bigcom30         0.000000  1.085222e+00
bigcom31         0.000000  0.000000e+00
bigcom32         0.000000  0.000000e+00
bigcom33         0.000000  0.000000e+00
bigcom34         0.000000  0.000000e+00
bigcom36         0.000000 -5.384950e-03
bigcom37         0.000000  0.000000e+00
bigcom38         0.000000  0.000000e+00
bigcom39         0.000000 -8.243035e-02
bigcom40         0.000000  1.889690e-01
bigcom43         0.000000  0.000000e+00
bigcom44         0.000000 -2.941788e-01
bigcom46         0.000000  6.121927e+00
bigcom47         0.000000  0.000000e+00
bigcom49         0.000000  0.000000e+00
bigcom50         0.000000  0.000000e+00
bigcom51         0.000000  0.000000e+00
bigcom52         0.000000  0.000000e+00
bigcom54         0.000000  0.000000e+00
bigcom56         0.000000  0.000000e+00
bigcom62         0.000000  0.000000e+00
bigcom66         0.000000  0.000000e+00
bigcom68         0.000000  0.000000e+00
bigcom69         0.000000  0.000000e+00
bigcom71         0.000000  7.538961e+00
bigcom72         0.000000  0.000000e+00
bigcom73         0.000000  6.940451e+00
bigcom74         0.000000  0.000000e+00
bigcom75         0.000000  0.000000e+00
bigcom76         0.000000  0.000000e+00
bigcom77         0.000000  0.000000e+00
bigcom79         0.000000  0.000000e+00
bigcom80         0.000000  0.000000e+00
bigcom82         0.000000 -1.133608e-01
bigcom83         0.000000  0.000000e+00
bigcom84         0.000000  0.000000e+00
bigcom85         0.000000  0.000000e+00
bigcom87         0.000000  0.000000e+00
bigcom89         0.000000  0.000000e+00
bigcom91         0.000000  0.000000e+00
bigcom92         0.000000  5.061589e+00
bigcom93         0.000000  0.000000e+00
bigcom96         0.000000  0.000000e+00
bigcom97         0.000000  0.000000e+00
bigcom98         0.000000  0.000000e+00
bigcom99         0.000000  0.000000e+00
bigcom101        0.000000 -5.666605e-01
bigcom104        0.000000  0.000000e+00
bigcom106        0.000000  0.000000e+00
bigcom109        0.000000  0.000000e+00
bigcom113        0.000000  0.000000e+00
bigcom116        0.000000 -3.247232e-01
bigcom120        0.000000  0.000000e+00
bigcom123        0.000000  0.000000e+00
bigcom126        0.000000  0.000000e+00
bigcom127        0.000000  0.000000e+00
bigcom137        0.000000  0.000000e+00
bigcom139        0.000000  0.000000e+00
bigcom140        0.000000  0.000000e+00
bigcom143        0.000000  0.000000e+00
bigcom145        0.000000  0.000000e+00
bigcom146        0.000000  0.000000e+00
bigcom147        0.000000  0.000000e+00
bigcom149        0.000000  0.000000e+00
bigcom153        0.000000  0.000000e+00
bigcom154        0.000000  0.000000e+00
bigcom156        0.000000  0.000000e+00
bigcom157        0.000000  0.000000e+00
bigcom158        0.000000  0.000000e+00
bigcom160        0.000000  0.000000e+00
bigcom161        0.000000  0.000000e+00
bigcom162        0.000000  0.000000e+00
bigcom164        0.000000  0.000000e+00
bigcom166        0.000000  0.000000e+00
bigcom167        0.000000 -7.883295e-02
bigcom171        0.000000  0.000000e+00
bigcom173        0.000000  0.000000e+00
bigcom175        0.000000  0.000000e+00
bigcom176        0.000000  0.000000e+00
bigcom177        0.000000  0.000000e+00
bigcom178        0.000000  0.000000e+00
bigcom180        0.000000  0.000000e+00
bigcom181        0.000000  0.000000e+00
bigcom184        0.000000  0.000000e+00
bigcom186        0.000000  0.000000e+00
bigcom187        0.000000  0.000000e+00
bigcom189        0.000000 -9.847478e-02
bigcom194        0.000000  0.000000e+00
bigcom195        0.000000  0.000000e+00
bigcom196        0.000000  0.000000e+00
bigcom204        0.000000  6.460831e+00
bigcom205        0.000000  0.000000e+00
bigcom212        0.000000  0.000000e+00
bigcom214        0.000000  0.000000e+00
bigcom222        0.000000  0.000000e+00
bigcom223        0.000000  0.000000e+00
bigcom226        0.000000  0.000000e+00
bigcom227        0.000000  0.000000e+00
bigcom229        0.000000  0.000000e+00
bigcom233        0.000000  0.000000e+00
bigcom236        0.000000  0.000000e+00
bigcom237        0.000000  0.000000e+00
bigcom246        0.000000  0.000000e+00
bigcom248        0.000000 -3.256667e-03
bigcom249        0.000000  0.000000e+00
bigcom250        0.000000  0.000000e+00
bigcom254        0.000000  0.000000e+00
bigcom266        0.000000  0.000000e+00
bigcom269        0.000000 -1.359711e-01
bigcom272        0.000000  0.000000e+00
bigcom274        0.000000  0.000000e+00
bigcom281        0.000000  0.000000e+00
bigcom291        0.000000  0.000000e+00
bigcom292        0.000000  0.000000e+00
bigcom295        0.000000  0.000000e+00
bigcom299        0.000000  0.000000e+00
bigcom301        0.000000  0.000000e+00
bigcom306        0.000000  0.000000e+00
bigcom309        0.000000  0.000000e+00
bigcom314        0.000000  0.000000e+00
bigcom321        0.000000  0.000000e+00
bigcom341        0.000000  0.000000e+00
bigcom350        0.000000  0.000000e+00
bigcom353        0.000000  0.000000e+00
bigcom359        0.000000  0.000000e+00
bigcom363        0.000000  0.000000e+00
bigcom365        0.000000  0.000000e+00
bigcom385        0.000000  0.000000e+00
bigcom386        0.000000  0.000000e+00
bigcom408        0.000000  0.000000e+00
bigcom412        0.000000  0.000000e+00
bigcom480        0.000000  0.000000e+00
spin_vertex      0.000000 -3.900135e+00
membership_s1    0.000000  5.915621e-01
membership_s3    0.000000  0.000000e+00
membership_s4    0.000000  1.037594e+00
membership_s5    0.000000 -2.464105e-02
membership_s6    0.000000 -1.935212e-01
membership_s7    0.000000 -1.457790e+00
membership_s8    0.000000  0.000000e+00
membership_s9    0.000000  0.000000e+00
membership_s11   0.000000  0.000000e+00
membership_s12   0.000000  0.000000e+00
membership_s14   0.000000  0.000000e+00
membership_s15   0.000000 -4.815443e-01
membership_s16   0.000000  0.000000e+00
membership_s17   0.000000  0.000000e+00
membership_s18   0.000000 -2.341469e-01
membership_s20   0.000000  0.000000e+00
membership_s21   0.000000  0.000000e+00
membership_s22   0.000000  0.000000e+00
membership_s24   0.000000  0.000000e+00
membership_s25   0.000000  0.000000e+00
membership_s26   0.000000  0.000000e+00
membership_s27   0.000000  5.836230e-01
membership_s28   0.000000  0.000000e+00
membership_s30   0.000000 -6.823230e-02
membership_s31   0.000000 -9.230855e-01
membership_s32   0.000000  7.971312e-01
membership_s33   0.000000  0.000000e+00
membership_s36   0.000000 -2.123376e-01
membership_s37   0.000000  0.000000e+00
V1               0.000000 -1.622271e+01
V2               0.000000 -4.570348e+00
pdi              0.000000  1.616685e+02
adhesion         0.000000  5.055008e-04
cohesion         0.000000 -9.859731e-04
inner            0.000000  1.213583e-05
outer            0.000000 -1.585035e-04
ioratio          0.000000 -3.470195e+00
comsize          0.000000  2.273696e-03
[1] "Dataset: high_targets Model GBM, run: 4 of 5 2015-06-22 18:19:30"
Iter   TrainDeviance   ValidDeviance   StepSize   Improve
     1        0.3125            -nan     0.0100    0.0007
     2        0.3078            -nan     0.0100    0.0009
     3        0.3011            -nan     0.0100    0.0008
     4        0.2943            -nan     0.0100    0.0002
     5        0.2888            -nan     0.0100    0.0009
     6        0.2849            -nan     0.0100    0.0009
     7        0.2814            -nan     0.0100    0.0003
     8        0.2775            -nan     0.0100    0.0005
     9        0.2745            -nan     0.0100    0.0001
    10        0.2714            -nan     0.0100    0.0007
    20        0.2425            -nan     0.0100    0.0001
    40        0.2000            -nan     0.0100   -0.0001
    60        0.1702            -nan     0.0100   -0.0000
    80        0.1471            -nan     0.0100    0.0001
   100        0.1315            -nan     0.0100   -0.0001
   120        0.1176            -nan     0.0100   -0.0000
   128        0.1127            -nan     0.0100   -0.0001

[1] "GBM variable coefficients"
                            var      rel.inf
orbit70                 orbit70 6.2897502907
orbit54                 orbit54 4.5629690402
knn                         knn 4.5528816847
outer                     outer 3.7063012900
trans                     trans 3.0133425254
bet                         bet 2.5108815321
V2                           V2 2.3137434960
ratio4                   ratio4 2.2053998631
third                     third 2.1989431777
bigcom28               bigcom28 2.1259455996
orbit65                 orbit65 2.0695807352
orbit49                 orbit49 2.0184010095
walktrap_vertex walktrap_vertex 1.9788744401
V1                           V1 1.9658132615
orbit36                 orbit36 1.7397208027
comsize                 comsize 1.7248431699
ratio1                   ratio1 1.6940154858
orbit56                 orbit56 1.6107698768
ratio5                   ratio5 1.6075250874
pagerank               pagerank 1.5944237869
orbit68                 orbit68 1.5408753502
spin_vertex         spin_vertex 1.4596325620
coreness               coreness 1.3947051203
orbit62                 orbit62 1.3467085434
graph10                 graph10 1.3231171187
orbit46                 orbit46 1.2718012895
orbit18                 orbit18 1.1863170701
constraint           constraint 1.0295170850
orbit20                 orbit20 0.9850590416
orbit25                 orbit25 0.9553556691
orbit28                 orbit28 0.9533480674
ioratio                 ioratio 0.9150020846
graph11                 graph11 0.8780771367
graph20                 graph20 0.8209194463
graph22                 graph22 0.7933222913
ratio6                   ratio6 0.7930069533
orbit31                 orbit31 0.7762508454
orbit35                 orbit35 0.7727433301
orbit66                 orbit66 0.7440464945
adhesion               adhesion 0.7161158850
orbit9                   orbit9 0.6865093013
orbit40                 orbit40 0.6751422114
orbit44                 orbit44 0.6443271142
graph5                   graph5 0.6409444125
orbit21                 orbit21 0.6112027720
graph29                 graph29 0.6040250944
orbit45                 orbit45 0.6039574148
orbit39                 orbit39 0.5790993683
upto_fifth           upto_fifth 0.5784233929
graph9                   graph9 0.5734146634
cohesion               cohesion 0.5476565173
orbit17                 orbit17 0.5287623103
graph28                 graph28 0.5280175944
membership_s1     membership_s1 0.5144126074
orbit61                 orbit61 0.5024633565
orbit50                 orbit50 0.5001242129
orbit55                 orbit55 0.4964902912
orbit27                 orbit27 0.4905519151
sixth                     sixth 0.4819496327
graph15                 graph15 0.4736118705
orbit33                 orbit33 0.4725291002
graph17                 graph17 0.4645263793
inner                     inner 0.4636320531
orbit26                 orbit26 0.4530169777
orbit32                 orbit32 0.4493679903
orbit51                 orbit51 0.4452766467
orbit37                 orbit37 0.4412930515
graph23                 graph23 0.4234827035
orbit57                 orbit57 0.4225931925
graph4                   graph4 0.4219209492
orbit10                 orbit10 0.4206537701
fourth                   fourth 0.4125173349
orbit7                   orbit7 0.4094398787
graph3                   graph3 0.3870426568
orbit63                 orbit63 0.3790691514
upto_second         upto_second 0.3703822505
orbit69                 orbit69 0.3701003885
orbit30                 orbit30 0.3593612119
graph16                 graph16 0.3542334418
graph27                 graph27 0.3538523932
graph0                   graph0 0.3500474169
ratio2                   ratio2 0.3435828312
orbit38                 orbit38 0.3428191773
graph8                   graph8 0.3321182464
bigcom30               bigcom30 0.3149633017
orbit47                 orbit47 0.3109029486
orbit5                   orbit5 0.3039220018
fifth                     fifth 0.2974232773
orbit52                 orbit52 0.2839751857
orbit71                 orbit71 0.2830057554
graph21                 graph21 0.2824862295
upto_fourth         upto_fourth 0.2742518812
graph7                   graph7 0.2730564463
orbit64                 orbit64 0.2557173960
graph12                 graph12 0.2505548538
bigcom3                 bigcom3 0.2503265225
graph14                 graph14 0.2488729574
orbit12                 orbit12 0.2411848305
graph6                   graph6 0.2384493549
orbit4                   orbit4 0.2307732935
orbit24                 orbit24 0.2236219236
ratio3                   ratio3 0.1919329237
orbit22                 orbit22 0.1735069244
upto_third           upto_third 0.1461654990
graph18                 graph18 0.1191436188
second                   second 0.1152076238
graph26                 graph26 0.1149949276
selfinter             selfinter 0.1146637105
graph13                 graph13 0.1086869443
orbit41                 orbit41 0.1062772207
orbit1                   orbit1 0.0971513697
orbit58                 orbit58 0.0930207001
orbit6                   orbit6 0.0879494718
orbit67                 orbit67 0.0820581094
orbit59                 orbit59 0.0789305762
membership_s5     membership_s5 0.0724723857
orbit2                   orbit2 0.0704894319
pdi                         pdi 0.0689543689
graph19                 graph19 0.0573753140
graph1                   graph1 0.0567744785
graph25                 graph25 0.0549326173
orbit11                 orbit11 0.0543962256
orbit16                 orbit16 0.0509073491
orbit29                 orbit29 0.0407254165
membership_s32   membership_s32 0.0356765420
membership_s31   membership_s31 0.0282690611
orbit48                 orbit48 0.0282345828
orbit23                 orbit23 0.0251138310
bigcom40               bigcom40 0.0215748640
graph2                   graph2 0.0214106658
membership_s6     membership_s6 0.0161025992
upto_sixth           upto_sixth 0.0138589507
graph24                 graph24 0.0131327930
orbit13                 orbit13 0.0113208736
AP                           AP 0.0082134018
orbit15                 orbit15 0.0078199512
evcent                   evcent 0.0017763297
close                     close 0.0012556277
bigcom4                 bigcom4 0.0010044918
orbit42                 orbit42 0.0007106517
bigcom44               bigcom44 0.0003266286
orbit0                   orbit0 0.0000000000
orbit3                   orbit3 0.0000000000
orbit8                   orbit8 0.0000000000
orbit14                 orbit14 0.0000000000
orbit19                 orbit19 0.0000000000
orbit34                 orbit34 0.0000000000
orbit43                 orbit43 0.0000000000
orbit53                 orbit53 0.0000000000
orbit60                 orbit60 0.0000000000
orbit72                 orbit72 0.0000000000
ecc                         ecc 0.0000000000
eccrad                   eccrad 0.0000000000
hubscore               hubscore 0.0000000000
first                     first 0.0000000000
bigcom1                 bigcom1 0.0000000000
bigcom2                 bigcom2 0.0000000000
bigcom6                 bigcom6 0.0000000000
bigcom8                 bigcom8 0.0000000000
bigcom9                 bigcom9 0.0000000000
bigcom11               bigcom11 0.0000000000
bigcom13               bigcom13 0.0000000000
bigcom15               bigcom15 0.0000000000
bigcom16               bigcom16 0.0000000000
bigcom21               bigcom21 0.0000000000
bigcom22               bigcom22 0.0000000000
bigcom24               bigcom24 0.0000000000
bigcom26               bigcom26 0.0000000000
bigcom31               bigcom31 0.0000000000
bigcom32               bigcom32 0.0000000000
bigcom33               bigcom33 0.0000000000
bigcom34               bigcom34 0.0000000000
bigcom36               bigcom36 0.0000000000
bigcom37               bigcom37 0.0000000000
bigcom38               bigcom38 0.0000000000
bigcom39               bigcom39 0.0000000000
bigcom43               bigcom43 0.0000000000
bigcom46               bigcom46 0.0000000000
bigcom47               bigcom47 0.0000000000
bigcom49               bigcom49 0.0000000000
bigcom50               bigcom50 0.0000000000
bigcom51               bigcom51 0.0000000000
bigcom52               bigcom52 0.0000000000
bigcom54               bigcom54 0.0000000000
bigcom56               bigcom56 0.0000000000
bigcom62               bigcom62 0.0000000000
bigcom66               bigcom66 0.0000000000
bigcom68               bigcom68 0.0000000000
bigcom69               bigcom69 0.0000000000
bigcom71               bigcom71 0.0000000000
bigcom72               bigcom72 0.0000000000
bigcom73               bigcom73 0.0000000000
bigcom74               bigcom74 0.0000000000
bigcom75               bigcom75 0.0000000000
bigcom76               bigcom76 0.0000000000
bigcom77               bigcom77 0.0000000000
bigcom79               bigcom79 0.0000000000
bigcom80               bigcom80 0.0000000000
bigcom82               bigcom82 0.0000000000
bigcom83               bigcom83 0.0000000000
bigcom84               bigcom84 0.0000000000
bigcom85               bigcom85 0.0000000000
bigcom87               bigcom87 0.0000000000
bigcom89               bigcom89 0.0000000000
bigcom91               bigcom91 0.0000000000
bigcom92               bigcom92 0.0000000000
bigcom93               bigcom93 0.0000000000
bigcom96               bigcom96 0.0000000000
bigcom97               bigcom97 0.0000000000
bigcom98               bigcom98 0.0000000000
bigcom99               bigcom99 0.0000000000
bigcom101             bigcom101 0.0000000000
bigcom104             bigcom104 0.0000000000
bigcom106             bigcom106 0.0000000000
bigcom109             bigcom109 0.0000000000
bigcom113             bigcom113 0.0000000000
bigcom116             bigcom116 0.0000000000
bigcom120             bigcom120 0.0000000000
bigcom123             bigcom123 0.0000000000
bigcom126             bigcom126 0.0000000000
bigcom127             bigcom127 0.0000000000
bigcom137             bigcom137 0.0000000000
bigcom139             bigcom139 0.0000000000
bigcom140             bigcom140 0.0000000000
bigcom143             bigcom143 0.0000000000
bigcom145             bigcom145 0.0000000000
bigcom146             bigcom146 0.0000000000
bigcom147             bigcom147 0.0000000000
bigcom149             bigcom149 0.0000000000
bigcom153             bigcom153 0.0000000000
bigcom154             bigcom154 0.0000000000
bigcom156             bigcom156 0.0000000000
bigcom157             bigcom157 0.0000000000
bigcom158             bigcom158 0.0000000000
bigcom160             bigcom160 0.0000000000
bigcom161             bigcom161 0.0000000000
bigcom162             bigcom162 0.0000000000
bigcom164             bigcom164 0.0000000000
bigcom166             bigcom166 0.0000000000
bigcom167             bigcom167 0.0000000000
bigcom171             bigcom171 0.0000000000
bigcom173             bigcom173 0.0000000000
bigcom175             bigcom175 0.0000000000
bigcom176             bigcom176 0.0000000000
bigcom177             bigcom177 0.0000000000
bigcom178             bigcom178 0.0000000000
bigcom180             bigcom180 0.0000000000
bigcom181             bigcom181 0.0000000000
bigcom184             bigcom184 0.0000000000
bigcom186             bigcom186 0.0000000000
bigcom187             bigcom187 0.0000000000
bigcom189             bigcom189 0.0000000000
bigcom194             bigcom194 0.0000000000
bigcom195             bigcom195 0.0000000000
bigcom196             bigcom196 0.0000000000
bigcom204             bigcom204 0.0000000000
bigcom205             bigcom205 0.0000000000
bigcom212             bigcom212 0.0000000000
bigcom214             bigcom214 0.0000000000
bigcom222             bigcom222 0.0000000000
bigcom223             bigcom223 0.0000000000
bigcom226             bigcom226 0.0000000000
bigcom227             bigcom227 0.0000000000
bigcom229             bigcom229 0.0000000000
bigcom233             bigcom233 0.0000000000
bigcom236             bigcom236 0.0000000000
bigcom237             bigcom237 0.0000000000
bigcom246             bigcom246 0.0000000000
bigcom248             bigcom248 0.0000000000
bigcom249             bigcom249 0.0000000000
bigcom250             bigcom250 0.0000000000
bigcom254             bigcom254 0.0000000000
bigcom266             bigcom266 0.0000000000
bigcom269             bigcom269 0.0000000000
bigcom272             bigcom272 0.0000000000
bigcom274             bigcom274 0.0000000000
bigcom281             bigcom281 0.0000000000
bigcom291             bigcom291 0.0000000000
bigcom292             bigcom292 0.0000000000
bigcom295             bigcom295 0.0000000000
bigcom299             bigcom299 0.0000000000
bigcom301             bigcom301 0.0000000000
bigcom306             bigcom306 0.0000000000
bigcom309             bigcom309 0.0000000000
bigcom314             bigcom314 0.0000000000
bigcom321             bigcom321 0.0000000000
bigcom341             bigcom341 0.0000000000
bigcom350             bigcom350 0.0000000000
bigcom353             bigcom353 0.0000000000
bigcom359             bigcom359 0.0000000000
bigcom363             bigcom363 0.0000000000
bigcom365             bigcom365 0.0000000000
bigcom385             bigcom385 0.0000000000
bigcom386             bigcom386 0.0000000000
bigcom408             bigcom408 0.0000000000
bigcom412             bigcom412 0.0000000000
bigcom480             bigcom480 0.0000000000
membership_s3     membership_s3 0.0000000000
membership_s4     membership_s4 0.0000000000
membership_s7     membership_s7 0.0000000000
membership_s8     membership_s8 0.0000000000
membership_s9     membership_s9 0.0000000000
membership_s11   membership_s11 0.0000000000
membership_s12   membership_s12 0.0000000000
membership_s14   membership_s14 0.0000000000
membership_s15   membership_s15 0.0000000000
membership_s16   membership_s16 0.0000000000
membership_s17   membership_s17 0.0000000000
membership_s18   membership_s18 0.0000000000
membership_s20   membership_s20 0.0000000000
membership_s21   membership_s21 0.0000000000
membership_s22   membership_s22 0.0000000000
membership_s24   membership_s24 0.0000000000
membership_s25   membership_s25 0.0000000000
membership_s26   membership_s26 0.0000000000
membership_s27   membership_s27 0.0000000000
membership_s28   membership_s28 0.0000000000
membership_s30   membership_s30 0.0000000000
membership_s33   membership_s33 0.0000000000
membership_s36   membership_s36 0.0000000000
membership_s37   membership_s37 0.0000000000
[1] "Dataset: high_targets Model RF, run: 4 of 5 2015-06-22 18:19:41"
     |      Out-of-bag   |
Tree |      MSE  %Var(y) |
   1 |  0.07818   218.16 |
   2 |   0.0739   206.21 |
   3 |  0.07085   197.71 |
   4 |  0.06968   194.43 |
   5 |  0.06673   186.21 |
   6 |   0.0609   169.93 |
   7 |  0.05554   154.97 |
   8 |  0.05412   151.00 |
   9 |  0.05207   145.30 |
  10 |  0.05053   140.99 |
  11 |  0.04707   131.35 |
  12 |  0.04557   127.16 |
  13 |   0.0445   124.17 |
  14 |  0.04412   123.12 |
  15 |  0.04421   123.37 |
  16 |  0.04363   121.75 |
  17 |  0.04298   119.92 |
  18 |  0.04224   117.86 |
  19 |  0.04208   117.43 |
  20 |  0.04177   116.54 |
  21 |  0.04208   117.43 |
  22 |  0.04203   117.27 |
  23 |  0.04166   116.24 |
  24 |  0.04064   113.39 |
  25 |  0.04043   112.83 |
  26 |  0.03937   109.86 |
  27 |  0.03972   110.83 |
  28 |  0.03959   110.46 |
  29 |  0.03968   110.72 |
  30 |  0.03959   110.46 |
  31 |  0.03966   110.68 |
  32 |  0.03949   110.20 |
  33 |  0.03923   109.46 |
  34 |  0.03956   110.37 |
  35 |  0.03951   110.24 |
  36 |  0.03945   110.09 |
  37 |  0.03961   110.52 |
  38 |  0.03939   109.91 |
  39 |   0.0393   109.67 |
  40 |  0.03922   109.44 |
  41 |  0.03934   109.78 |
  42 |  0.03929   109.63 |
  43 |  0.03897   108.75 |
  44 |  0.03858   107.66 |
  45 |  0.03837   107.07 |
  46 |  0.03851   107.45 |
  47 |  0.03852   107.49 |
  48 |   0.0385   107.42 |
  49 |  0.03853   107.50 |
  50 |  0.03844   107.26 |
  51 |   0.0382   106.60 |
  52 |  0.03813   106.39 |
  53 |  0.03791   105.79 |
  54 |  0.03782   105.53 |
  55 |    0.038   106.04 |
  56 |  0.03814   106.41 |
  57 |  0.03818   106.53 |
  58 |  0.03832   106.92 |
  59 |  0.03839   107.13 |
  60 |  0.03856   107.61 |
  61 |  0.03864   107.81 |
  62 |  0.03862   107.76 |
  63 |  0.03858   107.65 |
  64 |  0.03849   107.41 |
  65 |  0.03858   107.65 |
  66 |  0.03866   107.88 |
  67 |  0.03863   107.79 |
  68 |  0.03848   107.39 |
  69 |  0.03848   107.37 |
  70 |  0.03844   107.27 |
  71 |  0.03835   107.02 |
  72 |  0.03822   106.65 |
  73 |  0.03823   106.67 |
  74 |  0.03829   106.86 |
  75 |  0.03821   106.63 |
  76 |  0.03812   106.36 |
  77 |  0.03821   106.61 |
  78 |  0.03827   106.78 |
  79 |   0.0383   106.86 |
  80 |  0.03839   107.11 |
  81 |  0.03837   107.07 |
  82 |  0.03825   106.72 |
  83 |  0.03836   107.03 |
  84 |  0.03825   106.74 |
  85 |  0.03832   106.91 |
  86 |  0.03823   106.66 |
  87 |  0.03818   106.53 |
  88 |  0.03813   106.41 |
  89 |  0.03814   106.42 |
  90 |  0.03807   106.22 |
  91 |  0.03821   106.61 |
  92 |  0.03813   106.41 |
  93 |  0.03809   106.29 |
  94 |  0.03803   106.10 |
  95 |  0.03795   105.89 |
  96 |  0.03796   105.93 |
  97 |  0.03799   106.00 |
  98 |    0.038   106.04 |
  99 |  0.03802   106.08 |
 100 |  0.03798   105.98 |
[1] "Random Forest variable coefficients"
                      %IncMSE IncNodePurity
graph0           2.837602e-04  4.332306e-02
graph1           1.700115e-03  1.352608e-01
graph2           4.958864e-04  4.237261e-02
graph3           1.730447e-04  1.530390e-01
graph4           1.304001e-03  2.141776e-01
graph5           5.794890e-04  2.143718e-01
graph6           1.472426e-05  9.498844e-02
graph7           3.047091e-04  1.699231e-02
graph8           1.203719e-03  4.566222e-02
graph9           3.431137e-04  7.262635e-02
graph10          9.588438e-04  1.684427e-01
graph11          6.336053e-04  1.186736e-01
graph12          7.673324e-04  8.574169e-02
graph13         -8.126084e-05  4.306124e-02
graph14          8.322021e-04  2.087107e-01
graph15          8.037855e-05  4.625344e-02
graph16          1.241196e-04  1.231849e-01
graph17          8.499288e-04  4.805184e-02
graph18          2.959610e-05  1.888025e-02
graph19          2.252297e-04  4.119524e-02
graph20          1.386378e-03  2.219794e-01
graph21         -2.383891e-05  1.317121e-01
graph22          2.892709e-03  1.502036e-01
graph23          1.011677e-03  1.236435e-01
graph24          1.035912e-05  7.343056e-02
graph25         -3.927909e-05  1.381468e-01
graph26          1.043792e-03  1.109715e-01
graph27          9.756712e-03  3.245648e-01
graph28          4.649734e-03  3.437234e-01
graph29          2.867611e-03  3.087984e-01
orbit0           7.047710e-04  4.863967e-02
orbit1           1.243514e-03  1.421008e-01
orbit2           1.070058e-03  1.043653e-01
orbit3           1.641850e-03  2.971674e-02
orbit4           7.065314e-04  2.387949e-01
orbit5           2.027847e-03  3.221260e-01
orbit6           1.710061e-03  1.938583e-01
orbit7           4.113627e-03  2.525510e-01
orbit8           2.842370e-04  1.669539e-01
orbit9           1.909507e-03  1.485767e-01
orbit10          2.260974e-03  1.835309e-01
orbit11          5.179440e-05  2.188745e-02
orbit12          1.542125e-03  2.238946e-01
orbit13          1.285078e-05  4.648860e-02
orbit14          1.299432e-03  2.011925e-01
orbit15         -9.983029e-07  1.777626e-01
orbit16          5.090423e-04  9.618313e-02
orbit17          2.613484e-04  4.433551e-02
orbit18          6.321681e-04  4.342165e-01
orbit19          2.657036e-04  7.240109e-02
orbit20          2.150830e-03  2.413625e-01
orbit21          4.923478e-04  1.561559e-01
orbit22          4.361981e-04  2.120474e-01
orbit23          4.510974e-03  1.219573e-01
orbit24          2.565053e-04  1.005278e-01
orbit25          7.802613e-04  3.585842e-01
orbit26          7.355006e-04  1.205507e-01
orbit27          5.333675e-05  1.100085e-01
orbit28          1.809461e-04  2.673507e-01
orbit29         -2.680965e-05  9.411765e-03
orbit30         -1.652586e-04  1.214920e-01
orbit31          5.260915e-04  1.911202e-01
orbit32          9.722458e-04  1.441088e-01
orbit33          7.491365e-04  1.308102e-01
orbit34          3.224667e-04  1.117940e-01
orbit35          9.464729e-04  1.574392e-01
orbit36          2.975970e-04  1.200068e-01
orbit37          1.689996e-04  4.096207e-02
orbit38          6.113893e-04  1.250809e-01
orbit39          4.887241e-04  3.370332e-01
orbit40          3.982449e-03  3.185079e-01
orbit41          2.499934e-03  2.879999e-01
orbit42          1.082634e-04  3.765664e-02
orbit43          9.862082e-04  6.728818e-02
orbit44          1.367499e-03  6.798364e-02
orbit45          1.071596e-04  1.531067e-01
orbit46          1.435703e-03  1.080739e-01
orbit47          9.884971e-05  2.312621e-02
orbit48          6.882136e-04  7.428570e-02
orbit49          9.575926e-04  2.449073e-01
orbit50         -1.570137e-05  1.532158e-01
orbit51         -9.649214e-05  1.001459e-01
orbit52          1.958381e-03  1.601278e-01
orbit53         -2.955013e-05  4.189064e-02
orbit54          6.541695e-03  6.776113e-01
orbit55          3.580465e-04  2.336174e-02
orbit56          3.850436e-03  2.075915e-01
orbit57          5.320066e-04  1.083138e-01
orbit58          4.126136e-04  1.064456e-01
orbit59          1.095273e-03  2.596383e-01
orbit60          5.691847e-05  9.232990e-02
orbit61          3.577692e-04  1.489461e-01
orbit62          1.112139e-03  2.794586e-01
orbit63          3.062765e-03  1.176602e-01
orbit64          3.240482e-03  1.898738e-01
orbit65          1.237657e-02  7.852819e-01
orbit66          3.437125e-04  9.563509e-02
orbit67          1.124725e-03  2.504941e-02
orbit68          1.511340e-02  4.038216e-01
orbit69          3.007750e-04  1.837461e-01
orbit70          1.283083e-02  1.315243e+00
orbit71          2.715203e-04  1.281036e-01
orbit72          3.149709e-03  2.194015e-01
AP               1.126776e-04  1.407850e-02
bet              3.062091e-03  6.306417e-01
ecc              0.000000e+00  0.000000e+00
eccrad          -1.384875e-05  4.550310e-02
close            1.422764e-04  3.035408e-02
constraint       4.951726e-04  2.137832e-01
coreness         1.530250e-04  4.570129e-01
knn              9.704377e-04  4.513481e-01
hubscore         8.475120e-05  2.485330e-01
pagerank         2.393664e-03  3.904873e-01
trans            2.332401e-03  6.010067e-01
evcent           4.329830e-04  2.181329e-01
first            9.456265e-05  2.074592e-02
upto_second      4.991060e-04  1.413402e-01
upto_third       1.694915e-04  1.794643e-02
upto_fourth      2.915413e-03  1.384356e-01
upto_fifth       1.439816e-03  1.205912e-01
upto_sixth       7.485154e-05  3.500124e-03
second           1.375617e-03  8.932363e-02
third            1.481324e-03  2.600152e-01
fourth           9.801818e-04  2.055698e-01
fifth            1.059619e-03  2.402505e-01
sixth            2.906480e-03  3.885315e-01
ratio1           9.153166e-04  3.192061e-01
ratio2           8.544450e-04  3.329991e-01
ratio3           1.566696e-03  3.083412e-01
ratio4           1.794371e-03  5.048472e-01
ratio5           2.026032e-04  5.648029e-01
ratio6           1.529846e-03  2.346459e-01
selfinter       -1.344861e-04  6.148522e-02
walktrap_vertex  3.089970e-04  4.668673e-01
bigcom1          0.000000e+00  0.000000e+00
bigcom2          0.000000e+00  0.000000e+00
bigcom3          3.982569e-04  6.892794e-02
bigcom4          2.881844e-05  2.222222e-02
bigcom6          0.000000e+00  0.000000e+00
bigcom8          0.000000e+00  0.000000e+00
bigcom9          0.000000e+00  0.000000e+00
bigcom11         0.000000e+00  0.000000e+00
bigcom13         0.000000e+00  0.000000e+00
bigcom15         0.000000e+00  0.000000e+00
bigcom16         0.000000e+00  0.000000e+00
bigcom21         0.000000e+00  0.000000e+00
bigcom22         0.000000e+00  0.000000e+00
bigcom24         0.000000e+00  0.000000e+00
bigcom26         0.000000e+00  0.000000e+00
bigcom28         1.771250e-03  3.358237e-01
bigcom30         2.482329e-04  1.333791e-01
bigcom31         0.000000e+00  0.000000e+00
bigcom32         0.000000e+00  0.000000e+00
bigcom33         0.000000e+00  0.000000e+00
bigcom34         0.000000e+00  0.000000e+00
bigcom36         0.000000e+00  0.000000e+00
bigcom37         0.000000e+00  0.000000e+00
bigcom38         0.000000e+00  0.000000e+00
bigcom39         0.000000e+00  0.000000e+00
bigcom40        -2.801120e-05  3.318473e-02
bigcom43         0.000000e+00  0.000000e+00
bigcom44         0.000000e+00  2.222222e-02
bigcom46         0.000000e+00  6.746974e-02
bigcom47         0.000000e+00  0.000000e+00
bigcom49         0.000000e+00  0.000000e+00
bigcom50         0.000000e+00  0.000000e+00
bigcom51         0.000000e+00  0.000000e+00
bigcom52         0.000000e+00  0.000000e+00
bigcom54         0.000000e+00  0.000000e+00
bigcom56         0.000000e+00  0.000000e+00
bigcom62         0.000000e+00  0.000000e+00
bigcom66         0.000000e+00  0.000000e+00
bigcom68         0.000000e+00  0.000000e+00
bigcom69         0.000000e+00  0.000000e+00
bigcom71         0.000000e+00  4.926974e-01
bigcom72         0.000000e+00  0.000000e+00
bigcom73         0.000000e+00  7.646074e-01
bigcom74         0.000000e+00  0.000000e+00
bigcom75         0.000000e+00  0.000000e+00
bigcom76         0.000000e+00  0.000000e+00
bigcom77         0.000000e+00  0.000000e+00
bigcom79         0.000000e+00  0.000000e+00
bigcom80         0.000000e+00  0.000000e+00
bigcom82         0.000000e+00  0.000000e+00
bigcom83         0.000000e+00  0.000000e+00
bigcom84         0.000000e+00  0.000000e+00
bigcom85         0.000000e+00  0.000000e+00
bigcom87         0.000000e+00  0.000000e+00
bigcom89         0.000000e+00  0.000000e+00
bigcom91         0.000000e+00  0.000000e+00
bigcom92        -7.190988e-05  5.031769e-01
bigcom93         0.000000e+00  0.000000e+00
bigcom96         0.000000e+00  0.000000e+00
bigcom97         0.000000e+00  0.000000e+00
bigcom98         0.000000e+00  0.000000e+00
bigcom99         0.000000e+00  0.000000e+00
bigcom101        0.000000e+00  0.000000e+00
bigcom104        0.000000e+00  0.000000e+00
bigcom106        0.000000e+00  0.000000e+00
bigcom109        0.000000e+00  0.000000e+00
bigcom113        0.000000e+00  0.000000e+00
bigcom116        0.000000e+00  0.000000e+00
bigcom120        0.000000e+00  0.000000e+00
bigcom123        0.000000e+00  0.000000e+00
bigcom126        0.000000e+00  0.000000e+00
bigcom127        0.000000e+00  0.000000e+00
bigcom137        0.000000e+00  0.000000e+00
bigcom139        0.000000e+00  0.000000e+00
bigcom140        0.000000e+00  0.000000e+00
bigcom143        0.000000e+00  0.000000e+00
bigcom145        0.000000e+00  0.000000e+00
bigcom146        0.000000e+00  0.000000e+00
bigcom147        0.000000e+00  0.000000e+00
bigcom149        0.000000e+00  0.000000e+00
bigcom153        0.000000e+00  0.000000e+00
bigcom154        0.000000e+00  0.000000e+00
bigcom156        0.000000e+00  0.000000e+00
bigcom157        0.000000e+00  0.000000e+00
bigcom158        0.000000e+00  0.000000e+00
bigcom160        0.000000e+00  0.000000e+00
bigcom161        0.000000e+00  0.000000e+00
bigcom162        0.000000e+00  0.000000e+00
bigcom164        0.000000e+00  0.000000e+00
bigcom166        0.000000e+00  0.000000e+00
bigcom167        0.000000e+00  0.000000e+00
bigcom171        0.000000e+00  0.000000e+00
bigcom173        0.000000e+00  0.000000e+00
bigcom175        0.000000e+00  0.000000e+00
bigcom176        0.000000e+00  0.000000e+00
bigcom177        0.000000e+00  0.000000e+00
bigcom178        0.000000e+00  0.000000e+00
bigcom180        0.000000e+00  0.000000e+00
bigcom181        0.000000e+00  0.000000e+00
bigcom184        0.000000e+00  0.000000e+00
bigcom186        0.000000e+00  0.000000e+00
bigcom187        0.000000e+00  0.000000e+00
bigcom189        0.000000e+00  0.000000e+00
bigcom194        0.000000e+00  0.000000e+00
bigcom195        0.000000e+00  0.000000e+00
bigcom196        0.000000e+00  0.000000e+00
bigcom204        0.000000e+00  2.756303e-01
bigcom205        0.000000e+00  0.000000e+00
bigcom212        0.000000e+00  0.000000e+00
bigcom214        0.000000e+00  0.000000e+00
bigcom222        0.000000e+00  0.000000e+00
bigcom223        0.000000e+00  0.000000e+00
bigcom226        0.000000e+00  0.000000e+00
bigcom227        0.000000e+00  0.000000e+00
bigcom229        0.000000e+00  0.000000e+00
bigcom233        0.000000e+00  0.000000e+00
bigcom236        0.000000e+00  0.000000e+00
bigcom237        0.000000e+00  0.000000e+00
bigcom246        0.000000e+00  0.000000e+00
bigcom248        0.000000e+00  0.000000e+00
bigcom249        0.000000e+00  0.000000e+00
bigcom250        0.000000e+00  0.000000e+00
bigcom254        0.000000e+00  0.000000e+00
bigcom266        0.000000e+00  0.000000e+00
bigcom269        0.000000e+00  0.000000e+00
bigcom272        0.000000e+00  0.000000e+00
bigcom274        0.000000e+00  0.000000e+00
bigcom281        0.000000e+00  0.000000e+00
bigcom291        0.000000e+00  0.000000e+00
bigcom292        0.000000e+00  0.000000e+00
bigcom295        0.000000e+00  0.000000e+00
bigcom299        0.000000e+00  0.000000e+00
bigcom301        0.000000e+00  0.000000e+00
bigcom306        0.000000e+00  0.000000e+00
bigcom309        0.000000e+00  0.000000e+00
bigcom314        0.000000e+00  0.000000e+00
bigcom321        0.000000e+00  0.000000e+00
bigcom341        0.000000e+00  0.000000e+00
bigcom350        0.000000e+00  0.000000e+00
bigcom353        0.000000e+00  0.000000e+00
bigcom359        0.000000e+00  0.000000e+00
bigcom363        0.000000e+00  0.000000e+00
bigcom365        0.000000e+00  0.000000e+00
bigcom385        0.000000e+00  0.000000e+00
bigcom386        0.000000e+00  0.000000e+00
bigcom408        0.000000e+00  0.000000e+00
bigcom412        0.000000e+00  0.000000e+00
bigcom480        0.000000e+00  0.000000e+00
spin_vertex      2.410365e-04  6.167978e-01
membership_s1    9.641599e-05  1.150265e-02
membership_s3    0.000000e+00  0.000000e+00
membership_s4    0.000000e+00  3.028571e-02
membership_s5    2.615353e-05  6.931985e-02
membership_s6   -2.891486e-05  7.109983e-03
membership_s7    0.000000e+00  0.000000e+00
membership_s8    0.000000e+00  0.000000e+00
membership_s9    0.000000e+00  0.000000e+00
membership_s11   0.000000e+00  0.000000e+00
membership_s12   0.000000e+00  0.000000e+00
membership_s14   0.000000e+00  0.000000e+00
membership_s15   0.000000e+00  0.000000e+00
membership_s16   0.000000e+00  0.000000e+00
membership_s17   0.000000e+00  0.000000e+00
membership_s18   0.000000e+00  0.000000e+00
membership_s20   0.000000e+00  0.000000e+00
membership_s21   0.000000e+00  0.000000e+00
membership_s22   0.000000e+00  0.000000e+00
membership_s24   0.000000e+00  0.000000e+00
membership_s25   0.000000e+00  0.000000e+00
membership_s26   0.000000e+00  0.000000e+00
membership_s27   0.000000e+00  0.000000e+00
membership_s28   0.000000e+00  0.000000e+00
membership_s30   1.493576e-04  6.825797e-03
membership_s31   5.804177e-06  2.237834e-02
membership_s32  -2.673797e-05  1.830444e-03
membership_s33   0.000000e+00  0.000000e+00
membership_s36   2.754821e-05  1.875000e-02
membership_s37   0.000000e+00  1.734723e-20
V1               3.816050e-04  3.552076e-01
V2               3.280188e-04  2.746171e-01
pdi              2.785515e-05  1.823820e-02
adhesion         7.429959e-04  2.968303e-01
cohesion         5.150961e-04  4.187921e-01
inner            5.254709e-04  3.414465e-01
outer           -5.060047e-04  1.171084e+00
ioratio          3.132885e-04  2.164147e-01
comsize          5.094794e-04  1.125993e+00
[1] "Dataset: high_targets Model GLM, run: 4 of 5 2015-06-22 18:19:49"
[1] "glmnet variable coefficients"
                     [,1]          [,2]
(Intercept)     -3.252885 -2.439679e+03
graph0           0.000000 -4.844605e-03
graph1           0.000000 -9.077584e-05
graph2           0.000000 -1.563166e-03
graph3           0.000000 -6.980218e-07
graph4           0.000000 -6.749903e-08
graph5           0.000000 -1.771920e-05
graph6           0.000000 -1.990852e-07
graph7           0.000000  1.812878e-05
graph8           0.000000  2.961988e-03
graph9           0.000000 -1.963637e-09
graph10          0.000000 -1.548245e-09
graph11          0.000000 -2.036685e-10
graph12          0.000000  0.000000e+00
graph13          0.000000  0.000000e+00
graph14          0.000000 -2.099489e-09
graph15          0.000000  2.230198e-06
graph16          0.000000  0.000000e+00
graph17          0.000000  0.000000e+00
graph18          0.000000  6.528745e-08
graph19          0.000000  5.301900e-08
graph20          0.000000 -2.199671e-06
graph21          0.000000  1.565743e-06
graph22          0.000000 -6.210438e-07
graph23          0.000000 -1.444754e-06
graph24          0.000000  5.242612e-06
graph25          0.000000  0.000000e+00
graph26          0.000000  0.000000e+00
graph27          0.000000  2.493626e-05
graph28          0.000000  7.426286e-05
graph29          0.000000 -2.502060e-03
orbit0           0.000000 -4.418226e-03
orbit1           0.000000 -3.670599e-05
orbit2           0.000000 -1.189849e-04
orbit3           0.000000 -1.227956e-03
orbit4           0.000000 -6.083478e-07
orbit5           0.000000 -9.510652e-07
orbit6           0.000000  0.000000e+00
orbit7           0.000000 -8.996958e-08
orbit8           0.000000 -2.447699e-05
orbit9           0.000000  1.182389e-04
orbit10          0.000000 -3.508775e-07
orbit11          0.000000 -1.654316e-06
orbit12          0.000000  3.176205e-04
orbit13          0.000000  1.209872e-05
orbit14          0.000000  2.845682e-03
orbit15          0.000000  0.000000e+00
orbit16          0.000000 -3.521641e-08
orbit17          0.000000  1.560252e-09
orbit18          0.000000  5.412907e-09
orbit19          0.000000 -2.418864e-08
orbit20          0.000000 -3.276945e-09
orbit21          0.000000 -2.146619e-09
orbit22          0.000000 -5.387204e-10
orbit23          0.000000  0.000000e+00
orbit24          0.000000  0.000000e+00
orbit25          0.000000  1.806679e-09
orbit26          0.000000  0.000000e+00
orbit27          0.000000  6.555383e-06
orbit28          0.000000 -6.702824e-07
orbit29          0.000000 -3.910689e-08
orbit30          0.000000  8.534949e-08
orbit31          0.000000  8.995823e-10
orbit32          0.000000 -1.165137e-08
orbit33          0.000000 -1.399555e-09
orbit34          0.000000  1.896502e-06
orbit35          0.000000 -4.500442e-06
orbit36          0.000000  1.685726e-07
orbit37          0.000000  2.646087e-10
orbit38          0.000000 -2.141417e-07
orbit39          0.000000  1.183541e-05
orbit40          0.000000  4.744254e-07
orbit41          0.000000  0.000000e+00
orbit42          0.000000  0.000000e+00
orbit43          0.000000  1.445872e-05
orbit44          0.000000  0.000000e+00
orbit45          0.000000  2.897558e-05
orbit46          0.000000 -1.249290e-05
orbit47          0.000000  7.344700e-07
orbit48          0.000000  4.979351e-07
orbit49          0.000000  1.726544e-06
orbit50          0.000000 -7.298426e-06
orbit51          0.000000  1.343833e-05
orbit52          0.000000 -4.422178e-05
orbit53          0.000000  3.959525e-06
orbit54          0.000000  4.001741e-05
orbit55          0.000000 -7.145210e-06
orbit56          0.000000 -5.290221e-06
orbit57          0.000000 -8.543691e-06
orbit58          0.000000  7.408900e-09
orbit59          0.000000  1.117119e-05
orbit60          0.000000  7.097256e-06
orbit61          0.000000  1.934802e-05
orbit62          0.000000  7.980676e-05
orbit63          0.000000  7.367051e-05
orbit64          0.000000 -1.653410e-04
orbit65          0.000000 -1.370505e-04
orbit66          0.000000 -7.696135e-05
orbit67          0.000000  1.686973e-05
orbit68          0.000000 -6.234996e-05
orbit69          0.000000  4.850713e-04
orbit70          0.000000  1.206424e-03
orbit71          0.000000  2.158242e-05
orbit72          0.000000 -2.406157e-03
AP               0.000000  5.345212e-01
bet              0.000000  3.689943e-06
ecc              0.000000 -1.144498e+00
eccrad           0.000000 -6.550925e+00
close            0.000000  8.695729e-01
constraint       0.000000 -9.248393e+01
coreness         0.000000  7.306738e-02
knn              0.000000 -6.712043e-02
hubscore         0.000000  2.453939e+00
pagerank         0.000000 -2.630054e+03
trans            0.000000  2.772411e+01
evcent           0.000000  3.616306e+00
first            0.000000 -4.699406e-03
upto_second      0.000000  0.000000e+00
upto_third       0.000000  0.000000e+00
upto_fourth      0.000000 -1.267654e-05
upto_fifth       0.000000  6.885879e-02
upto_sixth       0.000000  1.147063e-01
second           0.000000  0.000000e+00
third            0.000000  1.021791e-06
fourth           0.000000  0.000000e+00
fifth            0.000000  2.039663e-03
sixth            0.000000 -7.070937e-02
ratio1           0.000000  6.462212e-04
ratio2           0.000000 -3.455899e-01
ratio3           0.000000  7.830339e+00
ratio4           0.000000  1.839724e+01
ratio5           0.000000  9.370736e+00
ratio6           0.000000  6.114234e+00
selfinter        0.000000  6.535563e-01
walktrap_vertex  0.000000  2.085106e+00
bigcom1          0.000000 -5.637467e-02
bigcom2          0.000000  0.000000e+00
bigcom3          0.000000  2.135108e+00
bigcom4          0.000000  0.000000e+00
bigcom6          0.000000  0.000000e+00
bigcom8          0.000000 -2.584501e-01
bigcom9          0.000000  0.000000e+00
bigcom11         0.000000  0.000000e+00
bigcom13         0.000000  0.000000e+00
bigcom15         0.000000 -2.742074e-01
bigcom16         0.000000  0.000000e+00
bigcom21         0.000000  0.000000e+00
bigcom22         0.000000 -1.428806e+00
bigcom24         0.000000  0.000000e+00
bigcom26         0.000000 -7.101701e-02
bigcom28         0.000000  6.070735e-01
bigcom30         0.000000  2.531246e+00
bigcom31         0.000000  0.000000e+00
bigcom32         0.000000  0.000000e+00
bigcom33         0.000000  0.000000e+00
bigcom34         0.000000  0.000000e+00
bigcom36         0.000000  0.000000e+00
bigcom37         0.000000  0.000000e+00
bigcom38         0.000000  0.000000e+00
bigcom39         0.000000  0.000000e+00
bigcom40         0.000000  1.173848e+00
bigcom43         0.000000  0.000000e+00
bigcom44         0.000000 -2.232070e+00
bigcom46         0.000000  7.078653e+00
bigcom47         0.000000  0.000000e+00
bigcom49         0.000000  0.000000e+00
bigcom50         0.000000  0.000000e+00
bigcom51         0.000000  0.000000e+00
bigcom52         0.000000  0.000000e+00
bigcom54         0.000000  0.000000e+00
bigcom56         0.000000  0.000000e+00
bigcom62         0.000000  0.000000e+00
bigcom66         0.000000  0.000000e+00
bigcom68         0.000000  0.000000e+00
bigcom69         0.000000  0.000000e+00
bigcom71         0.000000  1.184635e+01
bigcom72         0.000000  0.000000e+00
bigcom73         0.000000  7.663926e+00
bigcom74         0.000000  0.000000e+00
bigcom75         0.000000  0.000000e+00
bigcom76         0.000000  0.000000e+00
bigcom77         0.000000  0.000000e+00
bigcom79         0.000000  0.000000e+00
bigcom80         0.000000  0.000000e+00
bigcom82         0.000000  0.000000e+00
bigcom83         0.000000  0.000000e+00
bigcom84         0.000000  0.000000e+00
bigcom85         0.000000  0.000000e+00
bigcom87         0.000000  0.000000e+00
bigcom89         0.000000  0.000000e+00
bigcom91         0.000000  0.000000e+00
bigcom92         0.000000  6.686142e+00
bigcom93         0.000000  0.000000e+00
bigcom96         0.000000  0.000000e+00
bigcom97         0.000000  0.000000e+00
bigcom98         0.000000  0.000000e+00
bigcom99         0.000000  0.000000e+00
bigcom101        0.000000  0.000000e+00
bigcom104        0.000000  0.000000e+00
bigcom106        0.000000  0.000000e+00
bigcom109        0.000000  0.000000e+00
bigcom113        0.000000  0.000000e+00
bigcom116        0.000000  0.000000e+00
bigcom120        0.000000  0.000000e+00
bigcom123        0.000000  0.000000e+00
bigcom126        0.000000  0.000000e+00
bigcom127        0.000000  0.000000e+00
bigcom137        0.000000  0.000000e+00
bigcom139        0.000000  0.000000e+00
bigcom140        0.000000  0.000000e+00
bigcom143        0.000000  0.000000e+00
bigcom145        0.000000  0.000000e+00
bigcom146        0.000000  0.000000e+00
bigcom147        0.000000  0.000000e+00
bigcom149        0.000000  0.000000e+00
bigcom153        0.000000  0.000000e+00
bigcom154        0.000000  0.000000e+00
bigcom156        0.000000  0.000000e+00
bigcom157        0.000000  0.000000e+00
bigcom158        0.000000  0.000000e+00
bigcom160        0.000000  0.000000e+00
bigcom161        0.000000  0.000000e+00
bigcom162        0.000000  0.000000e+00
bigcom164        0.000000  0.000000e+00
bigcom166        0.000000  0.000000e+00
bigcom167        0.000000  0.000000e+00
bigcom171        0.000000  0.000000e+00
bigcom173        0.000000  0.000000e+00
bigcom175        0.000000  0.000000e+00
bigcom176        0.000000  0.000000e+00
bigcom177        0.000000  0.000000e+00
bigcom178        0.000000  0.000000e+00
bigcom180        0.000000  0.000000e+00
bigcom181        0.000000  0.000000e+00
bigcom184        0.000000  0.000000e+00
bigcom186        0.000000  0.000000e+00
bigcom187        0.000000  0.000000e+00
bigcom189        0.000000  0.000000e+00
bigcom194        0.000000  0.000000e+00
bigcom195        0.000000  0.000000e+00
bigcom196        0.000000  0.000000e+00
bigcom204        0.000000  9.029481e+00
bigcom205        0.000000  0.000000e+00
bigcom212        0.000000  0.000000e+00
bigcom214        0.000000  0.000000e+00
bigcom222        0.000000  0.000000e+00
bigcom223        0.000000  0.000000e+00
bigcom226        0.000000  0.000000e+00
bigcom227        0.000000  0.000000e+00
bigcom229        0.000000  0.000000e+00
bigcom233        0.000000  0.000000e+00
bigcom236        0.000000  0.000000e+00
bigcom237        0.000000  0.000000e+00
bigcom246        0.000000  0.000000e+00
bigcom248        0.000000  0.000000e+00
bigcom249        0.000000  0.000000e+00
bigcom250        0.000000  0.000000e+00
bigcom254        0.000000  0.000000e+00
bigcom266        0.000000  0.000000e+00
bigcom269        0.000000  0.000000e+00
bigcom272        0.000000  0.000000e+00
bigcom274        0.000000  0.000000e+00
bigcom281        0.000000  0.000000e+00
bigcom291        0.000000  0.000000e+00
bigcom292        0.000000  0.000000e+00
bigcom295        0.000000  0.000000e+00
bigcom299        0.000000  0.000000e+00
bigcom301        0.000000  0.000000e+00
bigcom306        0.000000  0.000000e+00
bigcom309        0.000000  0.000000e+00
bigcom314        0.000000  0.000000e+00
bigcom321        0.000000  0.000000e+00
bigcom341        0.000000  0.000000e+00
bigcom350        0.000000  0.000000e+00
bigcom353        0.000000  0.000000e+00
bigcom359        0.000000  0.000000e+00
bigcom363        0.000000  0.000000e+00
bigcom365        0.000000  0.000000e+00
bigcom385        0.000000  0.000000e+00
bigcom386        0.000000  0.000000e+00
bigcom408        0.000000  0.000000e+00
bigcom412        0.000000  0.000000e+00
bigcom480        0.000000  0.000000e+00
spin_vertex      0.000000 -3.796627e+00
membership_s1    0.000000  9.456666e-01
membership_s3    0.000000  0.000000e+00
membership_s4    0.000000  2.751163e-01
membership_s5    0.000000  4.268550e-02
membership_s6    0.000000  0.000000e+00
membership_s7    0.000000 -1.868709e+00
membership_s8    0.000000  0.000000e+00
membership_s9    0.000000  0.000000e+00
membership_s11   0.000000  0.000000e+00
membership_s12   0.000000  0.000000e+00
membership_s14   0.000000  0.000000e+00
membership_s15   0.000000 -6.976335e-01
membership_s16   0.000000  0.000000e+00
membership_s17   0.000000  0.000000e+00
membership_s18   0.000000  0.000000e+00
membership_s20   0.000000  0.000000e+00
membership_s21   0.000000  0.000000e+00
membership_s22   0.000000  0.000000e+00
membership_s24   0.000000  0.000000e+00
membership_s25   0.000000  0.000000e+00
membership_s26   0.000000  0.000000e+00
membership_s27   0.000000 -1.334107e+00
membership_s28   0.000000  0.000000e+00
membership_s30   0.000000  3.096212e-01
membership_s31   0.000000 -2.423840e-03
membership_s32   0.000000  3.433501e-01
membership_s33   0.000000  0.000000e+00
membership_s36   0.000000 -6.891405e-01
membership_s37   0.000000  0.000000e+00
V1               0.000000 -2.719340e+01
V2               0.000000 -3.373516e+00
pdi              0.000000 -7.851093e+02
adhesion         0.000000  7.872045e-05
cohesion         0.000000 -1.955222e-04
inner            0.000000 -2.289679e-04
outer            0.000000  1.159103e-04
ioratio          0.000000  4.008630e-01
comsize          0.000000  2.191248e-03
[1] "Dataset: high_targets Model GBM, run: 5 of 5 2015-06-22 18:20:05"
Iter   TrainDeviance   ValidDeviance   StepSize   Improve
     1        0.3647            -nan     0.0100    0.0011
     2        0.3592            -nan     0.0100    0.0003
     3        0.3549            -nan     0.0100    0.0005
     4        0.3493            -nan     0.0100    0.0013
     5        0.3422            -nan     0.0100    0.0012
     6        0.3355            -nan     0.0100    0.0016
     7        0.3300            -nan     0.0100    0.0004
     8        0.3252            -nan     0.0100    0.0003
     9        0.3218            -nan     0.0100    0.0004
    10        0.3183            -nan     0.0100    0.0004
    20        0.2825            -nan     0.0100    0.0000
    40        0.2369            -nan     0.0100    0.0000
    60        0.2040            -nan     0.0100    0.0002
    80        0.1805            -nan     0.0100    0.0002
   100        0.1598            -nan     0.0100   -0.0001
   120        0.1434            -nan     0.0100   -0.0001
   128        0.1371            -nan     0.0100   -0.0001

[1] "GBM variable coefficients"
                            var      rel.inf
orbit70                 orbit70 5.8759337380
knn                         knn 5.1518118913
trans                     trans 4.9283023045
outer                     outer 4.6387360190
comsize                 comsize 3.1861988585
orbit62                 orbit62 2.9063002777
ratio5                   ratio5 2.7902999213
pagerank               pagerank 2.7641917903
ratio1                   ratio1 2.4373775197
orbit54                 orbit54 2.3813841740
ratio4                   ratio4 2.3322494785
orbit65                 orbit65 2.0133474138
graph27                 graph27 1.8952820076
bet                         bet 1.6719316586
spin_vertex         spin_vertex 1.6448080422
graph11                 graph11 1.4587758322
orbit39                 orbit39 1.4297227435
orbit56                 orbit56 1.4151360732
bigcom28               bigcom28 1.2563825605
V2                           V2 1.2350701100
graph29                 graph29 1.2339619169
walktrap_vertex walktrap_vertex 1.2045939760
sixth                     sixth 1.1168005812
V1                           V1 1.0408386183
orbit49                 orbit49 1.0260104546
inner                     inner 1.0245112576
orbit46                 orbit46 1.0150564050
orbit36                 orbit36 0.9816836461
ratio6                   ratio6 0.9562831494
orbit45                 orbit45 0.9164732890
orbit18                 orbit18 0.9085066917
orbit68                 orbit68 0.8853689157
adhesion               adhesion 0.8468748544
orbit63                 orbit63 0.8425575515
graph20                 graph20 0.8065156229
cohesion               cohesion 0.7755498423
fifth                     fifth 0.7330000376
orbit31                 orbit31 0.7179274810
graph16                 graph16 0.7024370550
graph22                 graph22 0.6962522727
bigcom3                 bigcom3 0.6939909552
ioratio                 ioratio 0.6939255536
orbit25                 orbit25 0.6925098998
orbit47                 orbit47 0.6865056123
constraint           constraint 0.6853546355
ratio2                   ratio2 0.6723611471
orbit21                 orbit21 0.6334191291
orbit50                 orbit50 0.6305705127
graph17                 graph17 0.6305116706
orbit1                   orbit1 0.6296493994
graph4                   graph4 0.6169659276
orbit69                 orbit69 0.6028429944
orbit20                 orbit20 0.5873062972
upto_sixth           upto_sixth 0.5849386827
membership_s1     membership_s1 0.5823612776
orbit9                   orbit9 0.5524193251
orbit40                 orbit40 0.5495398457
graph21                 graph21 0.5416213845
orbit24                 orbit24 0.5226379208
graph25                 graph25 0.5190371602
graph6                   graph6 0.4783516902
third                     third 0.4731785079
graph28                 graph28 0.4554172916
orbit66                 orbit66 0.4432580107
upto_fourth         upto_fourth 0.4351869605
orbit30                 orbit30 0.4326270936
orbit22                 orbit22 0.4271067595
graph2                   graph2 0.4224759422
orbit10                 orbit10 0.4160776282
graph1                   graph1 0.4004183135
orbit27                 orbit27 0.3990172641
orbit32                 orbit32 0.3693053852
orbit57                 orbit57 0.3650433439
graph5                   graph5 0.3560567959
orbit6                   orbit6 0.3425706289
orbit41                 orbit41 0.3404559724
orbit71                 orbit71 0.3245665836
orbit33                 orbit33 0.3168289800
orbit17                 orbit17 0.3164892874
orbit52                 orbit52 0.3010809780
orbit44                 orbit44 0.2994660223
orbit64                 orbit64 0.2830768872
upto_fifth           upto_fifth 0.2697435954
graph26                 graph26 0.2672452115
graph14                 graph14 0.2657248906
orbit55                 orbit55 0.2532638800
orbit61                 orbit61 0.2496880434
orbit11                 orbit11 0.2454430817
orbit29                 orbit29 0.2377965751
orbit7                   orbit7 0.2365350963
graph0                   graph0 0.2288763290
ratio3                   ratio3 0.2201726021
bigcom30               bigcom30 0.2173971919
coreness               coreness 0.2124101708
orbit16                 orbit16 0.2052721401
graph10                 graph10 0.2033561177
orbit51                 orbit51 0.2000475727
graph13                 graph13 0.1968481075
orbit48                 orbit48 0.1922800834
graph8                   graph8 0.1859696935
orbit28                 orbit28 0.1795408376
orbit43                 orbit43 0.1766093137
orbit19                 orbit19 0.1717336700
orbit15                 orbit15 0.1704631497
orbit37                 orbit37 0.1650755566
orbit23                 orbit23 0.1593674236
orbit26                 orbit26 0.1591083872
graph19                 graph19 0.1549296064
graph3                   graph3 0.1541022157
graph7                   graph7 0.1466433415
orbit12                 orbit12 0.1396976489
graph18                 graph18 0.1215958719
graph9                   graph9 0.1124045740
orbit53                 orbit53 0.1095677106
graph23                 graph23 0.1022315515
orbit58                 orbit58 0.0952500429
second                   second 0.0792309400
graph12                 graph12 0.0720751857
membership_s31   membership_s31 0.0688603609
bigcom40               bigcom40 0.0683735694
orbit4                   orbit4 0.0683475226
orbit59                 orbit59 0.0604222499
orbit35                 orbit35 0.0576758965
close                     close 0.0563689974
orbit67                 orbit67 0.0557668079
orbit2                   orbit2 0.0557412876
selfinter             selfinter 0.0542219034
orbit5                   orbit5 0.0538883107
graph15                 graph15 0.0530198650
membership_s30   membership_s30 0.0473922959
graph24                 graph24 0.0441091618
orbit60                 orbit60 0.0434448055
pdi                         pdi 0.0381755046
orbit13                 orbit13 0.0303600071
membership_s4     membership_s4 0.0179185141
membership_s32   membership_s32 0.0099073691
fourth                   fourth 0.0065685337
upto_second         upto_second 0.0007679353
orbit0                   orbit0 0.0000000000
orbit3                   orbit3 0.0000000000
orbit8                   orbit8 0.0000000000
orbit14                 orbit14 0.0000000000
orbit34                 orbit34 0.0000000000
orbit38                 orbit38 0.0000000000
orbit42                 orbit42 0.0000000000
orbit72                 orbit72 0.0000000000
AP                           AP 0.0000000000
ecc                         ecc 0.0000000000
eccrad                   eccrad 0.0000000000
hubscore               hubscore 0.0000000000
evcent                   evcent 0.0000000000
first                     first 0.0000000000
upto_third           upto_third 0.0000000000
bigcom1                 bigcom1 0.0000000000
bigcom2                 bigcom2 0.0000000000
bigcom4                 bigcom4 0.0000000000
bigcom6                 bigcom6 0.0000000000
bigcom8                 bigcom8 0.0000000000
bigcom9                 bigcom9 0.0000000000
bigcom11               bigcom11 0.0000000000
bigcom13               bigcom13 0.0000000000
bigcom15               bigcom15 0.0000000000
bigcom16               bigcom16 0.0000000000
bigcom21               bigcom21 0.0000000000
bigcom22               bigcom22 0.0000000000
bigcom24               bigcom24 0.0000000000
bigcom26               bigcom26 0.0000000000
bigcom31               bigcom31 0.0000000000
bigcom32               bigcom32 0.0000000000
bigcom33               bigcom33 0.0000000000
bigcom34               bigcom34 0.0000000000
bigcom36               bigcom36 0.0000000000
bigcom37               bigcom37 0.0000000000
bigcom38               bigcom38 0.0000000000
bigcom39               bigcom39 0.0000000000
bigcom43               bigcom43 0.0000000000
bigcom44               bigcom44 0.0000000000
bigcom46               bigcom46 0.0000000000
bigcom47               bigcom47 0.0000000000
bigcom49               bigcom49 0.0000000000
bigcom50               bigcom50 0.0000000000
bigcom51               bigcom51 0.0000000000
bigcom52               bigcom52 0.0000000000
bigcom54               bigcom54 0.0000000000
bigcom56               bigcom56 0.0000000000
bigcom62               bigcom62 0.0000000000
bigcom66               bigcom66 0.0000000000
bigcom68               bigcom68 0.0000000000
bigcom69               bigcom69 0.0000000000
bigcom71               bigcom71 0.0000000000
bigcom72               bigcom72 0.0000000000
bigcom73               bigcom73 0.0000000000
bigcom74               bigcom74 0.0000000000
bigcom75               bigcom75 0.0000000000
bigcom76               bigcom76 0.0000000000
bigcom77               bigcom77 0.0000000000
bigcom79               bigcom79 0.0000000000
bigcom80               bigcom80 0.0000000000
bigcom82               bigcom82 0.0000000000
bigcom83               bigcom83 0.0000000000
bigcom84               bigcom84 0.0000000000
bigcom85               bigcom85 0.0000000000
bigcom87               bigcom87 0.0000000000
bigcom89               bigcom89 0.0000000000
bigcom91               bigcom91 0.0000000000
bigcom92               bigcom92 0.0000000000
bigcom93               bigcom93 0.0000000000
bigcom96               bigcom96 0.0000000000
bigcom97               bigcom97 0.0000000000
bigcom98               bigcom98 0.0000000000
bigcom99               bigcom99 0.0000000000
bigcom101             bigcom101 0.0000000000
bigcom104             bigcom104 0.0000000000
bigcom106             bigcom106 0.0000000000
bigcom109             bigcom109 0.0000000000
bigcom113             bigcom113 0.0000000000
bigcom116             bigcom116 0.0000000000
bigcom120             bigcom120 0.0000000000
bigcom123             bigcom123 0.0000000000
bigcom126             bigcom126 0.0000000000
bigcom127             bigcom127 0.0000000000
bigcom137             bigcom137 0.0000000000
bigcom139             bigcom139 0.0000000000
bigcom140             bigcom140 0.0000000000
bigcom143             bigcom143 0.0000000000
bigcom145             bigcom145 0.0000000000
bigcom146             bigcom146 0.0000000000
bigcom147             bigcom147 0.0000000000
bigcom149             bigcom149 0.0000000000
bigcom153             bigcom153 0.0000000000
bigcom154             bigcom154 0.0000000000
bigcom156             bigcom156 0.0000000000
bigcom157             bigcom157 0.0000000000
bigcom158             bigcom158 0.0000000000
bigcom160             bigcom160 0.0000000000
bigcom161             bigcom161 0.0000000000
bigcom162             bigcom162 0.0000000000
bigcom164             bigcom164 0.0000000000
bigcom166             bigcom166 0.0000000000
bigcom167             bigcom167 0.0000000000
bigcom171             bigcom171 0.0000000000
bigcom173             bigcom173 0.0000000000
bigcom175             bigcom175 0.0000000000
bigcom176             bigcom176 0.0000000000
bigcom177             bigcom177 0.0000000000
bigcom178             bigcom178 0.0000000000
bigcom180             bigcom180 0.0000000000
bigcom181             bigcom181 0.0000000000
bigcom184             bigcom184 0.0000000000
bigcom186             bigcom186 0.0000000000
bigcom187             bigcom187 0.0000000000
bigcom189             bigcom189 0.0000000000
bigcom194             bigcom194 0.0000000000
bigcom195             bigcom195 0.0000000000
bigcom196             bigcom196 0.0000000000
bigcom204             bigcom204 0.0000000000
bigcom205             bigcom205 0.0000000000
bigcom212             bigcom212 0.0000000000
bigcom214             bigcom214 0.0000000000
bigcom222             bigcom222 0.0000000000
bigcom223             bigcom223 0.0000000000
bigcom226             bigcom226 0.0000000000
bigcom227             bigcom227 0.0000000000
bigcom229             bigcom229 0.0000000000
bigcom233             bigcom233 0.0000000000
bigcom236             bigcom236 0.0000000000
bigcom237             bigcom237 0.0000000000
bigcom246             bigcom246 0.0000000000
bigcom248             bigcom248 0.0000000000
bigcom249             bigcom249 0.0000000000
bigcom250             bigcom250 0.0000000000
bigcom254             bigcom254 0.0000000000
bigcom266             bigcom266 0.0000000000
bigcom269             bigcom269 0.0000000000
bigcom272             bigcom272 0.0000000000
bigcom274             bigcom274 0.0000000000
bigcom281             bigcom281 0.0000000000
bigcom291             bigcom291 0.0000000000
bigcom292             bigcom292 0.0000000000
bigcom295             bigcom295 0.0000000000
bigcom299             bigcom299 0.0000000000
bigcom301             bigcom301 0.0000000000
bigcom306             bigcom306 0.0000000000
bigcom309             bigcom309 0.0000000000
bigcom314             bigcom314 0.0000000000
bigcom321             bigcom321 0.0000000000
bigcom341             bigcom341 0.0000000000
bigcom350             bigcom350 0.0000000000
bigcom353             bigcom353 0.0000000000
bigcom359             bigcom359 0.0000000000
bigcom363             bigcom363 0.0000000000
bigcom365             bigcom365 0.0000000000
bigcom385             bigcom385 0.0000000000
bigcom386             bigcom386 0.0000000000
bigcom408             bigcom408 0.0000000000
bigcom412             bigcom412 0.0000000000
bigcom480             bigcom480 0.0000000000
membership_s3     membership_s3 0.0000000000
membership_s5     membership_s5 0.0000000000
membership_s6     membership_s6 0.0000000000
membership_s7     membership_s7 0.0000000000
membership_s8     membership_s8 0.0000000000
membership_s9     membership_s9 0.0000000000
membership_s11   membership_s11 0.0000000000
membership_s12   membership_s12 0.0000000000
membership_s14   membership_s14 0.0000000000
membership_s15   membership_s15 0.0000000000
membership_s16   membership_s16 0.0000000000
membership_s17   membership_s17 0.0000000000
membership_s18   membership_s18 0.0000000000
membership_s20   membership_s20 0.0000000000
membership_s21   membership_s21 0.0000000000
membership_s22   membership_s22 0.0000000000
membership_s24   membership_s24 0.0000000000
membership_s25   membership_s25 0.0000000000
membership_s26   membership_s26 0.0000000000
membership_s27   membership_s27 0.0000000000
membership_s28   membership_s28 0.0000000000
membership_s33   membership_s33 0.0000000000
membership_s36   membership_s36 0.0000000000
membership_s37   membership_s37 0.0000000000
[1] "Dataset: high_targets Model RF, run: 5 of 5 2015-06-22 18:20:21"
     |      Out-of-bag   |
Tree |      MSE  %Var(y) |
   1 |  0.09273   212.93 |
   2 |    0.081   185.99 |
   3 |  0.08105   186.12 |
   4 |  0.08013   184.00 |
   5 |  0.07246   166.39 |
   6 |  0.07145   164.07 |
   7 |  0.06941   159.38 |
   8 |  0.06718   154.27 |
   9 |  0.06399   146.95 |
  10 |   0.0642   147.42 |
  11 |  0.06137   140.93 |
  12 |  0.05724   131.44 |
  13 |  0.05597   128.52 |
  14 |   0.0548   125.84 |
  15 |   0.0539   123.77 |
  16 |  0.05318   122.12 |
  17 |  0.05225   119.98 |
  18 |  0.05224   119.96 |
  19 |  0.05178   118.90 |
  20 |  0.05139   118.00 |
  21 |  0.05094   116.96 |
  22 |  0.05005   114.93 |
  23 |  0.04985   114.47 |
  24 |  0.04975   114.23 |
  25 |   0.0493   113.22 |
  26 |   0.0484   111.15 |
  27 |  0.04826   110.82 |
  28 |  0.04776   109.66 |
  29 |  0.04812   110.49 |
  30 |  0.04781   109.79 |
  31 |  0.04773   109.59 |
  32 |  0.04782   109.80 |
  33 |  0.04778   109.72 |
  34 |  0.04783   109.83 |
  35 |  0.04751   109.10 |
  36 |  0.04763   109.37 |
  37 |  0.04751   109.10 |
  38 |  0.04743   108.91 |
  39 |  0.04773   109.61 |
  40 |  0.04777   109.70 |
  41 |  0.04761   109.33 |
  42 |   0.0476   109.31 |
  43 |  0.04748   109.03 |
  44 |  0.04749   109.05 |
  45 |  0.04754   109.15 |
  46 |  0.04729   108.60 |
  47 |  0.04706   108.07 |
  48 |  0.04691   107.72 |
  49 |  0.04681   107.49 |
  50 |   0.0468   107.47 |
  51 |  0.04678   107.41 |
  52 |  0.04682   107.51 |
  53 |  0.04678   107.43 |
  54 |  0.04658   106.95 |
  55 |  0.04655   106.89 |
  56 |  0.04676   107.38 |
  57 |  0.04678   107.41 |
  58 |  0.04671   107.27 |
  59 |  0.04681   107.50 |
  60 |  0.04675   107.35 |
  61 |  0.04675   107.36 |
  62 |  0.04673   107.31 |
  63 |  0.04684   107.56 |
  64 |  0.04692   107.74 |
  65 |  0.04682   107.51 |
  66 |  0.04673   107.31 |
  67 |  0.04661   107.03 |
  68 |   0.0466   107.00 |
  69 |  0.04644   106.63 |
  70 |  0.04627   106.26 |
  71 |  0.04636   106.46 |
  72 |  0.04644   106.65 |
  73 |  0.04646   106.69 |
  74 |  0.04634   106.41 |
  75 |  0.04635   106.44 |
  76 |  0.04641   106.58 |
  77 |  0.04623   106.15 |
  78 |  0.04612   105.89 |
  79 |  0.04612   105.90 |
  80 |  0.04617   106.03 |
  81 |  0.04618   106.03 |
  82 |  0.04625   106.20 |
  83 |   0.0463   106.31 |
  84 |  0.04621   106.11 |
  85 |   0.0463   106.32 |
  86 |  0.04621   106.12 |
  87 |   0.0462   106.10 |
  88 |  0.04609   105.84 |
  89 |  0.04614   105.96 |
  90 |  0.04616   105.99 |
  91 |  0.04625   106.19 |
  92 |  0.04606   105.78 |
  93 |  0.04606   105.76 |
  94 |   0.0458   105.17 |
  95 |  0.04583   105.23 |
  96 |  0.04579   105.14 |
  97 |  0.04573   105.00 |
  98 |  0.04577   105.10 |
  99 |  0.04566   104.86 |
 100 |  0.04568   104.89 |
[1] "Random Forest variable coefficients"
                      %IncMSE IncNodePurity
graph0           8.167696e-04  1.023405e-01
graph1           1.467132e-03  9.165656e-02
graph2           9.478139e-04  1.916652e-01
graph3           5.555556e-05  7.406793e-02
graph4           9.243726e-04  2.745559e-01
graph5           1.100589e-04  8.516359e-02
graph6           2.158938e-04  4.202381e-02
graph7           1.329392e-03  2.533657e-01
graph8           1.955812e-03  2.148743e-01
graph9           3.607385e-04  1.647191e-01
graph10          3.796544e-04  7.138540e-02
graph11          2.024310e-03  2.604111e-01
graph12          5.729787e-04  6.279825e-02
graph13          2.133737e-04  5.600000e-02
graph14          3.700411e-04  1.994804e-01
graph15          4.388964e-04  9.708894e-02
graph16          4.724522e-04  1.227268e-01
graph17          4.298887e-04  3.716813e-01
graph18          3.211861e-04  6.190476e-02
graph19          3.013052e-04  9.119422e-02
graph20          1.402056e-03  5.566040e-01
graph21          8.870944e-04  1.333137e-01
graph22          4.509463e-03  3.449123e-01
graph23          4.485202e-04  1.489932e-01
graph24          4.087351e-04  8.327003e-02
graph25          3.545432e-04  3.120088e-01
graph26          1.080298e-03  1.481668e-01
graph27          6.175570e-03  9.050010e-01
graph28          3.705703e-03  4.336399e-01
graph29          1.029422e-03  3.524524e-01
orbit0           4.248112e-04  7.228064e-02
orbit1           7.367053e-04  1.448572e-01
orbit2           6.186738e-05  6.503319e-02
orbit3           6.505893e-04  1.393974e-01
orbit4           6.719629e-04  2.739969e-01
orbit5           2.671025e-04  8.690804e-02
orbit6           1.720138e-03  1.917458e-01
orbit7           3.446107e-04  8.456300e-02
orbit8           1.542517e-03  2.413054e-01
orbit9           2.561472e-04  2.035434e-01
orbit10          1.203286e-03  2.416809e-01
orbit11          1.294008e-04  4.118747e-02
orbit12          1.286108e-03  1.468791e-01
orbit13          4.283593e-04  1.565625e-01
orbit14          1.101136e-03  2.986569e-01
orbit15          7.977414e-04  1.229479e-01
orbit16          3.173357e-04  6.071181e-02
orbit17          3.861611e-04  9.394908e-02
orbit18          2.013520e-03  2.704747e-01
orbit19          1.288761e-03  3.794240e-01
orbit20          1.397634e-03  2.065054e-01
orbit21          3.438743e-04  6.453757e-02
orbit22          1.529225e-03  4.933922e-01
orbit23          8.106201e-04  1.535481e-01
orbit24         -8.109463e-05  5.154499e-02
orbit25          2.736789e-03  1.875981e-01
orbit26          7.881679e-05  6.377477e-02
orbit27          3.720314e-04  1.918083e-01
orbit28          2.413205e-04  2.139320e-01
orbit29          5.125781e-04  1.461571e-01
orbit30          4.910881e-04  2.009711e-01
orbit31          5.409980e-04  2.868867e-01
orbit32         -4.248847e-05  1.547159e-01
orbit33          1.843818e-03  2.783861e-01
orbit34          1.777778e-05  4.771014e-02
orbit35          1.592250e-03  1.974051e-01
orbit36          1.181454e-03  2.635645e-01
orbit37          1.805959e-05  3.150493e-02
orbit38          4.397174e-04  1.454071e-01
orbit39          2.558632e-04  2.672167e-01
orbit40          1.168954e-03  3.022731e-01
orbit41          1.127929e-03  1.149460e-01
orbit42          6.300515e-04  9.960184e-02
orbit43          4.847973e-04  4.428894e-02
orbit44          8.809510e-04  3.091662e-01
orbit45          8.604669e-04  1.633252e-01
orbit46          2.501811e-03  4.715372e-01
orbit47          1.502769e-04  1.569632e-01
orbit48          1.309453e-03  1.035955e-01
orbit49          1.316339e-03  3.022823e-01
orbit50         -6.232415e-05  1.455911e-01
orbit51         -7.394585e-05  2.190246e-01
orbit52          2.529213e-03  1.388292e-01
orbit53          5.245189e-04  2.272854e-02
orbit54          3.120479e-03  5.757060e-01
orbit55          1.076087e-04  2.105070e-02
orbit56          3.493381e-04  2.974687e-01
orbit57          9.669405e-04  2.810450e-01
orbit58          1.581168e-04  3.371264e-02
orbit59          3.003315e-03  1.849929e-01
orbit60          3.718363e-04  2.185808e-02
orbit61          7.633167e-05  1.067062e-01
orbit62          1.724568e-03  9.586296e-01
orbit63          6.702672e-04  1.311209e-01
orbit64          1.227484e-03  1.801952e-01
orbit65          1.631929e-02  9.143439e-01
orbit66          2.222779e-03  2.929412e-01
orbit67          7.707168e-04  2.332550e-01
orbit68          5.336428e-03  3.668850e-01
orbit69          1.257462e-03  4.024119e-01
orbit70          1.432087e-02  1.337969e+00
orbit71          5.186588e-04  1.303921e-01
orbit72          2.594000e-03  3.807814e-01
AP               7.596943e-05  3.168498e-02
bet              4.896976e-04  3.771777e-01
ecc              0.000000e+00  5.134781e-18
eccrad          -5.000000e-05  8.571429e-03
close            7.027682e-05  1.153820e-01
constraint       8.732587e-04  2.935093e-01
coreness         2.846643e-04  3.987528e-01
knn              1.209564e-03  9.307863e-01
hubscore         5.414511e-04  1.084002e-01
pagerank         5.420001e-04  2.660799e-01
trans            3.254835e-03  8.628112e-01
evcent           3.681734e-04  1.278998e-01
first            2.570777e-04  9.453166e-02
upto_second      2.798954e-04  1.107704e-02
upto_third       9.053525e-05  8.376949e-02
upto_fourth      2.532815e-03  1.266286e-01
upto_fifth       8.541467e-04  1.442658e-01
upto_sixth       5.423986e-04  1.232100e-01
second           6.510026e-04  9.524480e-02
third            4.492750e-04  3.238494e-01
fourth           8.379706e-04  3.390115e-01
fifth            3.685006e-03  3.393669e-01
sixth            2.660613e-03  3.139734e-01
ratio1          -2.814325e-04  4.550479e-01
ratio2           3.144715e-04  2.849062e-01
ratio3           1.049843e-03  2.468893e-01
ratio4           4.173251e-04  8.488378e-01
ratio5          -2.343792e-04  8.760855e-01
ratio6           1.425251e-03  3.647777e-01
selfinter       -5.441836e-05  6.938972e-02
walktrap_vertex -2.881591e-04  4.484088e-01
bigcom1          0.000000e+00  1.333333e-02
bigcom2          0.000000e+00  0.000000e+00
bigcom3          1.734897e-03  1.992897e-01
bigcom4          5.464481e-05  8.333333e-03
bigcom6          0.000000e+00  0.000000e+00
bigcom8          0.000000e+00  0.000000e+00
bigcom9          0.000000e+00  0.000000e+00
bigcom11         0.000000e+00  0.000000e+00
bigcom13         0.000000e+00  0.000000e+00
bigcom15         0.000000e+00  0.000000e+00
bigcom16         0.000000e+00  0.000000e+00
bigcom21         0.000000e+00  0.000000e+00
bigcom22         0.000000e+00  0.000000e+00
bigcom24         0.000000e+00  0.000000e+00
bigcom26         0.000000e+00  0.000000e+00
bigcom28         2.389532e-04  2.781870e-01
bigcom30         3.435968e-04  1.119682e-01
bigcom31         0.000000e+00  0.000000e+00
bigcom32         0.000000e+00  0.000000e+00
bigcom33         0.000000e+00  0.000000e+00
bigcom34         0.000000e+00  0.000000e+00
bigcom36         0.000000e+00  0.000000e+00
bigcom37         0.000000e+00  0.000000e+00
bigcom38         0.000000e+00  0.000000e+00
bigcom39         0.000000e+00  0.000000e+00
bigcom40        -1.157285e-04  5.364099e-02
bigcom43         0.000000e+00  0.000000e+00
bigcom44         0.000000e+00  0.000000e+00
bigcom46         0.000000e+00  1.923332e-02
bigcom47         0.000000e+00  0.000000e+00
bigcom49         0.000000e+00  0.000000e+00
bigcom50         0.000000e+00  0.000000e+00
bigcom51         0.000000e+00  0.000000e+00
bigcom52         0.000000e+00  0.000000e+00
bigcom54         0.000000e+00  0.000000e+00
bigcom56         0.000000e+00  0.000000e+00
bigcom62         0.000000e+00  0.000000e+00
bigcom66         0.000000e+00  0.000000e+00
bigcom68         0.000000e+00  0.000000e+00
bigcom69         0.000000e+00  0.000000e+00
bigcom71         0.000000e+00  3.904016e-01
bigcom72         0.000000e+00  0.000000e+00
bigcom73         0.000000e+00  6.166659e-01
bigcom74         0.000000e+00  0.000000e+00
bigcom75         0.000000e+00  0.000000e+00
bigcom76         0.000000e+00  0.000000e+00
bigcom77         0.000000e+00  0.000000e+00
bigcom79         0.000000e+00  0.000000e+00
bigcom80         0.000000e+00  0.000000e+00
bigcom82         0.000000e+00  0.000000e+00
bigcom83         0.000000e+00  0.000000e+00
bigcom84         0.000000e+00  0.000000e+00
bigcom85         0.000000e+00  0.000000e+00
bigcom87         0.000000e+00  0.000000e+00
bigcom89         0.000000e+00  0.000000e+00
bigcom91         0.000000e+00  0.000000e+00
bigcom92        -1.261773e-04  3.131147e-01
bigcom93         0.000000e+00  0.000000e+00
bigcom96         0.000000e+00  0.000000e+00
bigcom97         0.000000e+00  0.000000e+00
bigcom98         0.000000e+00  0.000000e+00
bigcom99         0.000000e+00  0.000000e+00
bigcom101        0.000000e+00  0.000000e+00
bigcom104        0.000000e+00  0.000000e+00
bigcom106        0.000000e+00  0.000000e+00
bigcom109        0.000000e+00  0.000000e+00
bigcom113        0.000000e+00  0.000000e+00
bigcom116        0.000000e+00  0.000000e+00
bigcom120        0.000000e+00  0.000000e+00
bigcom123        0.000000e+00  0.000000e+00
bigcom126        0.000000e+00  0.000000e+00
bigcom127        0.000000e+00  0.000000e+00
bigcom137        0.000000e+00  0.000000e+00
bigcom139        0.000000e+00  0.000000e+00
bigcom140        0.000000e+00  0.000000e+00
bigcom143        0.000000e+00  0.000000e+00
bigcom145        0.000000e+00  0.000000e+00
bigcom146        0.000000e+00  0.000000e+00
bigcom147        0.000000e+00  0.000000e+00
bigcom149        0.000000e+00  0.000000e+00
bigcom153        0.000000e+00  0.000000e+00
bigcom154        0.000000e+00  0.000000e+00
bigcom156        0.000000e+00  0.000000e+00
bigcom157        0.000000e+00  0.000000e+00
bigcom158        0.000000e+00  0.000000e+00
bigcom160        0.000000e+00  0.000000e+00
bigcom161        0.000000e+00  0.000000e+00
bigcom162        0.000000e+00  0.000000e+00
bigcom164        0.000000e+00  0.000000e+00
bigcom166        0.000000e+00  0.000000e+00
bigcom167        0.000000e+00  2.220446e-18
bigcom171        0.000000e+00  0.000000e+00
bigcom173        0.000000e+00  0.000000e+00
bigcom175        0.000000e+00  0.000000e+00
bigcom176        0.000000e+00  0.000000e+00
bigcom177        0.000000e+00  0.000000e+00
bigcom178        0.000000e+00  0.000000e+00
bigcom180        0.000000e+00  0.000000e+00
bigcom181        0.000000e+00  0.000000e+00
bigcom184        0.000000e+00  0.000000e+00
bigcom186        0.000000e+00  0.000000e+00
bigcom187        0.000000e+00  0.000000e+00
bigcom189        0.000000e+00  0.000000e+00
bigcom194        0.000000e+00  0.000000e+00
bigcom195        0.000000e+00  0.000000e+00
bigcom196        0.000000e+00  0.000000e+00
bigcom204        0.000000e+00  2.506624e-01
bigcom205        0.000000e+00  0.000000e+00
bigcom212        0.000000e+00  0.000000e+00
bigcom214        0.000000e+00  0.000000e+00
bigcom222        0.000000e+00  0.000000e+00
bigcom223        0.000000e+00  0.000000e+00
bigcom226        0.000000e+00  0.000000e+00
bigcom227        0.000000e+00  0.000000e+00
bigcom229        0.000000e+00  0.000000e+00
bigcom233        0.000000e+00  0.000000e+00
bigcom236        0.000000e+00  0.000000e+00
bigcom237        0.000000e+00  0.000000e+00
bigcom246        0.000000e+00  0.000000e+00
bigcom248        0.000000e+00  0.000000e+00
bigcom249        0.000000e+00  0.000000e+00
bigcom250        0.000000e+00  0.000000e+00
bigcom254        0.000000e+00  0.000000e+00
bigcom266        0.000000e+00  0.000000e+00
bigcom269        0.000000e+00  0.000000e+00
bigcom272        0.000000e+00  0.000000e+00
bigcom274        0.000000e+00  1.387779e-19
bigcom281        0.000000e+00  0.000000e+00
bigcom291        0.000000e+00  0.000000e+00
bigcom292        0.000000e+00  0.000000e+00
bigcom295        0.000000e+00  0.000000e+00
bigcom299        0.000000e+00  0.000000e+00
bigcom301        0.000000e+00  0.000000e+00
bigcom306        0.000000e+00  0.000000e+00
bigcom309        0.000000e+00  0.000000e+00
bigcom314        0.000000e+00  0.000000e+00
bigcom321        0.000000e+00  0.000000e+00
bigcom341        0.000000e+00  0.000000e+00
bigcom350        0.000000e+00  0.000000e+00
bigcom353        0.000000e+00  0.000000e+00
bigcom359        0.000000e+00  0.000000e+00
bigcom363        0.000000e+00  0.000000e+00
bigcom365        0.000000e+00  0.000000e+00
bigcom385        0.000000e+00  0.000000e+00
bigcom386        0.000000e+00  0.000000e+00
bigcom408        0.000000e+00  0.000000e+00
bigcom412        0.000000e+00  0.000000e+00
bigcom480        0.000000e+00  0.000000e+00
spin_vertex      2.612962e-04  9.272337e-01
membership_s1    2.166302e-04  7.214462e-02
membership_s3    0.000000e+00  0.000000e+00
membership_s4    0.000000e+00  0.000000e+00
membership_s5    3.587321e-05  3.581193e-02
membership_s6    0.000000e+00  9.483553e-03
membership_s7    0.000000e+00  0.000000e+00
membership_s8    0.000000e+00  0.000000e+00
membership_s9    0.000000e+00  0.000000e+00
membership_s11   0.000000e+00  0.000000e+00
membership_s12   0.000000e+00  0.000000e+00
membership_s14   0.000000e+00  0.000000e+00
membership_s15   0.000000e+00  0.000000e+00
membership_s16   0.000000e+00  0.000000e+00
membership_s17   0.000000e+00  0.000000e+00
membership_s18   0.000000e+00  0.000000e+00
membership_s20   0.000000e+00  0.000000e+00
membership_s21   0.000000e+00  0.000000e+00
membership_s22   0.000000e+00  0.000000e+00
membership_s24   0.000000e+00  0.000000e+00
membership_s25   0.000000e+00  0.000000e+00
membership_s26   0.000000e+00  0.000000e+00
membership_s27   0.000000e+00  1.387779e-19
membership_s28   0.000000e+00  0.000000e+00
membership_s30  -5.141388e-05  3.632886e-02
membership_s31   5.335917e-05  3.887715e-03
membership_s32  -1.058898e-05  4.495490e-02
membership_s33   0.000000e+00  0.000000e+00
membership_s36   0.000000e+00  0.000000e+00
membership_s37   0.000000e+00  0.000000e+00
V1               6.767407e-04  5.315095e-01
V2               4.374134e-04  5.981909e-01
pdi              6.540162e-05  1.030159e-01
adhesion         1.506942e-03  3.074154e-01
cohesion         1.241893e-03  5.203888e-01
inner            1.007101e-03  8.382401e-01
outer            1.285898e-03  1.561834e+00
ioratio          1.552614e-03  6.514587e-01
comsize          2.234831e-03  1.194725e+00
[1] "Dataset: high_targets Model GLM, run: 5 of 5 2015-06-22 18:20:30"
[1] "glmnet variable coefficients"
                     [,1]          [,2]
(Intercept)     -3.040462 -7.680344e+03
graph0           0.000000 -3.535268e-03
graph1           0.000000 -4.922641e-07
graph2           0.000000 -6.604637e-04
graph3           0.000000 -2.605195e-07
graph4           0.000000  0.000000e+00
graph5           0.000000  1.453318e-06
graph6           0.000000 -3.012126e-07
graph7           0.000000  0.000000e+00
graph8           0.000000  2.190788e-03
graph9           0.000000 -8.400584e-09
graph10          0.000000  0.000000e+00
graph11          0.000000  0.000000e+00
graph12          0.000000  0.000000e+00
graph13          0.000000  0.000000e+00
graph14          0.000000  0.000000e+00
graph15          0.000000  5.702823e-07
graph16          0.000000  0.000000e+00
graph17          0.000000  0.000000e+00
graph18          0.000000 -1.224348e-09
graph19          0.000000  7.463995e-09
graph20          0.000000 -1.132496e-05
graph21          0.000000  1.185191e-06
graph22          0.000000 -3.803939e-06
graph23          0.000000 -8.789263e-08
graph24          0.000000  0.000000e+00
graph25          0.000000  5.053414e-09
graph26          0.000000  0.000000e+00
graph27          0.000000 -3.288272e-07
graph28          0.000000  1.006435e-04
graph29          0.000000 -1.758994e-03
orbit0           0.000000 -3.367389e-03
orbit1           0.000000  0.000000e+00
orbit2           0.000000 -5.027129e-07
orbit3           0.000000 -4.562138e-04
orbit4           0.000000 -1.429197e-05
orbit5           0.000000 -2.208549e-07
orbit6           0.000000  3.046181e-08
orbit7           0.000000  0.000000e+00
orbit8           0.000000  1.738409e-07
orbit9           0.000000  3.590799e-04
orbit10          0.000000 -5.049227e-06
orbit11          0.000000 -2.768446e-07
orbit12          0.000000  3.312146e-04
orbit13          0.000000  0.000000e+00
orbit14          0.000000  1.552732e-03
orbit15          0.000000 -7.057837e-08
orbit16          0.000000 -1.901097e-08
orbit17          0.000000  1.959469e-09
orbit18          0.000000  4.369148e-08
orbit19          0.000000 -9.662906e-09
orbit20          0.000000 -4.351837e-09
orbit21          0.000000  0.000000e+00
orbit22          0.000000 -4.633177e-10
orbit23          0.000000  0.000000e+00
orbit24          0.000000 -5.166753e-07
orbit25          0.000000  2.135083e-07
orbit26          0.000000  0.000000e+00
orbit27          0.000000  7.857385e-07
orbit28          0.000000 -8.301605e-07
orbit29          0.000000  1.569091e-07
orbit30          0.000000  0.000000e+00
orbit31          0.000000  1.955691e-08
orbit32          0.000000 -6.111970e-08
orbit33          0.000000  0.000000e+00
orbit34          0.000000  3.430927e-07
orbit35          0.000000 -4.862135e-06
orbit36          0.000000 -1.606958e-07
orbit37          0.000000 -2.716277e-07
orbit38          0.000000  0.000000e+00
orbit39          0.000000 -3.357634e-06
orbit40          0.000000  5.370196e-07
orbit41          0.000000  6.384927e-07
orbit42          0.000000 -5.178632e-09
orbit43          0.000000  2.856184e-05
orbit44          0.000000 -5.871552e-06
orbit45          0.000000  7.472834e-05
orbit46          0.000000 -1.160727e-05
orbit47          0.000000  9.716948e-12
orbit48          0.000000  6.711121e-07
orbit49          0.000000  1.762774e-05
orbit50          0.000000 -2.414950e-05
orbit51          0.000000  2.218755e-05
orbit52          0.000000 -4.380469e-05
orbit53          0.000000  1.779251e-06
orbit54          0.000000  1.405346e-05
orbit55          0.000000 -1.520310e-05
orbit56          0.000000 -1.929288e-04
orbit57          0.000000 -9.860809e-06
orbit58          0.000000  2.314734e-06
orbit59          0.000000  8.687592e-06
orbit60          0.000000  6.818334e-07
orbit61          0.000000 -2.425279e-07
orbit62          0.000000  7.626683e-05
orbit63          0.000000  1.143291e-04
orbit64          0.000000 -1.226175e-04
orbit65          0.000000 -1.687371e-04
orbit66          0.000000 -2.099271e-04
orbit67          0.000000  4.035162e-05
orbit68          0.000000 -2.583164e-04
orbit69          0.000000  1.120610e-03
orbit70          0.000000  2.119035e-03
orbit71          0.000000  1.894306e-09
orbit72          0.000000 -1.644212e-03
AP               0.000000  7.962118e-02
bet              0.000000  1.822434e-06
ecc              0.000000 -1.129468e+00
eccrad           0.000000 -6.583333e+00
close            0.000000  0.000000e+00
constraint       0.000000 -1.508591e+02
coreness         0.000000 -5.497542e-02
knn              0.000000 -3.686743e-02
hubscore         0.000000  3.435597e+00
pagerank         0.000000 -5.197450e+03
trans            0.000000  1.900851e+01
evcent           0.000000  5.383779e+00
first            0.000000 -3.916808e-03
upto_second      0.000000  0.000000e+00
upto_third       0.000000  0.000000e+00
upto_fourth      0.000000 -1.346282e-04
upto_fifth       0.000000  7.384673e-02
upto_sixth       0.000000  5.066902e-01
second           0.000000  0.000000e+00
third            0.000000  2.172883e-04
fourth           0.000000  0.000000e+00
fifth            0.000000  3.124263e-03
sixth            0.000000 -4.811228e-02
ratio1           0.000000  2.521932e-02
ratio2           0.000000  1.873298e-01
ratio3           0.000000 -2.530513e+00
ratio4           0.000000 -6.340446e+00
ratio5           0.000000  3.648397e+00
ratio6           0.000000  7.557445e+00
selfinter        0.000000  1.095803e+00
walktrap_vertex  0.000000  1.230836e+00
bigcom1          0.000000  0.000000e+00
bigcom2          0.000000  0.000000e+00
bigcom3          0.000000  2.927456e+00
bigcom4          0.000000 -8.154681e-04
bigcom6          0.000000  0.000000e+00
bigcom8          0.000000 -8.603408e-01
bigcom9          0.000000  0.000000e+00
bigcom11         0.000000  0.000000e+00
bigcom13         0.000000  0.000000e+00
bigcom15         0.000000 -2.666798e-01
bigcom16         0.000000  0.000000e+00
bigcom21         0.000000 -2.352896e-02
bigcom22         0.000000 -1.787390e+00
bigcom24         0.000000  0.000000e+00
bigcom26         0.000000 -2.381317e-01
bigcom28         0.000000  6.161343e-01
bigcom30         0.000000  1.578398e+00
bigcom31         0.000000  0.000000e+00
bigcom32         0.000000  0.000000e+00
bigcom33         0.000000  0.000000e+00
bigcom34         0.000000  0.000000e+00
bigcom36         0.000000  0.000000e+00
bigcom37         0.000000  0.000000e+00
bigcom38         0.000000  0.000000e+00
bigcom39         0.000000  0.000000e+00
bigcom40         0.000000  3.364060e-01
bigcom43         0.000000  0.000000e+00
bigcom44         0.000000 -2.338602e-01
bigcom46         0.000000  5.894959e+00
bigcom47         0.000000  0.000000e+00
bigcom49         0.000000  0.000000e+00
bigcom50         0.000000  0.000000e+00
bigcom51         0.000000  0.000000e+00
bigcom52         0.000000  0.000000e+00
bigcom54         0.000000  0.000000e+00
bigcom56         0.000000  0.000000e+00
bigcom62         0.000000  0.000000e+00
bigcom66         0.000000  0.000000e+00
bigcom68         0.000000  0.000000e+00
bigcom69         0.000000  0.000000e+00
bigcom71         0.000000  7.787762e+00
bigcom72         0.000000  0.000000e+00
bigcom73         0.000000  8.246151e+00
bigcom74         0.000000  0.000000e+00
bigcom75         0.000000  0.000000e+00
bigcom76         0.000000  0.000000e+00
bigcom77         0.000000  0.000000e+00
bigcom79         0.000000  0.000000e+00
bigcom80         0.000000  0.000000e+00
bigcom82         0.000000  0.000000e+00
bigcom83         0.000000  0.000000e+00
bigcom84         0.000000  0.000000e+00
bigcom85         0.000000  0.000000e+00
bigcom87         0.000000  0.000000e+00
bigcom89         0.000000  0.000000e+00
bigcom91         0.000000  0.000000e+00
bigcom92         0.000000  5.405741e+00
bigcom93         0.000000  0.000000e+00
bigcom96         0.000000  0.000000e+00
bigcom97         0.000000  0.000000e+00
bigcom98         0.000000  0.000000e+00
bigcom99         0.000000  0.000000e+00
bigcom101        0.000000 -2.672670e-01
bigcom104        0.000000  0.000000e+00
bigcom106        0.000000  0.000000e+00
bigcom109        0.000000  0.000000e+00
bigcom113        0.000000  0.000000e+00
bigcom116        0.000000  0.000000e+00
bigcom120        0.000000  0.000000e+00
bigcom123        0.000000  0.000000e+00
bigcom126        0.000000  0.000000e+00
bigcom127        0.000000  0.000000e+00
bigcom137        0.000000  0.000000e+00
bigcom139        0.000000  0.000000e+00
bigcom140        0.000000  0.000000e+00
bigcom143        0.000000  0.000000e+00
bigcom145        0.000000  0.000000e+00
bigcom146        0.000000  0.000000e+00
bigcom147        0.000000 -2.229280e-01
bigcom149        0.000000  0.000000e+00
bigcom153        0.000000  0.000000e+00
bigcom154        0.000000 -4.903978e-01
bigcom156        0.000000  0.000000e+00
bigcom157        0.000000  0.000000e+00
bigcom158        0.000000  0.000000e+00
bigcom160        0.000000  0.000000e+00
bigcom161        0.000000  0.000000e+00
bigcom162        0.000000  0.000000e+00
bigcom164        0.000000  0.000000e+00
bigcom166        0.000000  0.000000e+00
bigcom167        0.000000  0.000000e+00
bigcom171        0.000000  0.000000e+00
bigcom173        0.000000  0.000000e+00
bigcom175        0.000000  0.000000e+00
bigcom176        0.000000  0.000000e+00
bigcom177        0.000000  0.000000e+00
bigcom178        0.000000  0.000000e+00
bigcom180        0.000000  0.000000e+00
bigcom181        0.000000  0.000000e+00
bigcom184        0.000000  0.000000e+00
bigcom186        0.000000  0.000000e+00
bigcom187        0.000000  0.000000e+00
bigcom189        0.000000 -3.250716e-01
bigcom194        0.000000  0.000000e+00
bigcom195        0.000000  0.000000e+00
bigcom196        0.000000  0.000000e+00
bigcom204        0.000000  7.922801e+00
bigcom205        0.000000  0.000000e+00
bigcom212        0.000000  0.000000e+00
bigcom214        0.000000  0.000000e+00
bigcom222        0.000000  0.000000e+00
bigcom223        0.000000  0.000000e+00
bigcom226        0.000000  0.000000e+00
bigcom227        0.000000  0.000000e+00
bigcom229        0.000000  0.000000e+00
bigcom233        0.000000  0.000000e+00
bigcom236        0.000000  0.000000e+00
bigcom237        0.000000  0.000000e+00
bigcom246        0.000000  0.000000e+00
bigcom248        0.000000  0.000000e+00
bigcom249        0.000000  0.000000e+00
bigcom250        0.000000  0.000000e+00
bigcom254        0.000000  0.000000e+00
bigcom266        0.000000  0.000000e+00
bigcom269        0.000000  0.000000e+00
bigcom272        0.000000  0.000000e+00
bigcom274        0.000000  0.000000e+00
bigcom281        0.000000  0.000000e+00
bigcom291        0.000000  0.000000e+00
bigcom292        0.000000  0.000000e+00
bigcom295        0.000000  0.000000e+00
bigcom299        0.000000  0.000000e+00
bigcom301        0.000000  0.000000e+00
bigcom306        0.000000  0.000000e+00
bigcom309        0.000000  0.000000e+00
bigcom314        0.000000  0.000000e+00
bigcom321        0.000000  0.000000e+00
bigcom341        0.000000  0.000000e+00
bigcom350        0.000000  0.000000e+00
bigcom353        0.000000  0.000000e+00
bigcom359        0.000000  0.000000e+00
bigcom363        0.000000  0.000000e+00
bigcom365        0.000000  0.000000e+00
bigcom385        0.000000  0.000000e+00
bigcom386        0.000000  0.000000e+00
bigcom408        0.000000  0.000000e+00
bigcom412        0.000000  0.000000e+00
bigcom480        0.000000  0.000000e+00
spin_vertex      0.000000 -2.796718e+00
membership_s1    0.000000 -3.681426e-01
membership_s3    0.000000  0.000000e+00
membership_s4    0.000000  9.467784e-01
membership_s5    0.000000  4.448755e-03
membership_s6    0.000000 -9.703038e-01
membership_s7    0.000000 -2.774269e+00
membership_s8    0.000000  0.000000e+00
membership_s9    0.000000  0.000000e+00
membership_s11   0.000000  0.000000e+00
membership_s12   0.000000  0.000000e+00
membership_s14   0.000000  0.000000e+00
membership_s15   0.000000 -6.562833e-01
membership_s16   0.000000  0.000000e+00
membership_s17   0.000000  0.000000e+00
membership_s18   0.000000 -4.270088e-01
membership_s20   0.000000  0.000000e+00
membership_s21   0.000000 -7.727159e-02
membership_s22   0.000000  0.000000e+00
membership_s24   0.000000  0.000000e+00
membership_s25   0.000000  0.000000e+00
membership_s26   0.000000  0.000000e+00
membership_s27   0.000000  1.092421e-02
membership_s28   0.000000  0.000000e+00
membership_s30   0.000000  8.445969e-02
membership_s31   0.000000 -1.573216e+00
membership_s32   0.000000  4.208388e-01
membership_s33   0.000000  0.000000e+00
membership_s36   0.000000 -1.981864e-01
membership_s37   0.000000 -1.537021e-01
V1               0.000000 -7.657702e+00
V2               0.000000 -1.616061e+00
pdi              0.000000  1.487387e+02
adhesion         0.000000  8.346365e-04
cohesion         0.000000 -1.570945e-03
inner            0.000000  4.362244e-05
outer            0.000000 -7.526780e-04
ioratio          0.000000 -1.185470e+01
comsize          0.000000  1.926748e-03
[1] "Dataset: high_targets Model GBM, refit model on training data 2015-06-22 18:20:43"
Iter   TrainDeviance   ValidDeviance   StepSize   Improve
     1        0.3260            -nan     0.0100    0.0009
     2        0.3207            -nan     0.0100    0.0007
     3        0.3161            -nan     0.0100    0.0006
     4        0.3117            -nan     0.0100   -0.0001
     5        0.3075            -nan     0.0100   -0.0001
     6        0.3019            -nan     0.0100    0.0010
     7        0.2976            -nan     0.0100    0.0001
     8        0.2943            -nan     0.0100    0.0001
     9        0.2892            -nan     0.0100    0.0003
    10        0.2853            -nan     0.0100    0.0000
    20        0.2560            -nan     0.0100    0.0002
    40        0.2150            -nan     0.0100    0.0001
    60        0.1862            -nan     0.0100   -0.0001
    80        0.1644            -nan     0.0100   -0.0000
   100        0.1459            -nan     0.0100   -0.0001
   120        0.1299            -nan     0.0100    0.0001
   128        0.1246            -nan     0.0100    0.0000

[1] "GBM variable coefficients"
                            var      rel.inf
orbit70                 orbit70 4.0555757476
trans                     trans 3.8273879776
outer                     outer 3.8009928565
knn                         knn 3.5386284972
ratio5                   ratio5 3.4708200668
comsize                 comsize 3.3839699658
orbit62                 orbit62 3.3323402835
ratio4                   ratio4 2.7132092057
walktrap_vertex walktrap_vertex 2.6175867736
V2                           V2 2.2915084676
inner                     inner 2.2020662977
pagerank               pagerank 2.1457125984
spin_vertex         spin_vertex 1.8889818163
orbit54                 orbit54 1.7888195831
orbit65                 orbit65 1.7474877024
orbit39                 orbit39 1.6575051248
bet                         bet 1.6052563122
bigcom28               bigcom28 1.5690926129
ratio1                   ratio1 1.4588029196
V1                           V1 1.4199831461
orbit50                 orbit50 1.3480400866
orbit56                 orbit56 1.3301546852
orbit69                 orbit69 1.1944982378
orbit18                 orbit18 1.1931615110
orbit68                 orbit68 1.1099842921
graph4                   graph4 1.1055925009
graph0                   graph0 1.0730297095
orbit31                 orbit31 1.0499274338
graph27                 graph27 0.9999914617
orbit46                 orbit46 0.9981937459
graph11                 graph11 0.9940955578
orbit49                 orbit49 0.9548116405
constraint           constraint 0.8971015942
orbit37                 orbit37 0.8826439203
third                     third 0.8729353655
orbit40                 orbit40 0.8658586463
orbit24                 orbit24 0.8362694876
orbit25                 orbit25 0.8335312662
graph29                 graph29 0.8306078454
orbit64                 orbit64 0.8257303270
ratio6                   ratio6 0.7447108285
coreness               coreness 0.7280519085
sixth                     sixth 0.7229088271
orbit20                 orbit20 0.7077677279
ioratio                 ioratio 0.6981024169
orbit63                 orbit63 0.6621050928
orbit66                 orbit66 0.6566999490
orbit36                 orbit36 0.6550746018
graph20                 graph20 0.6480834849
orbit21                 orbit21 0.6460422901
bigcom3                 bigcom3 0.6341282306
graph16                 graph16 0.6087805443
graph25                 graph25 0.6006418953
orbit17                 orbit17 0.5982059081
orbit45                 orbit45 0.5876152849
graph22                 graph22 0.5764854870
orbit22                 orbit22 0.5504868876
orbit15                 orbit15 0.5421968683
orbit28                 orbit28 0.5391012433
orbit47                 orbit47 0.5390203755
orbit11                 orbit11 0.5315480797
graph14                 graph14 0.5246741522
orbit33                 orbit33 0.5131831651
graph10                 graph10 0.4782370907
graph28                 graph28 0.4529043121
ratio2                   ratio2 0.4276843347
orbit41                 orbit41 0.4222065566
graph17                 graph17 0.4190803939
orbit2                   orbit2 0.3999763956
orbit44                 orbit44 0.3991415413
orbit26                 orbit26 0.3919090994
upto_sixth           upto_sixth 0.3731425079
graph21                 graph21 0.3671078828
adhesion               adhesion 0.3583761456
orbit9                   orbit9 0.3575452499
graph19                 graph19 0.3531911218
orbit38                 orbit38 0.3353554206
graph1                   graph1 0.3316596654
graph7                   graph7 0.3297600079
graph5                   graph5 0.3237147653
graph8                   graph8 0.3143446243
orbit42                 orbit42 0.3050101923
orbit43                 orbit43 0.2955579663
orbit12                 orbit12 0.2926777823
membership_s1     membership_s1 0.2800255334
orbit30                 orbit30 0.2792027098
orbit58                 orbit58 0.2790601943
orbit51                 orbit51 0.2668088130
orbit48                 orbit48 0.2663623094
second                   second 0.2600494681
graph2                   graph2 0.2571343535
orbit67                 orbit67 0.2546446604
fifth                     fifth 0.2461825342
upto_fourth         upto_fourth 0.2273384274
graph9                   graph9 0.2116049875
orbit16                 orbit16 0.2074248568
orbit52                 orbit52 0.1973141173
graph3                   graph3 0.1940143190
orbit6                   orbit6 0.1919278917
graph6                   graph6 0.1863292385
upto_third           upto_third 0.1737753936
ratio3                   ratio3 0.1733147910
bigcom30               bigcom30 0.1686224046
orbit23                 orbit23 0.1679554023
orbit19                 orbit19 0.1536189294
graph12                 graph12 0.1501137084
graph23                 graph23 0.1482837708
orbit32                 orbit32 0.1419200820
orbit71                 orbit71 0.1388227358
graph18                 graph18 0.1379206827
orbit57                 orbit57 0.1324376349
graph15                 graph15 0.1254505226
cohesion               cohesion 0.1221127373
bigcom4                 bigcom4 0.1218951181
orbit1                   orbit1 0.1198625419
upto_fifth           upto_fifth 0.1198300796
AP                           AP 0.1084254446
orbit27                 orbit27 0.1044981654
orbit13                 orbit13 0.1040284682
bigcom40               bigcom40 0.1039889661
orbit55                 orbit55 0.0886411327
orbit61                 orbit61 0.0862088177
membership_s30   membership_s30 0.0808782751
graph26                 graph26 0.0802387710
hubscore               hubscore 0.0724580508
close                     close 0.0600807023
graph24                 graph24 0.0524711780
orbit59                 orbit59 0.0488924723
orbit29                 orbit29 0.0392549058
orbit5                   orbit5 0.0374955683
orbit35                 orbit35 0.0316682439
membership_s31   membership_s31 0.0284902326
orbit4                   orbit4 0.0283664687
orbit7                   orbit7 0.0277551970
membership_s27   membership_s27 0.0173729040
membership_s32   membership_s32 0.0160266022
membership_s6     membership_s6 0.0134601520
ecc                         ecc 0.0067299945
upto_second         upto_second 0.0032298002
graph13                 graph13 0.0007986862
fourth                   fourth 0.0007060015
selfinter             selfinter 0.0003882724
orbit0                   orbit0 0.0000000000
orbit3                   orbit3 0.0000000000
orbit8                   orbit8 0.0000000000
orbit10                 orbit10 0.0000000000
orbit14                 orbit14 0.0000000000
orbit34                 orbit34 0.0000000000
orbit53                 orbit53 0.0000000000
orbit60                 orbit60 0.0000000000
orbit72                 orbit72 0.0000000000
eccrad                   eccrad 0.0000000000
evcent                   evcent 0.0000000000
first                     first 0.0000000000
bigcom1                 bigcom1 0.0000000000
bigcom2                 bigcom2 0.0000000000
bigcom6                 bigcom6 0.0000000000
bigcom8                 bigcom8 0.0000000000
bigcom9                 bigcom9 0.0000000000
bigcom11               bigcom11 0.0000000000
bigcom13               bigcom13 0.0000000000
bigcom15               bigcom15 0.0000000000
bigcom16               bigcom16 0.0000000000
bigcom21               bigcom21 0.0000000000
bigcom22               bigcom22 0.0000000000
bigcom24               bigcom24 0.0000000000
bigcom26               bigcom26 0.0000000000
bigcom31               bigcom31 0.0000000000
bigcom32               bigcom32 0.0000000000
bigcom33               bigcom33 0.0000000000
bigcom34               bigcom34 0.0000000000
bigcom36               bigcom36 0.0000000000
bigcom37               bigcom37 0.0000000000
bigcom38               bigcom38 0.0000000000
bigcom39               bigcom39 0.0000000000
bigcom43               bigcom43 0.0000000000
bigcom44               bigcom44 0.0000000000
bigcom46               bigcom46 0.0000000000
bigcom47               bigcom47 0.0000000000
bigcom49               bigcom49 0.0000000000
bigcom50               bigcom50 0.0000000000
bigcom51               bigcom51 0.0000000000
bigcom52               bigcom52 0.0000000000
bigcom54               bigcom54 0.0000000000
bigcom56               bigcom56 0.0000000000
bigcom62               bigcom62 0.0000000000
bigcom66               bigcom66 0.0000000000
bigcom68               bigcom68 0.0000000000
bigcom69               bigcom69 0.0000000000
bigcom71               bigcom71 0.0000000000
bigcom72               bigcom72 0.0000000000
bigcom73               bigcom73 0.0000000000
bigcom74               bigcom74 0.0000000000
bigcom75               bigcom75 0.0000000000
bigcom76               bigcom76 0.0000000000
bigcom77               bigcom77 0.0000000000
bigcom79               bigcom79 0.0000000000
bigcom80               bigcom80 0.0000000000
bigcom82               bigcom82 0.0000000000
bigcom83               bigcom83 0.0000000000
bigcom84               bigcom84 0.0000000000
bigcom85               bigcom85 0.0000000000
bigcom87               bigcom87 0.0000000000
bigcom89               bigcom89 0.0000000000
bigcom91               bigcom91 0.0000000000
bigcom92               bigcom92 0.0000000000
bigcom93               bigcom93 0.0000000000
bigcom96               bigcom96 0.0000000000
bigcom97               bigcom97 0.0000000000
bigcom98               bigcom98 0.0000000000
bigcom99               bigcom99 0.0000000000
bigcom101             bigcom101 0.0000000000
bigcom104             bigcom104 0.0000000000
bigcom106             bigcom106 0.0000000000
bigcom109             bigcom109 0.0000000000
bigcom113             bigcom113 0.0000000000
bigcom116             bigcom116 0.0000000000
bigcom120             bigcom120 0.0000000000
bigcom123             bigcom123 0.0000000000
bigcom126             bigcom126 0.0000000000
bigcom127             bigcom127 0.0000000000
bigcom137             bigcom137 0.0000000000
bigcom139             bigcom139 0.0000000000
bigcom140             bigcom140 0.0000000000
bigcom143             bigcom143 0.0000000000
bigcom145             bigcom145 0.0000000000
bigcom146             bigcom146 0.0000000000
bigcom147             bigcom147 0.0000000000
bigcom149             bigcom149 0.0000000000
bigcom153             bigcom153 0.0000000000
bigcom154             bigcom154 0.0000000000
bigcom156             bigcom156 0.0000000000
bigcom157             bigcom157 0.0000000000
bigcom158             bigcom158 0.0000000000
bigcom160             bigcom160 0.0000000000
bigcom161             bigcom161 0.0000000000
bigcom162             bigcom162 0.0000000000
bigcom164             bigcom164 0.0000000000
bigcom166             bigcom166 0.0000000000
bigcom167             bigcom167 0.0000000000
bigcom171             bigcom171 0.0000000000
bigcom173             bigcom173 0.0000000000
bigcom175             bigcom175 0.0000000000
bigcom176             bigcom176 0.0000000000
bigcom177             bigcom177 0.0000000000
bigcom178             bigcom178 0.0000000000
bigcom180             bigcom180 0.0000000000
bigcom181             bigcom181 0.0000000000
bigcom184             bigcom184 0.0000000000
bigcom186             bigcom186 0.0000000000
bigcom187             bigcom187 0.0000000000
bigcom189             bigcom189 0.0000000000
bigcom194             bigcom194 0.0000000000
bigcom195             bigcom195 0.0000000000
bigcom196             bigcom196 0.0000000000
bigcom204             bigcom204 0.0000000000
bigcom205             bigcom205 0.0000000000
bigcom212             bigcom212 0.0000000000
bigcom214             bigcom214 0.0000000000
bigcom222             bigcom222 0.0000000000
bigcom223             bigcom223 0.0000000000
bigcom226             bigcom226 0.0000000000
bigcom227             bigcom227 0.0000000000
bigcom229             bigcom229 0.0000000000
bigcom233             bigcom233 0.0000000000
bigcom236             bigcom236 0.0000000000
bigcom237             bigcom237 0.0000000000
bigcom246             bigcom246 0.0000000000
bigcom248             bigcom248 0.0000000000
bigcom249             bigcom249 0.0000000000
bigcom250             bigcom250 0.0000000000
bigcom254             bigcom254 0.0000000000
bigcom266             bigcom266 0.0000000000
bigcom269             bigcom269 0.0000000000
bigcom272             bigcom272 0.0000000000
bigcom274             bigcom274 0.0000000000
bigcom281             bigcom281 0.0000000000
bigcom291             bigcom291 0.0000000000
bigcom292             bigcom292 0.0000000000
bigcom295             bigcom295 0.0000000000
bigcom299             bigcom299 0.0000000000
bigcom301             bigcom301 0.0000000000
bigcom306             bigcom306 0.0000000000
bigcom309             bigcom309 0.0000000000
bigcom314             bigcom314 0.0000000000
bigcom321             bigcom321 0.0000000000
bigcom341             bigcom341 0.0000000000
bigcom350             bigcom350 0.0000000000
bigcom353             bigcom353 0.0000000000
bigcom359             bigcom359 0.0000000000
bigcom363             bigcom363 0.0000000000
bigcom365             bigcom365 0.0000000000
bigcom385             bigcom385 0.0000000000
bigcom386             bigcom386 0.0000000000
bigcom408             bigcom408 0.0000000000
bigcom412             bigcom412 0.0000000000
bigcom480             bigcom480 0.0000000000
membership_s3     membership_s3 0.0000000000
membership_s4     membership_s4 0.0000000000
membership_s5     membership_s5 0.0000000000
membership_s7     membership_s7 0.0000000000
membership_s8     membership_s8 0.0000000000
membership_s9     membership_s9 0.0000000000
membership_s11   membership_s11 0.0000000000
membership_s12   membership_s12 0.0000000000
membership_s14   membership_s14 0.0000000000
membership_s15   membership_s15 0.0000000000
membership_s16   membership_s16 0.0000000000
membership_s17   membership_s17 0.0000000000
membership_s18   membership_s18 0.0000000000
membership_s20   membership_s20 0.0000000000
membership_s21   membership_s21 0.0000000000
membership_s22   membership_s22 0.0000000000
membership_s24   membership_s24 0.0000000000
membership_s25   membership_s25 0.0000000000
membership_s26   membership_s26 0.0000000000
membership_s28   membership_s28 0.0000000000
membership_s33   membership_s33 0.0000000000
membership_s36   membership_s36 0.0000000000
membership_s37   membership_s37 0.0000000000
pdi                         pdi 0.0000000000
[1] "All"
[1] 0.9997619
[1] 3.979485
[1] "Dataset: high_targets Model RF, refit model on training data 2015-06-22 18:20:57"
     |      Out-of-bag   |
Tree |      MSE  %Var(y) |
   1 |  0.06364   168.84 |
   2 |  0.07239   192.05 |
   3 |   0.0632   167.68 |
   4 |   0.0589   156.26 |
   5 |  0.05474   145.23 |
   6 |  0.05393   143.09 |
   7 |   0.0526   139.55 |
   8 |  0.05312   140.93 |
   9 |  0.05314   140.98 |
  10 |  0.05083   134.85 |
  11 |   0.0489   129.73 |
  12 |  0.04856   128.82 |
  13 |  0.04711   124.99 |
  14 |  0.04665   123.77 |
  15 |  0.04615   122.44 |
  16 |  0.04511   119.69 |
  17 |  0.04491   119.15 |
  18 |  0.04406   116.88 |
  19 |  0.04376   116.10 |
  20 |   0.0437   115.94 |
  21 |   0.0435   115.41 |
  22 |  0.04375   116.06 |
  23 |  0.04384   116.32 |
  24 |  0.04353   115.48 |
  25 |   0.0432   114.61 |
  26 |  0.04288   113.77 |
  27 |  0.04246   112.65 |
  28 |  0.04241   112.51 |
  29 |  0.04212   111.74 |
  30 |  0.04213   111.76 |
  31 |  0.04231   112.26 |
  32 |   0.0422   111.95 |
  33 |  0.04221   111.98 |
  34 |  0.04167   110.54 |
  35 |  0.04142   109.88 |
  36 |  0.04144   109.94 |
  37 |  0.04148   110.04 |
  38 |  0.04148   110.04 |
  39 |  0.04146   110.00 |
  40 |  0.04149   110.06 |
  41 |  0.04149   110.06 |
  42 |  0.04151   110.13 |
  43 |  0.04151   110.12 |
  44 |  0.04133   109.65 |
  45 |  0.04132   109.64 |
  46 |  0.04151   110.13 |
  47 |  0.04141   109.87 |
  48 |  0.04105   108.92 |
  49 |  0.04112   109.09 |
  50 |    0.041   108.78 |
  51 |  0.04099   108.75 |
  52 |  0.04089   108.50 |
  53 |  0.04093   108.60 |
  54 |  0.04085   108.39 |
  55 |  0.04094   108.62 |
  56 |  0.04093   108.60 |
  57 |  0.04077   108.17 |
  58 |  0.04089   108.49 |
  59 |  0.04085   108.38 |
  60 |  0.04079   108.23 |
  61 |  0.04079   108.21 |
  62 |  0.04086   108.40 |
  63 |  0.04075   108.11 |
  64 |  0.04072   108.04 |
  65 |  0.04056   107.62 |
  66 |  0.04046   107.35 |
  67 |   0.0404   107.19 |
  68 |  0.04051   107.48 |
  69 |  0.04062   107.77 |
  70 |  0.04052   107.50 |
  71 |  0.04057   107.65 |
  72 |  0.04052   107.51 |
  73 |  0.04048   107.39 |
  74 |  0.04044   107.30 |
  75 |  0.04037   107.10 |
  76 |  0.04035   107.04 |
  77 |  0.04028   106.86 |
  78 |  0.04032   106.97 |
  79 |  0.04012   106.43 |
  80 |  0.04017   106.58 |
  81 |  0.04014   106.50 |
  82 |  0.04006   106.29 |
  83 |  0.03991   105.89 |
  84 |  0.03994   105.95 |
  85 |  0.03983   105.66 |
  86 |  0.03978   105.54 |
  87 |   0.0398   105.58 |
  88 |  0.03975   105.45 |
  89 |  0.03975   105.46 |
  90 |  0.03975   105.45 |
  91 |  0.03969   105.30 |
  92 |  0.03963   105.13 |
  93 |  0.03954   104.90 |
  94 |  0.03956   104.96 |
  95 |  0.03951   104.81 |
  96 |  0.03954   104.91 |
  97 |  0.03958   105.00 |
  98 |  0.03954   104.90 |
  99 |  0.03958   105.00 |
 100 |  0.03962   105.11 |
[1] "Random Forest variable coefficients"
                      %IncMSE IncNodePurity
graph0           1.900327e-04  6.569004e-02
graph1           1.069490e-03  1.508456e-01
graph2           2.202086e-03  1.475819e-01
graph3           5.682363e-04  1.386213e-01
graph4           1.934595e-03  3.565394e-01
graph5           1.011989e-03  7.954315e-02
graph6           4.441779e-05  4.349650e-02
graph7           1.349088e-03  2.073033e-01
graph8           1.701634e-04  1.316431e-01
graph9           6.437768e-05  2.659420e-02
graph10          7.435992e-04  1.941388e-01
graph11          1.076346e-03  3.017001e-01
graph12          6.546142e-05  6.912698e-02
graph13          1.045920e-04  9.018245e-02
graph14          1.918825e-03  2.834040e-01
graph15          7.358538e-04  1.103600e-01
graph16          6.832730e-04  1.459581e-01
graph17          1.148745e-03  2.940173e-01
graph18          6.740624e-05  9.116963e-02
graph19         -4.498121e-05  1.945665e-01
graph20          3.448406e-04  2.727675e-01
graph21          2.100374e-04  5.574220e-02
graph22          2.952952e-03  3.033260e-01
graph23          1.200514e-03  6.203905e-02
graph24          2.062253e-03  1.489431e-01
graph25          9.629641e-04  3.266160e-01
graph26          7.347771e-04  1.223671e-01
graph27          6.563951e-03  4.859687e-01
graph28          2.621177e-03  3.267878e-01
graph29          3.187543e-03  4.119164e-01
orbit0           1.291711e-03  6.775451e-02
orbit1           7.892721e-04  1.444495e-01
orbit2           5.177306e-04  5.418464e-02
orbit3           4.204953e-04  2.015406e-01
orbit4           6.650785e-04  1.602335e-01
orbit5           3.676958e-04  1.057670e-01
orbit6           1.353862e-03  2.246072e-01
orbit7           2.904758e-03  7.319573e-02
orbit8           9.103309e-04  1.726107e-01
orbit9           2.482889e-04  8.398162e-02
orbit10          2.164976e-04  8.136242e-02
orbit11          5.306274e-04  8.128182e-02
orbit12          2.270819e-03  1.882977e-01
orbit13          3.282003e-04  4.988502e-02
orbit14          1.455511e-03  1.782333e-01
orbit15          8.904240e-05  2.697211e-01
orbit16          3.888530e-04  1.139077e-01
orbit17          3.399383e-04  1.038015e-01
orbit18          2.230584e-03  3.403585e-01
orbit19          1.679508e-03  2.570063e-01
orbit20          1.183840e-03  1.437280e-01
orbit21          8.588477e-04  1.956581e-01
orbit22          7.126490e-04  5.875166e-01
orbit23          7.229018e-04  1.154377e-01
orbit24          4.901066e-04  9.639713e-02
orbit25          3.434150e-03  2.340306e-01
orbit26          6.371012e-04  5.447147e-02
orbit27          2.699062e-04  1.356837e-01
orbit28          1.905244e-04  1.593694e-01
orbit29          6.454111e-04  1.135771e-01
orbit30          3.920312e-04  1.267810e-01
orbit31          5.784159e-04  2.881312e-01
orbit32          1.380366e-03  2.059655e-01
orbit33          4.362700e-03  1.469535e-01
orbit34          1.092877e-04  3.889843e-02
orbit35          1.599075e-04  2.215474e-01
orbit36          1.257237e-03  2.308151e-01
orbit37          8.437613e-04  1.753093e-01
orbit38          1.379798e-04  4.586466e-02
orbit39          1.637518e-03  3.488248e-01
orbit40          2.413768e-03  3.023899e-01
orbit41          1.965458e-03  2.353200e-01
orbit42          1.294834e-03  1.508351e-01
orbit43         -8.626537e-05  8.273601e-02
orbit44          6.204096e-04  1.881401e-01
orbit45          2.449459e-04  3.260842e-01
orbit46          7.698886e-04  2.615003e-01
orbit47          5.928553e-04  1.151246e-01
orbit48          4.820729e-04  8.423314e-02
orbit49          1.192619e-03  3.656979e-01
orbit50          5.535745e-04  3.590132e-01
orbit51          5.275913e-04  4.911528e-02
orbit52          1.431710e-03  2.175084e-01
orbit53          3.267974e-04  9.750700e-03
orbit54          6.491689e-03  6.266904e-01
orbit55          2.446960e-04  6.404288e-02
orbit56          4.605087e-03  3.679621e-01
orbit57          7.273114e-04  1.185797e-01
orbit58          6.128046e-04  1.793911e-01
orbit59          3.717635e-03  3.117790e-01
orbit60          1.233560e-04  2.800000e-02
orbit61          3.556262e-04  1.135726e-01
orbit62          3.060326e-03  8.817608e-01
orbit63          6.411625e-04  2.607974e-01
orbit64          1.223659e-03  1.270174e-01
orbit65          1.844008e-02  1.135260e+00
orbit66          1.717896e-03  5.158255e-01
orbit67          7.367504e-04  1.003155e-01
orbit68          1.355060e-02  6.704434e-01
orbit69          1.215629e-03  3.444054e-01
orbit70          1.306840e-02  1.351617e+00
orbit71          9.065761e-04  2.214802e-01
orbit72          1.617008e-03  2.244816e-01
AP              -8.129367e-05  4.152381e-02
bet              2.262432e-03  6.430065e-01
ecc              0.000000e+00  1.666667e-02
eccrad           0.000000e+00  9.315465e-18
close            1.479201e-04  2.378158e-01
constraint       8.172807e-04  3.084557e-01
coreness        -1.156930e-04  2.794909e-01
knn              8.350266e-04  1.450400e+00
hubscore         1.847032e-04  2.639953e-01
pagerank         1.106267e-03  2.487303e-01
trans            3.417642e-03  1.068369e+00
evcent           2.003956e-04  2.086328e-01
first            4.960508e-04  7.994375e-02
upto_second      2.034679e-03  2.356708e-01
upto_third       1.321460e-04  1.587517e-01
upto_fourth      2.625500e-03  4.311849e-01
upto_fifth       2.027514e-03  2.383571e-01
upto_sixth      -9.802146e-06  1.990252e-01
second           1.540372e-04  9.948985e-02
third            4.409543e-04  4.065550e-01
fourth           3.901401e-04  2.940874e-01
fifth            1.859216e-03  1.297527e-01
sixth            4.217932e-03  5.168979e-01
ratio1           2.908404e-04  3.414646e-01
ratio2           1.358178e-03  2.860867e-01
ratio3           9.592070e-04  4.181301e-01
ratio4           6.389367e-04  6.910414e-01
ratio5           2.619075e-04  1.208664e+00
ratio6           1.556302e-03  3.234917e-01
selfinter       -6.437768e-05  7.276190e-02
walktrap_vertex  1.476640e-04  5.039622e-01
bigcom1          0.000000e+00  1.387779e-19
bigcom2          0.000000e+00  0.000000e+00
bigcom3          9.660526e-04  1.558626e-01
bigcom4          0.000000e+00  1.214306e-19
bigcom6          0.000000e+00  0.000000e+00
bigcom8          0.000000e+00  8.673617e-20
bigcom9          0.000000e+00  0.000000e+00
bigcom11         0.000000e+00  0.000000e+00
bigcom13         0.000000e+00  0.000000e+00
bigcom15         0.000000e+00  0.000000e+00
bigcom16         0.000000e+00  0.000000e+00
bigcom21         0.000000e+00  0.000000e+00
bigcom22         0.000000e+00  3.469447e-20
bigcom24         0.000000e+00  0.000000e+00
bigcom26         0.000000e+00  0.000000e+00
bigcom28         1.332403e-03  5.868949e-01
bigcom30         7.026653e-04  2.401246e-01
bigcom31         0.000000e+00  0.000000e+00
bigcom32         0.000000e+00  0.000000e+00
bigcom33         0.000000e+00  0.000000e+00
bigcom34         0.000000e+00  0.000000e+00
bigcom36         0.000000e+00  0.000000e+00
bigcom37         0.000000e+00  0.000000e+00
bigcom38         0.000000e+00  0.000000e+00
bigcom39         0.000000e+00  0.000000e+00
bigcom40        -6.036311e-05  5.178996e-02
bigcom43         0.000000e+00  0.000000e+00
bigcom44         0.000000e+00  6.938894e-20
bigcom46         0.000000e+00  9.603088e-03
bigcom47         0.000000e+00  0.000000e+00
bigcom49         0.000000e+00  0.000000e+00
bigcom50         0.000000e+00  0.000000e+00
bigcom51         0.000000e+00  0.000000e+00
bigcom52         0.000000e+00  0.000000e+00
bigcom54         0.000000e+00  0.000000e+00
bigcom56         0.000000e+00  0.000000e+00
bigcom62         0.000000e+00  0.000000e+00
bigcom66         0.000000e+00  0.000000e+00
bigcom68         0.000000e+00  0.000000e+00
bigcom69         0.000000e+00  0.000000e+00
bigcom71         0.000000e+00  4.927733e-01
bigcom72         0.000000e+00  0.000000e+00
bigcom73         0.000000e+00  7.830945e-01
bigcom74         0.000000e+00  0.000000e+00
bigcom75         0.000000e+00  0.000000e+00
bigcom76         0.000000e+00  0.000000e+00
bigcom77         0.000000e+00  0.000000e+00
bigcom79         0.000000e+00  0.000000e+00
bigcom80         0.000000e+00  0.000000e+00
bigcom82         0.000000e+00  0.000000e+00
bigcom83         0.000000e+00  0.000000e+00
bigcom84         0.000000e+00  0.000000e+00
bigcom85         0.000000e+00  0.000000e+00
bigcom87         0.000000e+00  0.000000e+00
bigcom89         0.000000e+00  0.000000e+00
bigcom91         0.000000e+00  0.000000e+00
bigcom92        -1.377820e-04  4.136209e-01
bigcom93         0.000000e+00  0.000000e+00
bigcom96         0.000000e+00  0.000000e+00
bigcom97         0.000000e+00  0.000000e+00
bigcom98         0.000000e+00  0.000000e+00
bigcom99         0.000000e+00  0.000000e+00
bigcom101        0.000000e+00  0.000000e+00
bigcom104        0.000000e+00  0.000000e+00
bigcom106        0.000000e+00  0.000000e+00
bigcom109        0.000000e+00  0.000000e+00
bigcom113        0.000000e+00  0.000000e+00
bigcom116        0.000000e+00  6.938894e-20
bigcom120        0.000000e+00  0.000000e+00
bigcom123        0.000000e+00  0.000000e+00
bigcom126        0.000000e+00  0.000000e+00
bigcom127        0.000000e+00  0.000000e+00
bigcom137        0.000000e+00  0.000000e+00
bigcom139        0.000000e+00  0.000000e+00
bigcom140        0.000000e+00  0.000000e+00
bigcom143        0.000000e+00  0.000000e+00
bigcom145        0.000000e+00  0.000000e+00
bigcom146        0.000000e+00  0.000000e+00
bigcom147        0.000000e+00  0.000000e+00
bigcom149        0.000000e+00  0.000000e+00
bigcom153        0.000000e+00  0.000000e+00
bigcom154        0.000000e+00  0.000000e+00
bigcom156        0.000000e+00  0.000000e+00
bigcom157        0.000000e+00  0.000000e+00
bigcom158        0.000000e+00  0.000000e+00
bigcom160        0.000000e+00  0.000000e+00
bigcom161        0.000000e+00  0.000000e+00
bigcom162        0.000000e+00  0.000000e+00
bigcom164        0.000000e+00  0.000000e+00
bigcom166        0.000000e+00  0.000000e+00
bigcom167        0.000000e+00  0.000000e+00
bigcom171        0.000000e+00  0.000000e+00
bigcom173        0.000000e+00  0.000000e+00
bigcom175        0.000000e+00  0.000000e+00
bigcom176        0.000000e+00  0.000000e+00
bigcom177        0.000000e+00  0.000000e+00
bigcom178        0.000000e+00  0.000000e+00
bigcom180        0.000000e+00  0.000000e+00
bigcom181        0.000000e+00  0.000000e+00
bigcom184        0.000000e+00  0.000000e+00
bigcom186        0.000000e+00  0.000000e+00
bigcom187        0.000000e+00  0.000000e+00
bigcom189        0.000000e+00  0.000000e+00
bigcom194        0.000000e+00  0.000000e+00
bigcom195        0.000000e+00  0.000000e+00
bigcom196        0.000000e+00  0.000000e+00
bigcom204        0.000000e+00  4.320534e-01
bigcom205        0.000000e+00  0.000000e+00
bigcom212        0.000000e+00  0.000000e+00
bigcom214        0.000000e+00  0.000000e+00
bigcom222        0.000000e+00  0.000000e+00
bigcom223        0.000000e+00  0.000000e+00
bigcom226        0.000000e+00  0.000000e+00
bigcom227        0.000000e+00  0.000000e+00
bigcom229        0.000000e+00  0.000000e+00
bigcom233        0.000000e+00  0.000000e+00
bigcom236        0.000000e+00  0.000000e+00
bigcom237        0.000000e+00  0.000000e+00
bigcom246        0.000000e+00  0.000000e+00
bigcom248        0.000000e+00  0.000000e+00
bigcom249        0.000000e+00  0.000000e+00
bigcom250        0.000000e+00  0.000000e+00
bigcom254        0.000000e+00  0.000000e+00
bigcom266        0.000000e+00  0.000000e+00
bigcom269        0.000000e+00  0.000000e+00
bigcom272        0.000000e+00  0.000000e+00
bigcom274        0.000000e+00  0.000000e+00
bigcom281        0.000000e+00  0.000000e+00
bigcom291        0.000000e+00  0.000000e+00
bigcom292        0.000000e+00  0.000000e+00
bigcom295        0.000000e+00  0.000000e+00
bigcom299        0.000000e+00  0.000000e+00
bigcom301        0.000000e+00  0.000000e+00
bigcom306        0.000000e+00  0.000000e+00
bigcom309        0.000000e+00  0.000000e+00
bigcom314        0.000000e+00  0.000000e+00
bigcom321        0.000000e+00  0.000000e+00
bigcom341        0.000000e+00  0.000000e+00
bigcom350        0.000000e+00  0.000000e+00
bigcom353        0.000000e+00  0.000000e+00
bigcom359        0.000000e+00  0.000000e+00
bigcom363        0.000000e+00  0.000000e+00
bigcom365        0.000000e+00  0.000000e+00
bigcom385        0.000000e+00  0.000000e+00
bigcom386        0.000000e+00  0.000000e+00
bigcom408        0.000000e+00  0.000000e+00
bigcom412        0.000000e+00  0.000000e+00
bigcom480        0.000000e+00  0.000000e+00
spin_vertex      2.807614e-04  8.821462e-01
membership_s1    1.198115e-04  6.052445e-02
membership_s3    0.000000e+00  0.000000e+00
membership_s4    0.000000e+00  2.761905e-02
membership_s5    9.142898e-05  4.780744e-02
membership_s6   -4.376368e-05  6.915464e-03
membership_s7    0.000000e+00  1.387779e-19
membership_s8    0.000000e+00  0.000000e+00
membership_s9    0.000000e+00  0.000000e+00
membership_s11   0.000000e+00  0.000000e+00
membership_s12   0.000000e+00  0.000000e+00
membership_s14   0.000000e+00  0.000000e+00
membership_s15   0.000000e+00  0.000000e+00
membership_s16   0.000000e+00  0.000000e+00
membership_s17   0.000000e+00  0.000000e+00
membership_s18   0.000000e+00  6.938894e-20
membership_s20   0.000000e+00  0.000000e+00
membership_s21   0.000000e+00  6.938894e-20
membership_s22   0.000000e+00  0.000000e+00
membership_s24   0.000000e+00  0.000000e+00
membership_s25   0.000000e+00  0.000000e+00
membership_s26   0.000000e+00  0.000000e+00
membership_s27   0.000000e+00  3.469447e-20
membership_s28   0.000000e+00  0.000000e+00
membership_s30   1.362923e-04  3.837512e-03
membership_s31   1.018376e-04  2.036688e-03
membership_s32  -6.356050e-05  2.007268e-02
membership_s33   0.000000e+00  0.000000e+00
membership_s36   0.000000e+00  1.734723e-20
membership_s37   0.000000e+00  0.000000e+00
V1               4.718181e-04  4.617856e-01
V2               3.990755e-04  7.168705e-01
pdi              1.973027e-04  8.213447e-02
adhesion         1.478447e-03  5.893582e-01
cohesion         1.205577e-03  4.209925e-01
inner            2.492692e-04  7.565963e-01
outer            1.238705e-03  1.520268e+00
ioratio          1.004048e-04  4.494395e-01
comsize          2.098834e-03  1.188839e+00
                            var      rel.inf
orbit70                 orbit70 4.0555757476
trans                     trans 3.8273879776
outer                     outer 3.8009928565
knn                         knn 3.5386284972
ratio5                   ratio5 3.4708200668
comsize                 comsize 3.3839699658
orbit62                 orbit62 3.3323402835
ratio4                   ratio4 2.7132092057
walktrap_vertex walktrap_vertex 2.6175867736
V2                           V2 2.2915084676
inner                     inner 2.2020662977
pagerank               pagerank 2.1457125984
spin_vertex         spin_vertex 1.8889818163
orbit54                 orbit54 1.7888195831
orbit65                 orbit65 1.7474877024
orbit39                 orbit39 1.6575051248
bet                         bet 1.6052563122
bigcom28               bigcom28 1.5690926129
ratio1                   ratio1 1.4588029196
V1                           V1 1.4199831461
orbit50                 orbit50 1.3480400866
orbit56                 orbit56 1.3301546852
orbit69                 orbit69 1.1944982378
orbit18                 orbit18 1.1931615110
orbit68                 orbit68 1.1099842921
graph4                   graph4 1.1055925009
graph0                   graph0 1.0730297095
orbit31                 orbit31 1.0499274338
graph27                 graph27 0.9999914617
orbit46                 orbit46 0.9981937459
graph11                 graph11 0.9940955578
orbit49                 orbit49 0.9548116405
constraint           constraint 0.8971015942
orbit37                 orbit37 0.8826439203
third                     third 0.8729353655
orbit40                 orbit40 0.8658586463
orbit24                 orbit24 0.8362694876
orbit25                 orbit25 0.8335312662
graph29                 graph29 0.8306078454
orbit64                 orbit64 0.8257303270
ratio6                   ratio6 0.7447108285
coreness               coreness 0.7280519085
sixth                     sixth 0.7229088271
orbit20                 orbit20 0.7077677279
ioratio                 ioratio 0.6981024169
orbit63                 orbit63 0.6621050928
orbit66                 orbit66 0.6566999490
orbit36                 orbit36 0.6550746018
graph20                 graph20 0.6480834849
orbit21                 orbit21 0.6460422901
bigcom3                 bigcom3 0.6341282306
graph16                 graph16 0.6087805443
graph25                 graph25 0.6006418953
orbit17                 orbit17 0.5982059081
orbit45                 orbit45 0.5876152849
graph22                 graph22 0.5764854870
orbit22                 orbit22 0.5504868876
orbit15                 orbit15 0.5421968683
orbit28                 orbit28 0.5391012433
orbit47                 orbit47 0.5390203755
orbit11                 orbit11 0.5315480797
graph14                 graph14 0.5246741522
orbit33                 orbit33 0.5131831651
graph10                 graph10 0.4782370907
graph28                 graph28 0.4529043121
ratio2                   ratio2 0.4276843347
orbit41                 orbit41 0.4222065566
graph17                 graph17 0.4190803939
orbit2                   orbit2 0.3999763956
orbit44                 orbit44 0.3991415413
orbit26                 orbit26 0.3919090994
upto_sixth           upto_sixth 0.3731425079
graph21                 graph21 0.3671078828
adhesion               adhesion 0.3583761456
orbit9                   orbit9 0.3575452499
graph19                 graph19 0.3531911218
orbit38                 orbit38 0.3353554206
graph1                   graph1 0.3316596654
graph7                   graph7 0.3297600079
graph5                   graph5 0.3237147653
graph8                   graph8 0.3143446243
orbit42                 orbit42 0.3050101923
orbit43                 orbit43 0.2955579663
orbit12                 orbit12 0.2926777823
membership_s1     membership_s1 0.2800255334
orbit30                 orbit30 0.2792027098
orbit58                 orbit58 0.2790601943
orbit51                 orbit51 0.2668088130
orbit48                 orbit48 0.2663623094
second                   second 0.2600494681
graph2                   graph2 0.2571343535
orbit67                 orbit67 0.2546446604
fifth                     fifth 0.2461825342
upto_fourth         upto_fourth 0.2273384274
graph9                   graph9 0.2116049875
orbit16                 orbit16 0.2074248568
orbit52                 orbit52 0.1973141173
graph3                   graph3 0.1940143190
orbit6                   orbit6 0.1919278917
graph6                   graph6 0.1863292385
upto_third           upto_third 0.1737753936
ratio3                   ratio3 0.1733147910
bigcom30               bigcom30 0.1686224046
orbit23                 orbit23 0.1679554023
orbit19                 orbit19 0.1536189294
graph12                 graph12 0.1501137084
graph23                 graph23 0.1482837708
orbit32                 orbit32 0.1419200820
orbit71                 orbit71 0.1388227358
graph18                 graph18 0.1379206827
orbit57                 orbit57 0.1324376349
graph15                 graph15 0.1254505226
cohesion               cohesion 0.1221127373
bigcom4                 bigcom4 0.1218951181
orbit1                   orbit1 0.1198625419
upto_fifth           upto_fifth 0.1198300796
AP                           AP 0.1084254446
orbit27                 orbit27 0.1044981654
orbit13                 orbit13 0.1040284682
bigcom40               bigcom40 0.1039889661
orbit55                 orbit55 0.0886411327
orbit61                 orbit61 0.0862088177
membership_s30   membership_s30 0.0808782751
graph26                 graph26 0.0802387710
hubscore               hubscore 0.0724580508
close                     close 0.0600807023
graph24                 graph24 0.0524711780
orbit59                 orbit59 0.0488924723
orbit29                 orbit29 0.0392549058
orbit5                   orbit5 0.0374955683
orbit35                 orbit35 0.0316682439
membership_s31   membership_s31 0.0284902326
orbit4                   orbit4 0.0283664687
orbit7                   orbit7 0.0277551970
membership_s27   membership_s27 0.0173729040
membership_s32   membership_s32 0.0160266022
membership_s6     membership_s6 0.0134601520
ecc                         ecc 0.0067299945
upto_second         upto_second 0.0032298002
graph13                 graph13 0.0007986862
fourth                   fourth 0.0007060015
selfinter             selfinter 0.0003882724
orbit0                   orbit0 0.0000000000
orbit3                   orbit3 0.0000000000
orbit8                   orbit8 0.0000000000
orbit10                 orbit10 0.0000000000
orbit14                 orbit14 0.0000000000
orbit34                 orbit34 0.0000000000
orbit53                 orbit53 0.0000000000
orbit60                 orbit60 0.0000000000
orbit72                 orbit72 0.0000000000
eccrad                   eccrad 0.0000000000
evcent                   evcent 0.0000000000
first                     first 0.0000000000
bigcom1                 bigcom1 0.0000000000
bigcom2                 bigcom2 0.0000000000
bigcom6                 bigcom6 0.0000000000
bigcom8                 bigcom8 0.0000000000
bigcom9                 bigcom9 0.0000000000
bigcom11               bigcom11 0.0000000000
bigcom13               bigcom13 0.0000000000
bigcom15               bigcom15 0.0000000000
bigcom16               bigcom16 0.0000000000
bigcom21               bigcom21 0.0000000000
bigcom22               bigcom22 0.0000000000
bigcom24               bigcom24 0.0000000000
bigcom26               bigcom26 0.0000000000
bigcom31               bigcom31 0.0000000000
bigcom32               bigcom32 0.0000000000
bigcom33               bigcom33 0.0000000000
bigcom34               bigcom34 0.0000000000
bigcom36               bigcom36 0.0000000000
bigcom37               bigcom37 0.0000000000
bigcom38               bigcom38 0.0000000000
bigcom39               bigcom39 0.0000000000
bigcom43               bigcom43 0.0000000000
bigcom44               bigcom44 0.0000000000
bigcom46               bigcom46 0.0000000000
bigcom47               bigcom47 0.0000000000
bigcom49               bigcom49 0.0000000000
bigcom50               bigcom50 0.0000000000
bigcom51               bigcom51 0.0000000000
bigcom52               bigcom52 0.0000000000
bigcom54               bigcom54 0.0000000000
bigcom56               bigcom56 0.0000000000
bigcom62               bigcom62 0.0000000000
bigcom66               bigcom66 0.0000000000
bigcom68               bigcom68 0.0000000000
bigcom69               bigcom69 0.0000000000
bigcom71               bigcom71 0.0000000000
bigcom72               bigcom72 0.0000000000
bigcom73               bigcom73 0.0000000000
bigcom74               bigcom74 0.0000000000
bigcom75               bigcom75 0.0000000000
bigcom76               bigcom76 0.0000000000
bigcom77               bigcom77 0.0000000000
bigcom79               bigcom79 0.0000000000
bigcom80               bigcom80 0.0000000000
bigcom82               bigcom82 0.0000000000
bigcom83               bigcom83 0.0000000000
bigcom84               bigcom84 0.0000000000
bigcom85               bigcom85 0.0000000000
bigcom87               bigcom87 0.0000000000
bigcom89               bigcom89 0.0000000000
bigcom91               bigcom91 0.0000000000
bigcom92               bigcom92 0.0000000000
bigcom93               bigcom93 0.0000000000
bigcom96               bigcom96 0.0000000000
bigcom97               bigcom97 0.0000000000
bigcom98               bigcom98 0.0000000000
bigcom99               bigcom99 0.0000000000
bigcom101             bigcom101 0.0000000000
bigcom104             bigcom104 0.0000000000
bigcom106             bigcom106 0.0000000000
bigcom109             bigcom109 0.0000000000
bigcom113             bigcom113 0.0000000000
bigcom116             bigcom116 0.0000000000
bigcom120             bigcom120 0.0000000000
bigcom123             bigcom123 0.0000000000
bigcom126             bigcom126 0.0000000000
bigcom127             bigcom127 0.0000000000
bigcom137             bigcom137 0.0000000000
bigcom139             bigcom139 0.0000000000
bigcom140             bigcom140 0.0000000000
bigcom143             bigcom143 0.0000000000
bigcom145             bigcom145 0.0000000000
bigcom146             bigcom146 0.0000000000
bigcom147             bigcom147 0.0000000000
bigcom149             bigcom149 0.0000000000
bigcom153             bigcom153 0.0000000000
bigcom154             bigcom154 0.0000000000
bigcom156             bigcom156 0.0000000000
bigcom157             bigcom157 0.0000000000
bigcom158             bigcom158 0.0000000000
bigcom160             bigcom160 0.0000000000
bigcom161             bigcom161 0.0000000000
bigcom162             bigcom162 0.0000000000
bigcom164             bigcom164 0.0000000000
bigcom166             bigcom166 0.0000000000
bigcom167             bigcom167 0.0000000000
bigcom171             bigcom171 0.0000000000
bigcom173             bigcom173 0.0000000000
bigcom175             bigcom175 0.0000000000
bigcom176             bigcom176 0.0000000000
bigcom177             bigcom177 0.0000000000
bigcom178             bigcom178 0.0000000000
bigcom180             bigcom180 0.0000000000
bigcom181             bigcom181 0.0000000000
bigcom184             bigcom184 0.0000000000
bigcom186             bigcom186 0.0000000000
bigcom187             bigcom187 0.0000000000
bigcom189             bigcom189 0.0000000000
bigcom194             bigcom194 0.0000000000
bigcom195             bigcom195 0.0000000000
bigcom196             bigcom196 0.0000000000
bigcom204             bigcom204 0.0000000000
bigcom205             bigcom205 0.0000000000
bigcom212             bigcom212 0.0000000000
bigcom214             bigcom214 0.0000000000
bigcom222             bigcom222 0.0000000000
bigcom223             bigcom223 0.0000000000
bigcom226             bigcom226 0.0000000000
bigcom227             bigcom227 0.0000000000
bigcom229             bigcom229 0.0000000000
bigcom233             bigcom233 0.0000000000
bigcom236             bigcom236 0.0000000000
bigcom237             bigcom237 0.0000000000
bigcom246             bigcom246 0.0000000000
bigcom248             bigcom248 0.0000000000
bigcom249             bigcom249 0.0000000000
bigcom250             bigcom250 0.0000000000
bigcom254             bigcom254 0.0000000000
bigcom266             bigcom266 0.0000000000
bigcom269             bigcom269 0.0000000000
bigcom272             bigcom272 0.0000000000
bigcom274             bigcom274 0.0000000000
bigcom281             bigcom281 0.0000000000
bigcom291             bigcom291 0.0000000000
bigcom292             bigcom292 0.0000000000
bigcom295             bigcom295 0.0000000000
bigcom299             bigcom299 0.0000000000
bigcom301             bigcom301 0.0000000000
bigcom306             bigcom306 0.0000000000
bigcom309             bigcom309 0.0000000000
bigcom314             bigcom314 0.0000000000
bigcom321             bigcom321 0.0000000000
bigcom341             bigcom341 0.0000000000
bigcom350             bigcom350 0.0000000000
bigcom353             bigcom353 0.0000000000
bigcom359             bigcom359 0.0000000000
bigcom363             bigcom363 0.0000000000
bigcom365             bigcom365 0.0000000000
bigcom385             bigcom385 0.0000000000
bigcom386             bigcom386 0.0000000000
bigcom408             bigcom408 0.0000000000
bigcom412             bigcom412 0.0000000000
bigcom480             bigcom480 0.0000000000
membership_s3     membership_s3 0.0000000000
membership_s4     membership_s4 0.0000000000
membership_s5     membership_s5 0.0000000000
membership_s7     membership_s7 0.0000000000
membership_s8     membership_s8 0.0000000000
membership_s9     membership_s9 0.0000000000
membership_s11   membership_s11 0.0000000000
membership_s12   membership_s12 0.0000000000
membership_s14   membership_s14 0.0000000000
membership_s15   membership_s15 0.0000000000
membership_s16   membership_s16 0.0000000000
membership_s17   membership_s17 0.0000000000
membership_s18   membership_s18 0.0000000000
membership_s20   membership_s20 0.0000000000
membership_s21   membership_s21 0.0000000000
membership_s22   membership_s22 0.0000000000
membership_s24   membership_s24 0.0000000000
membership_s25   membership_s25 0.0000000000
membership_s26   membership_s26 0.0000000000
membership_s28   membership_s28 0.0000000000
membership_s33   membership_s33 0.0000000000
membership_s36   membership_s36 0.0000000000
membership_s37   membership_s37 0.0000000000
pdi                         pdi 0.0000000000
[1] "Dataset: high_targets Model GLM, refit model on training data 2015-06-22 18:21:09"
[1] "glmnet variable coefficients"
                [,1]              [,2]                   
(Intercept)     "(Intercept)"     "-7409.77099195194"    
graph0          "graph0"          "-0.00595461986872262" 
graph1          "graph1"          "-6.6525431323407e-07" 
graph2          "graph2"          "-0.000366900275190305"
graph3          "graph3"          "-3.50625833861308e-07"
graph4          "graph4"          "0"                    
graph5          "graph5"          "0"                    
graph6          "graph6"          "-3.38137880667425e-07"
graph7          "graph7"          "2.61610943713746e-05" 
graph8          "graph8"          "0.00181679521253493"  
graph9          "graph9"          "-8.07328293963092e-09"
graph10         "graph10"         "0"                    
graph11         "graph11"         "0"                    
graph12         "graph12"         "0"                    
graph13         "graph13"         "-1.15727347215599e-08"
graph14         "graph14"         "0"                    
graph15         "graph15"         "7.24335550697232e-07" 
graph16         "graph16"         "-6.86470486814694e-12"
graph17         "graph17"         "0"                    
graph18         "graph18"         "0"                    
graph19         "graph19"         "5.89732512750028e-08" 
graph20         "graph20"         "-1.26408081191772e-05"
graph21         "graph21"         "1.34889429057279e-06" 
graph22         "graph22"         "-2.21965425700907e-06"
graph23         "graph23"         "-3.97012030995946e-07"
graph24         "graph24"         "0"                    
graph25         "graph25"         "2.64619105185402e-07" 
graph26         "graph26"         "0"                    
graph27         "graph27"         "-4.7758912272629e-06" 
graph28         "graph28"         "5.12281334459979e-05" 
graph29         "graph29"         "-0.00104238026846266" 
orbit0          "orbit0"          "-0.0058926105270895"  
orbit1          "orbit1"          "-5.37406379498205e-05"
orbit2          "orbit2"          "-6.02558689191929e-07"
orbit3          "orbit3"          "-0.000402806727179039"
orbit4          "orbit4"          "-1.67399158190581e-05"
orbit5          "orbit5"          "-2.81550549243565e-07"
orbit6          "orbit6"          "2.17552417564155e-07" 
orbit7          "orbit7"          "0"                    
orbit8          "orbit8"          "0"                    
orbit9          "orbit9"          "0.000373168800778509" 
orbit10         "orbit10"         "-9.03996506907282e-06"
orbit11         "orbit11"         "-6.99905796989697e-08"
orbit12         "orbit12"         "0.000290178513200743" 
orbit13         "orbit13"         "2.34162986581305e-05" 
orbit14         "orbit14"         "0.00120186762902886"  
orbit15         "orbit15"         "-5.57135586117347e-08"
orbit16         "orbit16"         "-1.89210593576374e-08"
orbit17         "orbit17"         "5.93695935155913e-09" 
orbit18         "orbit18"         "3.24937537380694e-08" 
orbit19         "orbit19"         "-4.62406906437339e-08"
orbit20         "orbit20"         "-2.23671442880144e-09"
orbit21         "orbit21"         "0"                    
orbit22         "orbit22"         "1.14446362078979e-11" 
orbit23         "orbit23"         "0"                    
orbit24         "orbit24"         "-8.51901751075879e-08"
orbit25         "orbit25"         "2.25188380342805e-07" 
orbit26         "orbit26"         "0"                    
orbit27         "orbit27"         "2.9965283706505e-07"  
orbit28         "orbit28"         "-9.22972987614049e-07"
orbit29         "orbit29"         "4.02007089976189e-08" 
orbit30         "orbit30"         "0"                    
orbit31         "orbit31"         "0"                    
orbit32         "orbit32"         "-5.15932041251277e-08"
orbit33         "orbit33"         "0"                    
orbit34         "orbit34"         "8.54603380714878e-07" 
orbit35         "orbit35"         "-4.23422092785082e-06"
orbit36         "orbit36"         "1.95576046631317e-07" 
orbit37         "orbit37"         "-1.72996878288011e-07"
orbit38         "orbit38"         "-1.35867249018671e-09"
orbit39         "orbit39"         "-3.14076394628068e-07"
orbit40         "orbit40"         "8.38091324616469e-07" 
orbit41         "orbit41"         "1.25353315585654e-07" 
orbit42         "orbit42"         "0"                    
orbit43         "orbit43"         "3.07351208257239e-05" 
orbit44         "orbit44"         "-6.29338741952765e-06"
orbit45         "orbit45"         "7.33765712710873e-05" 
orbit46         "orbit46"         "-1.37898457109145e-05"
orbit47         "orbit47"         "0"                    
orbit48         "orbit48"         "1.51159778121924e-06" 
orbit49         "orbit49"         "1.29144609744244e-05" 
orbit50         "orbit50"         "-2.3697148226464e-05" 
orbit51         "orbit51"         "2.39466649710716e-05" 
orbit52         "orbit52"         "-4.87678112750955e-05"
orbit53         "orbit53"         "1.69981019380527e-06" 
orbit54         "orbit54"         "2.77763593182354e-05" 
orbit55         "orbit55"         "-1.26997740032291e-05"
orbit56         "orbit56"         "-0.000213490010057076"
orbit57         "orbit57"         "-1.09042150965393e-05"
orbit58         "orbit58"         "4.16209098308064e-06" 
orbit59         "orbit59"         "2.11400643030434e-05" 
orbit60         "orbit60"         "-2.81281980594781e-11"
orbit61         "orbit61"         "0"                    
orbit62         "orbit62"         "4.7049721454202e-05"  
orbit63         "orbit63"         "0.0001073137300949"   
orbit64         "orbit64"         "-0.000117022315207291"
orbit65         "orbit65"         "-0.000307445358195894"
orbit66         "orbit66"         "-0.000242791640122198"
orbit67         "orbit67"         "2.96717646108754e-05" 
orbit68         "orbit68"         "-0.000176431015830216"
orbit69         "orbit69"         "0.00092022408060306"  
orbit70         "orbit70"         "0.00232694295762272"  
orbit71         "orbit71"         "0"                    
orbit72         "orbit72"         "-0.00123256791906476" 
AP              "AP"              "0.0383841100375802"   
bet             "bet"             "2.40635214247672e-06" 
ecc             "ecc"             "-0.496352904061094"   
eccrad          "eccrad"          "-2.93113144806165"    
close           "close"           "0"                    
constraint      "constraint"      "-176.020070585965"    
coreness        "coreness"        "-0.0508827736793049"  
knn             "knn"             "-0.0436203108360122"  
hubscore        "hubscore"        "3.83793369105012"     
pagerank        "pagerank"        "-4169.9906097043"     
trans           "trans"           "22.9291816736699"     
evcent          "evcent"          "5.17717195105543"     
first           "first"           "-0.00644530199953368" 
upto_second     "upto_second"     "-7.38361713872808e-05"
upto_third      "upto_third"      "-0.000131832362395285"
upto_fourth     "upto_fourth"     "0"                    
upto_fifth      "upto_fifth"      "0.0990570160172091"   
upto_sixth      "upto_sixth"      "0.459789676564411"    
second          "second"          "-1.45084580886949e-05"
third           "third"           "1.44748410908727e-05" 
fourth          "fourth"          "0.000105841960963329" 
fifth           "fifth"           "0.000617878944145365" 
sixth           "sixth"           "-0.114325496449772"   
ratio1          "ratio1"          "0.0256660201329118"   
ratio2          "ratio2"          "0.110104145594619"    
ratio3          "ratio3"          "-0.00520412235805482" 
ratio4          "ratio4"          "15.0887418525902"     
ratio5          "ratio5"          "17.3806876020302"     
ratio6          "ratio6"          "7.45765541507008"     
selfinter       "selfinter"       "1.06875511238061"     
walktrap_vertex "walktrap_vertex" "1.47674635338733"     
bigcom1         "bigcom1"         "0.343308125714358"    
bigcom2         "bigcom2"         "0"                    
bigcom3         "bigcom3"         "2.5334726796098"      
bigcom4         "bigcom4"         "-0.0218430674208209"  
bigcom6         "bigcom6"         "0"                    
bigcom8         "bigcom8"         "-0.737833353192621"   
bigcom9         "bigcom9"         "0"                    
bigcom11        "bigcom11"        "0"                    
bigcom13        "bigcom13"        "0"                    
bigcom15        "bigcom15"        "-0.221565470951641"   
bigcom16        "bigcom16"        "0"                    
bigcom21        "bigcom21"        "0"                    
bigcom22        "bigcom22"        "-1.70508029050788"    
bigcom24        "bigcom24"        "0"                    
bigcom26        "bigcom26"        "-0.266412242132312"   
bigcom28        "bigcom28"        "0.656455025349336"    
bigcom30        "bigcom30"        "1.43750218684974"     
bigcom31        "bigcom31"        "0"                    
bigcom32        "bigcom32"        "0"                    
bigcom33        "bigcom33"        "0"                    
bigcom34        "bigcom34"        "0"                    
bigcom36        "bigcom36"        "0"                    
bigcom37        "bigcom37"        "0"                    
bigcom38        "bigcom38"        "0"                    
bigcom39        "bigcom39"        "-0.239909856726641"   
bigcom40        "bigcom40"        "0.325514723450818"    
bigcom43        "bigcom43"        "0"                    
bigcom44        "bigcom44"        "-0.176995176450183"   
bigcom46        "bigcom46"        "7.06123232868364"     
bigcom47        "bigcom47"        "0"                    
bigcom49        "bigcom49"        "0"                    
bigcom50        "bigcom50"        "0"                    
bigcom51        "bigcom51"        "0"                    
bigcom52        "bigcom52"        "0"                    
bigcom54        "bigcom54"        "0"                    
bigcom56        "bigcom56"        "0"                    
bigcom62        "bigcom62"        "0"                    
bigcom66        "bigcom66"        "0"                    
bigcom68        "bigcom68"        "0"                    
bigcom69        "bigcom69"        "0"                    
bigcom71        "bigcom71"        "8.08055700489327"     
bigcom72        "bigcom72"        "0"                    
bigcom73        "bigcom73"        "7.94802456133453"     
bigcom74        "bigcom74"        "0"                    
bigcom75        "bigcom75"        "0"                    
bigcom76        "bigcom76"        "0"                    
bigcom77        "bigcom77"        "0"                    
bigcom79        "bigcom79"        "0"                    
bigcom80        "bigcom80"        "0"                    
bigcom82        "bigcom82"        "-0.00162325162412948" 
bigcom83        "bigcom83"        "0"                    
bigcom84        "bigcom84"        "0"                    
bigcom85        "bigcom85"        "0"                    
bigcom87        "bigcom87"        "0"                    
bigcom89        "bigcom89"        "0"                    
bigcom91        "bigcom91"        "0"                    
bigcom92        "bigcom92"        "5.66918198997781"     
bigcom93        "bigcom93"        "0"                    
bigcom96        "bigcom96"        "0"                    
bigcom97        "bigcom97"        "0"                    
bigcom98        "bigcom98"        "0"                    
bigcom99        "bigcom99"        "0"                    
bigcom101       "bigcom101"       "-0.297706592676778"   
bigcom104       "bigcom104"       "0"                    
bigcom106       "bigcom106"       "0"                    
bigcom109       "bigcom109"       "0"                    
bigcom113       "bigcom113"       "0"                    
bigcom116       "bigcom116"       "-0.658931091305142"   
bigcom120       "bigcom120"       "0"                    
bigcom123       "bigcom123"       "0"                    
bigcom126       "bigcom126"       "0"                    
bigcom127       "bigcom127"       "0"                    
bigcom137       "bigcom137"       "0"                    
bigcom139       "bigcom139"       "0"                    
bigcom140       "bigcom140"       "0"                    
bigcom143       "bigcom143"       "0"                    
bigcom145       "bigcom145"       "0"                    
bigcom146       "bigcom146"       "0"                    
bigcom147       "bigcom147"       "-0.189274285169144"   
bigcom149       "bigcom149"       "0"                    
bigcom153       "bigcom153"       "0"                    
bigcom154       "bigcom154"       "-0.09817822927013"    
bigcom156       "bigcom156"       "0"                    
bigcom157       "bigcom157"       "0"                    
bigcom158       "bigcom158"       "0"                    
bigcom160       "bigcom160"       "0"                    
bigcom161       "bigcom161"       "0"                    
bigcom162       "bigcom162"       "0"                    
bigcom164       "bigcom164"       "0"                    
bigcom166       "bigcom166"       "0"                    
bigcom167       "bigcom167"       "0"                    
bigcom171       "bigcom171"       "0"                    
bigcom173       "bigcom173"       "0"                    
bigcom175       "bigcom175"       "0"                    
bigcom176       "bigcom176"       "0"                    
bigcom177       "bigcom177"       "0"                    
bigcom178       "bigcom178"       "0"                    
bigcom180       "bigcom180"       "0"                    
bigcom181       "bigcom181"       "0"                    
bigcom184       "bigcom184"       "0"                    
bigcom186       "bigcom186"       "0"                    
bigcom187       "bigcom187"       "0"                    
bigcom189       "bigcom189"       "-0.229628645318654"   
bigcom194       "bigcom194"       "0"                    
bigcom195       "bigcom195"       "0"                    
bigcom196       "bigcom196"       "0"                    
bigcom204       "bigcom204"       "7.42846547622961"     
bigcom205       "bigcom205"       "0"                    
bigcom212       "bigcom212"       "0"                    
bigcom214       "bigcom214"       "0"                    
bigcom222       "bigcom222"       "0"                    
bigcom223       "bigcom223"       "0"                    
bigcom226       "bigcom226"       "0"                    
bigcom227       "bigcom227"       "0"                    
bigcom229       "bigcom229"       "0"                    
bigcom233       "bigcom233"       "0"                    
bigcom236       "bigcom236"       "0"                    
bigcom237       "bigcom237"       "0"                    
bigcom246       "bigcom246"       "0"                    
bigcom248       "bigcom248"       "0"                    
bigcom249       "bigcom249"       "0"                    
bigcom250       "bigcom250"       "0"                    
bigcom254       "bigcom254"       "0"                    
bigcom266       "bigcom266"       "0"                    
bigcom269       "bigcom269"       "-0.458366388607152"   
bigcom272       "bigcom272"       "0"                    
bigcom274       "bigcom274"       "0"                    
bigcom281       "bigcom281"       "0"                    
bigcom291       "bigcom291"       "0"                    
bigcom292       "bigcom292"       "0"                    
bigcom295       "bigcom295"       "0"                    
bigcom299       "bigcom299"       "0"                    
bigcom301       "bigcom301"       "0"                    
bigcom306       "bigcom306"       "0"                    
bigcom309       "bigcom309"       "0"                    
bigcom314       "bigcom314"       "0"                    
bigcom321       "bigcom321"       "0"                    
bigcom341       "bigcom341"       "0"                    
bigcom350       "bigcom350"       "0"                    
bigcom353       "bigcom353"       "0"                    
bigcom359       "bigcom359"       "0"                    
bigcom363       "bigcom363"       "0"                    
bigcom365       "bigcom365"       "0"                    
bigcom385       "bigcom385"       "0"                    
bigcom386       "bigcom386"       "0"                    
bigcom408       "bigcom408"       "0"                    
bigcom412       "bigcom412"       "0"                    
bigcom480       "bigcom480"       "0"                    
spin_vertex     "spin_vertex"     "-2.56702124632645"    
membership_s1   "membership_s1"   "0.253978063282214"    
membership_s3   "membership_s3"   "0"                    
membership_s4   "membership_s4"   "0.838324711202591"    
membership_s5   "membership_s5"   "0.0219180771597989"   
membership_s6   "membership_s6"   "-0.669548078888419"   
membership_s7   "membership_s7"   "-1.7684084731139"     
membership_s8   "membership_s8"   "0"                    
membership_s9   "membership_s9"   "0"                    
membership_s11  "membership_s11"  "0"                    
membership_s12  "membership_s12"  "0"                    
membership_s14  "membership_s14"  "0"                    
membership_s15  "membership_s15"  "-0.444926276123747"   
membership_s16  "membership_s16"  "0"                    
membership_s17  "membership_s17"  "0"                    
membership_s18  "membership_s18"  "-0.44467699451838"    
membership_s20  "membership_s20"  "0"                    
membership_s21  "membership_s21"  "-0.0601094814704384"  
membership_s22  "membership_s22"  "0"                    
membership_s24  "membership_s24"  "0"                    
membership_s25  "membership_s25"  "0"                    
membership_s26  "membership_s26"  "0"                    
membership_s27  "membership_s27"  "0.125814298484938"    
membership_s28  "membership_s28"  "0"                    
membership_s30  "membership_s30"  "0.0269927866170049"   
membership_s31  "membership_s31"  "-1.27132096654882"    
membership_s32  "membership_s32"  "0.39581434744512"     
membership_s33  "membership_s33"  "0"                    
membership_s36  "membership_s36"  "-0.378617356096706"   
membership_s37  "membership_s37"  "-0.162507585273852"   
V1              "V1"              "-22.017679433009"     
V2              "V2"              "1.1996125861014"      
pdi             "pdi"             "35.6614518915105"     
adhesion        "adhesion"        "0.000731472701368217" 
cohesion        "cohesion"        "-0.00136949417896699" 
inner           "inner"           "-1.08666092243879e-05"
outer           "outer"           "-0.000402723519531799"
ioratio         "ioratio"         "-10.9584752646335"    
comsize         "comsize"         "0.00208450726628482"  
[1] "Average GBM 10 CV AUC"
[1] 0.7659761
[[1]]
[1] 0.6671111

[[2]]
[1] 0.7338174

[[3]]
[1] 0.8650458

[[4]]
[1] 0.8227848

[[5]]
[1] 0.7411215

[1] "Average GBM 10 CV RMSE"
[1] 4.024105
[[1]]
[1] 4.212541

[[2]]
[1] 4.175614

[[3]]
[1] 3.892406

[[4]]
[1] 4.061493

[[5]]
[1] 3.778472

[1] "Average RF 10 CV AUC"
[1] 0.7822598
[[1]]
[1] 0.7066667

[[2]]
[1] 0.7894191

[[3]]
[1] 0.8259338

[[4]]
[1] 0.7939522

[[5]]
[1] 0.7953271

[1] "Average RF 10 CV RMSE"
[1] 0.227583
[[1]]
[1] 0.2782543

[[2]]
[1] 0.2632246

[[3]]
[1] 0.1859596

[[4]]
[1] 0.245449

[[5]]
[1] 0.1650276

[1] "Average GLM 10 CV AUC"
[1] 0.7769965
[[1]]
[1] 0.7364444

[[2]]
[1] 0.7595436

[[3]]
[1] 0.8756166

[[4]]
[1] 0.8040319

[[5]]
[1] 0.7093458

[1] "Average GLM 10 CV RMSE"
[1] 20.38403
[[1]]
[1] 7.514187

[[2]]
[1] 8.980323

[[3]]
[1] 5.455957

[[4]]
[1] 72.63412

[[5]]
[1] 7.335555

[1] "Average 10 CV AUC"
[1] 0.805436
[[1]]
[1] 0.7328889

[[2]]
[1] 0.7873444

[[3]]
[1] 0.8911205

[[4]]
[1] 0.838256

[[5]]
[1] 0.7775701

[1] "Average 10 CV RMSE"
[1] 7.803396
[[1]]
[1] 3.804415

[[2]]
[1] 4.244745

[[3]]
[1] 3.058456

[[4]]
[1] 24.39979

[[5]]
[1] 3.509574

[1] "average all"
[1] 3.674491
[1] 0.995
