# Supplementary material for: Distinctive Behaviors of Druggable Proteins in Cellular Networks
Source: PLoS Comput Biol. 2015 Dec 23;11(12):e1004597. doi: 10.1371/journal.pcbi.1004597 (PMC4689399; doi:10.1371/journal.pcbi.1004597)
Supplement: S1 File — (ZIP) [file pcbi.1004597.s004.zip › S1_File/direct.blast.20150613_all_predict.ppi.optimised_Target_results_low_C.txt]

[[1]]
[1] "low_C"

[1] "Dataset: low_C Model GBM, run: 1 of 10 2015-06-22 18:16:52"
Iter   TrainDeviance   ValidDeviance   StepSize   Improve
     1        0.1498            -nan     0.0100    0.0001
     2        0.1484            -nan     0.0100    0.0002
     3        0.1474            -nan     0.0100    0.0000
     4        0.1462            -nan     0.0100    0.0000
     5        0.1449            -nan     0.0100    0.0001
     6        0.1436            -nan     0.0100    0.0000
     7        0.1424            -nan     0.0100   -0.0000
     8        0.1415            -nan     0.0100    0.0001
     9        0.1401            -nan     0.0100    0.0002
    10        0.1392            -nan     0.0100   -0.0000
    20        0.1303            -nan     0.0100   -0.0000
    25        0.1266            -nan     0.0100    0.0000

[1] "GBM variable coefficients"
                            var    rel.inf
V1                           V1 6.28945392
knn                         knn 4.41890863
outer                     outer 3.94574296
ioratio                 ioratio 3.87784550
ratio2                   ratio2 3.82107133
membership_s4     membership_s4 3.56586171
graph23                 graph23 3.10590004
inner                     inner 3.07052245
orbit53                 orbit53 3.06970630
bet                         bet 2.87186057
orbit18                 orbit18 2.79982330
constraint           constraint 2.59186836
ratio5                   ratio5 2.50336850
graph13                 graph13 2.39280533
graph17                 graph17 2.24554219
graph19                 graph19 2.18949313
comsize                 comsize 2.08251490
orbit57                 orbit57 2.07272141
orbit51                 orbit51 1.86475770
orbit50                 orbit50 1.74843614
orbit45                 orbit45 1.52978805
orbit36                 orbit36 1.51565655
orbit38                 orbit38 1.48540069
orbit16                 orbit16 1.40643075
V2                           V2 1.33217630
ratio1                   ratio1 1.19023646
graph21                 graph21 1.17878558
pagerank               pagerank 1.13227767
pdi                         pdi 1.07637765
graph15                 graph15 1.06684022
graph20                 graph20 1.04987301
orbit47                 orbit47 1.02195088
graph27                 graph27 1.00597382
ratio6                   ratio6 0.99741003
graph25                 graph25 0.98266288
graph6                   graph6 0.91603417
graph10                 graph10 0.88906550
graph4                   graph4 0.83411485
orbit17                 orbit17 0.83075014
graph3                   graph3 0.78541129
orbit30                 orbit30 0.77137997
graph5                   graph5 0.75136544
orbit1                   orbit1 0.70801387
orbit28                 orbit28 0.69911313
ratio3                   ratio3 0.69637401
orbit49                 orbit49 0.67533925
coreness               coreness 0.63466277
bigcom40               bigcom40 0.59987619
orbit27                 orbit27 0.59596444
graph1                   graph1 0.57750982
orbit56                 orbit56 0.57101396
graph11                 graph11 0.51614136
upto_fifth           upto_fifth 0.50952880
close                     close 0.48584173
hubscore               hubscore 0.47797896
orbit35                 orbit35 0.46184594
orbit10                 orbit10 0.46045979
orbit20                 orbit20 0.44236642
spin_vertex         spin_vertex 0.36704242
bigcom4                 bigcom4 0.36447102
orbit33                 orbit33 0.34863752
ratio4                   ratio4 0.34356815
orbit5                   orbit5 0.33815767
graph16                 graph16 0.31736499
orbit31                 orbit31 0.29122408
orbit40                 orbit40 0.27983981
orbit37                 orbit37 0.24719082
membership_s5     membership_s5 0.24595766
orbit66                 orbit66 0.21649792
fourth                   fourth 0.19191013
graph12                 graph12 0.18944269
graph9                   graph9 0.17901445
membership_s36   membership_s36 0.17256441
orbit52                 orbit52 0.16675348
orbit39                 orbit39 0.16311792
orbit62                 orbit62 0.16225878
orbit15                 orbit15 0.15593713
membership_s31   membership_s31 0.15117390
orbit19                 orbit19 0.14778079
walktrap_vertex walktrap_vertex 0.14573463
graph24                 graph24 0.14209282
orbit13                 orbit13 0.13491744
upto_third           upto_third 0.13243481
orbit44                 orbit44 0.12487167
upto_second         upto_second 0.11611112
trans                     trans 0.09822985
graph2                   graph2 0.09258402
cohesion               cohesion 0.09121142
upto_sixth           upto_sixth 0.06149121
orbit58                 orbit58 0.05944594
third                     third 0.05790489
orbit26                 orbit26 0.05559145
bigcom28               bigcom28 0.05512432
fifth                     fifth 0.05369662
orbit9                   orbit9 0.05212293
orbit65                 orbit65 0.04833629
orbit24                 orbit24 0.04799609
graph0                   graph0 0.00000000
graph7                   graph7 0.00000000
graph8                   graph8 0.00000000
graph14                 graph14 0.00000000
graph18                 graph18 0.00000000
graph22                 graph22 0.00000000
graph26                 graph26 0.00000000
graph28                 graph28 0.00000000
graph29                 graph29 0.00000000
orbit0                   orbit0 0.00000000
orbit2                   orbit2 0.00000000
orbit3                   orbit3 0.00000000
orbit4                   orbit4 0.00000000
orbit6                   orbit6 0.00000000
orbit7                   orbit7 0.00000000
orbit8                   orbit8 0.00000000
orbit11                 orbit11 0.00000000
orbit12                 orbit12 0.00000000
orbit14                 orbit14 0.00000000
orbit21                 orbit21 0.00000000
orbit22                 orbit22 0.00000000
orbit23                 orbit23 0.00000000
orbit25                 orbit25 0.00000000
orbit29                 orbit29 0.00000000
orbit32                 orbit32 0.00000000
orbit34                 orbit34 0.00000000
orbit41                 orbit41 0.00000000
orbit42                 orbit42 0.00000000
orbit43                 orbit43 0.00000000
orbit46                 orbit46 0.00000000
orbit48                 orbit48 0.00000000
orbit54                 orbit54 0.00000000
orbit55                 orbit55 0.00000000
orbit59                 orbit59 0.00000000
orbit60                 orbit60 0.00000000
orbit61                 orbit61 0.00000000
orbit63                 orbit63 0.00000000
orbit64                 orbit64 0.00000000
orbit67                 orbit67 0.00000000
orbit68                 orbit68 0.00000000
orbit69                 orbit69 0.00000000
orbit70                 orbit70 0.00000000
orbit71                 orbit71 0.00000000
orbit72                 orbit72 0.00000000
AP                           AP 0.00000000
ecc                         ecc 0.00000000
eccrad                   eccrad 0.00000000
evcent                   evcent 0.00000000
first                     first 0.00000000
upto_fourth         upto_fourth 0.00000000
second                   second 0.00000000
sixth                     sixth 0.00000000
selfinter             selfinter 0.00000000
bigcom1                 bigcom1 0.00000000
bigcom2                 bigcom2 0.00000000
bigcom3                 bigcom3 0.00000000
bigcom6                 bigcom6 0.00000000
bigcom8                 bigcom8 0.00000000
bigcom9                 bigcom9 0.00000000
bigcom11               bigcom11 0.00000000
bigcom13               bigcom13 0.00000000
bigcom15               bigcom15 0.00000000
bigcom16               bigcom16 0.00000000
bigcom21               bigcom21 0.00000000
bigcom22               bigcom22 0.00000000
bigcom24               bigcom24 0.00000000
bigcom26               bigcom26 0.00000000
bigcom30               bigcom30 0.00000000
bigcom31               bigcom31 0.00000000
bigcom32               bigcom32 0.00000000
bigcom33               bigcom33 0.00000000
bigcom34               bigcom34 0.00000000
bigcom36               bigcom36 0.00000000
bigcom37               bigcom37 0.00000000
bigcom38               bigcom38 0.00000000
bigcom39               bigcom39 0.00000000
bigcom43               bigcom43 0.00000000
bigcom44               bigcom44 0.00000000
bigcom46               bigcom46 0.00000000
bigcom47               bigcom47 0.00000000
bigcom49               bigcom49 0.00000000
bigcom50               bigcom50 0.00000000
bigcom51               bigcom51 0.00000000
bigcom52               bigcom52 0.00000000
bigcom54               bigcom54 0.00000000
bigcom56               bigcom56 0.00000000
bigcom62               bigcom62 0.00000000
bigcom66               bigcom66 0.00000000
bigcom68               bigcom68 0.00000000
bigcom69               bigcom69 0.00000000
bigcom71               bigcom71 0.00000000
bigcom72               bigcom72 0.00000000
bigcom73               bigcom73 0.00000000
bigcom74               bigcom74 0.00000000
bigcom75               bigcom75 0.00000000
bigcom76               bigcom76 0.00000000
bigcom77               bigcom77 0.00000000
bigcom79               bigcom79 0.00000000
bigcom80               bigcom80 0.00000000
bigcom82               bigcom82 0.00000000
bigcom83               bigcom83 0.00000000
bigcom84               bigcom84 0.00000000
bigcom85               bigcom85 0.00000000
bigcom87               bigcom87 0.00000000
bigcom89               bigcom89 0.00000000
bigcom91               bigcom91 0.00000000
bigcom92               bigcom92 0.00000000
bigcom93               bigcom93 0.00000000
bigcom96               bigcom96 0.00000000
bigcom97               bigcom97 0.00000000
bigcom98               bigcom98 0.00000000
bigcom99               bigcom99 0.00000000
bigcom101             bigcom101 0.00000000
bigcom104             bigcom104 0.00000000
bigcom106             bigcom106 0.00000000
bigcom109             bigcom109 0.00000000
bigcom113             bigcom113 0.00000000
bigcom116             bigcom116 0.00000000
bigcom120             bigcom120 0.00000000
bigcom123             bigcom123 0.00000000
bigcom126             bigcom126 0.00000000
bigcom127             bigcom127 0.00000000
bigcom137             bigcom137 0.00000000
bigcom139             bigcom139 0.00000000
bigcom140             bigcom140 0.00000000
bigcom143             bigcom143 0.00000000
bigcom145             bigcom145 0.00000000
bigcom146             bigcom146 0.00000000
bigcom147             bigcom147 0.00000000
bigcom149             bigcom149 0.00000000
bigcom153             bigcom153 0.00000000
bigcom154             bigcom154 0.00000000
bigcom156             bigcom156 0.00000000
bigcom157             bigcom157 0.00000000
bigcom158             bigcom158 0.00000000
bigcom160             bigcom160 0.00000000
bigcom161             bigcom161 0.00000000
bigcom162             bigcom162 0.00000000
bigcom164             bigcom164 0.00000000
bigcom166             bigcom166 0.00000000
bigcom167             bigcom167 0.00000000
bigcom171             bigcom171 0.00000000
bigcom173             bigcom173 0.00000000
bigcom175             bigcom175 0.00000000
bigcom176             bigcom176 0.00000000
bigcom177             bigcom177 0.00000000
bigcom178             bigcom178 0.00000000
bigcom180             bigcom180 0.00000000
bigcom181             bigcom181 0.00000000
bigcom184             bigcom184 0.00000000
bigcom186             bigcom186 0.00000000
bigcom187             bigcom187 0.00000000
bigcom189             bigcom189 0.00000000
bigcom194             bigcom194 0.00000000
bigcom195             bigcom195 0.00000000
bigcom196             bigcom196 0.00000000
bigcom204             bigcom204 0.00000000
bigcom205             bigcom205 0.00000000
bigcom212             bigcom212 0.00000000
bigcom214             bigcom214 0.00000000
bigcom222             bigcom222 0.00000000
bigcom223             bigcom223 0.00000000
bigcom226             bigcom226 0.00000000
bigcom227             bigcom227 0.00000000
bigcom229             bigcom229 0.00000000
bigcom233             bigcom233 0.00000000
bigcom236             bigcom236 0.00000000
bigcom237             bigcom237 0.00000000
bigcom246             bigcom246 0.00000000
bigcom248             bigcom248 0.00000000
bigcom249             bigcom249 0.00000000
bigcom250             bigcom250 0.00000000
bigcom254             bigcom254 0.00000000
bigcom266             bigcom266 0.00000000
bigcom269             bigcom269 0.00000000
bigcom272             bigcom272 0.00000000
bigcom274             bigcom274 0.00000000
bigcom281             bigcom281 0.00000000
bigcom291             bigcom291 0.00000000
bigcom292             bigcom292 0.00000000
bigcom295             bigcom295 0.00000000
bigcom299             bigcom299 0.00000000
bigcom301             bigcom301 0.00000000
bigcom306             bigcom306 0.00000000
bigcom309             bigcom309 0.00000000
bigcom314             bigcom314 0.00000000
bigcom321             bigcom321 0.00000000
bigcom341             bigcom341 0.00000000
bigcom350             bigcom350 0.00000000
bigcom353             bigcom353 0.00000000
bigcom359             bigcom359 0.00000000
bigcom363             bigcom363 0.00000000
bigcom365             bigcom365 0.00000000
bigcom385             bigcom385 0.00000000
bigcom386             bigcom386 0.00000000
bigcom408             bigcom408 0.00000000
bigcom412             bigcom412 0.00000000
bigcom480             bigcom480 0.00000000
membership_s1     membership_s1 0.00000000
membership_s3     membership_s3 0.00000000
membership_s6     membership_s6 0.00000000
membership_s7     membership_s7 0.00000000
membership_s8     membership_s8 0.00000000
membership_s9     membership_s9 0.00000000
membership_s11   membership_s11 0.00000000
membership_s12   membership_s12 0.00000000
membership_s14   membership_s14 0.00000000
membership_s15   membership_s15 0.00000000
membership_s16   membership_s16 0.00000000
membership_s17   membership_s17 0.00000000
membership_s18   membership_s18 0.00000000
membership_s20   membership_s20 0.00000000
membership_s21   membership_s21 0.00000000
membership_s22   membership_s22 0.00000000
membership_s24   membership_s24 0.00000000
membership_s25   membership_s25 0.00000000
membership_s26   membership_s26 0.00000000
membership_s27   membership_s27 0.00000000
membership_s28   membership_s28 0.00000000
membership_s30   membership_s30 0.00000000
membership_s32   membership_s32 0.00000000
membership_s33   membership_s33 0.00000000
membership_s37   membership_s37 0.00000000
adhesion               adhesion 0.00000000
[1] "Dataset: low_C Model RF, run: 1 of 10 2015-06-22 18:17:07"
     |      Out-of-bag   |
Tree |      MSE  %Var(y) |
   1 |  0.02318   162.44 |
   2 |   0.0223   156.29 |
   3 |   0.0223   156.34 |
   4 |  0.02209   154.86 |
   5 |  0.02157   151.17 |
   6 |  0.02037   142.78 |
   7 |  0.01924   134.89 |
   8 |  0.01902   133.32 |
   9 |  0.01824   127.85 |
  10 |  0.01828   128.16 |
  11 |   0.0179   125.49 |
  12 |  0.01786   125.15 |
  13 |  0.01769   123.97 |
  14 |  0.01778   124.60 |
  15 |  0.01753   122.88 |
  16 |  0.01736   121.67 |
  17 |  0.01724   120.86 |
  18 |  0.01706   119.55 |
  19 |    0.017   119.14 |
  20 |  0.01677   117.54 |
  21 |  0.01664   116.62 |
  22 |  0.01662   116.49 |
  23 |  0.01655   115.98 |
  24 |   0.0166   116.36 |
  25 |  0.01653   115.86 |
  26 |  0.01648   115.54 |
  27 |  0.01645   115.27 |
  28 |  0.01646   115.40 |
  29 |   0.0164   114.93 |
  30 |  0.01632   114.38 |
  31 |  0.01636   114.67 |
  32 |  0.01633   114.47 |
  33 |  0.01631   114.35 |
  34 |  0.01626   114.00 |
  35 |  0.01622   113.71 |
  36 |  0.01617   113.34 |
  37 |  0.01612   113.00 |
  38 |  0.01617   113.37 |
  39 |   0.0161   112.82 |
  40 |  0.01611   112.94 |
  41 |  0.01612   113.02 |
  42 |  0.01611   112.93 |
  43 |  0.01605   112.51 |
  44 |  0.01605   112.51 |
  45 |  0.01606   112.58 |
  46 |  0.01604   112.44 |
  47 |  0.01602   112.25 |
  48 |    0.016   112.11 |
  49 |  0.01595   111.76 |
  50 |  0.01588   111.33 |
  51 |  0.01587   111.24 |
  52 |  0.01583   110.92 |
  53 |  0.01586   111.14 |
  54 |  0.01587   111.26 |
  55 |  0.01588   111.31 |
  56 |  0.01587   111.27 |
  57 |  0.01586   111.19 |
  58 |  0.01587   111.20 |
  59 |  0.01584   111.03 |
  60 |  0.01581   110.82 |
  61 |  0.01582   110.86 |
  62 |   0.0158   110.75 |
  63 |  0.01581   110.84 |
  64 |   0.0158   110.75 |
  65 |  0.01581   110.80 |
  66 |  0.01577   110.52 |
  67 |  0.01575   110.38 |
  68 |  0.01576   110.50 |
  69 |  0.01575   110.40 |
  70 |  0.01575   110.37 |
  71 |  0.01578   110.60 |
  72 |  0.01579   110.65 |
  73 |  0.01578   110.60 |
  74 |  0.01578   110.63 |
  75 |  0.01578   110.59 |
  76 |  0.01577   110.57 |
  77 |  0.01577   110.52 |
  78 |  0.01576   110.47 |
  79 |  0.01575   110.40 |
  80 |  0.01574   110.35 |
  81 |  0.01573   110.27 |
  82 |  0.01572   110.18 |
  83 |  0.01569   109.96 |
  84 |  0.01568   109.93 |
  85 |  0.01568   109.94 |
  86 |   0.0157   110.05 |
  87 |  0.01569   110.01 |
  88 |  0.01571   110.10 |
  89 |   0.0157   110.05 |
  90 |  0.01571   110.10 |
  91 |  0.01572   110.16 |
  92 |  0.01572   110.17 |
  93 |  0.01571   110.08 |
  94 |  0.01571   110.14 |
  95 |  0.01571   110.09 |
  96 |   0.0157   110.03 |
  97 |  0.01571   110.11 |
  98 |   0.0157   110.05 |
  99 |   0.0157   110.04 |
 100 |   0.0157   110.01 |
[1] "Random Forest variable coefficients"
                      %IncMSE IncNodePurity
graph0           1.610315e-04  5.440478e-02
graph1           3.683376e-03  5.826133e-01
graph2           6.485592e-05  8.591681e-02
graph3           3.635288e-03  4.336091e-01
graph4           2.414655e-03  5.092166e-01
graph5           5.980861e-04  2.249575e-01
graph6           3.574309e-03  4.122064e-01
graph7           6.142850e-05  1.203060e-01
graph8           3.444274e-05  2.303571e-01
graph9           3.720189e-03  3.760285e-01
graph10          7.750043e-03  6.522696e-01
graph11          1.139020e-03  4.861933e-01
graph12          6.209253e-03  4.079943e-01
graph13          6.295073e-03  8.429349e-01
graph14          3.673864e-03  5.010177e-01
graph15          4.272990e-03  5.087706e-01
graph16          4.537294e-03  4.618424e-01
graph17          7.199344e-03  6.767807e-01
graph18          1.579627e-03  2.454256e-01
graph19          5.919628e-03  5.998057e-01
graph20          1.293136e-03  3.534720e-01
graph21          5.338388e-03  6.982165e-01
graph22          2.547981e-04  8.184097e-02
graph23          1.222399e-02  8.436596e-01
graph24          1.788829e-04  8.141307e-02
graph25          2.987140e-04  3.349925e-01
graph26          4.885869e-05  5.038483e-02
graph27          1.900012e-04  1.912109e-01
graph28         -8.655341e-06  6.538251e-02
graph29         -4.022681e-06  1.994453e-02
orbit0           2.230052e-05  2.638946e-02
orbit1           1.275998e-03  4.249983e-01
orbit2           7.975650e-05  2.153218e-01
orbit3          -3.425262e-06  1.397576e-01
orbit4           5.523327e-03  4.335314e-01
orbit5           1.734248e-03  4.285250e-01
orbit6           4.730824e-03  4.197748e-01
orbit7           4.579591e-05  2.168164e-01
orbit8           1.045537e-03  4.742974e-01
orbit9           4.103185e-03  3.537260e-01
orbit10          8.215796e-04  3.949700e-01
orbit11          4.651710e-05  3.957145e-01
orbit12          1.088108e-04  5.019403e-02
orbit13          2.571612e-05  3.819412e-02
orbit14         -3.076780e-05  2.612621e-01
orbit15          2.533761e-03  4.366856e-01
orbit16          1.744702e-02  1.063862e+00
orbit17          3.147908e-03  5.883017e-01
orbit18          4.861674e-03  8.795928e-01
orbit19          3.255223e-03  3.506351e-01
orbit20          1.200345e-03  4.908303e-01
orbit21          1.791943e-03  5.433076e-01
orbit22          4.049485e-03  5.684061e-01
orbit23          1.437589e-04  1.047110e-01
orbit24          6.310348e-03  5.857730e-01
orbit25          7.868008e-04  1.804522e-01
orbit26          1.563395e-04  2.219469e-01
orbit27          6.814103e-03  7.955857e-01
orbit28          5.009747e-03  4.646341e-01
orbit29          2.589053e-03  2.878529e-01
orbit30          3.035506e-04  4.043135e-01
orbit31          4.805592e-03  4.405010e-01
orbit32          1.462606e-03  1.536221e-01
orbit33          7.422496e-05  2.395228e-01
orbit34          7.910853e-03  6.581095e-01
orbit35          8.068635e-03  4.424834e-01
orbit36          6.381867e-04  5.924220e-01
orbit37          2.519761e-03  3.538666e-01
orbit38          7.107986e-05  3.147853e-01
orbit39          6.026645e-03  4.802708e-01
orbit40          3.292068e-04  1.244577e-01
orbit41          2.854327e-04  8.130053e-02
orbit42          4.329004e-06  3.184102e-03
orbit43          1.688610e-03  2.561594e-01
orbit44          1.697238e-05  3.175355e-01
orbit45          6.001283e-03  5.517951e-01
orbit46          1.893766e-04  2.806636e-01
orbit47          7.689090e-05  1.512729e-01
orbit48          1.701025e-03  1.964075e-01
orbit49          1.478329e-03  3.819932e-01
orbit50          2.318273e-05  4.517655e-01
orbit51          1.080074e-02  6.839189e-01
orbit52          1.224432e-03  1.815046e-01
orbit53          3.465842e-03  3.594391e-01
orbit54          1.834235e-04  1.539929e-01
orbit55          1.393948e-04  6.851961e-02
orbit56          1.206627e-02  8.940034e-01
orbit57          1.027444e-03  3.752318e-01
orbit58         -2.520672e-05  2.764022e-02
orbit59          1.950416e-04  1.264593e-01
orbit60         -7.497407e-06  2.862283e-02
orbit61         -8.622027e-06  3.559545e-02
orbit62          1.242611e-03  2.318847e-01
orbit63          3.004459e-04  1.618910e-01
orbit64          1.826385e-04  8.455798e-02
orbit65          8.124969e-05  1.297215e-01
orbit66          1.591977e-05  3.335539e-02
orbit67         -3.475132e-05  4.878038e-02
orbit68          1.875321e-04  2.067750e-01
orbit69          0.000000e+00  1.951564e-20
orbit70          3.780584e-07  4.891928e-02
orbit71         -1.343919e-05  4.526823e-02
orbit72          4.061958e-06  9.913203e-03
AP              -5.972104e-06  1.648313e-02
bet              5.515498e-03  1.909597e+00
ecc              3.909756e-04  1.476687e-01
eccrad           2.936070e-04  7.111392e-02
close            1.879025e-03  5.338903e-01
constraint       4.765953e-03  9.360307e-01
coreness         8.715880e-04  4.624482e-01
knn              3.853197e-03  8.162417e-01
hubscore         3.063219e-03  4.447121e-01
pagerank         3.951535e-03  1.396923e+00
trans            2.140450e-04  1.162847e-01
evcent           2.117531e-03  5.785195e-01
first            6.381885e-05  1.219139e-01
upto_second      2.169382e-03  3.895338e-01
upto_third       4.539845e-03  3.552730e-01
upto_fourth      2.795743e-03  2.848551e-01
upto_fifth       5.668533e-03  4.760181e-01
upto_sixth       1.990162e-03  4.238398e-01
second           2.355697e-03  5.396564e-01
third            5.488726e-03  5.677663e-01
fourth           2.499241e-03  1.053782e+00
fifth            3.563632e-03  9.636880e-01
sixth            6.286589e-03  1.008204e+00
ratio1           5.971485e-03  9.491814e-01
ratio2           4.800499e-03  9.850060e-01
ratio3           3.344436e-03  9.827311e-01
ratio4           8.234515e-03  8.577376e-01
ratio5           4.501653e-03  1.443333e+00
ratio6           1.315465e-02  1.167506e+00
selfinter        8.929442e-06  8.243991e-02
walktrap_vertex  6.302258e-04  3.256565e-01
bigcom1          5.021826e-06  5.066012e-02
bigcom2          0.000000e+00  0.000000e+00
bigcom3          0.000000e+00  1.734723e-20
bigcom4          5.197052e-03  1.828706e-01
bigcom6          0.000000e+00  0.000000e+00
bigcom8          6.491286e-05  1.287027e-01
bigcom9          0.000000e+00  1.734723e-20
bigcom11         0.000000e+00  1.114560e-18
bigcom13         0.000000e+00  5.551115e-19
bigcom15         0.000000e+00  8.673617e-21
bigcom16         0.000000e+00  5.551115e-19
bigcom21        -3.058729e-20  3.043004e-02
bigcom22         4.473446e-04  1.374228e-01
bigcom24        -1.381792e-05  5.097073e-01
bigcom26         0.000000e+00  0.000000e+00
bigcom28        -8.961349e-06  1.699042e-01
bigcom30         0.000000e+00  6.700369e-19
bigcom31         0.000000e+00  8.673617e-21
bigcom32         0.000000e+00  0.000000e+00
bigcom33         0.000000e+00  0.000000e+00
bigcom34         0.000000e+00  5.551115e-19
bigcom36        -3.984805e-05  1.626783e-01
bigcom37         0.000000e+00  0.000000e+00
bigcom38         0.000000e+00  0.000000e+00
bigcom39         0.000000e+00  0.000000e+00
bigcom40         1.227518e-05  1.943087e-01
bigcom43         0.000000e+00  0.000000e+00
bigcom44         0.000000e+00  1.084202e-20
bigcom46         0.000000e+00  8.673617e-21
bigcom47         0.000000e+00  0.000000e+00
bigcom49         3.848693e-06  2.808505e-01
bigcom50         0.000000e+00  6.938894e-20
bigcom51         0.000000e+00  1.665335e-18
bigcom52         0.000000e+00  0.000000e+00
bigcom54         0.000000e+00  0.000000e+00
bigcom56         0.000000e+00  5.551115e-19
bigcom62         0.000000e+00  0.000000e+00
bigcom66         0.000000e+00  1.110223e-18
bigcom68         0.000000e+00  0.000000e+00
bigcom69         0.000000e+00  0.000000e+00
bigcom71         0.000000e+00  8.673617e-21
bigcom72         0.000000e+00  0.000000e+00
bigcom73         0.000000e+00  0.000000e+00
bigcom74         0.000000e+00  0.000000e+00
bigcom75         0.000000e+00  5.551115e-19
bigcom76         0.000000e+00  0.000000e+00
bigcom77         0.000000e+00  0.000000e+00
bigcom79         0.000000e+00  8.673617e-21
bigcom80         0.000000e+00  3.469447e-19
bigcom82         0.000000e+00  0.000000e+00
bigcom83         0.000000e+00  0.000000e+00
bigcom84         0.000000e+00  8.673617e-21
bigcom85         0.000000e+00  5.551115e-19
bigcom87         0.000000e+00  0.000000e+00
bigcom89         0.000000e+00  6.938894e-20
bigcom91         0.000000e+00  5.551115e-19
bigcom92         0.000000e+00  0.000000e+00
bigcom93         0.000000e+00  0.000000e+00
bigcom96         0.000000e+00  0.000000e+00
bigcom97         0.000000e+00  8.673617e-21
bigcom98         0.000000e+00  0.000000e+00
bigcom99         0.000000e+00  0.000000e+00
bigcom101        0.000000e+00  0.000000e+00
bigcom104        0.000000e+00  0.000000e+00
bigcom106        0.000000e+00  0.000000e+00
bigcom109        0.000000e+00  0.000000e+00
bigcom113        0.000000e+00  0.000000e+00
bigcom116        0.000000e+00  8.673617e-21
bigcom120        0.000000e+00  0.000000e+00
bigcom123        0.000000e+00  0.000000e+00
bigcom126        0.000000e+00  1.665335e-18
bigcom127       -4.299535e-06  4.566668e-01
bigcom137        0.000000e+00  1.387779e-19
bigcom139        0.000000e+00  0.000000e+00
bigcom140        0.000000e+00  6.245005e-19
bigcom143        0.000000e+00  0.000000e+00
bigcom145       -1.218286e-05  4.403064e-01
bigcom146        0.000000e+00  5.551115e-19
bigcom147        0.000000e+00  0.000000e+00
bigcom149        0.000000e+00  5.888649e-01
bigcom153        0.000000e+00  0.000000e+00
bigcom154        0.000000e+00  0.000000e+00
bigcom156        0.000000e+00  5.551115e-19
bigcom157        0.000000e+00  0.000000e+00
bigcom158        0.000000e+00  5.637851e-19
bigcom160        0.000000e+00  6.938894e-20
bigcom161        0.000000e+00  0.000000e+00
bigcom162        0.000000e+00  0.000000e+00
bigcom164        0.000000e+00  0.000000e+00
bigcom166        0.000000e+00  8.673617e-21
bigcom167        0.000000e+00  8.673617e-21
bigcom171        0.000000e+00  0.000000e+00
bigcom173        0.000000e+00  0.000000e+00
bigcom175        0.000000e+00  0.000000e+00
bigcom176        0.000000e+00  5.551115e-19
bigcom177        0.000000e+00  0.000000e+00
bigcom178        0.000000e+00  0.000000e+00
bigcom180        0.000000e+00  2.220446e-18
bigcom181        0.000000e+00  0.000000e+00
bigcom184        0.000000e+00  0.000000e+00
bigcom186        0.000000e+00  0.000000e+00
bigcom187        0.000000e+00  0.000000e+00
bigcom189        0.000000e+00  0.000000e+00
bigcom194        0.000000e+00  1.110223e-18
bigcom195        0.000000e+00  0.000000e+00
bigcom196        4.434076e-06  5.964607e-01
bigcom204        0.000000e+00  6.938894e-20
bigcom205        0.000000e+00  0.000000e+00
bigcom212        0.000000e+00  0.000000e+00
bigcom214        0.000000e+00  0.000000e+00
bigcom222        0.000000e+00  6.938894e-20
bigcom223        0.000000e+00  0.000000e+00
bigcom226        0.000000e+00  0.000000e+00
bigcom227        0.000000e+00  0.000000e+00
bigcom229        0.000000e+00  0.000000e+00
bigcom233        0.000000e+00  5.551115e-19
bigcom236        0.000000e+00  0.000000e+00
bigcom237        0.000000e+00  0.000000e+00
bigcom246        0.000000e+00  6.938894e-20
bigcom248        0.000000e+00  0.000000e+00
bigcom249        0.000000e+00  0.000000e+00
bigcom250        0.000000e+00  5.551115e-19
bigcom254        0.000000e+00  0.000000e+00
bigcom266        0.000000e+00  0.000000e+00
bigcom269        0.000000e+00  0.000000e+00
bigcom272        0.000000e+00  6.938894e-20
bigcom274        3.650730e-05  8.010760e-02
bigcom281       -1.417614e-05  6.227780e-01
bigcom291        0.000000e+00  0.000000e+00
bigcom292       -3.712917e-05  4.729131e-01
bigcom295        0.000000e+00  0.000000e+00
bigcom299        0.000000e+00  0.000000e+00
bigcom301        0.000000e+00  0.000000e+00
bigcom306        0.000000e+00  8.673617e-21
bigcom309        0.000000e+00  5.551115e-19
bigcom314        0.000000e+00  0.000000e+00
bigcom321        0.000000e+00  0.000000e+00
bigcom341        0.000000e+00  0.000000e+00
bigcom350        0.000000e+00  0.000000e+00
bigcom353        0.000000e+00  0.000000e+00
bigcom359        0.000000e+00  0.000000e+00
bigcom363        0.000000e+00  0.000000e+00
bigcom365        0.000000e+00  5.551115e-19
bigcom385        0.000000e+00  1.665335e-18
bigcom386        0.000000e+00  0.000000e+00
bigcom408        0.000000e+00  1.110223e-18
bigcom412        0.000000e+00  6.938894e-20
bigcom480        0.000000e+00  0.000000e+00
spin_vertex      9.623266e-04  3.313864e-01
membership_s1   -6.394968e-06  2.037868e-02
membership_s3    0.000000e+00  0.000000e+00
membership_s4    5.475467e-04  7.135361e-01
membership_s5    9.426235e-05  1.453625e-01
membership_s6    2.540541e-04  5.398227e-02
membership_s7    5.411985e-05  1.011126e-01
membership_s8    0.000000e+00  0.000000e+00
membership_s9    0.000000e+00  0.000000e+00
membership_s11   0.000000e+00  0.000000e+00
membership_s12   0.000000e+00  0.000000e+00
membership_s14   2.240831e-05  4.232102e-01
membership_s15   0.000000e+00  1.734723e-20
membership_s16   7.489370e-05  2.149525e-01
membership_s17   0.000000e+00  0.000000e+00
membership_s18   0.000000e+00  8.673617e-21
membership_s20   0.000000e+00  0.000000e+00
membership_s21   7.965612e-05  8.015976e-02
membership_s22   0.000000e+00  0.000000e+00
membership_s24   0.000000e+00  3.469447e-20
membership_s25   0.000000e+00  5.551115e-19
membership_s26   0.000000e+00  0.000000e+00
membership_s27   8.739476e-05  7.445557e-02
membership_s28   0.000000e+00  1.734723e-20
membership_s30   4.535272e-05  4.207977e-02
membership_s31   6.706347e-05  2.151415e-01
membership_s32  -1.691530e-05  8.313360e-02
membership_s33   0.000000e+00  1.665335e-18
membership_s36   8.021418e-05  2.105600e-01
membership_s37   0.000000e+00  8.673617e-21
V1               2.799789e-03  1.628090e+00
V2               1.396032e-03  1.175221e+00
pdi             -2.805030e-05  2.389944e-01
adhesion         8.548136e-03  1.253575e+00
cohesion         8.228913e-03  1.292217e+00
inner            1.845092e-03  1.805275e+00
outer            1.941100e-03  1.412850e+00
ioratio          1.621987e-03  1.119142e+00
comsize          1.613253e-03  1.442655e+00
[1] "Dataset: low_C Model GLM, run: 1 of 10 2015-06-22 18:19:21"
[1] "glmnet variable coefficients"
                     [,1]          [,2]
(Intercept)     -4.220638 -3.917001e+00
graph0           0.000000 -1.086990e-02
graph1           0.000000 -6.332934e-05
graph2           0.000000 -8.412559e-03
graph3           0.000000  0.000000e+00
graph4           0.000000  0.000000e+00
graph5           0.000000 -8.771785e-04
graph6           0.000000 -6.262454e-05
graph7           0.000000 -1.167326e-02
graph8           0.000000 -1.738060e-01
graph9           0.000000 -8.537209e-08
graph10          0.000000  0.000000e+00
graph11          0.000000 -4.535464e-11
graph12          0.000000  3.275618e-07
graph13          0.000000  4.713718e-06
graph14          0.000000  0.000000e+00
graph15          0.000000  1.121692e-04
graph16          0.000000 -2.732116e-07
graph17          0.000000  2.645037e-06
graph18          0.000000 -1.211515e-04
graph19          0.000000  0.000000e+00
graph20          0.000000  3.438700e-05
graph21          0.000000  0.000000e+00
graph22          0.000000 -7.189434e-07
graph23          0.000000  6.724869e-05
graph24          0.000000  1.388394e-04
graph25          0.000000 -4.133384e-03
graph26          0.000000 -1.884356e-05
graph27          0.000000  3.769687e-02
graph28          0.000000 -1.796675e-02
graph29          0.000000  3.541854e-01
orbit0           0.000000 -9.968050e-03
orbit1           0.000000 -6.172821e-05
orbit2           0.000000 -1.387047e-02
orbit3           0.000000 -4.989719e-05
orbit4           0.000000  0.000000e+00
orbit5           0.000000 -1.313456e-04
orbit6           0.000000  0.000000e+00
orbit7           0.000000  0.000000e+00
orbit8           0.000000 -5.295038e-04
orbit9           0.000000 -4.297073e-05
orbit10          0.000000 -3.695508e-04
orbit11          0.000000 -4.061717e-02
orbit12          0.000000 -1.176617e-02
orbit13          0.000000 -1.001124e-01
orbit14          0.000000 -8.139751e-02
orbit15          0.000000  0.000000e+00
orbit16          0.000000 -3.655070e-06
orbit17          0.000000 -3.197169e-06
orbit18          0.000000 -1.784796e-07
orbit19          0.000000  0.000000e+00
orbit20          0.000000  1.112364e-08
orbit21          0.000000  5.722554e-05
orbit22          0.000000 -2.598573e-11
orbit23          0.000000  4.379549e-02
orbit24          0.000000  6.146590e-07
orbit25          0.000000  0.000000e+00
orbit26          0.000000 -2.785055e-04
orbit27          0.000000  4.210778e-06
orbit28          0.000000  3.487860e-05
orbit29          0.000000  3.492556e-05
orbit30          0.000000  1.617746e-04
orbit31          0.000000  0.000000e+00
orbit32          0.000000 -4.184444e-08
orbit33          0.000000 -5.269505e-02
orbit34          0.000000  7.436808e-05
orbit35          0.000000 -5.788191e-06
orbit36          0.000000  8.005177e-05
orbit37          0.000000  1.877208e-07
orbit38          0.000000  2.816980e-03
orbit39          0.000000  2.822124e-06
orbit40          0.000000  1.348394e-06
orbit41          0.000000 -4.271362e-03
orbit42          0.000000  1.461201e-01
orbit43          0.000000 -1.275231e-04
orbit44          0.000000  3.405985e-01
orbit45          0.000000  5.118270e-07
orbit46          0.000000  4.929579e-05
orbit47          0.000000  7.571120e-03
orbit48          0.000000 -6.841611e-04
orbit49          0.000000  5.219999e-05
orbit50          0.000000 -5.855564e-02
orbit51          0.000000  2.072032e-04
orbit52          0.000000 -4.754165e-04
orbit53          0.000000  6.542154e-03
orbit54          0.000000 -1.350750e-06
orbit55          0.000000  6.896336e-01
orbit56          0.000000  1.540777e-05
orbit57          0.000000  2.374567e-03
orbit58          0.000000 -3.657809e-02
orbit59          0.000000  4.622785e-05
orbit60          0.000000  6.751507e-03
orbit61          0.000000  2.586016e-01
orbit62          0.000000 -1.466363e-03
orbit63          0.000000 -1.582282e-02
orbit64          0.000000 -3.493420e-02
orbit65          0.000000 -1.328375e-03
orbit66          0.000000  4.141438e-03
orbit67          0.000000  6.627558e-01
orbit68          0.000000  3.630694e-02
orbit69          0.000000 -5.232814e-01
orbit70          0.000000 -2.336044e-02
orbit71          0.000000  5.573835e-01
orbit72          0.000000  1.315574e-01
AP               0.000000 -2.024329e-01
bet              0.000000  3.078068e-05
ecc              0.000000 -3.125879e-02
eccrad           0.000000 -1.418538e-01
close            0.000000  0.000000e+00
constraint       0.000000  4.102544e-01
coreness         0.000000  3.248547e-01
knn              0.000000  1.195018e-04
hubscore         0.000000  1.284878e+01
pagerank         0.000000 -2.465281e+00
trans            0.000000  3.321945e-01
evcent           0.000000  1.526193e+01
first            0.000000 -1.469773e-02
upto_second      0.000000 -4.138246e-05
upto_third       0.000000  2.001601e-06
upto_fourth      0.000000  0.000000e+00
upto_fifth       0.000000  0.000000e+00
upto_sixth       0.000000 -2.229356e-04
second           0.000000 -3.252139e-05
third            0.000000  5.829063e-05
fourth           0.000000 -3.284727e-05
fifth            0.000000  0.000000e+00
sixth            0.000000 -5.707098e-05
ratio1           0.000000  1.963055e-04
ratio2           0.000000  2.309006e-04
ratio3           0.000000 -7.772560e-04
ratio4           0.000000 -1.234358e-02
ratio5           0.000000  3.300807e-04
ratio6           0.000000  1.640747e-04
selfinter        0.000000 -4.145827e-01
walktrap_vertex  0.000000  1.467175e-01
bigcom1          0.000000 -8.732573e-02
bigcom2          0.000000 -1.088081e+00
bigcom3          0.000000 -1.367880e+00
bigcom4          0.000000  3.982867e-01
bigcom6          0.000000 -3.444773e-01
bigcom8          0.000000 -5.223659e-02
bigcom9          0.000000 -1.284515e+00
bigcom11         0.000000 -1.006090e+00
bigcom13         0.000000 -1.334314e+00
bigcom15         0.000000 -5.190893e-01
bigcom16         0.000000 -1.205626e+00
bigcom21         0.000000  5.287056e-01
bigcom22         0.000000  1.499784e-01
bigcom24         0.000000  2.866279e+00
bigcom26         0.000000 -9.617043e-01
bigcom28         0.000000  5.498329e-01
bigcom30         0.000000 -1.284853e+00
bigcom31         0.000000 -9.066586e-01
bigcom32         0.000000 -1.087400e+00
bigcom33         0.000000 -4.836012e-01
bigcom34         0.000000 -9.130813e-01
bigcom36         0.000000  1.697580e+00
bigcom37         0.000000  0.000000e+00
bigcom38         0.000000 -6.664609e-01
bigcom39         0.000000 -9.433888e-01
bigcom40         0.000000  5.903792e-01
bigcom43         0.000000 -5.669716e-01
bigcom44         0.000000 -9.162197e-01
bigcom46         0.000000 -9.201940e-01
bigcom47         0.000000 -4.561483e-01
bigcom49         0.000000  1.944229e+00
bigcom50         0.000000 -6.329881e-01
bigcom51         0.000000 -1.013077e+00
bigcom52         0.000000 -2.347565e-01
bigcom54         0.000000 -6.051040e-01
bigcom56         0.000000 -3.631114e-01
bigcom62         0.000000 -3.083259e-01
bigcom66         0.000000 -5.650708e-01
bigcom68         0.000000 -4.693361e-01
bigcom69         0.000000 -8.177256e-01
bigcom71         0.000000 -8.077582e-01
bigcom72         0.000000 -2.820118e-01
bigcom73         0.000000 -4.471525e-01
bigcom74         0.000000 -7.986777e-01
bigcom75         0.000000 -3.424509e-01
bigcom76         0.000000 -4.759185e-01
bigcom77         0.000000 -5.866381e-01
bigcom79         0.000000 -5.118962e-01
bigcom80         0.000000 -5.682959e-01
bigcom82         0.000000 -6.454133e-01
bigcom83         0.000000  0.000000e+00
bigcom84         0.000000 -4.615807e-01
bigcom85         0.000000 -9.295798e-01
bigcom87         0.000000 -6.806233e-01
bigcom89         0.000000 -4.546260e-01
bigcom91         0.000000 -4.336747e-01
bigcom92         0.000000 -1.435026e+00
bigcom93         0.000000  0.000000e+00
bigcom96         0.000000 -2.517072e-01
bigcom97         0.000000 -6.368341e-01
bigcom98         0.000000 -8.226147e-01
bigcom99         0.000000 -6.147379e-01
bigcom101        0.000000 -3.325761e-01
bigcom104        0.000000 -9.841844e-01
bigcom106        0.000000 -6.663309e-01
bigcom109        0.000000 -1.021214e+00
bigcom113        0.000000  0.000000e+00
bigcom116        0.000000 -6.461465e-01
bigcom120        0.000000 -5.007613e-01
bigcom123        0.000000 -7.485679e-01
bigcom126        0.000000 -5.853350e-01
bigcom127        0.000000  1.945003e+00
bigcom137        0.000000 -6.032347e-01
bigcom139        0.000000 -6.391041e-02
bigcom140        0.000000 -1.630970e+00
bigcom143        0.000000 -3.976678e-01
bigcom145        0.000000  3.299651e+00
bigcom146        0.000000 -8.760367e-01
bigcom147        0.000000 -9.325005e-01
bigcom149        0.000000  6.325287e+00
bigcom153        0.000000 -3.686596e-01
bigcom154        0.000000 -7.549120e-01
bigcom156        0.000000 -4.953192e-01
bigcom157        0.000000  0.000000e+00
bigcom158        0.000000 -7.189434e-01
bigcom160        0.000000 -7.065935e-01
bigcom161        0.000000 -5.201554e-01
bigcom162        0.000000 -2.372127e-01
bigcom164        0.000000 -7.495548e-01
bigcom166        0.000000 -8.037792e-01
bigcom167        0.000000 -7.174840e-01
bigcom171        0.000000 -1.997259e-01
bigcom173        0.000000 -6.450361e-01
bigcom175        0.000000 -2.219600e-01
bigcom176        0.000000 -9.018118e-01
bigcom177        0.000000 -5.296561e-01
bigcom178        0.000000 -2.491744e-01
bigcom180        0.000000 -3.818386e-01
bigcom181        0.000000 -7.932861e-01
bigcom184        0.000000 -6.934704e-01
bigcom186        0.000000 -9.493596e-01
bigcom187        0.000000 -1.398703e+00
bigcom189        0.000000 -6.476504e-01
bigcom194        0.000000 -5.730899e-01
bigcom195        0.000000 -8.112411e-01
bigcom196        0.000000  3.970752e+00
bigcom204        0.000000 -1.091643e+00
bigcom205        0.000000 -4.959188e-01
bigcom212        0.000000 -5.017818e-01
bigcom214        0.000000 -4.667735e-01
bigcom222        0.000000 -1.677126e-01
bigcom223        0.000000  0.000000e+00
bigcom226        0.000000 -9.459012e-01
bigcom227        0.000000 -6.751791e-01
bigcom229        0.000000 -3.583566e-01
bigcom233        0.000000 -9.618198e-01
bigcom236        0.000000 -4.094607e-01
bigcom237        0.000000  0.000000e+00
bigcom246        0.000000 -6.957239e-01
bigcom248        0.000000  0.000000e+00
bigcom249        0.000000 -4.567786e-01
bigcom250        0.000000 -1.383935e+00
bigcom254        0.000000 -9.293152e-01
bigcom266        0.000000 -6.701927e-01
bigcom269        0.000000 -5.355689e-01
bigcom272        0.000000 -8.000315e-01
bigcom274        0.000000  2.858368e+00
bigcom281        0.000000  3.896899e+00
bigcom291        0.000000 -5.966498e-01
bigcom292        0.000000  3.263755e+00
bigcom295        0.000000 -1.941524e-01
bigcom299        0.000000 -3.761698e-01
bigcom301        0.000000 -2.921370e-01
bigcom306        0.000000 -7.323607e-01
bigcom309        0.000000 -1.922686e-01
bigcom314        0.000000  0.000000e+00
bigcom321        0.000000 -9.162668e-01
bigcom341        0.000000 -7.020274e-01
bigcom350        0.000000 -6.489293e-01
bigcom353        0.000000 -8.030205e-01
bigcom359        0.000000 -5.294591e-01
bigcom363        0.000000  0.000000e+00
bigcom365        0.000000 -2.421284e-01
bigcom385        0.000000 -4.821600e-01
bigcom386        0.000000 -2.489392e-01
bigcom408        0.000000 -7.971801e-02
bigcom412        0.000000 -7.395878e-01
bigcom480        0.000000 -6.154386e-01
spin_vertex      0.000000  3.875446e-02
membership_s1    0.000000 -1.755391e-02
membership_s3    0.000000 -1.080615e+00
membership_s4    0.000000  1.033895e+00
membership_s5    0.000000  1.366864e-01
membership_s6    0.000000  3.819847e-01
membership_s7    0.000000  2.645683e-01
membership_s8    0.000000 -8.119834e-01
membership_s9    0.000000 -7.927276e-01
membership_s11   0.000000 -6.234153e-01
membership_s12   0.000000 -5.074168e-01
membership_s14   0.000000  2.817813e+00
membership_s15   0.000000 -1.199244e+00
membership_s16   0.000000  2.353419e+00
membership_s17   0.000000 -6.145393e-01
membership_s18   0.000000 -2.756308e+00
membership_s20   0.000000 -4.702856e-01
membership_s21   0.000000  1.222869e-01
membership_s22   0.000000 -2.135711e+00
membership_s24   0.000000 -7.308662e-01
membership_s25   0.000000 -5.808774e-01
membership_s26   0.000000 -2.904627e+00
membership_s27   0.000000 -7.055734e-02
membership_s28   0.000000 -7.611123e-01
membership_s30   0.000000 -1.345805e-01
membership_s31   0.000000  5.711664e-01
membership_s32   0.000000  2.394931e-01
membership_s33   0.000000 -3.847052e-01
membership_s36   0.000000  3.004363e-01
membership_s37   0.000000 -9.669636e-01
V1               0.000000  0.000000e+00
V2               0.000000  9.451814e-01
pdi              0.000000  2.092340e+03
adhesion         0.000000  7.482647e-06
cohesion         0.000000 -1.707391e-05
inner            0.000000  5.259551e-07
outer            0.000000 -1.264432e-05
ioratio          0.000000 -7.195180e-01
comsize          0.000000  4.684772e-04
[1] "Dataset: low_C Model GBM, run: 2 of 10 2015-06-22 18:20:27"
Iter   TrainDeviance   ValidDeviance   StepSize   Improve
     1        0.1381            -nan     0.0100    0.0001
     2        0.1366            -nan     0.0100    0.0001
     3        0.1348            -nan     0.0100    0.0000
     4        0.1334            -nan     0.0100    0.0002
     5        0.1317            -nan     0.0100    0.0001
     6        0.1302            -nan     0.0100   -0.0000
     7        0.1289            -nan     0.0100    0.0000
     8        0.1273            -nan     0.0100    0.0002
     9        0.1265            -nan     0.0100    0.0001
    10        0.1255            -nan     0.0100    0.0000
    20        0.1172            -nan     0.0100    0.0000
    25        0.1134            -nan     0.0100   -0.0000

[1] "GBM variable coefficients"
                            var    rel.inf
ratio2                   ratio2 4.63752372
orbit18                 orbit18 4.29854614
V1                           V1 3.76612794
orbit50                 orbit50 3.72732156
pagerank               pagerank 3.68981283
membership_s4     membership_s4 3.46798239
constraint           constraint 3.07211276
graph25                 graph25 2.98625686
outer                     outer 2.96915208
V2                           V2 2.72053839
orbit36                 orbit36 2.24174499
bet                         bet 2.16647817
graph13                 graph13 2.07975063
ratio4                   ratio4 1.97584531
orbit28                 orbit28 1.92193206
graph23                 graph23 1.88774772
graph20                 graph20 1.87503030
graph16                 graph16 1.78416066
orbit45                 orbit45 1.72940052
orbit51                 orbit51 1.71376160
ioratio                 ioratio 1.70538340
graph12                 graph12 1.66745398
orbit56                 orbit56 1.63777329
graph27                 graph27 1.50785112
spin_vertex         spin_vertex 1.48547385
orbit57                 orbit57 1.41001050
inner                     inner 1.34164189
graph15                 graph15 1.29704462
fifth                     fifth 1.27372754
walktrap_vertex walktrap_vertex 1.27060312
upto_sixth           upto_sixth 1.24616454
upto_fourth         upto_fourth 1.17740116
coreness               coreness 1.04789157
graph19                 graph19 0.99601885
orbit2                   orbit2 0.84121296
orbit70                 orbit70 0.79938823
ratio6                   ratio6 0.77801841
knn                         knn 0.75763210
bigcom40               bigcom40 0.73416719
graph10                 graph10 0.72761357
graph1                   graph1 0.71739327
orbit35                 orbit35 0.68514009
orbit11                 orbit11 0.64648109
orbit39                 orbit39 0.62159075
graph21                 graph21 0.61913657
comsize                 comsize 0.61813864
graph9                   graph9 0.61212510
orbit38                 orbit38 0.60032588
orbit25                 orbit25 0.59512242
ratio1                   ratio1 0.58481536
graph7                   graph7 0.57956206
orbit17                 orbit17 0.57724145
orbit47                 orbit47 0.56310131
graph14                 graph14 0.54281551
orbit9                   orbit9 0.53369293
fourth                   fourth 0.53050165
graph17                 graph17 0.52383911
graph6                   graph6 0.52230266
orbit4                   orbit4 0.51733718
sixth                     sixth 0.51468735
trans                     trans 0.50900943
ratio5                   ratio5 0.47332093
graph3                   graph3 0.44836753
orbit40                 orbit40 0.42737317
orbit21                 orbit21 0.42534005
orbit6                   orbit6 0.41239046
membership_s6     membership_s6 0.38594076
orbit30                 orbit30 0.36898518
orbit7                   orbit7 0.36319054
orbit53                 orbit53 0.35616345
graph18                 graph18 0.34866134
orbit15                 orbit15 0.34749260
orbit16                 orbit16 0.33283841
upto_fifth           upto_fifth 0.29119835
graph11                 graph11 0.27203767
upto_third           upto_third 0.25313994
graph5                   graph5 0.25107970
bigcom15               bigcom15 0.22722636
orbit13                 orbit13 0.21117440
bigcom4                 bigcom4 0.20752067
adhesion               adhesion 0.20721411
orbit44                 orbit44 0.20078187
graph28                 graph28 0.19216565
orbit37                 orbit37 0.18607360
orbit58                 orbit58 0.18063659
orbit42                 orbit42 0.17629730
third                     third 0.17051918
orbit29                 orbit29 0.16574866
upto_second         upto_second 0.16381284
graph26                 graph26 0.15528583
orbit31                 orbit31 0.15037450
orbit66                 orbit66 0.14888173
membership_s7     membership_s7 0.13785237
close                     close 0.13769510
graph2                   graph2 0.12313549
cohesion               cohesion 0.11943573
bigcom21               bigcom21 0.11295424
membership_s36   membership_s36 0.10051198
hubscore               hubscore 0.05676387
orbit32                 orbit32 0.05523629
orbit55                 orbit55 0.02712321
graph0                   graph0 0.00000000
graph4                   graph4 0.00000000
graph8                   graph8 0.00000000
graph22                 graph22 0.00000000
graph24                 graph24 0.00000000
graph29                 graph29 0.00000000
orbit0                   orbit0 0.00000000
orbit1                   orbit1 0.00000000
orbit3                   orbit3 0.00000000
orbit5                   orbit5 0.00000000
orbit8                   orbit8 0.00000000
orbit10                 orbit10 0.00000000
orbit12                 orbit12 0.00000000
orbit14                 orbit14 0.00000000
orbit19                 orbit19 0.00000000
orbit20                 orbit20 0.00000000
orbit22                 orbit22 0.00000000
orbit23                 orbit23 0.00000000
orbit24                 orbit24 0.00000000
orbit26                 orbit26 0.00000000
orbit27                 orbit27 0.00000000
orbit33                 orbit33 0.00000000
orbit34                 orbit34 0.00000000
orbit41                 orbit41 0.00000000
orbit43                 orbit43 0.00000000
orbit46                 orbit46 0.00000000
orbit48                 orbit48 0.00000000
orbit49                 orbit49 0.00000000
orbit52                 orbit52 0.00000000
orbit54                 orbit54 0.00000000
orbit59                 orbit59 0.00000000
orbit60                 orbit60 0.00000000
orbit61                 orbit61 0.00000000
orbit62                 orbit62 0.00000000
orbit63                 orbit63 0.00000000
orbit64                 orbit64 0.00000000
orbit65                 orbit65 0.00000000
orbit67                 orbit67 0.00000000
orbit68                 orbit68 0.00000000
orbit69                 orbit69 0.00000000
orbit71                 orbit71 0.00000000
orbit72                 orbit72 0.00000000
AP                           AP 0.00000000
ecc                         ecc 0.00000000
eccrad                   eccrad 0.00000000
evcent                   evcent 0.00000000
first                     first 0.00000000
second                   second 0.00000000
ratio3                   ratio3 0.00000000
selfinter             selfinter 0.00000000
bigcom1                 bigcom1 0.00000000
bigcom2                 bigcom2 0.00000000
bigcom3                 bigcom3 0.00000000
bigcom6                 bigcom6 0.00000000
bigcom8                 bigcom8 0.00000000
bigcom9                 bigcom9 0.00000000
bigcom11               bigcom11 0.00000000
bigcom13               bigcom13 0.00000000
bigcom16               bigcom16 0.00000000
bigcom22               bigcom22 0.00000000
bigcom24               bigcom24 0.00000000
bigcom26               bigcom26 0.00000000
bigcom28               bigcom28 0.00000000
bigcom30               bigcom30 0.00000000
bigcom31               bigcom31 0.00000000
bigcom32               bigcom32 0.00000000
bigcom33               bigcom33 0.00000000
bigcom34               bigcom34 0.00000000
bigcom36               bigcom36 0.00000000
bigcom37               bigcom37 0.00000000
bigcom38               bigcom38 0.00000000
bigcom39               bigcom39 0.00000000
bigcom43               bigcom43 0.00000000
bigcom44               bigcom44 0.00000000
bigcom46               bigcom46 0.00000000
bigcom47               bigcom47 0.00000000
bigcom49               bigcom49 0.00000000
bigcom50               bigcom50 0.00000000
bigcom51               bigcom51 0.00000000
bigcom52               bigcom52 0.00000000
bigcom54               bigcom54 0.00000000
bigcom56               bigcom56 0.00000000
bigcom62               bigcom62 0.00000000
bigcom66               bigcom66 0.00000000
bigcom68               bigcom68 0.00000000
bigcom69               bigcom69 0.00000000
bigcom71               bigcom71 0.00000000
bigcom72               bigcom72 0.00000000
bigcom73               bigcom73 0.00000000
bigcom74               bigcom74 0.00000000
bigcom75               bigcom75 0.00000000
bigcom76               bigcom76 0.00000000
bigcom77               bigcom77 0.00000000
bigcom79               bigcom79 0.00000000
bigcom80               bigcom80 0.00000000
bigcom82               bigcom82 0.00000000
bigcom83               bigcom83 0.00000000
bigcom84               bigcom84 0.00000000
bigcom85               bigcom85 0.00000000
bigcom87               bigcom87 0.00000000
bigcom89               bigcom89 0.00000000
bigcom91               bigcom91 0.00000000
bigcom92               bigcom92 0.00000000
bigcom93               bigcom93 0.00000000
bigcom96               bigcom96 0.00000000
bigcom97               bigcom97 0.00000000
bigcom98               bigcom98 0.00000000
bigcom99               bigcom99 0.00000000
bigcom101             bigcom101 0.00000000
bigcom104             bigcom104 0.00000000
bigcom106             bigcom106 0.00000000
bigcom109             bigcom109 0.00000000
bigcom113             bigcom113 0.00000000
bigcom116             bigcom116 0.00000000
bigcom120             bigcom120 0.00000000
bigcom123             bigcom123 0.00000000
bigcom126             bigcom126 0.00000000
bigcom127             bigcom127 0.00000000
bigcom137             bigcom137 0.00000000
bigcom139             bigcom139 0.00000000
bigcom140             bigcom140 0.00000000
bigcom143             bigcom143 0.00000000
bigcom145             bigcom145 0.00000000
bigcom146             bigcom146 0.00000000
bigcom147             bigcom147 0.00000000
bigcom149             bigcom149 0.00000000
bigcom153             bigcom153 0.00000000
bigcom154             bigcom154 0.00000000
bigcom156             bigcom156 0.00000000
bigcom157             bigcom157 0.00000000
bigcom158             bigcom158 0.00000000
bigcom160             bigcom160 0.00000000
bigcom161             bigcom161 0.00000000
bigcom162             bigcom162 0.00000000
bigcom164             bigcom164 0.00000000
bigcom166             bigcom166 0.00000000
bigcom167             bigcom167 0.00000000
bigcom171             bigcom171 0.00000000
bigcom173             bigcom173 0.00000000
bigcom175             bigcom175 0.00000000
bigcom176             bigcom176 0.00000000
bigcom177             bigcom177 0.00000000
bigcom178             bigcom178 0.00000000
bigcom180             bigcom180 0.00000000
bigcom181             bigcom181 0.00000000
bigcom184             bigcom184 0.00000000
bigcom186             bigcom186 0.00000000
bigcom187             bigcom187 0.00000000
bigcom189             bigcom189 0.00000000
bigcom194             bigcom194 0.00000000
bigcom195             bigcom195 0.00000000
bigcom196             bigcom196 0.00000000
bigcom204             bigcom204 0.00000000
bigcom205             bigcom205 0.00000000
bigcom212             bigcom212 0.00000000
bigcom214             bigcom214 0.00000000
bigcom222             bigcom222 0.00000000
bigcom223             bigcom223 0.00000000
bigcom226             bigcom226 0.00000000
bigcom227             bigcom227 0.00000000
bigcom229             bigcom229 0.00000000
bigcom233             bigcom233 0.00000000
bigcom236             bigcom236 0.00000000
bigcom237             bigcom237 0.00000000
bigcom246             bigcom246 0.00000000
bigcom248             bigcom248 0.00000000
bigcom249             bigcom249 0.00000000
bigcom250             bigcom250 0.00000000
bigcom254             bigcom254 0.00000000
bigcom266             bigcom266 0.00000000
bigcom269             bigcom269 0.00000000
bigcom272             bigcom272 0.00000000
bigcom274             bigcom274 0.00000000
bigcom281             bigcom281 0.00000000
bigcom291             bigcom291 0.00000000
bigcom292             bigcom292 0.00000000
bigcom295             bigcom295 0.00000000
bigcom299             bigcom299 0.00000000
bigcom301             bigcom301 0.00000000
bigcom306             bigcom306 0.00000000
bigcom309             bigcom309 0.00000000
bigcom314             bigcom314 0.00000000
bigcom321             bigcom321 0.00000000
bigcom341             bigcom341 0.00000000
bigcom350             bigcom350 0.00000000
bigcom353             bigcom353 0.00000000
bigcom359             bigcom359 0.00000000
bigcom363             bigcom363 0.00000000
bigcom365             bigcom365 0.00000000
bigcom385             bigcom385 0.00000000
bigcom386             bigcom386 0.00000000
bigcom408             bigcom408 0.00000000
bigcom412             bigcom412 0.00000000
bigcom480             bigcom480 0.00000000
membership_s1     membership_s1 0.00000000
membership_s3     membership_s3 0.00000000
membership_s5     membership_s5 0.00000000
membership_s8     membership_s8 0.00000000
membership_s9     membership_s9 0.00000000
membership_s11   membership_s11 0.00000000
membership_s12   membership_s12 0.00000000
membership_s14   membership_s14 0.00000000
membership_s15   membership_s15 0.00000000
membership_s16   membership_s16 0.00000000
membership_s17   membership_s17 0.00000000
membership_s18   membership_s18 0.00000000
membership_s20   membership_s20 0.00000000
membership_s21   membership_s21 0.00000000
membership_s22   membership_s22 0.00000000
membership_s24   membership_s24 0.00000000
membership_s25   membership_s25 0.00000000
membership_s26   membership_s26 0.00000000
membership_s27   membership_s27 0.00000000
membership_s28   membership_s28 0.00000000
membership_s30   membership_s30 0.00000000
membership_s31   membership_s31 0.00000000
membership_s32   membership_s32 0.00000000
membership_s33   membership_s33 0.00000000
membership_s37   membership_s37 0.00000000
pdi                         pdi 0.00000000
[1] "Dataset: low_C Model RF, run: 2 of 10 2015-06-22 18:20:44"
     |      Out-of-bag   |
Tree |      MSE  %Var(y) |
   1 |  0.02588   201.26 |
   2 |  0.02735   212.67 |
   3 |  0.02619   203.65 |
   4 |  0.02345   182.35 |
   5 |   0.0215   167.16 |
   6 |  0.02086   162.16 |
   7 |  0.02007   156.03 |
   8 |  0.01906   148.21 |
   9 |   0.0187   145.44 |
  10 |  0.01832   142.48 |
  11 |  0.01796   139.62 |
  12 |  0.01732   134.69 |
  13 |  0.01718   133.57 |
  14 |  0.01699   132.13 |
  15 |  0.01682   130.76 |
  16 |  0.01655   128.65 |
  17 |  0.01635   127.12 |
  18 |  0.01609   125.07 |
  19 |  0.01601   124.46 |
  20 |  0.01591   123.73 |
  21 |   0.0158   122.86 |
  22 |  0.01567   121.81 |
  23 |   0.0156   121.31 |
  24 |  0.01549   120.44 |
  25 |   0.0154   119.72 |
  26 |  0.01541   119.82 |
  27 |  0.01536   119.42 |
  28 |  0.01532   119.09 |
  29 |  0.01529   118.88 |
  30 |   0.0152   118.22 |
  31 |  0.01511   117.49 |
  32 |  0.01505   117.00 |
  33 |    0.015   116.65 |
  34 |    0.015   116.64 |
  35 |  0.01495   116.25 |
  36 |  0.01493   116.10 |
  37 |  0.01494   116.15 |
  38 |  0.01491   115.96 |
  39 |  0.01489   115.78 |
  40 |  0.01489   115.78 |
  41 |  0.01488   115.67 |
  42 |  0.01491   115.93 |
  43 |  0.01491   115.94 |
  44 |  0.01491   115.91 |
  45 |  0.01487   115.65 |
  46 |  0.01485   115.48 |
  47 |   0.0148   115.06 |
  48 |  0.01478   114.93 |
  49 |  0.01479   114.96 |
  50 |  0.01479   115.00 |
  51 |  0.01478   114.92 |
  52 |  0.01478   114.93 |
  53 |  0.01476   114.78 |
  54 |  0.01476   114.77 |
  55 |  0.01469   114.26 |
  56 |  0.01468   114.15 |
  57 |  0.01465   113.88 |
  58 |  0.01465   113.90 |
  59 |  0.01462   113.66 |
  60 |  0.01459   113.41 |
  61 |  0.01455   113.15 |
  62 |  0.01454   113.08 |
  63 |  0.01454   113.06 |
  64 |  0.01454   113.02 |
  65 |  0.01454   113.07 |
  66 |  0.01455   113.10 |
  67 |  0.01451   112.84 |
  68 |  0.01452   112.87 |
  69 |  0.01446   112.40 |
  70 |  0.01442   112.16 |
  71 |  0.01442   112.15 |
  72 |  0.01442   112.16 |
  73 |  0.01442   112.16 |
  74 |  0.01441   112.08 |
  75 |   0.0144   112.00 |
  76 |  0.01441   112.05 |
  77 |  0.01443   112.21 |
  78 |  0.01442   112.10 |
  79 |   0.0144   111.99 |
  80 |   0.0144   111.96 |
  81 |  0.01438   111.79 |
  82 |  0.01437   111.77 |
  83 |  0.01436   111.69 |
  84 |  0.01431   111.29 |
  85 |  0.01431   111.25 |
  86 |  0.01431   111.31 |
  87 |  0.01432   111.35 |
  88 |  0.01431   111.30 |
  89 |  0.01431   111.31 |
  90 |  0.01432   111.37 |
  91 |  0.01431   111.29 |
  92 |  0.01431   111.27 |
  93 |  0.01431   111.30 |
  94 |  0.01431   111.31 |
  95 |  0.01431   111.29 |
  96 |  0.01431   111.31 |
  97 |   0.0143   111.18 |
  98 |  0.01429   111.12 |
  99 |  0.01427   110.97 |
 100 |  0.01427   110.94 |
[1] "Random Forest variable coefficients"
                      %IncMSE IncNodePurity
graph0           1.686387e-04  6.377682e-02
graph1           4.349947e-03  4.481334e-01
graph2           6.867877e-05  4.315230e-02
graph3           1.180585e-03  3.876060e-01
graph4           3.242530e-03  3.881570e-01
graph5           5.307362e-04  3.400213e-01
graph6           5.436913e-03  5.088283e-01
graph7           4.440581e-04  1.614952e-01
graph8           5.591654e-05  3.687464e-02
graph9           5.261677e-03  6.794954e-01
graph10          6.622310e-03  6.177545e-01
graph11          2.169945e-03  3.253968e-01
graph12          4.559891e-03  4.610121e-01
graph13          2.271714e-03  3.844678e-01
graph14          3.629584e-03  5.014351e-01
graph15          4.055948e-03  5.265387e-01
graph16          2.483988e-03  4.351646e-01
graph17          4.131489e-03  4.907952e-01
graph18          1.695905e-03  1.142594e-01
graph19          4.392601e-03  5.076239e-01
graph20          2.306112e-03  4.550229e-01
graph21          3.697550e-03  6.561746e-01
graph22          2.374645e-04  1.197601e-01
graph23          8.479222e-03  8.855448e-01
graph24          1.653900e-04  4.012653e-02
graph25          4.865462e-04  1.690714e-01
graph26          3.191072e-04  1.600623e-01
graph27          3.378361e-05  1.910141e-01
graph28          8.428260e-05  6.264904e-02
graph29          0.000000e+00  0.000000e+00
orbit0           3.129551e-05  2.953973e-02
orbit1           3.089377e-03  3.180105e-01
orbit2           1.476806e-04  1.393587e-01
orbit3           3.178711e-05  6.094556e-03
orbit4           1.642443e-03  3.482030e-01
orbit5           2.699854e-03  3.425136e-01
orbit6           1.125395e-03  4.670762e-01
orbit7           3.026522e-04  1.356332e-01
orbit8           6.276423e-04  3.313476e-01
orbit9           5.922689e-03  2.819829e-01
orbit10          8.536449e-04  1.822953e-01
orbit11          1.984735e-05  3.040567e-01
orbit12          3.021252e-04  1.182430e-01
orbit13          9.505240e-05  1.072999e-01
orbit14         -5.376344e-06  2.396692e-02
orbit15          3.013453e-03  6.317167e-01
orbit16          1.626415e-02  9.556252e-01
orbit17          1.754917e-03  2.028992e-01
orbit18          4.667208e-03  1.233394e+00
orbit19          7.941178e-03  4.609932e-01
orbit20          1.342434e-03  4.562624e-01
orbit21          9.837600e-04  5.110733e-01
orbit22          1.311109e-03  4.984508e-01
orbit23         -2.068791e-05  1.005400e-01
orbit24          3.168397e-03  5.341191e-01
orbit25          1.820388e-03  2.467173e-01
orbit26          1.053915e-03  1.378107e-01
orbit27          5.898786e-03  5.350247e-01
orbit28          9.208824e-03  6.223151e-01
orbit29          1.980511e-03  2.525350e-01
orbit30          8.759661e-04  2.759634e-01
orbit31          2.884418e-03  4.570171e-01
orbit32          1.948219e-03  1.527164e-01
orbit33          9.121808e-05  2.180922e-01
orbit34          2.234588e-03  3.111072e-01
orbit35          3.153866e-03  3.984334e-01
orbit36          1.909339e-03  4.116575e-01
orbit37          4.513596e-03  2.645304e-01
orbit38          5.700529e-04  2.860570e-01
orbit39          4.355610e-03  4.062322e-01
orbit40          3.000443e-04  1.229601e-01
orbit41          2.015953e-04  4.640460e-02
orbit42         -1.177693e-05  5.137874e-02
orbit43          1.655038e-03  3.102054e-01
orbit44          9.027394e-06  1.695745e-01
orbit45          3.145400e-03  5.388600e-01
orbit46          1.430344e-04  1.466111e-01
orbit47          1.632766e-04  1.100917e-01
orbit48          9.233311e-04  1.607598e-01
orbit49          3.355742e-03  4.882449e-01
orbit50          3.154734e-04  3.025795e-01
orbit51          1.337386e-02  4.990822e-01
orbit52          2.384570e-04  1.308812e-01
orbit53          2.197322e-03  2.655376e-01
orbit54          1.142216e-04  2.057788e-01
orbit55          1.573549e-04  7.596262e-02
orbit56          9.904064e-03  7.692322e-01
orbit57          8.531508e-04  4.403646e-01
orbit58          6.022726e-06  3.353268e-02
orbit59          1.055713e-04  1.068381e-01
orbit60         -1.113729e-05  2.473749e-03
orbit61         -6.386310e-06  5.722324e-02
orbit62          5.452432e-04  1.698302e-01
orbit63          1.549665e-04  5.981716e-02
orbit64         -4.366812e-06  1.527778e-03
orbit65          4.638494e-05  1.516806e-01
orbit66          3.230958e-04  7.999879e-02
orbit67          0.000000e+00  6.984384e-03
orbit68          1.185170e-05  7.528105e-02
orbit69          0.000000e+00  1.387779e-19
orbit70          1.679435e-04  7.520359e-02
orbit71          4.121167e-06  1.156329e-02
orbit72          0.000000e+00  2.775558e-19
AP              -6.362303e-06  2.895347e-02
bet              4.539931e-03  1.776819e+00
ecc              7.894024e-04  9.488379e-02
eccrad           2.604321e-04  3.181101e-02
close            3.534094e-03  4.814760e-01
constraint       4.718393e-03  9.209711e-01
coreness         1.368232e-03  3.794545e-01
knn              2.389956e-03  8.341085e-01
hubscore         3.810443e-03  4.229070e-01
pagerank         3.527786e-03  1.398685e+00
trans            4.290820e-04  9.095624e-02
evcent           3.920872e-03  4.852241e-01
first            3.122152e-05  6.894001e-02
upto_second      3.182295e-03  3.139386e-01
upto_third       5.889771e-03  4.099950e-01
upto_fourth      1.662262e-03  3.605530e-01
upto_fifth       2.871433e-03  4.631604e-01
upto_sixth       1.809998e-03  2.771516e-01
second           3.030125e-03  4.514626e-01
third            5.131523e-03  5.698343e-01
fourth           6.786922e-03  1.260526e+00
fifth            2.260757e-03  9.605197e-01
sixth            5.730640e-03  7.872174e-01
ratio1           2.673783e-03  5.895190e-01
ratio2           6.419129e-03  1.093961e+00
ratio3           6.224793e-03  6.626435e-01
ratio4           4.414479e-03  9.821163e-01
ratio5           3.486257e-03  1.533030e+00
ratio6           1.152243e-02  6.750171e-01
selfinter       -7.785974e-06  4.017537e-02
walktrap_vertex  1.147430e-03  4.456749e-01
bigcom1          1.611102e-04  1.229123e-01
bigcom2          0.000000e+00  0.000000e+00
bigcom3          0.000000e+00  0.000000e+00
bigcom4          3.265478e-03  1.486841e-01
bigcom6          0.000000e+00  1.110223e-18
bigcom8          4.590804e-05  1.165931e-01
bigcom9          0.000000e+00  0.000000e+00
bigcom11         0.000000e+00  0.000000e+00
bigcom13         0.000000e+00  0.000000e+00
bigcom15         1.359310e-04  1.993232e-01
bigcom16         0.000000e+00  0.000000e+00
bigcom21        -4.129902e-05  3.403382e-02
bigcom22         4.032060e-04  2.069863e-01
bigcom24         1.310676e-05  3.218729e-01
bigcom26         0.000000e+00  0.000000e+00
bigcom28        -2.106340e-05  1.691974e-01
bigcom30         0.000000e+00  0.000000e+00
bigcom31         0.000000e+00  0.000000e+00
bigcom32         0.000000e+00  1.387779e-19
bigcom33         0.000000e+00  0.000000e+00
bigcom34         0.000000e+00  0.000000e+00
bigcom36         1.490403e-05  2.418328e-01
bigcom37         0.000000e+00  0.000000e+00
bigcom38         0.000000e+00  2.775558e-19
bigcom39         0.000000e+00  0.000000e+00
bigcom40         4.638303e-04  2.285511e-01
bigcom43         0.000000e+00  0.000000e+00
bigcom44         0.000000e+00  2.168404e-21
bigcom46         0.000000e+00  0.000000e+00
bigcom47         0.000000e+00  0.000000e+00
bigcom49         6.560412e-06  2.957207e-01
bigcom50         0.000000e+00  0.000000e+00
bigcom51         0.000000e+00  0.000000e+00
bigcom52         0.000000e+00  0.000000e+00
bigcom54         0.000000e+00  0.000000e+00
bigcom56         0.000000e+00  0.000000e+00
bigcom62         0.000000e+00  0.000000e+00
bigcom66         0.000000e+00  0.000000e+00
bigcom68         0.000000e+00  0.000000e+00
bigcom69         0.000000e+00  0.000000e+00
bigcom71         0.000000e+00  0.000000e+00
bigcom72         0.000000e+00  0.000000e+00
bigcom73         0.000000e+00  4.336809e-21
bigcom74         0.000000e+00  0.000000e+00
bigcom75         0.000000e+00  0.000000e+00
bigcom76         0.000000e+00  0.000000e+00
bigcom77         0.000000e+00  0.000000e+00
bigcom79         0.000000e+00  0.000000e+00
bigcom80         0.000000e+00  0.000000e+00
bigcom82         0.000000e+00  0.000000e+00
bigcom83         0.000000e+00  0.000000e+00
bigcom84         0.000000e+00  0.000000e+00
bigcom85         0.000000e+00  0.000000e+00
bigcom87         0.000000e+00  0.000000e+00
bigcom89         0.000000e+00  0.000000e+00
bigcom91         0.000000e+00  0.000000e+00
bigcom92         0.000000e+00  0.000000e+00
bigcom93         0.000000e+00  0.000000e+00
bigcom96         0.000000e+00  0.000000e+00
bigcom97         0.000000e+00  0.000000e+00
bigcom98         0.000000e+00  0.000000e+00
bigcom99         0.000000e+00  0.000000e+00
bigcom101        0.000000e+00  0.000000e+00
bigcom104        0.000000e+00  0.000000e+00
bigcom106        0.000000e+00  0.000000e+00
bigcom109        0.000000e+00  0.000000e+00
bigcom113        0.000000e+00  0.000000e+00
bigcom116        0.000000e+00  0.000000e+00
bigcom120        0.000000e+00  0.000000e+00
bigcom123        0.000000e+00  0.000000e+00
bigcom126        0.000000e+00  0.000000e+00
bigcom127        0.000000e+00  0.000000e+00
bigcom137        0.000000e+00  0.000000e+00
bigcom139        0.000000e+00  2.775558e-19
bigcom140        0.000000e+00  0.000000e+00
bigcom143        0.000000e+00  0.000000e+00
bigcom145        2.885866e-06  4.114864e-01
bigcom146        0.000000e+00  0.000000e+00
bigcom147        0.000000e+00  2.775558e-19
bigcom149        0.000000e+00  6.976290e-01
bigcom153        0.000000e+00  0.000000e+00
bigcom154        0.000000e+00  0.000000e+00
bigcom156        0.000000e+00  0.000000e+00
bigcom157        0.000000e+00  0.000000e+00
bigcom158        0.000000e+00  0.000000e+00
bigcom160        0.000000e+00  0.000000e+00
bigcom161        0.000000e+00  0.000000e+00
bigcom162        0.000000e+00  0.000000e+00
bigcom164        0.000000e+00  0.000000e+00
bigcom166        0.000000e+00  0.000000e+00
bigcom167        0.000000e+00  0.000000e+00
bigcom171        0.000000e+00  1.387779e-19
bigcom173        0.000000e+00  0.000000e+00
bigcom175        0.000000e+00  2.775558e-19
bigcom176        0.000000e+00  0.000000e+00
bigcom177        0.000000e+00  0.000000e+00
bigcom178        0.000000e+00  0.000000e+00
bigcom180        0.000000e+00  2.775558e-19
bigcom181        0.000000e+00  0.000000e+00
bigcom184        0.000000e+00  0.000000e+00
bigcom186        0.000000e+00  0.000000e+00
bigcom187        0.000000e+00  0.000000e+00
bigcom189        0.000000e+00  0.000000e+00
bigcom194        0.000000e+00  1.110223e-18
bigcom195        0.000000e+00  0.000000e+00
bigcom196       -1.294301e-05  7.231543e-01
bigcom204        0.000000e+00  0.000000e+00
bigcom205        0.000000e+00  0.000000e+00
bigcom212        0.000000e+00  0.000000e+00
bigcom214        0.000000e+00  0.000000e+00
bigcom222        0.000000e+00  0.000000e+00
bigcom223        0.000000e+00  0.000000e+00
bigcom226        0.000000e+00  0.000000e+00
bigcom227        0.000000e+00  0.000000e+00
bigcom229        0.000000e+00  0.000000e+00
bigcom233        0.000000e+00  0.000000e+00
bigcom236        0.000000e+00  0.000000e+00
bigcom237        0.000000e+00  0.000000e+00
bigcom246        0.000000e+00  0.000000e+00
bigcom248        0.000000e+00  0.000000e+00
bigcom249        0.000000e+00  0.000000e+00
bigcom250        0.000000e+00  0.000000e+00
bigcom254        0.000000e+00  0.000000e+00
bigcom266        0.000000e+00  0.000000e+00
bigcom269        0.000000e+00  0.000000e+00
bigcom272        0.000000e+00  0.000000e+00
bigcom274        1.201113e-04  1.604382e-01
bigcom281        3.846256e-06  4.725057e-01
bigcom291        0.000000e+00  0.000000e+00
bigcom292       -2.502288e-05  6.312455e-01
bigcom295        0.000000e+00  0.000000e+00
bigcom299        0.000000e+00  0.000000e+00
bigcom301        0.000000e+00  0.000000e+00
bigcom306        0.000000e+00  0.000000e+00
bigcom309        0.000000e+00  0.000000e+00
bigcom314        0.000000e+00  0.000000e+00
bigcom321        0.000000e+00  0.000000e+00
bigcom341        0.000000e+00  0.000000e+00
bigcom350        0.000000e+00  0.000000e+00
bigcom353        0.000000e+00  0.000000e+00
bigcom359        0.000000e+00  0.000000e+00
bigcom363        0.000000e+00  0.000000e+00
bigcom365        0.000000e+00  0.000000e+00
bigcom385        0.000000e+00  0.000000e+00
bigcom386        0.000000e+00  0.000000e+00
bigcom408        0.000000e+00  0.000000e+00
bigcom412        0.000000e+00  0.000000e+00
bigcom480        0.000000e+00  0.000000e+00
spin_vertex      4.482895e-03  3.763048e-01
membership_s1   -1.173984e-06  1.733284e-02
membership_s3    0.000000e+00  0.000000e+00
membership_s4    4.386224e-04  6.889291e-01
membership_s5    4.465272e-05  6.821517e-02
membership_s6    1.404716e-04  4.483072e-02
membership_s7    2.033240e-05  8.539082e-02
membership_s8    0.000000e+00  0.000000e+00
membership_s9    0.000000e+00  0.000000e+00
membership_s11   0.000000e+00  0.000000e+00
membership_s12   0.000000e+00  0.000000e+00
membership_s14  -4.698665e-06  8.492606e-02
membership_s15   0.000000e+00  0.000000e+00
membership_s16   1.668386e-05  9.260988e-02
membership_s17   0.000000e+00  0.000000e+00
membership_s18   2.607016e-05  2.623377e-02
membership_s20   0.000000e+00  5.551115e-19
membership_s21   1.172242e-04  1.977921e-01
membership_s22   0.000000e+00  0.000000e+00
membership_s24   0.000000e+00  0.000000e+00
membership_s25   0.000000e+00  2.775558e-19
membership_s26   0.000000e+00  1.110223e-18
membership_s27   2.284175e-05  5.856041e-02
membership_s28   0.000000e+00  0.000000e+00
membership_s30  -1.297947e-05  3.378938e-02
membership_s31  -9.395649e-06  1.327725e-01
membership_s32   1.478084e-05  1.151750e-01
membership_s33   0.000000e+00  0.000000e+00
membership_s36   7.059568e-05  9.761714e-02
membership_s37   0.000000e+00  0.000000e+00
V1               3.078595e-03  1.650633e+00
V2               1.400843e-03  1.251486e+00
pdi              1.521654e-05  1.075988e-01
adhesion         5.901613e-03  1.051503e+00
cohesion         7.669285e-03  1.211127e+00
inner            2.851875e-03  1.127998e+00
outer            2.435840e-03  1.314592e+00
ioratio          2.292087e-03  1.082069e+00
comsize          1.621746e-03  1.260758e+00
[1] "Dataset: low_C Model GLM, run: 2 of 10 2015-06-22 18:22:53"
[1] "glmnet variable coefficients"
                     [,1]          [,2]
(Intercept)     -4.327358 -4.100296e+00
graph0           0.000000 -2.876581e-03
graph1           0.000000 -4.314632e-05
graph2           0.000000  1.543392e-03
graph3           0.000000 -3.175156e-08
graph4           0.000000  0.000000e+00
graph5           0.000000 -2.862178e-03
graph6           0.000000 -1.455508e-05
graph7           0.000000 -5.909771e-03
graph8           0.000000 -5.228212e-02
graph9           0.000000 -1.527654e-07
graph10          0.000000  0.000000e+00
graph11          0.000000  0.000000e+00
graph12          0.000000  2.602139e-07
graph13          0.000000  6.535736e-06
graph14          0.000000 -1.599720e-09
graph15          0.000000  2.150267e-05
graph16          0.000000 -5.134293e-07
graph17          0.000000  3.768274e-07
graph18          0.000000 -4.854186e-05
graph19          0.000000  3.326201e-07
graph20          0.000000  8.026217e-05
graph21          0.000000  0.000000e+00
graph22          0.000000 -2.068090e-05
graph23          0.000000  9.988344e-05
graph24          0.000000 -1.913618e-05
graph25          0.000000 -3.438022e-03
graph26          0.000000  0.000000e+00
graph27          0.000000  2.145176e-02
graph28          0.000000  1.046257e-03
graph29          0.000000 -1.501271e+00
orbit0           0.000000  8.499581e-04
orbit1           0.000000 -2.944254e-05
orbit2           0.000000 -2.706518e-02
orbit3           0.000000  5.525416e-04
orbit4           0.000000 -2.053817e-08
orbit5           0.000000 -1.022797e-04
orbit6           0.000000  0.000000e+00
orbit7           0.000000  1.628050e-03
orbit8           0.000000 -2.657561e-03
orbit9           0.000000 -3.071698e-06
orbit10          0.000000 -2.452333e-04
orbit11          0.000000 -2.224822e-02
orbit12          0.000000 -5.532160e-03
orbit13          0.000000 -8.372455e-02
orbit14          0.000000 -2.149537e-02
orbit15          0.000000 -1.341683e-07
orbit16          0.000000  1.056194e-07
orbit17          0.000000 -2.158517e-06
orbit18          0.000000 -1.208889e-07
orbit19          0.000000  0.000000e+00
orbit20          0.000000  5.194471e-09
orbit21          0.000000  0.000000e+00
orbit22          0.000000  0.000000e+00
orbit23          0.000000  7.061193e-02
orbit24          0.000000  7.996922e-07
orbit25          0.000000  0.000000e+00
orbit26          0.000000 -2.433194e-04
orbit27          0.000000  7.707506e-06
orbit28          0.000000  2.604761e-05
orbit29          0.000000  1.001599e-05
orbit30          0.000000  5.951909e-05
orbit31          0.000000 -3.262858e-10
orbit32          0.000000 -7.223882e-08
orbit33          0.000000  3.754648e-02
orbit34          0.000000  1.913416e-05
orbit35          0.000000 -7.073915e-06
orbit36          0.000000  4.701150e-05
orbit37          0.000000  4.173194e-07
orbit38          0.000000  2.465209e-03
orbit39          0.000000  2.788868e-06
orbit40          0.000000 -1.137822e-07
orbit41          0.000000 -1.737273e-03
orbit42          0.000000  1.775184e-01
orbit43          0.000000 -4.961903e-05
orbit44          0.000000  1.598378e-01
orbit45          0.000000  1.959628e-06
orbit46          0.000000  2.887454e-05
orbit47          0.000000  4.196133e-03
orbit48          0.000000 -7.499198e-06
orbit49          0.000000  8.685501e-05
orbit50          0.000000 -3.843082e-02
orbit51          0.000000  4.731953e-04
orbit52          0.000000 -3.300859e-04
orbit53          0.000000  4.556373e-03
orbit54          0.000000 -2.133595e-05
orbit55          0.000000  4.970882e-01
orbit56          0.000000  3.092992e-05
orbit57          0.000000  2.145431e-03
orbit58          0.000000 -1.548798e-01
orbit59          0.000000 -5.266195e-05
orbit60          0.000000  2.209569e-03
orbit61          0.000000  2.536121e-01
orbit62          0.000000 -1.862236e-03
orbit63          0.000000 -8.714961e-03
orbit64          0.000000 -1.964777e-02
orbit65          0.000000 -1.026991e-03
orbit66          0.000000  8.456006e-03
orbit67          0.000000 -2.623865e-01
orbit68          0.000000  2.045343e-02
orbit69          0.000000 -1.346064e-01
orbit70          0.000000  1.993357e-03
orbit71          0.000000 -5.194877e-01
orbit72          0.000000 -1.480120e+00
AP               0.000000 -6.325528e-02
bet              0.000000  3.744988e-05
ecc              0.000000  3.265187e-02
eccrad           0.000000  2.074210e-01
close            0.000000  0.000000e+00
constraint       0.000000  2.179758e-01
coreness         0.000000  2.297631e-01
knn              0.000000  1.218462e-04
hubscore         0.000000  3.936202e+00
pagerank         0.000000 -1.995894e+00
trans            0.000000  2.054746e-01
evcent           0.000000  6.958762e+00
first            0.000000 -1.765173e-03
upto_second      0.000000 -3.463060e-05
upto_third       0.000000  0.000000e+00
upto_fourth      0.000000  4.475260e-09
upto_fifth       0.000000  0.000000e+00
upto_sixth       0.000000 -2.331610e-04
second           0.000000 -2.374120e-05
third            0.000000  2.876086e-07
fourth           0.000000  1.529276e-05
fifth            0.000000 -5.581506e-06
sixth            0.000000 -1.280804e-05
ratio1           0.000000  2.360352e-04
ratio2           0.000000  4.566471e-04
ratio3           0.000000 -1.722598e-03
ratio4           0.000000 -1.265834e-02
ratio5           0.000000  2.980388e-04
ratio6           0.000000  1.805464e-04
selfinter        0.000000 -2.000201e-01
walktrap_vertex  0.000000  3.332561e-01
bigcom1          0.000000  1.128373e-01
bigcom2          0.000000 -7.902028e-01
bigcom3          0.000000 -1.161160e+00
bigcom4          0.000000  4.848039e-01
bigcom6          0.000000 -1.926283e-01
bigcom8          0.000000  1.177021e-01
bigcom9          0.000000 -9.095171e-01
bigcom11         0.000000 -6.466017e-01
bigcom13         0.000000 -9.524095e-01
bigcom15         0.000000  1.775255e+00
bigcom16         0.000000 -8.210108e-01
bigcom21         0.000000  1.184568e+00
bigcom22         0.000000  2.119837e-01
bigcom24         0.000000  3.238950e+00
bigcom26         0.000000 -7.072217e-01
bigcom28         0.000000  2.476118e-01
bigcom30         0.000000 -1.126468e+00
bigcom31         0.000000 -6.547288e-01
bigcom32         0.000000 -5.389068e-01
bigcom33         0.000000 -6.409789e-01
bigcom34         0.000000 -8.134298e-01
bigcom36         0.000000  1.997697e+00
bigcom37         0.000000 -1.202277e-02
bigcom38         0.000000 -5.508809e-01
bigcom39         0.000000 -7.991957e-01
bigcom40         0.000000  5.811995e-01
bigcom43         0.000000 -2.932094e-01
bigcom44         0.000000 -8.093358e-01
bigcom46         0.000000 -5.717834e-01
bigcom47         0.000000 -4.313534e-01
bigcom49         0.000000  1.664848e+00
bigcom50         0.000000 -5.525432e-01
bigcom51         0.000000 -1.004493e+00
bigcom52         0.000000 -2.449489e-01
bigcom54         0.000000 -5.525638e-01
bigcom56         0.000000 -3.324206e-01
bigcom62         0.000000 -2.862831e-01
bigcom66         0.000000 -4.781444e-01
bigcom68         0.000000 -4.373867e-01
bigcom69         0.000000 -5.589570e-01
bigcom71         0.000000 -6.978454e-01
bigcom72         0.000000 -3.771727e-01
bigcom73         0.000000 -3.093370e-01
bigcom74         0.000000 -7.090736e-01
bigcom75         0.000000 -1.226978e-01
bigcom76         0.000000 -3.123565e-01
bigcom77         0.000000 -3.553630e-01
bigcom79         0.000000 -4.663478e-01
bigcom80         0.000000 -4.792963e-01
bigcom82         0.000000 -5.632558e-01
bigcom83         0.000000  0.000000e+00
bigcom84         0.000000 -2.822861e-01
bigcom85         0.000000 -6.097325e-01
bigcom87         0.000000 -4.935827e-01
bigcom89         0.000000 -4.166203e-01
bigcom91         0.000000 -1.691206e-01
bigcom92         0.000000 -1.046817e+00
bigcom93         0.000000  0.000000e+00
bigcom96         0.000000 -4.221525e-01
bigcom97         0.000000 -6.156514e-01
bigcom98         0.000000 -5.187423e-01
bigcom99         0.000000 -5.929777e-01
bigcom101        0.000000 -3.793133e-01
bigcom104        0.000000 -7.124987e-01
bigcom106        0.000000 -5.306644e-01
bigcom109        0.000000 -7.243780e-01
bigcom113        0.000000  0.000000e+00
bigcom116        0.000000 -4.789972e-01
bigcom120        0.000000 -4.603952e-01
bigcom123        0.000000 -4.993957e-01
bigcom126        0.000000 -3.209555e-01
bigcom127        0.000000 -1.099449e+00
bigcom137        0.000000 -5.132838e-01
bigcom139        0.000000 -1.788659e-01
bigcom140        0.000000 -6.660401e-01
bigcom143        0.000000 -2.388886e-01
bigcom145        0.000000  2.985127e+00
bigcom146        0.000000 -6.135159e-01
bigcom147        0.000000 -8.383436e-01
bigcom149        0.000000  7.017374e+00
bigcom153        0.000000 -3.228456e-01
bigcom154        0.000000 -5.122754e-01
bigcom156        0.000000 -3.553498e-01
bigcom157        0.000000  0.000000e+00
bigcom158        0.000000 -7.164509e-01
bigcom160        0.000000 -5.650431e-01
bigcom161        0.000000 -5.544465e-01
bigcom162        0.000000 -1.327899e-01
bigcom164        0.000000 -7.696927e-01
bigcom166        0.000000 -6.318917e-01
bigcom167        0.000000 -5.660738e-01
bigcom171        0.000000 -1.873298e-01
bigcom173        0.000000 -5.472116e-01
bigcom175        0.000000 -8.860599e-02
bigcom176        0.000000 -5.802079e-01
bigcom177        0.000000 -3.341905e-01
bigcom178        0.000000 -1.615800e-01
bigcom180        0.000000 -4.267218e-01
bigcom181        0.000000 -2.896190e+00
bigcom184        0.000000 -4.992972e-01
bigcom186        0.000000 -1.046758e+00
bigcom187        0.000000 -9.203198e-01
bigcom189        0.000000 -5.592313e-01
bigcom194        0.000000 -5.394390e-01
bigcom195        0.000000 -6.379177e-01
bigcom196        0.000000  3.702016e+00
bigcom204        0.000000 -7.590645e-01
bigcom205        0.000000 -5.411867e-01
bigcom212        0.000000 -5.614158e-01
bigcom214        0.000000 -2.022458e-01
bigcom222        0.000000 -3.389614e-01
bigcom223        0.000000  0.000000e+00
bigcom226        0.000000 -9.428300e-01
bigcom227        0.000000 -6.228129e-01
bigcom229        0.000000 -3.810703e-01
bigcom233        0.000000 -6.254280e-01
bigcom236        0.000000 -4.260145e-01
bigcom237        0.000000 -4.717303e-01
bigcom246        0.000000 -4.456091e-01
bigcom248        0.000000  0.000000e+00
bigcom249        0.000000 -2.464768e-01
bigcom250        0.000000 -1.166578e+00
bigcom254        0.000000 -7.200124e-01
bigcom266        0.000000 -6.498497e-01
bigcom269        0.000000 -5.374246e-01
bigcom272        0.000000 -6.864244e-01
bigcom274        0.000000  3.154556e+00
bigcom281        0.000000  3.794540e+00
bigcom291        0.000000 -4.632860e-01
bigcom292        0.000000  3.324556e+00
bigcom295        0.000000 -1.657911e-01
bigcom299        0.000000 -3.816429e-01
bigcom301        0.000000 -4.076761e-01
bigcom306        0.000000 -5.044336e-01
bigcom309        0.000000 -1.053060e-01
bigcom314        0.000000 -1.099001e-01
bigcom321        0.000000 -6.326971e-01
bigcom341        0.000000 -5.543135e-01
bigcom350        0.000000  0.000000e+00
bigcom353        0.000000 -2.045310e-01
bigcom359        0.000000 -2.891216e-01
bigcom363        0.000000 -3.912227e-07
bigcom365        0.000000 -3.982259e-01
bigcom385        0.000000 -3.428896e-01
bigcom386        0.000000 -1.046362e-01
bigcom408        0.000000 -1.453701e-03
bigcom412        0.000000 -5.579870e-01
bigcom480        0.000000 -4.666435e-01
spin_vertex      0.000000 -2.015608e-02
membership_s1    0.000000 -1.281592e-01
membership_s3    0.000000 -1.004986e+00
membership_s4    0.000000  9.588555e-01
membership_s5    0.000000  3.128007e-01
membership_s6    0.000000  4.790793e-01
membership_s7    0.000000  2.277266e-01
membership_s8    0.000000 -5.560995e-01
membership_s9    0.000000 -7.994283e-01
membership_s11   0.000000 -4.654464e-01
membership_s12   0.000000 -4.668349e-01
membership_s14   0.000000  1.741046e+00
membership_s15   0.000000 -1.211240e+00
membership_s16   0.000000  1.753207e+00
membership_s17   0.000000 -4.750599e-01
membership_s18   0.000000 -2.558207e+00
membership_s20   0.000000 -3.802448e-01
membership_s21   0.000000  2.000069e-01
membership_s22   0.000000 -2.236418e+00
membership_s24   0.000000 -5.021138e-01
membership_s25   0.000000 -5.750975e-01
membership_s26   0.000000 -2.633431e+00
membership_s27   0.000000 -2.022930e-01
membership_s28   0.000000 -6.517217e-01
membership_s30   0.000000 -1.569987e-01
membership_s31   0.000000  2.943748e-01
membership_s32   0.000000  2.549236e-01
membership_s33   0.000000 -3.791114e-01
membership_s36   0.000000  3.622657e-01
membership_s37   0.000000 -1.615992e+00
V1               0.000000  0.000000e+00
V2               0.000000  1.639181e+00
pdi              0.000000  2.132897e+02
adhesion         0.000000  0.000000e+00
cohesion         0.000000  0.000000e+00
inner            0.000000 -3.327271e-06
outer            0.000000 -5.262163e-05
ioratio          0.000000 -6.692570e-01
comsize          0.000000  4.429680e-04
[1] "Dataset: low_C Model GBM, run: 3 of 10 2015-06-22 18:23:43"
Iter   TrainDeviance   ValidDeviance   StepSize   Improve
     1        0.1438            -nan     0.0100    0.0002
     2        0.1426            -nan     0.0100    0.0001
     3        0.1414            -nan     0.0100   -0.0001
     4        0.1400            -nan     0.0100    0.0002
     5        0.1390            -nan     0.0100    0.0000
     6        0.1380            -nan     0.0100    0.0000
     7        0.1371            -nan     0.0100    0.0000
     8        0.1359            -nan     0.0100    0.0001
     9        0.1348            -nan     0.0100    0.0001
    10        0.1339            -nan     0.0100   -0.0001
    20        0.1247            -nan     0.0100   -0.0000
    25        0.1201            -nan     0.0100    0.0000

[1] "GBM variable coefficients"
                            var    rel.inf
inner                     inner 4.57766764
orbit18                 orbit18 3.86969006
ratio2                   ratio2 3.51213984
membership_s4     membership_s4 3.32159998
comsize                 comsize 3.30440425
ratio4                   ratio4 3.13820541
V1                           V1 3.03901279
walktrap_vertex walktrap_vertex 2.79828619
ratio6                   ratio6 2.76942902
outer                     outer 2.44759622
pagerank               pagerank 2.34835355
ioratio                 ioratio 2.31304924
V2                           V2 2.28498707
bet                         bet 2.27199445
orbit17                 orbit17 2.19616198
orbit57                 orbit57 2.16302543
graph11                 graph11 2.05536558
constraint           constraint 2.01826701
graph10                 graph10 1.94619022
graph1                   graph1 1.80564962
orbit2                   orbit2 1.80085073
graph15                 graph15 1.75318728
orbit16                 orbit16 1.71989044
orbit45                 orbit45 1.69620761
orbit28                 orbit28 1.66861675
graph21                 graph21 1.59151600
knn                         knn 1.50458036
ratio1                   ratio1 1.38422065
bigcom40               bigcom40 1.36145501
graph6                   graph6 1.24452625
orbit36                 orbit36 1.23405255
orbit40                 orbit40 1.22344903
orbit37                 orbit37 1.21861242
graph23                 graph23 1.18147849
fourth                   fourth 1.14699821
spin_vertex         spin_vertex 1.03333005
orbit63                 orbit63 0.98471887
orbit30                 orbit30 0.96819956
graph24                 graph24 0.92039932
fifth                     fifth 0.90228341
ratio5                   ratio5 0.90060237
coreness               coreness 0.87654797
graph19                 graph19 0.86537831
graph25                 graph25 0.85657619
hubscore               hubscore 0.84342408
orbit51                 orbit51 0.81487500
graph17                 graph17 0.77867646
orbit5                   orbit5 0.77543743
graph13                 graph13 0.74284962
upto_second         upto_second 0.69755378
orbit26                 orbit26 0.61731331
pdi                         pdi 0.60159159
orbit9                   orbit9 0.58886350
graph12                 graph12 0.58190046
trans                     trans 0.57285828
upto_fifth           upto_fifth 0.48478119
orbit56                 orbit56 0.43841436
orbit50                 orbit50 0.41639457
graph3                   graph3 0.40248378
orbit44                 orbit44 0.35585796
graph5                   graph5 0.34177065
orbit53                 orbit53 0.34037416
close                     close 0.33131525
orbit62                 orbit62 0.32176331
graph2                   graph2 0.31396702
graph27                 graph27 0.30401228
bigcom28               bigcom28 0.29707109
upto_sixth           upto_sixth 0.28575421
membership_s32   membership_s32 0.27709290
orbit47                 orbit47 0.27547232
cohesion               cohesion 0.24160693
orbit32                 orbit32 0.23799394
membership_s6     membership_s6 0.20830776
bigcom21               bigcom21 0.19491467
graph9                   graph9 0.19151896
orbit21                 orbit21 0.18281709
orbit71                 orbit71 0.18061081
orbit48                 orbit48 0.17629995
adhesion               adhesion 0.17034023
ratio3                   ratio3 0.16705880
graph14                 graph14 0.12681703
orbit58                 orbit58 0.12032452
graph20                 graph20 0.11881852
membership_s7     membership_s7 0.10926823
orbit68                 orbit68 0.10534076
orbit43                 orbit43 0.10264117
orbit42                 orbit42 0.07732098
bigcom15               bigcom15 0.05998680
bigcom1                 bigcom1 0.05927123
orbit66                 orbit66 0.05914674
orbit46                 orbit46 0.05159986
bigcom274             bigcom274 0.03737310
graph0                   graph0 0.00000000
graph4                   graph4 0.00000000
graph7                   graph7 0.00000000
graph8                   graph8 0.00000000
graph16                 graph16 0.00000000
graph18                 graph18 0.00000000
graph22                 graph22 0.00000000
graph26                 graph26 0.00000000
graph28                 graph28 0.00000000
graph29                 graph29 0.00000000
orbit0                   orbit0 0.00000000
orbit1                   orbit1 0.00000000
orbit3                   orbit3 0.00000000
orbit4                   orbit4 0.00000000
orbit6                   orbit6 0.00000000
orbit7                   orbit7 0.00000000
orbit8                   orbit8 0.00000000
orbit10                 orbit10 0.00000000
orbit11                 orbit11 0.00000000
orbit12                 orbit12 0.00000000
orbit13                 orbit13 0.00000000
orbit14                 orbit14 0.00000000
orbit15                 orbit15 0.00000000
orbit19                 orbit19 0.00000000
orbit20                 orbit20 0.00000000
orbit22                 orbit22 0.00000000
orbit23                 orbit23 0.00000000
orbit24                 orbit24 0.00000000
orbit25                 orbit25 0.00000000
orbit27                 orbit27 0.00000000
orbit29                 orbit29 0.00000000
orbit31                 orbit31 0.00000000
orbit33                 orbit33 0.00000000
orbit34                 orbit34 0.00000000
orbit35                 orbit35 0.00000000
orbit38                 orbit38 0.00000000
orbit39                 orbit39 0.00000000
orbit41                 orbit41 0.00000000
orbit49                 orbit49 0.00000000
orbit52                 orbit52 0.00000000
orbit54                 orbit54 0.00000000
orbit55                 orbit55 0.00000000
orbit59                 orbit59 0.00000000
orbit60                 orbit60 0.00000000
orbit61                 orbit61 0.00000000
orbit64                 orbit64 0.00000000
orbit65                 orbit65 0.00000000
orbit67                 orbit67 0.00000000
orbit69                 orbit69 0.00000000
orbit70                 orbit70 0.00000000
orbit72                 orbit72 0.00000000
AP                           AP 0.00000000
ecc                         ecc 0.00000000
eccrad                   eccrad 0.00000000
evcent                   evcent 0.00000000
first                     first 0.00000000
upto_third           upto_third 0.00000000
upto_fourth         upto_fourth 0.00000000
second                   second 0.00000000
third                     third 0.00000000
sixth                     sixth 0.00000000
selfinter             selfinter 0.00000000
bigcom2                 bigcom2 0.00000000
bigcom3                 bigcom3 0.00000000
bigcom4                 bigcom4 0.00000000
bigcom6                 bigcom6 0.00000000
bigcom8                 bigcom8 0.00000000
bigcom9                 bigcom9 0.00000000
bigcom11               bigcom11 0.00000000
bigcom13               bigcom13 0.00000000
bigcom16               bigcom16 0.00000000
bigcom22               bigcom22 0.00000000
bigcom24               bigcom24 0.00000000
bigcom26               bigcom26 0.00000000
bigcom30               bigcom30 0.00000000
bigcom31               bigcom31 0.00000000
bigcom32               bigcom32 0.00000000
bigcom33               bigcom33 0.00000000
bigcom34               bigcom34 0.00000000
bigcom36               bigcom36 0.00000000
bigcom37               bigcom37 0.00000000
bigcom38               bigcom38 0.00000000
bigcom39               bigcom39 0.00000000
bigcom43               bigcom43 0.00000000
bigcom44               bigcom44 0.00000000
bigcom46               bigcom46 0.00000000
bigcom47               bigcom47 0.00000000
bigcom49               bigcom49 0.00000000
bigcom50               bigcom50 0.00000000
bigcom51               bigcom51 0.00000000
bigcom52               bigcom52 0.00000000
bigcom54               bigcom54 0.00000000
bigcom56               bigcom56 0.00000000
bigcom62               bigcom62 0.00000000
bigcom66               bigcom66 0.00000000
bigcom68               bigcom68 0.00000000
bigcom69               bigcom69 0.00000000
bigcom71               bigcom71 0.00000000
bigcom72               bigcom72 0.00000000
bigcom73               bigcom73 0.00000000
bigcom74               bigcom74 0.00000000
bigcom75               bigcom75 0.00000000
bigcom76               bigcom76 0.00000000
bigcom77               bigcom77 0.00000000
bigcom79               bigcom79 0.00000000
bigcom80               bigcom80 0.00000000
bigcom82               bigcom82 0.00000000
bigcom83               bigcom83 0.00000000
bigcom84               bigcom84 0.00000000
bigcom85               bigcom85 0.00000000
bigcom87               bigcom87 0.00000000
bigcom89               bigcom89 0.00000000
bigcom91               bigcom91 0.00000000
bigcom92               bigcom92 0.00000000
bigcom93               bigcom93 0.00000000
bigcom96               bigcom96 0.00000000
bigcom97               bigcom97 0.00000000
bigcom98               bigcom98 0.00000000
bigcom99               bigcom99 0.00000000
bigcom101             bigcom101 0.00000000
bigcom104             bigcom104 0.00000000
bigcom106             bigcom106 0.00000000
bigcom109             bigcom109 0.00000000
bigcom113             bigcom113 0.00000000
bigcom116             bigcom116 0.00000000
bigcom120             bigcom120 0.00000000
bigcom123             bigcom123 0.00000000
bigcom126             bigcom126 0.00000000
bigcom127             bigcom127 0.00000000
bigcom137             bigcom137 0.00000000
bigcom139             bigcom139 0.00000000
bigcom140             bigcom140 0.00000000
bigcom143             bigcom143 0.00000000
bigcom145             bigcom145 0.00000000
bigcom146             bigcom146 0.00000000
bigcom147             bigcom147 0.00000000
bigcom149             bigcom149 0.00000000
bigcom153             bigcom153 0.00000000
bigcom154             bigcom154 0.00000000
bigcom156             bigcom156 0.00000000
bigcom157             bigcom157 0.00000000
bigcom158             bigcom158 0.00000000
bigcom160             bigcom160 0.00000000
bigcom161             bigcom161 0.00000000
bigcom162             bigcom162 0.00000000
bigcom164             bigcom164 0.00000000
bigcom166             bigcom166 0.00000000
bigcom167             bigcom167 0.00000000
bigcom171             bigcom171 0.00000000
bigcom173             bigcom173 0.00000000
bigcom175             bigcom175 0.00000000
bigcom176             bigcom176 0.00000000
bigcom177             bigcom177 0.00000000
bigcom178             bigcom178 0.00000000
bigcom180             bigcom180 0.00000000
bigcom181             bigcom181 0.00000000
bigcom184             bigcom184 0.00000000
bigcom186             bigcom186 0.00000000
bigcom187             bigcom187 0.00000000
bigcom189             bigcom189 0.00000000
bigcom194             bigcom194 0.00000000
bigcom195             bigcom195 0.00000000
bigcom196             bigcom196 0.00000000
bigcom204             bigcom204 0.00000000
bigcom205             bigcom205 0.00000000
bigcom212             bigcom212 0.00000000
bigcom214             bigcom214 0.00000000
bigcom222             bigcom222 0.00000000
bigcom223             bigcom223 0.00000000
bigcom226             bigcom226 0.00000000
bigcom227             bigcom227 0.00000000
bigcom229             bigcom229 0.00000000
bigcom233             bigcom233 0.00000000
bigcom236             bigcom236 0.00000000
bigcom237             bigcom237 0.00000000
bigcom246             bigcom246 0.00000000
bigcom248             bigcom248 0.00000000
bigcom249             bigcom249 0.00000000
bigcom250             bigcom250 0.00000000
bigcom254             bigcom254 0.00000000
bigcom266             bigcom266 0.00000000
bigcom269             bigcom269 0.00000000
bigcom272             bigcom272 0.00000000
bigcom281             bigcom281 0.00000000
bigcom291             bigcom291 0.00000000
bigcom292             bigcom292 0.00000000
bigcom295             bigcom295 0.00000000
bigcom299             bigcom299 0.00000000
bigcom301             bigcom301 0.00000000
bigcom306             bigcom306 0.00000000
bigcom309             bigcom309 0.00000000
bigcom314             bigcom314 0.00000000
bigcom321             bigcom321 0.00000000
bigcom341             bigcom341 0.00000000
bigcom350             bigcom350 0.00000000
bigcom353             bigcom353 0.00000000
bigcom359             bigcom359 0.00000000
bigcom363             bigcom363 0.00000000
bigcom365             bigcom365 0.00000000
bigcom385             bigcom385 0.00000000
bigcom386             bigcom386 0.00000000
bigcom408             bigcom408 0.00000000
bigcom412             bigcom412 0.00000000
bigcom480             bigcom480 0.00000000
membership_s1     membership_s1 0.00000000
membership_s3     membership_s3 0.00000000
membership_s5     membership_s5 0.00000000
membership_s8     membership_s8 0.00000000
membership_s9     membership_s9 0.00000000
membership_s11   membership_s11 0.00000000
membership_s12   membership_s12 0.00000000
membership_s14   membership_s14 0.00000000
membership_s15   membership_s15 0.00000000
membership_s16   membership_s16 0.00000000
membership_s17   membership_s17 0.00000000
membership_s18   membership_s18 0.00000000
membership_s20   membership_s20 0.00000000
membership_s21   membership_s21 0.00000000
membership_s22   membership_s22 0.00000000
membership_s24   membership_s24 0.00000000
membership_s25   membership_s25 0.00000000
membership_s26   membership_s26 0.00000000
membership_s27   membership_s27 0.00000000
membership_s28   membership_s28 0.00000000
membership_s30   membership_s30 0.00000000
membership_s31   membership_s31 0.00000000
membership_s33   membership_s33 0.00000000
membership_s36   membership_s36 0.00000000
membership_s37   membership_s37 0.00000000
[1] "Dataset: low_C Model RF, run: 3 of 10 2015-06-22 18:23:57"
     |      Out-of-bag   |
Tree |      MSE  %Var(y) |
   1 |  0.02762   203.38 |
   2 |  0.02285   168.28 |
   3 |  0.02144   157.91 |
   4 |  0.02237   164.72 |
   5 |  0.02128   156.73 |
   6 |  0.02047   150.77 |
   7 |  0.02049   150.92 |
   8 |  0.01918   141.28 |
   9 |  0.01833   135.00 |
  10 |  0.01784   131.40 |
  11 |  0.01778   130.97 |
  12 |  0.01754   129.14 |
  13 |  0.01702   125.34 |
  14 |   0.0169   124.50 |
  15 |  0.01675   123.37 |
  16 |  0.01669   122.95 |
  17 |  0.01666   122.73 |
  18 |  0.01661   122.32 |
  19 |  0.01643   121.01 |
  20 |  0.01633   120.25 |
  21 |  0.01626   119.72 |
  22 |  0.01617   119.09 |
  23 |  0.01601   117.89 |
  24 |  0.01604   118.12 |
  25 |  0.01603   118.03 |
  26 |    0.016   117.82 |
  27 |  0.01602   118.00 |
  28 |  0.01598   117.72 |
  29 |  0.01594   117.39 |
  30 |  0.01583   116.62 |
  31 |  0.01583   116.60 |
  32 |  0.01577   116.18 |
  33 |  0.01571   115.71 |
  34 |  0.01569   115.56 |
  35 |  0.01566   115.30 |
  36 |  0.01565   115.24 |
  37 |  0.01559   114.83 |
  38 |  0.01551   114.24 |
  39 |  0.01546   113.89 |
  40 |  0.01541   113.51 |
  41 |  0.01539   113.35 |
  42 |  0.01543   113.60 |
  43 |  0.01538   113.30 |
  44 |  0.01538   113.24 |
  45 |  0.01532   112.84 |
  46 |   0.0153   112.71 |
  47 |  0.01526   112.38 |
  48 |  0.01523   112.16 |
  49 |  0.01523   112.14 |
  50 |  0.01525   112.28 |
  51 |  0.01524   112.23 |
  52 |   0.0152   111.96 |
  53 |  0.01519   111.86 |
  54 |  0.01519   111.90 |
  55 |  0.01517   111.72 |
  56 |  0.01516   111.62 |
  57 |  0.01515   111.60 |
  58 |  0.01516   111.62 |
  59 |  0.01514   111.52 |
  60 |  0.01512   111.36 |
  61 |   0.0151   111.21 |
  62 |  0.01509   111.13 |
  63 |  0.01509   111.15 |
  64 |  0.01509   111.10 |
  65 |  0.01508   111.06 |
  66 |  0.01506   110.90 |
  67 |  0.01508   111.07 |
  68 |  0.01509   111.14 |
  69 |  0.01508   111.03 |
  70 |  0.01508   111.03 |
  71 |  0.01506   110.93 |
  72 |  0.01506   110.88 |
  73 |  0.01504   110.76 |
  74 |  0.01502   110.63 |
  75 |    0.015   110.47 |
  76 |  0.01501   110.54 |
  77 |  0.01499   110.40 |
  78 |  0.01498   110.29 |
  79 |  0.01498   110.33 |
  80 |  0.01499   110.41 |
  81 |    0.015   110.45 |
  82 |    0.015   110.47 |
  83 |  0.01499   110.39 |
  84 |    0.015   110.44 |
  85 |  0.01498   110.36 |
  86 |  0.01498   110.32 |
  87 |  0.01498   110.34 |
  88 |  0.01497   110.24 |
  89 |  0.01496   110.17 |
  90 |  0.01496   110.20 |
  91 |  0.01496   110.19 |
  92 |  0.01496   110.18 |
  93 |  0.01494   110.04 |
  94 |  0.01492   109.87 |
  95 |  0.01493   109.95 |
  96 |  0.01491   109.84 |
  97 |   0.0149   109.75 |
  98 |   0.0149   109.72 |
  99 |  0.01491   109.80 |
 100 |  0.01492   109.86 |
[1] "Random Forest variable coefficients"
                      %IncMSE IncNodePurity
graph0           2.823469e-05  3.244694e-02
graph1           3.933102e-03  4.493479e-01
graph2           7.322492e-05  1.474700e-01
graph3           3.930686e-03  3.619765e-01
graph4           1.580860e-03  5.474994e-01
graph5           7.960702e-04  1.790710e-01
graph6           3.594860e-03  5.758596e-01
graph7           2.578541e-04  1.073780e-01
graph8           1.179467e-05  2.141671e-01
graph9           4.753445e-03  4.941138e-01
graph10          9.818338e-03  6.229790e-01
graph11          2.716987e-03  5.803946e-01
graph12          7.256521e-03  5.906833e-01
graph13          3.187359e-03  4.774313e-01
graph14          4.478976e-03  4.151674e-01
graph15          8.291226e-03  6.268666e-01
graph16          5.682864e-03  5.259439e-01
graph17          7.610967e-03  6.801927e-01
graph18          2.291343e-03  1.991933e-01
graph19          2.965353e-03  7.157656e-01
graph20          1.185848e-03  3.865300e-01
graph21          4.205527e-03  4.447322e-01
graph22          2.067296e-04  1.622828e-01
graph23          1.895124e-02  9.242529e-01
graph24          1.346183e-04  1.718851e-01
graph25          4.950467e-04  2.552845e-01
graph26          1.082338e-04  8.509363e-02
graph27          1.151484e-04  1.265228e-01
graph28          1.716825e-04  1.050290e-01
graph29          0.000000e+00  4.016636e-03
orbit0           3.449020e-04  5.946624e-02
orbit1           5.061281e-03  3.582506e-01
orbit2           9.580413e-05  1.094962e-01
orbit3           5.777706e-06  1.277356e-01
orbit4           3.084379e-03  3.800369e-01
orbit5           6.962180e-03  5.969100e-01
orbit6           1.982730e-03  3.328483e-01
orbit7           3.937887e-05  9.879852e-02
orbit8           1.132709e-03  2.615018e-01
orbit9           4.243510e-03  3.412071e-01
orbit10          2.580947e-04  1.942515e-01
orbit11          1.281270e-04  3.666662e-01
orbit12          1.709575e-04  8.291675e-02
orbit13          1.511650e-04  5.539784e-02
orbit14          1.331778e-05  2.175007e-01
orbit15          4.422304e-03  4.699612e-01
orbit16          2.426402e-02  7.165440e-01
orbit17          5.567978e-03  4.808708e-01
orbit18          8.710764e-03  1.482219e+00
orbit19          3.341659e-03  5.652519e-01
orbit20          1.652147e-03  4.938048e-01
orbit21          1.966351e-03  7.358315e-01
orbit22          1.928964e-03  4.601437e-01
orbit23          1.643938e-04  1.178317e-01
orbit24          3.806700e-03  5.367364e-01
orbit25          3.450038e-03  1.866495e-01
orbit26          3.701925e-04  1.773278e-01
orbit27          6.923227e-03  6.596513e-01
orbit28          1.891870e-02  5.357779e-01
orbit29          1.352211e-03  1.686960e-01
orbit30          3.111220e-04  2.644549e-01
orbit31          2.743537e-03  5.226457e-01
orbit32          1.886955e-03  2.005168e-01
orbit33          1.230062e-04  3.593475e-01
orbit34          7.052790e-03  4.786932e-01
orbit35          6.373009e-03  4.998980e-01
orbit36          1.593663e-03  3.603725e-01
orbit37          4.662719e-04  3.322770e-01
orbit38          7.211965e-04  4.400667e-01
orbit39          3.729983e-03  4.749715e-01
orbit40          7.151153e-05  7.428100e-02
orbit41          7.355468e-04  8.417840e-03
orbit42          1.176805e-05  1.288483e-02
orbit43          1.762987e-03  2.200547e-01
orbit44          1.345812e-05  2.458983e-01
orbit45          5.862282e-03  9.039058e-01
orbit46          1.512710e-04  2.721443e-01
orbit47          2.366771e-04  1.095658e-01
orbit48          4.245508e-04  6.186388e-02
orbit49          2.391369e-03  5.442917e-01
orbit50          3.315851e-04  1.746998e-01
orbit51          6.903322e-03  5.346131e-01
orbit52          4.657541e-04  1.367493e-01
orbit53          3.202661e-03  4.884307e-01
orbit54          9.171760e-06  8.951852e-02
orbit55          0.000000e+00  1.734723e-19
orbit56          1.038742e-02  8.400550e-01
orbit57          9.590430e-04  3.057348e-01
orbit58         -2.462087e-05  4.471258e-02
orbit59          2.239216e-05  2.630952e-02
orbit60          5.889880e-05  1.934082e-02
orbit61          2.986492e-06  5.982373e-02
orbit62          1.739622e-04  1.999159e-01
orbit63          4.780021e-04  4.932990e-02
orbit64          0.000000e+00  8.750000e-03
orbit65          2.095098e-04  1.626557e-01
orbit66          1.165234e-05  5.910535e-02
orbit67         -4.773184e-07  8.648096e-03
orbit68          8.182041e-05  1.250669e-01
orbit69          0.000000e+00  0.000000e+00
orbit70          2.734236e-05  8.969292e-02
orbit71          6.113634e-05  6.058978e-02
orbit72          2.618349e-07  1.184209e-02
AP               1.796267e-05  6.027187e-02
bet              6.797649e-03  1.614227e+00
ecc              2.881411e-04  6.753549e-02
eccrad           1.414513e-04  6.011217e-02
close            8.659315e-04  3.298088e-01
constraint       5.364715e-03  7.408100e-01
coreness         4.132352e-04  2.963903e-01
knn              3.733232e-03  5.812968e-01
hubscore         4.507544e-03  4.924269e-01
pagerank         3.918994e-03  1.297918e+00
trans            2.077680e-04  1.688980e-01
evcent           1.110669e-03  4.426527e-01
first            3.460840e-07  6.765666e-02
upto_second      2.968985e-03  5.777730e-01
upto_third       2.322578e-03  3.044690e-01
upto_fourth      1.749881e-03  3.255999e-01
upto_fifth       1.410833e-03  3.035713e-01
upto_sixth       1.759358e-03  3.292962e-01
second           4.700435e-03  4.224978e-01
third            3.607664e-03  8.534458e-01
fourth           1.008443e-02  9.681514e-01
fifth            1.053297e-03  8.382142e-01
sixth            2.689681e-03  6.404118e-01
ratio1           4.158524e-03  6.272107e-01
ratio2           3.785242e-03  1.020744e+00
ratio3           5.817720e-03  7.776917e-01
ratio4           2.061372e-03  5.600171e-01
ratio5           3.665187e-03  1.538137e+00
ratio6           1.554520e-02  6.505795e-01
selfinter       -4.005188e-06  4.528032e-02
walktrap_vertex  6.210590e-04  4.189648e-01
bigcom1          8.433326e-05  1.795125e-01
bigcom2          0.000000e+00  0.000000e+00
bigcom3          0.000000e+00  1.734723e-20
bigcom4          1.759321e-03  1.484512e-01
bigcom6          0.000000e+00  0.000000e+00
bigcom8         -2.224898e-05  1.161640e-01
bigcom9          0.000000e+00  1.387779e-19
bigcom11         0.000000e+00  1.387779e-19
bigcom13         0.000000e+00  0.000000e+00
bigcom15         2.239752e-04  1.504447e-01
bigcom16         0.000000e+00  1.387779e-19
bigcom21         4.932758e-06  3.272758e-02
bigcom22         3.677475e-04  1.203693e-01
bigcom24         1.845312e-06  4.938299e-01
bigcom26         0.000000e+00  0.000000e+00
bigcom28         9.673041e-05  3.371174e-01
bigcom30         0.000000e+00  1.387779e-19
bigcom31         0.000000e+00  0.000000e+00
bigcom32         0.000000e+00  0.000000e+00
bigcom33         0.000000e+00  2.775558e-19
bigcom34         0.000000e+00  0.000000e+00
bigcom36         5.207469e-06  1.401914e-01
bigcom37         0.000000e+00  2.775558e-19
bigcom38         0.000000e+00  0.000000e+00
bigcom39         0.000000e+00  0.000000e+00
bigcom40         3.541990e-04  2.396167e-01
bigcom43         0.000000e+00  0.000000e+00
bigcom44         0.000000e+00  7.372575e-20
bigcom46         0.000000e+00  1.474515e-19
bigcom47         0.000000e+00  0.000000e+00
bigcom49         5.585656e-06  2.808160e-01
bigcom50         0.000000e+00  0.000000e+00
bigcom51         0.000000e+00  0.000000e+00
bigcom52         0.000000e+00  0.000000e+00
bigcom54         0.000000e+00  6.938894e-20
bigcom56         0.000000e+00  0.000000e+00
bigcom62         0.000000e+00  0.000000e+00
bigcom66         0.000000e+00  0.000000e+00
bigcom68         0.000000e+00  0.000000e+00
bigcom69         0.000000e+00  0.000000e+00
bigcom71         0.000000e+00  1.474515e-19
bigcom72         0.000000e+00  0.000000e+00
bigcom73         0.000000e+00  0.000000e+00
bigcom74         0.000000e+00  1.387779e-19
bigcom75         0.000000e+00  0.000000e+00
bigcom76         0.000000e+00  6.938894e-20
bigcom77         0.000000e+00  0.000000e+00
bigcom79         0.000000e+00  1.387779e-19
bigcom80         0.000000e+00  0.000000e+00
bigcom82         0.000000e+00  1.387779e-19
bigcom83         0.000000e+00  0.000000e+00
bigcom84         0.000000e+00  0.000000e+00
bigcom85         0.000000e+00  1.387779e-19
bigcom87         0.000000e+00  0.000000e+00
bigcom89         0.000000e+00  0.000000e+00
bigcom91         0.000000e+00  1.387779e-19
bigcom92         0.000000e+00  0.000000e+00
bigcom93         0.000000e+00  0.000000e+00
bigcom96         0.000000e+00  0.000000e+00
bigcom97         0.000000e+00  1.387779e-19
bigcom98         0.000000e+00  2.775558e-19
bigcom99         0.000000e+00  0.000000e+00
bigcom101        0.000000e+00  0.000000e+00
bigcom104        0.000000e+00  1.474515e-19
bigcom106        0.000000e+00  0.000000e+00
bigcom109        0.000000e+00  0.000000e+00
bigcom113        0.000000e+00  0.000000e+00
bigcom116        0.000000e+00  0.000000e+00
bigcom120        0.000000e+00  2.775558e-19
bigcom123        0.000000e+00  1.387779e-19
bigcom126        0.000000e+00  0.000000e+00
bigcom127       -1.177527e-05  5.209257e-01
bigcom137        0.000000e+00  0.000000e+00
bigcom139        0.000000e+00  0.000000e+00
bigcom140        0.000000e+00  0.000000e+00
bigcom143        0.000000e+00  0.000000e+00
bigcom145       -2.390916e-06  4.856435e-01
bigcom146        0.000000e+00  0.000000e+00
bigcom147        0.000000e+00  0.000000e+00
bigcom149        0.000000e+00  5.556680e-01
bigcom153        0.000000e+00  0.000000e+00
bigcom154        0.000000e+00  8.673617e-21
bigcom156        0.000000e+00  0.000000e+00
bigcom157        0.000000e+00  0.000000e+00
bigcom158        0.000000e+00  0.000000e+00
bigcom160        0.000000e+00  0.000000e+00
bigcom161        0.000000e+00  0.000000e+00
bigcom162        0.000000e+00  0.000000e+00
bigcom164        0.000000e+00  0.000000e+00
bigcom166        0.000000e+00  0.000000e+00
bigcom167        0.000000e+00  0.000000e+00
bigcom171        0.000000e+00  0.000000e+00
bigcom173        0.000000e+00  0.000000e+00
bigcom175        0.000000e+00  0.000000e+00
bigcom176        0.000000e+00  0.000000e+00
bigcom177        0.000000e+00  0.000000e+00
bigcom178        0.000000e+00  1.387779e-19
bigcom180        0.000000e+00  6.938894e-20
bigcom181        0.000000e+00  0.000000e+00
bigcom184        0.000000e+00  0.000000e+00
bigcom186        0.000000e+00  1.387779e-19
bigcom187        0.000000e+00  0.000000e+00
bigcom189        0.000000e+00  1.387779e-19
bigcom194        0.000000e+00  0.000000e+00
bigcom195        0.000000e+00  0.000000e+00
bigcom196       -1.269638e-05  7.018847e-01
bigcom204        0.000000e+00  1.387779e-19
bigcom205        0.000000e+00  5.551115e-19
bigcom212        0.000000e+00  0.000000e+00
bigcom214        0.000000e+00  0.000000e+00
bigcom222        0.000000e+00  1.387779e-19
bigcom223        0.000000e+00  0.000000e+00
bigcom226        0.000000e+00  1.387779e-19
bigcom227        0.000000e+00  0.000000e+00
bigcom229        0.000000e+00  0.000000e+00
bigcom233        0.000000e+00  0.000000e+00
bigcom236        0.000000e+00  0.000000e+00
bigcom237        0.000000e+00  1.387779e-19
bigcom246        0.000000e+00  1.474515e-19
bigcom248        0.000000e+00  0.000000e+00
bigcom249        0.000000e+00  0.000000e+00
bigcom250        0.000000e+00  6.938894e-20
bigcom254        0.000000e+00  1.387779e-19
bigcom266        0.000000e+00  0.000000e+00
bigcom269        0.000000e+00  0.000000e+00
bigcom272        0.000000e+00  0.000000e+00
bigcom274        7.795725e-05  6.782388e-02
bigcom281       -6.224351e-06  4.995028e-01
bigcom291        0.000000e+00  0.000000e+00
bigcom292       -5.927290e-06  4.930641e-01
bigcom295        0.000000e+00  0.000000e+00
bigcom299        0.000000e+00  0.000000e+00
bigcom301        0.000000e+00  0.000000e+00
bigcom306        0.000000e+00  0.000000e+00
bigcom309        0.000000e+00  0.000000e+00
bigcom314        0.000000e+00  0.000000e+00
bigcom321        0.000000e+00  0.000000e+00
bigcom341        0.000000e+00  0.000000e+00
bigcom350        0.000000e+00  0.000000e+00
bigcom353        0.000000e+00  1.387779e-19
bigcom359        0.000000e+00  0.000000e+00
bigcom363        0.000000e+00  0.000000e+00
bigcom365        0.000000e+00  0.000000e+00
bigcom385        0.000000e+00  0.000000e+00
bigcom386        0.000000e+00  0.000000e+00
bigcom408        0.000000e+00  0.000000e+00
bigcom412        0.000000e+00  0.000000e+00
bigcom480        0.000000e+00  1.387779e-19
spin_vertex      3.300842e-03  4.239304e-01
membership_s1   -3.370457e-06  6.690874e-03
membership_s3    0.000000e+00  6.938894e-20
membership_s4    1.738316e-04  5.102572e-01
membership_s5    1.255698e-04  1.181805e-01
membership_s6    2.091526e-04  7.687322e-02
membership_s7   -8.864059e-06  1.184080e-01
membership_s8    0.000000e+00  1.387779e-19
membership_s9    0.000000e+00  0.000000e+00
membership_s11   0.000000e+00  0.000000e+00
membership_s12   0.000000e+00  2.602085e-20
membership_s14   8.172266e-06  5.046205e-01
membership_s15   0.000000e+00  0.000000e+00
membership_s16   5.913379e-05  1.692024e-01
membership_s17   0.000000e+00  1.387779e-19
membership_s18   2.164502e-05  3.000000e-02
membership_s20   0.000000e+00  0.000000e+00
membership_s21   4.665297e-05  1.647852e-01
membership_s22   0.000000e+00  1.387779e-19
membership_s24   0.000000e+00  0.000000e+00
membership_s25   0.000000e+00  0.000000e+00
membership_s26   4.295533e-06  1.714286e-02
membership_s27   7.144098e-05  1.216611e-01
membership_s28   0.000000e+00  0.000000e+00
membership_s30   8.655141e-05  7.030325e-02
membership_s31   5.847713e-05  7.281095e-02
membership_s32   9.097023e-05  1.192091e-01
membership_s33   0.000000e+00  0.000000e+00
membership_s36   1.581159e-04  5.581344e-02
membership_s37   0.000000e+00  8.413409e-19
V1               1.956318e-03  1.448287e+00
V2               7.178611e-04  1.156647e+00
pdi             -2.284538e-06  1.466502e-01
adhesion         7.911524e-03  1.026048e+00
cohesion         7.176201e-03  1.040479e+00
inner            1.420908e-03  1.508266e+00
outer            1.061250e-03  1.206976e+00
ioratio          2.059260e-03  1.361162e+00
comsize          6.088220e-04  9.460060e-01
[1] "Dataset: low_C Model GLM, run: 3 of 10 2015-06-22 18:26:17"
[1] "glmnet variable coefficients"
                     [,1]          [,2]
(Intercept)     -4.271544 -4.477979e+00
graph0           0.000000  9.890235e-04
graph1           0.000000 -5.586714e-05
graph2           0.000000  2.855775e-03
graph3           0.000000  0.000000e+00
graph4           0.000000  0.000000e+00
graph5           0.000000 -1.006434e-03
graph6           0.000000 -1.143836e-05
graph7           0.000000 -4.073252e-03
graph8           0.000000  1.857139e-02
graph9           0.000000 -1.218057e-07
graph10          0.000000  0.000000e+00
graph11          0.000000 -1.395470e-11
graph12          0.000000  1.373712e-07
graph13          0.000000  3.266991e-06
graph14          0.000000  0.000000e+00
graph15          0.000000  5.636667e-05
graph16          0.000000 -4.496530e-07
graph17          0.000000  3.527853e-07
graph18          0.000000 -4.955087e-05
graph19          0.000000  8.513289e-06
graph20          0.000000  1.722687e-05
graph21          0.000000  0.000000e+00
graph22          0.000000  9.760231e-06
graph23          0.000000 -3.175528e-06
graph24          0.000000 -6.597154e-05
graph25          0.000000 -2.308019e-03
graph26          0.000000 -3.187469e-04
graph27          0.000000  1.956068e-02
graph28          0.000000 -5.275437e-03
graph29          0.000000 -1.141490e-01
orbit0           0.000000  6.788438e-04
orbit1           0.000000 -5.721298e-05
orbit2           0.000000 -7.086385e-02
orbit3           0.000000  2.049263e-03
orbit4           0.000000  0.000000e+00
orbit5           0.000000 -1.497541e-04
orbit6           0.000000  0.000000e+00
orbit7           0.000000  1.289836e-06
orbit8           0.000000 -8.259694e-04
orbit9           0.000000 -9.742950e-08
orbit10          0.000000 -4.817450e-04
orbit11          0.000000 -5.822959e-02
orbit12          0.000000 -3.375043e-03
orbit13          0.000000 -5.643599e-01
orbit14          0.000000  7.956632e-02
orbit15          0.000000 -3.079591e-08
orbit16          0.000000 -1.421991e-06
orbit17          0.000000 -2.444626e-06
orbit18          0.000000 -1.262674e-07
orbit19          0.000000  0.000000e+00
orbit20          0.000000  5.981362e-09
orbit21          0.000000  9.482624e-05
orbit22          0.000000 -2.152046e-11
orbit23          0.000000  5.969280e-02
orbit24          0.000000  1.118961e-06
orbit25          0.000000 -6.592622e-08
orbit26          0.000000  1.833465e-05
orbit27          0.000000  3.250564e-06
orbit28          0.000000  1.318867e-05
orbit29          0.000000  9.293996e-06
orbit30          0.000000  1.822817e-04
orbit31          0.000000  0.000000e+00
orbit32          0.000000 -2.429108e-08
orbit33          0.000000  4.983763e-02
orbit34          0.000000  0.000000e+00
orbit35          0.000000 -7.127336e-06
orbit36          0.000000  5.003705e-05
orbit37          0.000000  6.002156e-07
orbit38          0.000000  2.731297e-03
orbit39          0.000000  7.541197e-06
orbit40          0.000000 -3.497320e-07
orbit41          0.000000 -2.736520e-03
orbit42          0.000000  5.250673e-01
orbit43          0.000000 -5.798768e-05
orbit44          0.000000  2.880737e-01
orbit45          0.000000  7.862782e-06
orbit46          0.000000  1.043544e-04
orbit47          0.000000  1.033184e-03
orbit48          0.000000 -9.028912e-04
orbit49          0.000000  2.349001e-05
orbit50          0.000000 -3.996123e-02
orbit51          0.000000  7.155447e-05
orbit52          0.000000 -2.236535e-04
orbit53          0.000000  4.555257e-03
orbit54          0.000000  7.779845e-06
orbit55          0.000000 -1.485705e-01
orbit56          0.000000 -5.788081e-05
orbit57          0.000000  2.492275e-03
orbit58          0.000000 -1.532077e-01
orbit59          0.000000 -3.330424e-04
orbit60          0.000000  4.651774e-03
orbit61          0.000000  9.457354e-01
orbit62          0.000000 -4.241083e-04
orbit63          0.000000 -1.219800e-02
orbit64          0.000000 -1.918172e-02
orbit65          0.000000 -6.515658e-04
orbit66          0.000000  0.000000e+00
orbit67          0.000000  8.768900e-01
orbit68          0.000000  1.914172e-02
orbit69          0.000000  0.000000e+00
orbit70          0.000000 -9.816566e-03
orbit71          0.000000  6.063759e-01
orbit72          0.000000 -1.784248e-01
AP               0.000000 -1.067704e-01
bet              0.000000  3.144811e-05
ecc              0.000000 -1.786621e-02
eccrad           0.000000 -7.812936e-02
close            0.000000  0.000000e+00
constraint       0.000000  5.039061e-03
coreness         0.000000  3.078976e-01
knn              0.000000  1.996024e-04
hubscore         0.000000  1.076420e+01
pagerank         0.000000 -1.985058e+00
trans            0.000000  2.586712e-01
evcent           0.000000  1.345837e+01
first            0.000000 -1.172141e-02
upto_second      0.000000 -5.030853e-05
upto_third       0.000000  0.000000e+00
upto_fourth      0.000000  8.155069e-07
upto_fifth       0.000000  0.000000e+00
upto_sixth       0.000000 -1.705821e-04
second           0.000000 -6.353038e-05
third            0.000000  2.077815e-05
fourth           0.000000 -9.824148e-07
fifth            0.000000 -1.083957e-05
sixth            0.000000 -9.648084e-05
ratio1           0.000000  3.060749e-04
ratio2           0.000000 -8.003658e-04
ratio3           0.000000 -4.122036e-04
ratio4           0.000000 -8.204149e-03
ratio5           0.000000  5.149533e-04
ratio6           0.000000  2.350861e-04
selfinter        0.000000 -4.911195e-01
walktrap_vertex  0.000000  3.294836e-02
bigcom1          0.000000  6.745920e-02
bigcom2          0.000000 -8.649796e-01
bigcom3          0.000000 -1.167790e+00
bigcom4          0.000000  4.469669e-01
bigcom6          0.000000 -2.968103e-01
bigcom8          0.000000  1.728616e-03
bigcom9          0.000000 -1.010999e+00
bigcom11         0.000000 -6.632707e-01
bigcom13         0.000000 -1.154576e+00
bigcom15         0.000000  1.907535e+00
bigcom16         0.000000 -1.224869e+00
bigcom21         0.000000  1.058640e+00
bigcom22         0.000000  2.081796e-01
bigcom24         0.000000  3.199640e+00
bigcom26         0.000000 -6.797952e-01
bigcom28         0.000000  3.575596e-01
bigcom30         0.000000 -1.049890e+00
bigcom31         0.000000 -5.310725e-03
bigcom32         0.000000 -1.064195e+00
bigcom33         0.000000 -3.989624e-01
bigcom34         0.000000 -5.796901e-01
bigcom36         0.000000  1.795519e+00
bigcom37         0.000000  0.000000e+00
bigcom38         0.000000 -6.660838e-01
bigcom39         0.000000 -8.424472e-01
bigcom40         0.000000  5.463689e-01
bigcom43         0.000000 -4.802161e-01
bigcom44         0.000000 -8.725826e-01
bigcom46         0.000000 -7.521630e-01
bigcom47         0.000000 -3.411465e-01
bigcom49         0.000000  1.567399e+00
bigcom50         0.000000 -5.796670e-01
bigcom51         0.000000 -8.513439e-01
bigcom52         0.000000 -1.822158e-01
bigcom54         0.000000 -4.435256e-01
bigcom56         0.000000 -4.824075e-01
bigcom62         0.000000 -2.283975e-01
bigcom66         0.000000 -3.174900e-01
bigcom68         0.000000 -2.985822e-01
bigcom69         0.000000 -6.187206e-01
bigcom71         0.000000 -6.224648e-01
bigcom72         0.000000 -3.905653e-01
bigcom73         0.000000 -2.894290e-01
bigcom74         0.000000 -6.701712e-01
bigcom75         0.000000 -2.080730e-01
bigcom76         0.000000 -3.743901e-01
bigcom77         0.000000 -4.017295e-01
bigcom79         0.000000 -3.247931e-01
bigcom80         0.000000 -3.585304e-01
bigcom82         0.000000 -4.612876e-01
bigcom83         0.000000  0.000000e+00
bigcom84         0.000000 -5.665091e-01
bigcom85         0.000000 -6.666032e-01
bigcom87         0.000000 -4.430168e-01
bigcom89         0.000000 -3.501305e-01
bigcom91         0.000000 -4.830974e-01
bigcom92         0.000000 -7.407817e-01
bigcom93         0.000000  0.000000e+00
bigcom96         0.000000 -4.265733e-01
bigcom97         0.000000 -6.941777e-01
bigcom98         0.000000 -7.248548e-01
bigcom99         0.000000 -3.790388e-01
bigcom101        0.000000 -4.242112e-01
bigcom104        0.000000 -6.851003e-01
bigcom106        0.000000 -5.174335e-01
bigcom109        0.000000 -7.494830e-01
bigcom113        0.000000  0.000000e+00
bigcom116        0.000000 -5.662715e-01
bigcom120        0.000000 -3.127187e-01
bigcom123        0.000000 -4.376805e-01
bigcom126        0.000000 -5.753691e-01
bigcom127        0.000000  1.944799e+00
bigcom137        0.000000 -5.131763e-01
bigcom139        0.000000 -1.109115e-01
bigcom140        0.000000 -1.584920e+00
bigcom143        0.000000 -1.049390e-01
bigcom145        0.000000  4.636325e+00
bigcom146        0.000000 -1.199889e+00
bigcom147        0.000000 -9.012470e-01
bigcom149        0.000000  6.721814e+00
bigcom153        0.000000 -2.037209e-01
bigcom154        0.000000 -6.406652e-01
bigcom156        0.000000 -4.223149e-01
bigcom157        0.000000  0.000000e+00
bigcom158        0.000000 -6.083534e-01
bigcom160        0.000000 -5.179727e-01
bigcom161        0.000000 -4.639422e-01
bigcom162        0.000000 -1.051554e-01
bigcom164        0.000000 -7.382247e-01
bigcom166        0.000000 -6.531477e-01
bigcom167        0.000000 -6.915288e-01
bigcom171        0.000000  0.000000e+00
bigcom173        0.000000 -4.413972e-01
bigcom175        0.000000 -9.530509e-02
bigcom176        0.000000 -6.023756e-01
bigcom177        0.000000 -3.671921e-01
bigcom178        0.000000 -1.213526e-01
bigcom180        0.000000 -2.299692e-01
bigcom181        0.000000 -3.205475e+00
bigcom184        0.000000 -7.130954e-01
bigcom186        0.000000 -3.940217e-01
bigcom187        0.000000 -9.332297e-01
bigcom189        0.000000 -5.475336e-01
bigcom194        0.000000 -5.289192e-01
bigcom195        0.000000 -5.772874e-01
bigcom196        0.000000  3.731211e+00
bigcom204        0.000000 -7.869178e-01
bigcom205        0.000000 -4.350445e-01
bigcom212        0.000000 -4.165169e-01
bigcom214        0.000000 -4.691850e-01
bigcom222        0.000000 -4.189734e-01
bigcom223        0.000000  0.000000e+00
bigcom226        0.000000 -1.119127e+00
bigcom227        0.000000 -8.900315e-02
bigcom229        0.000000 -2.105259e-01
bigcom233        0.000000 -4.444256e-03
bigcom236        0.000000 -3.263764e-01
bigcom237        0.000000 -3.669826e-01
bigcom246        0.000000 -3.679525e-01
bigcom248        0.000000 -5.386079e-03
bigcom249        0.000000 -2.700382e-03
bigcom250        0.000000 -5.210583e-01
bigcom254        0.000000 -9.646667e-01
bigcom266        0.000000 -3.967087e-01
bigcom269        0.000000 -4.727097e-01
bigcom272        0.000000 -6.782148e-01
bigcom274        0.000000  2.764484e+00
bigcom281        0.000000  3.805599e+00
bigcom291        0.000000 -4.904277e-01
bigcom292        0.000000  3.377973e+00
bigcom295        0.000000 -9.506486e-02
bigcom299        0.000000 -3.930311e-01
bigcom301        0.000000 -3.748007e-01
bigcom306        0.000000 -5.987492e-01
bigcom309        0.000000 -1.755590e-01
bigcom314        0.000000 -1.713958e-01
bigcom321        0.000000 -7.413304e-01
bigcom341        0.000000 -7.874078e-01
bigcom350        0.000000 -1.024350e-01
bigcom353        0.000000 -7.888128e-01
bigcom359        0.000000 -4.663154e-01
bigcom363        0.000000  0.000000e+00
bigcom365        0.000000 -2.087848e-01
bigcom385        0.000000 -3.890238e-01
bigcom386        0.000000 -7.585183e-02
bigcom408        0.000000  0.000000e+00
bigcom412        0.000000 -6.425168e-01
bigcom480        0.000000 -5.260909e-01
spin_vertex      0.000000 -4.036493e-02
membership_s1    0.000000 -1.646395e-01
membership_s3    0.000000 -1.030231e+00
membership_s4    0.000000  9.780544e-01
membership_s5    0.000000  2.405026e-01
membership_s6    0.000000  2.236220e-01
membership_s7    0.000000  1.963672e-01
membership_s8    0.000000 -5.892227e-01
membership_s9    0.000000 -5.594378e-01
membership_s11   0.000000 -5.636793e-01
membership_s12   0.000000 -2.254957e-01
membership_s14   0.000000  3.015587e+00
membership_s15   0.000000 -1.617135e+00
membership_s16   0.000000  2.229037e+00
membership_s17   0.000000 -6.329600e-01
membership_s18   0.000000 -2.390556e+00
membership_s20   0.000000 -3.773024e-01
membership_s21   0.000000  1.593152e-01
membership_s22   0.000000 -2.289276e+00
membership_s24   0.000000 -6.347827e-01
membership_s25   0.000000 -5.659205e-01
membership_s26   0.000000 -2.391544e+00
membership_s27   0.000000 -1.724180e-03
membership_s28   0.000000 -6.340928e-01
membership_s30   0.000000 -1.067915e-01
membership_s31   0.000000  4.622370e-01
membership_s32   0.000000  2.518384e-01
membership_s33   0.000000 -3.999577e-01
membership_s36   0.000000  3.125789e-01
membership_s37   0.000000 -1.858477e+00
V1               0.000000  0.000000e+00
V2               0.000000  1.166463e+00
pdi              0.000000  1.354545e+03
adhesion         0.000000  6.400692e-06
cohesion         0.000000 -1.004208e-05
inner            0.000000  1.614074e-06
outer            0.000000 -6.737220e-06
ioratio          0.000000 -2.996258e-01
comsize          0.000000  3.742687e-04
[1] "Dataset: low_C Model GBM, run: 4 of 10 2015-06-22 18:27:10"
Iter   TrainDeviance   ValidDeviance   StepSize   Improve
     1        0.1458            -nan     0.0100    0.0000
     2        0.1443            -nan     0.0100    0.0001
     3        0.1422            -nan     0.0100    0.0002
     4        0.1406            -nan     0.0100    0.0001
     5        0.1391            -nan     0.0100    0.0001
     6        0.1382            -nan     0.0100    0.0000
     7        0.1370            -nan     0.0100    0.0000
     8        0.1356            -nan     0.0100    0.0001
     9        0.1348            -nan     0.0100    0.0000
    10        0.1339            -nan     0.0100    0.0000
    20        0.1249            -nan     0.0100    0.0000
    25        0.1212            -nan     0.0100    0.0001

[1] "GBM variable coefficients"
                            var    rel.inf
orbit18                 orbit18 3.94003729
pagerank               pagerank 3.52218676
orbit50                 orbit50 3.37987926
ratio2                   ratio2 3.37158454
orbit17                 orbit17 3.27446703
inner                     inner 3.03320459
graph10                 graph10 2.96429757
membership_s4     membership_s4 2.70692765
comsize                 comsize 2.55404931
graph23                 graph23 2.42458113
fourth                   fourth 2.40662528
outer                     outer 2.32937294
knn                         knn 2.31807633
bet                         bet 2.29491974
V2                           V2 2.19212478
ioratio                 ioratio 2.13140614
graph15                 graph15 2.05758482
graph21                 graph21 1.86860351
constraint           constraint 1.84900212
orbit4                   orbit4 1.74929207
graph3                   graph3 1.46843350
V1                           V1 1.44629836
orbit21                 orbit21 1.39474229
orbit53                 orbit53 1.32920220
graph17                 graph17 1.32140612
graph12                 graph12 1.32070287
orbit35                 orbit35 1.29623691
orbit30                 orbit30 1.25100734
orbit29                 orbit29 1.23904669
orbit31                 orbit31 1.21316578
orbit51                 orbit51 1.16402097
coreness               coreness 1.14323704
graph19                 graph19 1.13097279
orbit37                 orbit37 1.10698063
trans                     trans 1.07113744
upto_fifth           upto_fifth 1.06564194
third                     third 1.06561659
orbit16                 orbit16 1.04400345
graph16                 graph16 1.00019750
bigcom40               bigcom40 0.95718106
graph1                   graph1 0.94422022
graph6                   graph6 0.92418257
walktrap_vertex walktrap_vertex 0.89364050
graph20                 graph20 0.88777555
graph5                   graph5 0.85366590
graph7                   graph7 0.82701327
orbit39                 orbit39 0.80553604
ratio4                   ratio4 0.79313831
orbit27                 orbit27 0.76264012
orbit20                 orbit20 0.74806695
orbit28                 orbit28 0.74269343
ratio1                   ratio1 0.73890105
orbit5                   orbit5 0.73738897
adhesion               adhesion 0.73648926
upto_sixth           upto_sixth 0.69482148
orbit24                 orbit24 0.65900488
orbit47                 orbit47 0.64992486
graph27                 graph27 0.62012517
orbit57                 orbit57 0.61674063
orbit11                 orbit11 0.60695948
ratio5                   ratio5 0.59296723
hubscore               hubscore 0.58534057
orbit2                   orbit2 0.55488712
orbit26                 orbit26 0.54222646
orbit38                 orbit38 0.51231550
orbit56                 orbit56 0.46226225
orbit45                 orbit45 0.43655272
orbit33                 orbit33 0.41246304
ratio6                   ratio6 0.39642572
orbit62                 orbit62 0.34226925
orbit32                 orbit32 0.29376752
bigcom4                 bigcom4 0.25575260
upto_second         upto_second 0.23957396
orbit23                 orbit23 0.23645238
graph4                   graph4 0.22051743
second                   second 0.20281653
orbit58                 orbit58 0.19620927
fifth                     fifth 0.19144362
orbit68                 orbit68 0.19079270
ratio3                   ratio3 0.18688821
sixth                     sixth 0.17390918
membership_s36   membership_s36 0.16733586
orbit42                 orbit42 0.16347646
membership_s7     membership_s7 0.15794975
orbit44                 orbit44 0.15409740
orbit71                 orbit71 0.11973601
pdi                         pdi 0.10167522
orbit36                 orbit36 0.09169022
orbit9                   orbit9 0.07469132
orbit48                 orbit48 0.06005474
evcent                   evcent 0.04307682
graph0                   graph0 0.00000000
graph2                   graph2 0.00000000
graph8                   graph8 0.00000000
graph9                   graph9 0.00000000
graph11                 graph11 0.00000000
graph13                 graph13 0.00000000
graph14                 graph14 0.00000000
graph18                 graph18 0.00000000
graph22                 graph22 0.00000000
graph24                 graph24 0.00000000
graph25                 graph25 0.00000000
graph26                 graph26 0.00000000
graph28                 graph28 0.00000000
graph29                 graph29 0.00000000
orbit0                   orbit0 0.00000000
orbit1                   orbit1 0.00000000
orbit3                   orbit3 0.00000000
orbit6                   orbit6 0.00000000
orbit7                   orbit7 0.00000000
orbit8                   orbit8 0.00000000
orbit10                 orbit10 0.00000000
orbit12                 orbit12 0.00000000
orbit13                 orbit13 0.00000000
orbit14                 orbit14 0.00000000
orbit15                 orbit15 0.00000000
orbit19                 orbit19 0.00000000
orbit22                 orbit22 0.00000000
orbit25                 orbit25 0.00000000
orbit34                 orbit34 0.00000000
orbit40                 orbit40 0.00000000
orbit41                 orbit41 0.00000000
orbit43                 orbit43 0.00000000
orbit46                 orbit46 0.00000000
orbit49                 orbit49 0.00000000
orbit52                 orbit52 0.00000000
orbit54                 orbit54 0.00000000
orbit55                 orbit55 0.00000000
orbit59                 orbit59 0.00000000
orbit60                 orbit60 0.00000000
orbit61                 orbit61 0.00000000
orbit63                 orbit63 0.00000000
orbit64                 orbit64 0.00000000
orbit65                 orbit65 0.00000000
orbit66                 orbit66 0.00000000
orbit67                 orbit67 0.00000000
orbit69                 orbit69 0.00000000
orbit70                 orbit70 0.00000000
orbit72                 orbit72 0.00000000
AP                           AP 0.00000000
ecc                         ecc 0.00000000
eccrad                   eccrad 0.00000000
close                     close 0.00000000
first                     first 0.00000000
upto_third           upto_third 0.00000000
upto_fourth         upto_fourth 0.00000000
selfinter             selfinter 0.00000000
bigcom1                 bigcom1 0.00000000
bigcom2                 bigcom2 0.00000000
bigcom3                 bigcom3 0.00000000
bigcom6                 bigcom6 0.00000000
bigcom8                 bigcom8 0.00000000
bigcom9                 bigcom9 0.00000000
bigcom11               bigcom11 0.00000000
bigcom13               bigcom13 0.00000000
bigcom15               bigcom15 0.00000000
bigcom16               bigcom16 0.00000000
bigcom21               bigcom21 0.00000000
bigcom22               bigcom22 0.00000000
bigcom24               bigcom24 0.00000000
bigcom26               bigcom26 0.00000000
bigcom28               bigcom28 0.00000000
bigcom30               bigcom30 0.00000000
bigcom31               bigcom31 0.00000000
bigcom32               bigcom32 0.00000000
bigcom33               bigcom33 0.00000000
bigcom34               bigcom34 0.00000000
bigcom36               bigcom36 0.00000000
bigcom37               bigcom37 0.00000000
bigcom38               bigcom38 0.00000000
bigcom39               bigcom39 0.00000000
bigcom43               bigcom43 0.00000000
bigcom44               bigcom44 0.00000000
bigcom46               bigcom46 0.00000000
bigcom47               bigcom47 0.00000000
bigcom49               bigcom49 0.00000000
bigcom50               bigcom50 0.00000000
bigcom51               bigcom51 0.00000000
bigcom52               bigcom52 0.00000000
bigcom54               bigcom54 0.00000000
bigcom56               bigcom56 0.00000000
bigcom62               bigcom62 0.00000000
bigcom66               bigcom66 0.00000000
bigcom68               bigcom68 0.00000000
bigcom69               bigcom69 0.00000000
bigcom71               bigcom71 0.00000000
bigcom72               bigcom72 0.00000000
bigcom73               bigcom73 0.00000000
bigcom74               bigcom74 0.00000000
bigcom75               bigcom75 0.00000000
bigcom76               bigcom76 0.00000000
bigcom77               bigcom77 0.00000000
bigcom79               bigcom79 0.00000000
bigcom80               bigcom80 0.00000000
bigcom82               bigcom82 0.00000000
bigcom83               bigcom83 0.00000000
bigcom84               bigcom84 0.00000000
bigcom85               bigcom85 0.00000000
bigcom87               bigcom87 0.00000000
bigcom89               bigcom89 0.00000000
bigcom91               bigcom91 0.00000000
bigcom92               bigcom92 0.00000000
bigcom93               bigcom93 0.00000000
bigcom96               bigcom96 0.00000000
bigcom97               bigcom97 0.00000000
bigcom98               bigcom98 0.00000000
bigcom99               bigcom99 0.00000000
bigcom101             bigcom101 0.00000000
bigcom104             bigcom104 0.00000000
bigcom106             bigcom106 0.00000000
bigcom109             bigcom109 0.00000000
bigcom113             bigcom113 0.00000000
bigcom116             bigcom116 0.00000000
bigcom120             bigcom120 0.00000000
bigcom123             bigcom123 0.00000000
bigcom126             bigcom126 0.00000000
bigcom127             bigcom127 0.00000000
bigcom137             bigcom137 0.00000000
bigcom139             bigcom139 0.00000000
bigcom140             bigcom140 0.00000000
bigcom143             bigcom143 0.00000000
bigcom145             bigcom145 0.00000000
bigcom146             bigcom146 0.00000000
bigcom147             bigcom147 0.00000000
bigcom149             bigcom149 0.00000000
bigcom153             bigcom153 0.00000000
bigcom154             bigcom154 0.00000000
bigcom156             bigcom156 0.00000000
bigcom157             bigcom157 0.00000000
bigcom158             bigcom158 0.00000000
bigcom160             bigcom160 0.00000000
bigcom161             bigcom161 0.00000000
bigcom162             bigcom162 0.00000000
bigcom164             bigcom164 0.00000000
bigcom166             bigcom166 0.00000000
bigcom167             bigcom167 0.00000000
bigcom171             bigcom171 0.00000000
bigcom173             bigcom173 0.00000000
bigcom175             bigcom175 0.00000000
bigcom176             bigcom176 0.00000000
bigcom177             bigcom177 0.00000000
bigcom178             bigcom178 0.00000000
bigcom180             bigcom180 0.00000000
bigcom181             bigcom181 0.00000000
bigcom184             bigcom184 0.00000000
bigcom186             bigcom186 0.00000000
bigcom187             bigcom187 0.00000000
bigcom189             bigcom189 0.00000000
bigcom194             bigcom194 0.00000000
bigcom195             bigcom195 0.00000000
bigcom196             bigcom196 0.00000000
bigcom204             bigcom204 0.00000000
bigcom205             bigcom205 0.00000000
bigcom212             bigcom212 0.00000000
bigcom214             bigcom214 0.00000000
bigcom222             bigcom222 0.00000000
bigcom223             bigcom223 0.00000000
bigcom226             bigcom226 0.00000000
bigcom227             bigcom227 0.00000000
bigcom229             bigcom229 0.00000000
bigcom233             bigcom233 0.00000000
bigcom236             bigcom236 0.00000000
bigcom237             bigcom237 0.00000000
bigcom246             bigcom246 0.00000000
bigcom248             bigcom248 0.00000000
bigcom249             bigcom249 0.00000000
bigcom250             bigcom250 0.00000000
bigcom254             bigcom254 0.00000000
bigcom266             bigcom266 0.00000000
bigcom269             bigcom269 0.00000000
bigcom272             bigcom272 0.00000000
bigcom274             bigcom274 0.00000000
bigcom281             bigcom281 0.00000000
bigcom291             bigcom291 0.00000000
bigcom292             bigcom292 0.00000000
bigcom295             bigcom295 0.00000000
bigcom299             bigcom299 0.00000000
bigcom301             bigcom301 0.00000000
bigcom306             bigcom306 0.00000000
bigcom309             bigcom309 0.00000000
bigcom314             bigcom314 0.00000000
bigcom321             bigcom321 0.00000000
bigcom341             bigcom341 0.00000000
bigcom350             bigcom350 0.00000000
bigcom353             bigcom353 0.00000000
bigcom359             bigcom359 0.00000000
bigcom363             bigcom363 0.00000000
bigcom365             bigcom365 0.00000000
bigcom385             bigcom385 0.00000000
bigcom386             bigcom386 0.00000000
bigcom408             bigcom408 0.00000000
bigcom412             bigcom412 0.00000000
bigcom480             bigcom480 0.00000000
spin_vertex         spin_vertex 0.00000000
membership_s1     membership_s1 0.00000000
membership_s3     membership_s3 0.00000000
membership_s5     membership_s5 0.00000000
membership_s6     membership_s6 0.00000000
membership_s8     membership_s8 0.00000000
membership_s9     membership_s9 0.00000000
membership_s11   membership_s11 0.00000000
membership_s12   membership_s12 0.00000000
membership_s14   membership_s14 0.00000000
membership_s15   membership_s15 0.00000000
membership_s16   membership_s16 0.00000000
membership_s17   membership_s17 0.00000000
membership_s18   membership_s18 0.00000000
membership_s20   membership_s20 0.00000000
membership_s21   membership_s21 0.00000000
membership_s22   membership_s22 0.00000000
membership_s24   membership_s24 0.00000000
membership_s25   membership_s25 0.00000000
membership_s26   membership_s26 0.00000000
membership_s27   membership_s27 0.00000000
membership_s28   membership_s28 0.00000000
membership_s30   membership_s30 0.00000000
membership_s31   membership_s31 0.00000000
membership_s32   membership_s32 0.00000000
membership_s33   membership_s33 0.00000000
membership_s37   membership_s37 0.00000000
cohesion               cohesion 0.00000000
[1] "Dataset: low_C Model RF, run: 4 of 10 2015-06-22 18:27:23"
     |      Out-of-bag   |
Tree |      MSE  %Var(y) |
   1 |   0.0311   224.42 |
   2 |  0.02587   186.68 |
   3 |  0.02243   161.87 |
   4 |  0.02112   152.37 |
   5 |  0.02095   151.20 |
   6 |  0.02056   148.35 |
   7 |  0.02001   144.41 |
   8 |  0.01977   142.68 |
   9 |  0.01892   136.50 |
  10 |  0.01867   134.75 |
  11 |  0.01809   130.51 |
  12 |  0.01824   131.65 |
  13 |  0.01795   129.52 |
  14 |  0.01773   127.95 |
  15 |  0.01749   126.24 |
  16 |  0.01759   126.90 |
  17 |  0.01744   125.84 |
  18 |  0.01723   124.30 |
  19 |  0.01719   124.08 |
  20 |  0.01707   123.21 |
  21 |    0.017   122.70 |
  22 |  0.01686   121.69 |
  23 |  0.01681   121.28 |
  24 |  0.01674   120.78 |
  25 |  0.01669   120.44 |
  26 |  0.01657   119.54 |
  27 |  0.01647   118.85 |
  28 |   0.0164   118.32 |
  29 |  0.01631   117.69 |
  30 |  0.01621   116.95 |
  31 |   0.0162   116.88 |
  32 |  0.01611   116.28 |
  33 |  0.01604   115.78 |
  34 |  0.01602   115.62 |
  35 |  0.01596   115.19 |
  36 |  0.01595   115.07 |
  37 |  0.01596   115.17 |
  38 |  0.01597   115.21 |
  39 |   0.0159   114.72 |
  40 |  0.01589   114.67 |
  41 |  0.01588   114.57 |
  42 |  0.01587   114.52 |
  43 |  0.01585   114.38 |
  44 |   0.0158   114.03 |
  45 |  0.01573   113.54 |
  46 |  0.01572   113.46 |
  47 |  0.01572   113.42 |
  48 |  0.01571   113.33 |
  49 |  0.01571   113.35 |
  50 |  0.01567   113.08 |
  51 |  0.01567   113.04 |
  52 |  0.01563   112.80 |
  53 |   0.0156   112.56 |
  54 |  0.01555   112.21 |
  55 |  0.01553   112.08 |
  56 |  0.01553   112.04 |
  57 |  0.01551   111.89 |
  58 |  0.01546   111.53 |
  59 |  0.01545   111.47 |
  60 |  0.01544   111.43 |
  61 |  0.01535   110.79 |
  62 |  0.01536   110.83 |
  63 |  0.01534   110.67 |
  64 |  0.01535   110.78 |
  65 |  0.01535   110.78 |
  66 |  0.01535   110.80 |
  67 |  0.01534   110.73 |
  68 |  0.01533   110.62 |
  69 |  0.01532   110.53 |
  70 |  0.01532   110.52 |
  71 |  0.01527   110.22 |
  72 |  0.01527   110.18 |
  73 |  0.01527   110.18 |
  74 |  0.01525   110.02 |
  75 |  0.01522   109.81 |
  76 |  0.01522   109.79 |
  77 |  0.01521   109.78 |
  78 |   0.0152   109.71 |
  79 |  0.01521   109.76 |
  80 |  0.01521   109.76 |
  81 |   0.0152   109.68 |
  82 |  0.01521   109.76 |
  83 |  0.01521   109.74 |
  84 |   0.0152   109.68 |
  85 |  0.01519   109.62 |
  86 |  0.01518   109.55 |
  87 |  0.01515   109.32 |
  88 |  0.01515   109.30 |
  89 |  0.01514   109.27 |
  90 |  0.01514   109.23 |
  91 |  0.01514   109.22 |
  92 |  0.01514   109.24 |
  93 |  0.01514   109.22 |
  94 |  0.01513   109.19 |
  95 |  0.01511   109.01 |
  96 |  0.01511   109.04 |
  97 |   0.0151   109.00 |
  98 |   0.0151   108.95 |
  99 |   0.0151   108.97 |
 100 |  0.01508   108.82 |
[1] "Random Forest variable coefficients"
                      %IncMSE IncNodePurity
graph0           1.262385e-05  8.420755e-02
graph1           3.923087e-03  4.567523e-01
graph2           3.868920e-05  1.274303e-01
graph3           1.255199e-03  4.381259e-01
graph4           5.018423e-03  3.600048e-01
graph5           1.804975e-03  4.604708e-01
graph6           3.717079e-03  4.181624e-01
graph7           3.063831e-04  1.308868e-01
graph8           1.887243e-05  1.603716e-01
graph9           1.214883e-03  3.350557e-01
graph10          9.453959e-03  6.116491e-01
graph11          4.648878e-03  7.161546e-01
graph12          3.899886e-03  5.992109e-01
graph13          3.190175e-03  7.724414e-01
graph14          4.045912e-03  5.274174e-01
graph15          5.358747e-03  6.093548e-01
graph16          3.299915e-03  4.787857e-01
graph17          6.584096e-03  5.285381e-01
graph18          1.977888e-03  2.286400e-01
graph19          4.530651e-03  5.811254e-01
graph20          2.094883e-03  5.021025e-01
graph21          3.149726e-03  6.491414e-01
graph22          3.394662e-04  2.020402e-01
graph23          9.384203e-03  8.253045e-01
graph24          1.187284e-04  4.779435e-02
graph25          5.471719e-04  2.276264e-01
graph26          4.819138e-05  1.415495e-01
graph27          1.411568e-04  2.330575e-01
graph28          1.645271e-04  6.196102e-02
graph29          4.411044e-06  6.860468e-03
orbit0           1.201478e-03  4.872637e-02
orbit1           1.122659e-03  5.762541e-01
orbit2           3.466680e-04  2.459822e-01
orbit3           2.634669e-05  6.574056e-02
orbit4           2.398843e-03  2.754702e-01
orbit5           1.007682e-02  6.369561e-01
orbit6           4.335671e-03  3.142728e-01
orbit7           1.173481e-04  1.093137e-01
orbit8           8.489017e-04  2.899973e-01
orbit9           2.278899e-03  5.431066e-01
orbit10          1.400913e-03  3.329323e-01
orbit11         -3.378281e-05  3.351292e-01
orbit12          1.347698e-04  1.255782e-01
orbit13          1.345152e-04  7.476192e-02
orbit14          2.410123e-05  1.730670e-01
orbit15          3.151617e-03  4.431021e-01
orbit16          1.906799e-02  8.551096e-01
orbit17          2.946442e-03  4.528689e-01
orbit18          6.385840e-03  1.361986e+00
orbit19          5.361617e-03  4.125698e-01
orbit20          3.087819e-03  5.118764e-01
orbit21          1.854433e-03  6.253111e-01
orbit22          4.999619e-03  5.326939e-01
orbit23          2.605909e-04  1.108300e-01
orbit24          4.881157e-03  5.389024e-01
orbit25          1.983355e-03  2.033247e-01
orbit26          5.406938e-04  1.741582e-01
orbit27          5.936622e-03  1.166641e+00
orbit28          1.724106e-02  6.527850e-01
orbit29          2.757968e-03  2.274893e-01
orbit30          1.701109e-04  2.367591e-01
orbit31          8.970786e-03  6.472870e-01
orbit32          2.565596e-03  2.543417e-01
orbit33         -1.794568e-05  2.514538e-01
orbit34          3.915684e-03  4.534462e-01
orbit35          3.347729e-03  4.033928e-01
orbit36          7.951449e-04  5.430158e-01
orbit37          1.843191e-03  3.206880e-01
orbit38          9.637551e-04  4.844190e-01
orbit39          5.537595e-03  7.463810e-01
orbit40          5.216726e-04  2.053486e-01
orbit41          8.091788e-04  7.595879e-02
orbit42          3.528318e-05  6.526210e-02
orbit43          1.360278e-03  1.625620e-01
orbit44          5.191190e-06  2.020841e-01
orbit45          6.253141e-03  5.744809e-01
orbit46          2.278003e-04  3.443388e-01
orbit47          6.143436e-04  1.491139e-01
orbit48          8.888414e-04  1.496737e-01
orbit49          2.066331e-03  4.585974e-01
orbit50          2.851439e-04  2.291866e-01
orbit51          4.797908e-03  4.688952e-01
orbit52          6.908539e-04  1.532695e-01
orbit53          2.869351e-03  3.290521e-01
orbit54          1.376258e-04  1.305549e-01
orbit55          2.276096e-04  1.165783e-01
orbit56          1.660222e-02  6.861073e-01
orbit57          7.942886e-04  9.715319e-02
orbit58          4.347826e-06  6.295623e-02
orbit59          5.187215e-04  1.599929e-01
orbit60          3.453090e-05  6.281541e-02
orbit61         -1.402481e-05  1.252730e-02
orbit62          1.191123e-03  2.659870e-01
orbit63          1.285438e-04  6.335216e-02
orbit64          1.725893e-04  1.239319e-01
orbit65          1.818543e-04  1.888984e-01
orbit66          3.204124e-05  2.971999e-02
orbit67         -4.975867e-06  2.689842e-02
orbit68          2.118382e-05  1.459453e-01
orbit69          0.000000e+00  1.110223e-18
orbit70          1.251091e-04  4.840033e-02
orbit71          6.740725e-06  9.223939e-03
orbit72          0.000000e+00  8.794077e-03
AP              -4.107804e-06  3.339510e-02
bet              4.631120e-03  1.519012e+00
ecc              1.506821e-04  1.207493e-01
eccrad           6.515629e-05  8.282976e-02
close            2.088170e-03  5.060044e-01
constraint       1.394800e-03  6.275186e-01
coreness         7.986473e-04  6.499542e-01
knn              8.391360e-03  7.835992e-01
hubscore         4.366499e-03  6.866793e-01
pagerank         3.458275e-03  1.273907e+00
trans            5.306725e-04  1.202775e-01
evcent           1.165625e-03  3.707330e-01
first            7.297685e-04  4.376583e-02
upto_second      1.252658e-03  4.464109e-01
upto_third       7.067080e-03  4.436351e-01
upto_fourth      8.288519e-04  4.904761e-01
upto_fifth       3.529561e-03  4.295486e-01
upto_sixth       1.928179e-03  4.612291e-01
second           1.897963e-03  5.124257e-01
third            3.205505e-03  6.748022e-01
fourth           8.718893e-03  9.561486e-01
fifth            1.485894e-03  7.811616e-01
sixth            1.397987e-03  4.022644e-01
ratio1           6.517714e-03  8.269565e-01
ratio2           4.760088e-03  1.021756e+00
ratio3           3.043434e-03  7.213748e-01
ratio4           2.532487e-03  5.789270e-01
ratio5           2.743037e-03  1.335117e+00
ratio6           1.353885e-02  7.097406e-01
selfinter        3.908431e-05  3.309736e-02
walktrap_vertex  1.280727e-03  5.274590e-01
bigcom1          6.415247e-05  8.019396e-02
bigcom2          0.000000e+00  2.168404e-21
bigcom3          0.000000e+00  8.998878e-19
bigcom4          3.536841e-03  1.852063e-01
bigcom6          0.000000e+00  3.469447e-19
bigcom8          0.000000e+00  1.014813e-18
bigcom9          0.000000e+00  1.084202e-19
bigcom11         0.000000e+00  4.163336e-19
bigcom13         0.000000e+00  1.398621e-18
bigcom15         2.794046e-04  2.675864e-01
bigcom16         0.000000e+00  1.008308e-18
bigcom21        -2.796030e-05  6.816373e-02
bigcom22         3.745581e-04  1.518933e-01
bigcom24         8.180186e-06  4.509029e-01
bigcom26         0.000000e+00  1.114560e-18
bigcom28         4.437750e-05  1.657790e-01
bigcom30         0.000000e+00  2.411266e-18
bigcom31         0.000000e+00  5.551115e-19
bigcom32         0.000000e+00  4.857226e-19
bigcom33         0.000000e+00  0.000000e+00
bigcom34         0.000000e+00  1.214306e-18
bigcom36        -3.292794e-05  2.194928e-01
bigcom37         0.000000e+00  1.249001e-18
bigcom38         0.000000e+00  5.594483e-19
bigcom39         0.000000e+00  1.912533e-18
bigcom40        -1.597052e-05  1.879098e-01
bigcom43         0.000000e+00  5.919744e-19
bigcom44         0.000000e+00  8.131516e-19
bigcom46         0.000000e+00  3.469447e-19
bigcom47         0.000000e+00  6.938894e-20
bigcom49         2.894804e-05  3.337438e-01
bigcom50         0.000000e+00  4.250073e-19
bigcom51         0.000000e+00  1.387779e-19
bigcom52         0.000000e+00  5.204170e-20
bigcom54         0.000000e+00  0.000000e+00
bigcom56         0.000000e+00  1.251169e-18
bigcom62         0.000000e+00  0.000000e+00
bigcom66         0.000000e+00  0.000000e+00
bigcom68         0.000000e+00  9.714451e-19
bigcom69         0.000000e+00  6.938894e-20
bigcom71         0.000000e+00  1.392116e-18
bigcom72         0.000000e+00  0.000000e+00
bigcom73         0.000000e+00  2.168404e-21
bigcom74         0.000000e+00  1.040834e-19
bigcom75         0.000000e+00  4.163336e-19
bigcom76         0.000000e+00  5.551115e-19
bigcom77         0.000000e+00  0.000000e+00
bigcom79         0.000000e+00  0.000000e+00
bigcom80         0.000000e+00  1.214306e-19
bigcom82         0.000000e+00  1.632808e-18
bigcom83         0.000000e+00  2.775558e-19
bigcom84         0.000000e+00  2.081668e-19
bigcom85         0.000000e+00  6.960578e-19
bigcom87         0.000000e+00  0.000000e+00
bigcom89         0.000000e+00  0.000000e+00
bigcom91         0.000000e+00  8.326673e-19
bigcom92         0.000000e+00  4.185020e-19
bigcom93         0.000000e+00  1.387779e-18
bigcom96         0.000000e+00  4.163336e-19
bigcom97         0.000000e+00  5.551115e-19
bigcom98         0.000000e+00  1.110223e-18
bigcom99         0.000000e+00  7.632783e-19
bigcom101        0.000000e+00  1.665335e-18
bigcom104        0.000000e+00  9.736136e-19
bigcom106        0.000000e+00  0.000000e+00
bigcom109        0.000000e+00  4.336809e-21
bigcom113        0.000000e+00  8.348357e-19
bigcom116        0.000000e+00  3.469447e-20
bigcom120        0.000000e+00  0.000000e+00
bigcom123        0.000000e+00  6.938894e-20
bigcom126        0.000000e+00  0.000000e+00
bigcom127       -4.573187e-06  5.608748e-01
bigcom137        0.000000e+00  2.775558e-19
bigcom139        0.000000e+00  1.040834e-18
bigcom140        0.000000e+00  0.000000e+00
bigcom143        0.000000e+00  5.551115e-19
bigcom145        2.760173e-05  6.098327e-01
bigcom146        0.000000e+00  0.000000e+00
bigcom147        0.000000e+00  1.006140e-18
bigcom149        0.000000e+00  6.702884e-01
bigcom153        0.000000e+00  2.775558e-18
bigcom154        0.000000e+00  1.431147e-19
bigcom156        0.000000e+00  2.168404e-21
bigcom157        0.000000e+00  0.000000e+00
bigcom158        0.000000e+00  2.775558e-19
bigcom160        0.000000e+00  1.387779e-19
bigcom161        0.000000e+00  8.673617e-21
bigcom162        0.000000e+00  0.000000e+00
bigcom164        0.000000e+00  5.551115e-19
bigcom166        0.000000e+00  4.510281e-19
bigcom167        0.000000e+00  1.431147e-19
bigcom171        0.000000e+00  5.551115e-19
bigcom173        0.000000e+00  0.000000e+00
bigcom175        0.000000e+00  3.469447e-20
bigcom176        0.000000e+00  4.163336e-19
bigcom177        0.000000e+00  4.857226e-19
bigcom178        0.000000e+00  9.020562e-19
bigcom180        0.000000e+00  0.000000e+00
bigcom181        0.000000e+00  2.779894e-18
bigcom184        0.000000e+00  6.938894e-20
bigcom186        0.000000e+00  8.673617e-21
bigcom187        0.000000e+00  5.898060e-19
bigcom189        0.000000e+00  0.000000e+00
bigcom194        0.000000e+00  4.163336e-19
bigcom195        0.000000e+00  3.491131e-19
bigcom196       -2.197564e-05  6.786532e-01
bigcom204        0.000000e+00  9.736136e-19
bigcom205        0.000000e+00  1.840975e-18
bigcom212        0.000000e+00  4.857226e-19
bigcom214        0.000000e+00  0.000000e+00
bigcom222        0.000000e+00  2.081668e-19
bigcom223        0.000000e+00  0.000000e+00
bigcom226        0.000000e+00  6.245005e-19
bigcom227        0.000000e+00  1.040834e-18
bigcom229        0.000000e+00  4.163336e-19
bigcom233        0.000000e+00  0.000000e+00
bigcom236        0.000000e+00  6.245005e-19
bigcom237        0.000000e+00  0.000000e+00
bigcom246        0.000000e+00  0.000000e+00
bigcom248        0.000000e+00  1.598114e-18
bigcom249        0.000000e+00  0.000000e+00
bigcom250        0.000000e+00  0.000000e+00
bigcom254        0.000000e+00  2.797242e-19
bigcom266        0.000000e+00  2.775558e-19
bigcom269        0.000000e+00  0.000000e+00
bigcom272        0.000000e+00  8.673617e-19
bigcom274        1.794537e-06  8.808311e-02
bigcom281       -4.370796e-06  7.419149e-01
bigcom291        0.000000e+00  0.000000e+00
bigcom292       -2.257959e-05  4.852698e-01
bigcom295        0.000000e+00  0.000000e+00
bigcom299        0.000000e+00  1.179612e-18
bigcom301        0.000000e+00  5.551115e-19
bigcom306        0.000000e+00  5.551115e-19
bigcom309        0.000000e+00  1.665335e-18
bigcom314        0.000000e+00  0.000000e+00
bigcom321        0.000000e+00  3.313322e-18
bigcom341        0.000000e+00  5.551115e-19
bigcom350        0.000000e+00  0.000000e+00
bigcom353        0.000000e+00  2.775558e-19
bigcom359        0.000000e+00  4.163336e-19
bigcom363        0.000000e+00  4.531965e-19
bigcom365        0.000000e+00  3.122502e-19
bigcom385        0.000000e+00  4.336809e-20
bigcom386        0.000000e+00  2.081668e-19
bigcom408        0.000000e+00  6.938894e-20
bigcom412        0.000000e+00  2.775558e-19
bigcom480        0.000000e+00  4.163336e-19
spin_vertex      6.019308e-04  3.751265e-01
membership_s1    3.473885e-06  2.526341e-03
membership_s3    0.000000e+00  8.370041e-19
membership_s4    5.446053e-04  6.884923e-01
membership_s5    2.520432e-05  8.321235e-02
membership_s6    2.157983e-04  1.218371e-01
membership_s7    4.796937e-05  7.502983e-02
membership_s8    0.000000e+00  4.878910e-19
membership_s9    0.000000e+00  1.806281e-18
membership_s11   0.000000e+00  9.020562e-19
membership_s12   0.000000e+00  1.422473e-18
membership_s14   4.592176e-05  5.442857e-01
membership_s15   0.000000e+00  2.647622e-18
membership_s16   6.143593e-05  2.880394e-01
membership_s17   0.000000e+00  1.043002e-18
membership_s18   0.000000e+00  2.064321e-18
membership_s20   0.000000e+00  6.938894e-19
membership_s21   3.704278e-05  1.803983e-01
membership_s22   0.000000e+00  8.326673e-19
membership_s24   0.000000e+00  6.787106e-19
membership_s25   0.000000e+00  6.938894e-19
membership_s26   0.000000e+00  5.551115e-19
membership_s27   2.616489e-05  7.004585e-02
membership_s28   0.000000e+00  1.669671e-19
membership_s30   4.084007e-05  4.362711e-02
membership_s31  -5.875320e-06  2.364109e-01
membership_s32   2.872055e-05  1.459342e-01
membership_s33   0.000000e+00  3.469447e-19
membership_s36   9.202175e-05  2.029763e-01
membership_s37   0.000000e+00  3.402226e-18
V1               1.334643e-03  1.195733e+00
V2               1.087410e-03  1.191815e+00
pdi             -1.265772e-05  1.542569e-01
adhesion         3.120346e-03  1.055301e+00
cohesion         2.351295e-03  8.855442e-01
inner            2.001188e-03  1.495849e+00
outer            2.461693e-03  1.245826e+00
ioratio          2.283607e-03  9.172078e-01
comsize          1.555513e-03  1.232652e+00
[1] "Dataset: low_C Model GLM, run: 4 of 10 2015-06-22 18:31:46"
[1] "glmnet variable coefficients"
                     [,1]          [,2]
(Intercept)     -4.250603 -3.705484e+00
graph0           0.000000 -5.601223e-02
graph1           0.000000 -5.369996e-05
graph2           0.000000  4.157923e-04
graph3           0.000000 -6.388141e-07
graph4           0.000000  0.000000e+00
graph5           0.000000  5.313880e-04
graph6           0.000000 -6.650475e-07
graph7           0.000000 -4.197884e-03
graph8           0.000000  2.990885e-02
graph9           0.000000 -2.192644e-08
graph10          0.000000  0.000000e+00
graph11          0.000000  0.000000e+00
graph12          0.000000  7.708736e-08
graph13          0.000000  0.000000e+00
graph14          0.000000  0.000000e+00
graph15          0.000000 -1.462742e-05
graph16          0.000000  0.000000e+00
graph17          0.000000  0.000000e+00
graph18          0.000000 -2.333276e-04
graph19          0.000000  2.179636e-06
graph20          0.000000 -2.464005e-05
graph21          0.000000  0.000000e+00
graph22          0.000000 -9.549418e-06
graph23          0.000000  8.543077e-05
graph24          0.000000 -5.119736e-05
graph25          0.000000 -6.633975e-03
graph26          0.000000 -5.650797e-08
graph27          0.000000  2.270646e-02
graph28          0.000000 -1.921483e-03
graph29          0.000000 -1.633967e-01
orbit0           0.000000 -5.040752e-02
orbit1           0.000000 -4.542933e-05
orbit2           0.000000 -4.046622e-02
orbit3           0.000000  2.959695e-03
orbit4           0.000000 -2.099147e-08
orbit5           0.000000 -2.590622e-04
orbit6           0.000000  0.000000e+00
orbit7           0.000000  2.732912e-04
orbit8           0.000000  4.917740e-04
orbit9           0.000000  0.000000e+00
orbit10          0.000000 -2.767874e-04
orbit11          0.000000 -8.223117e-02
orbit12          0.000000 -3.887166e-03
orbit13          0.000000 -1.851126e-01
orbit14          0.000000  4.797617e-02
orbit15          0.000000  0.000000e+00
orbit16          0.000000 -4.517712e-07
orbit17          0.000000 -5.391212e-06
orbit18          0.000000 -1.724634e-07
orbit19          0.000000  0.000000e+00
orbit20          0.000000  3.288889e-08
orbit21          0.000000  1.585439e-04
orbit22          0.000000  0.000000e+00
orbit23          0.000000  6.248547e-02
orbit24          0.000000  9.654335e-07
orbit25          0.000000 -4.660134e-08
orbit26          0.000000 -1.617034e-05
orbit27          0.000000 -2.526852e-06
orbit28          0.000000 -3.914142e-06
orbit29          0.000000  4.001975e-05
orbit30          0.000000  2.305095e-04
orbit31          0.000000  0.000000e+00
orbit32          0.000000 -4.266917e-07
orbit33          0.000000  5.914415e-02
orbit34          0.000000 -2.040407e-05
orbit35          0.000000 -2.893848e-06
orbit36          0.000000  8.622216e-05
orbit37          0.000000  3.094167e-06
orbit38          0.000000  2.196149e-03
orbit39          0.000000  7.532219e-07
orbit40          0.000000 -3.213746e-06
orbit41          0.000000 -2.226477e-03
orbit42          0.000000  2.244022e-01
orbit43          0.000000 -2.314332e-04
orbit44          0.000000  1.665194e-01
orbit45          0.000000 -1.830236e-06
orbit46          0.000000  7.267557e-05
orbit47          0.000000  4.466546e-03
orbit48          0.000000  2.129810e-05
orbit49          0.000000 -1.849175e-05
orbit50          0.000000 -4.122885e-02
orbit51          0.000000  1.006492e-03
orbit52          0.000000 -5.803805e-04
orbit53          0.000000  1.798213e-03
orbit54          0.000000 -1.223643e-05
orbit55          0.000000  6.281888e-01
orbit56          0.000000  1.040229e-04
orbit57          0.000000 -5.507215e-04
orbit58          0.000000  3.656096e-02
orbit59          0.000000 -8.175502e-05
orbit60          0.000000  3.286876e-04
orbit61          0.000000  2.565569e-01
orbit62          0.000000 -5.204435e-03
orbit63          0.000000 -2.390612e-03
orbit64          0.000000 -1.959610e-02
orbit65          0.000000 -2.593007e-03
orbit66          0.000000  6.739887e-03
orbit67          0.000000  7.136780e-01
orbit68          0.000000  2.232076e-02
orbit69          0.000000 -4.900089e-01
orbit70          0.000000 -3.915516e-03
orbit71          0.000000  1.178082e-01
orbit72          0.000000 -1.917513e-01
AP               0.000000 -1.469567e-01
bet              0.000000  3.389293e-05
ecc              0.000000 -2.962657e-02
eccrad           0.000000 -1.541772e-01
close            0.000000  0.000000e+00
constraint       0.000000  8.221420e-04
coreness         0.000000  4.482802e-01
knn              0.000000  6.116536e-06
hubscore         0.000000  1.471392e+01
pagerank         0.000000 -2.190684e+00
trans            0.000000  3.778775e-01
evcent           0.000000  1.789291e+01
first            0.000000 -5.736674e-02
upto_second      0.000000 -5.636223e-05
upto_third       0.000000  0.000000e+00
upto_fourth      0.000000  6.657656e-10
upto_fifth       0.000000  0.000000e+00
upto_sixth       0.000000 -2.126688e-04
second           0.000000 -7.490417e-05
third            0.000000  1.796339e-05
fourth           0.000000 -3.161154e-07
fifth            0.000000 -1.439990e-06
sixth            0.000000 -6.804927e-05
ratio1           0.000000  1.369109e-05
ratio2           0.000000  1.324665e-04
ratio3           0.000000 -5.788403e-04
ratio4           0.000000 -8.597320e-03
ratio5           0.000000  3.199811e-04
ratio6           0.000000  1.952450e-04
selfinter        0.000000 -4.976996e-01
walktrap_vertex  0.000000  8.691540e-02
bigcom1          0.000000  7.738330e-02
bigcom2          0.000000 -9.469362e-01
bigcom3          0.000000 -1.204984e+00
bigcom4          0.000000  5.080015e-01
bigcom6          0.000000 -2.031884e-01
bigcom8          0.000000 -1.135462e+00
bigcom9          0.000000 -1.172087e+00
bigcom11         0.000000 -7.959477e-01
bigcom13         0.000000 -1.164438e+00
bigcom15         0.000000  1.999446e+00
bigcom16         0.000000 -1.195510e+00
bigcom21         0.000000  1.141399e+00
bigcom22         0.000000  2.392139e-01
bigcom24         0.000000  2.929183e+00
bigcom26         0.000000 -1.021743e+00
bigcom28         0.000000  7.710738e-01
bigcom30         0.000000 -1.061739e+00
bigcom31         0.000000 -8.641152e-01
bigcom32         0.000000 -1.077292e+00
bigcom33         0.000000 -5.468719e-01
bigcom34         0.000000 -5.513726e-01
bigcom36         0.000000  2.246368e+00
bigcom37         0.000000  0.000000e+00
bigcom38         0.000000 -6.381772e-01
bigcom39         0.000000 -7.397223e-01
bigcom40         0.000000  5.695230e-01
bigcom43         0.000000 -3.743577e-01
bigcom44         0.000000 -8.308132e-01
bigcom46         0.000000 -7.729837e-01
bigcom47         0.000000 -4.975567e-01
bigcom49         0.000000  1.534088e+00
bigcom50         0.000000 -5.943802e-01
bigcom51         0.000000 -9.951791e-01
bigcom52         0.000000 -2.340133e-01
bigcom54         0.000000 -4.344917e-01
bigcom56         0.000000 -2.938679e-01
bigcom62         0.000000 -2.580911e-01
bigcom66         0.000000 -4.909549e-01
bigcom68         0.000000 -3.405866e-01
bigcom69         0.000000 -5.785987e-01
bigcom71         0.000000 -6.649623e-01
bigcom72         0.000000 -3.866951e-01
bigcom73         0.000000 -3.157873e-01
bigcom74         0.000000 -7.563606e-01
bigcom75         0.000000 -2.758684e-01
bigcom76         0.000000 -4.096241e-01
bigcom77         0.000000 -5.724883e-01
bigcom79         0.000000 -4.142296e-01
bigcom80         0.000000 -4.374290e-01
bigcom82         0.000000 -5.420504e-01
bigcom83         0.000000  0.000000e+00
bigcom84         0.000000 -6.212294e-01
bigcom85         0.000000 -7.457662e-01
bigcom87         0.000000 -5.050645e-01
bigcom89         0.000000 -3.509380e-01
bigcom91         0.000000 -7.646058e-01
bigcom92         0.000000 -1.167996e+00
bigcom93         0.000000  0.000000e+00
bigcom96         0.000000 -6.997455e-01
bigcom97         0.000000 -9.015257e-01
bigcom98         0.000000 -7.958116e-01
bigcom99         0.000000 -4.737824e-01
bigcom101        0.000000 -1.931015e-01
bigcom104        0.000000 -7.440602e-01
bigcom106        0.000000 -5.661193e-01
bigcom109        0.000000 -9.120013e-01
bigcom113        0.000000  0.000000e+00
bigcom116        0.000000 -6.154220e-01
bigcom120        0.000000 -1.681235e-01
bigcom123        0.000000 -4.004021e-01
bigcom126        0.000000 -7.494944e-01
bigcom127        0.000000  1.843831e+00
bigcom137        0.000000 -5.086766e-01
bigcom139        0.000000 -1.762985e-01
bigcom140        0.000000 -6.363098e-01
bigcom143        0.000000 -2.539659e-01
bigcom145        0.000000  2.988050e+00
bigcom146        0.000000 -1.403684e+00
bigcom147        0.000000 -7.821348e-01
bigcom149        0.000000  6.944339e+00
bigcom153        0.000000 -2.757149e-01
bigcom154        0.000000 -5.258683e-01
bigcom156        0.000000 -3.163376e-01
bigcom157        0.000000  0.000000e+00
bigcom158        0.000000 -6.858861e-01
bigcom160        0.000000 -5.715191e-01
bigcom161        0.000000 -2.776583e-01
bigcom162        0.000000 -8.676144e-02
bigcom164        0.000000 -8.445313e-01
bigcom166        0.000000 -5.999197e-01
bigcom167        0.000000 -8.131681e-01
bigcom171        0.000000 -2.200305e-01
bigcom173        0.000000 -4.292808e-01
bigcom175        0.000000 -1.205374e-01
bigcom176        0.000000 -6.469509e-01
bigcom177        0.000000 -2.399293e-01
bigcom178        0.000000 -1.274636e-01
bigcom180        0.000000 -1.835590e-02
bigcom181        0.000000 -5.103950e-01
bigcom184        0.000000 -9.145759e-01
bigcom186        0.000000 -4.289836e-01
bigcom187        0.000000 -1.082965e+00
bigcom189        0.000000 -6.936407e-01
bigcom194        0.000000 -5.385927e-01
bigcom195        0.000000 -6.576300e-01
bigcom196        0.000000  3.882377e+00
bigcom204        0.000000 -8.091213e-01
bigcom205        0.000000 -4.171552e-01
bigcom212        0.000000 -2.757927e-01
bigcom214        0.000000 -3.559327e-01
bigcom222        0.000000 -4.273580e-01
bigcom223        0.000000  0.000000e+00
bigcom226        0.000000 -1.008173e+00
bigcom227        0.000000 -5.172585e-01
bigcom229        0.000000 -3.758357e-01
bigcom233        0.000000 -6.948224e-01
bigcom236        0.000000 -3.867368e-01
bigcom237        0.000000 -4.974327e-01
bigcom246        0.000000 -5.670276e-01
bigcom248        0.000000 -9.440708e-04
bigcom249        0.000000 -2.700238e-01
bigcom250        0.000000 -1.369155e+00
bigcom254        0.000000 -7.266662e-01
bigcom266        0.000000 -5.810451e-01
bigcom269        0.000000 -4.239713e-01
bigcom272        0.000000 -8.280792e-01
bigcom274        0.000000  2.900777e+00
bigcom281        0.000000  4.308486e+00
bigcom291        0.000000  0.000000e+00
bigcom292        0.000000  3.439408e+00
bigcom295        0.000000 -2.015794e-01
bigcom299        0.000000 -4.203958e-01
bigcom301        0.000000 -2.263869e-01
bigcom306        0.000000 -5.960289e-01
bigcom309        0.000000 -2.387934e-01
bigcom314        0.000000 -3.740009e-01
bigcom321        0.000000 -7.815802e-01
bigcom341        0.000000  0.000000e+00
bigcom350        0.000000 -1.333295e-02
bigcom353        0.000000 -8.817998e-01
bigcom359        0.000000 -3.325532e-01
bigcom363        0.000000  0.000000e+00
bigcom365        0.000000 -5.335897e-01
bigcom385        0.000000 -2.577094e-01
bigcom386        0.000000 -1.460014e-01
bigcom408        0.000000 -2.112778e-02
bigcom412        0.000000 -5.490233e-01
bigcom480        0.000000 -3.717373e-01
spin_vertex      0.000000  4.643241e-02
membership_s1    0.000000  5.491769e-03
membership_s3    0.000000 -1.045015e+00
membership_s4    0.000000  1.138989e+00
membership_s5    0.000000  1.583359e-03
membership_s6    0.000000  5.584916e-01
membership_s7    0.000000  1.555705e-01
membership_s8    0.000000 -5.919285e-01
membership_s9    0.000000 -7.559878e-01
membership_s11   0.000000 -5.099983e-01
membership_s12   0.000000 -2.921863e-01
membership_s14   0.000000  2.866907e+00
membership_s15   0.000000 -1.023330e+00
membership_s16   0.000000  2.364348e+00
membership_s17   0.000000 -5.627510e-01
membership_s18   0.000000 -2.117737e+00
membership_s20   0.000000 -3.313600e-01
membership_s21   0.000000  2.643267e-01
membership_s22   0.000000 -8.168616e-01
membership_s24   0.000000 -6.071305e-01
membership_s25   0.000000 -5.407625e-01
membership_s26   0.000000 -2.228122e+00
membership_s27   0.000000 -1.453234e-01
membership_s28   0.000000 -6.146017e-01
membership_s30   0.000000 -3.411399e-02
membership_s31   0.000000  6.874499e-01
membership_s32   0.000000  3.041658e-01
membership_s33   0.000000 -2.875876e-01
membership_s36   0.000000  5.025262e-01
membership_s37   0.000000 -1.630770e+00
V1               0.000000 -2.766667e-01
V2               0.000000  9.185792e-01
pdi              0.000000  1.616917e+03
adhesion         0.000000  8.512363e-07
cohesion         0.000000 -1.032686e-06
inner            0.000000  0.000000e+00
outer            0.000000 -6.301239e-06
ioratio          0.000000 -1.096702e+00
comsize          0.000000  4.014226e-04
[1] "Dataset: low_C Model GBM, run: 5 of 10 2015-06-22 18:32:46"
Iter   TrainDeviance   ValidDeviance   StepSize   Improve
     1        0.1419            -nan     0.0100    0.0002
     2        0.1407            -nan     0.0100   -0.0000
     3        0.1393            -nan     0.0100    0.0000
     4        0.1378            -nan     0.0100    0.0001
     5        0.1361            -nan     0.0100    0.0001
     6        0.1349            -nan     0.0100    0.0001
     7        0.1338            -nan     0.0100    0.0000
     8        0.1328            -nan     0.0100   -0.0000
     9        0.1314            -nan     0.0100    0.0002
    10        0.1302            -nan     0.0100    0.0001
    20        0.1209            -nan     0.0100    0.0000
    25        0.1173            -nan     0.0100   -0.0000

[1] "GBM variable coefficients"
                            var    rel.inf
comsize                 comsize 3.74705998
membership_s4     membership_s4 3.62122550
V1                           V1 3.39579130
orbit50                 orbit50 3.34713287
ratio2                   ratio2 3.08941511
inner                     inner 2.96226849
graph10                 graph10 2.89668402
orbit51                 orbit51 2.62110787
orbit5                   orbit5 2.33521006
V2                           V2 2.31108086
graph13                 graph13 2.22755690
orbit45                 orbit45 2.18645333
bigcom40               bigcom40 2.18194590
orbit18                 orbit18 2.16196021
bet                         bet 2.10624438
outer                     outer 2.03418490
constraint           constraint 2.01537887
pagerank               pagerank 1.87427971
ratio1                   ratio1 1.83478591
orbit28                 orbit28 1.83316959
graph19                 graph19 1.79766010
ratio5                   ratio5 1.76604753
orbit19                 orbit19 1.71891584
graph1                   graph1 1.71745261
graph17                 graph17 1.66007029
coreness               coreness 1.63954652
cohesion               cohesion 1.63539144
spin_vertex         spin_vertex 1.62379195
upto_fifth           upto_fifth 1.49341392
ioratio                 ioratio 1.38492414
knn                         knn 1.38310652
trans                     trans 1.38015930
orbit17                 orbit17 1.34126984
graph11                 graph11 1.33755877
orbit46                 orbit46 1.17339964
orbit57                 orbit57 1.14123458
orbit30                 orbit30 1.13010449
graph15                 graph15 1.09011050
orbit38                 orbit38 1.07822951
adhesion               adhesion 1.01913445
orbit2                   orbit2 1.01604927
orbit4                   orbit4 0.99490458
walktrap_vertex walktrap_vertex 0.97460081
orbit40                 orbit40 0.92789940
graph16                 graph16 0.90261517
orbit52                 orbit52 0.80706313
orbit20                 orbit20 0.80059537
ratio4                   ratio4 0.76199339
fourth                   fourth 0.68552596
orbit35                 orbit35 0.67146892
orbit39                 orbit39 0.66099606
orbit16                 orbit16 0.66059488
pdi                         pdi 0.63749372
graph23                 graph23 0.57363517
fifth                     fifth 0.56443395
close                     close 0.54858640
graph5                   graph5 0.50632226
orbit53                 orbit53 0.48739388
orbit36                 orbit36 0.47163404
orbit21                 orbit21 0.43838555
orbit10                 orbit10 0.43614655
graph14                 graph14 0.42858040
upto_fourth         upto_fourth 0.41439769
orbit56                 orbit56 0.41018476
sixth                     sixth 0.39583045
graph20                 graph20 0.34529275
orbit33                 orbit33 0.33691960
orbit27                 orbit27 0.29327733
evcent                   evcent 0.28789304
third                     third 0.24787701
membership_s36   membership_s36 0.23077417
hubscore               hubscore 0.22417951
orbit7                   orbit7 0.21734347
bigcom1                 bigcom1 0.19996537
orbit29                 orbit29 0.18279976
orbit71                 orbit71 0.17266965
orbit70                 orbit70 0.17198967
membership_s5     membership_s5 0.16863834
orbit13                 orbit13 0.16606981
graph25                 graph25 0.16207736
graph24                 graph24 0.14649271
graph12                 graph12 0.13607770
bigcom28               bigcom28 0.11315849
bigcom15               bigcom15 0.10955707
bigcom4                 bigcom4 0.10578637
orbit47                 orbit47 0.10406783
bigcom21               bigcom21 0.08568259
membership_s31   membership_s31 0.05655765
ratio6                   ratio6 0.05642511
orbit26                 orbit26 0.05350860
orbit41                 orbit41 0.05331990
membership_s6     membership_s6 0.05179090
orbit42                 orbit42 0.04801875
graph0                   graph0 0.00000000
graph2                   graph2 0.00000000
graph3                   graph3 0.00000000
graph4                   graph4 0.00000000
graph6                   graph6 0.00000000
graph7                   graph7 0.00000000
graph8                   graph8 0.00000000
graph9                   graph9 0.00000000
graph18                 graph18 0.00000000
graph21                 graph21 0.00000000
graph22                 graph22 0.00000000
graph26                 graph26 0.00000000
graph27                 graph27 0.00000000
graph28                 graph28 0.00000000
graph29                 graph29 0.00000000
orbit0                   orbit0 0.00000000
orbit1                   orbit1 0.00000000
orbit3                   orbit3 0.00000000
orbit6                   orbit6 0.00000000
orbit8                   orbit8 0.00000000
orbit9                   orbit9 0.00000000
orbit11                 orbit11 0.00000000
orbit12                 orbit12 0.00000000
orbit14                 orbit14 0.00000000
orbit15                 orbit15 0.00000000
orbit22                 orbit22 0.00000000
orbit23                 orbit23 0.00000000
orbit24                 orbit24 0.00000000
orbit25                 orbit25 0.00000000
orbit31                 orbit31 0.00000000
orbit32                 orbit32 0.00000000
orbit34                 orbit34 0.00000000
orbit37                 orbit37 0.00000000
orbit43                 orbit43 0.00000000
orbit44                 orbit44 0.00000000
orbit48                 orbit48 0.00000000
orbit49                 orbit49 0.00000000
orbit54                 orbit54 0.00000000
orbit55                 orbit55 0.00000000
orbit58                 orbit58 0.00000000
orbit59                 orbit59 0.00000000
orbit60                 orbit60 0.00000000
orbit61                 orbit61 0.00000000
orbit62                 orbit62 0.00000000
orbit63                 orbit63 0.00000000
orbit64                 orbit64 0.00000000
orbit65                 orbit65 0.00000000
orbit66                 orbit66 0.00000000
orbit67                 orbit67 0.00000000
orbit68                 orbit68 0.00000000
orbit69                 orbit69 0.00000000
orbit72                 orbit72 0.00000000
AP                           AP 0.00000000
ecc                         ecc 0.00000000
eccrad                   eccrad 0.00000000
first                     first 0.00000000
upto_second         upto_second 0.00000000
upto_third           upto_third 0.00000000
upto_sixth           upto_sixth 0.00000000
second                   second 0.00000000
ratio3                   ratio3 0.00000000
selfinter             selfinter 0.00000000
bigcom2                 bigcom2 0.00000000
bigcom3                 bigcom3 0.00000000
bigcom6                 bigcom6 0.00000000
bigcom8                 bigcom8 0.00000000
bigcom9                 bigcom9 0.00000000
bigcom11               bigcom11 0.00000000
bigcom13               bigcom13 0.00000000
bigcom16               bigcom16 0.00000000
bigcom22               bigcom22 0.00000000
bigcom24               bigcom24 0.00000000
bigcom26               bigcom26 0.00000000
bigcom30               bigcom30 0.00000000
bigcom31               bigcom31 0.00000000
bigcom32               bigcom32 0.00000000
bigcom33               bigcom33 0.00000000
bigcom34               bigcom34 0.00000000
bigcom36               bigcom36 0.00000000
bigcom37               bigcom37 0.00000000
bigcom38               bigcom38 0.00000000
bigcom39               bigcom39 0.00000000
bigcom43               bigcom43 0.00000000
bigcom44               bigcom44 0.00000000
bigcom46               bigcom46 0.00000000
bigcom47               bigcom47 0.00000000
bigcom49               bigcom49 0.00000000
bigcom50               bigcom50 0.00000000
bigcom51               bigcom51 0.00000000
bigcom52               bigcom52 0.00000000
bigcom54               bigcom54 0.00000000
bigcom56               bigcom56 0.00000000
bigcom62               bigcom62 0.00000000
bigcom66               bigcom66 0.00000000
bigcom68               bigcom68 0.00000000
bigcom69               bigcom69 0.00000000
bigcom71               bigcom71 0.00000000
bigcom72               bigcom72 0.00000000
bigcom73               bigcom73 0.00000000
bigcom74               bigcom74 0.00000000
bigcom75               bigcom75 0.00000000
bigcom76               bigcom76 0.00000000
bigcom77               bigcom77 0.00000000
bigcom79               bigcom79 0.00000000
bigcom80               bigcom80 0.00000000
bigcom82               bigcom82 0.00000000
bigcom83               bigcom83 0.00000000
bigcom84               bigcom84 0.00000000
bigcom85               bigcom85 0.00000000
bigcom87               bigcom87 0.00000000
bigcom89               bigcom89 0.00000000
bigcom91               bigcom91 0.00000000
bigcom92               bigcom92 0.00000000
bigcom93               bigcom93 0.00000000
bigcom96               bigcom96 0.00000000
bigcom97               bigcom97 0.00000000
bigcom98               bigcom98 0.00000000
bigcom99               bigcom99 0.00000000
bigcom101             bigcom101 0.00000000
bigcom104             bigcom104 0.00000000
bigcom106             bigcom106 0.00000000
bigcom109             bigcom109 0.00000000
bigcom113             bigcom113 0.00000000
bigcom116             bigcom116 0.00000000
bigcom120             bigcom120 0.00000000
bigcom123             bigcom123 0.00000000
bigcom126             bigcom126 0.00000000
bigcom127             bigcom127 0.00000000
bigcom137             bigcom137 0.00000000
bigcom139             bigcom139 0.00000000
bigcom140             bigcom140 0.00000000
bigcom143             bigcom143 0.00000000
bigcom145             bigcom145 0.00000000
bigcom146             bigcom146 0.00000000
bigcom147             bigcom147 0.00000000
bigcom149             bigcom149 0.00000000
bigcom153             bigcom153 0.00000000
bigcom154             bigcom154 0.00000000
bigcom156             bigcom156 0.00000000
bigcom157             bigcom157 0.00000000
bigcom158             bigcom158 0.00000000
bigcom160             bigcom160 0.00000000
bigcom161             bigcom161 0.00000000
bigcom162             bigcom162 0.00000000
bigcom164             bigcom164 0.00000000
bigcom166             bigcom166 0.00000000
bigcom167             bigcom167 0.00000000
bigcom171             bigcom171 0.00000000
bigcom173             bigcom173 0.00000000
bigcom175             bigcom175 0.00000000
bigcom176             bigcom176 0.00000000
bigcom177             bigcom177 0.00000000
bigcom178             bigcom178 0.00000000
bigcom180             bigcom180 0.00000000
bigcom181             bigcom181 0.00000000
bigcom184             bigcom184 0.00000000
bigcom186             bigcom186 0.00000000
bigcom187             bigcom187 0.00000000
bigcom189             bigcom189 0.00000000
bigcom194             bigcom194 0.00000000
bigcom195             bigcom195 0.00000000
bigcom196             bigcom196 0.00000000
bigcom204             bigcom204 0.00000000
bigcom205             bigcom205 0.00000000
bigcom212             bigcom212 0.00000000
bigcom214             bigcom214 0.00000000
bigcom222             bigcom222 0.00000000
bigcom223             bigcom223 0.00000000
bigcom226             bigcom226 0.00000000
bigcom227             bigcom227 0.00000000
bigcom229             bigcom229 0.00000000
bigcom233             bigcom233 0.00000000
bigcom236             bigcom236 0.00000000
bigcom237             bigcom237 0.00000000
bigcom246             bigcom246 0.00000000
bigcom248             bigcom248 0.00000000
bigcom249             bigcom249 0.00000000
bigcom250             bigcom250 0.00000000
bigcom254             bigcom254 0.00000000
bigcom266             bigcom266 0.00000000
bigcom269             bigcom269 0.00000000
bigcom272             bigcom272 0.00000000
bigcom274             bigcom274 0.00000000
bigcom281             bigcom281 0.00000000
bigcom291             bigcom291 0.00000000
bigcom292             bigcom292 0.00000000
bigcom295             bigcom295 0.00000000
bigcom299             bigcom299 0.00000000
bigcom301             bigcom301 0.00000000
bigcom306             bigcom306 0.00000000
bigcom309             bigcom309 0.00000000
bigcom314             bigcom314 0.00000000
bigcom321             bigcom321 0.00000000
bigcom341             bigcom341 0.00000000
bigcom350             bigcom350 0.00000000
bigcom353             bigcom353 0.00000000
bigcom359             bigcom359 0.00000000
bigcom363             bigcom363 0.00000000
bigcom365             bigcom365 0.00000000
bigcom385             bigcom385 0.00000000
bigcom386             bigcom386 0.00000000
bigcom408             bigcom408 0.00000000
bigcom412             bigcom412 0.00000000
bigcom480             bigcom480 0.00000000
membership_s1     membership_s1 0.00000000
membership_s3     membership_s3 0.00000000
membership_s7     membership_s7 0.00000000
membership_s8     membership_s8 0.00000000
membership_s9     membership_s9 0.00000000
membership_s11   membership_s11 0.00000000
membership_s12   membership_s12 0.00000000
membership_s14   membership_s14 0.00000000
membership_s15   membership_s15 0.00000000
membership_s16   membership_s16 0.00000000
membership_s17   membership_s17 0.00000000
membership_s18   membership_s18 0.00000000
membership_s20   membership_s20 0.00000000
membership_s21   membership_s21 0.00000000
membership_s22   membership_s22 0.00000000
membership_s24   membership_s24 0.00000000
membership_s25   membership_s25 0.00000000
membership_s26   membership_s26 0.00000000
membership_s27   membership_s27 0.00000000
membership_s28   membership_s28 0.00000000
membership_s30   membership_s30 0.00000000
membership_s32   membership_s32 0.00000000
membership_s33   membership_s33 0.00000000
membership_s37   membership_s37 0.00000000
[1] "Dataset: low_C Model RF, run: 5 of 10 2015-06-22 18:33:04"
     |      Out-of-bag   |
Tree |      MSE  %Var(y) |
   1 |  0.02752   205.21 |
   2 |  0.02409   179.66 |
   3 |  0.02338   174.35 |
   4 |  0.02302   171.67 |
   5 |  0.02067   154.14 |
   6 |  0.02033   151.58 |
   7 |  0.01912   142.54 |
   8 |  0.01836   136.89 |
   9 |  0.01814   135.24 |
  10 |  0.01817   135.48 |
  11 |   0.0177   132.00 |
  12 |  0.01744   130.05 |
  13 |  0.01745   130.14 |
  14 |  0.01724   128.55 |
  15 |    0.017   126.76 |
  16 |  0.01669   124.46 |
  17 |   0.0164   122.27 |
  18 |   0.0163   121.52 |
  19 |  0.01621   120.87 |
  20 |  0.01609   119.95 |
  21 |  0.01597   119.11 |
  22 |  0.01584   118.09 |
  23 |   0.0157   117.09 |
  24 |  0.01554   115.85 |
  25 |   0.0154   114.86 |
  26 |  0.01538   114.71 |
  27 |  0.01538   114.72 |
  28 |  0.01535   114.43 |
  29 |  0.01535   114.44 |
  30 |  0.01531   114.20 |
  31 |  0.01533   114.31 |
  32 |  0.01526   113.79 |
  33 |  0.01524   113.61 |
  34 |  0.01511   112.71 |
  35 |   0.0151   112.56 |
  36 |  0.01504   112.15 |
  37 |  0.01504   112.17 |
  38 |  0.01502   111.97 |
  39 |  0.01491   111.17 |
  40 |  0.01489   111.05 |
  41 |  0.01489   111.03 |
  42 |  0.01487   110.88 |
  43 |  0.01485   110.76 |
  44 |  0.01482   110.52 |
  45 |  0.01481   110.43 |
  46 |  0.01477   110.14 |
  47 |  0.01475   110.00 |
  48 |  0.01477   110.17 |
  49 |  0.01476   110.06 |
  50 |  0.01479   110.26 |
  51 |  0.01477   110.17 |
  52 |  0.01475   109.96 |
  53 |  0.01472   109.76 |
  54 |   0.0147   109.59 |
  55 |  0.01469   109.53 |
  56 |  0.01471   109.66 |
  57 |   0.0147   109.64 |
  58 |  0.01473   109.84 |
  59 |  0.01474   109.88 |
  60 |  0.01473   109.80 |
  61 |  0.01472   109.77 |
  62 |  0.01473   109.84 |
  63 |  0.01473   109.83 |
  64 |  0.01472   109.73 |
  65 |  0.01471   109.69 |
  66 |  0.01471   109.67 |
  67 |  0.01469   109.56 |
  68 |  0.01466   109.28 |
  69 |  0.01464   109.19 |
  70 |  0.01462   109.03 |
  71 |  0.01462   109.02 |
  72 |  0.01462   109.01 |
  73 |  0.01462   109.03 |
  74 |  0.01462   109.02 |
  75 |  0.01463   109.08 |
  76 |  0.01462   109.03 |
  77 |  0.01464   109.15 |
  78 |  0.01465   109.23 |
  79 |  0.01465   109.22 |
  80 |  0.01462   109.04 |
  81 |  0.01463   109.07 |
  82 |  0.01462   109.02 |
  83 |  0.01463   109.06 |
  84 |  0.01463   109.09 |
  85 |  0.01462   109.03 |
  86 |  0.01461   108.94 |
  87 |  0.01461   108.92 |
  88 |   0.0146   108.86 |
  89 |   0.0146   108.83 |
  90 |  0.01461   108.95 |
  91 |  0.01461   108.94 |
  92 |   0.0146   108.87 |
  93 |  0.01459   108.80 |
  94 |  0.01457   108.67 |
  95 |  0.01457   108.65 |
  96 |  0.01456   108.54 |
  97 |  0.01456   108.54 |
  98 |  0.01456   108.56 |
  99 |  0.01457   108.61 |
 100 |  0.01458   108.71 |
[1] "Random Forest variable coefficients"
                      %IncMSE IncNodePurity
graph0           3.773245e-05  2.176541e-02
graph1           2.839136e-03  4.718270e-01
graph2           1.370435e-04  1.545962e-01
graph3           3.421209e-03  3.700197e-01
graph4           2.506616e-03  3.175964e-01
graph5           7.730626e-04  3.855061e-01
graph6           3.443753e-03  3.931474e-01
graph7           6.087708e-04  8.374739e-02
graph8           1.148575e-05  1.549754e-01
graph9           2.338340e-03  4.169202e-01
graph10          6.441943e-03  5.605467e-01
graph11          2.661650e-03  7.001584e-01
graph12          6.363690e-03  4.936023e-01
graph13          5.783652e-03  5.570345e-01
graph14          2.583015e-03  5.167715e-01
graph15          6.300710e-03  5.872015e-01
graph16          4.836271e-03  4.433298e-01
graph17          7.308764e-03  6.883714e-01
graph18          3.505087e-04  9.854101e-02
graph19          5.902772e-03  5.452638e-01
graph20          1.302347e-03  5.175336e-01
graph21          4.037055e-03  6.515992e-01
graph22          2.255565e-04  1.190650e-01
graph23          1.577128e-02  9.168813e-01
graph24          1.793310e-04  1.213917e-01
graph25          4.462143e-04  2.469245e-01
graph26          1.256026e-04  1.557481e-01
graph27          5.567229e-05  1.334583e-01
graph28          1.174800e-04  2.765188e-02
graph29          0.000000e+00  0.000000e+00
orbit0           6.546282e-07  5.261393e-02
orbit1           3.783526e-03  3.863568e-01
orbit2           9.600544e-05  1.314100e-01
orbit3           1.350327e-04  1.051907e-01
orbit4           3.796379e-03  4.511063e-01
orbit5           5.953348e-03  6.387185e-01
orbit6           2.222758e-03  4.590938e-01
orbit7           3.213512e-04  1.293160e-01
orbit8           8.974841e-04  3.673657e-01
orbit9           2.853465e-03  5.938444e-01
orbit10          2.575026e-04  1.427212e-01
orbit11         -3.543165e-05  7.788411e-02
orbit12          9.191055e-05  8.572353e-02
orbit13          1.754401e-04  1.959166e-02
orbit14          5.803289e-08  1.454142e-01
orbit15          2.506726e-03  4.883841e-01
orbit16          1.766814e-02  8.292233e-01
orbit17          5.778053e-03  6.665679e-01
orbit18          5.294977e-03  1.020915e+00
orbit19          1.986871e-03  4.143913e-01
orbit20          2.372474e-03  5.358458e-01
orbit21          1.893376e-03  6.214452e-01
orbit22          2.920729e-03  5.394812e-01
orbit23          2.707588e-04  1.287008e-01
orbit24          4.381191e-03  5.939807e-01
orbit25          2.546775e-03  3.203341e-01
orbit26          7.554415e-04  1.222677e-01
orbit27          5.075891e-03  7.953229e-01
orbit28          2.036123e-02  7.001883e-01
orbit29          1.767698e-03  2.897167e-01
orbit30          4.816585e-04  3.845162e-01
orbit31          3.285299e-03  5.329823e-01
orbit32          1.270954e-04  1.058464e-01
orbit33          4.496088e-05  1.708578e-01
orbit34          6.109784e-03  5.620640e-01
orbit35          9.068630e-03  5.173183e-01
orbit36          1.423621e-03  5.177931e-01
orbit37          2.113499e-03  2.640334e-01
orbit38          1.585466e-03  6.207602e-01
orbit39          5.655752e-03  5.005152e-01
orbit40          1.627782e-04  1.694137e-01
orbit41          1.141688e-03  1.419888e-01
orbit42          4.361099e-06  8.450292e-03
orbit43          1.847794e-03  1.079779e-01
orbit44          1.769394e-05  9.011450e-02
orbit45          5.151033e-03  5.055115e-01
orbit46          1.796512e-04  1.986742e-01
orbit47          3.799461e-04  1.926757e-01
orbit48          8.023838e-04  1.475835e-01
orbit49          2.433881e-03  4.521219e-01
orbit50          2.216280e-04  2.710102e-01
orbit51          5.041345e-03  4.579080e-01
orbit52          1.432133e-03  2.359857e-01
orbit53          2.578018e-03  2.012047e-01
orbit54          1.708513e-05  9.112702e-02
orbit55          1.250425e-04  6.946448e-02
orbit56          1.252753e-02  7.245056e-01
orbit57          8.968432e-04  2.918355e-01
orbit58         -8.616975e-06  1.731881e-02
orbit59          6.576416e-04  1.314353e-01
orbit60         -6.219632e-06  3.932061e-02
orbit61         -1.210035e-05  4.804820e-02
orbit62          6.716820e-04  2.873794e-01
orbit63          3.458420e-04  7.937291e-02
orbit64         -8.201862e-06  2.592081e-02
orbit65          8.334472e-04  1.797639e-01
orbit66          4.010608e-05  7.468599e-02
orbit67          1.795304e-05  1.302048e-02
orbit68          2.069941e-05  1.084072e-01
orbit69          0.000000e+00  0.000000e+00
orbit70          3.671904e-05  7.184647e-02
orbit71          1.373746e-05  2.765854e-02
orbit72          0.000000e+00  0.000000e+00
AP               0.000000e+00  1.619938e-03
bet              4.785366e-03  1.782343e+00
ecc              9.210103e-05  1.025549e-01
eccrad           7.464971e-06  2.899044e-02
close            3.556650e-03  4.497861e-01
constraint       1.962884e-03  7.938036e-01
coreness         6.431693e-04  3.535635e-01
knn              3.755526e-03  6.008106e-01
hubscore         3.461231e-03  5.645897e-01
pagerank         5.221495e-03  1.305373e+00
trans            1.824126e-04  1.199880e-01
evcent           1.686354e-03  5.459419e-01
first           -1.928318e-06  7.715991e-02
upto_second      2.085318e-03  3.726876e-01
upto_third       3.063043e-03  4.681228e-01
upto_fourth      2.611158e-03  4.163361e-01
upto_fifth       5.456848e-03  3.087897e-01
upto_sixth       8.510916e-04  2.979440e-01
second           4.248055e-03  4.213451e-01
third            8.602815e-03  6.491186e-01
fourth           6.081348e-03  1.093419e+00
fifth            1.690238e-03  5.476695e-01
sixth            4.538812e-03  6.209970e-01
ratio1           1.595968e-03  4.747946e-01
ratio2           3.643160e-03  9.466228e-01
ratio3           6.416927e-03  8.834974e-01
ratio4           2.256616e-03  6.095697e-01
ratio5           4.666655e-03  1.139511e+00
ratio6           1.332894e-02  8.965123e-01
selfinter        6.721806e-06  1.148478e-01
walktrap_vertex  3.130699e-04  3.590911e-01
bigcom1          1.617821e-04  1.134044e-01
bigcom2          0.000000e+00  1.387779e-19
bigcom3          0.000000e+00  6.938894e-20
bigcom4          2.650631e-03  2.294087e-01
bigcom6          0.000000e+00  0.000000e+00
bigcom8          3.110531e-05  8.967965e-02
bigcom9          0.000000e+00  6.938894e-20
bigcom11         0.000000e+00  0.000000e+00
bigcom13         0.000000e+00  6.938894e-20
bigcom15         1.333505e-04  2.471892e-01
bigcom16         0.000000e+00  3.469447e-20
bigcom21        -1.508436e-05  1.889341e-02
bigcom22         3.617555e-04  1.515543e-01
bigcom24        -4.360230e-06  4.595265e-01
bigcom26         0.000000e+00  1.387779e-19
bigcom28         6.682531e-05  2.176435e-01
bigcom30         0.000000e+00  6.938894e-20
bigcom31         0.000000e+00  0.000000e+00
bigcom32         0.000000e+00  0.000000e+00
bigcom33         0.000000e+00  0.000000e+00
bigcom34         0.000000e+00  0.000000e+00
bigcom36        -1.002167e-05  2.038839e-01
bigcom37         0.000000e+00  0.000000e+00
bigcom38         0.000000e+00  0.000000e+00
bigcom39         0.000000e+00  1.040834e-19
bigcom40         2.140062e-04  2.541235e-01
bigcom43         0.000000e+00  0.000000e+00
bigcom44         0.000000e+00  0.000000e+00
bigcom46         0.000000e+00  3.469447e-20
bigcom47         0.000000e+00  0.000000e+00
bigcom49         5.013676e-05  3.592887e-01
bigcom50         0.000000e+00  1.387779e-19
bigcom51         0.000000e+00  0.000000e+00
bigcom52         0.000000e+00  0.000000e+00
bigcom54         0.000000e+00  0.000000e+00
bigcom56         0.000000e+00  6.938894e-20
bigcom62         0.000000e+00  0.000000e+00
bigcom66         0.000000e+00  0.000000e+00
bigcom68         0.000000e+00  0.000000e+00
bigcom69         0.000000e+00  3.469447e-20
bigcom71         0.000000e+00  1.387779e-19
bigcom72         0.000000e+00  0.000000e+00
bigcom73         0.000000e+00  6.938894e-20
bigcom74         0.000000e+00  0.000000e+00
bigcom75         0.000000e+00  0.000000e+00
bigcom76         0.000000e+00  6.938894e-20
bigcom77         0.000000e+00  0.000000e+00
bigcom79         0.000000e+00  0.000000e+00
bigcom80         0.000000e+00  4.336809e-21
bigcom82         0.000000e+00  0.000000e+00
bigcom83         0.000000e+00  0.000000e+00
bigcom84         0.000000e+00  0.000000e+00
bigcom85         0.000000e+00  3.469447e-20
bigcom87         0.000000e+00  0.000000e+00
bigcom89         0.000000e+00  0.000000e+00
bigcom91         0.000000e+00  3.469447e-20
bigcom92         0.000000e+00  6.938894e-20
bigcom93         0.000000e+00  6.938894e-20
bigcom96         0.000000e+00  0.000000e+00
bigcom97         0.000000e+00  0.000000e+00
bigcom98         0.000000e+00  0.000000e+00
bigcom99         0.000000e+00  6.938894e-20
bigcom101        0.000000e+00  0.000000e+00
bigcom104        0.000000e+00  3.469447e-20
bigcom106        0.000000e+00  3.469447e-20
bigcom109        0.000000e+00  6.938894e-20
bigcom113        0.000000e+00  3.469447e-20
bigcom116        0.000000e+00  1.778092e-19
bigcom120        0.000000e+00  6.938894e-20
bigcom123        0.000000e+00  8.673617e-20
bigcom126        0.000000e+00  0.000000e+00
bigcom127       -2.169307e-05  5.388391e-01
bigcom137        0.000000e+00  0.000000e+00
bigcom139        0.000000e+00  0.000000e+00
bigcom140        0.000000e+00  0.000000e+00
bigcom143        0.000000e+00  0.000000e+00
bigcom145        2.153675e-05  4.859065e-01
bigcom146        0.000000e+00  0.000000e+00
bigcom147        0.000000e+00  0.000000e+00
bigcom149        0.000000e+00  0.000000e+00
bigcom153        0.000000e+00  8.673617e-20
bigcom154        0.000000e+00  0.000000e+00
bigcom156        0.000000e+00  0.000000e+00
bigcom157        0.000000e+00  0.000000e+00
bigcom158        0.000000e+00  0.000000e+00
bigcom160        0.000000e+00  0.000000e+00
bigcom161        0.000000e+00  0.000000e+00
bigcom162        0.000000e+00  0.000000e+00
bigcom164        0.000000e+00  0.000000e+00
bigcom166        0.000000e+00  0.000000e+00
bigcom167        0.000000e+00  6.938894e-20
bigcom171        0.000000e+00  0.000000e+00
bigcom173        0.000000e+00  6.938894e-20
bigcom175        0.000000e+00  0.000000e+00
bigcom176        0.000000e+00  0.000000e+00
bigcom177        0.000000e+00  0.000000e+00
bigcom178        0.000000e+00  0.000000e+00
bigcom180        0.000000e+00  0.000000e+00
bigcom181        0.000000e+00  0.000000e+00
bigcom184        0.000000e+00  3.469447e-20
bigcom186        0.000000e+00  0.000000e+00
bigcom187        0.000000e+00  0.000000e+00
bigcom189        0.000000e+00  3.469447e-20
bigcom194        0.000000e+00  0.000000e+00
bigcom195        0.000000e+00  0.000000e+00
bigcom196        0.000000e+00  8.581574e-01
bigcom204        0.000000e+00  0.000000e+00
bigcom205        0.000000e+00  0.000000e+00
bigcom212        0.000000e+00  3.469447e-20
bigcom214        0.000000e+00  0.000000e+00
bigcom222        0.000000e+00  0.000000e+00
bigcom223        0.000000e+00  0.000000e+00
bigcom226        0.000000e+00  6.938894e-20
bigcom227        0.000000e+00  6.938894e-20
bigcom229        0.000000e+00  0.000000e+00
bigcom233        0.000000e+00  0.000000e+00
bigcom236        0.000000e+00  0.000000e+00
bigcom237        0.000000e+00  0.000000e+00
bigcom246        0.000000e+00  0.000000e+00
bigcom248        0.000000e+00  0.000000e+00
bigcom249        0.000000e+00  0.000000e+00
bigcom250        0.000000e+00  0.000000e+00
bigcom254        0.000000e+00  0.000000e+00
bigcom266        0.000000e+00  0.000000e+00
bigcom269        0.000000e+00  3.469447e-20
bigcom272        0.000000e+00  6.938894e-20
bigcom274        9.120455e-05  1.011478e-01
bigcom281        0.000000e+00  3.469447e-20
bigcom291        0.000000e+00  0.000000e+00
bigcom292       -3.415249e-05  4.709778e-01
bigcom295        0.000000e+00  0.000000e+00
bigcom299        0.000000e+00  0.000000e+00
bigcom301        0.000000e+00  6.938894e-20
bigcom306        0.000000e+00  0.000000e+00
bigcom309        0.000000e+00  1.526557e-18
bigcom314        0.000000e+00  0.000000e+00
bigcom321        0.000000e+00  3.469447e-20
bigcom341        0.000000e+00  0.000000e+00
bigcom350        0.000000e+00  0.000000e+00
bigcom353        0.000000e+00  0.000000e+00
bigcom359        0.000000e+00  0.000000e+00
bigcom363        0.000000e+00  0.000000e+00
bigcom365        0.000000e+00  0.000000e+00
bigcom385        0.000000e+00  1.040834e-19
bigcom386        0.000000e+00  0.000000e+00
bigcom408        0.000000e+00  0.000000e+00
bigcom412        0.000000e+00  0.000000e+00
bigcom480        0.000000e+00  0.000000e+00
spin_vertex      7.175746e-04  4.243248e-01
membership_s1   -8.707826e-07  2.001124e-02
membership_s3    0.000000e+00  0.000000e+00
membership_s4    3.431539e-04  5.882959e-01
membership_s5    3.077824e-05  8.802215e-02
membership_s6    2.892773e-04  1.222441e-01
membership_s7    9.218705e-05  9.001032e-02
membership_s8    0.000000e+00  0.000000e+00
membership_s9    0.000000e+00  0.000000e+00
membership_s11   0.000000e+00  0.000000e+00
membership_s12   0.000000e+00  6.938894e-20
membership_s14  -2.103204e-05  3.284587e-01
membership_s15   0.000000e+00  8.333333e-03
membership_s16  -1.610166e-06  5.336450e-02
membership_s17   0.000000e+00  4.510281e-19
membership_s18   0.000000e+00  2.255141e-19
membership_s20   0.000000e+00  6.938894e-20
membership_s21   1.412296e-04  1.914973e-01
membership_s22   0.000000e+00  0.000000e+00
membership_s24   0.000000e+00  1.777778e-03
membership_s25   0.000000e+00  3.122502e-19
membership_s26   0.000000e+00  3.469447e-20
membership_s27   7.078977e-05  5.389778e-02
membership_s28   0.000000e+00  1.040834e-19
membership_s30  -2.018020e-05  3.784472e-02
membership_s31   7.168781e-05  1.984702e-01
membership_s32  -6.043950e-06  1.162255e-01
membership_s33   0.000000e+00  0.000000e+00
membership_s36   5.701020e-05  1.271674e-01
membership_s37   0.000000e+00  1.734723e-19
V1               3.457091e-03  1.242774e+00
V2               1.250436e-03  9.511880e-01
pdi              6.139766e-06  3.147612e-01
adhesion         3.830042e-03  1.233399e+00
cohesion         3.556087e-03  1.216836e+00
inner            1.854358e-03  1.345210e+00
outer            2.153291e-03  1.268630e+00
ioratio          2.949223e-03  1.100278e+00
comsize          1.607478e-03  1.205523e+00
[1] "Dataset: low_C Model GLM, run: 5 of 10 2015-06-22 18:35:04"
[1] "glmnet variable coefficients"
                     [,1]          [,2]
(Intercept)     -4.284317 -6.608745e+00
graph0           0.000000 -1.290026e-02
graph1           0.000000 -6.279848e-05
graph2           0.000000  1.408066e-03
graph3           0.000000  0.000000e+00
graph4           0.000000  0.000000e+00
graph5           0.000000 -2.361537e-03
graph6           0.000000 -2.165643e-05
graph7           0.000000 -1.551137e-03
graph8           0.000000  8.873483e-02
graph9           0.000000 -2.021651e-07
graph10          0.000000  0.000000e+00
graph11          0.000000 -5.940858e-14
graph12          0.000000  4.368077e-07
graph13          0.000000  3.642676e-06
graph14          0.000000 -1.243004e-09
graph15          0.000000  1.610168e-04
graph16          0.000000 -8.552211e-07
graph17          0.000000  1.547649e-06
graph18          0.000000 -1.218652e-04
graph19          0.000000  3.171180e-06
graph20          0.000000  4.189730e-05
graph21          0.000000 -6.945626e-07
graph22          0.000000 -1.329709e-05
graph23          0.000000  7.088370e-05
graph24          0.000000  1.608091e-04
graph25          0.000000 -3.264100e-03
graph26          0.000000 -2.317042e-03
graph27          0.000000  1.119395e-02
graph28          0.000000  3.932246e-03
graph29          0.000000 -4.147640e-01
orbit0           0.000000 -9.241482e-03
orbit1           0.000000 -6.443647e-05
orbit2           0.000000 -3.503848e-02
orbit3           0.000000  8.491356e-03
orbit4           0.000000  0.000000e+00
orbit5           0.000000 -2.067299e-05
orbit6           0.000000  0.000000e+00
orbit7           0.000000  1.161664e-03
orbit8           0.000000 -2.107205e-03
orbit9           0.000000 -5.492363e-06
orbit10          0.000000 -2.936813e-04
orbit11          0.000000 -3.637827e-02
orbit12          0.000000 -1.127613e-03
orbit13          0.000000 -1.909454e-01
orbit14          0.000000  1.239195e-01
orbit15          0.000000 -1.222773e-07
orbit16          0.000000 -8.585819e-07
orbit17          0.000000 -3.079158e-06
orbit18          0.000000 -1.845909e-07
orbit19          0.000000  0.000000e+00
orbit20          0.000000  7.863211e-10
orbit21          0.000000  5.397585e-05
orbit22          0.000000 -3.131103e-13
orbit23          0.000000  3.070837e-02
orbit24          0.000000  8.001338e-07
orbit25          0.000000  2.218312e-08
orbit26          0.000000 -1.874893e-04
orbit27          0.000000  2.615945e-06
orbit28          0.000000  1.694195e-06
orbit29          0.000000  2.105033e-05
orbit30          0.000000  1.343724e-04
orbit31          0.000000  0.000000e+00
orbit32          0.000000 -3.716674e-08
orbit33          0.000000  6.515279e-02
orbit34          0.000000  1.550787e-04
orbit35          0.000000 -6.285989e-06
orbit36          0.000000  9.635201e-05
orbit37          0.000000 -2.966166e-07
orbit38          0.000000  4.018568e-03
orbit39          0.000000  3.063261e-06
orbit40          0.000000  1.623703e-07
orbit41          0.000000 -2.110326e-03
orbit42          0.000000  8.703217e-02
orbit43          0.000000 -1.223155e-04
orbit44          0.000000 -2.479951e-01
orbit45          0.000000  3.606178e-06
orbit46          0.000000  4.500928e-05
orbit47          0.000000  1.241157e-03
orbit48          0.000000 -7.638040e-04
orbit49          0.000000  5.467956e-05
orbit50          0.000000 -6.023680e-02
orbit51          0.000000  0.000000e+00
orbit52          0.000000 -2.709325e-04
orbit53          0.000000  5.321575e-03
orbit54          0.000000 -1.329250e-05
orbit55          0.000000  9.870392e-01
orbit56          0.000000  1.353314e-05
orbit57          0.000000  2.359233e-03
orbit58          0.000000 -3.680749e-01
orbit59          0.000000  1.405798e-04
orbit60          0.000000  3.822191e-03
orbit61          0.000000  2.779528e-01
orbit62          0.000000 -9.528388e-04
orbit63          0.000000 -1.459110e-03
orbit64          0.000000 -1.267741e-02
orbit65          0.000000 -1.320953e-03
orbit66          0.000000 -1.548011e-02
orbit67          0.000000 -1.294114e-03
orbit68          0.000000  1.431469e-02
orbit69          0.000000  0.000000e+00
orbit70          0.000000  2.425236e-03
orbit71          0.000000  7.357782e-01
orbit72          0.000000 -5.170812e-01
AP               0.000000 -3.872092e-01
bet              0.000000 -1.116632e-05
ecc              0.000000 -3.907259e-02
eccrad           0.000000 -2.004763e-01
close            0.000000  0.000000e+00
constraint       0.000000 -9.669420e-05
coreness         0.000000  2.670992e-01
knn              0.000000  6.897193e-05
hubscore         0.000000  3.333984e+00
pagerank         0.000000 -9.786462e-01
trans            0.000000  3.884983e-02
evcent           0.000000  7.667087e+00
first            0.000000 -1.449734e-02
upto_second      0.000000 -5.523831e-05
upto_third       0.000000  3.523777e-07
upto_fourth      0.000000  1.188363e-06
upto_fifth       0.000000  1.296524e-05
upto_sixth       0.000000  0.000000e+00
second           0.000000 -4.081539e-05
third            0.000000  4.395817e-05
fourth           0.000000 -5.447403e-06
fifth            0.000000  0.000000e+00
sixth            0.000000 -7.136843e-05
ratio1           0.000000  1.402293e-04
ratio2           0.000000  1.173819e-04
ratio3           0.000000  1.811320e-04
ratio4           0.000000  0.000000e+00
ratio5           0.000000  0.000000e+00
ratio6           0.000000 -1.564694e-04
selfinter        0.000000 -2.678277e-01
walktrap_vertex  0.000000 -3.729327e-02
bigcom1          0.000000  1.851479e-01
bigcom2          0.000000 -7.940568e-01
bigcom3          0.000000 -1.145627e+00
bigcom4          0.000000  6.130468e-01
bigcom6          0.000000 -1.773517e-01
bigcom8          0.000000  1.420477e-01
bigcom9          0.000000 -1.631224e+00
bigcom11         0.000000 -7.847517e-01
bigcom13         0.000000 -1.087076e+00
bigcom15         0.000000  2.280074e+00
bigcom16         0.000000 -7.082643e-01
bigcom21         0.000000  1.315932e+00
bigcom22         0.000000  3.133784e-01
bigcom24         0.000000  3.282558e+00
bigcom26         0.000000 -9.431864e-01
bigcom28         0.000000  7.577168e-01
bigcom30         0.000000 -9.502472e-01
bigcom31         0.000000 -5.298880e-01
bigcom32         0.000000 -1.007091e+00
bigcom33         0.000000 -1.703765e-01
bigcom34         0.000000 -4.340842e-01
bigcom36         0.000000  1.949435e+00
bigcom37         0.000000  0.000000e+00
bigcom38         0.000000 -5.171347e-01
bigcom39         0.000000 -6.427591e-01
bigcom40         0.000000  7.048728e-01
bigcom43         0.000000 -3.798869e-01
bigcom44         0.000000 -7.285067e-01
bigcom46         0.000000 -6.418758e-01
bigcom47         0.000000 -4.489779e-01
bigcom49         0.000000  2.023547e+00
bigcom50         0.000000 -4.444643e-01
bigcom51         0.000000 -9.396980e-01
bigcom52         0.000000 -2.950122e-01
bigcom54         0.000000 -4.629669e-01
bigcom56         0.000000 -2.948440e-01
bigcom62         0.000000 -2.896341e-01
bigcom66         0.000000 -4.449219e-01
bigcom68         0.000000 -3.572825e-01
bigcom69         0.000000 -6.744264e-01
bigcom71         0.000000 -5.823692e-01
bigcom72         0.000000 -3.229678e-01
bigcom73         0.000000 -2.502427e-01
bigcom74         0.000000 -6.448406e-01
bigcom75         0.000000 -2.243147e-01
bigcom76         0.000000 -3.171101e-01
bigcom77         0.000000 -3.730127e-01
bigcom79         0.000000 -3.374924e-01
bigcom80         0.000000 -2.613789e-01
bigcom82         0.000000 -2.295801e-01
bigcom83         0.000000  0.000000e+00
bigcom84         0.000000 -1.213404e-01
bigcom85         0.000000 -3.452213e-01
bigcom87         0.000000 -4.475211e-01
bigcom89         0.000000 -1.577254e-01
bigcom91         0.000000 -1.217188e-01
bigcom92         0.000000 -1.111787e+00
bigcom93         0.000000  0.000000e+00
bigcom96         0.000000  0.000000e+00
bigcom97         0.000000 -5.453628e-01
bigcom98         0.000000 -7.425279e-01
bigcom99         0.000000 -2.964371e-01
bigcom101        0.000000 -3.322403e-01
bigcom104        0.000000 -4.647598e-01
bigcom106        0.000000 -4.974738e-01
bigcom109        0.000000 -7.053374e-01
bigcom113        0.000000  0.000000e+00
bigcom116        0.000000 -4.881584e-01
bigcom120        0.000000 -3.740587e-01
bigcom123        0.000000 -3.365933e-01
bigcom126        0.000000 -5.268887e-01
bigcom127        0.000000  4.431173e+00
bigcom137        0.000000 -4.991395e-01
bigcom139        0.000000 -1.616691e-01
bigcom140        0.000000 -5.678378e-01
bigcom143        0.000000 -2.455695e-01
bigcom145        0.000000  3.387345e+00
bigcom146        0.000000 -7.963838e-01
bigcom147        0.000000 -1.775070e-01
bigcom149        0.000000  0.000000e+00
bigcom153        0.000000 -2.653407e-01
bigcom154        0.000000 -5.625806e-01
bigcom156        0.000000 -3.996850e-01
bigcom157        0.000000  0.000000e+00
bigcom158        0.000000 -5.813503e-01
bigcom160        0.000000 -3.464513e-01
bigcom161        0.000000 -3.612646e-01
bigcom162        0.000000 -6.233658e-02
bigcom164        0.000000 -7.159777e-01
bigcom166        0.000000 -5.498337e-01
bigcom167        0.000000 -5.698076e-01
bigcom171        0.000000 -1.440275e-01
bigcom173        0.000000 -4.286436e-01
bigcom175        0.000000  0.000000e+00
bigcom176        0.000000 -5.067095e-01
bigcom177        0.000000 -2.237106e-01
bigcom178        0.000000 -1.615470e-01
bigcom180        0.000000 -2.016903e-01
bigcom181        0.000000 -2.980421e+00
bigcom184        0.000000 -6.570368e-01
bigcom186        0.000000 -6.402143e-01
bigcom187        0.000000 -5.961634e-01
bigcom189        0.000000 -5.238594e-01
bigcom194        0.000000 -4.838205e-01
bigcom195        0.000000 -7.084252e-01
bigcom196        0.000000  7.403662e+00
bigcom204        0.000000 -7.257150e-01
bigcom205        0.000000 -4.023570e-01
bigcom212        0.000000 -3.600400e-01
bigcom214        0.000000 -3.503633e-01
bigcom222        0.000000 -3.866978e-01
bigcom223        0.000000  0.000000e+00
bigcom226        0.000000 -4.214341e-01
bigcom227        0.000000 -5.798976e-01
bigcom229        0.000000 -2.686344e-01
bigcom233        0.000000 -6.122533e-01
bigcom236        0.000000 -4.031170e-01
bigcom237        0.000000 -1.722300e-01
bigcom246        0.000000 -5.384338e-01
bigcom248        0.000000 -3.615279e-03
bigcom249        0.000000 -1.907762e-01
bigcom250        0.000000 -1.100975e+00
bigcom254        0.000000 -6.110418e-01
bigcom266        0.000000 -2.939708e-01
bigcom269        0.000000 -4.093553e-01
bigcom272        0.000000 -7.720156e-01
bigcom274        0.000000  2.972716e+00
bigcom281        0.000000 -1.468950e-02
bigcom291        0.000000 -5.405180e-01
bigcom292        0.000000  3.305647e+00
bigcom295        0.000000 -2.619337e-02
bigcom299        0.000000 -3.973651e-01
bigcom301        0.000000 -9.921839e-02
bigcom306        0.000000 -4.755851e-01
bigcom309        0.000000 -9.838450e-02
bigcom314        0.000000 -1.687471e-01
bigcom321        0.000000 -7.689683e-01
bigcom341        0.000000 -5.402170e-01
bigcom350        0.000000  0.000000e+00
bigcom353        0.000000 -3.926736e-01
bigcom359        0.000000 -2.220651e-01
bigcom363        0.000000  0.000000e+00
bigcom365        0.000000 -3.578307e-01
bigcom385        0.000000 -4.024506e-01
bigcom386        0.000000 -9.722313e-02
bigcom408        0.000000 -1.500207e-02
bigcom412        0.000000 -5.139848e-01
bigcom480        0.000000 -3.545053e-01
spin_vertex      0.000000  1.609466e-01
membership_s1    0.000000 -1.118280e-01
membership_s3    0.000000 -4.403492e-01
membership_s4    0.000000  8.845600e-01
membership_s5    0.000000  7.991719e-02
membership_s6    0.000000  3.576792e-01
membership_s7    0.000000  1.335870e-01
membership_s8    0.000000 -6.725693e-01
membership_s9    0.000000 -4.279137e-01
membership_s11   0.000000 -2.724201e-01
membership_s12   0.000000 -2.451298e-01
membership_s14   0.000000  2.535249e+00
membership_s15   0.000000 -1.131032e+00
membership_s16   0.000000 -1.807414e-01
membership_s17   0.000000 -2.684919e-01
membership_s18   0.000000 -2.707478e+00
membership_s20   0.000000 -3.634634e-01
membership_s21   0.000000  1.485891e-01
membership_s22   0.000000 -7.901750e-01
membership_s24   0.000000 -5.316855e-01
membership_s25   0.000000 -5.909783e-01
membership_s26   0.000000 -2.170016e+00
membership_s27   0.000000 -1.381855e-01
membership_s28   0.000000 -4.597964e-01
membership_s30   0.000000 -9.482671e-02
membership_s31   0.000000  5.388319e-01
membership_s32   0.000000  4.611105e-02
membership_s33   0.000000 -2.822957e-03
membership_s36   0.000000  2.432138e-01
membership_s37   0.000000 -1.967095e+00
V1               0.000000  0.000000e+00
V2               0.000000  8.163852e-01
pdi              0.000000  5.512768e+03
adhesion         0.000000  2.271772e-06
cohesion         0.000000 -7.301707e-06
inner            0.000000 -3.060148e-07
outer            0.000000 -4.431817e-05
ioratio          0.000000 -3.915144e-01
comsize          0.000000  4.071038e-04
[1] "Dataset: low_C Model GBM, run: 6 of 10 2015-06-22 18:35:42"
Iter   TrainDeviance   ValidDeviance   StepSize   Improve
     1        0.1430            -nan     0.0100    0.0001
     2        0.1415            -nan     0.0100    0.0000
     3        0.1402            -nan     0.0100   -0.0000
     4        0.1384            -nan     0.0100    0.0001
     5        0.1372            -nan     0.0100    0.0002
     6        0.1363            -nan     0.0100   -0.0000
     7        0.1346            -nan     0.0100    0.0001
     8        0.1335            -nan     0.0100    0.0000
     9        0.1325            -nan     0.0100    0.0000
    10        0.1317            -nan     0.0100    0.0001
    20        0.1230            -nan     0.0100   -0.0001
    25        0.1193            -nan     0.0100    0.0000

[1] "GBM variable coefficients"
                            var    rel.inf
inner                     inner 4.41002538
ratio2                   ratio2 4.30533991
bet                         bet 3.91626427
ioratio                 ioratio 3.12458563
pagerank               pagerank 2.84926593
graph23                 graph23 2.83776351
graph4                   graph4 2.78287870
walktrap_vertex walktrap_vertex 2.54302789
membership_s4     membership_s4 2.35286192
graph19                 graph19 2.27416028
fifth                     fifth 2.24390619
graph25                 graph25 2.20849569
comsize                 comsize 2.19968416
outer                     outer 1.87652457
orbit18                 orbit18 1.87082005
ratio1                   ratio1 1.82410257
orbit30                 orbit30 1.82282636
ratio5                   ratio5 1.78769480
fourth                   fourth 1.70669321
orbit16                 orbit16 1.65440582
orbit51                 orbit51 1.64390155
orbit17                 orbit17 1.58914069
V2                           V2 1.56370050
orbit50                 orbit50 1.50095839
V1                           V1 1.49072313
ratio4                   ratio4 1.47562455
coreness               coreness 1.44703318
orbit38                 orbit38 1.37010326
graph13                 graph13 1.34698659
graph9                   graph9 1.34272515
knn                         knn 1.30040625
graph24                 graph24 1.29880862
graph17                 graph17 1.28354213
orbit11                 orbit11 1.22953242
constraint           constraint 1.14279697
orbit49                 orbit49 1.06866742
graph11                 graph11 1.05999948
orbit57                 orbit57 1.04675874
graph27                 graph27 1.04163638
orbit15                 orbit15 1.03727485
graph16                 graph16 0.98956336
graph3                   graph3 0.98769691
bigcom4                 bigcom4 0.95318875
orbit9                   orbit9 0.84772988
orbit28                 orbit28 0.84721998
cohesion               cohesion 0.83752992
orbit45                 orbit45 0.83354577
graph10                 graph10 0.81486113
graph6                   graph6 0.79280112
close                     close 0.75744710
orbit56                 orbit56 0.72753408
sixth                     sixth 0.70389546
ratio3                   ratio3 0.69358297
pdi                         pdi 0.68847266
graph21                 graph21 0.68741301
bigcom40               bigcom40 0.66447374
orbit36                 orbit36 0.59403571
orbit63                 orbit63 0.55762883
orbit53                 orbit53 0.53895051
upto_second         upto_second 0.53177573
graph22                 graph22 0.51571450
hubscore               hubscore 0.46290948
graph7                   graph7 0.45974165
orbit4                   orbit4 0.44182733
graph28                 graph28 0.42940404
orbit32                 orbit32 0.41229810
adhesion               adhesion 0.40900845
orbit47                 orbit47 0.39000613
orbit29                 orbit29 0.38679399
orbit21                 orbit21 0.34479782
graph15                 graph15 0.29872495
orbit20                 orbit20 0.27992043
orbit44                 orbit44 0.26459428
graph14                 graph14 0.24275311
orbit39                 orbit39 0.21580560
membership_s5     membership_s5 0.21305700
graph20                 graph20 0.19999871
orbit24                 orbit24 0.19100477
graph0                   graph0 0.17503242
orbit68                 orbit68 0.17145303
orbit5                   orbit5 0.16597367
bigcom28               bigcom28 0.12396267
graph5                   graph5 0.11721885
trans                     trans 0.11422865
ratio6                   ratio6 0.11400351
orbit13                 orbit13 0.10546982
orbit31                 orbit31 0.10025192
evcent                   evcent 0.08300690
upto_sixth           upto_sixth 0.07508373
orbit7                   orbit7 0.06862584
orbit2                   orbit2 0.06695205
bigcom15               bigcom15 0.05993673
orbit55                 orbit55 0.05856167
orbit60                 orbit60 0.05766041
upto_fifth           upto_fifth 0.05752763
selfinter             selfinter 0.05734887
third                     third 0.05670059
orbit10                 orbit10 0.05612501
orbit67                 orbit67 0.03552203
graph1                   graph1 0.00000000
graph2                   graph2 0.00000000
graph8                   graph8 0.00000000
graph12                 graph12 0.00000000
graph18                 graph18 0.00000000
graph26                 graph26 0.00000000
graph29                 graph29 0.00000000
orbit0                   orbit0 0.00000000
orbit1                   orbit1 0.00000000
orbit3                   orbit3 0.00000000
orbit6                   orbit6 0.00000000
orbit8                   orbit8 0.00000000
orbit12                 orbit12 0.00000000
orbit14                 orbit14 0.00000000
orbit19                 orbit19 0.00000000
orbit22                 orbit22 0.00000000
orbit23                 orbit23 0.00000000
orbit25                 orbit25 0.00000000
orbit26                 orbit26 0.00000000
orbit27                 orbit27 0.00000000
orbit33                 orbit33 0.00000000
orbit34                 orbit34 0.00000000
orbit35                 orbit35 0.00000000
orbit37                 orbit37 0.00000000
orbit40                 orbit40 0.00000000
orbit41                 orbit41 0.00000000
orbit42                 orbit42 0.00000000
orbit43                 orbit43 0.00000000
orbit46                 orbit46 0.00000000
orbit48                 orbit48 0.00000000
orbit52                 orbit52 0.00000000
orbit54                 orbit54 0.00000000
orbit58                 orbit58 0.00000000
orbit59                 orbit59 0.00000000
orbit61                 orbit61 0.00000000
orbit62                 orbit62 0.00000000
orbit64                 orbit64 0.00000000
orbit65                 orbit65 0.00000000
orbit66                 orbit66 0.00000000
orbit69                 orbit69 0.00000000
orbit70                 orbit70 0.00000000
orbit71                 orbit71 0.00000000
orbit72                 orbit72 0.00000000
AP                           AP 0.00000000
ecc                         ecc 0.00000000
eccrad                   eccrad 0.00000000
first                     first 0.00000000
upto_third           upto_third 0.00000000
upto_fourth         upto_fourth 0.00000000
second                   second 0.00000000
bigcom1                 bigcom1 0.00000000
bigcom2                 bigcom2 0.00000000
bigcom3                 bigcom3 0.00000000
bigcom6                 bigcom6 0.00000000
bigcom8                 bigcom8 0.00000000
bigcom9                 bigcom9 0.00000000
bigcom11               bigcom11 0.00000000
bigcom13               bigcom13 0.00000000
bigcom16               bigcom16 0.00000000
bigcom21               bigcom21 0.00000000
bigcom22               bigcom22 0.00000000
bigcom24               bigcom24 0.00000000
bigcom26               bigcom26 0.00000000
bigcom30               bigcom30 0.00000000
bigcom31               bigcom31 0.00000000
bigcom32               bigcom32 0.00000000
bigcom33               bigcom33 0.00000000
bigcom34               bigcom34 0.00000000
bigcom36               bigcom36 0.00000000
bigcom37               bigcom37 0.00000000
bigcom38               bigcom38 0.00000000
bigcom39               bigcom39 0.00000000
bigcom43               bigcom43 0.00000000
bigcom44               bigcom44 0.00000000
bigcom46               bigcom46 0.00000000
bigcom47               bigcom47 0.00000000
bigcom49               bigcom49 0.00000000
bigcom50               bigcom50 0.00000000
bigcom51               bigcom51 0.00000000
bigcom52               bigcom52 0.00000000
bigcom54               bigcom54 0.00000000
bigcom56               bigcom56 0.00000000
bigcom62               bigcom62 0.00000000
bigcom66               bigcom66 0.00000000
bigcom68               bigcom68 0.00000000
bigcom69               bigcom69 0.00000000
bigcom71               bigcom71 0.00000000
bigcom72               bigcom72 0.00000000
bigcom73               bigcom73 0.00000000
bigcom74               bigcom74 0.00000000
bigcom75               bigcom75 0.00000000
bigcom76               bigcom76 0.00000000
bigcom77               bigcom77 0.00000000
bigcom79               bigcom79 0.00000000
bigcom80               bigcom80 0.00000000
bigcom82               bigcom82 0.00000000
bigcom83               bigcom83 0.00000000
bigcom84               bigcom84 0.00000000
bigcom85               bigcom85 0.00000000
bigcom87               bigcom87 0.00000000
bigcom89               bigcom89 0.00000000
bigcom91               bigcom91 0.00000000
bigcom92               bigcom92 0.00000000
bigcom93               bigcom93 0.00000000
bigcom96               bigcom96 0.00000000
bigcom97               bigcom97 0.00000000
bigcom98               bigcom98 0.00000000
bigcom99               bigcom99 0.00000000
bigcom101             bigcom101 0.00000000
bigcom104             bigcom104 0.00000000
bigcom106             bigcom106 0.00000000
bigcom109             bigcom109 0.00000000
bigcom113             bigcom113 0.00000000
bigcom116             bigcom116 0.00000000
bigcom120             bigcom120 0.00000000
bigcom123             bigcom123 0.00000000
bigcom126             bigcom126 0.00000000
bigcom127             bigcom127 0.00000000
bigcom137             bigcom137 0.00000000
bigcom139             bigcom139 0.00000000
bigcom140             bigcom140 0.00000000
bigcom143             bigcom143 0.00000000
bigcom145             bigcom145 0.00000000
bigcom146             bigcom146 0.00000000
bigcom147             bigcom147 0.00000000
bigcom149             bigcom149 0.00000000
bigcom153             bigcom153 0.00000000
bigcom154             bigcom154 0.00000000
bigcom156             bigcom156 0.00000000
bigcom157             bigcom157 0.00000000
bigcom158             bigcom158 0.00000000
bigcom160             bigcom160 0.00000000
bigcom161             bigcom161 0.00000000
bigcom162             bigcom162 0.00000000
bigcom164             bigcom164 0.00000000
bigcom166             bigcom166 0.00000000
bigcom167             bigcom167 0.00000000
bigcom171             bigcom171 0.00000000
bigcom173             bigcom173 0.00000000
bigcom175             bigcom175 0.00000000
bigcom176             bigcom176 0.00000000
bigcom177             bigcom177 0.00000000
bigcom178             bigcom178 0.00000000
bigcom180             bigcom180 0.00000000
bigcom181             bigcom181 0.00000000
bigcom184             bigcom184 0.00000000
bigcom186             bigcom186 0.00000000
bigcom187             bigcom187 0.00000000
bigcom189             bigcom189 0.00000000
bigcom194             bigcom194 0.00000000
bigcom195             bigcom195 0.00000000
bigcom196             bigcom196 0.00000000
bigcom204             bigcom204 0.00000000
bigcom205             bigcom205 0.00000000
bigcom212             bigcom212 0.00000000
bigcom214             bigcom214 0.00000000
bigcom222             bigcom222 0.00000000
bigcom223             bigcom223 0.00000000
bigcom226             bigcom226 0.00000000
bigcom227             bigcom227 0.00000000
bigcom229             bigcom229 0.00000000
bigcom233             bigcom233 0.00000000
bigcom236             bigcom236 0.00000000
bigcom237             bigcom237 0.00000000
bigcom246             bigcom246 0.00000000
bigcom248             bigcom248 0.00000000
bigcom249             bigcom249 0.00000000
bigcom250             bigcom250 0.00000000
bigcom254             bigcom254 0.00000000
bigcom266             bigcom266 0.00000000
bigcom269             bigcom269 0.00000000
bigcom272             bigcom272 0.00000000
bigcom274             bigcom274 0.00000000
bigcom281             bigcom281 0.00000000
bigcom291             bigcom291 0.00000000
bigcom292             bigcom292 0.00000000
bigcom295             bigcom295 0.00000000
bigcom299             bigcom299 0.00000000
bigcom301             bigcom301 0.00000000
bigcom306             bigcom306 0.00000000
bigcom309             bigcom309 0.00000000
bigcom314             bigcom314 0.00000000
bigcom321             bigcom321 0.00000000
bigcom341             bigcom341 0.00000000
bigcom350             bigcom350 0.00000000
bigcom353             bigcom353 0.00000000
bigcom359             bigcom359 0.00000000
bigcom363             bigcom363 0.00000000
bigcom365             bigcom365 0.00000000
bigcom385             bigcom385 0.00000000
bigcom386             bigcom386 0.00000000
bigcom408             bigcom408 0.00000000
bigcom412             bigcom412 0.00000000
bigcom480             bigcom480 0.00000000
spin_vertex         spin_vertex 0.00000000
membership_s1     membership_s1 0.00000000
membership_s3     membership_s3 0.00000000
membership_s6     membership_s6 0.00000000
membership_s7     membership_s7 0.00000000
membership_s8     membership_s8 0.00000000
membership_s9     membership_s9 0.00000000
membership_s11   membership_s11 0.00000000
membership_s12   membership_s12 0.00000000
membership_s14   membership_s14 0.00000000
membership_s15   membership_s15 0.00000000
membership_s16   membership_s16 0.00000000
membership_s17   membership_s17 0.00000000
membership_s18   membership_s18 0.00000000
membership_s20   membership_s20 0.00000000
membership_s21   membership_s21 0.00000000
membership_s22   membership_s22 0.00000000
membership_s24   membership_s24 0.00000000
membership_s25   membership_s25 0.00000000
membership_s26   membership_s26 0.00000000
membership_s27   membership_s27 0.00000000
membership_s28   membership_s28 0.00000000
membership_s30   membership_s30 0.00000000
membership_s31   membership_s31 0.00000000
membership_s32   membership_s32 0.00000000
membership_s33   membership_s33 0.00000000
membership_s36   membership_s36 0.00000000
membership_s37   membership_s37 0.00000000
[1] "Dataset: low_C Model RF, run: 6 of 10 2015-06-22 18:35:55"
     |      Out-of-bag   |
Tree |      MSE  %Var(y) |
   1 |  0.02059   152.89 |
   2 |  0.02185   162.24 |
   3 |  0.02072   153.88 |
   4 |  0.02055   152.60 |
   5 |  0.02032   150.90 |
   6 |  0.02051   152.33 |
   7 |  0.01943   144.27 |
   8 |  0.01847   137.17 |
   9 |  0.01817   134.92 |
  10 |  0.01752   130.10 |
  11 |  0.01736   128.89 |
  12 |  0.01707   126.73 |
  13 |  0.01671   124.09 |
  14 |  0.01636   121.49 |
  15 |  0.01622   120.43 |
  16 |  0.01605   119.19 |
  17 |  0.01593   118.27 |
  18 |  0.01584   117.65 |
  19 |  0.01582   117.51 |
  20 |   0.0157   116.58 |
  21 |  0.01567   116.33 |
  22 |   0.0156   115.86 |
  23 |  0.01567   116.34 |
  24 |  0.01564   116.14 |
  25 |  0.01556   115.57 |
  26 |   0.0155   115.13 |
  27 |  0.01553   115.36 |
  28 |  0.01545   114.74 |
  29 |  0.01545   114.76 |
  30 |  0.01541   114.42 |
  31 |  0.01538   114.24 |
  32 |  0.01533   113.85 |
  33 |   0.0153   113.64 |
  34 |  0.01528   113.47 |
  35 |  0.01529   113.54 |
  36 |   0.0153   113.63 |
  37 |  0.01528   113.48 |
  38 |   0.0153   113.62 |
  39 |  0.01527   113.40 |
  40 |  0.01524   113.18 |
  41 |  0.01522   113.05 |
  42 |  0.01516   112.58 |
  43 |  0.01516   112.56 |
  44 |  0.01509   112.07 |
  45 |  0.01512   112.28 |
  46 |  0.01508   111.98 |
  47 |  0.01508   111.98 |
  48 |  0.01505   111.79 |
  49 |    0.015   111.39 |
  50 |  0.01503   111.61 |
  51 |  0.01502   111.50 |
  52 |  0.01499   111.35 |
  53 |  0.01499   111.35 |
  54 |  0.01499   111.33 |
  55 |  0.01498   111.24 |
  56 |  0.01498   111.23 |
  57 |  0.01495   111.02 |
  58 |  0.01495   110.98 |
  59 |  0.01494   110.91 |
  60 |  0.01492   110.83 |
  61 |  0.01491   110.70 |
  62 |  0.01492   110.83 |
  63 |   0.0149   110.62 |
  64 |   0.0149   110.67 |
  65 |   0.0149   110.63 |
  66 |  0.01487   110.44 |
  67 |  0.01488   110.47 |
  68 |  0.01487   110.39 |
  69 |  0.01485   110.29 |
  70 |  0.01485   110.27 |
  71 |  0.01486   110.34 |
  72 |  0.01484   110.19 |
  73 |  0.01484   110.21 |
  74 |  0.01485   110.29 |
  75 |  0.01485   110.28 |
  76 |  0.01484   110.19 |
  77 |  0.01483   110.12 |
  78 |  0.01483   110.12 |
  79 |  0.01484   110.22 |
  80 |  0.01484   110.19 |
  81 |  0.01484   110.17 |
  82 |  0.01483   110.09 |
  83 |  0.01483   110.13 |
  84 |  0.01483   110.10 |
  85 |  0.01481   109.97 |
  86 |  0.01481   109.99 |
  87 |  0.01477   109.68 |
  88 |  0.01478   109.74 |
  89 |  0.01479   109.86 |
  90 |  0.01478   109.72 |
  91 |  0.01478   109.76 |
  92 |  0.01477   109.70 |
  93 |  0.01478   109.74 |
  94 |  0.01477   109.64 |
  95 |  0.01475   109.52 |
  96 |  0.01475   109.51 |
  97 |  0.01475   109.56 |
  98 |  0.01475   109.50 |
  99 |  0.01475   109.53 |
 100 |  0.01474   109.49 |
[1] "Random Forest variable coefficients"
                      %IncMSE IncNodePurity
graph0           4.933208e-05  6.593146e-02
graph1           6.743613e-03  4.867484e-01
graph2           5.419220e-06  7.841602e-02
graph3           5.734538e-03  5.203569e-01
graph4           4.827493e-03  6.103341e-01
graph5           7.645687e-04  3.545653e-01
graph6           7.056212e-03  5.583018e-01
graph7           1.913848e-04  9.814611e-02
graph8           1.437641e-05  2.314661e-01
graph9           6.918764e-04  4.313731e-01
graph10          7.505289e-03  5.577747e-01
graph11          1.945000e-03  6.137830e-01
graph12          4.079416e-03  3.215606e-01
graph13          5.126692e-03  5.776038e-01
graph14          5.167238e-03  3.587826e-01
graph15          4.320687e-03  5.970745e-01
graph16          3.599289e-03  3.872711e-01
graph17          5.988129e-03  7.893945e-01
graph18          1.001898e-03  1.648785e-01
graph19          4.072341e-03  5.976025e-01
graph20          7.763031e-04  5.422441e-01
graph21          1.842338e-03  4.675603e-01
graph22          1.212914e-05  9.974889e-02
graph23          1.152645e-02  8.716091e-01
graph24          3.761767e-04  1.120399e-01
graph25          1.131626e-03  2.912646e-01
graph26          1.110993e-04  1.244484e-01
graph27          6.721662e-05  1.922168e-01
graph28          3.814630e-04  6.908593e-02
graph29          3.199871e-06  1.128766e-02
orbit0           1.853504e-04  6.391602e-02
orbit1           1.341574e-03  4.332997e-01
orbit2           1.400094e-04  1.594961e-01
orbit3           1.060758e-05  7.118672e-02
orbit4           5.757132e-03  3.700767e-01
orbit5           6.485810e-03  5.230829e-01
orbit6           4.451634e-03  5.159078e-01
orbit7           1.934936e-04  1.224419e-01
orbit8           3.965515e-04  2.506690e-01
orbit9           6.006690e-03  4.573050e-01
orbit10          1.404370e-03  1.315493e-01
orbit11          8.691925e-05  2.267313e-01
orbit12          3.836632e-04  1.324888e-01
orbit13          7.242274e-06  1.542124e-02
orbit14         -3.710364e-05  1.637178e-01
orbit15          5.276981e-03  3.766421e-01
orbit16          1.346766e-02  6.327992e-01
orbit17          6.005504e-03  5.367309e-01
orbit18          7.829887e-03  1.119957e+00
orbit19          5.261259e-03  2.702759e-01
orbit20          8.789419e-04  5.251050e-01
orbit21          3.347121e-03  6.732180e-01
orbit22          2.854250e-03  5.847983e-01
orbit23          2.445716e-05  6.934234e-02
orbit24          5.872184e-03  5.051024e-01
orbit25          8.223626e-04  2.712413e-01
orbit26          3.899022e-04  1.042597e-01
orbit27          4.620576e-03  6.657646e-01
orbit28          1.402792e-02  8.382304e-01
orbit29          1.896433e-03  3.969837e-01
orbit30          4.319629e-04  2.886040e-01
orbit31          8.206925e-03  5.004463e-01
orbit32          2.377086e-03  1.913982e-01
orbit33          1.824231e-05  2.179358e-01
orbit34          1.160460e-02  5.265687e-01
orbit35          8.051356e-03  7.006543e-01
orbit36          1.363997e-03  4.175786e-01
orbit37          6.836714e-04  1.866150e-01
orbit38          3.387376e-04  2.814644e-01
orbit39          5.084678e-03  3.907557e-01
orbit40          6.925915e-05  1.072503e-01
orbit41         -3.347143e-06  3.297566e-02
orbit42         -1.509854e-05  3.888365e-02
orbit43          1.351639e-03  1.393083e-01
orbit44         -9.162276e-06  1.294970e-01
orbit45          4.042705e-03  8.165438e-01
orbit46          1.506576e-04  1.969814e-01
orbit47          7.345514e-05  1.125022e-01
orbit48          6.250729e-04  7.425817e-02
orbit49          8.717635e-04  2.986287e-01
orbit50          2.228053e-04  2.621719e-01
orbit51          2.790769e-03  6.298033e-01
orbit52          2.842074e-04  1.279709e-01
orbit53          1.188231e-03  1.935909e-01
orbit54          1.618830e-04  1.110277e-01
orbit55          6.654763e-06  8.724966e-02
orbit56          1.044492e-02  7.610069e-01
orbit57          9.996241e-04  2.919396e-01
orbit58         -2.845848e-06  3.308939e-02
orbit59          1.697852e-04  1.415913e-01
orbit60          2.519811e-05  4.854174e-02
orbit61         -1.924835e-06  2.463670e-02
orbit62          6.209805e-05  1.922251e-01
orbit63          2.617964e-04  7.165785e-02
orbit64          4.135113e-05  5.585180e-02
orbit65          3.760257e-04  2.112007e-01
orbit66          2.553885e-04  1.166410e-01
orbit67          2.327216e-07  3.124105e-02
orbit68          5.225813e-05  1.180208e-01
orbit69          0.000000e+00  4.336809e-21
orbit70          8.895698e-05  4.049036e-02
orbit71          2.643886e-05  1.192574e-01
orbit72          0.000000e+00  4.336809e-21
AP              -7.733653e-07  2.410265e-02
bet              3.829284e-03  1.741465e+00
ecc              1.463573e-04  1.126434e-01
eccrad           4.691896e-04  1.478256e-01
close            3.226614e-03  3.526011e-01
constraint       1.763681e-03  5.682401e-01
coreness         5.587609e-04  2.958023e-01
knn              7.030463e-03  7.329474e-01
hubscore         4.162997e-03  7.225940e-01
pagerank         3.699592e-03  1.627895e+00
trans            2.160466e-04  8.725425e-02
evcent           3.185730e-03  4.373632e-01
first            8.879345e-09  6.408844e-02
upto_second      2.635065e-03  3.299259e-01
upto_third       1.686534e-03  4.448523e-01
upto_fourth      1.024050e-03  5.347769e-01
upto_fifth       3.309861e-03  4.766612e-01
upto_sixth       2.125091e-03  5.339568e-01
second           2.986709e-03  5.119938e-01
third            3.173547e-03  5.009063e-01
fourth           5.146663e-03  1.039721e+00
fifth            2.710815e-03  6.931422e-01
sixth            5.439851e-03  7.949631e-01
ratio1           4.159245e-03  7.421341e-01
ratio2           9.629950e-03  1.131773e+00
ratio3           4.374125e-03  8.088212e-01
ratio4           6.325644e-03  9.759852e-01
ratio5           3.534986e-03  1.685336e+00
ratio6           7.330936e-03  7.736317e-01
selfinter        3.709004e-05  5.435374e-02
walktrap_vertex  1.097049e-03  3.515222e-01
bigcom1          1.671905e-04  9.810043e-02
bigcom2          0.000000e+00  2.775558e-19
bigcom3          0.000000e+00  9.166667e-03
bigcom4          4.715909e-03  1.520929e-01
bigcom6          0.000000e+00  0.000000e+00
bigcom8         -4.940517e-05  9.992861e-02
bigcom9          0.000000e+00  2.168404e-21
bigcom11         0.000000e+00  8.673617e-21
bigcom13         0.000000e+00  4.336809e-21
bigcom15         2.535395e-04  2.016641e-01
bigcom16         0.000000e+00  0.000000e+00
bigcom21        -6.806036e-07  4.873972e-02
bigcom22         6.842217e-04  1.408958e-01
bigcom24         1.275404e-05  5.451372e-01
bigcom26         0.000000e+00  2.168404e-21
bigcom28         2.269023e-05  2.164046e-01
bigcom30         0.000000e+00  1.409463e-19
bigcom31         0.000000e+00  0.000000e+00
bigcom32         0.000000e+00  0.000000e+00
bigcom33         0.000000e+00  8.673617e-21
bigcom34         0.000000e+00  0.000000e+00
bigcom36         0.000000e+00  1.387779e-19
bigcom37         0.000000e+00  0.000000e+00
bigcom38         0.000000e+00  4.336809e-21
bigcom39         0.000000e+00  0.000000e+00
bigcom40         3.293665e-04  3.134962e-01
bigcom43         0.000000e+00  2.168404e-21
bigcom44         0.000000e+00  0.000000e+00
bigcom46         0.000000e+00  0.000000e+00
bigcom47         0.000000e+00  4.336809e-21
bigcom49         0.000000e+00  0.000000e+00
bigcom50         0.000000e+00  1.084202e-20
bigcom51         0.000000e+00  0.000000e+00
bigcom52         0.000000e+00  0.000000e+00
bigcom54         0.000000e+00  0.000000e+00
bigcom56         0.000000e+00  0.000000e+00
bigcom62         0.000000e+00  0.000000e+00
bigcom66         0.000000e+00  0.000000e+00
bigcom68         0.000000e+00  0.000000e+00
bigcom69         0.000000e+00  0.000000e+00
bigcom71         0.000000e+00  2.168404e-21
bigcom72         0.000000e+00  0.000000e+00
bigcom73         0.000000e+00  0.000000e+00
bigcom74         0.000000e+00  0.000000e+00
bigcom75         0.000000e+00  0.000000e+00
bigcom76         0.000000e+00  0.000000e+00
bigcom77         0.000000e+00  0.000000e+00
bigcom79         0.000000e+00  0.000000e+00
bigcom80         0.000000e+00  0.000000e+00
bigcom82         0.000000e+00  0.000000e+00
bigcom83         0.000000e+00  0.000000e+00
bigcom84         0.000000e+00  0.000000e+00
bigcom85         0.000000e+00  0.000000e+00
bigcom87         0.000000e+00  0.000000e+00
bigcom89         0.000000e+00  0.000000e+00
bigcom91         0.000000e+00  0.000000e+00
bigcom92         0.000000e+00  0.000000e+00
bigcom93         0.000000e+00  0.000000e+00
bigcom96         0.000000e+00  0.000000e+00
bigcom97         0.000000e+00  0.000000e+00
bigcom98         0.000000e+00  0.000000e+00
bigcom99         0.000000e+00  0.000000e+00
bigcom101        0.000000e+00  0.000000e+00
bigcom104        0.000000e+00  0.000000e+00
bigcom106        0.000000e+00  0.000000e+00
bigcom109        0.000000e+00  0.000000e+00
bigcom113        0.000000e+00  0.000000e+00
bigcom116        0.000000e+00  1.387779e-19
bigcom120        0.000000e+00  8.673617e-21
bigcom123        0.000000e+00  0.000000e+00
bigcom126        0.000000e+00  0.000000e+00
bigcom127       -8.684325e-06  4.942689e-01
bigcom137        0.000000e+00  2.168404e-21
bigcom139        0.000000e+00  0.000000e+00
bigcom140        0.000000e+00  0.000000e+00
bigcom143        0.000000e+00  0.000000e+00
bigcom145        3.389634e-05  5.120432e-01
bigcom146        0.000000e+00  0.000000e+00
bigcom147        0.000000e+00  0.000000e+00
bigcom149        0.000000e+00  6.322764e-01
bigcom153        0.000000e+00  0.000000e+00
bigcom154        0.000000e+00  0.000000e+00
bigcom156        0.000000e+00  0.000000e+00
bigcom157        0.000000e+00  0.000000e+00
bigcom158        0.000000e+00  4.336809e-21
bigcom160        0.000000e+00  4.336809e-21
bigcom161        0.000000e+00  0.000000e+00
bigcom162        0.000000e+00  0.000000e+00
bigcom164        0.000000e+00  0.000000e+00
bigcom166        0.000000e+00  0.000000e+00
bigcom167        0.000000e+00  0.000000e+00
bigcom171        0.000000e+00  0.000000e+00
bigcom173        0.000000e+00  0.000000e+00
bigcom175        0.000000e+00  0.000000e+00
bigcom176        0.000000e+00  0.000000e+00
bigcom177        0.000000e+00  0.000000e+00
bigcom178        0.000000e+00  0.000000e+00
bigcom180        0.000000e+00  8.673617e-21
bigcom181        0.000000e+00  0.000000e+00
bigcom184        0.000000e+00  0.000000e+00
bigcom186        0.000000e+00  0.000000e+00
bigcom187        0.000000e+00  0.000000e+00
bigcom189        0.000000e+00  0.000000e+00
bigcom194        0.000000e+00  0.000000e+00
bigcom195        0.000000e+00  0.000000e+00
bigcom196        0.000000e+00  0.000000e+00
bigcom204        0.000000e+00  0.000000e+00
bigcom205        0.000000e+00  0.000000e+00
bigcom212        0.000000e+00  0.000000e+00
bigcom214        0.000000e+00  0.000000e+00
bigcom222        0.000000e+00  0.000000e+00
bigcom223        0.000000e+00  0.000000e+00
bigcom226        0.000000e+00  0.000000e+00
bigcom227        0.000000e+00  0.000000e+00
bigcom229        0.000000e+00  0.000000e+00
bigcom233        0.000000e+00  0.000000e+00
bigcom236        0.000000e+00  0.000000e+00
bigcom237        0.000000e+00  0.000000e+00
bigcom246        0.000000e+00  0.000000e+00
bigcom248        0.000000e+00  0.000000e+00
bigcom249        0.000000e+00  0.000000e+00
bigcom250        0.000000e+00  0.000000e+00
bigcom254        0.000000e+00  0.000000e+00
bigcom266        0.000000e+00  0.000000e+00
bigcom269        0.000000e+00  0.000000e+00
bigcom272        0.000000e+00  0.000000e+00
bigcom274        8.056459e-05  9.290641e-02
bigcom281       -4.441625e-05  5.676358e-01
bigcom291        0.000000e+00  0.000000e+00
bigcom292        8.399114e-06  7.292801e-01
bigcom295        0.000000e+00  0.000000e+00
bigcom299        0.000000e+00  0.000000e+00
bigcom301        0.000000e+00  0.000000e+00
bigcom306        0.000000e+00  8.673617e-21
bigcom309        0.000000e+00  0.000000e+00
bigcom314        0.000000e+00  0.000000e+00
bigcom321        0.000000e+00  0.000000e+00
bigcom341        0.000000e+00  0.000000e+00
bigcom350        0.000000e+00  0.000000e+00
bigcom353        0.000000e+00  0.000000e+00
bigcom359        0.000000e+00  8.673617e-21
bigcom363        0.000000e+00  0.000000e+00
bigcom365        0.000000e+00  0.000000e+00
bigcom385        0.000000e+00  1.084202e-20
bigcom386        0.000000e+00  0.000000e+00
bigcom408        0.000000e+00  0.000000e+00
bigcom412        0.000000e+00  0.000000e+00
bigcom480        0.000000e+00  0.000000e+00
spin_vertex      1.011273e-03  4.030099e-01
membership_s1   -1.708179e-07  1.580790e-02
membership_s3    0.000000e+00  0.000000e+00
membership_s4    1.842648e-04  5.279448e-01
membership_s5    7.462213e-05  1.892333e-01
membership_s6    1.706359e-05  3.573170e-02
membership_s7   -2.763717e-05  6.348649e-02
membership_s8    0.000000e+00  0.000000e+00
membership_s9    0.000000e+00  4.336809e-21
membership_s11   0.000000e+00  0.000000e+00
membership_s12   0.000000e+00  0.000000e+00
membership_s14   3.563505e-05  5.987238e-01
membership_s15   0.000000e+00  1.734723e-20
membership_s16   1.183455e-04  2.967852e-01
membership_s17   0.000000e+00  1.951564e-20
membership_s18   0.000000e+00  2.168404e-21
membership_s20   0.000000e+00  0.000000e+00
membership_s21   0.000000e+00  2.602085e-20
membership_s22   0.000000e+00  1.734723e-20
membership_s24   0.000000e+00  0.000000e+00
membership_s25   0.000000e+00  0.000000e+00
membership_s26   0.000000e+00  8.673617e-21
membership_s27   1.891537e-05  2.975084e-02
membership_s28   0.000000e+00  2.168404e-21
membership_s30   1.920940e-05  6.598178e-02
membership_s31   3.672110e-05  1.785304e-01
membership_s32   1.319955e-04  1.845656e-01
membership_s33   0.000000e+00  0.000000e+00
membership_s36   7.138833e-05  8.606742e-02
membership_s37   0.000000e+00  8.673617e-21
V1               1.323333e-03  1.649936e+00
V2               1.147636e-03  1.246584e+00
pdi             -1.349834e-05  2.595287e-01
adhesion         6.007831e-03  1.267106e+00
cohesion         5.822213e-03  1.049369e+00
inner            2.097515e-03  1.167800e+00
outer            8.817057e-04  1.591818e+00
ioratio          3.867644e-03  9.662174e-01
comsize          8.662993e-04  1.155750e+00
[1] "Dataset: low_C Model GLM, run: 6 of 10 2015-06-22 18:37:39"
[1] "glmnet variable coefficients"
                     [,1]          [,2]
(Intercept)     -4.280052 -3.945248e+00
graph0           0.000000 -3.635580e-02
graph1           0.000000 -4.349837e-05
graph2           0.000000  0.000000e+00
graph3           0.000000  0.000000e+00
graph4           0.000000  0.000000e+00
graph5           0.000000 -2.128794e-03
graph6           0.000000 -3.823755e-05
graph7           0.000000 -2.591219e-03
graph8           0.000000  1.343199e-01
graph9           0.000000 -1.027754e-07
graph10          0.000000  0.000000e+00
graph11          0.000000 -5.781437e-12
graph12          0.000000  5.394373e-07
graph13          0.000000  5.439651e-11
graph14          0.000000  0.000000e+00
graph15          0.000000  4.924861e-05
graph16          0.000000 -5.700548e-07
graph17          0.000000  8.321688e-07
graph18          0.000000 -5.564418e-05
graph19          0.000000  0.000000e+00
graph20          0.000000  2.759942e-05
graph21          0.000000  0.000000e+00
graph22          0.000000 -5.450687e-06
graph23          0.000000  6.072139e-05
graph24          0.000000  7.694243e-08
graph25          0.000000 -2.995791e-03
graph26          0.000000 -2.722038e-04
graph27          0.000000  1.652645e-02
graph28          0.000000 -5.310357e-03
graph29          0.000000 -2.313245e-01
orbit0           0.000000 -2.802762e-02
orbit1           0.000000 -4.221882e-05
orbit2           0.000000 -4.219440e-03
orbit3           0.000000  0.000000e+00
orbit4           0.000000  0.000000e+00
orbit5           0.000000 -1.044652e-04
orbit6           0.000000  0.000000e+00
orbit7           0.000000  0.000000e+00
orbit8           0.000000 -1.780859e-03
orbit9           0.000000 -3.132569e-05
orbit10          0.000000 -2.710874e-04
orbit11          0.000000 -1.023160e-02
orbit12          0.000000 -1.943522e-03
orbit13          0.000000 -2.751849e-01
orbit14          0.000000  1.883852e-01
orbit15          0.000000 -8.470308e-08
orbit16          0.000000 -2.991049e-06
orbit17          0.000000 -1.935518e-06
orbit18          0.000000 -1.898678e-07
orbit19          0.000000  0.000000e+00
orbit20          0.000000  2.821449e-09
orbit21          0.000000  3.082084e-05
orbit22          0.000000 -1.899538e-11
orbit23          0.000000  3.035021e-02
orbit24          0.000000  1.030620e-06
orbit25          0.000000  6.246191e-09
orbit26          0.000000 -9.587897e-05
orbit27          0.000000 -8.070677e-07
orbit28          0.000000  4.378918e-05
orbit29          0.000000  1.208479e-05
orbit30          0.000000  9.953610e-05
orbit31          0.000000 -6.173818e-11
orbit32          0.000000 -4.274873e-08
orbit33          0.000000 -1.489701e-03
orbit34          0.000000  3.147358e-05
orbit35          0.000000 -5.104597e-06
orbit36          0.000000  9.986306e-05
orbit37          0.000000 -9.108699e-08
orbit38          0.000000  3.235667e-03
orbit39          0.000000  3.313410e-06
orbit40          0.000000  0.000000e+00
orbit41          0.000000 -2.220117e-03
orbit42          0.000000  2.534784e-01
orbit43          0.000000 -5.731609e-05
orbit44          0.000000  2.482026e-01
orbit45          0.000000  4.178918e-06
orbit46          0.000000  5.390883e-05
orbit47          0.000000  1.576026e-03
orbit48          0.000000 -4.357091e-04
orbit49          0.000000  4.144360e-05
orbit50          0.000000 -4.482668e-02
orbit51          0.000000  6.057925e-05
orbit52          0.000000 -2.741197e-04
orbit53          0.000000  4.361626e-03
orbit54          0.000000 -3.562577e-06
orbit55          0.000000  9.707437e-01
orbit56          0.000000 -7.155949e-06
orbit57          0.000000  1.474718e-03
orbit58          0.000000 -1.497050e-01
orbit59          0.000000  1.985663e-05
orbit60          0.000000  1.214254e-03
orbit61          0.000000  4.738449e-01
orbit62          0.000000 -7.753726e-04
orbit63          0.000000 -2.134377e-02
orbit64          0.000000 -1.704531e-02
orbit65          0.000000 -1.280105e-03
orbit66          0.000000  1.449473e-04
orbit67          0.000000  6.024894e-01
orbit68          0.000000  1.676765e-02
orbit69          0.000000  0.000000e+00
orbit70          0.000000 -7.423164e-03
orbit71          0.000000  8.503470e-02
orbit72          0.000000 -2.331383e-01
AP               0.000000 -1.027122e-01
bet              0.000000  3.524411e-05
ecc              0.000000 -2.405606e-02
eccrad           0.000000 -1.020707e-01
close            0.000000  0.000000e+00
constraint       0.000000  1.781694e-01
coreness         0.000000  2.875787e-01
knn              0.000000  1.102922e-04
hubscore         0.000000  4.181887e+00
pagerank         0.000000 -2.427707e+00
trans            0.000000  1.166308e-01
evcent           0.000000  7.038105e+00
first            0.000000 -2.299302e-02
upto_second      0.000000 -4.918814e-05
upto_third       0.000000  8.503237e-06
upto_fourth      0.000000  0.000000e+00
upto_fifth       0.000000  0.000000e+00
upto_sixth       0.000000 -1.970961e-04
second           0.000000 -5.094570e-05
third            0.000000  9.581430e-05
fourth           0.000000 -2.397434e-05
fifth            0.000000  0.000000e+00
sixth            0.000000 -4.032941e-05
ratio1           0.000000  1.811462e-04
ratio2           0.000000  3.552199e-04
ratio3           0.000000 -6.124554e-04
ratio4           0.000000 -9.824733e-03
ratio5           0.000000  2.697836e-04
ratio6           0.000000  1.622772e-04
selfinter        0.000000 -1.826202e-01
walktrap_vertex  0.000000  2.320764e-01
bigcom1          0.000000 -5.657996e-02
bigcom2          0.000000 -6.634397e-01
bigcom3          0.000000 -1.111900e+00
bigcom4          0.000000  6.454592e-01
bigcom6          0.000000  0.000000e+00
bigcom8          0.000000  1.801286e-02
bigcom9          0.000000 -1.103749e+00
bigcom11         0.000000 -8.606111e-01
bigcom13         0.000000 -9.684704e-01
bigcom15         0.000000  1.702919e+00
bigcom16         0.000000 -1.157741e+00
bigcom21         0.000000  1.252976e+00
bigcom22         0.000000  2.032247e-01
bigcom24         0.000000  2.834060e+00
bigcom26         0.000000 -1.026864e+00
bigcom28         0.000000  7.036053e-01
bigcom30         0.000000 -9.792600e-01
bigcom31         0.000000 -4.033081e-01
bigcom32         0.000000 -5.412837e-01
bigcom33         0.000000 -2.361256e-01
bigcom34         0.000000 -8.189731e-01
bigcom36         0.000000 -6.805325e-01
bigcom37         0.000000  0.000000e+00
bigcom38         0.000000 -3.711782e-01
bigcom39         0.000000 -7.472512e-01
bigcom40         0.000000  5.793539e-01
bigcom43         0.000000 -4.751344e-01
bigcom44         0.000000 -8.699161e-01
bigcom46         0.000000 -7.304466e-01
bigcom47         0.000000 -4.601634e-01
bigcom49         0.000000 -8.878095e-01
bigcom50         0.000000 -5.766974e-01
bigcom51         0.000000 -9.072589e-01
bigcom52         0.000000 -2.788880e-01
bigcom54         0.000000 -3.755409e-01
bigcom56         0.000000 -3.210041e-01
bigcom62         0.000000 -1.527956e-01
bigcom66         0.000000 -4.654995e-01
bigcom68         0.000000 -3.435658e-01
bigcom69         0.000000 -3.836863e-01
bigcom71         0.000000 -5.312257e-01
bigcom72         0.000000 -3.153678e-01
bigcom73         0.000000 -3.732732e-01
bigcom74         0.000000 -5.026375e-01
bigcom75         0.000000 -2.158713e-01
bigcom76         0.000000 -3.595103e-01
bigcom77         0.000000 -5.070873e-01
bigcom79         0.000000 -3.336701e-01
bigcom80         0.000000 -3.711240e-01
bigcom82         0.000000 -3.054992e-01
bigcom83         0.000000  0.000000e+00
bigcom84         0.000000 -2.341936e-01
bigcom85         0.000000 -5.331389e-01
bigcom87         0.000000 -4.847924e-01
bigcom89         0.000000 -2.645684e-01
bigcom91         0.000000 -5.566693e-01
bigcom92         0.000000 -5.959188e-01
bigcom93         0.000000  0.000000e+00
bigcom96         0.000000 -5.757704e-01
bigcom97         0.000000 -6.853120e-01
bigcom98         0.000000 -4.653450e-01
bigcom99         0.000000  0.000000e+00
bigcom101        0.000000 -3.309629e-01
bigcom104        0.000000 -7.076425e-01
bigcom106        0.000000 -4.480640e-01
bigcom109        0.000000 -8.962371e-01
bigcom113        0.000000  0.000000e+00
bigcom116        0.000000 -4.290738e-01
bigcom120        0.000000 -4.170983e-01
bigcom123        0.000000 -4.905771e-01
bigcom126        0.000000 -3.362314e-01
bigcom127        0.000000  2.032309e+00
bigcom137        0.000000 -4.589970e-01
bigcom139        0.000000 -1.429427e-01
bigcom140        0.000000 -1.307943e+00
bigcom143        0.000000 -1.737250e-01
bigcom145        0.000000  3.468974e+00
bigcom146        0.000000 -9.050732e-01
bigcom147        0.000000 -9.209555e-01
bigcom149        0.000000  6.865346e+00
bigcom153        0.000000 -2.457331e-01
bigcom154        0.000000 -6.262361e-01
bigcom156        0.000000 -2.335512e-01
bigcom157        0.000000  0.000000e+00
bigcom158        0.000000 -1.114119e-01
bigcom160        0.000000 -5.491359e-01
bigcom161        0.000000 -4.727953e-01
bigcom162        0.000000 -1.052705e-01
bigcom164        0.000000 -7.119550e-01
bigcom166        0.000000 -2.648787e-01
bigcom167        0.000000 -6.544215e-01
bigcom171        0.000000 -1.510019e-01
bigcom173        0.000000 -3.665716e-01
bigcom175        0.000000 -7.527861e-02
bigcom176        0.000000 -5.943260e-01
bigcom177        0.000000 -3.836226e-01
bigcom178        0.000000 -2.166067e-01
bigcom180        0.000000 -2.481071e-01
bigcom181        0.000000 -2.050188e+00
bigcom184        0.000000 -7.612034e-01
bigcom186        0.000000 -8.955021e-01
bigcom187        0.000000 -8.689075e-01
bigcom189        0.000000  0.000000e+00
bigcom194        0.000000 -4.013913e-01
bigcom195        0.000000 -4.029364e-01
bigcom196        0.000000 -2.320549e-01
bigcom204        0.000000 -8.063597e-01
bigcom205        0.000000 -2.559656e-01
bigcom212        0.000000 -3.711520e-01
bigcom214        0.000000 -4.612950e-01
bigcom222        0.000000 -2.802861e-01
bigcom223        0.000000  0.000000e+00
bigcom226        0.000000 -9.000116e-01
bigcom227        0.000000 -3.629615e-01
bigcom229        0.000000 -2.015830e-01
bigcom233        0.000000 -9.243752e-01
bigcom236        0.000000 -2.849194e-01
bigcom237        0.000000 -6.146792e-01
bigcom246        0.000000 -3.476241e-01
bigcom248        0.000000 -2.945425e-05
bigcom249        0.000000 -1.427860e-01
bigcom250        0.000000 -1.684010e+00
bigcom254        0.000000 -7.834369e-01
bigcom266        0.000000 -4.103656e-01
bigcom269        0.000000 -4.664362e-01
bigcom272        0.000000 -5.219288e-01
bigcom274        0.000000  2.807208e+00
bigcom281        0.000000  3.775076e+00
bigcom291        0.000000 -2.760489e-01
bigcom292        0.000000  4.003688e+00
bigcom295        0.000000 -8.139051e-02
bigcom299        0.000000 -4.092829e-01
bigcom301        0.000000 -2.317746e-01
bigcom306        0.000000 -3.786401e-01
bigcom309        0.000000 -8.722830e-02
bigcom314        0.000000 -3.782882e-01
bigcom321        0.000000 -5.800806e-01
bigcom341        0.000000 -5.326855e-01
bigcom350        0.000000 -2.032590e-01
bigcom353        0.000000 -7.323186e-01
bigcom359        0.000000 -4.453653e-01
bigcom363        0.000000  0.000000e+00
bigcom365        0.000000 -1.663061e-02
bigcom385        0.000000 -4.007880e-01
bigcom386        0.000000 -3.024579e-02
bigcom408        0.000000 -5.919973e-04
bigcom412        0.000000 -4.754300e-01
bigcom480        0.000000 -4.400233e-01
spin_vertex      0.000000  1.994233e-01
membership_s1    0.000000  1.288862e-04
membership_s3    0.000000 -9.893177e-01
membership_s4    0.000000  9.038547e-01
membership_s5    0.000000  2.286141e-01
membership_s6    0.000000  1.436972e-01
membership_s7    0.000000  3.504372e-02
membership_s8    0.000000 -7.828828e-01
membership_s9    0.000000 -6.487896e-01
membership_s11   0.000000 -6.041933e-01
membership_s12   0.000000 -6.769476e-01
membership_s14   0.000000  2.948063e+00
membership_s15   0.000000 -1.081088e+00
membership_s16   0.000000  2.164590e+00
membership_s17   0.000000 -4.634743e-01
membership_s18   0.000000 -2.460705e+00
membership_s20   0.000000 -2.155356e-01
membership_s21   0.000000 -1.016492e+00
membership_s22   0.000000 -1.992744e+00
membership_s24   0.000000 -4.764758e-01
membership_s25   0.000000 -4.882486e-01
membership_s26   0.000000 -2.606549e+00
membership_s27   0.000000 -9.845580e-02
membership_s28   0.000000 -6.891127e-01
membership_s30   0.000000 -1.042883e-02
membership_s31   0.000000  2.317939e-01
membership_s32   0.000000  1.730859e-01
membership_s33   0.000000 -3.586101e-01
membership_s36   0.000000  3.592388e-01
membership_s37   0.000000 -1.635495e+00
V1               0.000000  0.000000e+00
V2               0.000000  1.274224e+00
pdi              0.000000  1.486023e+03
adhesion         0.000000  8.293779e-07
cohesion         0.000000 -5.709497e-07
inner            0.000000 -2.514930e-06
outer            0.000000 -5.747419e-06
ioratio          0.000000  0.000000e+00
comsize          0.000000  2.250221e-04
[1] "Dataset: low_C Model GBM, run: 7 of 10 2015-06-22 18:38:16"
Iter   TrainDeviance   ValidDeviance   StepSize   Improve
     1        0.1449            -nan     0.0100    0.0001
     2        0.1436            -nan     0.0100    0.0003
     3        0.1421            -nan     0.0100    0.0002
     4        0.1406            -nan     0.0100    0.0001
     5        0.1395            -nan     0.0100   -0.0000
     6        0.1385            -nan     0.0100    0.0000
     7        0.1371            -nan     0.0100    0.0001
     8        0.1359            -nan     0.0100    0.0000
     9        0.1351            -nan     0.0100   -0.0001
    10        0.1342            -nan     0.0100    0.0001
    20        0.1263            -nan     0.0100    0.0000
    25        0.1231            -nan     0.0100   -0.0000

[1] "GBM variable coefficients"
                            var    rel.inf
graph21                 graph21 3.83689113
outer                     outer 3.80806745
pagerank               pagerank 3.38129055
orbit18                 orbit18 3.35933693
inner                     inner 3.34115217
membership_s4     membership_s4 3.32003985
orbit50                 orbit50 2.74918188
constraint           constraint 2.74210180
orbit30                 orbit30 2.68904600
orbit38                 orbit38 2.68191927
ratio2                   ratio2 2.58416606
ratio1                   ratio1 2.55018176
orbit57                 orbit57 2.35526714
orbit53                 orbit53 2.32355050
ratio5                   ratio5 2.28372689
V2                           V2 2.22418835
orbit17                 orbit17 2.05267595
comsize                 comsize 1.80717174
orbit56                 orbit56 1.78464436
graph15                 graph15 1.72928698
ioratio                 ioratio 1.69902670
bet                         bet 1.58830930
knn                         knn 1.50942452
graph17                 graph17 1.47216380
orbit28                 orbit28 1.46799950
graph25                 graph25 1.45609296
graph23                 graph23 1.42729005
V1                           V1 1.38123324
bigcom40               bigcom40 1.32008830
orbit51                 orbit51 1.30322018
orbit33                 orbit33 1.18793212
graph4                   graph4 1.18535279
orbit47                 orbit47 1.17768507
orbit52                 orbit52 1.16594995
spin_vertex         spin_vertex 1.15544478
orbit20                 orbit20 1.14398955
coreness               coreness 1.06796173
orbit2                   orbit2 1.02916469
cohesion               cohesion 1.01826367
orbit1                   orbit1 1.00839894
orbit16                 orbit16 0.98528634
orbit32                 orbit32 0.97815666
orbit36                 orbit36 0.92318344
sixth                     sixth 0.88551996
graph20                 graph20 0.79605288
graph9                   graph9 0.78007836
pdi                         pdi 0.70467067
graph28                 graph28 0.70222483
graph5                   graph5 0.69252610
fourth                   fourth 0.64755651
orbit49                 orbit49 0.58433150
graph7                   graph7 0.57934634
upto_second         upto_second 0.51759620
orbit27                 orbit27 0.51469410
upto_sixth           upto_sixth 0.46835048
ratio3                   ratio3 0.45057835
walktrap_vertex walktrap_vertex 0.44810863
graph22                 graph22 0.44689349
ecc                         ecc 0.42862922
orbit11                 orbit11 0.40189508
hubscore               hubscore 0.39758120
fifth                     fifth 0.37867372
orbit19                 orbit19 0.36406918
orbit70                 orbit70 0.36142281
orbit63                 orbit63 0.34572155
graph10                 graph10 0.33818796
graph27                 graph27 0.33673044
orbit13                 orbit13 0.31680492
orbit44                 orbit44 0.30941933
graph14                 graph14 0.25992142
graph11                 graph11 0.25672991
graph16                 graph16 0.25125531
bigcom15               bigcom15 0.23257622
orbit65                 orbit65 0.22941045
orbit40                 orbit40 0.22286744
orbit41                 orbit41 0.21452268
orbit37                 orbit37 0.21316129
graph13                 graph13 0.20392604
graph6                   graph6 0.19855032
membership_s7     membership_s7 0.19656501
orbit46                 orbit46 0.19133108
orbit54                 orbit54 0.19115071
orbit71                 orbit71 0.18919809
ratio4                   ratio4 0.16232481
orbit31                 orbit31 0.15960298
bigcom4                 bigcom4 0.14363784
graph19                 graph19 0.12858911
bigcom28               bigcom28 0.10916328
orbit10                 orbit10 0.09661999
graph2                   graph2 0.09591244
orbit58                 orbit58 0.08778878
adhesion               adhesion 0.08349261
orbit42                 orbit42 0.07443202
orbit29                 orbit29 0.06857523
membership_s21   membership_s21 0.06139802
membership_s32   membership_s32 0.06012004
upto_fifth           upto_fifth 0.05951423
trans                     trans 0.05924596
orbit39                 orbit39 0.04524786
graph0                   graph0 0.00000000
graph1                   graph1 0.00000000
graph3                   graph3 0.00000000
graph8                   graph8 0.00000000
graph12                 graph12 0.00000000
graph18                 graph18 0.00000000
graph24                 graph24 0.00000000
graph26                 graph26 0.00000000
graph29                 graph29 0.00000000
orbit0                   orbit0 0.00000000
orbit3                   orbit3 0.00000000
orbit4                   orbit4 0.00000000
orbit5                   orbit5 0.00000000
orbit6                   orbit6 0.00000000
orbit7                   orbit7 0.00000000
orbit8                   orbit8 0.00000000
orbit9                   orbit9 0.00000000
orbit12                 orbit12 0.00000000
orbit14                 orbit14 0.00000000
orbit15                 orbit15 0.00000000
orbit21                 orbit21 0.00000000
orbit22                 orbit22 0.00000000
orbit23                 orbit23 0.00000000
orbit24                 orbit24 0.00000000
orbit25                 orbit25 0.00000000
orbit26                 orbit26 0.00000000
orbit34                 orbit34 0.00000000
orbit35                 orbit35 0.00000000
orbit43                 orbit43 0.00000000
orbit45                 orbit45 0.00000000
orbit48                 orbit48 0.00000000
orbit55                 orbit55 0.00000000
orbit59                 orbit59 0.00000000
orbit60                 orbit60 0.00000000
orbit61                 orbit61 0.00000000
orbit62                 orbit62 0.00000000
orbit64                 orbit64 0.00000000
orbit66                 orbit66 0.00000000
orbit67                 orbit67 0.00000000
orbit68                 orbit68 0.00000000
orbit69                 orbit69 0.00000000
orbit72                 orbit72 0.00000000
AP                           AP 0.00000000
eccrad                   eccrad 0.00000000
close                     close 0.00000000
evcent                   evcent 0.00000000
first                     first 0.00000000
upto_third           upto_third 0.00000000
upto_fourth         upto_fourth 0.00000000
second                   second 0.00000000
third                     third 0.00000000
ratio6                   ratio6 0.00000000
selfinter             selfinter 0.00000000
bigcom1                 bigcom1 0.00000000
bigcom2                 bigcom2 0.00000000
bigcom3                 bigcom3 0.00000000
bigcom6                 bigcom6 0.00000000
bigcom8                 bigcom8 0.00000000
bigcom9                 bigcom9 0.00000000
bigcom11               bigcom11 0.00000000
bigcom13               bigcom13 0.00000000
bigcom16               bigcom16 0.00000000
bigcom21               bigcom21 0.00000000
bigcom22               bigcom22 0.00000000
bigcom24               bigcom24 0.00000000
bigcom26               bigcom26 0.00000000
bigcom30               bigcom30 0.00000000
bigcom31               bigcom31 0.00000000
bigcom32               bigcom32 0.00000000
bigcom33               bigcom33 0.00000000
bigcom34               bigcom34 0.00000000
bigcom36               bigcom36 0.00000000
bigcom37               bigcom37 0.00000000
bigcom38               bigcom38 0.00000000
bigcom39               bigcom39 0.00000000
bigcom43               bigcom43 0.00000000
bigcom44               bigcom44 0.00000000
bigcom46               bigcom46 0.00000000
bigcom47               bigcom47 0.00000000
bigcom49               bigcom49 0.00000000
bigcom50               bigcom50 0.00000000
bigcom51               bigcom51 0.00000000
bigcom52               bigcom52 0.00000000
bigcom54               bigcom54 0.00000000
bigcom56               bigcom56 0.00000000
bigcom62               bigcom62 0.00000000
bigcom66               bigcom66 0.00000000
bigcom68               bigcom68 0.00000000
bigcom69               bigcom69 0.00000000
bigcom71               bigcom71 0.00000000
bigcom72               bigcom72 0.00000000
bigcom73               bigcom73 0.00000000
bigcom74               bigcom74 0.00000000
bigcom75               bigcom75 0.00000000
bigcom76               bigcom76 0.00000000
bigcom77               bigcom77 0.00000000
bigcom79               bigcom79 0.00000000
bigcom80               bigcom80 0.00000000
bigcom82               bigcom82 0.00000000
bigcom83               bigcom83 0.00000000
bigcom84               bigcom84 0.00000000
bigcom85               bigcom85 0.00000000
bigcom87               bigcom87 0.00000000
bigcom89               bigcom89 0.00000000
bigcom91               bigcom91 0.00000000
bigcom92               bigcom92 0.00000000
bigcom93               bigcom93 0.00000000
bigcom96               bigcom96 0.00000000
bigcom97               bigcom97 0.00000000
bigcom98               bigcom98 0.00000000
bigcom99               bigcom99 0.00000000
bigcom101             bigcom101 0.00000000
bigcom104             bigcom104 0.00000000
bigcom106             bigcom106 0.00000000
bigcom109             bigcom109 0.00000000
bigcom113             bigcom113 0.00000000
bigcom116             bigcom116 0.00000000
bigcom120             bigcom120 0.00000000
bigcom123             bigcom123 0.00000000
bigcom126             bigcom126 0.00000000
bigcom127             bigcom127 0.00000000
bigcom137             bigcom137 0.00000000
bigcom139             bigcom139 0.00000000
bigcom140             bigcom140 0.00000000
bigcom143             bigcom143 0.00000000
bigcom145             bigcom145 0.00000000
bigcom146             bigcom146 0.00000000
bigcom147             bigcom147 0.00000000
bigcom149             bigcom149 0.00000000
bigcom153             bigcom153 0.00000000
bigcom154             bigcom154 0.00000000
bigcom156             bigcom156 0.00000000
bigcom157             bigcom157 0.00000000
bigcom158             bigcom158 0.00000000
bigcom160             bigcom160 0.00000000
bigcom161             bigcom161 0.00000000
bigcom162             bigcom162 0.00000000
bigcom164             bigcom164 0.00000000
bigcom166             bigcom166 0.00000000
bigcom167             bigcom167 0.00000000
bigcom171             bigcom171 0.00000000
bigcom173             bigcom173 0.00000000
bigcom175             bigcom175 0.00000000
bigcom176             bigcom176 0.00000000
bigcom177             bigcom177 0.00000000
bigcom178             bigcom178 0.00000000
bigcom180             bigcom180 0.00000000
bigcom181             bigcom181 0.00000000
bigcom184             bigcom184 0.00000000
bigcom186             bigcom186 0.00000000
bigcom187             bigcom187 0.00000000
bigcom189             bigcom189 0.00000000
bigcom194             bigcom194 0.00000000
bigcom195             bigcom195 0.00000000
bigcom196             bigcom196 0.00000000
bigcom204             bigcom204 0.00000000
bigcom205             bigcom205 0.00000000
bigcom212             bigcom212 0.00000000
bigcom214             bigcom214 0.00000000
bigcom222             bigcom222 0.00000000
bigcom223             bigcom223 0.00000000
bigcom226             bigcom226 0.00000000
bigcom227             bigcom227 0.00000000
bigcom229             bigcom229 0.00000000
bigcom233             bigcom233 0.00000000
bigcom236             bigcom236 0.00000000
bigcom237             bigcom237 0.00000000
bigcom246             bigcom246 0.00000000
bigcom248             bigcom248 0.00000000
bigcom249             bigcom249 0.00000000
bigcom250             bigcom250 0.00000000
bigcom254             bigcom254 0.00000000
bigcom266             bigcom266 0.00000000
bigcom269             bigcom269 0.00000000
bigcom272             bigcom272 0.00000000
bigcom274             bigcom274 0.00000000
bigcom281             bigcom281 0.00000000
bigcom291             bigcom291 0.00000000
bigcom292             bigcom292 0.00000000
bigcom295             bigcom295 0.00000000
bigcom299             bigcom299 0.00000000
bigcom301             bigcom301 0.00000000
bigcom306             bigcom306 0.00000000
bigcom309             bigcom309 0.00000000
bigcom314             bigcom314 0.00000000
bigcom321             bigcom321 0.00000000
bigcom341             bigcom341 0.00000000
bigcom350             bigcom350 0.00000000
bigcom353             bigcom353 0.00000000
bigcom359             bigcom359 0.00000000
bigcom363             bigcom363 0.00000000
bigcom365             bigcom365 0.00000000
bigcom385             bigcom385 0.00000000
bigcom386             bigcom386 0.00000000
bigcom408             bigcom408 0.00000000
bigcom412             bigcom412 0.00000000
bigcom480             bigcom480 0.00000000
membership_s1     membership_s1 0.00000000
membership_s3     membership_s3 0.00000000
membership_s5     membership_s5 0.00000000
membership_s6     membership_s6 0.00000000
membership_s8     membership_s8 0.00000000
membership_s9     membership_s9 0.00000000
membership_s11   membership_s11 0.00000000
membership_s12   membership_s12 0.00000000
membership_s14   membership_s14 0.00000000
membership_s15   membership_s15 0.00000000
membership_s16   membership_s16 0.00000000
membership_s17   membership_s17 0.00000000
membership_s18   membership_s18 0.00000000
membership_s20   membership_s20 0.00000000
membership_s22   membership_s22 0.00000000
membership_s24   membership_s24 0.00000000
membership_s25   membership_s25 0.00000000
membership_s26   membership_s26 0.00000000
membership_s27   membership_s27 0.00000000
membership_s28   membership_s28 0.00000000
membership_s30   membership_s30 0.00000000
membership_s31   membership_s31 0.00000000
membership_s33   membership_s33 0.00000000
membership_s36   membership_s36 0.00000000
membership_s37   membership_s37 0.00000000
[1] "Dataset: low_C Model RF, run: 7 of 10 2015-06-22 18:38:29"
     |      Out-of-bag   |
Tree |      MSE  %Var(y) |
   1 |  0.02621   191.25 |
   2 |  0.02371   172.97 |
   3 |  0.02419   176.49 |
   4 |   0.0221   161.22 |
   5 |  0.02254   164.41 |
   6 |  0.02161   157.64 |
   7 |  0.02057   150.11 |
   8 |  0.02007   146.41 |
   9 |  0.01933   141.01 |
  10 |  0.01894   138.15 |
  11 |  0.01865   136.09 |
  12 |  0.01786   130.29 |
  13 |  0.01741   127.03 |
  14 |  0.01713   125.01 |
  15 |  0.01708   124.58 |
  16 |  0.01698   123.91 |
  17 |   0.0168   122.55 |
  18 |  0.01674   122.13 |
  19 |  0.01656   120.84 |
  20 |  0.01638   119.53 |
  21 |  0.01629   118.86 |
  22 |  0.01629   118.83 |
  23 |   0.0162   118.22 |
  24 |  0.01614   117.74 |
  25 |  0.01618   118.02 |
  26 |  0.01616   117.87 |
  27 |  0.01609   117.39 |
  28 |  0.01602   116.90 |
  29 |  0.01598   116.56 |
  30 |  0.01589   115.93 |
  31 |  0.01583   115.47 |
  32 |  0.01581   115.36 |
  33 |  0.01582   115.43 |
  34 |  0.01583   115.46 |
  35 |  0.01574   114.81 |
  36 |   0.0157   114.58 |
  37 |  0.01573   114.73 |
  38 |  0.01576   114.95 |
  39 |  0.01576   114.99 |
  40 |  0.01575   114.89 |
  41 |  0.01571   114.59 |
  42 |  0.01572   114.69 |
  43 |  0.01568   114.42 |
  44 |  0.01562   113.92 |
  45 |  0.01563   114.01 |
  46 |  0.01562   113.92 |
  47 |  0.01557   113.60 |
  48 |  0.01559   113.75 |
  49 |  0.01558   113.66 |
  50 |  0.01556   113.50 |
  51 |  0.01551   113.16 |
  52 |   0.0155   113.10 |
  53 |   0.0155   113.12 |
  54 |   0.0155   113.05 |
  55 |  0.01547   112.87 |
  56 |  0.01547   112.83 |
  57 |  0.01547   112.86 |
  58 |  0.01545   112.70 |
  59 |  0.01544   112.65 |
  60 |  0.01542   112.53 |
  61 |  0.01543   112.54 |
  62 |  0.01544   112.64 |
  63 |  0.01542   112.50 |
  64 |   0.0154   112.38 |
  65 |  0.01541   112.44 |
  66 |  0.01542   112.53 |
  67 |   0.0154   112.37 |
  68 |  0.01541   112.41 |
  69 |  0.01539   112.30 |
  70 |  0.01537   112.16 |
  71 |  0.01538   112.23 |
  72 |  0.01538   112.18 |
  73 |  0.01537   112.13 |
  74 |  0.01537   112.16 |
  75 |  0.01536   112.08 |
  76 |  0.01534   111.88 |
  77 |  0.01534   111.88 |
  78 |  0.01531   111.68 |
  79 |   0.0153   111.60 |
  80 |  0.01529   111.54 |
  81 |   0.0153   111.64 |
  82 |  0.01531   111.69 |
  83 |  0.01533   111.82 |
  84 |  0.01531   111.71 |
  85 |  0.01532   111.78 |
  86 |  0.01532   111.75 |
  87 |  0.01529   111.52 |
  88 |  0.01529   111.58 |
  89 |  0.01529   111.59 |
  90 |  0.01529   111.57 |
  91 |  0.01528   111.48 |
  92 |  0.01527   111.44 |
  93 |  0.01527   111.42 |
  94 |  0.01526   111.35 |
  95 |  0.01527   111.38 |
  96 |  0.01525   111.26 |
  97 |  0.01524   111.17 |
  98 |  0.01523   111.08 |
  99 |  0.01523   111.11 |
 100 |  0.01522   111.04 |
[1] "Random Forest variable coefficients"
                      %IncMSE IncNodePurity
graph0           4.909434e-06  3.513532e-02
graph1           5.419131e-03  4.098525e-01
graph2           2.063536e-05  5.885192e-02
graph3           3.207213e-03  4.074045e-01
graph4           2.081982e-03  4.881879e-01
graph5           5.323972e-04  2.775975e-01
graph6           7.332061e-03  5.405797e-01
graph7           3.213149e-04  6.360263e-02
graph8           1.845030e-05  1.863499e-01
graph9           2.365219e-03  3.854583e-01
graph10          5.154579e-03  7.553211e-01
graph11          3.851891e-03  5.782561e-01
graph12          5.344332e-03  3.262722e-01
graph13          5.053532e-03  5.029658e-01
graph14          5.320693e-03  3.602529e-01
graph15          6.974855e-03  5.177432e-01
graph16          5.563990e-03  4.761126e-01
graph17          5.694190e-03  4.727684e-01
graph18          1.313294e-03  1.779651e-01
graph19          3.174415e-03  6.788382e-01
graph20          1.490613e-03  3.754292e-01
graph21          2.316196e-03  6.992198e-01
graph22          3.386388e-04  1.802204e-01
graph23          1.598580e-02  5.899795e-01
graph24          4.563896e-04  1.379387e-01
graph25          3.769404e-04  2.233537e-01
graph26          8.092520e-05  1.013001e-01
graph27         -5.668364e-05  1.149449e-01
graph28          1.192490e-04  1.090643e-01
graph29          4.353505e-06  1.276959e-02
orbit0           1.097844e-05  1.212024e-02
orbit1           5.130505e-03  4.405471e-01
orbit2           1.257645e-04  1.633684e-01
orbit3           4.296737e-05  9.657011e-02
orbit4           3.386457e-03  3.498005e-01
orbit5           6.249353e-03  6.327570e-01
orbit6           3.178297e-03  4.263447e-01
orbit7           4.471741e-04  1.406220e-01
orbit8           8.808096e-04  2.790920e-01
orbit9           3.548344e-03  6.234499e-01
orbit10          4.100504e-04  1.956958e-01
orbit11         -7.296998e-05  3.687696e-01
orbit12          6.339034e-04  2.694541e-01
orbit13          1.405354e-04  2.712237e-02
orbit14          1.286669e-04  1.831914e-01
orbit15          1.633134e-03  5.104308e-01
orbit16          9.490444e-03  8.091306e-01
orbit17          3.094030e-03  5.583614e-01
orbit18          7.761649e-03  1.030640e+00
orbit19          5.509729e-03  3.498164e-01
orbit20          1.665685e-03  6.611562e-01
orbit21          3.296999e-03  7.929725e-01
orbit22          4.141573e-03  3.763152e-01
orbit23          5.044886e-05  1.339133e-01
orbit24          5.225730e-03  5.810483e-01
orbit25          2.001743e-03  3.176213e-01
orbit26          1.818451e-04  2.293907e-01
orbit27          4.017209e-03  5.156804e-01
orbit28          1.518891e-02  6.380052e-01
orbit29          7.183388e-04  1.954691e-01
orbit30          5.262527e-04  2.264463e-01
orbit31          4.413512e-03  4.470943e-01
orbit32          1.150710e-03  2.425037e-01
orbit33         -1.581485e-05  3.349763e-01
orbit34          1.020973e-02  5.185994e-01
orbit35          7.163506e-03  4.953188e-01
orbit36          1.768770e-03  4.585211e-01
orbit37          1.452689e-03  3.766373e-01
orbit38          4.074247e-04  4.269456e-01
orbit39          4.708984e-03  5.045703e-01
orbit40          2.482464e-04  1.553369e-01
orbit41          3.806909e-04  2.060623e-01
orbit42          8.373028e-05  1.997012e-02
orbit43          5.190420e-04  1.618947e-01
orbit44          1.391713e-05  9.430224e-02
orbit45          7.463540e-03  7.197346e-01
orbit46          5.027419e-04  2.863202e-01
orbit47          1.787186e-04  9.903995e-02
orbit48          1.020703e-03  1.277627e-01
orbit49          2.297971e-03  4.329317e-01
orbit50          2.901823e-04  3.371385e-01
orbit51          5.950968e-03  6.679620e-01
orbit52          6.191185e-04  1.234128e-01
orbit53          1.698513e-03  1.708034e-01
orbit54          3.689653e-04  2.427213e-01
orbit55          7.316706e-05  9.312666e-02
orbit56          1.007194e-02  8.658565e-01
orbit57          1.472745e-03  3.154106e-01
orbit58         -1.596871e-05  6.266210e-02
orbit59          5.265598e-04  1.212648e-01
orbit60         -1.082158e-05  5.912506e-02
orbit61         -2.714664e-06  4.312825e-02
orbit62          4.476832e-04  1.985482e-01
orbit63          3.496751e-04  1.495333e-01
orbit64          8.662273e-05  1.053419e-01
orbit65          2.728063e-04  2.445295e-01
orbit66          2.057272e-04  4.350509e-02
orbit67         -1.168961e-05  2.479544e-02
orbit68         -1.674929e-05  8.005162e-02
orbit69          0.000000e+00  0.000000e+00
orbit70          6.377630e-05  3.786622e-02
orbit71          8.583906e-06  2.937957e-02
orbit72          0.000000e+00  1.516604e-03
AP               1.963636e-06  1.137512e-02
bet              5.429484e-03  1.428813e+00
ecc              1.069137e-04  5.841259e-02
eccrad          -3.280715e-06  3.956895e-02
close            1.888841e-03  2.972754e-01
constraint       3.184458e-03  7.476506e-01
coreness         3.917986e-04  5.026362e-01
knn              5.079560e-03  8.714586e-01
hubscore         3.353665e-03  6.103822e-01
pagerank         4.341763e-03  1.285979e+00
trans            4.557411e-04  1.184090e-01
evcent           2.167621e-03  4.332653e-01
first            1.759594e-04  1.407971e-02
upto_second      1.610194e-03  3.041656e-01
upto_third       4.750782e-03  4.213651e-01
upto_fourth      4.757317e-03  4.640818e-01
upto_fifth       4.847445e-03  3.996449e-01
upto_sixth       1.420383e-03  4.448108e-01
second           1.453030e-03  3.213903e-01
third            7.814707e-03  7.044978e-01
fourth           5.092626e-03  8.783377e-01
fifth            2.838720e-03  1.111084e+00
sixth            3.768770e-03  7.484610e-01
ratio1           4.319377e-03  4.695546e-01
ratio2           3.451553e-03  1.133321e+00
ratio3           4.153267e-03  9.728174e-01
ratio4           7.714440e-03  9.679593e-01
ratio5           5.988641e-03  1.654991e+00
ratio6           9.779056e-03  9.284126e-01
selfinter        8.685672e-06  5.392055e-02
walktrap_vertex  2.760105e-04  4.335375e-01
bigcom1          1.418350e-04  9.652277e-02
bigcom2          0.000000e+00  0.000000e+00
bigcom3          0.000000e+00  0.000000e+00
bigcom4          9.822957e-04  1.071563e-01
bigcom6          0.000000e+00  0.000000e+00
bigcom8          2.138078e-05  5.773203e-02
bigcom9          0.000000e+00  0.000000e+00
bigcom11         0.000000e+00  0.000000e+00
bigcom13         0.000000e+00  0.000000e+00
bigcom15         1.542396e-04  2.291716e-01
bigcom16         0.000000e+00  0.000000e+00
bigcom21        -1.167514e-05  9.384613e-03
bigcom22         4.226849e-04  1.935483e-01
bigcom24        -1.235014e-05  5.355770e-01
bigcom26         0.000000e+00  0.000000e+00
bigcom28        -4.739033e-05  2.389435e-01
bigcom30         0.000000e+00  0.000000e+00
bigcom31         0.000000e+00  2.775558e-19
bigcom32         0.000000e+00  0.000000e+00
bigcom33         0.000000e+00  0.000000e+00
bigcom34         0.000000e+00  0.000000e+00
bigcom36        -6.886534e-05  3.446503e-01
bigcom37         0.000000e+00  0.000000e+00
bigcom38         0.000000e+00  0.000000e+00
bigcom39         0.000000e+00  0.000000e+00
bigcom40         2.094601e-04  2.592702e-01
bigcom43         0.000000e+00  0.000000e+00
bigcom44         0.000000e+00  0.000000e+00
bigcom46         0.000000e+00  0.000000e+00
bigcom47         0.000000e+00  0.000000e+00
bigcom49        -2.460884e-05  3.336772e-01
bigcom50         0.000000e+00  0.000000e+00
bigcom51         0.000000e+00  0.000000e+00
bigcom52         0.000000e+00  0.000000e+00
bigcom54         0.000000e+00  0.000000e+00
bigcom56         0.000000e+00  0.000000e+00
bigcom62         0.000000e+00  0.000000e+00
bigcom66         0.000000e+00  0.000000e+00
bigcom68         0.000000e+00  0.000000e+00
bigcom69         0.000000e+00  2.602085e-20
bigcom71         0.000000e+00  0.000000e+00
bigcom72         0.000000e+00  0.000000e+00
bigcom73         0.000000e+00  0.000000e+00
bigcom74         0.000000e+00  0.000000e+00
bigcom75         0.000000e+00  0.000000e+00
bigcom76         0.000000e+00  2.775558e-19
bigcom77         0.000000e+00  0.000000e+00
bigcom79         0.000000e+00  0.000000e+00
bigcom80         0.000000e+00  0.000000e+00
bigcom82         0.000000e+00  0.000000e+00
bigcom83         0.000000e+00  0.000000e+00
bigcom84         0.000000e+00  0.000000e+00
bigcom85         0.000000e+00  0.000000e+00
bigcom87         0.000000e+00  1.734723e-20
bigcom89         0.000000e+00  0.000000e+00
bigcom91         0.000000e+00  0.000000e+00
bigcom92         0.000000e+00  6.938894e-20
bigcom93         0.000000e+00  6.938894e-20
bigcom96         0.000000e+00  0.000000e+00
bigcom97         0.000000e+00  0.000000e+00
bigcom98         0.000000e+00  0.000000e+00
bigcom99         0.000000e+00  0.000000e+00
bigcom101        0.000000e+00  0.000000e+00
bigcom104        0.000000e+00  0.000000e+00
bigcom106        0.000000e+00  0.000000e+00
bigcom109        0.000000e+00  2.775558e-19
bigcom113        0.000000e+00  0.000000e+00
bigcom116        0.000000e+00  0.000000e+00
bigcom120        0.000000e+00  0.000000e+00
bigcom123        0.000000e+00  5.551115e-19
bigcom126        0.000000e+00  0.000000e+00
bigcom127        1.248187e-19  5.203661e-01
bigcom137        0.000000e+00  2.168404e-21
bigcom139        0.000000e+00  0.000000e+00
bigcom140        0.000000e+00  0.000000e+00
bigcom143        0.000000e+00  0.000000e+00
bigcom145        0.000000e+00  0.000000e+00
bigcom146        0.000000e+00  0.000000e+00
bigcom147        0.000000e+00  0.000000e+00
bigcom149        0.000000e+00  7.575331e-01
bigcom153        0.000000e+00  0.000000e+00
bigcom154        0.000000e+00  0.000000e+00
bigcom156        0.000000e+00  0.000000e+00
bigcom157        0.000000e+00  0.000000e+00
bigcom158        0.000000e+00  0.000000e+00
bigcom160        0.000000e+00  2.775558e-19
bigcom161        0.000000e+00  0.000000e+00
bigcom162        0.000000e+00  0.000000e+00
bigcom164        0.000000e+00  0.000000e+00
bigcom166        0.000000e+00  0.000000e+00
bigcom167        0.000000e+00  0.000000e+00
bigcom171        0.000000e+00  0.000000e+00
bigcom173        0.000000e+00  0.000000e+00
bigcom175        0.000000e+00  5.551115e-19
bigcom176        0.000000e+00  0.000000e+00
bigcom177        0.000000e+00  0.000000e+00
bigcom178        0.000000e+00  0.000000e+00
bigcom180        0.000000e+00  0.000000e+00
bigcom181        0.000000e+00  0.000000e+00
bigcom184        0.000000e+00  0.000000e+00
bigcom186        0.000000e+00  6.938894e-20
bigcom187        0.000000e+00  0.000000e+00
bigcom189        0.000000e+00  0.000000e+00
bigcom194        0.000000e+00  0.000000e+00
bigcom195        0.000000e+00  0.000000e+00
bigcom196       -1.898524e-06  6.601310e-01
bigcom204        0.000000e+00  8.326673e-19
bigcom205        0.000000e+00  0.000000e+00
bigcom212        0.000000e+00  0.000000e+00
bigcom214        0.000000e+00  0.000000e+00
bigcom222        0.000000e+00  0.000000e+00
bigcom223        0.000000e+00  0.000000e+00
bigcom226        0.000000e+00  0.000000e+00
bigcom227        0.000000e+00  0.000000e+00
bigcom229        0.000000e+00  0.000000e+00
bigcom233        0.000000e+00  0.000000e+00
bigcom236        0.000000e+00  0.000000e+00
bigcom237        0.000000e+00  0.000000e+00
bigcom246        0.000000e+00  0.000000e+00
bigcom248        0.000000e+00  0.000000e+00
bigcom249        0.000000e+00  0.000000e+00
bigcom250        0.000000e+00  0.000000e+00
bigcom254        0.000000e+00  0.000000e+00
bigcom266        0.000000e+00  0.000000e+00
bigcom269        0.000000e+00  0.000000e+00
bigcom272        0.000000e+00  0.000000e+00
bigcom274        6.891070e-05  8.607922e-02
bigcom281       -4.284490e-06  6.455341e-01
bigcom291        0.000000e+00  0.000000e+00
bigcom292        0.000000e+00  2.775558e-19
bigcom295        0.000000e+00  0.000000e+00
bigcom299        0.000000e+00  0.000000e+00
bigcom301        0.000000e+00  0.000000e+00
bigcom306        0.000000e+00  0.000000e+00
bigcom309        0.000000e+00  0.000000e+00
bigcom314        0.000000e+00  0.000000e+00
bigcom321        0.000000e+00  0.000000e+00
bigcom341        0.000000e+00  0.000000e+00
bigcom350        0.000000e+00  0.000000e+00
bigcom353        0.000000e+00  0.000000e+00
bigcom359        0.000000e+00  5.551115e-19
bigcom363        0.000000e+00  0.000000e+00
bigcom365        0.000000e+00  0.000000e+00
bigcom385        0.000000e+00  0.000000e+00
bigcom386        0.000000e+00  0.000000e+00
bigcom408        0.000000e+00  0.000000e+00
bigcom412        0.000000e+00  0.000000e+00
bigcom480        0.000000e+00  0.000000e+00
spin_vertex      1.283387e-03  4.534575e-01
membership_s1    1.146915e-05  6.392799e-02
membership_s3    0.000000e+00  0.000000e+00
membership_s4    2.595454e-04  6.566011e-01
membership_s5    6.665872e-05  2.426233e-01
membership_s6    2.052617e-04  7.327605e-02
membership_s7    5.771895e-05  3.514581e-02
membership_s8    0.000000e+00  0.000000e+00
membership_s9    0.000000e+00  0.000000e+00
membership_s11   0.000000e+00  0.000000e+00
membership_s12   0.000000e+00  0.000000e+00
membership_s14  -1.811536e-05  5.276581e-01
membership_s15   0.000000e+00  8.571429e-03
membership_s16   6.043811e-05  1.900144e-01
membership_s17   0.000000e+00  6.938894e-20
membership_s18   0.000000e+00  0.000000e+00
membership_s20   0.000000e+00  4.336809e-21
membership_s21   6.182123e-05  1.612956e-01
membership_s22   0.000000e+00  0.000000e+00
membership_s24   0.000000e+00  0.000000e+00
membership_s25   0.000000e+00  0.000000e+00
membership_s26   0.000000e+00  2.602085e-20
membership_s27   7.729038e-05  5.541445e-02
membership_s28   0.000000e+00  0.000000e+00
membership_s30  -3.617385e-06  1.069705e-01
membership_s31   9.629236e-06  1.662458e-01
membership_s32   3.614974e-05  1.027598e-01
membership_s33   0.000000e+00  0.000000e+00
membership_s36   5.240194e-05  1.167646e-01
membership_s37   0.000000e+00  2.168404e-21
V1               1.547968e-03  1.519292e+00
V2               1.555586e-03  1.145784e+00
pdi              5.883137e-05  2.213186e-01
adhesion         3.834155e-03  1.011807e+00
cohesion         3.302988e-03  1.055963e+00
inner            3.471481e-03  1.552028e+00
outer            1.224699e-03  1.331719e+00
ioratio          2.969127e-03  1.128064e+00
comsize          1.062063e-03  1.027484e+00
[1] "Dataset: low_C Model GLM, run: 7 of 10 2015-06-22 18:40:13"
[1] "glmnet variable coefficients"
                    [,1]          [,2]
(Intercept)     -4.26187 -8.577059e+00
graph0           0.00000 -3.074050e-02
graph1           0.00000 -1.180095e-04
graph2           0.00000  1.457199e-02
graph3           0.00000 -6.155372e-07
graph4           0.00000  0.000000e+00
graph5           0.00000 -5.467234e-04
graph6           0.00000 -3.615123e-06
graph7           0.00000 -3.597493e-03
graph8           0.00000 -1.934472e-02
graph9           0.00000 -1.972156e-07
graph10          0.00000  0.000000e+00
graph11          0.00000 -2.478693e-12
graph12          0.00000  5.704396e-07
graph13          0.00000  4.819616e-06
graph14          0.00000 -4.982424e-10
graph15          0.00000  1.719914e-04
graph16          0.00000 -9.257213e-07
graph17          0.00000  1.441540e-06
graph18          0.00000 -9.067703e-05
graph19          0.00000  8.043170e-07
graph20          0.00000  4.479513e-05
graph21          0.00000  0.000000e+00
graph22          0.00000 -1.951745e-05
graph23          0.00000  2.166668e-05
graph24          0.00000  4.222334e-05
graph25          0.00000 -3.579034e-03
graph26          0.00000 -3.431514e-04
graph27          0.00000  8.777783e-03
graph28          0.00000  3.016928e-03
graph29          0.00000 -1.051316e-01
orbit0           0.00000 -2.638150e-02
orbit1           0.00000 -1.051546e-04
orbit2           0.00000 -4.628422e-02
orbit3           0.00000  1.946839e-02
orbit4           0.00000 -6.396931e-08
orbit5           0.00000 -1.394189e-04
orbit6           0.00000  0.000000e+00
orbit7           0.00000  0.000000e+00
orbit8           0.00000 -4.394109e-04
orbit9           0.00000  0.000000e+00
orbit10          0.00000 -3.729478e-04
orbit11          0.00000 -2.547988e-02
orbit12          0.00000 -3.030009e-03
orbit13          0.00000 -9.827699e-02
orbit14          0.00000  2.646414e-02
orbit15          0.00000 -1.594147e-07
orbit16          0.00000  1.045882e-06
orbit17          0.00000 -2.581678e-06
orbit18          0.00000 -2.581681e-07
orbit19          0.00000  0.000000e+00
orbit20          0.00000  5.467579e-10
orbit21          0.00000  5.953480e-05
orbit22          0.00000 -1.098151e-11
orbit23          0.00000  7.122507e-02
orbit24          0.00000  8.573714e-07
orbit25          0.00000  3.059080e-07
orbit26          0.00000 -2.616159e-05
orbit27          0.00000  2.989145e-06
orbit28          0.00000  2.057281e-05
orbit29          0.00000  2.215636e-05
orbit30          0.00000  1.502337e-04
orbit31          0.00000  0.000000e+00
orbit32          0.00000 -6.419864e-08
orbit33          0.00000  2.941026e-02
orbit34          0.00000  1.242562e-04
orbit35          0.00000 -5.310867e-06
orbit36          0.00000  1.043770e-04
orbit37          0.00000 -3.315772e-07
orbit38          0.00000  1.591747e-03
orbit39          0.00000  4.231305e-06
orbit40          0.00000  0.000000e+00
orbit41          0.00000 -2.545362e-03
orbit42          0.00000  1.442505e-01
orbit43          0.00000 -9.867449e-05
orbit44          0.00000  1.771216e-01
orbit45          0.00000  4.057289e-06
orbit46          0.00000  9.547755e-05
orbit47          0.00000  6.446475e-04
orbit48          0.00000 -4.446690e-04
orbit49          0.00000  5.378391e-05
orbit50          0.00000 -5.327842e-02
orbit51          0.00000  1.744373e-04
orbit52          0.00000 -4.286433e-04
orbit53          0.00000  1.021098e-03
orbit54          0.00000 -1.918601e-05
orbit55          0.00000  6.266772e-01
orbit56          0.00000 -2.483771e-05
orbit57          0.00000  1.629391e-03
orbit58          0.00000 -1.358165e-01
orbit59          0.00000  6.096588e-05
orbit60          0.00000 -3.360931e-04
orbit61          0.00000  3.891982e-01
orbit62          0.00000 -1.284998e-03
orbit63          0.00000 -3.937721e-02
orbit64          0.00000 -1.545725e-02
orbit65          0.00000 -8.890685e-04
orbit66          0.00000 -1.112656e-03
orbit67          0.00000  3.794756e-01
orbit68          0.00000  8.197846e-03
orbit69          0.00000 -3.463700e-01
orbit70          0.00000  0.000000e+00
orbit71          0.00000  2.898934e-01
orbit72          0.00000 -1.610109e-01
AP               0.00000 -4.457494e-01
bet              0.00000  3.401410e-05
ecc              0.00000 -5.781663e-02
eccrad           0.00000 -2.929962e-01
close            0.00000  0.000000e+00
constraint       0.00000  1.063042e-01
coreness         0.00000  3.339651e-01
knn              0.00000  9.817679e-05
hubscore         0.00000  1.298735e+00
pagerank         0.00000 -2.287117e+00
trans            0.00000  1.401994e-01
evcent           0.00000  3.130274e+00
first            0.00000 -3.460920e-02
upto_second      0.00000 -8.392246e-05
upto_third       0.00000  1.230249e-05
upto_fourth      0.00000  0.000000e+00
upto_fifth       0.00000  0.000000e+00
upto_sixth       0.00000  2.116023e-04
second           0.00000 -6.547663e-05
third            0.00000  8.882350e-05
fourth           0.00000 -2.833279e-05
fifth            0.00000  0.000000e+00
sixth            0.00000  0.000000e+00
ratio1           0.00000  2.007628e-04
ratio2           0.00000  1.736188e-04
ratio3           0.00000 -1.130253e-03
ratio4           0.00000 -1.109076e-02
ratio5           0.00000  1.069816e-01
ratio6           0.00000  1.627103e-04
selfinter        0.00000 -4.498858e-01
walktrap_vertex  0.00000  4.197167e-02
bigcom1          0.00000 -1.416207e-02
bigcom2          0.00000 -8.344163e-01
bigcom3          0.00000 -1.274064e+00
bigcom4          0.00000  4.712252e-01
bigcom6          0.00000 -2.370707e-01
bigcom8          0.00000 -1.764528e-02
bigcom9          0.00000 -1.278364e+00
bigcom11         0.00000 -9.776142e-01
bigcom13         0.00000 -1.161058e+00
bigcom15         0.00000  1.606284e+00
bigcom16         0.00000 -1.137688e+00
bigcom21         0.00000  7.728855e-01
bigcom22         0.00000  1.940281e-01
bigcom24         0.00000  3.039252e+00
bigcom26         0.00000 -9.766735e-01
bigcom28         0.00000  5.957243e-01
bigcom30         0.00000 -1.102579e+00
bigcom31         0.00000 -6.295084e-01
bigcom32         0.00000 -1.097354e+00
bigcom33         0.00000 -4.847883e-01
bigcom34         0.00000 -1.021885e+00
bigcom36         0.00000  2.153964e+00
bigcom37         0.00000  0.000000e+00
bigcom38         0.00000 -7.011336e-01
bigcom39         0.00000 -7.876702e-01
bigcom40         0.00000  6.671497e-01
bigcom43         0.00000 -5.236141e-01
bigcom44         0.00000 -8.221923e-01
bigcom46         0.00000 -6.959620e-01
bigcom47         0.00000 -4.236772e-01
bigcom49         0.00000  1.660593e+00
bigcom50         0.00000 -6.054441e-01
bigcom51         0.00000 -1.185939e+00
bigcom52         0.00000 -3.394290e-01
bigcom54         0.00000 -4.650084e-01
bigcom56         0.00000 -3.266636e-01
bigcom62         0.00000 -2.685212e-01
bigcom66         0.00000 -5.479408e-01
bigcom68         0.00000 -4.672586e-01
bigcom69         0.00000 -5.534480e-01
bigcom71         0.00000 -7.920553e-01
bigcom72         0.00000 -3.713686e-01
bigcom73         0.00000 -3.304803e-01
bigcom74         0.00000 -6.865490e-01
bigcom75         0.00000 -1.232438e-01
bigcom76         0.00000 -3.668443e-01
bigcom77         0.00000 -6.676032e-01
bigcom79         0.00000 -3.629798e-01
bigcom80         0.00000 -4.492297e-01
bigcom82         0.00000 -4.662530e-01
bigcom83         0.00000  0.000000e+00
bigcom84         0.00000 -3.102605e-01
bigcom85         0.00000 -5.526583e-01
bigcom87         0.00000 -5.764956e-01
bigcom89         0.00000 -3.772930e-01
bigcom91         0.00000 -3.753333e-01
bigcom92         0.00000 -1.086424e+00
bigcom93         0.00000  0.000000e+00
bigcom96         0.00000 -5.268872e-01
bigcom97         0.00000 -6.226693e-01
bigcom98         0.00000 -6.848033e-01
bigcom99         0.00000 -6.035565e-01
bigcom101        0.00000 -4.722859e-01
bigcom104        0.00000 -8.496374e-01
bigcom106        0.00000 -5.528309e-01
bigcom109        0.00000 -9.635883e-01
bigcom113        0.00000  0.000000e+00
bigcom116        0.00000 -6.086198e-01
bigcom120        0.00000 -4.180036e-01
bigcom123        0.00000 -5.583330e-01
bigcom126        0.00000 -5.830663e-01
bigcom127        0.00000  1.866141e+00
bigcom137        0.00000 -6.551960e-01
bigcom139        0.00000 -2.099777e-01
bigcom140        0.00000 -1.241975e+00
bigcom143        0.00000 -2.739295e-01
bigcom145        0.00000 -5.332069e-01
bigcom146        0.00000 -1.124799e+00
bigcom147        0.00000 -9.730797e-01
bigcom149        0.00000  7.702804e+00
bigcom153        0.00000 -3.511441e-01
bigcom154        0.00000 -6.717936e-01
bigcom156        0.00000 -4.626844e-01
bigcom157        0.00000  0.000000e+00
bigcom158        0.00000 -6.204223e-01
bigcom160        0.00000 -5.974170e-01
bigcom161        0.00000 -5.793779e-01
bigcom162        0.00000 -6.298136e-02
bigcom164        0.00000 -8.045848e-01
bigcom166        0.00000 -6.054571e-01
bigcom167        0.00000 -5.429473e-01
bigcom171        0.00000 -1.695801e-01
bigcom173        0.00000 -6.322171e-01
bigcom175        0.00000 -1.813387e-01
bigcom176        0.00000 -6.749388e-01
bigcom177        0.00000 -6.009935e-01
bigcom178        0.00000 -2.599724e-01
bigcom180        0.00000 -5.442413e-01
bigcom181        0.00000 -2.059791e+00
bigcom184        0.00000 -8.033137e-01
bigcom186        0.00000 -7.493714e-01
bigcom187        0.00000 -1.001271e+00
bigcom189        0.00000 -6.087883e-01
bigcom194        0.00000 -6.090936e-01
bigcom195        0.00000 -7.036501e-01
bigcom196        0.00000  4.047242e+00
bigcom204        0.00000 -1.002688e+00
bigcom205        0.00000 -3.796443e-01
bigcom212        0.00000 -6.275606e-01
bigcom214        0.00000 -4.265278e-01
bigcom222        0.00000 -4.157652e-01
bigcom223        0.00000  0.000000e+00
bigcom226        0.00000  0.000000e+00
bigcom227        0.00000 -6.552015e-01
bigcom229        0.00000 -3.893983e-01
bigcom233        0.00000 -9.052980e-02
bigcom236        0.00000 -4.568095e-01
bigcom237        0.00000 -4.318077e-01
bigcom246        0.00000 -5.595935e-01
bigcom248        0.00000  0.000000e+00
bigcom249        0.00000 -2.456027e-01
bigcom250        0.00000 -1.464903e+00
bigcom254        0.00000 -9.650613e-01
bigcom266        0.00000 -4.496119e-01
bigcom269        0.00000 -5.366257e-01
bigcom272        0.00000 -7.860095e-01
bigcom274        0.00000  2.960143e+00
bigcom281        0.00000  5.779690e+00
bigcom291        0.00000 -5.220439e-01
bigcom292        0.00000 -3.737795e-01
bigcom295        0.00000  0.000000e+00
bigcom299        0.00000 -4.815448e-01
bigcom301        0.00000 -3.993634e-01
bigcom306        0.00000 -7.100941e-01
bigcom309        0.00000 -1.460526e-01
bigcom314        0.00000 -2.090490e-01
bigcom321        0.00000 -8.180660e-01
bigcom341        0.00000 -4.549443e-01
bigcom350        0.00000 -9.508830e-01
bigcom353        0.00000 -6.764941e-01
bigcom359        0.00000 -6.330177e-01
bigcom363        0.00000  0.000000e+00
bigcom365        0.00000 -1.680317e-01
bigcom385        0.00000 -3.575161e-01
bigcom386        0.00000  0.000000e+00
bigcom408        0.00000 -3.119657e-02
bigcom412        0.00000 -7.131155e-01
bigcom480        0.00000 -5.696733e-01
spin_vertex      0.00000 -5.048688e-02
membership_s1    0.00000 -8.379931e-03
membership_s3    0.00000 -1.076368e+00
membership_s4    0.00000  9.815382e-01
membership_s5    0.00000  3.422645e-01
membership_s6    0.00000  4.105871e-01
membership_s7    0.00000  1.603421e-01
membership_s8    0.00000 -7.297011e-01
membership_s9    0.00000 -8.511495e-01
membership_s11   0.00000 -6.819277e-01
membership_s12   0.00000 -8.057814e-01
membership_s14   0.00000  2.670614e+00
membership_s15   0.00000 -1.304519e+00
membership_s16   0.00000  2.409701e+00
membership_s17   0.00000 -7.046842e-01
membership_s18   0.00000 -2.591340e+00
membership_s20   0.00000 -4.060306e-01
membership_s21   0.00000  1.324718e-01
membership_s22   0.00000 -3.723154e+00
membership_s24   0.00000 -6.699553e-01
membership_s25   0.00000 -5.057689e-01
membership_s26   0.00000 -2.620157e+00
membership_s27   0.00000 -2.682371e-01
membership_s28   0.00000 -7.064862e-01
membership_s30   0.00000 -2.319839e-02
membership_s31   0.00000  4.556414e-01
membership_s32   0.00000  8.113180e-02
membership_s33   0.00000 -3.749115e-01
membership_s36   0.00000  2.002211e-01
membership_s37   0.00000 -1.686222e+00
V1               0.00000  0.000000e+00
V2               0.00000  1.209103e+00
pdi              0.00000  1.835038e+03
adhesion         0.00000  1.196728e-05
cohesion         0.00000 -2.188986e-05
inner            0.00000 -2.139130e-06
outer            0.00000 -8.344467e-07
ioratio          0.00000  4.277059e-02
comsize          0.00000  3.222856e-04
[1] "Dataset: low_C Model GBM, run: 8 of 10 2015-06-22 18:41:18"
Iter   TrainDeviance   ValidDeviance   StepSize   Improve
     1        0.1375            -nan     0.0100    0.0001
     2        0.1360            -nan     0.0100    0.0002
     3        0.1346            -nan     0.0100    0.0002
     4        0.1336            -nan     0.0100   -0.0001
     5        0.1328            -nan     0.0100   -0.0001
     6        0.1322            -nan     0.0100   -0.0001
     7        0.1312            -nan     0.0100   -0.0001
     8        0.1302            -nan     0.0100    0.0001
     9        0.1292            -nan     0.0100    0.0000
    10        0.1278            -nan     0.0100    0.0000
    20        0.1187            -nan     0.0100    0.0000
    25        0.1152            -nan     0.0100   -0.0000

[1] "GBM variable coefficients"
                            var    rel.inf
inner                     inner 4.80000678
membership_s4     membership_s4 4.33849082
bet                         bet 3.84410816
comsize                 comsize 3.68618337
pagerank               pagerank 3.60722872
V1                           V1 3.28730510
outer                     outer 3.10974697
orbit28                 orbit28 2.77514887
ratio5                   ratio5 2.74265393
ioratio                 ioratio 2.63221108
orbit45                 orbit45 2.46662104
graph15                 graph15 2.45308075
graph23                 graph23 2.44466422
ratio1                   ratio1 2.20710383
orbit18                 orbit18 2.14939101
fifth                     fifth 2.06508049
orbit51                 orbit51 2.05586402
graph10                 graph10 2.01235027
graph20                 graph20 1.81913887
orbit21                 orbit21 1.73805867
coreness               coreness 1.59806619
orbit38                 orbit38 1.42450182
orbit17                 orbit17 1.30523414
graph5                   graph5 1.30231242
graph13                 graph13 1.22706615
V2                           V2 1.22338245
constraint           constraint 1.21349694
fourth                   fourth 1.18430945
knn                         knn 1.17865814
orbit53                 orbit53 1.16869300
orbit63                 orbit63 1.07924918
graph17                 graph17 1.04467816
ratio6                   ratio6 1.01841878
orbit2                   orbit2 1.01555269
graph11                 graph11 1.01384722
orbit57                 orbit57 0.94846666
cohesion               cohesion 0.94260346
bigcom40               bigcom40 0.91330741
orbit5                   orbit5 0.87195259
graph16                 graph16 0.80109605
graph7                   graph7 0.79785560
orbit4                   orbit4 0.78133641
upto_sixth           upto_sixth 0.74742747
orbit16                 orbit16 0.73415294
orbit30                 orbit30 0.73208432
walktrap_vertex walktrap_vertex 0.73038277
ratio2                   ratio2 0.68665851
ratio3                   ratio3 0.66435435
orbit1                   orbit1 0.63885506
bigcom4                 bigcom4 0.63676565
orbit46                 orbit46 0.60717638
orbit58                 orbit58 0.58282932
orbit50                 orbit50 0.56717136
orbit20                 orbit20 0.54092836
graph18                 graph18 0.52551924
orbit7                   orbit7 0.50898419
second                   second 0.50459076
orbit36                 orbit36 0.49563538
upto_third           upto_third 0.49345696
ecc                         ecc 0.48959370
upto_fifth           upto_fifth 0.45636002
orbit42                 orbit42 0.45477809
graph6                   graph6 0.44063186
orbit39                 orbit39 0.43490857
graph4                   graph4 0.43418052
adhesion               adhesion 0.41617378
orbit68                 orbit68 0.40543438
orbit25                 orbit25 0.39417694
orbit27                 orbit27 0.37398264
hubscore               hubscore 0.34422763
orbit24                 orbit24 0.27113593
graph1                   graph1 0.26044543
graph27                 graph27 0.25503862
bigcom28               bigcom28 0.24593060
graph28                 graph28 0.24321449
orbit13                 orbit13 0.23723499
evcent                   evcent 0.23707879
orbit66                 orbit66 0.23213993
graph21                 graph21 0.22281125
orbit9                   orbit9 0.22265693
graph9                   graph9 0.21214539
bigcom1                 bigcom1 0.20900189
graph19                 graph19 0.19546195
orbit71                 orbit71 0.19266948
orbit64                 orbit64 0.18513490
orbit62                 orbit62 0.16303904
orbit59                 orbit59 0.16286311
orbit32                 orbit32 0.13743218
membership_s5     membership_s5 0.13303496
trans                     trans 0.12798171
bigcom21               bigcom21 0.12645572
orbit56                 orbit56 0.12329129
orbit47                 orbit47 0.11830064
graph2                   graph2 0.09159693
orbit67                 orbit67 0.06396087
graph0                   graph0 0.00000000
graph3                   graph3 0.00000000
graph8                   graph8 0.00000000
graph12                 graph12 0.00000000
graph14                 graph14 0.00000000
graph22                 graph22 0.00000000
graph24                 graph24 0.00000000
graph25                 graph25 0.00000000
graph26                 graph26 0.00000000
graph29                 graph29 0.00000000
orbit0                   orbit0 0.00000000
orbit3                   orbit3 0.00000000
orbit6                   orbit6 0.00000000
orbit8                   orbit8 0.00000000
orbit10                 orbit10 0.00000000
orbit11                 orbit11 0.00000000
orbit12                 orbit12 0.00000000
orbit14                 orbit14 0.00000000
orbit15                 orbit15 0.00000000
orbit19                 orbit19 0.00000000
orbit22                 orbit22 0.00000000
orbit23                 orbit23 0.00000000
orbit26                 orbit26 0.00000000
orbit29                 orbit29 0.00000000
orbit31                 orbit31 0.00000000
orbit33                 orbit33 0.00000000
orbit34                 orbit34 0.00000000
orbit35                 orbit35 0.00000000
orbit37                 orbit37 0.00000000
orbit40                 orbit40 0.00000000
orbit41                 orbit41 0.00000000
orbit43                 orbit43 0.00000000
orbit44                 orbit44 0.00000000
orbit48                 orbit48 0.00000000
orbit49                 orbit49 0.00000000
orbit52                 orbit52 0.00000000
orbit54                 orbit54 0.00000000
orbit55                 orbit55 0.00000000
orbit60                 orbit60 0.00000000
orbit61                 orbit61 0.00000000
orbit65                 orbit65 0.00000000
orbit69                 orbit69 0.00000000
orbit70                 orbit70 0.00000000
orbit72                 orbit72 0.00000000
AP                           AP 0.00000000
eccrad                   eccrad 0.00000000
close                     close 0.00000000
first                     first 0.00000000
upto_second         upto_second 0.00000000
upto_fourth         upto_fourth 0.00000000
third                     third 0.00000000
sixth                     sixth 0.00000000
ratio4                   ratio4 0.00000000
selfinter             selfinter 0.00000000
bigcom2                 bigcom2 0.00000000
bigcom3                 bigcom3 0.00000000
bigcom6                 bigcom6 0.00000000
bigcom8                 bigcom8 0.00000000
bigcom9                 bigcom9 0.00000000
bigcom11               bigcom11 0.00000000
bigcom13               bigcom13 0.00000000
bigcom15               bigcom15 0.00000000
bigcom16               bigcom16 0.00000000
bigcom22               bigcom22 0.00000000
bigcom24               bigcom24 0.00000000
bigcom26               bigcom26 0.00000000
bigcom30               bigcom30 0.00000000
bigcom31               bigcom31 0.00000000
bigcom32               bigcom32 0.00000000
bigcom33               bigcom33 0.00000000
bigcom34               bigcom34 0.00000000
bigcom36               bigcom36 0.00000000
bigcom37               bigcom37 0.00000000
bigcom38               bigcom38 0.00000000
bigcom39               bigcom39 0.00000000
bigcom43               bigcom43 0.00000000
bigcom44               bigcom44 0.00000000
bigcom46               bigcom46 0.00000000
bigcom47               bigcom47 0.00000000
bigcom49               bigcom49 0.00000000
bigcom50               bigcom50 0.00000000
bigcom51               bigcom51 0.00000000
bigcom52               bigcom52 0.00000000
bigcom54               bigcom54 0.00000000
bigcom56               bigcom56 0.00000000
bigcom62               bigcom62 0.00000000
bigcom66               bigcom66 0.00000000
bigcom68               bigcom68 0.00000000
bigcom69               bigcom69 0.00000000
bigcom71               bigcom71 0.00000000
bigcom72               bigcom72 0.00000000
bigcom73               bigcom73 0.00000000
bigcom74               bigcom74 0.00000000
bigcom75               bigcom75 0.00000000
bigcom76               bigcom76 0.00000000
bigcom77               bigcom77 0.00000000
bigcom79               bigcom79 0.00000000
bigcom80               bigcom80 0.00000000
bigcom82               bigcom82 0.00000000
bigcom83               bigcom83 0.00000000
bigcom84               bigcom84 0.00000000
bigcom85               bigcom85 0.00000000
bigcom87               bigcom87 0.00000000
bigcom89               bigcom89 0.00000000
bigcom91               bigcom91 0.00000000
bigcom92               bigcom92 0.00000000
bigcom93               bigcom93 0.00000000
bigcom96               bigcom96 0.00000000
bigcom97               bigcom97 0.00000000
bigcom98               bigcom98 0.00000000
bigcom99               bigcom99 0.00000000
bigcom101             bigcom101 0.00000000
bigcom104             bigcom104 0.00000000
bigcom106             bigcom106 0.00000000
bigcom109             bigcom109 0.00000000
bigcom113             bigcom113 0.00000000
bigcom116             bigcom116 0.00000000
bigcom120             bigcom120 0.00000000
bigcom123             bigcom123 0.00000000
bigcom126             bigcom126 0.00000000
bigcom127             bigcom127 0.00000000
bigcom137             bigcom137 0.00000000
bigcom139             bigcom139 0.00000000
bigcom140             bigcom140 0.00000000
bigcom143             bigcom143 0.00000000
bigcom145             bigcom145 0.00000000
bigcom146             bigcom146 0.00000000
bigcom147             bigcom147 0.00000000
bigcom149             bigcom149 0.00000000
bigcom153             bigcom153 0.00000000
bigcom154             bigcom154 0.00000000
bigcom156             bigcom156 0.00000000
bigcom157             bigcom157 0.00000000
bigcom158             bigcom158 0.00000000
bigcom160             bigcom160 0.00000000
bigcom161             bigcom161 0.00000000
bigcom162             bigcom162 0.00000000
bigcom164             bigcom164 0.00000000
bigcom166             bigcom166 0.00000000
bigcom167             bigcom167 0.00000000
bigcom171             bigcom171 0.00000000
bigcom173             bigcom173 0.00000000
bigcom175             bigcom175 0.00000000
bigcom176             bigcom176 0.00000000
bigcom177             bigcom177 0.00000000
bigcom178             bigcom178 0.00000000
bigcom180             bigcom180 0.00000000
bigcom181             bigcom181 0.00000000
bigcom184             bigcom184 0.00000000
bigcom186             bigcom186 0.00000000
bigcom187             bigcom187 0.00000000
bigcom189             bigcom189 0.00000000
bigcom194             bigcom194 0.00000000
bigcom195             bigcom195 0.00000000
bigcom196             bigcom196 0.00000000
bigcom204             bigcom204 0.00000000
bigcom205             bigcom205 0.00000000
bigcom212             bigcom212 0.00000000
bigcom214             bigcom214 0.00000000
bigcom222             bigcom222 0.00000000
bigcom223             bigcom223 0.00000000
bigcom226             bigcom226 0.00000000
bigcom227             bigcom227 0.00000000
bigcom229             bigcom229 0.00000000
bigcom233             bigcom233 0.00000000
bigcom236             bigcom236 0.00000000
bigcom237             bigcom237 0.00000000
bigcom246             bigcom246 0.00000000
bigcom248             bigcom248 0.00000000
bigcom249             bigcom249 0.00000000
bigcom250             bigcom250 0.00000000
bigcom254             bigcom254 0.00000000
bigcom266             bigcom266 0.00000000
bigcom269             bigcom269 0.00000000
bigcom272             bigcom272 0.00000000
bigcom274             bigcom274 0.00000000
bigcom281             bigcom281 0.00000000
bigcom291             bigcom291 0.00000000
bigcom292             bigcom292 0.00000000
bigcom295             bigcom295 0.00000000
bigcom299             bigcom299 0.00000000
bigcom301             bigcom301 0.00000000
bigcom306             bigcom306 0.00000000
bigcom309             bigcom309 0.00000000
bigcom314             bigcom314 0.00000000
bigcom321             bigcom321 0.00000000
bigcom341             bigcom341 0.00000000
bigcom350             bigcom350 0.00000000
bigcom353             bigcom353 0.00000000
bigcom359             bigcom359 0.00000000
bigcom363             bigcom363 0.00000000
bigcom365             bigcom365 0.00000000
bigcom385             bigcom385 0.00000000
bigcom386             bigcom386 0.00000000
bigcom408             bigcom408 0.00000000
bigcom412             bigcom412 0.00000000
bigcom480             bigcom480 0.00000000
spin_vertex         spin_vertex 0.00000000
membership_s1     membership_s1 0.00000000
membership_s3     membership_s3 0.00000000
membership_s6     membership_s6 0.00000000
membership_s7     membership_s7 0.00000000
membership_s8     membership_s8 0.00000000
membership_s9     membership_s9 0.00000000
membership_s11   membership_s11 0.00000000
membership_s12   membership_s12 0.00000000
membership_s14   membership_s14 0.00000000
membership_s15   membership_s15 0.00000000
membership_s16   membership_s16 0.00000000
membership_s17   membership_s17 0.00000000
membership_s18   membership_s18 0.00000000
membership_s20   membership_s20 0.00000000
membership_s21   membership_s21 0.00000000
membership_s22   membership_s22 0.00000000
membership_s24   membership_s24 0.00000000
membership_s25   membership_s25 0.00000000
membership_s26   membership_s26 0.00000000
membership_s27   membership_s27 0.00000000
membership_s28   membership_s28 0.00000000
membership_s30   membership_s30 0.00000000
membership_s31   membership_s31 0.00000000
membership_s32   membership_s32 0.00000000
membership_s33   membership_s33 0.00000000
membership_s36   membership_s36 0.00000000
membership_s37   membership_s37 0.00000000
pdi                         pdi 0.00000000
[1] "Dataset: low_C Model RF, run: 8 of 10 2015-06-22 18:41:32"
     |      Out-of-bag   |
Tree |      MSE  %Var(y) |
   1 |  0.02341   182.22 |
   2 |  0.02394   186.36 |
   3 |  0.02254   175.40 |
   4 |  0.02099   163.40 |
   5 |  0.02061   160.38 |
   6 |  0.01985   154.45 |
   7 |  0.01884   146.62 |
   8 |  0.01836   142.88 |
   9 |  0.01726   134.30 |
  10 |   0.0171   133.10 |
  11 |  0.01678   130.61 |
  12 |  0.01652   128.57 |
  13 |  0.01599   124.42 |
  14 |  0.01585   123.38 |
  15 |  0.01568   122.01 |
  16 |  0.01556   121.07 |
  17 |  0.01555   121.05 |
  18 |  0.01541   119.94 |
  19 |  0.01539   119.77 |
  20 |   0.0153   119.08 |
  21 |  0.01522   118.48 |
  22 |  0.01512   117.68 |
  23 |    0.015   116.74 |
  24 |  0.01493   116.21 |
  25 |  0.01488   115.84 |
  26 |  0.01484   115.48 |
  27 |  0.01476   114.86 |
  28 |  0.01475   114.76 |
  29 |  0.01471   114.47 |
  30 |  0.01467   114.19 |
  31 |  0.01466   114.12 |
  32 |  0.01461   113.71 |
  33 |  0.01454   113.17 |
  34 |  0.01454   113.13 |
  35 |   0.0145   112.86 |
  36 |   0.0145   112.88 |
  37 |  0.01447   112.62 |
  38 |  0.01442   112.21 |
  39 |  0.01437   111.86 |
  40 |  0.01436   111.80 |
  41 |  0.01437   111.85 |
  42 |  0.01435   111.71 |
  43 |  0.01433   111.52 |
  44 |  0.01434   111.62 |
  45 |   0.0143   111.33 |
  46 |   0.0143   111.31 |
  47 |  0.01428   111.13 |
  48 |  0.01426   111.02 |
  49 |  0.01422   110.64 |
  50 |  0.01422   110.64 |
  51 |   0.0142   110.50 |
  52 |  0.01419   110.45 |
  53 |  0.01422   110.67 |
  54 |  0.01417   110.27 |
  55 |  0.01418   110.33 |
  56 |   0.0142   110.50 |
  57 |  0.01421   110.62 |
  58 |  0.01419   110.43 |
  59 |  0.01419   110.40 |
  60 |  0.01418   110.36 |
  61 |  0.01415   110.16 |
  62 |  0.01414   110.09 |
  63 |  0.01412   109.89 |
  64 |  0.01412   109.93 |
  65 |  0.01411   109.79 |
  66 |  0.01411   109.81 |
  67 |  0.01409   109.67 |
  68 |  0.01409   109.67 |
  69 |   0.0141   109.70 |
  70 |   0.0141   109.73 |
  71 |  0.01411   109.84 |
  72 |  0.01411   109.84 |
  73 |  0.01411   109.80 |
  74 |  0.01411   109.79 |
  75 |  0.01411   109.81 |
  76 |  0.01414   110.05 |
  77 |  0.01412   109.88 |
  78 |  0.01411   109.82 |
  79 |   0.0141   109.70 |
  80 |   0.0141   109.73 |
  81 |  0.01411   109.82 |
  82 |   0.0141   109.75 |
  83 |  0.01407   109.53 |
  84 |  0.01406   109.46 |
  85 |  0.01407   109.50 |
  86 |  0.01408   109.58 |
  87 |  0.01406   109.44 |
  88 |  0.01406   109.43 |
  89 |  0.01405   109.31 |
  90 |  0.01403   109.17 |
  91 |  0.01402   109.08 |
  92 |  0.01401   109.02 |
  93 |    0.014   108.95 |
  94 |    0.014   108.94 |
  95 |    0.014   108.98 |
  96 |    0.014   108.95 |
  97 |    0.014   108.92 |
  98 |    0.014   108.95 |
  99 |    0.014   108.93 |
 100 |  0.01399   108.87 |
[1] "Random Forest variable coefficients"
                      %IncMSE IncNodePurity
graph0           1.449519e-05  4.562177e-02
graph1           4.799491e-03  4.933834e-01
graph2           4.012710e-05  1.178973e-01
graph3           3.939847e-03  5.729044e-01
graph4           2.850112e-03  3.692740e-01
graph5           7.038096e-04  3.421927e-01
graph6           4.123898e-03  3.415694e-01
graph7           3.924407e-04  1.843169e-01
graph8           1.454839e-05  2.477193e-01
graph9           4.523483e-03  4.281757e-01
graph10          1.005189e-02  4.661407e-01
graph11          3.076346e-03  4.896122e-01
graph12          7.979131e-03  3.543741e-01
graph13          6.743202e-03  4.660047e-01
graph14          4.941075e-03  3.872399e-01
graph15          3.992411e-03  3.596250e-01
graph16          8.742705e-03  5.043396e-01
graph17          8.615165e-03  4.319543e-01
graph18          4.888909e-04  2.253767e-01
graph19          5.025033e-03  4.962815e-01
graph20          3.519526e-03  5.833663e-01
graph21          6.335008e-03  4.903200e-01
graph22          1.181399e-04  6.644055e-02
graph23          1.295263e-02  6.817851e-01
graph24          4.320346e-05  3.714365e-02
graph25          1.389936e-03  2.169548e-01
graph26          5.000786e-04  1.437655e-01
graph27         -8.168322e-06  8.955679e-02
graph28          1.375681e-04  4.991201e-02
graph29          3.273589e-06  1.687616e-02
orbit0           1.819310e-05  6.185146e-02
orbit1           2.732686e-03  2.957378e-01
orbit2           2.725193e-04  1.858020e-01
orbit3          -1.426230e-05  8.349253e-02
orbit4           1.500653e-03  3.410762e-01
orbit5           4.998501e-03  6.956553e-01
orbit6           6.616993e-03  4.975368e-01
orbit7           4.098814e-05  1.210011e-01
orbit8           1.503673e-03  3.049068e-01
orbit9           4.949577e-03  3.700960e-01
orbit10          3.717370e-04  1.177390e-01
orbit11          4.656754e-05  2.539688e-01
orbit12          2.227353e-04  1.041800e-01
orbit13          4.796738e-05  1.591943e-02
orbit14          1.005303e-05  2.596772e-01
orbit15          1.876447e-03  4.172316e-01
orbit16          6.918757e-03  7.195347e-01
orbit17          4.501918e-03  4.431775e-01
orbit18          9.011162e-03  1.071518e+00
orbit19          4.200693e-03  3.849014e-01
orbit20          2.159016e-03  5.743233e-01
orbit21          1.071259e-03  5.867837e-01
orbit22          3.665050e-03  4.635095e-01
orbit23          2.822636e-04  2.470004e-01
orbit24          5.175939e-03  5.186531e-01
orbit25          9.757304e-04  1.216423e-01
orbit26          3.952061e-04  1.136954e-01
orbit27          5.971491e-03  7.100462e-01
orbit28          1.332570e-02  6.175176e-01
orbit29          2.903914e-04  1.468603e-01
orbit30          8.505375e-05  3.608081e-01
orbit31          2.525325e-03  4.326191e-01
orbit32          1.394873e-03  1.284696e-01
orbit33          7.307093e-05  4.668055e-02
orbit34          5.971724e-03  4.411143e-01
orbit35          8.133842e-03  4.747978e-01
orbit36          1.232904e-03  5.163266e-01
orbit37          1.626286e-03  3.888504e-01
orbit38          2.161273e-03  5.062717e-01
orbit39          5.668556e-03  5.576440e-01
orbit40          1.296845e-04  8.375888e-02
orbit41          1.128858e-03  2.997930e-02
orbit42         -7.232551e-06  3.561154e-02
orbit43          1.726328e-03  1.344297e-01
orbit44          2.037296e-05  1.105324e-01
orbit45          5.846113e-03  4.594583e-01
orbit46          2.928917e-04  3.303377e-01
orbit47          1.459923e-04  8.349046e-02
orbit48          1.357714e-03  1.629088e-01
orbit49          2.752186e-03  4.871616e-01
orbit50         -1.718213e-06  2.912387e-01
orbit51          1.541151e-02  5.036163e-01
orbit52          9.410943e-04  1.563264e-01
orbit53          1.369529e-03  2.637914e-01
orbit54          8.260455e-05  7.253749e-02
orbit55          4.992366e-05  5.469812e-02
orbit56          1.130083e-02  7.574700e-01
orbit57          3.320547e-04  1.910185e-01
orbit58          5.396680e-05  4.009503e-02
orbit59          1.016692e-04  1.593071e-01
orbit60          0.000000e+00  3.333333e-04
orbit61          0.000000e+00  0.000000e+00
orbit62          4.389498e-04  1.249433e-01
orbit63          8.394367e-04  6.036285e-02
orbit64          1.764336e-05  1.763889e-02
orbit65          3.651382e-04  1.682030e-01
orbit66          8.855211e-05  6.337374e-02
orbit67          2.409497e-05  2.715598e-02
orbit68          1.678011e-04  8.232780e-02
orbit69          0.000000e+00  0.000000e+00
orbit70          1.496497e-04  7.028691e-02
orbit71          4.247577e-06  1.034229e-01
orbit72          1.209271e-05  2.164142e-02
AP               1.299843e-05  5.902706e-02
bet              4.733853e-03  1.168859e+00
ecc              8.236352e-05  5.395808e-02
eccrad           7.137261e-05  2.147279e-02
close            1.871970e-03  2.875850e-01
constraint       2.337876e-03  5.070862e-01
coreness         7.987287e-04  4.852524e-01
knn              3.052683e-03  5.279429e-01
hubscore         3.283177e-03  4.946427e-01
pagerank         3.765384e-03  9.796870e-01
trans            1.951522e-04  6.253723e-02
evcent           2.695996e-03  4.612698e-01
first            4.294814e-06  4.222222e-02
upto_second      2.100943e-03  3.051899e-01
upto_third       4.764158e-03  4.139005e-01
upto_fourth      1.538086e-03  4.361988e-01
upto_fifth       3.892941e-03  4.268581e-01
upto_sixth       2.332570e-03  3.195213e-01
second           1.726813e-03  2.797796e-01
third            5.441304e-03  6.116287e-01
fourth           6.080023e-03  8.534787e-01
fifth            2.793468e-03  1.029192e+00
sixth            3.854814e-03  7.359422e-01
ratio1           4.440773e-03  4.365324e-01
ratio2           5.152752e-03  1.093114e+00
ratio3           8.329962e-03  7.521916e-01
ratio4           4.313518e-03  9.968005e-01
ratio5           6.485754e-03  1.494176e+00
ratio6           6.273883e-03  6.213288e-01
selfinter        5.403596e-06  5.872443e-02
walktrap_vertex  2.250287e-04  4.767641e-01
bigcom1          9.235922e-05  1.601850e-01
bigcom2          0.000000e+00  0.000000e+00
bigcom3          0.000000e+00  0.000000e+00
bigcom4          4.085442e-03  1.731953e-01
bigcom6          0.000000e+00  0.000000e+00
bigcom8         -1.348871e-05  1.023920e-01
bigcom9          0.000000e+00  0.000000e+00
bigcom11         0.000000e+00  8.333333e-03
bigcom13         0.000000e+00  0.000000e+00
bigcom15         2.208500e-04  3.015434e-01
bigcom16         0.000000e+00  0.000000e+00
bigcom21        -3.012320e-05  9.307098e-02
bigcom22         0.000000e+00  0.000000e+00
bigcom24        -9.009136e-06  3.808351e-01
bigcom26         0.000000e+00  0.000000e+00
bigcom28        -9.641864e-05  2.245890e-01
bigcom30         0.000000e+00  0.000000e+00
bigcom31         0.000000e+00  0.000000e+00
bigcom32         0.000000e+00  0.000000e+00
bigcom33         0.000000e+00  0.000000e+00
bigcom34         0.000000e+00  0.000000e+00
bigcom36        -2.178188e-05  1.773869e-01
bigcom37         0.000000e+00  0.000000e+00
bigcom38         0.000000e+00  0.000000e+00
bigcom39         0.000000e+00  0.000000e+00
bigcom40        -2.914762e-05  2.129063e-01
bigcom43         0.000000e+00  0.000000e+00
bigcom44         0.000000e+00  0.000000e+00
bigcom46         0.000000e+00  0.000000e+00
bigcom47         0.000000e+00  0.000000e+00
bigcom49        -7.929688e-06  4.309634e-01
bigcom50         0.000000e+00  0.000000e+00
bigcom51         0.000000e+00  0.000000e+00
bigcom52         0.000000e+00  0.000000e+00
bigcom54         0.000000e+00  0.000000e+00
bigcom56         0.000000e+00  6.938894e-20
bigcom62         0.000000e+00  0.000000e+00
bigcom66         0.000000e+00  0.000000e+00
bigcom68         0.000000e+00  0.000000e+00
bigcom69         0.000000e+00  0.000000e+00
bigcom71         0.000000e+00  0.000000e+00
bigcom72         0.000000e+00  0.000000e+00
bigcom73         0.000000e+00  0.000000e+00
bigcom74         0.000000e+00  0.000000e+00
bigcom75         0.000000e+00  0.000000e+00
bigcom76         0.000000e+00  0.000000e+00
bigcom77         0.000000e+00  0.000000e+00
bigcom79         0.000000e+00  0.000000e+00
bigcom80         0.000000e+00  0.000000e+00
bigcom82         0.000000e+00  0.000000e+00
bigcom83         0.000000e+00  0.000000e+00
bigcom84         0.000000e+00  0.000000e+00
bigcom85         0.000000e+00  0.000000e+00
bigcom87         0.000000e+00  0.000000e+00
bigcom89         0.000000e+00  0.000000e+00
bigcom91         0.000000e+00  0.000000e+00
bigcom92         0.000000e+00  0.000000e+00
bigcom93         0.000000e+00  2.775558e-19
bigcom96         0.000000e+00  0.000000e+00
bigcom97         0.000000e+00  0.000000e+00
bigcom98         0.000000e+00  1.387779e-19
bigcom99         0.000000e+00  0.000000e+00
bigcom101        0.000000e+00  0.000000e+00
bigcom104        0.000000e+00  0.000000e+00
bigcom106        0.000000e+00  0.000000e+00
bigcom109        0.000000e+00  0.000000e+00
bigcom113        0.000000e+00  0.000000e+00
bigcom116        0.000000e+00  0.000000e+00
bigcom120        0.000000e+00  0.000000e+00
bigcom123        0.000000e+00  0.000000e+00
bigcom126        0.000000e+00  0.000000e+00
bigcom127       -1.310715e-05  4.888720e-01
bigcom137        0.000000e+00  0.000000e+00
bigcom139        0.000000e+00  0.000000e+00
bigcom140        0.000000e+00  0.000000e+00
bigcom143        0.000000e+00  0.000000e+00
bigcom145        1.844884e-05  3.771037e-01
bigcom146        0.000000e+00  0.000000e+00
bigcom147        0.000000e+00  0.000000e+00
bigcom149        0.000000e+00  5.453039e-01
bigcom153        0.000000e+00  0.000000e+00
bigcom154        0.000000e+00  0.000000e+00
bigcom156        0.000000e+00  0.000000e+00
bigcom157        0.000000e+00  0.000000e+00
bigcom158        0.000000e+00  0.000000e+00
bigcom160        0.000000e+00  0.000000e+00
bigcom161        0.000000e+00  0.000000e+00
bigcom162        0.000000e+00  0.000000e+00
bigcom164        0.000000e+00  0.000000e+00
bigcom166        0.000000e+00  0.000000e+00
bigcom167        0.000000e+00  0.000000e+00
bigcom171        0.000000e+00  0.000000e+00
bigcom173        0.000000e+00  0.000000e+00
bigcom175        0.000000e+00  0.000000e+00
bigcom176        0.000000e+00  0.000000e+00
bigcom177        0.000000e+00  0.000000e+00
bigcom178        0.000000e+00  0.000000e+00
bigcom180        0.000000e+00  0.000000e+00
bigcom181        0.000000e+00  0.000000e+00
bigcom184        0.000000e+00  0.000000e+00
bigcom186        0.000000e+00  0.000000e+00
bigcom187        0.000000e+00  0.000000e+00
bigcom189        0.000000e+00  0.000000e+00
bigcom194        0.000000e+00  0.000000e+00
bigcom195        0.000000e+00  0.000000e+00
bigcom196       -4.262575e-06  6.454676e-01
bigcom204        0.000000e+00  0.000000e+00
bigcom205        0.000000e+00  0.000000e+00
bigcom212        0.000000e+00  0.000000e+00
bigcom214        0.000000e+00  0.000000e+00
bigcom222        0.000000e+00  0.000000e+00
bigcom223        0.000000e+00  0.000000e+00
bigcom226        0.000000e+00  0.000000e+00
bigcom227        0.000000e+00  0.000000e+00
bigcom229        0.000000e+00  0.000000e+00
bigcom233        0.000000e+00  0.000000e+00
bigcom236        0.000000e+00  0.000000e+00
bigcom237        0.000000e+00  0.000000e+00
bigcom246        0.000000e+00  0.000000e+00
bigcom248        0.000000e+00  0.000000e+00
bigcom249        0.000000e+00  0.000000e+00
bigcom250        0.000000e+00  0.000000e+00
bigcom254        0.000000e+00  0.000000e+00
bigcom266        0.000000e+00  0.000000e+00
bigcom269        0.000000e+00  0.000000e+00
bigcom272        0.000000e+00  0.000000e+00
bigcom274        0.000000e+00  0.000000e+00
bigcom281       -3.801381e-06  5.254536e-01
bigcom291        0.000000e+00  0.000000e+00
bigcom292       -3.477655e-05  5.745497e-01
bigcom295        0.000000e+00  0.000000e+00
bigcom299        0.000000e+00  0.000000e+00
bigcom301        0.000000e+00  0.000000e+00
bigcom306        0.000000e+00  0.000000e+00
bigcom309        0.000000e+00  0.000000e+00
bigcom314        0.000000e+00  0.000000e+00
bigcom321        0.000000e+00  0.000000e+00
bigcom341        0.000000e+00  0.000000e+00
bigcom350        0.000000e+00  0.000000e+00
bigcom353        0.000000e+00  0.000000e+00
bigcom359        0.000000e+00  0.000000e+00
bigcom363        0.000000e+00  0.000000e+00
bigcom365        0.000000e+00  0.000000e+00
bigcom385        0.000000e+00  0.000000e+00
bigcom386        0.000000e+00  0.000000e+00
bigcom408        0.000000e+00  0.000000e+00
bigcom412        0.000000e+00  0.000000e+00
bigcom480        0.000000e+00  0.000000e+00
spin_vertex      1.231082e-03  3.191072e-01
membership_s1    3.968659e-06  2.447662e-02
membership_s3    0.000000e+00  0.000000e+00
membership_s4    4.908981e-04  4.391023e-01
membership_s5    9.546131e-05  2.315172e-01
membership_s6    7.096753e-05  5.562328e-02
membership_s7   -1.578654e-05  3.541362e-02
membership_s8    0.000000e+00  0.000000e+00
membership_s9    0.000000e+00  0.000000e+00
membership_s11   0.000000e+00  0.000000e+00
membership_s12   0.000000e+00  0.000000e+00
membership_s14   1.176855e-04  9.518649e-01
membership_s15   0.000000e+00  0.000000e+00
membership_s16   1.070594e-04  2.727857e-01
membership_s17   0.000000e+00  0.000000e+00
membership_s18   0.000000e+00  0.000000e+00
membership_s20   0.000000e+00  0.000000e+00
membership_s21   8.508677e-05  1.803026e-01
membership_s22   0.000000e+00  0.000000e+00
membership_s24   0.000000e+00  0.000000e+00
membership_s25   0.000000e+00  0.000000e+00
membership_s26   0.000000e+00  3.686287e-20
membership_s27   3.591162e-06  8.163280e-02
membership_s28   0.000000e+00  0.000000e+00
membership_s30   2.550050e-05  8.013036e-02
membership_s31   2.307972e-05  2.469878e-01
membership_s32   1.124489e-04  8.477129e-02
membership_s33   0.000000e+00  0.000000e+00
membership_s36   4.251767e-05  2.768623e-01
membership_s37   0.000000e+00  0.000000e+00
V1               3.253333e-03  1.128146e+00
V2               7.734202e-04  9.370534e-01
pdi             -1.379062e-05  5.123137e-02
adhesion         4.024912e-03  8.634720e-01
cohesion         3.748340e-03  1.015915e+00
inner            3.364578e-03  1.259441e+00
outer            1.220525e-03  1.445040e+00
ioratio          3.561508e-03  1.034901e+00
comsize          9.487505e-04  1.217643e+00
[1] "Dataset: low_C Model GLM, run: 8 of 10 2015-06-22 18:43:46"
[1] "glmnet variable coefficients"
                     [,1]          [,2]
(Intercept)     -4.328294 -5.774274e+00
graph0           0.000000 -1.464639e-04
graph1           0.000000 -3.245108e-05
graph2           0.000000  3.922176e-04
graph3           0.000000  1.316907e-06
graph4           0.000000  0.000000e+00
graph5           0.000000 -6.589636e-04
graph6           0.000000 -8.075616e-05
graph7           0.000000 -1.441575e-03
graph8           0.000000 -1.063837e-01
graph9           0.000000  0.000000e+00
graph10          0.000000  0.000000e+00
graph11          0.000000 -1.839898e-11
graph12          0.000000  4.966839e-07
graph13          0.000000  1.244237e-06
graph14          0.000000 -1.153784e-10
graph15          0.000000  1.677172e-04
graph16          0.000000 -6.577675e-07
graph17          0.000000  0.000000e+00
graph18          0.000000 -4.404795e-06
graph19          0.000000  8.158175e-06
graph20          0.000000  2.506058e-05
graph21          0.000000 -9.454190e-06
graph22          0.000000  0.000000e+00
graph23          0.000000  1.117258e-05
graph24          0.000000  1.895666e-05
graph25          0.000000 -3.469595e-03
graph26          0.000000 -8.868704e-05
graph27          0.000000  1.407699e-02
graph28          0.000000 -6.031037e-03
graph29          0.000000 -1.340285e-01
orbit0           0.000000  6.511349e-04
orbit1           0.000000 -2.389629e-05
orbit2           0.000000 -3.017851e-02
orbit3           0.000000  8.201865e-04
orbit4           0.000000  2.345132e-06
orbit5           0.000000 -1.637622e-04
orbit6           0.000000  0.000000e+00
orbit7           0.000000 -1.702155e-04
orbit8           0.000000 -3.875033e-04
orbit9           0.000000 -6.220317e-05
orbit10          0.000000 -3.548179e-04
orbit11          0.000000 -1.655496e-02
orbit12          0.000000 -1.514993e-03
orbit13          0.000000 -8.653392e-02
orbit14          0.000000 -3.762042e-02
orbit15          0.000000  0.000000e+00
orbit16          0.000000 -5.042422e-07
orbit17          0.000000 -3.567370e-06
orbit18          0.000000 -1.609497e-07
orbit19          0.000000  1.404451e-12
orbit20          0.000000  4.018060e-08
orbit21          0.000000  3.757824e-05
orbit22          0.000000 -3.214558e-11
orbit23          0.000000  8.126219e-02
orbit24          0.000000  7.987921e-07
orbit25          0.000000  8.889909e-08
orbit26          0.000000 -1.803920e-04
orbit27          0.000000 -3.017976e-07
orbit28          0.000000  7.790939e-05
orbit29          0.000000  1.678437e-05
orbit30          0.000000  1.407745e-04
orbit31          0.000000  0.000000e+00
orbit32          0.000000 -5.023339e-09
orbit33          0.000000 -8.566030e-02
orbit34          0.000000  1.409647e-04
orbit35          0.000000 -6.864441e-06
orbit36          0.000000  9.085538e-05
orbit37          0.000000  3.230714e-07
orbit38          0.000000  2.132439e-03
orbit39          0.000000 -9.575210e-07
orbit40          0.000000  8.428215e-07
orbit41          0.000000 -1.823459e-03
orbit42          0.000000  8.894310e-02
orbit43          0.000000 -5.855470e-06
orbit44          0.000000 -4.423151e-02
orbit45          0.000000  8.656361e-06
orbit46          0.000000  1.082414e-04
orbit47          0.000000  1.806380e-03
orbit48          0.000000 -7.397568e-04
orbit49          0.000000  3.607850e-05
orbit50          0.000000 -4.576166e-02
orbit51          0.000000  0.000000e+00
orbit52          0.000000 -7.846672e-04
orbit53          0.000000  4.935832e-03
orbit54          0.000000  0.000000e+00
orbit55          0.000000  1.076789e+00
orbit56          0.000000  0.000000e+00
orbit57          0.000000  1.796058e-03
orbit58          0.000000  4.396606e-02
orbit59          0.000000  5.845360e-05
orbit60          0.000000 -6.587581e-03
orbit61          0.000000 -1.354029e+00
orbit62          0.000000 -1.061412e-03
orbit63          0.000000 -7.558179e-03
orbit64          0.000000 -3.240942e-02
orbit65          0.000000 -2.552025e-03
orbit66          0.000000  1.589057e-03
orbit67          0.000000  8.292854e-01
orbit68          0.000000  1.674629e-02
orbit69          0.000000 -3.366559e-01
orbit70          0.000000 -9.789119e-03
orbit71          0.000000  7.644288e-01
orbit72          0.000000 -2.903526e-01
AP               0.000000  7.359861e-02
bet              0.000000  1.928873e-05
ecc              0.000000 -3.343504e-02
eccrad           0.000000 -1.678863e-01
close            0.000000  1.273869e-01
constraint       0.000000  0.000000e+00
coreness         0.000000  2.275237e-01
knn              0.000000  1.545506e-04
hubscore         0.000000  1.872035e+01
pagerank         0.000000 -2.261352e+00
trans            0.000000  1.152297e-01
evcent           0.000000  2.411300e+01
first            0.000000 -3.755808e-04
upto_second      0.000000 -1.645511e-05
upto_third       0.000000  0.000000e+00
upto_fourth      0.000000  0.000000e+00
upto_fifth       0.000000  2.058241e-05
upto_sixth       0.000000 -1.559875e-05
second           0.000000 -1.345021e-05
third            0.000000  2.441405e-05
fourth           0.000000 -1.152531e-05
fifth            0.000000  0.000000e+00
sixth            0.000000 -3.315039e-04
ratio1           0.000000  2.520632e-04
ratio2           0.000000  2.143829e-04
ratio3           0.000000 -1.293466e-03
ratio4           0.000000 -1.472705e-02
ratio5           0.000000  0.000000e+00
ratio6           0.000000  5.207428e-04
selfinter        0.000000 -2.365018e-01
walktrap_vertex  0.000000  2.609551e-02
bigcom1          0.000000 -6.671568e-02
bigcom2          0.000000 -9.989811e-01
bigcom3          0.000000 -1.284770e+00
bigcom4          0.000000  3.978086e-01
bigcom6          0.000000 -2.176078e-01
bigcom8          0.000000  5.533125e-02
bigcom9          0.000000 -1.155794e+00
bigcom11         0.000000 -9.812387e-01
bigcom13         0.000000 -1.367213e+00
bigcom15         0.000000  2.007175e+00
bigcom16         0.000000 -7.142250e-01
bigcom21         0.000000  1.155678e+00
bigcom22         0.000000 -1.163822e+00
bigcom24         0.000000  3.062044e+00
bigcom26         0.000000 -9.018791e-01
bigcom28         0.000000  6.034025e-01
bigcom30         0.000000 -1.146678e+00
bigcom31         0.000000 -7.620328e-01
bigcom32         0.000000 -6.783434e-01
bigcom33         0.000000 -3.909908e-01
bigcom34         0.000000 -9.948435e-01
bigcom36         0.000000  1.744852e+00
bigcom37         0.000000  0.000000e+00
bigcom38         0.000000 -7.121441e-01
bigcom39         0.000000 -9.882524e-01
bigcom40         0.000000  3.844564e-01
bigcom43         0.000000 -5.901302e-01
bigcom44         0.000000 -8.820370e-01
bigcom46         0.000000 -8.715510e-01
bigcom47         0.000000 -5.259086e-01
bigcom49         0.000000  2.322799e+00
bigcom50         0.000000 -6.021139e-01
bigcom51         0.000000 -3.000608e-01
bigcom52         0.000000 -3.409769e-01
bigcom54         0.000000 -5.429319e-01
bigcom56         0.000000 -3.895039e-01
bigcom62         0.000000 -3.348439e-01
bigcom66         0.000000 -5.206876e-01
bigcom68         0.000000 -3.877584e-01
bigcom69         0.000000 -8.053775e-01
bigcom71         0.000000 -7.786164e-01
bigcom72         0.000000 -4.004860e-01
bigcom73         0.000000 -4.166525e-01
bigcom74         0.000000 -7.397632e-01
bigcom75         0.000000 -3.155659e-01
bigcom76         0.000000 -3.010081e-01
bigcom77         0.000000 -6.145388e-01
bigcom79         0.000000 -4.959898e-01
bigcom80         0.000000 -4.276451e-01
bigcom82         0.000000 -5.560583e-01
bigcom83         0.000000  0.000000e+00
bigcom84         0.000000 -5.589352e-01
bigcom85         0.000000 -5.509745e-01
bigcom87         0.000000 -6.095867e-01
bigcom89         0.000000 -3.764405e-01
bigcom91         0.000000 -3.599876e-01
bigcom92         0.000000 -1.383385e+00
bigcom93         0.000000  0.000000e+00
bigcom96         0.000000 -3.536552e-01
bigcom97         0.000000 -7.236437e-01
bigcom98         0.000000 -8.223311e-01
bigcom99         0.000000 -5.048213e-01
bigcom101        0.000000 -5.212529e-01
bigcom104        0.000000 -1.017434e+00
bigcom106        0.000000 -6.048082e-01
bigcom109        0.000000 -1.017136e+00
bigcom113        0.000000  0.000000e+00
bigcom116        0.000000 -6.788881e-01
bigcom120        0.000000 -4.154923e-01
bigcom123        0.000000 -6.106634e-01
bigcom126        0.000000 -6.786978e-01
bigcom127        0.000000  2.126040e+00
bigcom137        0.000000 -6.274958e-01
bigcom139        0.000000 -2.013742e-01
bigcom140        0.000000 -1.773454e+00
bigcom143        0.000000 -2.836292e-01
bigcom145        0.000000  3.360895e+00
bigcom146        0.000000 -1.184569e+00
bigcom147        0.000000 -8.214550e-01
bigcom149        0.000000  7.588801e+00
bigcom153        0.000000 -3.701514e-01
bigcom154        0.000000 -7.724107e-01
bigcom156        0.000000 -4.377777e-01
bigcom157        0.000000  0.000000e+00
bigcom158        0.000000 -4.418422e-01
bigcom160        0.000000 -6.296053e-01
bigcom161        0.000000 -5.251830e-01
bigcom162        0.000000 -1.478877e-01
bigcom164        0.000000 -8.043413e-01
bigcom166        0.000000 -6.725511e-01
bigcom167        0.000000 -7.608986e-01
bigcom171        0.000000 -1.891038e-01
bigcom173        0.000000 -5.066908e-01
bigcom175        0.000000 -1.840241e-01
bigcom176        0.000000 -7.508138e-01
bigcom177        0.000000 -4.449146e-01
bigcom178        0.000000 -2.474092e-01
bigcom180        0.000000 -1.248051e-01
bigcom181        0.000000 -2.919000e+00
bigcom184        0.000000 -9.668094e-01
bigcom186        0.000000 -1.136115e+00
bigcom187        0.000000 -1.339335e+00
bigcom189        0.000000 -5.667060e-01
bigcom194        0.000000 -5.643822e-01
bigcom195        0.000000 -8.117605e-01
bigcom196        0.000000  4.025252e+00
bigcom204        0.000000 -1.018759e+00
bigcom205        0.000000 -5.451236e-01
bigcom212        0.000000 -3.129344e-01
bigcom214        0.000000 -4.488969e-01
bigcom222        0.000000 -5.574604e-01
bigcom223        0.000000  0.000000e+00
bigcom226        0.000000 -1.096576e-01
bigcom227        0.000000 -5.677151e-01
bigcom229        0.000000 -3.270132e-01
bigcom233        0.000000 -1.098751e+00
bigcom236        0.000000 -4.361187e-01
bigcom237        0.000000 -4.201257e-01
bigcom246        0.000000 -6.968143e-01
bigcom248        0.000000 -1.588744e-01
bigcom249        0.000000 -2.588375e-01
bigcom250        0.000000 -7.422322e-01
bigcom254        0.000000 -6.550076e-01
bigcom266        0.000000 -6.315872e-01
bigcom269        0.000000 -5.450375e-01
bigcom272        0.000000 -9.447425e-01
bigcom274        0.000000 -5.897618e-02
bigcom281        0.000000  3.873995e+00
bigcom291        0.000000 -6.163892e-01
bigcom292        0.000000  3.280990e+00
bigcom295        0.000000 -1.613347e-01
bigcom299        0.000000 -4.951529e-01
bigcom301        0.000000 -4.924583e-01
bigcom306        0.000000 -7.457980e-01
bigcom309        0.000000 -2.268366e-01
bigcom314        0.000000 -3.901898e-02
bigcom321        0.000000 -9.256052e-01
bigcom341        0.000000 -4.351121e-01
bigcom350        0.000000 -1.944561e+00
bigcom353        0.000000 -8.702037e-01
bigcom359        0.000000 -3.237922e-02
bigcom363        0.000000  0.000000e+00
bigcom365        0.000000 -3.126127e-01
bigcom385        0.000000 -5.090544e-01
bigcom386        0.000000 -1.023769e-01
bigcom408        0.000000 -3.162525e-02
bigcom412        0.000000 -7.538811e-01
bigcom480        0.000000 -5.233939e-01
spin_vertex      0.000000  1.235716e-01
membership_s1    0.000000 -1.243063e-01
membership_s3    0.000000 -1.171232e+00
membership_s4    0.000000  7.296683e-01
membership_s5    0.000000  1.801945e-01
membership_s6    0.000000  2.030557e-01
membership_s7    0.000000  5.878387e-02
membership_s8    0.000000 -9.799275e-01
membership_s9    0.000000 -8.633290e-01
membership_s11   0.000000 -6.537300e-01
membership_s12   0.000000 -3.259030e-01
membership_s14   0.000000  5.786905e+00
membership_s15   0.000000 -1.457783e+00
membership_s16   0.000000  2.084421e+00
membership_s17   0.000000 -8.306717e-01
membership_s18   0.000000 -9.089752e-01
membership_s20   0.000000 -4.980343e-01
membership_s21   0.000000  6.044115e-02
membership_s22   0.000000 -2.091530e+00
membership_s24   0.000000 -6.857592e-01
membership_s25   0.000000 -7.117134e-01
membership_s26   0.000000 -1.749101e+00
membership_s27   0.000000 -2.899336e-01
membership_s28   0.000000 -6.169883e-01
membership_s30   0.000000 -1.101831e-01
membership_s31   0.000000  5.768921e-01
membership_s32   0.000000  1.328145e-01
membership_s33   0.000000 -1.845179e-01
membership_s36   0.000000  2.597372e-01
membership_s37   0.000000 -1.957172e+00
V1               0.000000  0.000000e+00
V2               0.000000  6.498004e-01
pdi              0.000000 -1.478121e+03
adhesion         0.000000  0.000000e+00
cohesion         0.000000  0.000000e+00
inner            0.000000  0.000000e+00
outer            0.000000 -1.462742e-05
ioratio          0.000000 -7.285957e-01
comsize          0.000000  3.483719e-04
[1] "Dataset: low_C Model GBM, run: 9 of 10 2015-06-22 18:45:04"
Iter   TrainDeviance   ValidDeviance   StepSize   Improve
     1        0.1444            -nan     0.0100   -0.0000
     2        0.1430            -nan     0.0100    0.0002
     3        0.1420            -nan     0.0100    0.0001
     4        0.1403            -nan     0.0100    0.0001
     5        0.1388            -nan     0.0100    0.0000
     6        0.1376            -nan     0.0100    0.0001
     7        0.1364            -nan     0.0100    0.0001
     8        0.1353            -nan     0.0100    0.0000
     9        0.1342            -nan     0.0100    0.0001
    10        0.1331            -nan     0.0100    0.0001
    20        0.1242            -nan     0.0100   -0.0000
    25        0.1204            -nan     0.0100    0.0000

[1] "GBM variable coefficients"
                            var    rel.inf
inner                     inner 6.30545163
outer                     outer 5.61349548
ratio1                   ratio1 4.51996969
ratio4                   ratio4 3.75054938
constraint           constraint 3.34702177
bet                         bet 3.25208969
graph10                 graph10 2.99140149
ioratio                 ioratio 2.93372190
ratio2                   ratio2 2.66415524
graph15                 graph15 2.65802834
graph19                 graph19 2.49754893
ratio6                   ratio6 2.36892577
graph20                 graph20 2.36029302
orbit36                 orbit36 2.30360810
orbit17                 orbit17 2.01461291
membership_s4     membership_s4 1.89991013
orbit18                 orbit18 1.88560245
V1                           V1 1.77488463
graph25                 graph25 1.75316589
adhesion               adhesion 1.61024692
fourth                   fourth 1.56346694
coreness               coreness 1.52248308
orbit28                 orbit28 1.48218798
orbit53                 orbit53 1.23970404
ratio5                   ratio5 1.22529689
comsize                 comsize 1.21558059
bigcom40               bigcom40 1.18389265
knn                         knn 1.15395778
V2                           V2 1.10783892
orbit57                 orbit57 1.05771880
orbit38                 orbit38 1.02645873
orbit46                 orbit46 0.99949351
orbit27                 orbit27 0.99917896
orbit11                 orbit11 0.99728069
graph23                 graph23 0.97882648
orbit49                 orbit49 0.95279445
close                     close 0.94358628
graph17                 graph17 0.89530204
upto_sixth           upto_sixth 0.85978438
fifth                     fifth 0.75134987
orbit56                 orbit56 0.74373843
hubscore               hubscore 0.74354419
graph12                 graph12 0.71340883
pdi                         pdi 0.64244609
graph22                 graph22 0.64175382
graph7                   graph7 0.64065611
orbit50                 orbit50 0.63887000
trans                     trans 0.62615932
upto_second         upto_second 0.60389935
walktrap_vertex walktrap_vertex 0.59780681
sixth                     sixth 0.59591884
ratio3                   ratio3 0.58014568
orbit7                   orbit7 0.56925031
orbit9                   orbit9 0.53557643
ecc                         ecc 0.47937051
orbit63                 orbit63 0.47510318
graph13                 graph13 0.47488090
orbit51                 orbit51 0.47273295
pagerank               pagerank 0.45650402
graph9                   graph9 0.43364126
orbit37                 orbit37 0.42725655
orbit16                 orbit16 0.41651502
orbit39                 orbit39 0.41034616
orbit47                 orbit47 0.40347562
orbit30                 orbit30 0.38303139
orbit26                 orbit26 0.38204389
graph4                   graph4 0.35433783
graph27                 graph27 0.34052500
graph28                 graph28 0.31552403
graph1                   graph1 0.29912035
orbit45                 orbit45 0.28061419
spin_vertex         spin_vertex 0.23683147
membership_s16   membership_s16 0.23498312
graph11                 graph11 0.22165232
orbit31                 orbit31 0.21871660
orbit58                 orbit58 0.21845015
graph3                   graph3 0.21492382
orbit35                 orbit35 0.21254362
orbit44                 orbit44 0.19121624
upto_third           upto_third 0.18662512
membership_s32   membership_s32 0.17767106
graph5                   graph5 0.17412270
orbit15                 orbit15 0.16687284
bigcom15               bigcom15 0.16457130
cohesion               cohesion 0.16337413
orbit70                 orbit70 0.15502031
graph16                 graph16 0.13023224
orbit65                 orbit65 0.12922116
orbit20                 orbit20 0.12621670
orbit5                   orbit5 0.09761703
orbit42                 orbit42 0.07736957
bigcom28               bigcom28 0.06462951
orbit32                 orbit32 0.05809912
orbit13                 orbit13 0.03997635
graph0                   graph0 0.00000000
graph2                   graph2 0.00000000
graph6                   graph6 0.00000000
graph8                   graph8 0.00000000
graph14                 graph14 0.00000000
graph18                 graph18 0.00000000
graph21                 graph21 0.00000000
graph24                 graph24 0.00000000
graph26                 graph26 0.00000000
graph29                 graph29 0.00000000
orbit0                   orbit0 0.00000000
orbit1                   orbit1 0.00000000
orbit2                   orbit2 0.00000000
orbit3                   orbit3 0.00000000
orbit4                   orbit4 0.00000000
orbit6                   orbit6 0.00000000
orbit8                   orbit8 0.00000000
orbit10                 orbit10 0.00000000
orbit12                 orbit12 0.00000000
orbit14                 orbit14 0.00000000
orbit19                 orbit19 0.00000000
orbit21                 orbit21 0.00000000
orbit22                 orbit22 0.00000000
orbit23                 orbit23 0.00000000
orbit24                 orbit24 0.00000000
orbit25                 orbit25 0.00000000
orbit29                 orbit29 0.00000000
orbit33                 orbit33 0.00000000
orbit34                 orbit34 0.00000000
orbit40                 orbit40 0.00000000
orbit41                 orbit41 0.00000000
orbit43                 orbit43 0.00000000
orbit48                 orbit48 0.00000000
orbit52                 orbit52 0.00000000
orbit54                 orbit54 0.00000000
orbit55                 orbit55 0.00000000
orbit59                 orbit59 0.00000000
orbit60                 orbit60 0.00000000
orbit61                 orbit61 0.00000000
orbit62                 orbit62 0.00000000
orbit64                 orbit64 0.00000000
orbit66                 orbit66 0.00000000
orbit67                 orbit67 0.00000000
orbit68                 orbit68 0.00000000
orbit69                 orbit69 0.00000000
orbit71                 orbit71 0.00000000
orbit72                 orbit72 0.00000000
AP                           AP 0.00000000
eccrad                   eccrad 0.00000000
evcent                   evcent 0.00000000
first                     first 0.00000000
upto_fourth         upto_fourth 0.00000000
upto_fifth           upto_fifth 0.00000000
second                   second 0.00000000
third                     third 0.00000000
selfinter             selfinter 0.00000000
bigcom1                 bigcom1 0.00000000
bigcom2                 bigcom2 0.00000000
bigcom3                 bigcom3 0.00000000
bigcom4                 bigcom4 0.00000000
bigcom6                 bigcom6 0.00000000
bigcom8                 bigcom8 0.00000000
bigcom9                 bigcom9 0.00000000
bigcom11               bigcom11 0.00000000
bigcom13               bigcom13 0.00000000
bigcom16               bigcom16 0.00000000
bigcom21               bigcom21 0.00000000
bigcom22               bigcom22 0.00000000
bigcom24               bigcom24 0.00000000
bigcom26               bigcom26 0.00000000
bigcom30               bigcom30 0.00000000
bigcom31               bigcom31 0.00000000
bigcom32               bigcom32 0.00000000
bigcom33               bigcom33 0.00000000
bigcom34               bigcom34 0.00000000
bigcom36               bigcom36 0.00000000
bigcom37               bigcom37 0.00000000
bigcom38               bigcom38 0.00000000
bigcom39               bigcom39 0.00000000
bigcom43               bigcom43 0.00000000
bigcom44               bigcom44 0.00000000
bigcom46               bigcom46 0.00000000
bigcom47               bigcom47 0.00000000
bigcom49               bigcom49 0.00000000
bigcom50               bigcom50 0.00000000
bigcom51               bigcom51 0.00000000
bigcom52               bigcom52 0.00000000
bigcom54               bigcom54 0.00000000
bigcom56               bigcom56 0.00000000
bigcom62               bigcom62 0.00000000
bigcom66               bigcom66 0.00000000
bigcom68               bigcom68 0.00000000
bigcom69               bigcom69 0.00000000
bigcom71               bigcom71 0.00000000
bigcom72               bigcom72 0.00000000
bigcom73               bigcom73 0.00000000
bigcom74               bigcom74 0.00000000
bigcom75               bigcom75 0.00000000
bigcom76               bigcom76 0.00000000
bigcom77               bigcom77 0.00000000
bigcom79               bigcom79 0.00000000
bigcom80               bigcom80 0.00000000
bigcom82               bigcom82 0.00000000
bigcom83               bigcom83 0.00000000
bigcom84               bigcom84 0.00000000
bigcom85               bigcom85 0.00000000
bigcom87               bigcom87 0.00000000
bigcom89               bigcom89 0.00000000
bigcom91               bigcom91 0.00000000
bigcom92               bigcom92 0.00000000
bigcom93               bigcom93 0.00000000
bigcom96               bigcom96 0.00000000
bigcom97               bigcom97 0.00000000
bigcom98               bigcom98 0.00000000
bigcom99               bigcom99 0.00000000
bigcom101             bigcom101 0.00000000
bigcom104             bigcom104 0.00000000
bigcom106             bigcom106 0.00000000
bigcom109             bigcom109 0.00000000
bigcom113             bigcom113 0.00000000
bigcom116             bigcom116 0.00000000
bigcom120             bigcom120 0.00000000
bigcom123             bigcom123 0.00000000
bigcom126             bigcom126 0.00000000
bigcom127             bigcom127 0.00000000
bigcom137             bigcom137 0.00000000
bigcom139             bigcom139 0.00000000
bigcom140             bigcom140 0.00000000
bigcom143             bigcom143 0.00000000
bigcom145             bigcom145 0.00000000
bigcom146             bigcom146 0.00000000
bigcom147             bigcom147 0.00000000
bigcom149             bigcom149 0.00000000
bigcom153             bigcom153 0.00000000
bigcom154             bigcom154 0.00000000
bigcom156             bigcom156 0.00000000
bigcom157             bigcom157 0.00000000
bigcom158             bigcom158 0.00000000
bigcom160             bigcom160 0.00000000
bigcom161             bigcom161 0.00000000
bigcom162             bigcom162 0.00000000
bigcom164             bigcom164 0.00000000
bigcom166             bigcom166 0.00000000
bigcom167             bigcom167 0.00000000
bigcom171             bigcom171 0.00000000
bigcom173             bigcom173 0.00000000
bigcom175             bigcom175 0.00000000
bigcom176             bigcom176 0.00000000
bigcom177             bigcom177 0.00000000
bigcom178             bigcom178 0.00000000
bigcom180             bigcom180 0.00000000
bigcom181             bigcom181 0.00000000
bigcom184             bigcom184 0.00000000
bigcom186             bigcom186 0.00000000
bigcom187             bigcom187 0.00000000
bigcom189             bigcom189 0.00000000
bigcom194             bigcom194 0.00000000
bigcom195             bigcom195 0.00000000
bigcom196             bigcom196 0.00000000
bigcom204             bigcom204 0.00000000
bigcom205             bigcom205 0.00000000
bigcom212             bigcom212 0.00000000
bigcom214             bigcom214 0.00000000
bigcom222             bigcom222 0.00000000
bigcom223             bigcom223 0.00000000
bigcom226             bigcom226 0.00000000
bigcom227             bigcom227 0.00000000
bigcom229             bigcom229 0.00000000
bigcom233             bigcom233 0.00000000
bigcom236             bigcom236 0.00000000
bigcom237             bigcom237 0.00000000
bigcom246             bigcom246 0.00000000
bigcom248             bigcom248 0.00000000
bigcom249             bigcom249 0.00000000
bigcom250             bigcom250 0.00000000
bigcom254             bigcom254 0.00000000
bigcom266             bigcom266 0.00000000
bigcom269             bigcom269 0.00000000
bigcom272             bigcom272 0.00000000
bigcom274             bigcom274 0.00000000
bigcom281             bigcom281 0.00000000
bigcom291             bigcom291 0.00000000
bigcom292             bigcom292 0.00000000
bigcom295             bigcom295 0.00000000
bigcom299             bigcom299 0.00000000
bigcom301             bigcom301 0.00000000
bigcom306             bigcom306 0.00000000
bigcom309             bigcom309 0.00000000
bigcom314             bigcom314 0.00000000
bigcom321             bigcom321 0.00000000
bigcom341             bigcom341 0.00000000
bigcom350             bigcom350 0.00000000
bigcom353             bigcom353 0.00000000
bigcom359             bigcom359 0.00000000
bigcom363             bigcom363 0.00000000
bigcom365             bigcom365 0.00000000
bigcom385             bigcom385 0.00000000
bigcom386             bigcom386 0.00000000
bigcom408             bigcom408 0.00000000
bigcom412             bigcom412 0.00000000
bigcom480             bigcom480 0.00000000
membership_s1     membership_s1 0.00000000
membership_s3     membership_s3 0.00000000
membership_s5     membership_s5 0.00000000
membership_s6     membership_s6 0.00000000
membership_s7     membership_s7 0.00000000
membership_s8     membership_s8 0.00000000
membership_s9     membership_s9 0.00000000
membership_s11   membership_s11 0.00000000
membership_s12   membership_s12 0.00000000
membership_s14   membership_s14 0.00000000
membership_s15   membership_s15 0.00000000
membership_s17   membership_s17 0.00000000
membership_s18   membership_s18 0.00000000
membership_s20   membership_s20 0.00000000
membership_s21   membership_s21 0.00000000
membership_s22   membership_s22 0.00000000
membership_s24   membership_s24 0.00000000
membership_s25   membership_s25 0.00000000
membership_s26   membership_s26 0.00000000
membership_s27   membership_s27 0.00000000
membership_s28   membership_s28 0.00000000
membership_s30   membership_s30 0.00000000
membership_s31   membership_s31 0.00000000
membership_s33   membership_s33 0.00000000
membership_s36   membership_s36 0.00000000
membership_s37   membership_s37 0.00000000
[1] "Dataset: low_C Model RF, run: 9 of 10 2015-06-22 18:45:23"
     |      Out-of-bag   |
Tree |      MSE  %Var(y) |
   1 |  0.02932   215.72 |
   2 |  0.02414   177.62 |
   3 |  0.02278   167.58 |
   4 |  0.02124   156.27 |
   5 |  0.02094   154.05 |
   6 |  0.01964   144.49 |
   7 |  0.01871   137.63 |
   8 |  0.01863   137.07 |
   9 |  0.01809   133.12 |
  10 |  0.01779   130.86 |
  11 |  0.01746   128.46 |
  12 |  0.01716   126.23 |
  13 |  0.01692   124.49 |
  14 |  0.01681   123.64 |
  15 |  0.01694   124.64 |
  16 |  0.01697   124.83 |
  17 |  0.01666   122.53 |
  18 |  0.01644   120.98 |
  19 |  0.01631   120.01 |
  20 |  0.01626   119.60 |
  21 |  0.01604   117.98 |
  22 |  0.01595   117.36 |
  23 |  0.01598   117.59 |
  24 |  0.01597   117.48 |
  25 |   0.0159   117.00 |
  26 |  0.01575   115.91 |
  27 |  0.01575   115.86 |
  28 |   0.0158   116.21 |
  29 |  0.01569   115.41 |
  30 |  0.01565   115.18 |
  31 |  0.01565   115.11 |
  32 |  0.01559   114.73 |
  33 |  0.01556   114.50 |
  34 |  0.01554   114.35 |
  35 |  0.01556   114.50 |
  36 |  0.01552   114.20 |
  37 |  0.01548   113.91 |
  38 |  0.01549   113.95 |
  39 |  0.01541   113.40 |
  40 |  0.01534   112.89 |
  41 |  0.01535   112.94 |
  42 |  0.01529   112.52 |
  43 |  0.01525   112.20 |
  44 |  0.01519   111.77 |
  45 |  0.01522   111.94 |
  46 |  0.01516   111.52 |
  47 |  0.01514   111.39 |
  48 |  0.01513   111.32 |
  49 |  0.01515   111.45 |
  50 |  0.01515   111.47 |
  51 |  0.01513   111.29 |
  52 |  0.01511   111.19 |
  53 |  0.01513   111.32 |
  54 |  0.01511   111.17 |
  55 |  0.01506   110.82 |
  56 |  0.01505   110.74 |
  57 |  0.01508   110.93 |
  58 |  0.01509   110.99 |
  59 |  0.01509   111.01 |
  60 |  0.01507   110.91 |
  61 |  0.01507   110.87 |
  62 |  0.01506   110.81 |
  63 |  0.01506   110.77 |
  64 |  0.01505   110.75 |
  65 |  0.01501   110.44 |
  66 |  0.01501   110.43 |
  67 |  0.01501   110.45 |
  68 |  0.01497   110.11 |
  69 |  0.01495   110.01 |
  70 |  0.01494   109.94 |
  71 |  0.01493   109.83 |
  72 |  0.01493   109.83 |
  73 |  0.01494   109.88 |
  74 |  0.01493   109.83 |
  75 |  0.01493   109.85 |
  76 |  0.01493   109.87 |
  77 |  0.01492   109.80 |
  78 |  0.01493   109.87 |
  79 |  0.01493   109.82 |
  80 |   0.0149   109.63 |
  81 |  0.01491   109.68 |
  82 |   0.0149   109.65 |
  83 |  0.01488   109.50 |
  84 |  0.01486   109.35 |
  85 |  0.01483   109.14 |
  86 |  0.01484   109.16 |
  87 |  0.01484   109.16 |
  88 |  0.01483   109.12 |
  89 |  0.01483   109.10 |
  90 |  0.01484   109.21 |
  91 |  0.01483   109.13 |
  92 |  0.01483   109.08 |
  93 |  0.01482   109.06 |
  94 |  0.01485   109.23 |
  95 |  0.01484   109.17 |
  96 |  0.01482   109.07 |
  97 |  0.01482   109.05 |
  98 |  0.01482   109.05 |
  99 |  0.01481   108.96 |
 100 |   0.0148   108.88 |
[1] "Random Forest variable coefficients"
                      %IncMSE IncNodePurity
graph0           6.776365e-05  9.611798e-02
graph1           1.940605e-03  3.894236e-01
graph2           1.094362e-04  1.160399e-01
graph3           1.509658e-03  2.732994e-01
graph4           2.547701e-03  5.718496e-01
graph5           2.579053e-04  2.311161e-01
graph6           4.055865e-03  6.695015e-01
graph7           1.057347e-03  2.117112e-01
graph8           1.495294e-05  1.504685e-01
graph9           2.890477e-03  4.667221e-01
graph10          1.117838e-02  6.744644e-01
graph11          4.982293e-03  5.239529e-01
graph12          3.581289e-03  6.053853e-01
graph13          6.736217e-03  4.379326e-01
graph14          2.637603e-03  3.442785e-01
graph15          5.740680e-03  5.101577e-01
graph16          3.351547e-03  6.424085e-01
graph17          4.619414e-03  6.792795e-01
graph18          2.470874e-03  2.079630e-01
graph19          2.467335e-03  3.935403e-01
graph20          1.914398e-03  4.702011e-01
graph21          7.051686e-03  5.100473e-01
graph22          4.157524e-04  9.782847e-02
graph23          7.817811e-03  7.013968e-01
graph24          5.010664e-04  1.395167e-01
graph25          3.107784e-04  3.129896e-01
graph26          5.503036e-04  1.152186e-01
graph27          1.018304e-04  1.127940e-01
graph28          3.477622e-04  5.270381e-02
graph29         -4.351610e-06  1.512559e-03
orbit0           1.242280e-05  4.668969e-02
orbit1           1.397112e-03  3.368464e-01
orbit2           9.996565e-05  2.183733e-01
orbit3           4.074862e-05  1.526607e-01
orbit4           1.993321e-03  4.458171e-01
orbit5           4.527727e-03  4.226009e-01
orbit6           2.424387e-03  3.502672e-01
orbit7          -1.674920e-06  2.067442e-01
orbit8           4.066037e-04  1.471282e-01
orbit9           6.058931e-03  4.644380e-01
orbit10          1.088723e-03  1.503957e-01
orbit11          3.887035e-05  2.528868e-01
orbit12          4.266145e-04  1.078340e-01
orbit13          1.103078e-04  9.241609e-02
orbit14          5.581342e-05  2.258069e-01
orbit15          2.622975e-03  2.630577e-01
orbit16          1.064677e-02  7.491772e-01
orbit17          1.697868e-03  3.327615e-01
orbit18          8.437200e-03  1.468388e+00
orbit19          4.111207e-03  3.464318e-01
orbit20          2.233823e-03  5.017356e-01
orbit21          1.877099e-03  6.014660e-01
orbit22          1.558061e-03  2.895688e-01
orbit23          7.505593e-05  1.321160e-01
orbit24          3.116785e-03  4.919957e-01
orbit25          1.466288e-03  2.313864e-01
orbit26          5.050430e-04  1.652045e-01
orbit27          4.878374e-03  5.834879e-01
orbit28          1.077795e-02  6.675087e-01
orbit29          1.512186e-03  2.772052e-01
orbit30          1.853752e-04  1.198813e-01
orbit31          3.210814e-03  4.866724e-01
orbit32          2.020357e-03  2.881717e-01
orbit33          2.488135e-04  3.564276e-01
orbit34          3.911475e-03  4.579583e-01
orbit35          3.676149e-03  5.319659e-01
orbit36          1.420814e-03  5.036904e-01
orbit37          8.746015e-04  2.519080e-01
orbit38          9.020112e-04  3.120129e-01
orbit39          3.355502e-03  4.981834e-01
orbit40          8.369750e-05  1.560000e-01
orbit41          4.206696e-04  6.492651e-02
orbit42         -1.848641e-05  3.095957e-02
orbit43          2.107767e-03  2.231197e-01
orbit44          8.891543e-07  1.854377e-01
orbit45          4.477569e-03  5.144355e-01
orbit46          5.667424e-04  2.069086e-01
orbit47          1.683724e-04  1.075836e-01
orbit48          7.752656e-04  1.185439e-01
orbit49          2.210761e-03  3.828190e-01
orbit50          4.927800e-04  2.006055e-01
orbit51          3.223872e-03  3.719987e-01
orbit52          1.726813e-03  1.229015e-01
orbit53          1.851259e-03  1.403583e-01
orbit54          1.165756e-04  5.442753e-03
orbit55          8.723762e-05  4.933358e-02
orbit56          5.202994e-03  5.889882e-01
orbit57          8.720438e-04  2.399855e-01
orbit58          0.000000e+00  5.632111e-03
orbit59          4.435468e-04  8.721861e-02
orbit60          5.618368e-05  3.387778e-02
orbit61         -1.477885e-05  5.398941e-02
orbit62          2.216528e-04  2.702884e-01
orbit63          3.207572e-04  8.284037e-02
orbit64          3.513395e-05  9.565217e-03
orbit65          2.265152e-04  2.623687e-01
orbit66          7.646837e-05  3.475180e-02
orbit67         -1.686056e-05  5.678587e-02
orbit68          1.272581e-04  1.517361e-01
orbit69          0.000000e+00  0.000000e+00
orbit70          5.384870e-05  3.190705e-02
orbit71          2.716210e-07  2.337892e-03
orbit72          0.000000e+00  0.000000e+00
AP              -8.666062e-06  2.258347e-02
bet              6.248536e-03  1.748126e+00
ecc              5.695906e-04  5.520457e-02
eccrad           2.480045e-04  3.796478e-02
close            2.629665e-03  3.486394e-01
constraint       5.822546e-03  7.366942e-01
coreness         6.715875e-04  3.982956e-01
knn              4.706442e-03  9.362523e-01
hubscore         2.545984e-03  4.178015e-01
pagerank         2.359084e-03  1.555119e+00
trans            4.489755e-04  8.914159e-02
evcent           3.771959e-03  4.107628e-01
first            3.710185e-06  4.627353e-02
upto_second      1.951249e-03  2.814956e-01
upto_third       6.428056e-03  5.316596e-01
upto_fourth      3.359692e-03  4.947410e-01
upto_fifth       2.425416e-03  4.860108e-01
upto_sixth       2.142874e-03  4.606144e-01
second           1.571055e-03  5.385688e-01
third            3.746093e-03  5.257900e-01
fourth           6.241564e-03  1.084259e+00
fifth            4.292654e-03  1.076624e+00
sixth            4.911280e-03  7.388755e-01
ratio1           2.971976e-03  6.862642e-01
ratio2           4.919007e-03  1.145814e+00
ratio3           3.116781e-03  6.978879e-01
ratio4           4.268552e-03  7.214038e-01
ratio5           4.658550e-03  1.512240e+00
ratio6           7.010996e-03  8.369878e-01
selfinter        1.059101e-05  3.272295e-02
walktrap_vertex  3.153017e-04  3.118664e-01
bigcom1          7.562327e-06  1.113640e-01
bigcom2          0.000000e+00  0.000000e+00
bigcom3          0.000000e+00  1.777778e-03
bigcom4          1.359913e-03  2.070743e-01
bigcom6          0.000000e+00  0.000000e+00
bigcom8          2.075149e-05  6.945846e-02
bigcom9          0.000000e+00  0.000000e+00
bigcom11         0.000000e+00  2.775558e-19
bigcom13         0.000000e+00  0.000000e+00
bigcom15         1.855185e-04  1.593908e-01
bigcom16         0.000000e+00  0.000000e+00
bigcom21         6.492518e-06  5.693697e-02
bigcom22         3.465368e-04  2.052012e-01
bigcom24        -4.325260e-06  5.977638e-01
bigcom26         0.000000e+00  0.000000e+00
bigcom28         3.327398e-05  2.812446e-01
bigcom30         0.000000e+00  4.336809e-21
bigcom31         0.000000e+00  0.000000e+00
bigcom32         0.000000e+00  0.000000e+00
bigcom33         0.000000e+00  0.000000e+00
bigcom34         0.000000e+00  0.000000e+00
bigcom36        -3.311467e-05  2.287634e-01
bigcom37         0.000000e+00  0.000000e+00
bigcom38         0.000000e+00  0.000000e+00
bigcom39         0.000000e+00  0.000000e+00
bigcom40         1.705432e-04  1.014922e-01
bigcom43         0.000000e+00  0.000000e+00
bigcom44         0.000000e+00  6.938894e-20
bigcom46         0.000000e+00  0.000000e+00
bigcom47         0.000000e+00  2.775558e-19
bigcom49         1.245831e-05  3.497306e-01
bigcom50         0.000000e+00  6.938894e-20
bigcom51         0.000000e+00  0.000000e+00
bigcom52         0.000000e+00  6.938894e-20
bigcom54         0.000000e+00  0.000000e+00
bigcom56         0.000000e+00  0.000000e+00
bigcom62         0.000000e+00  0.000000e+00
bigcom66         0.000000e+00  6.938894e-20
bigcom68         0.000000e+00  0.000000e+00
bigcom69         0.000000e+00  2.775558e-19
bigcom71         0.000000e+00  0.000000e+00
bigcom72         0.000000e+00  0.000000e+00
bigcom73         0.000000e+00  0.000000e+00
bigcom74         0.000000e+00  0.000000e+00
bigcom75         0.000000e+00  0.000000e+00
bigcom76         0.000000e+00  2.775558e-19
bigcom77         0.000000e+00  0.000000e+00
bigcom79         0.000000e+00  0.000000e+00
bigcom80         0.000000e+00  0.000000e+00
bigcom82         0.000000e+00  0.000000e+00
bigcom83         0.000000e+00  2.775558e-19
bigcom84         0.000000e+00  0.000000e+00
bigcom85         0.000000e+00  0.000000e+00
bigcom87         0.000000e+00  0.000000e+00
bigcom89         0.000000e+00  0.000000e+00
bigcom91         0.000000e+00  0.000000e+00
bigcom92         0.000000e+00  0.000000e+00
bigcom93         0.000000e+00  0.000000e+00
bigcom96         0.000000e+00  0.000000e+00
bigcom97         0.000000e+00  0.000000e+00
bigcom98         0.000000e+00  0.000000e+00
bigcom99         0.000000e+00  0.000000e+00
bigcom101        0.000000e+00  0.000000e+00
bigcom104        0.000000e+00  0.000000e+00
bigcom106        0.000000e+00  0.000000e+00
bigcom109        0.000000e+00  0.000000e+00
bigcom113        0.000000e+00  0.000000e+00
bigcom116        0.000000e+00  5.551115e-19
bigcom120        0.000000e+00  0.000000e+00
bigcom123        0.000000e+00  0.000000e+00
bigcom126        0.000000e+00  0.000000e+00
bigcom127       -8.743777e-06  5.673680e-01
bigcom137        0.000000e+00  0.000000e+00
bigcom139        0.000000e+00  0.000000e+00
bigcom140        0.000000e+00  6.938894e-20
bigcom143        0.000000e+00  0.000000e+00
bigcom145       -1.500216e-05  5.292302e-01
bigcom146        0.000000e+00  4.336809e-21
bigcom147        0.000000e+00  0.000000e+00
bigcom149        0.000000e+00  7.273074e-01
bigcom153        0.000000e+00  3.469447e-19
bigcom154        0.000000e+00  0.000000e+00
bigcom156        0.000000e+00  0.000000e+00
bigcom157        0.000000e+00  0.000000e+00
bigcom158        0.000000e+00  0.000000e+00
bigcom160        0.000000e+00  0.000000e+00
bigcom161        0.000000e+00  0.000000e+00
bigcom162        0.000000e+00  2.775558e-19
bigcom164        0.000000e+00  0.000000e+00
bigcom166        0.000000e+00  0.000000e+00
bigcom167        0.000000e+00  0.000000e+00
bigcom171        0.000000e+00  2.775558e-19
bigcom173        0.000000e+00  0.000000e+00
bigcom175        0.000000e+00  0.000000e+00
bigcom176        0.000000e+00  0.000000e+00
bigcom177        0.000000e+00  0.000000e+00
bigcom178        0.000000e+00  0.000000e+00
bigcom180        0.000000e+00  0.000000e+00
bigcom181        0.000000e+00  0.000000e+00
bigcom184        0.000000e+00  0.000000e+00
bigcom186        0.000000e+00  0.000000e+00
bigcom187        0.000000e+00  0.000000e+00
bigcom189        0.000000e+00  0.000000e+00
bigcom194        0.000000e+00  0.000000e+00
bigcom195        0.000000e+00  0.000000e+00
bigcom196       -8.779631e-06  6.288306e-01
bigcom204        0.000000e+00  0.000000e+00
bigcom205        0.000000e+00  0.000000e+00
bigcom212        0.000000e+00  0.000000e+00
bigcom214        0.000000e+00  0.000000e+00
bigcom222        0.000000e+00  0.000000e+00
bigcom223        0.000000e+00  0.000000e+00
bigcom226        0.000000e+00  0.000000e+00
bigcom227        0.000000e+00  0.000000e+00
bigcom229        0.000000e+00  4.336809e-21
bigcom233        0.000000e+00  0.000000e+00
bigcom236        0.000000e+00  0.000000e+00
bigcom237        0.000000e+00  0.000000e+00
bigcom246        0.000000e+00  0.000000e+00
bigcom248        0.000000e+00  0.000000e+00
bigcom249        0.000000e+00  0.000000e+00
bigcom250        0.000000e+00  0.000000e+00
bigcom254        0.000000e+00  0.000000e+00
bigcom266        0.000000e+00  0.000000e+00
bigcom269        0.000000e+00  2.775558e-19
bigcom272        0.000000e+00  0.000000e+00
bigcom274        9.945531e-06  9.441409e-02
bigcom281       -1.805144e-05  5.378171e-01
bigcom291        0.000000e+00  0.000000e+00
bigcom292       -5.428177e-06  4.733141e-01
bigcom295        0.000000e+00  0.000000e+00
bigcom299        0.000000e+00  1.387779e-19
bigcom301        0.000000e+00  0.000000e+00
bigcom306        0.000000e+00  0.000000e+00
bigcom309        0.000000e+00  0.000000e+00
bigcom314        0.000000e+00  0.000000e+00
bigcom321        0.000000e+00  0.000000e+00
bigcom341        0.000000e+00  0.000000e+00
bigcom350        0.000000e+00  0.000000e+00
bigcom353        0.000000e+00  0.000000e+00
bigcom359        0.000000e+00  2.775558e-19
bigcom363        0.000000e+00  0.000000e+00
bigcom365        0.000000e+00  0.000000e+00
bigcom385        0.000000e+00  2.775558e-19
bigcom386        0.000000e+00  2.775558e-19
bigcom408        0.000000e+00  0.000000e+00
bigcom412        0.000000e+00  0.000000e+00
bigcom480        0.000000e+00  0.000000e+00
spin_vertex      1.834716e-03  4.978536e-01
membership_s1   -9.178126e-06  1.439843e-02
membership_s3    0.000000e+00  1.387779e-19
membership_s4    6.754169e-04  5.472799e-01
membership_s5   -1.400100e-05  1.405402e-01
membership_s6    3.963774e-04  1.628546e-01
membership_s7    7.214068e-05  1.434783e-01
membership_s8    0.000000e+00  0.000000e+00
membership_s9    0.000000e+00  2.775558e-19
membership_s11   0.000000e+00  0.000000e+00
membership_s12   0.000000e+00  0.000000e+00
membership_s14   8.874491e-05  6.491274e-01
membership_s15   0.000000e+00  0.000000e+00
membership_s16   6.851722e-05  2.511891e-01
membership_s17   0.000000e+00  0.000000e+00
membership_s18   0.000000e+00  1.301043e-20
membership_s20   0.000000e+00  0.000000e+00
membership_s21   1.301806e-04  1.610601e-01
membership_s22   0.000000e+00  0.000000e+00
membership_s24   0.000000e+00  0.000000e+00
membership_s25   0.000000e+00  0.000000e+00
membership_s26   0.000000e+00  1.040834e-19
membership_s27   8.453599e-05  4.770052e-02
membership_s28   0.000000e+00  0.000000e+00
membership_s30   4.249973e-05  6.958654e-02
membership_s31  -7.990277e-06  1.559979e-01
membership_s32   5.455702e-05  1.104807e-01
membership_s33   0.000000e+00  0.000000e+00
membership_s36   1.030885e-04  1.153642e-01
membership_s37   0.000000e+00  9.992007e-18
V1               2.695623e-03  1.325299e+00
V2               1.008307e-03  1.422719e+00
pdi              2.871507e-05  2.231482e-01
adhesion         4.625260e-03  1.096577e+00
cohesion         6.001938e-03  1.261469e+00
inner            3.535644e-03  1.631662e+00
outer            1.741506e-03  1.218665e+00
ioratio          4.503063e-03  1.361178e+00
comsize          1.431893e-03  8.664744e-01
[1] "Dataset: low_C Model GLM, run: 9 of 10 2015-06-22 18:47:53"
[1] "glmnet variable coefficients"
                    [,1]          [,2]
(Intercept)     -4.27051 -6.549714e+00
graph0           0.00000 -4.499594e-02
graph1           0.00000 -7.275081e-05
graph2           0.00000  3.151555e-02
graph3           0.00000 -3.984007e-06
graph4           0.00000  0.000000e+00
graph5           0.00000 -4.072405e-03
graph6           0.00000 -5.226187e-05
graph7           0.00000 -1.177012e-03
graph8           0.00000 -1.763254e-01
graph9           0.00000 -2.965093e-07
graph10          0.00000  0.000000e+00
graph11          0.00000 -3.002984e-11
graph12          0.00000  5.275440e-07
graph13          0.00000  4.902819e-06
graph14          0.00000 -7.011170e-10
graph15          0.00000  2.875930e-04
graph16          0.00000 -8.811349e-07
graph17          0.00000  3.480785e-07
graph18          0.00000 -1.165476e-04
graph19          0.00000 -1.233210e-05
graph20          0.00000  2.111105e-05
graph21          0.00000 -1.383881e-04
graph22          0.00000 -6.125523e-06
graph23          0.00000  7.725135e-05
graph24          0.00000  3.661861e-05
graph25          0.00000 -5.307320e-03
graph26          0.00000 -1.525358e-05
graph27          0.00000  3.321929e-02
graph28          0.00000 -1.070865e-02
graph29          0.00000  6.504444e-01
orbit0           0.00000 -4.231654e-02
orbit1           0.00000 -6.981765e-05
orbit2           0.00000 -5.565933e-02
orbit3           0.00000  1.455092e-02
orbit4           0.00000 -6.460041e-07
orbit5           0.00000 -2.260741e-04
orbit6           0.00000  0.000000e+00
orbit7           0.00000  2.625572e-05
orbit8           0.00000 -3.495639e-03
orbit9           0.00000 -2.600196e-05
orbit10          0.00000 -1.799170e-04
orbit11          0.00000 -9.755830e-02
orbit12          0.00000 -4.308755e-04
orbit13          0.00000 -2.232697e-01
orbit14          0.00000 -6.414721e-02
orbit15          0.00000 -2.383296e-07
orbit16          0.00000 -8.501942e-07
orbit17          0.00000 -4.180939e-06
orbit18          0.00000 -2.673354e-07
orbit19          0.00000  0.000000e+00
orbit20          0.00000  9.569215e-08
orbit21          0.00000 -1.482977e-05
orbit22          0.00000 -4.041764e-11
orbit23          0.00000  3.162504e-02
orbit24          0.00000  1.052360e-06
orbit25          0.00000  6.661331e-08
orbit26          0.00000 -1.543809e-04
orbit27          0.00000  2.014015e-06
orbit28          0.00000  9.447018e-05
orbit29          0.00000  3.178154e-05
orbit30          0.00000  1.305194e-04
orbit31          0.00000 -1.360650e-09
orbit32          0.00000 -5.874792e-08
orbit33          0.00000  6.279108e-02
orbit34          0.00000  2.477187e-04
orbit35          0.00000 -8.751818e-06
orbit36          0.00000  1.193950e-04
orbit37          0.00000  1.165355e-06
orbit38          0.00000  6.063802e-03
orbit39          0.00000  7.334426e-06
orbit40          0.00000  0.000000e+00
orbit41          0.00000 -3.097648e-03
orbit42          0.00000  1.852562e-01
orbit43          0.00000 -1.173439e-04
orbit44          0.00000  3.117606e-01
orbit45          0.00000 -8.447528e-07
orbit46          0.00000 -2.590767e-05
orbit47          0.00000  3.104415e-03
orbit48          0.00000 -6.991282e-04
orbit49          0.00000  2.950100e-05
orbit50          0.00000 -5.173426e-02
orbit51          0.00000 -1.080274e-05
orbit52          0.00000 -3.390255e-04
orbit53          0.00000  5.971760e-03
orbit54          0.00000 -6.982424e-06
orbit55          0.00000  1.363276e+00
orbit56          0.00000  1.370739e-05
orbit57          0.00000  2.064345e-03
orbit58          0.00000 -3.086102e-01
orbit59          0.00000 -7.454373e-05
orbit60          0.00000  3.318136e-03
orbit61          0.00000  5.420051e-01
orbit62          0.00000 -4.368955e-04
orbit63          0.00000 -1.947933e-02
orbit64          0.00000 -8.498682e-02
orbit65          0.00000 -2.290606e-03
orbit66          0.00000  3.023983e-03
orbit67          0.00000  9.819050e-01
orbit68          0.00000  3.280259e-02
orbit69          0.00000  0.000000e+00
orbit70          0.00000 -9.721727e-03
orbit71          0.00000 -4.901580e-01
orbit72          0.00000  7.448792e-01
AP               0.00000 -2.624433e-01
bet              0.00000  3.799747e-05
ecc              0.00000 -7.066467e-03
eccrad           0.00000  3.551295e-04
close            0.00000  0.000000e+00
constraint       0.00000  1.023370e-01
coreness         0.00000  4.694571e-01
knn              0.00000  2.331845e-04
hubscore         0.00000  2.504469e+01
pagerank         0.00000 -3.451429e+00
trans            0.00000  1.624604e-01
evcent           0.00000  3.993506e+01
first            0.00000 -4.920296e-02
upto_second      0.00000 -1.277943e-04
upto_third       0.00000  9.843120e-06
upto_fourth      0.00000  0.000000e+00
upto_fifth       0.00000  0.000000e+00
upto_sixth       0.00000 -1.935297e-04
second           0.00000 -1.108196e-04
third            0.00000  9.285589e-05
fourth           0.00000 -1.273558e-05
fifth            0.00000 -5.454582e-06
sixth            0.00000 -3.869861e-05
ratio1           0.00000  3.130156e-04
ratio2           0.00000  3.055670e-04
ratio3           0.00000 -1.233006e-03
ratio4           0.00000 -1.079110e-02
ratio5           0.00000  1.107840e-03
ratio6           0.00000  1.826826e-04
selfinter        0.00000 -7.315938e-01
walktrap_vertex  0.00000  7.225525e-03
bigcom1          0.00000 -5.690379e-02
bigcom2          0.00000 -1.016063e+00
bigcom3          0.00000 -1.505056e+00
bigcom4          0.00000  3.730612e-01
bigcom6          0.00000 -5.660516e-01
bigcom8          0.00000  7.395985e-02
bigcom9          0.00000 -1.810453e+00
bigcom11         0.00000 -1.236018e+00
bigcom13         0.00000 -1.469111e+00
bigcom15         0.00000  1.768392e+00
bigcom16         0.00000 -1.925299e+00
bigcom21         0.00000  1.228602e+00
bigcom22         0.00000  2.855794e-01
bigcom24         0.00000  3.367556e+00
bigcom26         0.00000 -1.166927e+00
bigcom28         0.00000  5.982119e-01
bigcom30         0.00000 -1.459987e+00
bigcom31         0.00000 -9.502903e-01
bigcom32         0.00000 -7.671599e-01
bigcom33         0.00000 -7.272675e-01
bigcom34         0.00000 -1.044994e+00
bigcom36         0.00000  1.811951e+00
bigcom37         0.00000  0.000000e+00
bigcom38         0.00000 -9.584298e-01
bigcom39         0.00000 -1.112019e+00
bigcom40         0.00000  5.833330e-01
bigcom43         0.00000 -5.515933e-01
bigcom44         0.00000 -1.088258e+00
bigcom46         0.00000 -9.248928e-01
bigcom47         0.00000 -5.617209e-01
bigcom49         0.00000  2.141083e+00
bigcom50         0.00000 -9.441370e-01
bigcom51         0.00000 -1.332329e+00
bigcom52         0.00000 -4.875604e-01
bigcom54         0.00000 -6.621227e-01
bigcom56         0.00000 -7.162135e-01
bigcom62         0.00000 -4.919848e-01
bigcom66         0.00000 -7.926151e-01
bigcom68         0.00000 -6.972595e-01
bigcom69         0.00000 -9.044322e-01
bigcom71         0.00000 -9.724813e-01
bigcom72         0.00000 -5.142701e-01
bigcom73         0.00000 -3.798040e-01
bigcom74         0.00000 -1.048693e+00
bigcom75         0.00000 -3.880657e-01
bigcom76         0.00000 -6.958578e-01
bigcom77         0.00000 -4.035838e-01
bigcom79         0.00000 -6.348461e-01
bigcom80         0.00000 -5.802684e-01
bigcom82         0.00000 -7.559758e-01
bigcom83         0.00000  0.000000e+00
bigcom84         0.00000 -5.466539e-01
bigcom85         0.00000 -8.258194e-01
bigcom87         0.00000 -5.477191e-01
bigcom89         0.00000 -5.927553e-01
bigcom91         0.00000 -7.474799e-01
bigcom92         0.00000 -2.246866e+00
bigcom93         0.00000  0.000000e+00
bigcom96         0.00000 -7.543860e-01
bigcom97         0.00000 -1.016636e+00
bigcom98         0.00000 -1.099820e+00
bigcom99         0.00000 -7.685208e-01
bigcom101        0.00000 -6.094925e-01
bigcom104        0.00000 -1.093899e+00
bigcom106        0.00000 -7.542768e-01
bigcom109        0.00000 -1.337717e+00
bigcom113        0.00000  0.000000e+00
bigcom116        0.00000 -8.035966e-01
bigcom120        0.00000 -5.096677e-01
bigcom123        0.00000 -6.000631e-01
bigcom126        0.00000 -8.579899e-01
bigcom127        0.00000  2.051793e+00
bigcom137        0.00000 -9.896012e-01
bigcom139        0.00000 -2.375516e-01
bigcom140        0.00000 -1.744123e+00
bigcom143        0.00000 -3.214511e-01
bigcom145        0.00000  3.252686e+00
bigcom146        0.00000 -1.178057e+00
bigcom147        0.00000 -9.720923e-01
bigcom149        0.00000  6.819830e+00
bigcom153        0.00000 -5.268147e-01
bigcom154        0.00000 -9.151037e-01
bigcom156        0.00000 -6.620112e-01
bigcom157        0.00000  0.000000e+00
bigcom158        0.00000 -9.662768e-01
bigcom160        0.00000 -8.034420e-01
bigcom161        0.00000 -7.114196e-01
bigcom162        0.00000 -1.733850e-01
bigcom164        0.00000 -1.046466e+00
bigcom166        0.00000 -8.251771e-01
bigcom167        0.00000 -9.617211e-01
bigcom171        0.00000 -3.047170e-01
bigcom173        0.00000 -6.825168e-01
bigcom175        0.00000 -1.839463e-01
bigcom176        0.00000 -5.153830e-01
bigcom177        0.00000 -6.950697e-01
bigcom178        0.00000 -3.239326e-01
bigcom180        0.00000 -3.473179e-01
bigcom181        0.00000 -3.546441e+00
bigcom184        0.00000 -9.902919e-01
bigcom186        0.00000 -1.134336e+00
bigcom187        0.00000 -1.199072e+00
bigcom189        0.00000 -8.791465e-01
bigcom194        0.00000 -7.513670e-01
bigcom195        0.00000 -1.020454e+00
bigcom196        0.00000  4.055905e+00
bigcom204        0.00000 -1.114700e+00
bigcom205        0.00000 -9.181204e-01
bigcom212        0.00000 -5.993949e-01
bigcom214        0.00000 -7.847059e-01
bigcom222        0.00000 -7.352028e-01
bigcom223        0.00000  0.000000e+00
bigcom226        0.00000 -1.356855e+00
bigcom227        0.00000 -9.782815e-01
bigcom229        0.00000 -5.847134e-01
bigcom233        0.00000 -1.355189e+00
bigcom236        0.00000 -6.116532e-01
bigcom237        0.00000 -2.271994e-01
bigcom246        0.00000 -8.160559e-01
bigcom248        0.00000  0.000000e+00
bigcom249        0.00000 -3.946109e-01
bigcom250        0.00000 -2.037995e+00
bigcom254        0.00000 -1.067787e+00
bigcom266        0.00000 -7.320858e-01
bigcom269        0.00000 -7.822414e-01
bigcom272        0.00000 -1.080216e+00
bigcom274        0.00000  3.012475e+00
bigcom281        0.00000  4.077797e+00
bigcom291        0.00000 -8.371878e-01
bigcom292        0.00000  3.284048e+00
bigcom295        0.00000 -1.794391e-01
bigcom299        0.00000 -7.129504e-01
bigcom301        0.00000 -4.922390e-01
[truncated: 113,365 more chars]
