# Supplementary material for: Distinctive Behaviors of Druggable Proteins in Cellular Networks
Source: PLoS Comput Biol. 2015 Dec 23;11(12):e1004597. doi: 10.1371/journal.pcbi.1004597 (PMC4689399; doi:10.1371/journal.pcbi.1004597)
Supplement: S1 File — (ZIP) [file pcbi.1004597.s004.zip › S1_File/direct.blast.20150613_all_predict.ppi.optimised_Target_results_low_CT.txt]

[[1]]
[1] "low_CT"

[1] "Dataset: low_CT Model GBM, run: 1 of 10 2015-06-22 18:16:56"
Iter   TrainDeviance   ValidDeviance   StepSize   Improve
     1        0.0754            -nan     0.0100   -0.0001

[1] "GBM variable coefficients"
                            var      rel.inf
orbit38                 orbit38 3.333345e+01
fourth                   fourth 2.626583e+01
graph1                   graph1 2.626583e+01
fifth                     fifth 7.004136e+00
orbit18                 orbit18 6.559266e+00
membership_s32   membership_s32 5.714865e-01
graph4                   graph4 2.544404e-28
graph3                   graph3 6.935081e-29
graph0                   graph0 0.000000e+00
graph2                   graph2 0.000000e+00
graph5                   graph5 0.000000e+00
graph6                   graph6 0.000000e+00
graph7                   graph7 0.000000e+00
graph8                   graph8 0.000000e+00
graph9                   graph9 0.000000e+00
graph10                 graph10 0.000000e+00
graph11                 graph11 0.000000e+00
graph12                 graph12 0.000000e+00
graph13                 graph13 0.000000e+00
graph14                 graph14 0.000000e+00
graph15                 graph15 0.000000e+00
graph16                 graph16 0.000000e+00
graph17                 graph17 0.000000e+00
graph18                 graph18 0.000000e+00
graph19                 graph19 0.000000e+00
graph20                 graph20 0.000000e+00
graph21                 graph21 0.000000e+00
graph22                 graph22 0.000000e+00
graph23                 graph23 0.000000e+00
graph24                 graph24 0.000000e+00
graph25                 graph25 0.000000e+00
graph26                 graph26 0.000000e+00
graph27                 graph27 0.000000e+00
graph28                 graph28 0.000000e+00
graph29                 graph29 0.000000e+00
orbit0                   orbit0 0.000000e+00
orbit1                   orbit1 0.000000e+00
orbit2                   orbit2 0.000000e+00
orbit3                   orbit3 0.000000e+00
orbit4                   orbit4 0.000000e+00
orbit5                   orbit5 0.000000e+00
orbit6                   orbit6 0.000000e+00
orbit7                   orbit7 0.000000e+00
orbit8                   orbit8 0.000000e+00
orbit9                   orbit9 0.000000e+00
orbit10                 orbit10 0.000000e+00
orbit11                 orbit11 0.000000e+00
orbit12                 orbit12 0.000000e+00
orbit13                 orbit13 0.000000e+00
orbit14                 orbit14 0.000000e+00
orbit15                 orbit15 0.000000e+00
orbit16                 orbit16 0.000000e+00
orbit17                 orbit17 0.000000e+00
orbit19                 orbit19 0.000000e+00
orbit20                 orbit20 0.000000e+00
orbit21                 orbit21 0.000000e+00
orbit22                 orbit22 0.000000e+00
orbit23                 orbit23 0.000000e+00
orbit24                 orbit24 0.000000e+00
orbit25                 orbit25 0.000000e+00
orbit26                 orbit26 0.000000e+00
orbit27                 orbit27 0.000000e+00
orbit28                 orbit28 0.000000e+00
orbit29                 orbit29 0.000000e+00
orbit30                 orbit30 0.000000e+00
orbit31                 orbit31 0.000000e+00
orbit32                 orbit32 0.000000e+00
orbit33                 orbit33 0.000000e+00
orbit34                 orbit34 0.000000e+00
orbit35                 orbit35 0.000000e+00
orbit36                 orbit36 0.000000e+00
orbit37                 orbit37 0.000000e+00
orbit39                 orbit39 0.000000e+00
orbit40                 orbit40 0.000000e+00
orbit41                 orbit41 0.000000e+00
orbit42                 orbit42 0.000000e+00
orbit43                 orbit43 0.000000e+00
orbit44                 orbit44 0.000000e+00
orbit45                 orbit45 0.000000e+00
orbit46                 orbit46 0.000000e+00
orbit47                 orbit47 0.000000e+00
orbit48                 orbit48 0.000000e+00
orbit49                 orbit49 0.000000e+00
orbit50                 orbit50 0.000000e+00
orbit51                 orbit51 0.000000e+00
orbit52                 orbit52 0.000000e+00
orbit53                 orbit53 0.000000e+00
orbit54                 orbit54 0.000000e+00
orbit55                 orbit55 0.000000e+00
orbit56                 orbit56 0.000000e+00
orbit57                 orbit57 0.000000e+00
orbit58                 orbit58 0.000000e+00
orbit59                 orbit59 0.000000e+00
orbit60                 orbit60 0.000000e+00
orbit61                 orbit61 0.000000e+00
orbit62                 orbit62 0.000000e+00
orbit63                 orbit63 0.000000e+00
orbit64                 orbit64 0.000000e+00
orbit65                 orbit65 0.000000e+00
orbit66                 orbit66 0.000000e+00
orbit67                 orbit67 0.000000e+00
orbit68                 orbit68 0.000000e+00
orbit69                 orbit69 0.000000e+00
orbit70                 orbit70 0.000000e+00
orbit71                 orbit71 0.000000e+00
orbit72                 orbit72 0.000000e+00
AP                           AP 0.000000e+00
bet                         bet 0.000000e+00
ecc                         ecc 0.000000e+00
eccrad                   eccrad 0.000000e+00
close                     close 0.000000e+00
constraint           constraint 0.000000e+00
coreness               coreness 0.000000e+00
knn                         knn 0.000000e+00
hubscore               hubscore 0.000000e+00
pagerank               pagerank 0.000000e+00
trans                     trans 0.000000e+00
evcent                   evcent 0.000000e+00
first                     first 0.000000e+00
upto_second         upto_second 0.000000e+00
upto_third           upto_third 0.000000e+00
upto_fourth         upto_fourth 0.000000e+00
upto_fifth           upto_fifth 0.000000e+00
upto_sixth           upto_sixth 0.000000e+00
second                   second 0.000000e+00
third                     third 0.000000e+00
sixth                     sixth 0.000000e+00
ratio1                   ratio1 0.000000e+00
ratio2                   ratio2 0.000000e+00
ratio3                   ratio3 0.000000e+00
ratio4                   ratio4 0.000000e+00
ratio5                   ratio5 0.000000e+00
ratio6                   ratio6 0.000000e+00
selfinter             selfinter 0.000000e+00
walktrap_vertex walktrap_vertex 0.000000e+00
bigcom1                 bigcom1 0.000000e+00
bigcom2                 bigcom2 0.000000e+00
bigcom3                 bigcom3 0.000000e+00
bigcom4                 bigcom4 0.000000e+00
bigcom6                 bigcom6 0.000000e+00
bigcom8                 bigcom8 0.000000e+00
bigcom9                 bigcom9 0.000000e+00
bigcom11               bigcom11 0.000000e+00
bigcom13               bigcom13 0.000000e+00
bigcom15               bigcom15 0.000000e+00
bigcom16               bigcom16 0.000000e+00
bigcom21               bigcom21 0.000000e+00
bigcom22               bigcom22 0.000000e+00
bigcom24               bigcom24 0.000000e+00
bigcom26               bigcom26 0.000000e+00
bigcom28               bigcom28 0.000000e+00
bigcom30               bigcom30 0.000000e+00
bigcom31               bigcom31 0.000000e+00
bigcom32               bigcom32 0.000000e+00
bigcom33               bigcom33 0.000000e+00
bigcom34               bigcom34 0.000000e+00
bigcom36               bigcom36 0.000000e+00
bigcom37               bigcom37 0.000000e+00
bigcom38               bigcom38 0.000000e+00
bigcom39               bigcom39 0.000000e+00
bigcom40               bigcom40 0.000000e+00
bigcom43               bigcom43 0.000000e+00
bigcom44               bigcom44 0.000000e+00
bigcom46               bigcom46 0.000000e+00
bigcom47               bigcom47 0.000000e+00
bigcom49               bigcom49 0.000000e+00
bigcom50               bigcom50 0.000000e+00
bigcom51               bigcom51 0.000000e+00
bigcom52               bigcom52 0.000000e+00
bigcom54               bigcom54 0.000000e+00
bigcom56               bigcom56 0.000000e+00
bigcom62               bigcom62 0.000000e+00
bigcom66               bigcom66 0.000000e+00
bigcom68               bigcom68 0.000000e+00
bigcom69               bigcom69 0.000000e+00
bigcom71               bigcom71 0.000000e+00
bigcom72               bigcom72 0.000000e+00
bigcom73               bigcom73 0.000000e+00
bigcom74               bigcom74 0.000000e+00
bigcom75               bigcom75 0.000000e+00
bigcom76               bigcom76 0.000000e+00
bigcom77               bigcom77 0.000000e+00
bigcom79               bigcom79 0.000000e+00
bigcom80               bigcom80 0.000000e+00
bigcom82               bigcom82 0.000000e+00
bigcom83               bigcom83 0.000000e+00
bigcom84               bigcom84 0.000000e+00
bigcom85               bigcom85 0.000000e+00
bigcom87               bigcom87 0.000000e+00
bigcom89               bigcom89 0.000000e+00
bigcom91               bigcom91 0.000000e+00
bigcom92               bigcom92 0.000000e+00
bigcom93               bigcom93 0.000000e+00
bigcom96               bigcom96 0.000000e+00
bigcom97               bigcom97 0.000000e+00
bigcom98               bigcom98 0.000000e+00
bigcom99               bigcom99 0.000000e+00
bigcom101             bigcom101 0.000000e+00
bigcom104             bigcom104 0.000000e+00
bigcom106             bigcom106 0.000000e+00
bigcom109             bigcom109 0.000000e+00
bigcom113             bigcom113 0.000000e+00
bigcom116             bigcom116 0.000000e+00
bigcom120             bigcom120 0.000000e+00
bigcom123             bigcom123 0.000000e+00
bigcom126             bigcom126 0.000000e+00
bigcom127             bigcom127 0.000000e+00
bigcom137             bigcom137 0.000000e+00
bigcom139             bigcom139 0.000000e+00
bigcom140             bigcom140 0.000000e+00
bigcom143             bigcom143 0.000000e+00
bigcom145             bigcom145 0.000000e+00
bigcom146             bigcom146 0.000000e+00
bigcom147             bigcom147 0.000000e+00
bigcom149             bigcom149 0.000000e+00
bigcom153             bigcom153 0.000000e+00
bigcom154             bigcom154 0.000000e+00
bigcom156             bigcom156 0.000000e+00
bigcom157             bigcom157 0.000000e+00
bigcom158             bigcom158 0.000000e+00
bigcom160             bigcom160 0.000000e+00
bigcom161             bigcom161 0.000000e+00
bigcom162             bigcom162 0.000000e+00
bigcom164             bigcom164 0.000000e+00
bigcom166             bigcom166 0.000000e+00
bigcom167             bigcom167 0.000000e+00
bigcom171             bigcom171 0.000000e+00
bigcom173             bigcom173 0.000000e+00
bigcom175             bigcom175 0.000000e+00
bigcom176             bigcom176 0.000000e+00
bigcom177             bigcom177 0.000000e+00
bigcom178             bigcom178 0.000000e+00
bigcom180             bigcom180 0.000000e+00
bigcom181             bigcom181 0.000000e+00
bigcom184             bigcom184 0.000000e+00
bigcom186             bigcom186 0.000000e+00
bigcom187             bigcom187 0.000000e+00
bigcom189             bigcom189 0.000000e+00
bigcom194             bigcom194 0.000000e+00
bigcom195             bigcom195 0.000000e+00
bigcom196             bigcom196 0.000000e+00
bigcom204             bigcom204 0.000000e+00
bigcom205             bigcom205 0.000000e+00
bigcom212             bigcom212 0.000000e+00
bigcom214             bigcom214 0.000000e+00
bigcom222             bigcom222 0.000000e+00
bigcom223             bigcom223 0.000000e+00
bigcom226             bigcom226 0.000000e+00
bigcom227             bigcom227 0.000000e+00
bigcom229             bigcom229 0.000000e+00
bigcom233             bigcom233 0.000000e+00
bigcom236             bigcom236 0.000000e+00
bigcom237             bigcom237 0.000000e+00
bigcom246             bigcom246 0.000000e+00
bigcom248             bigcom248 0.000000e+00
bigcom249             bigcom249 0.000000e+00
bigcom250             bigcom250 0.000000e+00
bigcom254             bigcom254 0.000000e+00
bigcom266             bigcom266 0.000000e+00
bigcom269             bigcom269 0.000000e+00
bigcom272             bigcom272 0.000000e+00
bigcom274             bigcom274 0.000000e+00
bigcom281             bigcom281 0.000000e+00
bigcom291             bigcom291 0.000000e+00
bigcom292             bigcom292 0.000000e+00
bigcom295             bigcom295 0.000000e+00
bigcom299             bigcom299 0.000000e+00
bigcom301             bigcom301 0.000000e+00
bigcom306             bigcom306 0.000000e+00
bigcom309             bigcom309 0.000000e+00
bigcom314             bigcom314 0.000000e+00
bigcom321             bigcom321 0.000000e+00
bigcom341             bigcom341 0.000000e+00
bigcom350             bigcom350 0.000000e+00
bigcom353             bigcom353 0.000000e+00
bigcom359             bigcom359 0.000000e+00
bigcom363             bigcom363 0.000000e+00
bigcom365             bigcom365 0.000000e+00
bigcom385             bigcom385 0.000000e+00
bigcom386             bigcom386 0.000000e+00
bigcom408             bigcom408 0.000000e+00
bigcom412             bigcom412 0.000000e+00
bigcom480             bigcom480 0.000000e+00
spin_vertex         spin_vertex 0.000000e+00
membership_s1     membership_s1 0.000000e+00
membership_s3     membership_s3 0.000000e+00
membership_s4     membership_s4 0.000000e+00
membership_s5     membership_s5 0.000000e+00
membership_s6     membership_s6 0.000000e+00
membership_s7     membership_s7 0.000000e+00
membership_s8     membership_s8 0.000000e+00
membership_s9     membership_s9 0.000000e+00
membership_s11   membership_s11 0.000000e+00
membership_s12   membership_s12 0.000000e+00
membership_s14   membership_s14 0.000000e+00
membership_s15   membership_s15 0.000000e+00
membership_s16   membership_s16 0.000000e+00
membership_s17   membership_s17 0.000000e+00
membership_s18   membership_s18 0.000000e+00
membership_s20   membership_s20 0.000000e+00
membership_s21   membership_s21 0.000000e+00
membership_s22   membership_s22 0.000000e+00
membership_s24   membership_s24 0.000000e+00
membership_s25   membership_s25 0.000000e+00
membership_s26   membership_s26 0.000000e+00
membership_s27   membership_s27 0.000000e+00
membership_s28   membership_s28 0.000000e+00
membership_s30   membership_s30 0.000000e+00
membership_s31   membership_s31 0.000000e+00
membership_s33   membership_s33 0.000000e+00
membership_s36   membership_s36 0.000000e+00
membership_s37   membership_s37 0.000000e+00
V1                           V1 0.000000e+00
V2                           V2 0.000000e+00
pdi                         pdi 0.000000e+00
adhesion               adhesion 0.000000e+00
cohesion               cohesion 0.000000e+00
inner                     inner 0.000000e+00
outer                     outer 0.000000e+00
ioratio                 ioratio 0.000000e+00
comsize                 comsize 0.000000e+00
[1] "Dataset: low_CT Model RF, run: 1 of 10 2015-06-22 18:17:00"
     |      Out-of-bag   |
Tree |      MSE  %Var(y) |
   1 | 0.005284   368.88 |
   2 | 0.003939   274.95 |
   3 | 0.003063   213.82 |
   4 | 0.002631   183.71 |
   5 | 0.002498   174.37 |
   6 | 0.002132   148.83 |
   7 | 0.002155   150.46 |
   8 | 0.001907   133.11 |
   9 | 0.001867   130.32 |
  10 | 0.001856   129.55 |
  11 | 0.001825   127.41 |
  12 | 0.001776   123.97 |
  13 | 0.001807   126.16 |
  14 | 0.001787   124.74 |
  15 | 0.001767   123.38 |
  16 | 0.001746   121.86 |
  17 | 0.001721   120.12 |
  18 | 0.001697   118.50 |
  19 | 0.001713   119.60 |
  20 | 0.001692   118.11 |
  21 | 0.001674   116.89 |
  22 | 0.001698   118.56 |
  23 | 0.001692   118.10 |
  24 | 0.001682   117.43 |
  25 | 0.001677   117.10 |
  26 | 0.001711   119.45 |
  27 | 0.001725   120.41 |
  28 |  0.00171   119.41 |
  29 | 0.001708   119.24 |
  30 | 0.001701   118.73 |
  31 | 0.001706   119.09 |
  32 | 0.001699   118.63 |
  33 | 0.001686   117.71 |
  34 | 0.001677   117.04 |
  35 | 0.001675   116.97 |
  36 | 0.001679   117.18 |
  37 | 0.001671   116.65 |
  38 | 0.001675   116.95 |
  39 | 0.001676   117.02 |
  40 | 0.001679   117.19 |
  41 | 0.001671   116.68 |
  42 | 0.001666   116.32 |
  43 | 0.001658   115.74 |
  44 | 0.001658   115.75 |
  45 | 0.001657   115.69 |
  46 | 0.001652   115.35 |
  47 | 0.001651   115.27 |
  48 | 0.001652   115.36 |
  49 | 0.001663   116.09 |
  50 | 0.001661   115.98 |
  51 | 0.001657   115.68 |
  52 | 0.001655   115.57 |
  53 | 0.001654   115.47 |
  54 | 0.001643   114.73 |
  55 |  0.00164   114.47 |
  56 | 0.001637   114.26 |
  57 | 0.001639   114.41 |
  58 | 0.001631   113.88 |
  59 | 0.001634   114.06 |
  60 | 0.001636   114.24 |
  61 | 0.001639   114.43 |
  62 | 0.001631   113.90 |
  63 | 0.001634   114.06 |
  64 | 0.001639   114.42 |
  65 | 0.001636   114.21 |
  66 | 0.001636   114.21 |
  67 | 0.001629   113.76 |
  68 | 0.001637   114.31 |
  69 | 0.001631   113.85 |
  70 | 0.001637   114.27 |
  71 | 0.001639   114.39 |
  72 | 0.001636   114.19 |
  73 | 0.001636   114.22 |
  74 | 0.001638   114.36 |
  75 | 0.001641   114.53 |
  76 | 0.001642   114.63 |
  77 | 0.001637   114.25 |
  78 | 0.001636   114.20 |
  79 |  0.00163   113.80 |
  80 | 0.001632   113.92 |
  81 | 0.001628   113.63 |
  82 | 0.001627   113.57 |
  83 | 0.001625   113.43 |
  84 | 0.001625   113.45 |
  85 | 0.001629   113.72 |
  86 | 0.001627   113.60 |
  87 | 0.001627   113.55 |
  88 | 0.001626   113.53 |
  89 | 0.001626   113.51 |
  90 | 0.001625   113.47 |
  91 | 0.001629   113.74 |
  92 | 0.001628   113.65 |
  93 | 0.001627   113.58 |
  94 | 0.001624   113.35 |
  95 | 0.001622   113.20 |
  96 | 0.001621   113.17 |
  97 |  0.00162   113.09 |
  98 | 0.001617   112.87 |
  99 | 0.001618   112.93 |
 100 | 0.001614   112.66 |
[1] "Random Forest variable coefficients"
                      %IncMSE IncNodePurity
graph0           0.000000e+00  1.687290e-20
graph1          -2.208431e-05  2.182954e-02
graph2           0.000000e+00  5.320588e-02
graph3           1.114191e-04  3.700935e-02
graph4           1.209513e-04  2.022504e-02
graph5           3.956834e-04  3.920797e-02
graph6           0.000000e+00  3.513222e-18
graph7           7.712649e-06  3.224868e-02
graph8           0.000000e+00  0.000000e+00
graph9           1.004773e-04  1.823107e-02
graph10          1.527348e-03  1.008356e-01
graph11          1.301493e-05  4.087435e-02
graph12          6.628141e-03  1.247251e-02
graph13          2.622460e-04  4.470571e-02
graph14          8.783487e-06  2.812500e-02
graph15          1.039334e-04  3.186636e-02
graph16          0.000000e+00  3.403887e-17
graph17          5.217906e-05  2.751773e-02
graph18          1.606659e-04  1.315396e-02
graph19          3.056776e-05  7.224051e-02
graph20          3.774815e-04  8.464278e-02
graph21          0.000000e+00  1.764706e-02
graph22          0.000000e+00  1.333333e-02
graph23          1.366959e-03  1.089365e-01
graph24          0.000000e+00  1.544988e-20
graph25          4.649660e-05  1.849864e-02
graph26          2.898551e-06  3.888983e-02
graph27          0.000000e+00  2.168404e-21
graph28          0.000000e+00  9.230769e-03
graph29          0.000000e+00  0.000000e+00
orbit0           0.000000e+00  1.108880e-04
orbit1           1.151368e-04  8.410208e-02
orbit2          -3.438452e-06  1.372665e-04
orbit3           0.000000e+00  2.419126e-20
orbit4           3.451749e-05  3.890313e-02
orbit5           3.660808e-04  1.218683e-01
orbit6           4.301075e-06  9.000000e-03
orbit7           3.094826e-06  3.690095e-02
orbit8           6.624541e-05  4.029876e-02
orbit9           1.954500e-03  3.668328e-02
orbit10          0.000000e+00  4.441841e-19
orbit11          1.328871e-04  9.602247e-02
orbit12          1.300390e-05  1.794643e-02
orbit13          0.000000e+00  8.571429e-03
orbit14          0.000000e+00  8.673617e-21
orbit15          1.203222e-03  8.310060e-02
orbit16          1.590025e-04  9.451530e-02
orbit17          2.200649e-03  5.837465e-02
orbit18          4.782429e-04  1.517352e-01
orbit19          3.067395e-03  6.996126e-02
orbit20          4.592665e-04  3.342509e-02
orbit21          9.313714e-04  1.421679e-01
orbit22         -1.433720e-06  5.996364e-02
orbit23          8.771191e-06  2.028072e-04
orbit24          1.778003e-03  7.506920e-02
orbit25          0.000000e+00  1.692308e-02
orbit26          0.000000e+00  5.223822e-19
orbit27          1.606120e-04  3.502027e-02
orbit28          1.352369e-03  5.180887e-02
orbit29          3.121558e-05  5.483847e-02
orbit30          1.465102e-06  2.970262e-02
orbit31          4.538072e-05  1.664089e-02
orbit32         -4.308488e-06  3.546095e-02
orbit33          0.000000e+00  1.165517e-20
orbit34          1.749640e-05  3.412698e-02
orbit35          5.146783e-05  2.191143e-02
orbit36          5.473906e-05  5.293244e-02
orbit37          8.837826e-06  2.357143e-02
orbit38          8.191159e-04  1.703294e-01
orbit39          7.887670e-04  2.476053e-02
orbit40          0.000000e+00  1.636364e-02
orbit41          0.000000e+00  2.733176e-02
orbit42          0.000000e+00  1.323141e-03
orbit43          0.000000e+00  2.141299e-20
orbit44          1.952040e-21  7.048968e-02
orbit45          0.000000e+00  2.526577e-17
orbit46          0.000000e+00  4.570590e-19
orbit47          2.636204e-05  1.889001e-02
orbit48          4.372540e-06  1.746032e-02
orbit49          2.892723e-04  3.665139e-02
orbit50          1.713977e-05  4.266667e-02
orbit51          3.043420e-05  2.000752e-02
orbit52          0.000000e+00  1.185846e-20
orbit53          2.199717e-05  8.096825e-02
orbit54          2.732571e-05  4.490795e-02
orbit55          0.000000e+00  0.000000e+00
orbit56          4.431249e-03  8.640260e-02
orbit57          0.000000e+00  1.355253e-19
orbit58          0.000000e+00  1.788934e-19
orbit59          0.000000e+00  1.635790e-19
orbit60          0.000000e+00  7.995991e-21
orbit61          0.000000e+00  0.000000e+00
orbit62          6.020838e-05  3.951871e-02
orbit63          0.000000e+00  1.517883e-20
orbit64          1.688928e-04  1.002440e-02
orbit65          0.000000e+00  2.991899e-02
orbit66          5.199582e-05  1.427024e-02
orbit67          0.000000e+00  0.000000e+00
orbit68          0.000000e+00  4.201283e-21
orbit69          0.000000e+00  0.000000e+00
orbit70          0.000000e+00  0.000000e+00
orbit71          0.000000e+00  0.000000e+00
orbit72          0.000000e+00  0.000000e+00
AP               0.000000e+00  0.000000e+00
bet              7.569933e-05  2.818442e-01
ecc              1.300963e-05  2.646032e-02
eccrad           8.684325e-06  2.222222e-02
close            8.590631e-05  1.499873e-02
constraint       2.981261e-05  2.744039e-02
coreness        -3.400817e-05  2.345957e-01
knn             -1.292196e-05  2.492308e-02
hubscore         1.086862e-03  4.955107e-03
pagerank         2.728521e-05  2.782685e-02
trans            8.688097e-06  1.800000e-02
evcent           1.247252e-03  6.773777e-02
first            0.000000e+00  1.240937e-17
upto_second      2.104427e-05  3.816419e-02
upto_third       8.804893e-04  3.248344e-02
upto_fourth      1.105669e-03  6.871171e-02
upto_fifth       7.223208e-05  5.852041e-02
upto_sixth       3.440834e-05  2.915589e-02
second           5.214746e-05  1.892642e-02
third            3.061872e-05  2.404776e-02
fourth           1.208587e-04  1.981116e-01
fifth            1.741288e-04  2.773792e-01
sixth            2.549747e-05  2.827987e-02
ratio1          -4.407228e-06  1.714286e-02
ratio2           7.836280e-05  7.330564e-02
ratio3           6.880458e-05  8.782107e-02
ratio4           2.100802e-04  1.732600e-01
ratio5          -2.426543e-06  2.671417e-02
ratio6           5.072416e-05  4.605670e-02
selfinter       -3.924984e-06  9.817882e-02
walktrap_vertex  9.286063e-05  7.952922e-02
bigcom1          0.000000e+00  0.000000e+00
bigcom2          0.000000e+00  2.168404e-21
bigcom3          0.000000e+00  0.000000e+00
bigcom4          1.580507e-04  6.609524e-02
bigcom6          0.000000e+00  0.000000e+00
bigcom8          0.000000e+00  0.000000e+00
bigcom9          0.000000e+00  2.168404e-21
bigcom11         0.000000e+00  0.000000e+00
bigcom13         0.000000e+00  0.000000e+00
bigcom15         0.000000e+00  0.000000e+00
bigcom16         0.000000e+00  0.000000e+00
bigcom21         0.000000e+00  0.000000e+00
bigcom22         0.000000e+00  0.000000e+00
bigcom24         0.000000e+00  0.000000e+00
bigcom26         0.000000e+00  2.168404e-21
bigcom28         0.000000e+00  0.000000e+00
bigcom30         0.000000e+00  0.000000e+00
bigcom31         0.000000e+00  0.000000e+00
bigcom32         0.000000e+00  0.000000e+00
bigcom33         0.000000e+00  4.336809e-21
bigcom34         0.000000e+00  0.000000e+00
bigcom36         0.000000e+00  0.000000e+00
bigcom37         0.000000e+00  0.000000e+00
bigcom38         0.000000e+00  0.000000e+00
bigcom39         0.000000e+00  0.000000e+00
bigcom40        -3.252385e-06  4.545455e-03
bigcom43         0.000000e+00  2.168404e-21
bigcom44         0.000000e+00  0.000000e+00
bigcom46         0.000000e+00  0.000000e+00
bigcom47         0.000000e+00  0.000000e+00
bigcom49         0.000000e+00  4.336809e-21
bigcom50         0.000000e+00  0.000000e+00
bigcom51         0.000000e+00  0.000000e+00
bigcom52         0.000000e+00  0.000000e+00
bigcom54         0.000000e+00  0.000000e+00
bigcom56         0.000000e+00  0.000000e+00
bigcom62         0.000000e+00  0.000000e+00
bigcom66         0.000000e+00  0.000000e+00
bigcom68         0.000000e+00  0.000000e+00
bigcom69         0.000000e+00  1.084202e-21
bigcom71         0.000000e+00  0.000000e+00
bigcom72         0.000000e+00  0.000000e+00
bigcom73         0.000000e+00  0.000000e+00
bigcom74         0.000000e+00  0.000000e+00
bigcom75         0.000000e+00  0.000000e+00
bigcom76         0.000000e+00  0.000000e+00
bigcom77         0.000000e+00  0.000000e+00
bigcom79         0.000000e+00  2.168404e-21
bigcom80         0.000000e+00  4.336809e-21
bigcom82         0.000000e+00  0.000000e+00
bigcom83         0.000000e+00  2.168404e-21
bigcom84         0.000000e+00  0.000000e+00
bigcom85         0.000000e+00  0.000000e+00
bigcom87         0.000000e+00  0.000000e+00
bigcom89         0.000000e+00  0.000000e+00
bigcom91         0.000000e+00  4.336809e-21
bigcom92         0.000000e+00  0.000000e+00
bigcom93         0.000000e+00  0.000000e+00
bigcom96         0.000000e+00  0.000000e+00
bigcom97         0.000000e+00  0.000000e+00
bigcom98         0.000000e+00  0.000000e+00
bigcom99         0.000000e+00  4.336809e-21
bigcom101        0.000000e+00  0.000000e+00
bigcom104        0.000000e+00  0.000000e+00
bigcom106        0.000000e+00  0.000000e+00
bigcom109        0.000000e+00  0.000000e+00
bigcom113        0.000000e+00  0.000000e+00
bigcom116        0.000000e+00  0.000000e+00
bigcom120        0.000000e+00  0.000000e+00
bigcom123        0.000000e+00  0.000000e+00
bigcom126        0.000000e+00  2.168404e-21
bigcom127        0.000000e+00  0.000000e+00
bigcom137        0.000000e+00  0.000000e+00
bigcom139        0.000000e+00  0.000000e+00
bigcom140        0.000000e+00  2.168404e-21
bigcom143        0.000000e+00  0.000000e+00
bigcom145        0.000000e+00  0.000000e+00
bigcom146        0.000000e+00  0.000000e+00
bigcom147        0.000000e+00  2.168404e-21
bigcom149        0.000000e+00  0.000000e+00
bigcom153        0.000000e+00  0.000000e+00
bigcom154        0.000000e+00  0.000000e+00
bigcom156        0.000000e+00  0.000000e+00
bigcom157        0.000000e+00  4.336809e-21
bigcom158        0.000000e+00  0.000000e+00
bigcom160        0.000000e+00  0.000000e+00
bigcom161        0.000000e+00  2.168404e-21
bigcom162        0.000000e+00  0.000000e+00
bigcom164        0.000000e+00  0.000000e+00
bigcom166        0.000000e+00  2.168404e-21
bigcom167        0.000000e+00  0.000000e+00
bigcom171        0.000000e+00  4.336809e-21
bigcom173        0.000000e+00  0.000000e+00
bigcom175        0.000000e+00  0.000000e+00
bigcom176        0.000000e+00  0.000000e+00
bigcom177        0.000000e+00  0.000000e+00
bigcom178        0.000000e+00  1.084202e-21
bigcom180        0.000000e+00  0.000000e+00
bigcom181        0.000000e+00  0.000000e+00
bigcom184        0.000000e+00  0.000000e+00
bigcom186        0.000000e+00  0.000000e+00
bigcom187        0.000000e+00  1.084202e-21
bigcom189        0.000000e+00  0.000000e+00
bigcom194        0.000000e+00  0.000000e+00
bigcom195        0.000000e+00  0.000000e+00
bigcom196       -7.673248e-21  5.138048e-01
bigcom204        0.000000e+00  4.336809e-21
bigcom205        0.000000e+00  0.000000e+00
bigcom212        0.000000e+00  0.000000e+00
bigcom214        0.000000e+00  0.000000e+00
bigcom222        0.000000e+00  4.336809e-21
bigcom223        0.000000e+00  0.000000e+00
bigcom226        0.000000e+00  0.000000e+00
bigcom227        0.000000e+00  0.000000e+00
bigcom229        0.000000e+00  0.000000e+00
bigcom233        0.000000e+00  0.000000e+00
bigcom236        0.000000e+00  0.000000e+00
bigcom237        0.000000e+00  0.000000e+00
bigcom246        0.000000e+00  0.000000e+00
bigcom248        0.000000e+00  0.000000e+00
bigcom249        0.000000e+00  0.000000e+00
bigcom250        0.000000e+00  0.000000e+00
bigcom254        0.000000e+00  0.000000e+00
bigcom266        0.000000e+00  0.000000e+00
bigcom269        0.000000e+00  0.000000e+00
bigcom272        0.000000e+00  0.000000e+00
bigcom274        0.000000e+00  0.000000e+00
bigcom281        0.000000e+00  0.000000e+00
bigcom291        0.000000e+00  0.000000e+00
bigcom292        0.000000e+00  0.000000e+00
bigcom295        0.000000e+00  0.000000e+00
bigcom299        0.000000e+00  0.000000e+00
bigcom301        0.000000e+00  0.000000e+00
bigcom306        0.000000e+00  2.168404e-21
bigcom309        0.000000e+00  0.000000e+00
bigcom314        0.000000e+00  0.000000e+00
bigcom321        0.000000e+00  0.000000e+00
bigcom341        0.000000e+00  0.000000e+00
bigcom350        0.000000e+00  0.000000e+00
bigcom353        0.000000e+00  2.168404e-21
bigcom359        0.000000e+00  0.000000e+00
bigcom363        0.000000e+00  0.000000e+00
bigcom365        0.000000e+00  0.000000e+00
bigcom385        0.000000e+00  0.000000e+00
bigcom386        0.000000e+00  0.000000e+00
bigcom408        0.000000e+00  2.168404e-21
bigcom412        0.000000e+00  0.000000e+00
bigcom480        0.000000e+00  0.000000e+00
spin_vertex     -1.747488e-07  1.655172e-03
membership_s1    0.000000e+00  1.555556e-02
membership_s3    0.000000e+00  0.000000e+00
membership_s4    1.711684e-06  7.918171e-02
membership_s5    0.000000e+00  0.000000e+00
membership_s6    0.000000e+00  3.930233e-21
membership_s7    0.000000e+00  0.000000e+00
membership_s8    0.000000e+00  0.000000e+00
membership_s9    0.000000e+00  0.000000e+00
membership_s11   0.000000e+00  0.000000e+00
membership_s12   0.000000e+00  2.168404e-21
membership_s14   0.000000e+00  0.000000e+00
membership_s15   0.000000e+00  0.000000e+00
membership_s16   3.039903e-05  5.164337e-02
membership_s17   0.000000e+00  0.000000e+00
membership_s18   0.000000e+00  0.000000e+00
membership_s20   0.000000e+00  0.000000e+00
membership_s21   0.000000e+00  2.168404e-21
membership_s22   0.000000e+00  0.000000e+00
membership_s24   0.000000e+00  3.252607e-20
membership_s25   0.000000e+00  0.000000e+00
membership_s26   0.000000e+00  0.000000e+00
membership_s27   0.000000e+00  0.000000e+00
membership_s28   0.000000e+00  0.000000e+00
membership_s30   0.000000e+00  1.600000e-02
membership_s31   0.000000e+00  0.000000e+00
membership_s32   3.857457e-05  1.298643e-02
membership_s33   0.000000e+00  0.000000e+00
membership_s36   6.942823e-05  1.194106e-01
membership_s37   0.000000e+00  0.000000e+00
V1               2.050413e-05  1.765507e-01
V2               1.058306e-04  1.459171e-01
pdi              3.392455e-05  1.733828e-01
adhesion         5.965953e-04  1.168989e-01
cohesion         2.627516e-04  1.992779e-01
inner            1.195506e-07  6.106364e-02
outer            6.009325e-05  4.812780e-02
ioratio          1.346165e-04  4.617528e-02
comsize          1.061321e-04  1.454323e-01
[1] "Dataset: low_CT Model GLM, run: 1 of 10 2015-06-22 18:18:05"
[1] "glmnet variable coefficients"
                         [,1]          [,2]
(Intercept)     -6.545509e+00 -7.664266e+00
graph0           1.036881e-39  8.990357e-03
graph1           3.904695e-44 -1.409233e-06
graph2           1.150215e-39  1.833497e-03
graph3           2.813407e-44  1.441528e-07
graph4          -1.296286e-46  3.841226e-10
graph5           1.491126e-41  1.924416e-04
graph6          -4.302418e-45 -3.726848e-06
graph7           1.785798e-41 -2.116459e-04
graph8           1.484746e-39 -2.474434e-02
graph9           6.011649e-46 -8.965740e-09
graph10         -7.528113e-50  9.842377e-11
graph11         -2.049385e-49  8.581031e-13
graph12          3.407375e-46  6.994471e-09
graph13          1.560051e-44 -2.757606e-07
graph14         -5.204576e-47 -6.451666e-10
graph15          1.004178e-42 -2.632471e-05
graph16          2.618102e-45 -2.495949e-08
graph17         -5.491191e-46 -1.118582e-07
graph18         -2.825783e-44 -8.569712e-06
graph19          5.690205e-44 -4.778343e-08
graph20          3.985377e-43  1.137897e-05
graph21          7.501202e-43  6.570191e-06
graph22          5.391358e-43  5.814333e-06
graph23          1.131358e-43 -1.068592e-05
graph24          7.934311e-43 -2.831217e-05
graph25          7.786487e-42  6.980359e-05
graph26          1.948768e-41  3.381976e-04
graph27         -4.102055e-41 -3.148126e-03
graph28          3.812632e-41 -3.306008e-04
graph29         -1.209090e-39 -1.228106e-01
orbit0           1.036881e-39  9.030614e-03
orbit1           2.976259e-44 -1.484523e-06
orbit2           5.325454e-40  6.864511e-03
orbit3           1.150215e-39  1.893241e-03
orbit4           2.294766e-44 -5.820200e-08
orbit5           7.312592e-43  1.664224e-05
orbit6          -1.296355e-46  4.101043e-10
orbit7           5.120816e-40  7.905603e-03
orbit8           1.491126e-41  1.937651e-04
orbit9           1.835831e-44 -2.184621e-06
orbit10         -1.422656e-43 -2.056141e-05
orbit11          2.048989e-39  2.966800e-02
orbit12          1.788618e-41 -2.156672e-04
orbit13          6.536320e-40  8.056564e-03
orbit14          1.484746e-39 -2.464771e-02
orbit15          5.763589e-46 -9.019622e-09
orbit16          4.532909e-44  8.660416e-07
orbit17          3.442282e-45 -1.531641e-07
orbit18          8.695004e-47 -4.224066e-09
orbit19         -3.637077e-48  5.374246e-11
orbit20          6.334007e-46  1.981635e-08
orbit21          1.040913e-42  2.982807e-05
orbit22         -2.049385e-49  8.595351e-13
orbit23          9.248916e-40  1.323925e-02
orbit24          6.656751e-46  2.049323e-08
orbit25         -1.213201e-45 -6.882940e-08
orbit26          1.773609e-43 -1.697102e-05
orbit27          1.699341e-44 -4.573296e-07
orbit28          3.712203e-43  5.813558e-06
orbit29          2.904413e-44 -9.776095e-07
orbit30          4.234410e-42  1.009195e-04
orbit31         -4.011754e-47  2.074595e-10
orbit32         -5.169469e-46 -2.081848e-08
orbit33          1.967814e-39  3.875466e-02
orbit34          1.004178e-42 -2.636642e-05
orbit35         -3.852439e-46 -1.111621e-07
orbit36          3.740023e-43  1.469375e-05
orbit37          1.538658e-44  1.195374e-07
orbit38          2.044535e-41  5.753847e-04
orbit39         -1.414912e-45 -1.553942e-07
orbit40         -1.087414e-46 -1.555640e-07
orbit41         -7.853488e-43 -3.504130e-05
orbit42          4.239252e-39  1.515302e-01
orbit43         -2.873611e-44 -8.576792e-06
orbit44          3.053355e-38  4.839545e-01
orbit45          4.313634e-44 -7.204035e-08
orbit46          5.302361e-43  1.341251e-06
orbit47          3.403068e-41 -5.436029e-05
orbit48         -6.207536e-43 -3.324405e-05
orbit49          4.030104e-43  1.172639e-05
orbit50         -8.956842e-42 -3.312895e-03
orbit51          1.957868e-42  4.751090e-05
orbit52          9.309411e-44 -2.915385e-05
orbit53          5.761926e-42 -1.040229e-03
orbit54          5.391560e-43  5.798068e-06
orbit55         -9.366707e-40 -1.323681e-01
orbit56          7.597896e-44 -1.189444e-05
orbit57          3.151568e-42  4.927086e-05
orbit58          7.130309e-39  2.149517e-02
orbit59          9.109353e-43 -2.779069e-05
orbit60         -1.134557e-41 -7.474672e-04
orbit61         -1.079635e-39 -7.167043e-02
orbit62          1.145889e-41  2.521029e-04
orbit63         -2.814429e-41 -5.066582e-03
orbit64         -6.895839e-42 -1.007475e-03
orbit65          1.933603e-41  2.555016e-04
orbit66          1.147368e-40  3.373212e-03
orbit67         -9.830341e-40 -7.401941e-02
orbit68         -4.102639e-41 -3.153500e-03
orbit69         -1.451758e-39 -7.794430e-02
orbit70          3.900984e-41 -3.205845e-04
orbit71         -7.180799e-40 -3.048419e-02
orbit72         -1.209090e-39 -1.228903e-01
AP               3.694766e-39 -4.333995e-02
bet              6.888397e-43  1.632133e-05
ecc              2.762040e-40  2.187573e-02
eccrad           1.657224e-39  1.312679e-01
close           -2.729941e-39 -4.557441e-01
constraint      -2.910531e-39 -2.851897e-02
coreness         1.164825e-39  3.961269e-02
knn             -9.652883e-43 -1.856497e-05
hubscore         2.749223e-38  3.324993e-01
pagerank        -4.728096e-39 -9.495047e-01
trans            1.253530e-41 -6.860084e-02
evcent           2.503127e-38  1.544597e-01
first            1.036881e-39  8.964303e-03
upto_second     -2.633451e-44 -2.394729e-06
upto_third      -7.322677e-45 -4.383526e-06
upto_fourth     -9.989265e-44 -9.482292e-06
upto_fifth      -7.677668e-44 -7.551423e-07
upto_sixth       1.416820e-43  1.567173e-05
second          -3.048367e-44 -2.423072e-06
third           -8.710075e-45 -6.319386e-06
fourth          -1.341387e-43 -4.683130e-06
fifth            1.466476e-43  1.551321e-05
sixth            1.649684e-43  5.264959e-06
ratio1          -9.957298e-43 -1.889815e-05
ratio2          -1.521852e-42 -7.356781e-05
ratio3          -1.807329e-43 -2.866078e-04
ratio4          -1.671602e-42 -1.408836e-04
ratio5          -1.641666e-42 -9.895444e-05
ratio6           1.771257e-43  1.887996e-05
selfinter        6.091414e-39  3.273003e-01
walktrap_vertex  6.110495e-41  2.774368e-02
bigcom1         -1.558263e-39 -1.388161e-01
bigcom2         -1.450600e-39 -4.035117e-02
bigcom3         -1.474122e-39 -9.602332e-02
bigcom4          5.456411e-40  7.547857e-02
bigcom6         -1.449443e-39 -4.674684e-02
bigcom8         -1.471497e-39 -5.506029e-02
bigcom9         -1.455710e-39 -8.882370e-02
bigcom11        -1.451063e-39 -1.222806e-01
bigcom13        -1.453150e-39 -1.475063e-01
bigcom15        -1.452918e-39 -6.264370e-02
bigcom16        -1.450600e-39 -1.315988e-01
bigcom21        -1.459918e-39 -8.121536e-02
bigcom22        -1.469357e-39 -8.187710e-02
bigcom24        -1.449906e-39 -4.383689e-02
bigcom26        -1.455244e-39 -6.598256e-02
bigcom28        -1.471259e-39 -9.447519e-02
bigcom30        -1.458981e-39 -1.229752e-01
bigcom31        -1.449443e-39 -4.099707e-02
bigcom32        -1.451295e-39 -5.715327e-02
bigcom33        -1.449443e-39 -1.274130e-01
bigcom34        -1.450137e-39 -1.781967e-01
bigcom36        -1.451295e-39 -8.279298e-02
bigcom37        -1.449675e-39 -5.389481e-02
bigcom38        -1.451526e-39 -7.752250e-02
bigcom39        -1.451526e-39 -9.661767e-02
bigcom40         1.618098e-39  8.658871e-02
bigcom43        -1.450368e-39 -9.235109e-02
bigcom44        -1.466039e-39 -1.459207e-01
bigcom46        -1.450831e-39 -1.027909e-01
bigcom47        -1.450368e-39 -8.625725e-02
bigcom49        -1.450831e-39 -2.994407e-01
bigcom50        -1.451063e-39 -5.625029e-02
bigcom51        -1.449906e-39 -1.672957e-01
bigcom52        -1.449675e-39 -6.665819e-02
bigcom54        -1.449675e-39 -8.046075e-02
bigcom56        -1.450137e-39 -4.804855e-02
bigcom62        -1.449675e-39 -7.541825e-02
bigcom66        -1.449906e-39 -4.919589e-02
bigcom68        -1.449443e-39 -4.712071e-02
bigcom69        -1.450831e-39 -8.031644e-02
bigcom71        -1.452222e-39 -5.807331e-02
bigcom72        -1.450368e-39 -9.364412e-02
bigcom73        -1.449906e-39 -7.965642e-02
bigcom74        -1.450137e-39 -1.170602e-01
bigcom75        -1.449212e-39 -5.588243e-02
bigcom76        -1.450137e-39 -8.565713e-02
bigcom77        -1.449906e-39 -6.581129e-02
bigcom79        -1.449675e-39 -8.253659e-02
bigcom80        -1.449906e-39 -8.608133e-02
bigcom82        -1.449906e-39 -6.462942e-02
bigcom83        -1.449675e-39 -4.058213e-02
bigcom84        -1.449675e-39 -2.361532e-01
bigcom85        -1.450137e-39 -1.063184e-01
bigcom87        -1.450368e-39 -6.790289e-02
bigcom89        -1.449675e-39 -7.390869e-02
bigcom91        -1.449443e-39 -6.187867e-02
bigcom92        -1.451990e-39 -5.748202e-02
bigcom93        -1.449906e-39 -9.698608e-02
bigcom96        -1.449212e-39 -5.950344e-02
bigcom97        -1.450831e-39 -1.383705e-01
bigcom98        -1.449675e-39 -1.043685e-01
bigcom99        -1.450137e-39 -7.834200e-02
bigcom101       -1.450600e-39 -1.211050e-01
bigcom104       -1.451295e-39 -9.245208e-02
bigcom106       -1.450368e-39 -8.138377e-02
bigcom109       -1.450137e-39 -1.931885e-01
bigcom113       -1.450137e-39 -5.056123e-02
bigcom116       -1.452222e-39 -1.374057e-01
bigcom120       -1.449675e-39 -1.781068e-01
bigcom123       -1.449906e-39 -1.066456e-01
bigcom126       -1.449675e-39 -4.207856e-02
bigcom127       -1.449443e-39 -4.876989e-01
bigcom137       -1.450137e-39 -5.942500e-02
bigcom139       -1.449675e-39 -7.266037e-02
bigcom140       -1.449906e-39 -4.041340e-01
bigcom143       -1.450137e-39 -6.571295e-02
bigcom145       -1.449906e-39 -8.499073e-02
bigcom146       -1.449906e-39 -1.339211e-01
bigcom147       -1.449906e-39 -4.759901e-02
bigcom149       -1.449212e-39 -3.489286e-01
bigcom153       -1.450368e-39 -8.592564e-02
bigcom154       -1.451063e-39 -1.108359e-01
bigcom156       -1.449443e-39 -5.567876e-02
bigcom157       -1.449675e-39 -9.827083e-02
bigcom158       -1.449675e-39 -6.136756e-02
bigcom160       -1.450137e-39 -7.200585e-02
bigcom161       -1.449675e-39 -1.190005e-01
bigcom162       -1.449675e-39 -3.789390e-02
bigcom164       -1.449906e-39 -1.455884e-01
bigcom166       -1.450831e-39 -5.693350e-02
bigcom167       -1.450831e-39 -4.432386e-02
bigcom171       -1.449212e-39 -7.349624e-02
bigcom173       -1.450137e-39 -5.111334e-02
bigcom175       -1.449675e-39 -4.182070e-02
bigcom176       -1.449906e-39 -1.888334e-01
bigcom177       -1.449906e-39 -1.248957e-01
bigcom178       -1.450137e-39 -7.685875e-02
bigcom180       -1.449443e-39 -1.981222e-01
bigcom181       -1.450368e-39 -3.391565e-02
bigcom184       -1.449675e-39 -1.952607e-01
bigcom186       -1.449675e-39 -3.046459e-01
bigcom187       -1.449443e-39 -2.634962e-01
bigcom189       -1.450137e-39 -7.061486e-02
bigcom194       -1.449906e-39 -7.609783e-02
bigcom195       -1.449906e-39 -4.103641e-02
bigcom196        5.037621e-37  3.368566e+00
bigcom204       -1.450600e-39 -9.686143e-02
bigcom205       -1.449675e-39 -1.629672e-01
bigcom212       -1.449675e-39 -7.537969e-02
bigcom214       -1.450368e-39 -7.078220e-02
bigcom222       -1.449675e-39 -4.018874e-02
bigcom223        0.000000e+00  0.000000e+00
bigcom226       -1.449675e-39 -1.319390e-01
bigcom227       -1.449675e-39 -4.512416e-02
bigcom229       -1.449906e-39 -5.253585e-02
bigcom233       -1.449212e-39 -1.551286e-01
bigcom236       -1.449675e-39 -4.052276e-02
bigcom237       -1.449212e-39 -1.454444e-01
bigcom246       -1.450137e-39 -3.759909e-02
bigcom248       -1.450600e-39 -6.579396e-02
bigcom249       -1.449443e-39 -3.393632e-02
bigcom250       -1.449675e-39 -2.675506e-01
bigcom254       -1.450137e-39 -9.563015e-02
bigcom266       -1.449443e-39 -1.428864e-01
bigcom269       -1.450831e-39 -7.036679e-02
bigcom272       -1.449675e-39 -6.757793e-02
bigcom274       -1.451758e-39 -5.978422e-02
bigcom281       -1.449443e-39 -7.980844e-02
bigcom291       -1.449212e-39 -4.233612e-02
bigcom292       -1.449675e-39 -3.905505e-02
bigcom295       -1.449212e-39 -6.141313e-02
bigcom299       -1.449675e-39 -6.121774e-02
bigcom301       -1.449906e-39 -1.016273e-01
bigcom306       -1.449906e-39 -1.329614e-01
bigcom309       -1.450600e-39 -7.805112e-02
bigcom314       -1.449443e-39 -4.158854e-02
bigcom321       -1.451063e-39 -4.794775e-02
bigcom341       -1.449675e-39 -3.001191e-01
bigcom350       -1.449443e-39 -3.753807e-02
bigcom353       -1.449675e-39 -1.002964e-01
bigcom359       -1.449675e-39 -1.861203e-01
bigcom363       -1.449675e-39 -4.072677e-02
bigcom365       -1.449443e-39 -1.997166e-01
bigcom385       -1.449906e-39 -6.864948e-02
bigcom386       -1.449443e-39 -2.825163e-02
bigcom408       -1.450831e-39 -5.702360e-02
bigcom412       -1.449906e-39 -4.420514e-02
bigcom480       -1.449675e-39 -6.260367e-02
spin_vertex     -3.107347e-39 -1.077280e-02
membership_s1   -1.630949e-39 -1.080015e-01
membership_s3   -1.453615e-39 -2.613219e-01
membership_s4    1.608810e-39  1.364903e-01
membership_s5   -1.561475e-39 -7.315838e-02
membership_s6   -1.654999e-39 -6.077237e-02
membership_s7   -1.534590e-39 -7.679926e-02
membership_s8   -1.451526e-39 -2.087227e-01
membership_s9   -1.452686e-39 -1.501725e-01
membership_s11  -1.451295e-39 -1.243094e-01
membership_s12  -1.450831e-39 -1.108204e-01
membership_s14  -1.450368e-39 -2.023573e-01
membership_s15  -1.473883e-39 -7.542266e-02
membership_s16   9.972006e-38  1.270226e+00
membership_s17  -1.450831e-39 -1.579506e-01
membership_s18  -1.459449e-39 -9.274372e-02
membership_s20  -1.450368e-39 -7.269313e-02
membership_s21  -1.478918e-39 -6.354506e-02
membership_s22  -1.452918e-39 -7.374839e-02
membership_s24  -1.453383e-39 -8.637111e-02
membership_s25  -1.451063e-39 -9.366262e-02
membership_s26  -1.452686e-39 -5.003112e-01
membership_s27  -1.549763e-39 -9.190105e-02
membership_s28  -1.452918e-39 -1.699019e-01
membership_s30  -1.911332e-40 -4.564863e-03
membership_s31  -1.537444e-39 -8.863058e-02
membership_s32   4.447839e-39  1.422205e-01
membership_s33  -1.449906e-39 -1.108638e-01
membership_s36   2.542313e-39  2.286219e-01
membership_s37  -1.464622e-39 -1.042624e-01
V1               1.125274e-39  1.518224e-02
V2               1.961771e-39  5.597436e-02
pdi              4.600093e-35  1.181629e+03
adhesion        -6.059411e-44 -4.845025e-07
cohesion         1.211885e-43  9.483980e-07
inner            2.760993e-44 -1.218273e-06
outer            6.436485e-44 -6.133705e-07
ioratio          2.378673e-39  5.559807e-02
comsize          4.204678e-43  1.602796e-05
[1] "Dataset: low_CT Model GBM, run: 2 of 10 2015-06-22 18:19:56"
Iter   TrainDeviance   ValidDeviance   StepSize   Improve
     1        0.0753            -nan     0.0100   -0.0000

[1] "GBM variable coefficients"
                            var      rel.inf
graph20                 graph20 2.428624e+01
bigcom1                 bigcom1 2.376737e+01
fifth                     fifth 2.113329e+01
graph13                 graph13 1.756705e+01
orbit21                 orbit21 7.361799e+00
bigcom4                 bigcom4 3.508954e+00
membership_s32   membership_s32 1.591136e+00
orbit49                 orbit49 7.841494e-01
graph1                   graph1 2.678467e-28
graph0                   graph0 0.000000e+00
graph2                   graph2 0.000000e+00
graph3                   graph3 0.000000e+00
graph4                   graph4 0.000000e+00
graph5                   graph5 0.000000e+00
graph6                   graph6 0.000000e+00
graph7                   graph7 0.000000e+00
graph8                   graph8 0.000000e+00
graph9                   graph9 0.000000e+00
graph10                 graph10 0.000000e+00
graph11                 graph11 0.000000e+00
graph12                 graph12 0.000000e+00
graph14                 graph14 0.000000e+00
graph15                 graph15 0.000000e+00
graph16                 graph16 0.000000e+00
graph17                 graph17 0.000000e+00
graph18                 graph18 0.000000e+00
graph19                 graph19 0.000000e+00
graph21                 graph21 0.000000e+00
graph22                 graph22 0.000000e+00
graph23                 graph23 0.000000e+00
graph24                 graph24 0.000000e+00
graph25                 graph25 0.000000e+00
graph26                 graph26 0.000000e+00
graph27                 graph27 0.000000e+00
graph28                 graph28 0.000000e+00
graph29                 graph29 0.000000e+00
orbit0                   orbit0 0.000000e+00
orbit1                   orbit1 0.000000e+00
orbit2                   orbit2 0.000000e+00
orbit3                   orbit3 0.000000e+00
orbit4                   orbit4 0.000000e+00
orbit5                   orbit5 0.000000e+00
orbit6                   orbit6 0.000000e+00
orbit7                   orbit7 0.000000e+00
orbit8                   orbit8 0.000000e+00
orbit9                   orbit9 0.000000e+00
orbit10                 orbit10 0.000000e+00
orbit11                 orbit11 0.000000e+00
orbit12                 orbit12 0.000000e+00
orbit13                 orbit13 0.000000e+00
orbit14                 orbit14 0.000000e+00
orbit15                 orbit15 0.000000e+00
orbit16                 orbit16 0.000000e+00
orbit17                 orbit17 0.000000e+00
orbit18                 orbit18 0.000000e+00
orbit19                 orbit19 0.000000e+00
orbit20                 orbit20 0.000000e+00
orbit22                 orbit22 0.000000e+00
orbit23                 orbit23 0.000000e+00
orbit24                 orbit24 0.000000e+00
orbit25                 orbit25 0.000000e+00
orbit26                 orbit26 0.000000e+00
orbit27                 orbit27 0.000000e+00
orbit28                 orbit28 0.000000e+00
orbit29                 orbit29 0.000000e+00
orbit30                 orbit30 0.000000e+00
orbit31                 orbit31 0.000000e+00
orbit32                 orbit32 0.000000e+00
orbit33                 orbit33 0.000000e+00
orbit34                 orbit34 0.000000e+00
orbit35                 orbit35 0.000000e+00
orbit36                 orbit36 0.000000e+00
orbit37                 orbit37 0.000000e+00
orbit38                 orbit38 0.000000e+00
orbit39                 orbit39 0.000000e+00
orbit40                 orbit40 0.000000e+00
orbit41                 orbit41 0.000000e+00
orbit42                 orbit42 0.000000e+00
orbit43                 orbit43 0.000000e+00
orbit44                 orbit44 0.000000e+00
orbit45                 orbit45 0.000000e+00
orbit46                 orbit46 0.000000e+00
orbit47                 orbit47 0.000000e+00
orbit48                 orbit48 0.000000e+00
orbit50                 orbit50 0.000000e+00
orbit51                 orbit51 0.000000e+00
orbit52                 orbit52 0.000000e+00
orbit53                 orbit53 0.000000e+00
orbit54                 orbit54 0.000000e+00
orbit55                 orbit55 0.000000e+00
orbit56                 orbit56 0.000000e+00
orbit57                 orbit57 0.000000e+00
orbit58                 orbit58 0.000000e+00
orbit59                 orbit59 0.000000e+00
orbit60                 orbit60 0.000000e+00
orbit61                 orbit61 0.000000e+00
orbit62                 orbit62 0.000000e+00
orbit63                 orbit63 0.000000e+00
orbit64                 orbit64 0.000000e+00
orbit65                 orbit65 0.000000e+00
orbit66                 orbit66 0.000000e+00
orbit67                 orbit67 0.000000e+00
orbit68                 orbit68 0.000000e+00
orbit69                 orbit69 0.000000e+00
orbit70                 orbit70 0.000000e+00
orbit71                 orbit71 0.000000e+00
orbit72                 orbit72 0.000000e+00
AP                           AP 0.000000e+00
bet                         bet 0.000000e+00
ecc                         ecc 0.000000e+00
eccrad                   eccrad 0.000000e+00
close                     close 0.000000e+00
constraint           constraint 0.000000e+00
coreness               coreness 0.000000e+00
knn                         knn 0.000000e+00
hubscore               hubscore 0.000000e+00
pagerank               pagerank 0.000000e+00
trans                     trans 0.000000e+00
evcent                   evcent 0.000000e+00
first                     first 0.000000e+00
upto_second         upto_second 0.000000e+00
upto_third           upto_third 0.000000e+00
upto_fourth         upto_fourth 0.000000e+00
upto_fifth           upto_fifth 0.000000e+00
upto_sixth           upto_sixth 0.000000e+00
second                   second 0.000000e+00
third                     third 0.000000e+00
fourth                   fourth 0.000000e+00
sixth                     sixth 0.000000e+00
ratio1                   ratio1 0.000000e+00
ratio2                   ratio2 0.000000e+00
ratio3                   ratio3 0.000000e+00
ratio4                   ratio4 0.000000e+00
ratio5                   ratio5 0.000000e+00
ratio6                   ratio6 0.000000e+00
selfinter             selfinter 0.000000e+00
walktrap_vertex walktrap_vertex 0.000000e+00
bigcom2                 bigcom2 0.000000e+00
bigcom3                 bigcom3 0.000000e+00
bigcom6                 bigcom6 0.000000e+00
bigcom8                 bigcom8 0.000000e+00
bigcom9                 bigcom9 0.000000e+00
bigcom11               bigcom11 0.000000e+00
bigcom13               bigcom13 0.000000e+00
bigcom15               bigcom15 0.000000e+00
bigcom16               bigcom16 0.000000e+00
bigcom21               bigcom21 0.000000e+00
bigcom22               bigcom22 0.000000e+00
bigcom24               bigcom24 0.000000e+00
bigcom26               bigcom26 0.000000e+00
bigcom28               bigcom28 0.000000e+00
bigcom30               bigcom30 0.000000e+00
bigcom31               bigcom31 0.000000e+00
bigcom32               bigcom32 0.000000e+00
bigcom33               bigcom33 0.000000e+00
bigcom34               bigcom34 0.000000e+00
bigcom36               bigcom36 0.000000e+00
bigcom37               bigcom37 0.000000e+00
bigcom38               bigcom38 0.000000e+00
bigcom39               bigcom39 0.000000e+00
bigcom40               bigcom40 0.000000e+00
bigcom43               bigcom43 0.000000e+00
bigcom44               bigcom44 0.000000e+00
bigcom46               bigcom46 0.000000e+00
bigcom47               bigcom47 0.000000e+00
bigcom49               bigcom49 0.000000e+00
bigcom50               bigcom50 0.000000e+00
bigcom51               bigcom51 0.000000e+00
bigcom52               bigcom52 0.000000e+00
bigcom54               bigcom54 0.000000e+00
bigcom56               bigcom56 0.000000e+00
bigcom62               bigcom62 0.000000e+00
bigcom66               bigcom66 0.000000e+00
bigcom68               bigcom68 0.000000e+00
bigcom69               bigcom69 0.000000e+00
bigcom71               bigcom71 0.000000e+00
bigcom72               bigcom72 0.000000e+00
bigcom73               bigcom73 0.000000e+00
bigcom74               bigcom74 0.000000e+00
bigcom75               bigcom75 0.000000e+00
bigcom76               bigcom76 0.000000e+00
bigcom77               bigcom77 0.000000e+00
bigcom79               bigcom79 0.000000e+00
bigcom80               bigcom80 0.000000e+00
bigcom82               bigcom82 0.000000e+00
bigcom83               bigcom83 0.000000e+00
bigcom84               bigcom84 0.000000e+00
bigcom85               bigcom85 0.000000e+00
bigcom87               bigcom87 0.000000e+00
bigcom89               bigcom89 0.000000e+00
bigcom91               bigcom91 0.000000e+00
bigcom92               bigcom92 0.000000e+00
bigcom93               bigcom93 0.000000e+00
bigcom96               bigcom96 0.000000e+00
bigcom97               bigcom97 0.000000e+00
bigcom98               bigcom98 0.000000e+00
bigcom99               bigcom99 0.000000e+00
bigcom101             bigcom101 0.000000e+00
bigcom104             bigcom104 0.000000e+00
bigcom106             bigcom106 0.000000e+00
bigcom109             bigcom109 0.000000e+00
bigcom113             bigcom113 0.000000e+00
bigcom116             bigcom116 0.000000e+00
bigcom120             bigcom120 0.000000e+00
bigcom123             bigcom123 0.000000e+00
bigcom126             bigcom126 0.000000e+00
bigcom127             bigcom127 0.000000e+00
bigcom137             bigcom137 0.000000e+00
bigcom139             bigcom139 0.000000e+00
bigcom140             bigcom140 0.000000e+00
bigcom143             bigcom143 0.000000e+00
bigcom145             bigcom145 0.000000e+00
bigcom146             bigcom146 0.000000e+00
bigcom147             bigcom147 0.000000e+00
bigcom149             bigcom149 0.000000e+00
bigcom153             bigcom153 0.000000e+00
bigcom154             bigcom154 0.000000e+00
bigcom156             bigcom156 0.000000e+00
bigcom157             bigcom157 0.000000e+00
bigcom158             bigcom158 0.000000e+00
bigcom160             bigcom160 0.000000e+00
bigcom161             bigcom161 0.000000e+00
bigcom162             bigcom162 0.000000e+00
bigcom164             bigcom164 0.000000e+00
bigcom166             bigcom166 0.000000e+00
bigcom167             bigcom167 0.000000e+00
bigcom171             bigcom171 0.000000e+00
bigcom173             bigcom173 0.000000e+00
bigcom175             bigcom175 0.000000e+00
bigcom176             bigcom176 0.000000e+00
bigcom177             bigcom177 0.000000e+00
bigcom178             bigcom178 0.000000e+00
bigcom180             bigcom180 0.000000e+00
bigcom181             bigcom181 0.000000e+00
bigcom184             bigcom184 0.000000e+00
bigcom186             bigcom186 0.000000e+00
bigcom187             bigcom187 0.000000e+00
bigcom189             bigcom189 0.000000e+00
bigcom194             bigcom194 0.000000e+00
bigcom195             bigcom195 0.000000e+00
bigcom196             bigcom196 0.000000e+00
bigcom204             bigcom204 0.000000e+00
bigcom205             bigcom205 0.000000e+00
bigcom212             bigcom212 0.000000e+00
bigcom214             bigcom214 0.000000e+00
bigcom222             bigcom222 0.000000e+00
bigcom223             bigcom223 0.000000e+00
bigcom226             bigcom226 0.000000e+00
bigcom227             bigcom227 0.000000e+00
bigcom229             bigcom229 0.000000e+00
bigcom233             bigcom233 0.000000e+00
bigcom236             bigcom236 0.000000e+00
bigcom237             bigcom237 0.000000e+00
bigcom246             bigcom246 0.000000e+00
bigcom248             bigcom248 0.000000e+00
bigcom249             bigcom249 0.000000e+00
bigcom250             bigcom250 0.000000e+00
bigcom254             bigcom254 0.000000e+00
bigcom266             bigcom266 0.000000e+00
bigcom269             bigcom269 0.000000e+00
bigcom272             bigcom272 0.000000e+00
bigcom274             bigcom274 0.000000e+00
bigcom281             bigcom281 0.000000e+00
bigcom291             bigcom291 0.000000e+00
bigcom292             bigcom292 0.000000e+00
bigcom295             bigcom295 0.000000e+00
bigcom299             bigcom299 0.000000e+00
bigcom301             bigcom301 0.000000e+00
bigcom306             bigcom306 0.000000e+00
bigcom309             bigcom309 0.000000e+00
bigcom314             bigcom314 0.000000e+00
bigcom321             bigcom321 0.000000e+00
bigcom341             bigcom341 0.000000e+00
bigcom350             bigcom350 0.000000e+00
bigcom353             bigcom353 0.000000e+00
bigcom359             bigcom359 0.000000e+00
bigcom363             bigcom363 0.000000e+00
bigcom365             bigcom365 0.000000e+00
bigcom385             bigcom385 0.000000e+00
bigcom386             bigcom386 0.000000e+00
bigcom408             bigcom408 0.000000e+00
bigcom412             bigcom412 0.000000e+00
bigcom480             bigcom480 0.000000e+00
spin_vertex         spin_vertex 0.000000e+00
membership_s1     membership_s1 0.000000e+00
membership_s3     membership_s3 0.000000e+00
membership_s4     membership_s4 0.000000e+00
membership_s5     membership_s5 0.000000e+00
membership_s6     membership_s6 0.000000e+00
membership_s7     membership_s7 0.000000e+00
membership_s8     membership_s8 0.000000e+00
membership_s9     membership_s9 0.000000e+00
membership_s11   membership_s11 0.000000e+00
membership_s12   membership_s12 0.000000e+00
membership_s14   membership_s14 0.000000e+00
membership_s15   membership_s15 0.000000e+00
membership_s16   membership_s16 0.000000e+00
membership_s17   membership_s17 0.000000e+00
membership_s18   membership_s18 0.000000e+00
membership_s20   membership_s20 0.000000e+00
membership_s21   membership_s21 0.000000e+00
membership_s22   membership_s22 0.000000e+00
membership_s24   membership_s24 0.000000e+00
membership_s25   membership_s25 0.000000e+00
membership_s26   membership_s26 0.000000e+00
membership_s27   membership_s27 0.000000e+00
membership_s28   membership_s28 0.000000e+00
membership_s30   membership_s30 0.000000e+00
membership_s31   membership_s31 0.000000e+00
membership_s33   membership_s33 0.000000e+00
membership_s36   membership_s36 0.000000e+00
membership_s37   membership_s37 0.000000e+00
V1                           V1 0.000000e+00
V2                           V2 0.000000e+00
pdi                         pdi 0.000000e+00
adhesion               adhesion 0.000000e+00
cohesion               cohesion 0.000000e+00
inner                     inner 0.000000e+00
outer                     outer 0.000000e+00
ioratio                 ioratio 0.000000e+00
comsize                 comsize 0.000000e+00
[1] "Dataset: low_CT Model RF, run: 2 of 10 2015-06-22 18:19:59"
     |      Out-of-bag   |
Tree |      MSE  %Var(y) |
   1 | 0.002365   165.47 |
   2 | 0.002802   196.08 |
   3 | 0.002185   152.90 |
   4 | 0.002191   153.35 |
   5 | 0.001963   137.35 |
   6 | 0.001996   139.70 |
   7 | 0.001919   134.30 |
   8 | 0.001773   124.07 |
   9 | 0.001751   122.52 |
  10 | 0.001693   118.45 |
  11 | 0.001794   125.55 |
  12 |  0.00177   123.89 |
  13 |  0.00176   123.15 |
  14 | 0.001751   122.53 |
  15 | 0.001769   123.81 |
  16 | 0.001806   126.40 |
  17 |  0.00179   125.25 |
  18 | 0.001791   125.32 |
  19 | 0.001799   125.88 |
  20 | 0.001794   125.51 |
  21 | 0.001773   124.06 |
  22 | 0.001765   123.53 |
  23 | 0.001761   123.24 |
  24 | 0.001754   122.72 |
  25 | 0.001744   122.02 |
  26 | 0.001725   120.74 |
  27 | 0.001717   120.15 |
  28 | 0.001732   121.22 |
  29 | 0.001718   120.21 |
  30 | 0.001729   121.00 |
  31 | 0.001728   120.91 |
  32 | 0.001721   120.45 |
  33 | 0.001735   121.41 |
  34 | 0.001722   120.47 |
  35 | 0.001714   119.96 |
  36 | 0.001715   119.98 |
  37 | 0.001689   118.20 |
  38 | 0.001667   116.62 |
  39 | 0.001663   116.40 |
  40 | 0.001661   116.20 |
  41 | 0.001655   115.83 |
  42 | 0.001655   115.79 |
  43 | 0.001659   116.10 |
  44 | 0.001659   116.09 |
  45 | 0.001658   116.04 |
  46 | 0.001672   116.98 |
  47 | 0.001665   116.53 |
  48 | 0.001664   116.46 |
  49 | 0.001657   115.96 |
  50 | 0.001666   116.56 |
  51 | 0.001669   116.78 |
  52 | 0.001661   116.25 |
  53 | 0.001658   116.05 |
  54 | 0.001656   115.89 |
  55 | 0.001651   115.53 |
  56 | 0.001656   115.88 |
  57 | 0.001656   115.88 |
  58 | 0.001651   115.50 |
  59 | 0.001653   115.68 |
  60 | 0.001647   115.27 |
  61 | 0.001647   115.28 |
  62 | 0.001644   115.04 |
  63 | 0.001641   114.86 |
  64 | 0.001644   115.01 |
  65 | 0.001644   115.07 |
  66 | 0.001645   115.11 |
  67 | 0.001643   114.99 |
  68 | 0.001638   114.60 |
  69 |  0.00164   114.73 |
  70 | 0.001634   114.34 |
  71 | 0.001633   114.28 |
  72 | 0.001633   114.28 |
  73 | 0.001629   113.99 |
  74 |  0.00164   114.75 |
  75 | 0.001634   114.32 |
  76 | 0.001632   114.18 |
  77 | 0.001631   114.13 |
  78 | 0.001629   113.99 |
  79 | 0.001636   114.45 |
  80 | 0.001636   114.46 |
  81 | 0.001645   115.09 |
  82 | 0.001644   115.05 |
  83 | 0.001643   114.98 |
  84 | 0.001647   115.25 |
  85 | 0.001649   115.39 |
  86 | 0.001653   115.66 |
  87 | 0.001649   115.43 |
  88 |  0.00165   115.46 |
  89 | 0.001647   115.28 |
  90 | 0.001652   115.61 |
  91 | 0.001656   115.90 |
  92 | 0.001654   115.72 |
  93 | 0.001655   115.81 |
  94 | 0.001657   115.94 |
  95 | 0.001662   116.33 |
  96 | 0.001662   116.32 |
  97 | 0.001664   116.46 |
  98 | 0.001661   116.23 |
  99 | 0.001665   116.52 |
 100 | 0.001663   116.37 |
[1] "Random Forest variable coefficients"
                      %IncMSE IncNodePurity
graph0           0.000000e+00  2.066760e-21
graph1           1.397802e-04  4.340269e-02
graph2           0.000000e+00  2.574980e-21
graph3           3.050461e-04  4.591411e-02
graph4           5.297382e-05  3.744710e-02
graph5           3.300261e-03  2.292070e-01
graph6           1.158153e-04  2.924865e-02
graph7           0.000000e+00  2.000000e-02
graph8           0.000000e+00  5.421011e-22
graph9           4.944717e-04  4.626385e-02
graph10          4.858589e-03  9.994665e-02
graph11         -1.091703e-06  2.889474e-02
graph12          2.124991e-04  3.696099e-03
graph13          2.432128e-03  2.445111e-01
graph14         -2.750322e-06  9.142857e-03
graph15          1.790488e-04  4.026481e-02
graph16          5.341455e-04  1.883558e-02
graph17          4.327131e-05  2.400000e-02
graph18          0.000000e+00  2.843891e-02
graph19          9.767548e-04  5.264221e-02
graph20          2.254433e-03  1.952594e-01
graph21          1.018092e-03  7.402355e-02
graph22          0.000000e+00  1.750000e-02
graph23          1.961113e-03  1.401842e-01
graph24          1.308901e-05  8.333333e-03
graph25          9.815376e-04  1.551840e-01
graph26          0.000000e+00  1.993675e-02
graph27          0.000000e+00  2.947675e-21
graph28          0.000000e+00  3.794708e-21
graph29          0.000000e+00  0.000000e+00
orbit0           1.279318e-05  1.428571e-02
orbit1           3.784340e-05  3.650140e-02
orbit2           0.000000e+00  4.438169e-05
orbit3           0.000000e+00  3.388132e-21
orbit4           2.096726e-04  8.825301e-02
orbit5           4.545241e-05  1.531582e-01
orbit6           0.000000e+00  3.272727e-02
orbit7           8.733624e-06  9.693889e-03
orbit8           2.041377e-03  1.408573e-01
orbit9           1.035475e-04  4.863322e-02
orbit10          3.710932e-06  2.840000e-02
orbit11          0.000000e+00  1.874370e-01
orbit12          1.712329e-05  2.430556e-02
orbit13          0.000000e+00  1.931235e-21
orbit14          0.000000e+00  1.832979e-20
orbit15          7.009932e-04  1.708472e-01
orbit16          5.699210e-04  1.477142e-01
orbit17          9.740461e-05  2.820467e-02
orbit18          1.740250e-03  1.500994e-01
orbit19          4.784899e-04  8.673998e-03
orbit20          6.035510e-04  6.434602e-02
orbit21          1.009623e-03  6.259075e-02
orbit22          3.949100e-05  2.166667e-02
orbit23         -4.340278e-06  3.545200e-05
orbit24          3.305025e-04  2.567665e-02
orbit25          9.690989e-06  2.702381e-02
orbit26          0.000000e+00  4.878910e-21
orbit27          1.896058e-03  1.397739e-01
orbit28          1.198636e-04  1.197964e-01
orbit29          0.000000e+00  1.777778e-02
orbit30          3.074485e-04  2.765499e-02
orbit31          9.616308e-05  3.018836e-03
orbit32          0.000000e+00  2.181818e-02
orbit33          0.000000e+00  5.969888e-04
orbit34          2.648235e-04  7.398322e-02
orbit35          3.975471e-05  2.066667e-02
orbit36         -2.033557e-05  2.453114e-02
orbit37          1.894867e-04  8.570852e-03
orbit38          1.381395e-03  1.769938e-01
orbit39          5.311389e-05  5.964414e-03
orbit40          0.000000e+00  2.812149e-21
orbit41          0.000000e+00  8.594796e-03
orbit42          1.990878e-04  1.147830e-02
orbit43          8.624407e-06  2.656593e-02
orbit44         -4.301075e-06  1.304054e-01
orbit45          1.260895e-03  3.246425e-02
orbit46          4.366812e-06  6.965824e-04
orbit47          0.000000e+00  5.982673e-02
orbit48          0.000000e+00  3.625301e-21
orbit49          5.063809e-03  1.113881e-01
orbit50          5.615240e-05  1.797328e-02
orbit51          7.367339e-04  1.578423e-03
orbit52         -4.353505e-06  1.840000e-02
orbit53         -4.308488e-06  6.057222e-02
orbit54          0.000000e+00  1.409463e-20
orbit55          0.000000e+00  6.437450e-22
orbit56          2.215377e-03  1.104948e-01
orbit57          0.000000e+00  1.694066e-21
orbit58          0.000000e+00  5.421011e-22
orbit59          1.865220e-05  2.647619e-02
orbit60          0.000000e+00  1.148577e-20
orbit61          0.000000e+00  5.421011e-22
orbit62          8.961102e-04  4.374348e-02
orbit63          0.000000e+00  4.709503e-21
orbit64          0.000000e+00  3.896352e-21
orbit65          0.000000e+00  1.636364e-02
orbit66          6.050493e-05  2.113631e-02
orbit67          0.000000e+00  5.759824e-22
orbit68          0.000000e+00  2.812149e-21
orbit69          0.000000e+00  0.000000e+00
orbit70          0.000000e+00  1.355253e-21
orbit71          0.000000e+00  8.131516e-22
orbit72          0.000000e+00  0.000000e+00
AP               0.000000e+00  4.065758e-22
bet              1.118525e-04  6.356496e-02
ecc              0.000000e+00  1.626303e-21
eccrad           1.730852e-06  1.882353e-03
close            8.207405e-04  6.144018e-02
constraint       1.311189e-05  1.600000e-02
coreness         1.467690e-04  1.296767e-01
knn              1.590220e-04  7.252845e-02
hubscore         7.667469e-05  2.860545e-02
pagerank         9.343440e-04  1.329854e-01
trans            0.000000e+00  8.470329e-22
evcent           8.395935e-04  4.139862e-02
first            8.635579e-06  1.555556e-02
upto_second      3.099814e-05  2.487463e-03
upto_third       7.508825e-04  3.941047e-02
upto_fourth      2.105666e-04  2.149767e-02
upto_fifth       8.946001e-04  6.703731e-02
upto_sixth       6.687091e-04  1.274317e-01
second           2.906064e-04  5.130181e-02
third            2.501102e-03  7.669329e-02
fourth           3.632278e-04  1.837683e-01
fifth            3.970832e-04  1.857070e-01
sixth            7.508006e-05  3.778231e-02
ratio1           3.882186e-05  1.383116e-02
ratio2           2.182982e-05  1.976190e-02
ratio3           6.702372e-04  1.700858e-01
ratio4           7.531236e-05  9.750253e-02
ratio5           3.139690e-05  2.055411e-02
ratio6           3.755058e-04  1.321958e-01
selfinter        1.338879e-04  7.281963e-02
walktrap_vertex  1.078433e-04  5.249088e-02
bigcom1          2.068543e-05  2.718581e-03
bigcom2          0.000000e+00  0.000000e+00
bigcom3          0.000000e+00  1.626303e-21
bigcom4          1.251260e-03  1.180380e-01
bigcom6          0.000000e+00  0.000000e+00
bigcom8          0.000000e+00  7.792703e-22
bigcom9          0.000000e+00  5.421011e-22
bigcom11         0.000000e+00  0.000000e+00
bigcom13         0.000000e+00  6.776264e-23
bigcom15         0.000000e+00  5.421011e-22
bigcom16         0.000000e+00  5.421011e-22
bigcom21         0.000000e+00  1.355253e-21
bigcom22         0.000000e+00  4.404571e-22
bigcom24         0.000000e+00  0.000000e+00
bigcom26         0.000000e+00  0.000000e+00
bigcom28         0.000000e+00  2.710505e-22
bigcom30         0.000000e+00  1.355253e-21
bigcom31         0.000000e+00  0.000000e+00
bigcom32         0.000000e+00  0.000000e+00
bigcom33         0.000000e+00  0.000000e+00
bigcom34         0.000000e+00  5.421011e-22
bigcom36         0.000000e+00  0.000000e+00
bigcom37         0.000000e+00  0.000000e+00
bigcom38         0.000000e+00  0.000000e+00
bigcom39         0.000000e+00  0.000000e+00
bigcom40         0.000000e+00  1.118083e-21
bigcom43         0.000000e+00  0.000000e+00
bigcom44         0.000000e+00  1.016440e-22
bigcom46         0.000000e+00  0.000000e+00
bigcom47         0.000000e+00  0.000000e+00
bigcom49         0.000000e+00  0.000000e+00
bigcom50         0.000000e+00  0.000000e+00
bigcom51         0.000000e+00  0.000000e+00
bigcom52         0.000000e+00  0.000000e+00
bigcom54         0.000000e+00  0.000000e+00
bigcom56         0.000000e+00  0.000000e+00
bigcom62         0.000000e+00  0.000000e+00
bigcom66         0.000000e+00  5.421011e-22
bigcom68         0.000000e+00  0.000000e+00
bigcom69         0.000000e+00  0.000000e+00
bigcom71         0.000000e+00  0.000000e+00
bigcom72         0.000000e+00  0.000000e+00
bigcom73         0.000000e+00  0.000000e+00
bigcom74         0.000000e+00  0.000000e+00
bigcom75         0.000000e+00  0.000000e+00
bigcom76         0.000000e+00  0.000000e+00
bigcom77         0.000000e+00  0.000000e+00
bigcom79         0.000000e+00  3.049319e-22
bigcom80         0.000000e+00  0.000000e+00
bigcom82         0.000000e+00  8.131516e-22
bigcom83         0.000000e+00  0.000000e+00
bigcom84         0.000000e+00  0.000000e+00
bigcom85         0.000000e+00  0.000000e+00
bigcom87         0.000000e+00  0.000000e+00
bigcom89         0.000000e+00  0.000000e+00
bigcom91         0.000000e+00  0.000000e+00
bigcom92         0.000000e+00  0.000000e+00
bigcom93         0.000000e+00  5.421011e-22
bigcom96         0.000000e+00  0.000000e+00
bigcom97         0.000000e+00  0.000000e+00
bigcom98         0.000000e+00  0.000000e+00
bigcom99         0.000000e+00  0.000000e+00
bigcom101        0.000000e+00  0.000000e+00
bigcom104        0.000000e+00  3.388132e-23
bigcom106        0.000000e+00  0.000000e+00
bigcom109        0.000000e+00  0.000000e+00
bigcom113        0.000000e+00  0.000000e+00
bigcom116        0.000000e+00  2.710505e-22
bigcom120        0.000000e+00  0.000000e+00
bigcom123        0.000000e+00  0.000000e+00
bigcom126        0.000000e+00  0.000000e+00
bigcom127        0.000000e+00  0.000000e+00
bigcom137        0.000000e+00  0.000000e+00
bigcom139        0.000000e+00  0.000000e+00
bigcom140        0.000000e+00  5.421011e-22
bigcom143        0.000000e+00  0.000000e+00
bigcom145        0.000000e+00  0.000000e+00
bigcom146        0.000000e+00  0.000000e+00
bigcom147        0.000000e+00  8.131516e-22
bigcom149        0.000000e+00  0.000000e+00
bigcom153        0.000000e+00  0.000000e+00
bigcom154        0.000000e+00  4.336809e-21
bigcom156        0.000000e+00  0.000000e+00
bigcom157        0.000000e+00  0.000000e+00
bigcom158        0.000000e+00  0.000000e+00
bigcom160        0.000000e+00  0.000000e+00
bigcom161        0.000000e+00  0.000000e+00
bigcom162        0.000000e+00  0.000000e+00
bigcom164        0.000000e+00  0.000000e+00
bigcom166        0.000000e+00  0.000000e+00
bigcom167        0.000000e+00  0.000000e+00
bigcom171        0.000000e+00  0.000000e+00
bigcom173        0.000000e+00  0.000000e+00
bigcom175        0.000000e+00  0.000000e+00
bigcom176        0.000000e+00  0.000000e+00
bigcom177        0.000000e+00  0.000000e+00
bigcom178        0.000000e+00  0.000000e+00
bigcom180        0.000000e+00  0.000000e+00
bigcom181        0.000000e+00  0.000000e+00
bigcom184        0.000000e+00  0.000000e+00
bigcom186        0.000000e+00  0.000000e+00
bigcom187        0.000000e+00  1.084202e-21
bigcom189        0.000000e+00  0.000000e+00
bigcom194        0.000000e+00  0.000000e+00
bigcom195        0.000000e+00  0.000000e+00
bigcom196       -4.382121e-06  5.295312e-01
bigcom204        0.000000e+00  0.000000e+00
bigcom205        0.000000e+00  0.000000e+00
bigcom212        0.000000e+00  0.000000e+00
bigcom214        0.000000e+00  0.000000e+00
bigcom222        0.000000e+00  0.000000e+00
bigcom223        0.000000e+00  0.000000e+00
bigcom226        0.000000e+00  0.000000e+00
bigcom227        0.000000e+00  0.000000e+00
bigcom229        0.000000e+00  0.000000e+00
bigcom233        0.000000e+00  0.000000e+00
bigcom236        0.000000e+00  0.000000e+00
bigcom237        0.000000e+00  0.000000e+00
bigcom246        0.000000e+00  0.000000e+00
bigcom248        0.000000e+00  2.710505e-22
bigcom249        0.000000e+00  0.000000e+00
bigcom250        0.000000e+00  0.000000e+00
bigcom254        0.000000e+00  0.000000e+00
bigcom266        0.000000e+00  2.710505e-22
bigcom269        0.000000e+00  0.000000e+00
bigcom272        0.000000e+00  0.000000e+00
bigcom274        0.000000e+00  6.437450e-22
bigcom281        0.000000e+00  0.000000e+00
bigcom291        0.000000e+00  0.000000e+00
bigcom292        0.000000e+00  0.000000e+00
bigcom295        0.000000e+00  0.000000e+00
bigcom299        0.000000e+00  2.710505e-22
bigcom301        0.000000e+00  0.000000e+00
bigcom306        0.000000e+00  0.000000e+00
bigcom309        0.000000e+00  0.000000e+00
bigcom314        0.000000e+00  0.000000e+00
bigcom321        0.000000e+00  0.000000e+00
bigcom341        0.000000e+00  8.131516e-22
bigcom350        0.000000e+00  0.000000e+00
bigcom353        0.000000e+00  0.000000e+00
bigcom359        0.000000e+00  0.000000e+00
bigcom363        0.000000e+00  0.000000e+00
bigcom365        0.000000e+00  0.000000e+00
bigcom385        0.000000e+00  0.000000e+00
bigcom386        0.000000e+00  0.000000e+00
bigcom408        0.000000e+00  5.421011e-22
bigcom412        0.000000e+00  0.000000e+00
bigcom480        0.000000e+00  0.000000e+00
spin_vertex      2.148689e-05  2.812500e-02
membership_s1    0.000000e+00  1.863472e-21
membership_s3    0.000000e+00  0.000000e+00
membership_s4   -6.549689e-06  4.950886e-02
membership_s5   -2.201619e-06  1.132265e-02
membership_s6    0.000000e+00  6.776264e-22
membership_s7    0.000000e+00  6.776264e-22
membership_s8    0.000000e+00  0.000000e+00
membership_s9    0.000000e+00  0.000000e+00
membership_s11   0.000000e+00  0.000000e+00
membership_s12   0.000000e+00  0.000000e+00
membership_s14   0.000000e+00  0.000000e+00
membership_s15   0.000000e+00  6.776264e-22
membership_s16   0.000000e+00  6.022689e-02
membership_s17   0.000000e+00  1.355253e-22
membership_s18   0.000000e+00  1.016440e-22
membership_s20   0.000000e+00  0.000000e+00
membership_s21   0.000000e+00  7.453890e-22
membership_s22   0.000000e+00  0.000000e+00
membership_s24   0.000000e+00  0.000000e+00
membership_s25   0.000000e+00  5.421011e-22
membership_s26   0.000000e+00  0.000000e+00
membership_s27   0.000000e+00  1.185846e-21
membership_s28   0.000000e+00  0.000000e+00
membership_s30   0.000000e+00  6.098637e-22
membership_s31   0.000000e+00  4.743385e-22
membership_s32   1.010871e-04  7.079139e-02
membership_s33   0.000000e+00  3.049319e-22
membership_s36   1.479261e-05  9.426997e-02
membership_s37   0.000000e+00  3.388132e-22
V1               1.712377e-04  9.248672e-02
V2               1.704164e-05  1.119594e-02
pdi              0.000000e+00  1.016440e-21
adhesion         1.851981e-03  1.518239e-01
cohesion         1.716474e-03  7.611388e-02
inner            2.756959e-04  6.945492e-02
outer            1.191067e-04  1.064116e-01
ioratio          1.529159e-04  8.702726e-02
comsize          8.583252e-05  1.173785e-01
[1] "Dataset: low_CT Model GLM, run: 2 of 10 2015-06-22 18:20:49"
[1] "glmnet variable coefficients"
                         [,1]          [,2]
(Intercept)     -6.547901e+00 -8.085121e+00
graph0           8.689445e-40  6.663159e-03
graph1           2.602963e-43 -1.518064e-06
graph2           7.672852e-40 -1.127663e-02
graph3           5.534547e-44  6.959739e-07
graph4          -8.961472e-47 -5.976521e-09
graph5           2.694716e-41  5.753906e-04
graph6           1.549959e-43  4.823740e-07
graph7           1.861889e-41 -2.705212e-04
graph8           1.688002e-39 -1.030794e-02
graph9           1.293750e-45  1.432526e-08
graph10          3.963290e-48 -1.436662e-10
graph11         -1.899367e-49 -8.989460e-12
graph12          1.496866e-45  2.287022e-08
graph13          2.592100e-44 -3.218850e-08
graph14         -3.028022e-47 -1.945387e-09
graph15          1.305513e-42 -4.958551e-05
graph16          6.176026e-45 -5.881249e-09
graph17          4.367665e-45  1.361122e-08
graph18         -3.543658e-44 -1.385790e-05
graph19          1.403293e-43  3.537662e-06
graph20          8.039006e-43  2.020639e-05
graph21          1.001309e-42 -1.252839e-05
graph22          5.772816e-43  5.999299e-06
graph23          7.790616e-43  2.319492e-05
graph24          7.759833e-43 -4.870167e-05
graph25          1.324206e-41  1.629492e-05
graph26          2.023499e-41  2.541878e-04
graph27         -4.058331e-41 -2.238797e-03
graph28          4.455871e-41 -1.146555e-04
graph29         -1.184089e-39 -1.349232e-01
orbit0           8.689445e-40  6.681645e-03
orbit1           2.528750e-43 -1.588879e-06
orbit2           4.378760e-40  5.042102e-03
orbit3           7.672852e-40 -1.124177e-02
orbit4           5.408013e-44  6.124099e-07
orbit5           8.038509e-43  1.508966e-05
orbit6          -8.962019e-47 -5.971155e-09
orbit7           4.048744e-40  5.167518e-03
orbit8           2.694716e-41  5.750890e-04
orbit9           2.784866e-43  5.253640e-06
orbit10         -1.595338e-43 -2.452456e-05
orbit11          1.580974e-39  1.348225e-02
orbit12          1.886744e-41 -2.697999e-04
orbit13          3.215065e-41 -1.090713e-02
orbit14          1.688002e-39 -1.023612e-02
orbit15          1.485859e-45  2.634688e-08
orbit16          4.848910e-44  4.723578e-07
orbit17          4.135108e-45 -2.391627e-07
orbit18          9.136603e-47 -1.374270e-08
orbit19          7.630814e-49 -1.471925e-10
orbit20          6.581641e-46  2.057181e-08
orbit21          1.058320e-42  2.789470e-05
orbit22         -1.899367e-49 -9.013728e-12
orbit23          7.750092e-40  9.231877e-03
orbit24          2.306241e-45  4.494672e-08
orbit25         -1.280814e-45 -8.717852e-08
orbit26          1.828783e-43 -1.964182e-05
orbit27          4.014487e-44  2.733841e-07
orbit28          4.472648e-43  3.435619e-06
orbit29          2.516711e-44 -1.378314e-06
orbit30          4.461451e-42  1.215710e-04
orbit31         -1.273061e-47 -1.415123e-09
orbit32         -5.285104e-46 -2.170622e-08
orbit33          1.233520e-39  1.735026e-02
orbit34          1.305513e-42 -4.965794e-05
orbit35          5.025428e-45 -1.674584e-08
orbit36          5.687922e-43  1.919758e-05
orbit37          2.033791e-44 -6.891001e-08
orbit38          2.446983e-41  3.748297e-04
orbit39          1.246715e-44  2.680458e-07
orbit40         -2.233066e-47 -2.217623e-07
orbit41         -7.824497e-43 -2.440521e-05
orbit42          1.780531e-39  3.888005e-02
orbit43         -3.591910e-44 -1.386242e-05
orbit44          3.293421e-38  5.375368e-01
orbit45          1.522728e-43  4.844351e-06
orbit46          5.421007e-43 -2.666853e-06
orbit47          3.727625e-41 -7.189813e-05
orbit48         -6.781499e-43 -2.745752e-05
orbit49          8.117991e-43  2.069769e-05
orbit50         -4.532397e-42 -4.292294e-03
orbit51          2.601551e-42  8.168225e-06
orbit52          7.767222e-44 -4.260141e-05
orbit53          6.236449e-42 -1.157843e-03
orbit54          5.772986e-43  5.983733e-06
orbit55         -9.446686e-40 -4.902279e-02
orbit56          7.664028e-43  2.380082e-05
orbit57          3.839191e-42  1.953265e-05
orbit58          7.834229e-39  6.206034e-02
orbit59          8.903907e-43 -5.085590e-05
orbit60         -1.136594e-41 -5.334695e-04
orbit61         -1.053943e-39 -3.968104e-02
orbit62          1.963700e-41  1.898174e-04
orbit63         -2.908815e-41 -5.460547e-03
orbit64         -1.394458e-41 -9.286596e-04
orbit65          2.012746e-41  1.577970e-04
orbit66          1.214641e-40  3.195133e-03
orbit67         -1.012752e-39 -4.717606e-02
orbit68         -4.060806e-41 -2.243119e-03
orbit69         -1.447828e-39 -5.175470e-02
orbit70          4.554481e-41 -1.057072e-04
orbit71         -7.806993e-40 -2.644282e-02
orbit72         -1.184089e-39 -1.349873e-01
AP              -1.491780e-39 -1.034306e-01
bet              2.784225e-43  6.014464e-06
ecc              5.505039e-40  5.534018e-02
eccrad           3.303023e-39  3.320567e-01
close            5.988886e-39 -2.950954e-01
constraint      -2.777795e-39 -3.268648e-02
coreness         9.420615e-40  2.535042e-02
knn             -7.131624e-43 -1.795114e-05
hubscore         7.983662e-38  1.588859e+00
pagerank        -3.946708e-39 -5.765760e-01
trans           -5.805975e-40 -9.596450e-02
evcent           7.684536e-38  1.386781e+00
first            8.689445e-40  6.655643e-03
upto_second      1.815683e-43 -3.234336e-06
upto_third       9.982978e-44 -1.710282e-06
upto_fourth     -1.714841e-44 -7.933079e-06
upto_fifth      -4.873750e-44  3.555777e-07
upto_sixth       1.660378e-43  2.401382e-05
second           1.782044e-43 -3.255660e-06
third            1.333733e-43 -2.271864e-06
fourth          -2.446795e-43 -8.310904e-06
fifth            1.687374e-44  1.308509e-05
sixth            1.134070e-43  4.297486e-06
ratio1          -7.622556e-43 -1.922038e-05
ratio2          -2.569526e-42 -2.986550e-05
ratio3          -1.261624e-42 -2.798241e-05
ratio4          -1.743582e-42 -1.333335e-04
ratio5          -1.609898e-42 -9.591262e-05
ratio6           1.554717e-43  1.269056e-05
selfinter        4.090499e-39  2.720836e-01
walktrap_vertex  1.523068e-39  9.386228e-02
bigcom1          9.361187e-40  4.823448e-02
bigcom2         -1.447367e-39 -5.145841e-02
bigcom3         -1.471021e-39 -8.474082e-02
bigcom4          1.662215e-39  1.308188e-01
bigcom6         -1.445755e-39 -5.611494e-02
bigcom8         -1.468170e-39 -9.268184e-02
bigcom9         -1.451063e-39 -8.193591e-02
bigcom11        -1.447367e-39 -1.204270e-01
bigcom13        -1.449443e-39 -1.208557e-01
bigcom15        -1.450368e-39 -8.511279e-02
bigcom16        -1.447136e-39 -9.695655e-02
bigcom21        -1.455943e-39 -1.369940e-01
bigcom22        -1.465330e-39 -1.229551e-01
bigcom24        -1.446215e-39 -4.875900e-02
bigcom26        -1.451758e-39 -5.866615e-02
bigcom28        -1.468882e-39 -1.274344e-01
bigcom30        -1.455710e-39 -1.835496e-01
bigcom31        -1.445985e-39 -6.007913e-02
bigcom32        -1.447367e-39 -4.695271e-02
bigcom33        -1.446215e-39 -6.955222e-02
bigcom34        -1.446676e-39 -2.208063e-01
bigcom36        -1.447828e-39 -1.154856e-01
bigcom37        -1.446215e-39 -6.383975e-02
bigcom38        -1.448289e-39 -7.632322e-02
bigcom39        -1.448058e-39 -1.072213e-01
bigcom40         1.612538e-39  6.861846e-02
bigcom43        -1.446906e-39 -9.314780e-02
bigcom44        -1.462972e-39 -1.434411e-01
bigcom46        -1.447828e-39 -1.173972e-01
bigcom47        -1.447136e-39 -4.653963e-02
bigcom49        -1.446906e-39 -8.693766e-02
bigcom50        -1.447597e-39 -7.478773e-02
bigcom51        -1.446445e-39 -1.696718e-01
bigcom52        -1.446215e-39 -5.315087e-02
bigcom54        -1.446215e-39 -7.077850e-02
bigcom56        -1.446676e-39 -5.582935e-02
bigcom62        -1.446215e-39 -6.083046e-02
bigcom66        -1.446676e-39 -8.050651e-02
bigcom68        -1.446445e-39 -4.683641e-02
bigcom69        -1.447136e-39 -5.885579e-02
bigcom71        -1.449212e-39 -6.372331e-02
bigcom72        -1.446906e-39 -7.551303e-02
bigcom73        -1.445985e-39 -6.173672e-02
bigcom74        -1.446906e-39 -8.627983e-02
bigcom75        -1.445985e-39 -4.140808e-02
bigcom76        -1.446676e-39 -8.184590e-02
bigcom77        -1.446215e-39 -5.650713e-02
bigcom79        -1.446445e-39 -1.099049e-01
bigcom80        -1.445985e-39 -5.735212e-02
bigcom82        -1.446676e-39 -1.137836e-01
bigcom83        -1.446215e-39 -3.961542e-02
bigcom84        -1.446215e-39 -3.095541e-01
bigcom85        -1.446676e-39 -1.110784e-01
bigcom87        -1.446906e-39 -5.901336e-02
bigcom89        -1.446445e-39 -9.520563e-02
bigcom91        -1.446215e-39 -7.500225e-02
bigcom92        -1.447597e-39 -4.287793e-02
bigcom93        -1.446445e-39 -8.463484e-02
bigcom96        -1.445985e-39 -4.252033e-02
bigcom97        -1.447136e-39 -6.295199e-02
bigcom98        -1.446676e-39 -1.131651e-01
bigcom99        -1.446215e-39 -5.611034e-02
bigcom101       -1.447367e-39 -1.027195e-01
bigcom104       -1.448058e-39 -1.540131e-01
bigcom106       -1.446676e-39 -9.491909e-02
bigcom109       -1.446676e-39 -1.789564e-01
bigcom113       -1.447136e-39 -6.694945e-02
bigcom116       -1.448289e-39 -1.329767e-01
bigcom120       -1.446215e-39 -1.197027e-01
bigcom123       -1.446676e-39 -9.079313e-02
bigcom126       -1.446215e-39 -3.556419e-02
bigcom127       -1.445985e-39 -4.487762e-01
bigcom137       -1.446445e-39 -5.228907e-02
bigcom139       -1.445985e-39 -6.038333e-02
bigcom140       -1.446445e-39 -2.898841e-01
bigcom143       -1.446445e-39 -4.931122e-02
bigcom145       -1.446215e-39 -2.763501e-02
bigcom146       -1.446676e-39 -2.301422e-01
bigcom147       -1.446676e-39 -2.477426e-01
bigcom149       -1.445755e-39 -3.122703e-01
bigcom153       -1.446445e-39 -6.173140e-02
bigcom154       -1.447828e-39 -7.629779e-02
bigcom156       -1.446215e-39 -5.448826e-02
bigcom157       -1.446215e-39 -9.526420e-02
bigcom158       -1.446215e-39 -5.128767e-02
bigcom160       -1.446445e-39 -8.494312e-02
bigcom161       -1.445985e-39 -8.990962e-02
bigcom162       -1.446215e-39 -3.566360e-02
bigcom164       -1.446445e-39 -1.268929e-01
bigcom166       -1.447136e-39 -6.285776e-02
bigcom167       -1.447828e-39 -1.177293e-01
bigcom171       -1.445755e-39 -5.676668e-02
bigcom173       -1.446445e-39 -5.379467e-02
bigcom175       -1.446215e-39 -5.270008e-02
bigcom176       -1.446215e-39 -1.400597e-01
bigcom177       -1.446445e-39 -8.880565e-02
bigcom178       -1.446445e-39 -4.528307e-02
bigcom180       -1.445985e-39 -2.263785e-01
bigcom181       -1.446215e-39 -4.258766e-02
bigcom184       -1.446215e-39 -2.131990e-01
bigcom186       -1.446215e-39 -2.934414e-01
bigcom187       -1.445985e-39 -1.160827e-01
bigcom189       -1.446906e-39 -6.175674e-02
bigcom194       -1.446676e-39 -6.465751e-02
bigcom195       -1.445985e-39 -5.356534e-02
bigcom196        5.037652e-37  3.398231e+00
bigcom204       -1.447597e-39 -1.327895e-01
bigcom205       -1.446445e-39 -1.251209e-01
bigcom212       -1.446445e-39 -1.248166e-01
bigcom214       -1.446445e-39 -9.554108e-02
bigcom222       -1.446215e-39 -4.438462e-02
bigcom223        0.000000e+00  0.000000e+00
bigcom226       -1.445985e-39 -7.834850e-02
bigcom227       -1.445985e-39 -5.588595e-02
bigcom229       -1.446445e-39 -4.160909e-02
bigcom233       -1.445985e-39 -6.177641e-02
bigcom236       -1.446445e-39 -3.921393e-02
bigcom237       -1.445755e-39 -1.670469e-01
bigcom246       -1.446445e-39 -4.340374e-02
bigcom248       -1.447136e-39 -6.290593e-02
bigcom249       -1.445985e-39 -2.985857e-02
bigcom250       -1.446215e-39 -1.002145e-01
bigcom254       -1.446215e-39 -6.513904e-02
bigcom266       -1.445985e-39 -1.522824e-01
bigcom269       -1.447136e-39 -7.127897e-02
bigcom272       -1.446445e-39 -8.236858e-02
bigcom274       -1.448981e-39 -7.206767e-02
bigcom281       -1.446215e-39 -8.454562e-02
bigcom291       -1.445755e-39 -5.283845e-02
bigcom292       -1.445985e-39 -6.304648e-02
bigcom295       -1.445755e-39 -6.905956e-02
bigcom299       -1.446215e-39 -6.435688e-02
bigcom301       -1.446445e-39 -1.661919e-01
bigcom306       -1.446445e-39 -1.303728e-01
bigcom309       -1.446906e-39 -5.310216e-02
bigcom314       -1.445985e-39 -3.373682e-02
bigcom321       -1.447367e-39 -6.406819e-02
bigcom341       -1.446215e-39 -3.157382e-01
bigcom350       -1.445755e-39 -1.522803e-02
bigcom353       -1.446215e-39 -7.665842e-02
bigcom359       -1.446215e-39 -7.118682e-02
bigcom363       -1.446445e-39 -4.591320e-02
bigcom365       -1.445985e-39 -1.472450e-01
bigcom385       -1.446676e-39 -4.783129e-02
bigcom386       -1.445985e-39 -2.648687e-02
bigcom408       -1.446906e-39 -5.252150e-02
bigcom412       -1.446445e-39 -4.530111e-02
bigcom480       -1.446676e-39 -6.326504e-02
spin_vertex     -4.861581e-39 -1.589428e-01
membership_s1   -1.630072e-39 -8.664769e-02
membership_s3   -1.449443e-39 -1.015444e-01
membership_s4    1.633992e-39  1.148376e-01
membership_s5    7.749792e-40  1.083684e-01
membership_s6   -1.657111e-39 -7.510409e-02
membership_s7   -1.527370e-39 -1.001520e-01
membership_s8   -1.448058e-39 -1.082510e-01
membership_s9   -1.448981e-39 -1.181591e-01
membership_s11  -1.447597e-39 -8.781282e-02
membership_s12  -1.447136e-39 -8.016640e-02
membership_s14  -1.446906e-39 -1.190675e-01
membership_s15  -1.472212e-39 -7.372435e-02
membership_s16   9.054020e-38  1.311250e+00
membership_s17  -1.447367e-39 -1.065995e-01
membership_s18  -1.455477e-39 -9.243704e-02
membership_s20  -1.446676e-39 -6.645232e-02
membership_s21  -1.475079e-39 -8.092775e-02
membership_s22  -1.450368e-39 -7.460396e-02
membership_s24  -1.450137e-39 -9.728232e-02
membership_s25  -1.448058e-39 -8.469094e-02
membership_s26  -1.448750e-39 -1.100984e-01
membership_s27  -1.544497e-39 -1.049314e-01
membership_s28  -1.448981e-39 -1.219251e-01
membership_s30  -1.646904e-39 -1.181937e-01
membership_s31  -1.528912e-39 -8.256170e-02
membership_s32   7.056018e-39  3.358533e-01
membership_s33  -1.446906e-39 -9.498492e-02
membership_s36   1.132414e-39  1.196447e-01
membership_s37  -1.461091e-39 -1.062949e-01
V1               1.101206e-39  3.256217e-02
V2               1.952888e-39  1.900168e-01
pdi             -6.266115e-36 -4.238656e+02
adhesion        -6.587029e-44 -1.008197e-06
cohesion         1.317705e-43  2.012441e-06
inner            3.248952e-44 -1.693808e-06
outer            5.957005e-44 -1.596213e-06
ioratio          2.025950e-39  5.949601e-02
comsize          4.552724e-43  2.410317e-05
[1] "Dataset: low_CT Model GBM, run: 3 of 10 2015-06-22 18:22:38"
Iter   TrainDeviance   ValidDeviance   StepSize   Improve
     1        0.0793            -nan     0.0100   -0.0000

[1] "GBM variable coefficients"
                            var      rel.inf
orbit44                 orbit44 2.101756e+01
bet                         bet 2.097740e+01
graph1                   graph1 2.000490e+01
graph20                 graph20 1.929281e+01
coreness               coreness 1.522155e+01
orbit49                 orbit49 2.352584e+00
orbit56                 orbit56 1.133200e+00
graph3                   graph3 2.934824e-29
graph9                   graph9 8.003841e-30
graph0                   graph0 0.000000e+00
graph2                   graph2 0.000000e+00
graph4                   graph4 0.000000e+00
graph5                   graph5 0.000000e+00
graph6                   graph6 0.000000e+00
graph7                   graph7 0.000000e+00
graph8                   graph8 0.000000e+00
graph10                 graph10 0.000000e+00
graph11                 graph11 0.000000e+00
graph12                 graph12 0.000000e+00
graph13                 graph13 0.000000e+00
graph14                 graph14 0.000000e+00
graph15                 graph15 0.000000e+00
graph16                 graph16 0.000000e+00
graph17                 graph17 0.000000e+00
graph18                 graph18 0.000000e+00
graph19                 graph19 0.000000e+00
graph21                 graph21 0.000000e+00
graph22                 graph22 0.000000e+00
graph23                 graph23 0.000000e+00
graph24                 graph24 0.000000e+00
graph25                 graph25 0.000000e+00
graph26                 graph26 0.000000e+00
graph27                 graph27 0.000000e+00
graph28                 graph28 0.000000e+00
graph29                 graph29 0.000000e+00
orbit0                   orbit0 0.000000e+00
orbit1                   orbit1 0.000000e+00
orbit2                   orbit2 0.000000e+00
orbit3                   orbit3 0.000000e+00
orbit4                   orbit4 0.000000e+00
orbit5                   orbit5 0.000000e+00
orbit6                   orbit6 0.000000e+00
orbit7                   orbit7 0.000000e+00
orbit8                   orbit8 0.000000e+00
orbit9                   orbit9 0.000000e+00
orbit10                 orbit10 0.000000e+00
orbit11                 orbit11 0.000000e+00
orbit12                 orbit12 0.000000e+00
orbit13                 orbit13 0.000000e+00
orbit14                 orbit14 0.000000e+00
orbit15                 orbit15 0.000000e+00
orbit16                 orbit16 0.000000e+00
orbit17                 orbit17 0.000000e+00
orbit18                 orbit18 0.000000e+00
orbit19                 orbit19 0.000000e+00
orbit20                 orbit20 0.000000e+00
orbit21                 orbit21 0.000000e+00
orbit22                 orbit22 0.000000e+00
orbit23                 orbit23 0.000000e+00
orbit24                 orbit24 0.000000e+00
orbit25                 orbit25 0.000000e+00
orbit26                 orbit26 0.000000e+00
orbit27                 orbit27 0.000000e+00
orbit28                 orbit28 0.000000e+00
orbit29                 orbit29 0.000000e+00
orbit30                 orbit30 0.000000e+00
orbit31                 orbit31 0.000000e+00
orbit32                 orbit32 0.000000e+00
orbit33                 orbit33 0.000000e+00
orbit34                 orbit34 0.000000e+00
orbit35                 orbit35 0.000000e+00
orbit36                 orbit36 0.000000e+00
orbit37                 orbit37 0.000000e+00
orbit38                 orbit38 0.000000e+00
orbit39                 orbit39 0.000000e+00
orbit40                 orbit40 0.000000e+00
orbit41                 orbit41 0.000000e+00
orbit42                 orbit42 0.000000e+00
orbit43                 orbit43 0.000000e+00
orbit45                 orbit45 0.000000e+00
orbit46                 orbit46 0.000000e+00
orbit47                 orbit47 0.000000e+00
orbit48                 orbit48 0.000000e+00
orbit50                 orbit50 0.000000e+00
orbit51                 orbit51 0.000000e+00
orbit52                 orbit52 0.000000e+00
orbit53                 orbit53 0.000000e+00
orbit54                 orbit54 0.000000e+00
orbit55                 orbit55 0.000000e+00
orbit57                 orbit57 0.000000e+00
orbit58                 orbit58 0.000000e+00
orbit59                 orbit59 0.000000e+00
orbit60                 orbit60 0.000000e+00
orbit61                 orbit61 0.000000e+00
orbit62                 orbit62 0.000000e+00
orbit63                 orbit63 0.000000e+00
orbit64                 orbit64 0.000000e+00
orbit65                 orbit65 0.000000e+00
orbit66                 orbit66 0.000000e+00
orbit67                 orbit67 0.000000e+00
orbit68                 orbit68 0.000000e+00
orbit69                 orbit69 0.000000e+00
orbit70                 orbit70 0.000000e+00
orbit71                 orbit71 0.000000e+00
orbit72                 orbit72 0.000000e+00
AP                           AP 0.000000e+00
ecc                         ecc 0.000000e+00
eccrad                   eccrad 0.000000e+00
close                     close 0.000000e+00
constraint           constraint 0.000000e+00
knn                         knn 0.000000e+00
hubscore               hubscore 0.000000e+00
pagerank               pagerank 0.000000e+00
trans                     trans 0.000000e+00
evcent                   evcent 0.000000e+00
first                     first 0.000000e+00
upto_second         upto_second 0.000000e+00
upto_third           upto_third 0.000000e+00
upto_fourth         upto_fourth 0.000000e+00
upto_fifth           upto_fifth 0.000000e+00
upto_sixth           upto_sixth 0.000000e+00
second                   second 0.000000e+00
third                     third 0.000000e+00
fourth                   fourth 0.000000e+00
fifth                     fifth 0.000000e+00
sixth                     sixth 0.000000e+00
ratio1                   ratio1 0.000000e+00
ratio2                   ratio2 0.000000e+00
ratio3                   ratio3 0.000000e+00
ratio4                   ratio4 0.000000e+00
ratio5                   ratio5 0.000000e+00
ratio6                   ratio6 0.000000e+00
selfinter             selfinter 0.000000e+00
walktrap_vertex walktrap_vertex 0.000000e+00
bigcom1                 bigcom1 0.000000e+00
bigcom2                 bigcom2 0.000000e+00
bigcom3                 bigcom3 0.000000e+00
bigcom4                 bigcom4 0.000000e+00
bigcom6                 bigcom6 0.000000e+00
bigcom8                 bigcom8 0.000000e+00
bigcom9                 bigcom9 0.000000e+00
bigcom11               bigcom11 0.000000e+00
bigcom13               bigcom13 0.000000e+00
bigcom15               bigcom15 0.000000e+00
bigcom16               bigcom16 0.000000e+00
bigcom21               bigcom21 0.000000e+00
bigcom22               bigcom22 0.000000e+00
bigcom24               bigcom24 0.000000e+00
bigcom26               bigcom26 0.000000e+00
bigcom28               bigcom28 0.000000e+00
bigcom30               bigcom30 0.000000e+00
bigcom31               bigcom31 0.000000e+00
bigcom32               bigcom32 0.000000e+00
bigcom33               bigcom33 0.000000e+00
bigcom34               bigcom34 0.000000e+00
bigcom36               bigcom36 0.000000e+00
bigcom37               bigcom37 0.000000e+00
bigcom38               bigcom38 0.000000e+00
bigcom39               bigcom39 0.000000e+00
bigcom40               bigcom40 0.000000e+00
bigcom43               bigcom43 0.000000e+00
bigcom44               bigcom44 0.000000e+00
bigcom46               bigcom46 0.000000e+00
bigcom47               bigcom47 0.000000e+00
bigcom49               bigcom49 0.000000e+00
bigcom50               bigcom50 0.000000e+00
bigcom51               bigcom51 0.000000e+00
bigcom52               bigcom52 0.000000e+00
bigcom54               bigcom54 0.000000e+00
bigcom56               bigcom56 0.000000e+00
bigcom62               bigcom62 0.000000e+00
bigcom66               bigcom66 0.000000e+00
bigcom68               bigcom68 0.000000e+00
bigcom69               bigcom69 0.000000e+00
bigcom71               bigcom71 0.000000e+00
bigcom72               bigcom72 0.000000e+00
bigcom73               bigcom73 0.000000e+00
bigcom74               bigcom74 0.000000e+00
bigcom75               bigcom75 0.000000e+00
bigcom76               bigcom76 0.000000e+00
bigcom77               bigcom77 0.000000e+00
bigcom79               bigcom79 0.000000e+00
bigcom80               bigcom80 0.000000e+00
bigcom82               bigcom82 0.000000e+00
bigcom83               bigcom83 0.000000e+00
bigcom84               bigcom84 0.000000e+00
bigcom85               bigcom85 0.000000e+00
bigcom87               bigcom87 0.000000e+00
bigcom89               bigcom89 0.000000e+00
bigcom91               bigcom91 0.000000e+00
bigcom92               bigcom92 0.000000e+00
bigcom93               bigcom93 0.000000e+00
bigcom96               bigcom96 0.000000e+00
bigcom97               bigcom97 0.000000e+00
bigcom98               bigcom98 0.000000e+00
bigcom99               bigcom99 0.000000e+00
bigcom101             bigcom101 0.000000e+00
bigcom104             bigcom104 0.000000e+00
bigcom106             bigcom106 0.000000e+00
bigcom109             bigcom109 0.000000e+00
bigcom113             bigcom113 0.000000e+00
bigcom116             bigcom116 0.000000e+00
bigcom120             bigcom120 0.000000e+00
bigcom123             bigcom123 0.000000e+00
bigcom126             bigcom126 0.000000e+00
bigcom127             bigcom127 0.000000e+00
bigcom137             bigcom137 0.000000e+00
bigcom139             bigcom139 0.000000e+00
bigcom140             bigcom140 0.000000e+00
bigcom143             bigcom143 0.000000e+00
bigcom145             bigcom145 0.000000e+00
bigcom146             bigcom146 0.000000e+00
bigcom147             bigcom147 0.000000e+00
bigcom149             bigcom149 0.000000e+00
bigcom153             bigcom153 0.000000e+00
bigcom154             bigcom154 0.000000e+00
bigcom156             bigcom156 0.000000e+00
bigcom157             bigcom157 0.000000e+00
bigcom158             bigcom158 0.000000e+00
bigcom160             bigcom160 0.000000e+00
bigcom161             bigcom161 0.000000e+00
bigcom162             bigcom162 0.000000e+00
bigcom164             bigcom164 0.000000e+00
bigcom166             bigcom166 0.000000e+00
bigcom167             bigcom167 0.000000e+00
bigcom171             bigcom171 0.000000e+00
bigcom173             bigcom173 0.000000e+00
bigcom175             bigcom175 0.000000e+00
bigcom176             bigcom176 0.000000e+00
bigcom177             bigcom177 0.000000e+00
bigcom178             bigcom178 0.000000e+00
bigcom180             bigcom180 0.000000e+00
bigcom181             bigcom181 0.000000e+00
bigcom184             bigcom184 0.000000e+00
bigcom186             bigcom186 0.000000e+00
bigcom187             bigcom187 0.000000e+00
bigcom189             bigcom189 0.000000e+00
bigcom194             bigcom194 0.000000e+00
bigcom195             bigcom195 0.000000e+00
bigcom196             bigcom196 0.000000e+00
bigcom204             bigcom204 0.000000e+00
bigcom205             bigcom205 0.000000e+00
bigcom212             bigcom212 0.000000e+00
bigcom214             bigcom214 0.000000e+00
bigcom222             bigcom222 0.000000e+00
bigcom223             bigcom223 0.000000e+00
bigcom226             bigcom226 0.000000e+00
bigcom227             bigcom227 0.000000e+00
bigcom229             bigcom229 0.000000e+00
bigcom233             bigcom233 0.000000e+00
bigcom236             bigcom236 0.000000e+00
bigcom237             bigcom237 0.000000e+00
bigcom246             bigcom246 0.000000e+00
bigcom248             bigcom248 0.000000e+00
bigcom249             bigcom249 0.000000e+00
bigcom250             bigcom250 0.000000e+00
bigcom254             bigcom254 0.000000e+00
bigcom266             bigcom266 0.000000e+00
bigcom269             bigcom269 0.000000e+00
bigcom272             bigcom272 0.000000e+00
bigcom274             bigcom274 0.000000e+00
bigcom281             bigcom281 0.000000e+00
bigcom291             bigcom291 0.000000e+00
bigcom292             bigcom292 0.000000e+00
bigcom295             bigcom295 0.000000e+00
bigcom299             bigcom299 0.000000e+00
bigcom301             bigcom301 0.000000e+00
bigcom306             bigcom306 0.000000e+00
bigcom309             bigcom309 0.000000e+00
bigcom314             bigcom314 0.000000e+00
bigcom321             bigcom321 0.000000e+00
bigcom341             bigcom341 0.000000e+00
bigcom350             bigcom350 0.000000e+00
bigcom353             bigcom353 0.000000e+00
bigcom359             bigcom359 0.000000e+00
bigcom363             bigcom363 0.000000e+00
bigcom365             bigcom365 0.000000e+00
bigcom385             bigcom385 0.000000e+00
bigcom386             bigcom386 0.000000e+00
bigcom408             bigcom408 0.000000e+00
bigcom412             bigcom412 0.000000e+00
bigcom480             bigcom480 0.000000e+00
spin_vertex         spin_vertex 0.000000e+00
membership_s1     membership_s1 0.000000e+00
membership_s3     membership_s3 0.000000e+00
membership_s4     membership_s4 0.000000e+00
membership_s5     membership_s5 0.000000e+00
membership_s6     membership_s6 0.000000e+00
membership_s7     membership_s7 0.000000e+00
membership_s8     membership_s8 0.000000e+00
membership_s9     membership_s9 0.000000e+00
membership_s11   membership_s11 0.000000e+00
membership_s12   membership_s12 0.000000e+00
membership_s14   membership_s14 0.000000e+00
membership_s15   membership_s15 0.000000e+00
membership_s16   membership_s16 0.000000e+00
membership_s17   membership_s17 0.000000e+00
membership_s18   membership_s18 0.000000e+00
membership_s20   membership_s20 0.000000e+00
membership_s21   membership_s21 0.000000e+00
membership_s22   membership_s22 0.000000e+00
membership_s24   membership_s24 0.000000e+00
membership_s25   membership_s25 0.000000e+00
membership_s26   membership_s26 0.000000e+00
membership_s27   membership_s27 0.000000e+00
membership_s28   membership_s28 0.000000e+00
membership_s30   membership_s30 0.000000e+00
membership_s31   membership_s31 0.000000e+00
membership_s32   membership_s32 0.000000e+00
membership_s33   membership_s33 0.000000e+00
membership_s36   membership_s36 0.000000e+00
membership_s37   membership_s37 0.000000e+00
V1                           V1 0.000000e+00
V2                           V2 0.000000e+00
pdi                         pdi 0.000000e+00
adhesion               adhesion 0.000000e+00
cohesion               cohesion 0.000000e+00
inner                     inner 0.000000e+00
outer                     outer 0.000000e+00
ioratio                 ioratio 0.000000e+00
comsize                 comsize 0.000000e+00
[1] "Dataset: low_CT Model RF, run: 3 of 10 2015-06-22 18:22:40"
     |      Out-of-bag   |
Tree |      MSE  %Var(y) |
   1 | 0.003442   216.56 |
   2 | 0.002539   159.75 |
   3 | 0.002604   163.82 |
   4 | 0.002234   140.57 |
   5 | 0.002298   144.58 |
   6 | 0.002137   134.44 |
   7 | 0.001959   123.26 |
   8 | 0.001891   118.96 |
   9 | 0.001945   122.38 |
  10 | 0.001911   120.20 |
  11 | 0.001908   120.00 |
  12 | 0.001929   121.34 |
  13 | 0.001907   119.95 |
  14 | 0.001945   122.36 |
  15 | 0.001897   119.31 |
  16 | 0.001897   119.31 |
  17 | 0.001964   123.53 |
  18 |   0.0019   119.54 |
  19 |  0.00186   117.01 |
  20 | 0.001831   115.21 |
  21 | 0.001813   114.09 |
  22 |  0.00181   113.88 |
  23 | 0.001794   112.85 |
  24 | 0.001791   112.66 |
  25 | 0.001801   113.30 |
  26 | 0.001791   112.64 |
  27 | 0.001783   112.19 |
  28 | 0.001777   111.78 |
  29 | 0.001775   111.64 |
  30 | 0.001761   110.76 |
  31 | 0.001765   111.02 |
  32 | 0.001763   110.91 |
  33 | 0.001775   111.64 |
  34 | 0.001772   111.48 |
  35 |  0.00176   110.72 |
  36 | 0.001755   110.40 |
  37 | 0.001763   110.89 |
  38 | 0.001766   111.11 |
  39 |  0.00176   110.71 |
  40 | 0.001753   110.29 |
  41 | 0.001746   109.87 |
  42 | 0.001743   109.66 |
  43 | 0.001745   109.80 |
  44 | 0.001744   109.69 |
  45 | 0.001742   109.56 |
  46 |  0.00174   109.45 |
  47 | 0.001743   109.62 |
  48 |  0.00175   110.10 |
  49 | 0.001749   110.03 |
  50 | 0.001746   109.85 |
  51 | 0.001748   109.96 |
  52 | 0.001747   109.91 |
  53 | 0.001741   109.50 |
  54 | 0.001748   109.97 |
  55 | 0.001757   110.50 |
  56 | 0.001751   110.18 |
  57 | 0.001749   110.01 |
  58 | 0.001748   109.96 |
  59 | 0.001754   110.34 |
  60 | 0.001755   110.44 |
  61 | 0.001753   110.30 |
  62 | 0.001751   110.17 |
  63 |  0.00176   110.71 |
  64 | 0.001759   110.67 |
  65 | 0.001759   110.68 |
  66 | 0.001763   110.88 |
  67 | 0.001759   110.67 |
  68 | 0.001757   110.55 |
  69 | 0.001758   110.58 |
  70 | 0.001757   110.52 |
  71 | 0.001753   110.31 |
  72 | 0.001754   110.36 |
  73 | 0.001755   110.42 |
  74 | 0.001757   110.50 |
  75 | 0.001752   110.23 |
  76 |  0.00175   110.08 |
  77 | 0.001751   110.18 |
  78 | 0.001749   110.01 |
  79 | 0.001748   109.99 |
  80 | 0.001751   110.15 |
  81 |  0.00175   110.10 |
  82 | 0.001751   110.18 |
  83 | 0.001751   110.17 |
  84 | 0.001753   110.26 |
  85 | 0.001753   110.26 |
  86 | 0.001751   110.13 |
  87 | 0.001748   109.95 |
  88 | 0.001745   109.77 |
  89 | 0.001743   109.68 |
  90 | 0.001744   109.74 |
  91 | 0.001746   109.82 |
  92 | 0.001747   109.88 |
  93 | 0.001748   109.98 |
  94 | 0.001747   109.92 |
  95 | 0.001745   109.80 |
  96 | 0.001744   109.72 |
  97 | 0.001746   109.84 |
  98 | 0.001744   109.71 |
  99 | 0.001742   109.62 |
 100 | 0.001743   109.66 |
[1] "Random Forest variable coefficients"
                      %IncMSE IncNodePurity
graph0           0.000000e+00  6.505213e-21
graph1          -4.340787e-06  1.620224e-03
graph2           0.000000e+00  3.659182e-21
graph3           2.094876e-03  2.980424e-02
graph4          -6.485647e-06  2.954404e-02
graph5           1.427156e-03  1.953881e-01
graph6           2.407024e-04  4.770392e-02
graph7           3.505697e-06  6.316126e-02
graph8           0.000000e+00  5.421011e-22
graph9           4.047360e-04  1.188509e-01
graph10          3.423014e-03  8.006380e-02
graph11          6.535948e-06  4.545455e-03
graph12          2.308315e-03  4.992290e-02
graph13          1.332780e-03  2.483524e-01
graph14          1.964902e-04  6.622323e-02
graph15          1.785967e-04  6.452969e-02
graph16          4.979982e-04  3.480587e-03
graph17          2.486249e-04  6.092957e-03
graph18         -2.424569e-06  1.939655e-02
graph19          1.642888e-04  1.290342e-03
graph20          2.621386e-03  1.226294e-01
graph21          6.552099e-04  1.252813e-01
graph22          0.000000e+00  1.757143e-02
graph23          3.275513e-03  2.110266e-01
graph24          0.000000e+00  4.072534e-20
graph25          1.106199e-04  3.673408e-02
graph26          3.056769e-05  3.195089e-02
graph27          0.000000e+00  1.362029e-20
graph28          0.000000e+00  2.428952e-19
graph29          0.000000e+00  0.000000e+00
orbit0           0.000000e+00  3.388132e-22
orbit1           9.581035e-05  2.750011e-02
orbit2           7.011129e-07  1.804152e-02
orbit3           4.314064e-06  2.303571e-02
orbit4           1.393784e-04  5.137067e-02
orbit5           1.120741e-04  9.886695e-02
orbit6           1.037073e-04  1.013399e-02
orbit7           4.830918e-07  7.260719e-05
orbit8           1.749058e-03  1.456952e-01
orbit9           3.028992e-05  1.500000e-02
orbit10          0.000000e+00  1.380189e-18
orbit11          1.936546e-05  1.248071e-01
orbit12          0.000000e+00  8.888889e-03
orbit13          0.000000e+00  2.222222e-02
orbit14          0.000000e+00  0.000000e+00
orbit15          1.696331e-03  1.263416e-01
orbit16          1.724079e-04  5.428653e-02
orbit17          1.068277e-04  4.487488e-02
orbit18          2.675476e-03  1.190621e-01
orbit19          2.387834e-03  8.045201e-02
orbit20          4.053635e-05  7.445416e-02
orbit21          5.609250e-04  6.734710e-02
orbit22          0.000000e+00  2.743746e-17
orbit23          0.000000e+00  9.399355e-19
orbit24          2.284472e-03  7.625946e-02
orbit25          0.000000e+00  9.375000e-03
orbit26         -2.183406e-06  1.376190e-02
orbit27          1.583489e-03  1.694701e-01
orbit28          3.109746e-04  1.497275e-01
orbit29          4.364906e-06  4.323276e-02
orbit30          2.892971e-05  5.104019e-02
orbit31          1.999121e-04  1.409200e-02
orbit32          0.000000e+00  9.667458e-18
orbit33          0.000000e+00  1.355253e-21
orbit34          2.648319e-04  8.300379e-02
orbit35          1.109307e-03  2.313317e-02
orbit36         -1.026703e-05  3.848109e-02
orbit37          1.908338e-04  5.194121e-02
orbit38          9.546582e-04  1.257537e-01
orbit39          6.376898e-04  5.436789e-02
orbit40          0.000000e+00  8.333333e-03
orbit41          4.271679e-05  2.744697e-02
orbit42          9.248253e-06  4.163501e-02
orbit43         -4.357298e-06  2.677778e-02
orbit44          2.582791e-05  1.033542e-01
orbit45          7.913929e-04  8.565867e-02
orbit46          0.000000e+00  1.894643e-19
orbit47          4.627449e-06  5.747689e-02
orbit48          0.000000e+00  8.571429e-03
orbit49          2.191372e-03  2.743613e-01
orbit50          0.000000e+00  1.547699e-19
orbit51          1.423078e-04  6.270703e-02
orbit52          0.000000e+00  1.470720e-18
orbit53          4.370629e-06  3.297980e-02
orbit54          1.750547e-05  1.764706e-02
orbit55          0.000000e+00  0.000000e+00
orbit56          7.146439e-03  1.352717e-01
orbit57          0.000000e+00  1.404042e-19
orbit58          0.000000e+00  2.264649e-02
orbit59          0.000000e+00  9.957719e-20
orbit60          0.000000e+00  1.626303e-21
orbit61          0.000000e+00  5.421011e-22
orbit62          1.842981e-04  2.953467e-02
orbit63          0.000000e+00  1.788934e-20
orbit64          2.118079e-05  2.990270e-02
orbit65          3.056769e-05  2.293333e-02
orbit66          2.604956e-05  6.465248e-02
orbit67          0.000000e+00  0.000000e+00
orbit68          0.000000e+00  3.008661e-20
orbit69          0.000000e+00  9.215718e-21
orbit70          0.000000e+00  1.777778e-02
orbit71          0.000000e+00  3.523657e-20
orbit72          0.000000e+00  0.000000e+00
AP              -3.798198e-06  2.376253e-02
bet              1.053006e-04  1.593379e-01
ecc              0.000000e+00  1.368805e-20
eccrad           0.000000e+00  2.675093e-17
close            1.553582e-04  8.893334e-02
constraint       7.392595e-05  8.627025e-02
coreness         2.052736e-04  1.331871e-01
knn              7.405661e-05  1.919887e-02
hubscore         2.796862e-04  3.084595e-02
pagerank         1.429089e-04  7.486212e-02
trans            3.919956e-05  2.391534e-02
evcent           1.331323e-03  2.756026e-02
first            4.314064e-06  1.600000e-02
upto_second      1.923899e-04  3.000383e-02
upto_third       9.546876e-04  7.529098e-02
upto_fourth      3.735713e-05  6.613291e-02
upto_fifth       4.345884e-04  4.661094e-02
upto_sixth       2.248981e-04  7.317758e-02
second           6.016645e-05  4.282347e-02
third            3.575558e-04  1.271818e-01
fourth           5.215570e-04  1.345467e-01
fifth            1.528205e-04  1.306836e-01
sixth            2.805569e-05  4.548297e-02
ratio1           0.000000e+00  1.714286e-02
ratio2           3.876086e-05  1.535714e-02
ratio3           5.058125e-04  1.268475e-01
ratio4           1.214911e-03  1.152908e-01
ratio5           4.550809e-06  9.357730e-02
ratio6           3.482005e-04  1.127066e-01
selfinter        2.651500e-05  5.594905e-02
walktrap_vertex  1.831139e-04  8.069758e-02
bigcom1          1.748649e-05  3.132044e-02
bigcom2          0.000000e+00  0.000000e+00
bigcom3          0.000000e+00  0.000000e+00
bigcom4          1.075342e-03  8.041720e-02
bigcom6          0.000000e+00  0.000000e+00
bigcom8          0.000000e+00  1.084202e-21
bigcom9          0.000000e+00  0.000000e+00
bigcom11         0.000000e+00  0.000000e+00
bigcom13         0.000000e+00  0.000000e+00
bigcom15         0.000000e+00  9.215718e-21
bigcom16         0.000000e+00  0.000000e+00
bigcom21         0.000000e+00  0.000000e+00
bigcom22         0.000000e+00  2.710505e-21
bigcom24         0.000000e+00  0.000000e+00
bigcom26         0.000000e+00  1.029992e-20
bigcom28         0.000000e+00  0.000000e+00
bigcom30         0.000000e+00  0.000000e+00
bigcom31         0.000000e+00  0.000000e+00
bigcom32         0.000000e+00  0.000000e+00
bigcom33         0.000000e+00  0.000000e+00
bigcom34         0.000000e+00  5.421011e-22
bigcom36         0.000000e+00  0.000000e+00
bigcom37         0.000000e+00  0.000000e+00
bigcom38         0.000000e+00  0.000000e+00
bigcom39         0.000000e+00  5.421011e-22
bigcom40         0.000000e+00  9.486769e-22
bigcom43         0.000000e+00  0.000000e+00
bigcom44         0.000000e+00  0.000000e+00
bigcom46         0.000000e+00  0.000000e+00
bigcom47         0.000000e+00  0.000000e+00
bigcom49         0.000000e+00  0.000000e+00
bigcom50         0.000000e+00  0.000000e+00
bigcom51         0.000000e+00  0.000000e+00
bigcom52         0.000000e+00  0.000000e+00
bigcom54         0.000000e+00  0.000000e+00
bigcom56         0.000000e+00  8.673617e-21
bigcom62         0.000000e+00  8.673617e-21
bigcom66         0.000000e+00  1.788934e-20
bigcom68         0.000000e+00  0.000000e+00
bigcom69         0.000000e+00  8.673617e-21
bigcom71         0.000000e+00  0.000000e+00
bigcom72         0.000000e+00  0.000000e+00
bigcom73         0.000000e+00  0.000000e+00
bigcom74         0.000000e+00  0.000000e+00
bigcom75         0.000000e+00  0.000000e+00
bigcom76         0.000000e+00  0.000000e+00
bigcom77         0.000000e+00  8.673617e-21
bigcom79         0.000000e+00  0.000000e+00
bigcom80         0.000000e+00  0.000000e+00
bigcom82         0.000000e+00  0.000000e+00
bigcom83         0.000000e+00  0.000000e+00
bigcom84         0.000000e+00  0.000000e+00
bigcom85         0.000000e+00  0.000000e+00
bigcom87         0.000000e+00  0.000000e+00
bigcom89         0.000000e+00  0.000000e+00
bigcom91         0.000000e+00  8.673617e-21
bigcom92         0.000000e+00  0.000000e+00
bigcom93         0.000000e+00  0.000000e+00
bigcom96         0.000000e+00  9.215718e-21
bigcom97         0.000000e+00  5.421011e-22
bigcom98         0.000000e+00  0.000000e+00
bigcom99         0.000000e+00  8.673617e-21
bigcom101        0.000000e+00  0.000000e+00
bigcom104        0.000000e+00  0.000000e+00
bigcom106        0.000000e+00  8.673617e-21
bigcom109        0.000000e+00  0.000000e+00
bigcom113        0.000000e+00  0.000000e+00
bigcom116        0.000000e+00  0.000000e+00
bigcom120        0.000000e+00  0.000000e+00
bigcom123        0.000000e+00  0.000000e+00
bigcom126        0.000000e+00  0.000000e+00
bigcom127        0.000000e+00  0.000000e+00
bigcom137        0.000000e+00  0.000000e+00
bigcom139        0.000000e+00  8.673617e-21
bigcom140        0.000000e+00  0.000000e+00
bigcom143        0.000000e+00  0.000000e+00
bigcom145        0.000000e+00  0.000000e+00
bigcom146        0.000000e+00  0.000000e+00
bigcom147        0.000000e+00  0.000000e+00
bigcom149        0.000000e+00  0.000000e+00
bigcom153        0.000000e+00  0.000000e+00
bigcom154        0.000000e+00  0.000000e+00
bigcom156        0.000000e+00  8.673617e-21
bigcom157        0.000000e+00  0.000000e+00
bigcom158        0.000000e+00  5.421011e-22
bigcom160        0.000000e+00  0.000000e+00
bigcom161        0.000000e+00  0.000000e+00
bigcom162        0.000000e+00  0.000000e+00
bigcom164        0.000000e+00  0.000000e+00
bigcom166        0.000000e+00  0.000000e+00
bigcom167        0.000000e+00  0.000000e+00
bigcom171        0.000000e+00  0.000000e+00
bigcom173        0.000000e+00  0.000000e+00
bigcom175        0.000000e+00  0.000000e+00
bigcom176        0.000000e+00  0.000000e+00
bigcom177        0.000000e+00  0.000000e+00
bigcom178        0.000000e+00  0.000000e+00
bigcom180        0.000000e+00  0.000000e+00
bigcom181        0.000000e+00  0.000000e+00
bigcom184        0.000000e+00  0.000000e+00
bigcom186        0.000000e+00  0.000000e+00
bigcom187        0.000000e+00  0.000000e+00
bigcom189        0.000000e+00  0.000000e+00
bigcom194        0.000000e+00  0.000000e+00
bigcom195        0.000000e+00  0.000000e+00
bigcom196        0.000000e+00  0.000000e+00
bigcom204        0.000000e+00  0.000000e+00
bigcom205        0.000000e+00  0.000000e+00
bigcom212        0.000000e+00  0.000000e+00
bigcom214        0.000000e+00  0.000000e+00
bigcom222        0.000000e+00  8.673617e-21
bigcom223        0.000000e+00  0.000000e+00
bigcom226        0.000000e+00  8.673617e-21
bigcom227        0.000000e+00  0.000000e+00
bigcom229        0.000000e+00  0.000000e+00
bigcom233        0.000000e+00  0.000000e+00
bigcom236        0.000000e+00  9.215718e-21
bigcom237        0.000000e+00  0.000000e+00
bigcom246        0.000000e+00  0.000000e+00
bigcom248        0.000000e+00  8.673617e-21
bigcom249        0.000000e+00  0.000000e+00
bigcom250        0.000000e+00  1.734723e-20
bigcom254        0.000000e+00  0.000000e+00
bigcom266        0.000000e+00  1.084202e-21
bigcom269        0.000000e+00  5.421011e-22
bigcom272        0.000000e+00  0.000000e+00
bigcom274        0.000000e+00  0.000000e+00
bigcom281        0.000000e+00  0.000000e+00
bigcom291        0.000000e+00  0.000000e+00
bigcom292        0.000000e+00  0.000000e+00
bigcom295        0.000000e+00  0.000000e+00
bigcom299        0.000000e+00  0.000000e+00
bigcom301        0.000000e+00  0.000000e+00
bigcom306        0.000000e+00  8.673617e-21
bigcom309        0.000000e+00  1.734723e-20
bigcom314        0.000000e+00  5.421011e-22
bigcom321        0.000000e+00  0.000000e+00
bigcom341        0.000000e+00  0.000000e+00
bigcom350        0.000000e+00  0.000000e+00
bigcom353        0.000000e+00  0.000000e+00
bigcom359        0.000000e+00  8.673617e-21
bigcom363        0.000000e+00  0.000000e+00
bigcom365        0.000000e+00  0.000000e+00
bigcom385        0.000000e+00  0.000000e+00
bigcom386        0.000000e+00  8.673617e-21
bigcom408        0.000000e+00  0.000000e+00
bigcom412        0.000000e+00  5.421011e-22
bigcom480        0.000000e+00  0.000000e+00
spin_vertex      0.000000e+00  3.097222e-02
membership_s1    0.000000e+00  1.128926e-19
membership_s3    0.000000e+00  0.000000e+00
membership_s4    8.935299e-06  6.958488e-02
membership_s5    3.041981e-05  3.396583e-03
membership_s6    0.000000e+00  4.065758e-22
membership_s7    0.000000e+00  0.000000e+00
membership_s8    0.000000e+00  9.215718e-21
membership_s9    0.000000e+00  8.673617e-21
membership_s11   0.000000e+00  1.626303e-21
membership_s12   0.000000e+00  8.673617e-21
membership_s14   0.000000e+00  0.000000e+00
membership_s15   0.000000e+00  0.000000e+00
membership_s16   1.308330e-05  4.970804e-02
membership_s17   0.000000e+00  0.000000e+00
membership_s18   0.000000e+00  0.000000e+00
membership_s20   0.000000e+00  0.000000e+00
membership_s21   0.000000e+00  3.485710e-19
membership_s22   0.000000e+00  5.421011e-22
membership_s24   0.000000e+00  0.000000e+00
membership_s25   0.000000e+00  8.673617e-21
membership_s26   0.000000e+00  0.000000e+00
membership_s27   0.000000e+00  0.000000e+00
membership_s28   0.000000e+00  0.000000e+00
membership_s30   8.707090e-06  2.650000e-02
membership_s31   0.000000e+00  0.000000e+00
membership_s32   1.056746e-04  1.066928e-02
membership_s33   0.000000e+00  5.421011e-22
membership_s36   1.337215e-04  2.869000e-01
membership_s37   0.000000e+00  0.000000e+00
V1               5.158181e-05  1.317113e-01
V2               1.035404e-04  1.440203e-01
pdi              5.188064e-05  6.075253e-02
adhesion         6.208549e-04  1.218563e-01
cohesion         5.146379e-04  1.668863e-01
inner            6.931838e-05  1.786360e-01
outer            2.172373e-05  5.688056e-02
ioratio         -1.234860e-05  1.333976e-01
comsize          2.085153e-04  1.728827e-01
[1] "Dataset: low_CT Model GLM, run: 3 of 10 2015-06-22 18:23:19"
[1] "glmnet variable coefficients"
                         [,1]          [,2]
(Intercept)     -6.441106e+00 -9.035554e+00
graph0           8.384934e-40  9.445843e-04
graph1           1.186702e-43 -9.801231e-06
graph2           6.864475e-40 -2.314432e-02
graph3           4.810411e-44  5.113453e-07
graph4          -1.840735e-46 -9.295737e-09
graph5           2.326320e-41  8.074145e-04
graph6           1.071087e-43 -1.410906e-07
graph7           1.634187e-41 -5.860358e-04
graph8           1.490565e-39 -3.632931e-02
graph9           1.116465e-45  4.924343e-09
graph10          5.603730e-49 -1.638136e-10
graph11         -3.229031e-49 -1.321899e-11
graph12          1.205718e-45  4.059089e-08
graph13          2.480444e-44 -2.721244e-07
graph14         -5.537996e-47 -2.329310e-09
graph15          1.241312e-42 -9.576691e-05
graph16          4.884551e-45 -4.538619e-08
graph17          2.844717e-45  1.026567e-07
graph18         -6.281662e-44 -2.091953e-05
graph19          1.272843e-43  5.784400e-06
graph20          6.930815e-43  2.013133e-05
graph21          8.828287e-43 -1.246611e-05
graph22          4.956492e-43  8.562313e-06
graph23          6.937535e-43  3.652381e-05
graph24          6.765061e-43 -8.407893e-05
graph25          1.081310e-41 -2.870646e-04
graph26          1.869810e-41  4.190364e-04
graph27         -4.507917e-41 -4.622468e-03
graph28          3.630613e-41 -1.832389e-04
graph29         -1.317332e-39 -2.912043e-01
orbit0           8.384934e-40  1.029261e-03
orbit1           1.114554e-43 -9.750177e-06
orbit2           4.179010e-40  1.434560e-03
orbit3           6.864475e-40 -2.302235e-02
orbit4           4.671799e-44  3.489855e-07
orbit5           7.142939e-43  1.873170e-05
orbit6          -1.840787e-46 -9.251656e-09
orbit7           3.769118e-40 -3.006268e-04
orbit8           2.326320e-41  8.106847e-04
orbit9           2.095547e-43  7.529825e-06
orbit10         -2.081819e-43 -4.220801e-05
orbit11          1.489833e-39  2.411888e-02
orbit12          1.656768e-41 -5.928113e-04
orbit13         -2.660521e-41  4.244255e-03
orbit14          1.490565e-39 -3.615274e-02
orbit15          1.269829e-45  1.720771e-08
orbit16          4.730550e-44  5.989134e-07
orbit17          3.586821e-45 -3.544765e-07
orbit18          1.547252e-46 -1.571200e-08
orbit19         -3.308609e-48 -2.248308e-10
orbit20          5.928085e-46  3.507229e-08
orbit21          9.457584e-43  4.003444e-05
orbit22         -3.229031e-49 -1.337290e-11
orbit23          7.253335e-40 -1.611732e-03
orbit24          1.944027e-45  7.471303e-08
orbit25         -1.391619e-45 -1.051626e-07
orbit26          1.373995e-43 -3.308199e-05
orbit27          3.862702e-44  2.821919e-07
orbit28          4.174610e-43  6.847184e-07
orbit29          2.410250e-44 -2.931328e-06
orbit30          4.341438e-42  1.731002e-04
orbit31         -4.191862e-47 -1.585832e-09
orbit32         -5.739190e-46 -2.841272e-08
orbit33          1.178029e-39  4.929085e-02
orbit34          1.241312e-42 -9.571727e-05
orbit35          3.136679e-45 -1.834218e-07
orbit36          5.531420e-43  3.657533e-05
orbit37          1.830173e-44  1.273535e-07
orbit38          2.314326e-41  7.419885e-04
orbit39          9.303747e-45  5.478217e-07
orbit40         -8.882324e-46 -2.278887e-07
orbit41         -8.947678e-43 -6.164675e-05
orbit42          1.678044e-39  1.846476e-01
orbit43         -6.330402e-44 -2.091329e-05
orbit44          2.700861e-38  5.914622e-01
orbit45          1.368354e-43  8.108215e-06
orbit46          5.200052e-43 -7.319320e-06
orbit47          3.384146e-41 -3.011161e-04
orbit48         -6.675995e-43 -4.947353e-05
orbit49          7.011519e-43  2.096806e-05
orbit50         -6.987089e-42 -7.380176e-03
orbit51          2.435231e-42  3.676413e-05
orbit52         -2.409546e-44 -7.097219e-05
orbit53          4.017404e-42 -1.813254e-03
orbit54          4.956689e-43  8.561907e-06
orbit55         -1.032477e-39 -1.266740e-01
orbit56          6.850260e-43  3.705548e-05
orbit57          3.185135e-42  7.698125e-05
orbit58          7.647916e-39  5.177834e-02
orbit59          7.888753e-43 -8.682975e-05
orbit60         -1.235421e-41 -1.149647e-03
orbit61         -1.178321e-39 -8.567232e-02
orbit62          1.620458e-41 -9.689124e-05
orbit63         -3.296761e-41 -9.744623e-03
orbit64         -2.007546e-41 -1.867697e-03
orbit65          1.857432e-41  2.305319e-04
orbit66          1.133088e-40  5.794644e-03
orbit67         -1.097600e-39 -8.562825e-02
orbit68         -4.508853e-41 -4.627324e-03
orbit69         -1.610749e-39 -1.272949e-01
orbit70          3.720307e-41 -1.706234e-04
orbit71         -7.869251e-40 -3.396996e-02
orbit72         -1.317332e-39 -2.915602e-01
AP               3.607042e-39 -1.317343e-01
bet              6.625020e-43  2.193000e-05
ecc              4.236610e-40  6.931098e-02
eccrad           2.541966e-39  4.158761e-01
close            3.653496e-39 -6.692981e-01
constraint      -2.935456e-39 -9.786090e-02
coreness         1.057287e-39  5.687698e-02
knn             -8.895479e-43 -3.615309e-05
hubscore         6.532027e-38  2.367836e+00
pagerank        -4.370318e-39 -1.371036e+00
trans           -8.130961e-40 -2.039637e-01
evcent           6.226001e-38  1.947079e+00
first            8.384934e-40  8.463429e-04
upto_second      4.006889e-44 -1.298971e-05
upto_third       7.258634e-44 -6.579800e-06
upto_fourth     -2.755274e-44 -1.190012e-05
upto_fifth      -2.369014e-44  9.586864e-06
upto_sixth       1.841132e-43  3.718321e-05
second           3.673592e-44 -1.295720e-05
third            1.044127e-43 -8.682408e-06
fourth          -2.014915e-43 -3.825872e-06
fifth            3.978535e-44  2.187778e-05
sixth            8.547249e-44 -6.626059e-06
ratio1          -9.362224e-43 -3.801452e-05
ratio2          -2.097801e-42 -1.397067e-04
ratio3          -1.495853e-42 -4.457783e-04
ratio4          -1.977155e-42 -2.092852e-04
ratio5          -1.812131e-42 -1.425614e-04
ratio6           1.154823e-43  2.338669e-05
selfinter        5.830690e-39  4.401284e-01
walktrap_vertex  6.449332e-40  1.261790e-01
bigcom1          7.447839e-40  2.404826e-02
bigcom2         -1.609979e-39 -8.378200e-02
bigcom3         -1.636056e-39 -1.563205e-01
bigcom4          1.531305e-39  2.138043e-01
bigcom6         -1.608697e-39 -7.669427e-02
bigcom8         -1.633410e-39 -1.707682e-01
bigcom9         -1.615386e-39 -1.410810e-01
bigcom11        -1.610749e-39 -2.657016e-01
bigcom13        -1.612807e-39 -2.399195e-01
bigcom15        -1.612550e-39 -1.506341e-01
bigcom16        -1.609723e-39 -2.386429e-01
bigcom21        -1.619530e-39 -2.087860e-01
bigcom22        -1.630510e-39 -2.114608e-01
bigcom24        -1.609210e-39 -6.971591e-02
bigcom26        -1.615128e-39 -1.221238e-01
bigcom28        -1.634732e-39 -2.963371e-01
bigcom30        -1.617715e-39 -3.249038e-01
bigcom31        -1.608697e-39 -8.819923e-02
bigcom32        -1.610749e-39 -8.098219e-02
bigcom33        -1.608954e-39 -1.324280e-01
bigcom34        -1.609210e-39 -4.008397e-01
bigcom36        -1.610493e-39 -1.991610e-01
bigcom37        -1.608954e-39 -9.887210e-02
bigcom38        -1.611263e-39 -1.549929e-01
bigcom39        -1.611263e-39 -1.896448e-01
bigcom40         1.378950e-39  8.980454e-02
bigcom43        -1.609466e-39 -1.753316e-01
bigcom44        -1.627882e-39 -3.125457e-01
bigcom46        -1.611006e-39 -2.304542e-01
bigcom47        -1.610236e-39 -9.235947e-02
bigcom49        -1.609979e-39 -3.857400e-01
bigcom50        -1.610749e-39 -1.737506e-01
bigcom51        -1.609210e-39 -3.226583e-01
bigcom52        -1.608954e-39 -1.481072e-01
bigcom54        -1.609210e-39 -1.561902e-01
bigcom56        -1.609466e-39 -7.979453e-02
bigcom62        -1.608697e-39 -1.297294e-01
bigcom66        -1.609210e-39 -1.792554e-01
bigcom68        -1.609210e-39 -8.322014e-02
bigcom69        -1.610236e-39 -1.465740e-01
bigcom71        -1.612035e-39 -1.262354e-01
bigcom72        -1.608954e-39 -1.500240e-01
bigcom73        -1.608954e-39 -1.257988e-01
bigcom74        -1.608954e-39 -1.363405e-01
bigcom75        -1.608441e-39 -5.272296e-02
bigcom76        -1.609466e-39 -1.402368e-01
bigcom77        -1.608954e-39 -1.260327e-01
bigcom79        -1.609210e-39 -1.916188e-01
bigcom80        -1.608954e-39 -1.747025e-01
bigcom82        -1.609723e-39 -1.994075e-01
bigcom83        -1.608697e-39 -7.313661e-02
bigcom84        -1.608697e-39 -5.427976e-01
bigcom85        -1.609723e-39 -2.233171e-01
bigcom87        -1.609466e-39 -1.053623e-01
bigcom89        -1.609210e-39 -1.860729e-01
bigcom91        -1.608954e-39 -1.133350e-01
bigcom92        -1.611263e-39 -1.012348e-01
bigcom93        -1.608697e-39 -1.040754e-01
bigcom96        -1.608697e-39 -1.162193e-01
bigcom97        -1.609979e-39 -1.838960e-01
bigcom98        -1.609466e-39 -2.392850e-01
bigcom99        -1.609466e-39 -1.169084e-01
bigcom101       -1.610236e-39 -1.622951e-01
bigcom104       -1.610493e-39 -2.624633e-01
bigcom106       -1.609723e-39 -1.825951e-01
bigcom109       -1.609466e-39 -3.455898e-01
bigcom113       -1.609979e-39 -1.262682e-01
bigcom116       -1.611520e-39 -1.712703e-01
bigcom120       -1.608954e-39 -2.377410e-01
bigcom123       -1.609210e-39 -1.272815e-01
bigcom126       -1.608954e-39 -5.517154e-02
bigcom127       -1.608697e-39 -7.223736e-01
bigcom137       -1.609210e-39 -1.153798e-01
bigcom139       -1.608954e-39 -1.024596e-01
bigcom140       -1.608697e-39 -2.697300e-01
bigcom143       -1.609466e-39 -1.053973e-01
bigcom145       -1.609210e-39 -7.449658e-02
bigcom146       -1.609466e-39 -5.558631e-01
bigcom147       -1.609210e-39 -5.336322e-01
bigcom149        0.000000e+00  0.000000e+00
bigcom153       -1.609723e-39 -1.223588e-01
bigcom154       -1.611006e-39 -1.770723e-01
bigcom156       -1.608954e-39 -8.571022e-02
bigcom157       -1.608697e-39 -1.025280e-01
bigcom158       -1.608697e-39 -9.307795e-02
bigcom160       -1.608954e-39 -1.764311e-01
bigcom161       -1.608697e-39 -1.913956e-01
bigcom162       -1.608697e-39 -5.310027e-02
bigcom164       -1.608954e-39 -2.578966e-01
bigcom166       -1.609979e-39 -1.045593e-01
bigcom167       -1.610493e-39 -3.173811e-01
bigcom171        0.000000e+00  0.000000e+00
bigcom173       -1.609466e-39 -1.020952e-01
bigcom175        0.000000e+00  0.000000e+00
bigcom176       -1.608954e-39 -2.643955e-01
bigcom177       -1.609210e-39 -2.248971e-01
bigcom178       -1.608954e-39 -1.563094e-01
bigcom180       -1.608954e-39 -3.140075e-01
bigcom181       -1.609723e-39 -6.005415e-02
bigcom184       -1.608954e-39 -3.697443e-01
bigcom186       -1.608954e-39 -5.847882e-01
bigcom187       -1.608954e-39 -6.036545e-01
bigcom189       -1.609723e-39 -9.949367e-02
bigcom194       -1.609210e-39 -1.236919e-01
bigcom195       -1.609210e-39 -9.011728e-02
bigcom196       -1.608441e-39 -3.132175e-01
bigcom204       -1.609979e-39 -2.072244e-01
bigcom205       -1.608954e-39 -2.315100e-01
bigcom212       -1.609210e-39 -1.977770e-01
bigcom214       -1.609466e-39 -1.323053e-01
bigcom222       -1.608954e-39 -7.470727e-02
bigcom223        0.000000e+00  0.000000e+00
bigcom226       -1.608697e-39 -2.806672e-01
bigcom227       -1.608954e-39 -9.588473e-02
bigcom229       -1.608954e-39 -7.832137e-02
bigcom233       -1.608441e-39 -1.041321e-01
bigcom236       -1.609210e-39 -6.193936e-02
bigcom237       -1.608441e-39 -3.361947e-01
bigcom246       -1.609210e-39 -7.435234e-02
bigcom248       -1.609979e-39 -1.088161e-01
bigcom249       -1.608697e-39 -4.329562e-02
bigcom250       -1.608954e-39 -3.275640e-01
bigcom254       -1.609466e-39 -1.625973e-01
bigcom266       -1.608697e-39 -2.845128e-01
bigcom269       -1.609979e-39 -2.020100e-01
bigcom272       -1.609210e-39 -1.708392e-01
bigcom274       -1.612292e-39 -1.030472e-01
bigcom281       -1.608954e-39 -1.813902e-01
bigcom291       -1.608441e-39 -9.038006e-02
bigcom292       -1.608954e-39 -1.274261e-01
bigcom295       -1.608441e-39 -1.095763e-01
bigcom299       -1.608954e-39 -1.394598e-01
bigcom301       -1.609466e-39 -3.158435e-01
bigcom306       -1.608954e-39 -3.017980e-01
bigcom309       -1.609723e-39 -1.283532e-01
bigcom314       -1.608441e-39 -4.940577e-02
bigcom321       -1.610493e-39 -1.338929e-01
bigcom341       -1.608954e-39 -5.735241e-01
bigcom350       -1.608697e-39 -3.087726e-02
bigcom353       -1.608954e-39 -1.899662e-01
bigcom359       -1.608954e-39 -2.260900e-01
bigcom363       -1.608954e-39 -6.921564e-02
bigcom365       -1.608697e-39 -2.942593e-01
bigcom385       -1.609466e-39 -1.077488e-01
bigcom386       -1.608697e-39 -3.703027e-02
bigcom408       -1.609979e-39 -8.194382e-02
bigcom412       -1.609466e-39 -8.795630e-02
bigcom480       -1.609210e-39 -1.260989e-01
spin_vertex     -3.530607e-39 -3.760451e-02
membership_s1   -1.810866e-39 -1.907197e-01
membership_s3   -1.612292e-39 -4.738760e-01
membership_s4    1.438089e-39  1.833497e-01
membership_s5    5.993333e-40  1.969213e-01
membership_s6   -1.837550e-39 -1.360318e-01
membership_s7   -1.700793e-39 -1.986329e-01
membership_s8   -1.611006e-39 -3.044934e-01
membership_s9   -1.612035e-39 -2.661082e-01
membership_s11  -1.610749e-39 -1.895204e-01
membership_s12  -1.610236e-39 -1.356597e-01
membership_s14  -1.609466e-39 -3.164895e-01
membership_s15  -1.637117e-39 -1.418546e-01
membership_s16   9.037746e-38  1.523696e+00
membership_s17  -1.610236e-39 -2.581160e-01
membership_s18  -1.619790e-39 -1.710265e-01
membership_s20  -1.609723e-39 -1.456684e-01
membership_s21  -1.643510e-39 -1.434667e-01
membership_s22  -1.612292e-39 -1.258148e-01
membership_s24  -1.613065e-39 -1.542508e-01
membership_s25  -1.610749e-39 -1.609837e-01
membership_s26  -1.612807e-39 -8.546745e-01
membership_s27  -1.719906e-39 -1.906815e-01
membership_s28  -1.611520e-39 -2.995845e-01
membership_s30  -3.397747e-40 -3.858832e-02
membership_s31  -1.705100e-39 -1.726478e-01
membership_s32   4.077977e-39  4.257009e-01
membership_s33  -1.609723e-39 -2.116156e-01
membership_s36   2.372459e-39  3.292763e-01
membership_s37  -1.625263e-39 -2.027520e-01
V1               1.333960e-39  5.037954e-02
V2               2.149642e-39  3.362120e-01
pdi              4.572604e-35  1.730332e+03
adhesion        -7.029804e-44 -2.111288e-06
cohesion         1.406147e-43  4.143405e-06
inner            2.954724e-44 -5.268863e-06
outer            6.663248e-44 -5.440186e-06
ioratio          2.494066e-39  9.350995e-02
comsize          5.075772e-43  6.915298e-05
[1] "Dataset: low_CT Model GBM, run: 4 of 10 2015-06-22 18:24:50"
Iter   TrainDeviance   ValidDeviance   StepSize   Improve
     1        0.0797            -nan     0.0100   -0.0002

[1] "GBM variable coefficients"
                            var      rel.inf
fifth                     fifth 3.326989e+01
graph5                   graph5 3.216001e+01
fourth                   fourth 3.146305e+01
orbit56                 orbit56 1.870329e+00
orbit49                 orbit49 1.236722e+00
graph1                   graph1 8.853507e-25
graph0                   graph0 5.257238e-28
graph4                   graph4 4.108185e-28
graph3                   graph3 1.593844e-28
graph2                   graph2 0.000000e+00
graph6                   graph6 0.000000e+00
graph7                   graph7 0.000000e+00
graph8                   graph8 0.000000e+00
graph9                   graph9 0.000000e+00
graph10                 graph10 0.000000e+00
graph11                 graph11 0.000000e+00
graph12                 graph12 0.000000e+00
graph13                 graph13 0.000000e+00
graph14                 graph14 0.000000e+00
graph15                 graph15 0.000000e+00
graph16                 graph16 0.000000e+00
graph17                 graph17 0.000000e+00
graph18                 graph18 0.000000e+00
graph19                 graph19 0.000000e+00
graph20                 graph20 0.000000e+00
graph21                 graph21 0.000000e+00
graph22                 graph22 0.000000e+00
graph23                 graph23 0.000000e+00
graph24                 graph24 0.000000e+00
graph25                 graph25 0.000000e+00
graph26                 graph26 0.000000e+00
graph27                 graph27 0.000000e+00
graph28                 graph28 0.000000e+00
graph29                 graph29 0.000000e+00
orbit0                   orbit0 0.000000e+00
orbit1                   orbit1 0.000000e+00
orbit2                   orbit2 0.000000e+00
orbit3                   orbit3 0.000000e+00
orbit4                   orbit4 0.000000e+00
orbit5                   orbit5 0.000000e+00
orbit6                   orbit6 0.000000e+00
orbit7                   orbit7 0.000000e+00
orbit8                   orbit8 0.000000e+00
orbit9                   orbit9 0.000000e+00
orbit10                 orbit10 0.000000e+00
orbit11                 orbit11 0.000000e+00
orbit12                 orbit12 0.000000e+00
orbit13                 orbit13 0.000000e+00
orbit14                 orbit14 0.000000e+00
orbit15                 orbit15 0.000000e+00
orbit16                 orbit16 0.000000e+00
orbit17                 orbit17 0.000000e+00
orbit18                 orbit18 0.000000e+00
orbit19                 orbit19 0.000000e+00
orbit20                 orbit20 0.000000e+00
orbit21                 orbit21 0.000000e+00
orbit22                 orbit22 0.000000e+00
orbit23                 orbit23 0.000000e+00
orbit24                 orbit24 0.000000e+00
orbit25                 orbit25 0.000000e+00
orbit26                 orbit26 0.000000e+00
orbit27                 orbit27 0.000000e+00
orbit28                 orbit28 0.000000e+00
orbit29                 orbit29 0.000000e+00
orbit30                 orbit30 0.000000e+00
orbit31                 orbit31 0.000000e+00
orbit32                 orbit32 0.000000e+00
orbit33                 orbit33 0.000000e+00
orbit34                 orbit34 0.000000e+00
orbit35                 orbit35 0.000000e+00
orbit36                 orbit36 0.000000e+00
orbit37                 orbit37 0.000000e+00
orbit38                 orbit38 0.000000e+00
orbit39                 orbit39 0.000000e+00
orbit40                 orbit40 0.000000e+00
orbit41                 orbit41 0.000000e+00
orbit42                 orbit42 0.000000e+00
orbit43                 orbit43 0.000000e+00
orbit44                 orbit44 0.000000e+00
orbit45                 orbit45 0.000000e+00
orbit46                 orbit46 0.000000e+00
orbit47                 orbit47 0.000000e+00
orbit48                 orbit48 0.000000e+00
orbit50                 orbit50 0.000000e+00
orbit51                 orbit51 0.000000e+00
orbit52                 orbit52 0.000000e+00
orbit53                 orbit53 0.000000e+00
orbit54                 orbit54 0.000000e+00
orbit55                 orbit55 0.000000e+00
orbit57                 orbit57 0.000000e+00
orbit58                 orbit58 0.000000e+00
orbit59                 orbit59 0.000000e+00
orbit60                 orbit60 0.000000e+00
orbit61                 orbit61 0.000000e+00
orbit62                 orbit62 0.000000e+00
orbit63                 orbit63 0.000000e+00
orbit64                 orbit64 0.000000e+00
orbit65                 orbit65 0.000000e+00
orbit66                 orbit66 0.000000e+00
orbit67                 orbit67 0.000000e+00
orbit68                 orbit68 0.000000e+00
orbit69                 orbit69 0.000000e+00
orbit70                 orbit70 0.000000e+00
orbit71                 orbit71 0.000000e+00
orbit72                 orbit72 0.000000e+00
AP                           AP 0.000000e+00
bet                         bet 0.000000e+00
ecc                         ecc 0.000000e+00
eccrad                   eccrad 0.000000e+00
close                     close 0.000000e+00
constraint           constraint 0.000000e+00
coreness               coreness 0.000000e+00
knn                         knn 0.000000e+00
hubscore               hubscore 0.000000e+00
pagerank               pagerank 0.000000e+00
trans                     trans 0.000000e+00
evcent                   evcent 0.000000e+00
first                     first 0.000000e+00
upto_second         upto_second 0.000000e+00
upto_third           upto_third 0.000000e+00
upto_fourth         upto_fourth 0.000000e+00
upto_fifth           upto_fifth 0.000000e+00
upto_sixth           upto_sixth 0.000000e+00
second                   second 0.000000e+00
third                     third 0.000000e+00
sixth                     sixth 0.000000e+00
ratio1                   ratio1 0.000000e+00
ratio2                   ratio2 0.000000e+00
ratio3                   ratio3 0.000000e+00
ratio4                   ratio4 0.000000e+00
ratio5                   ratio5 0.000000e+00
ratio6                   ratio6 0.000000e+00
selfinter             selfinter 0.000000e+00
walktrap_vertex walktrap_vertex 0.000000e+00
bigcom1                 bigcom1 0.000000e+00
bigcom2                 bigcom2 0.000000e+00
bigcom3                 bigcom3 0.000000e+00
bigcom4                 bigcom4 0.000000e+00
bigcom6                 bigcom6 0.000000e+00
bigcom8                 bigcom8 0.000000e+00
bigcom9                 bigcom9 0.000000e+00
bigcom11               bigcom11 0.000000e+00
bigcom13               bigcom13 0.000000e+00
bigcom15               bigcom15 0.000000e+00
bigcom16               bigcom16 0.000000e+00
bigcom21               bigcom21 0.000000e+00
bigcom22               bigcom22 0.000000e+00
bigcom24               bigcom24 0.000000e+00
bigcom26               bigcom26 0.000000e+00
bigcom28               bigcom28 0.000000e+00
bigcom30               bigcom30 0.000000e+00
bigcom31               bigcom31 0.000000e+00
bigcom32               bigcom32 0.000000e+00
bigcom33               bigcom33 0.000000e+00
bigcom34               bigcom34 0.000000e+00
bigcom36               bigcom36 0.000000e+00
bigcom37               bigcom37 0.000000e+00
bigcom38               bigcom38 0.000000e+00
bigcom39               bigcom39 0.000000e+00
bigcom40               bigcom40 0.000000e+00
bigcom43               bigcom43 0.000000e+00
bigcom44               bigcom44 0.000000e+00
bigcom46               bigcom46 0.000000e+00
bigcom47               bigcom47 0.000000e+00
bigcom49               bigcom49 0.000000e+00
bigcom50               bigcom50 0.000000e+00
bigcom51               bigcom51 0.000000e+00
bigcom52               bigcom52 0.000000e+00
bigcom54               bigcom54 0.000000e+00
bigcom56               bigcom56 0.000000e+00
bigcom62               bigcom62 0.000000e+00
bigcom66               bigcom66 0.000000e+00
bigcom68               bigcom68 0.000000e+00
bigcom69               bigcom69 0.000000e+00
bigcom71               bigcom71 0.000000e+00
bigcom72               bigcom72 0.000000e+00
bigcom73               bigcom73 0.000000e+00
bigcom74               bigcom74 0.000000e+00
bigcom75               bigcom75 0.000000e+00
bigcom76               bigcom76 0.000000e+00
bigcom77               bigcom77 0.000000e+00
bigcom79               bigcom79 0.000000e+00
bigcom80               bigcom80 0.000000e+00
bigcom82               bigcom82 0.000000e+00
bigcom83               bigcom83 0.000000e+00
bigcom84               bigcom84 0.000000e+00
bigcom85               bigcom85 0.000000e+00
bigcom87               bigcom87 0.000000e+00
bigcom89               bigcom89 0.000000e+00
bigcom91               bigcom91 0.000000e+00
bigcom92               bigcom92 0.000000e+00
bigcom93               bigcom93 0.000000e+00
bigcom96               bigcom96 0.000000e+00
bigcom97               bigcom97 0.000000e+00
bigcom98               bigcom98 0.000000e+00
bigcom99               bigcom99 0.000000e+00
bigcom101             bigcom101 0.000000e+00
bigcom104             bigcom104 0.000000e+00
bigcom106             bigcom106 0.000000e+00
bigcom109             bigcom109 0.000000e+00
bigcom113             bigcom113 0.000000e+00
bigcom116             bigcom116 0.000000e+00
bigcom120             bigcom120 0.000000e+00
bigcom123             bigcom123 0.000000e+00
bigcom126             bigcom126 0.000000e+00
bigcom127             bigcom127 0.000000e+00
bigcom137             bigcom137 0.000000e+00
bigcom139             bigcom139 0.000000e+00
bigcom140             bigcom140 0.000000e+00
bigcom143             bigcom143 0.000000e+00
bigcom145             bigcom145 0.000000e+00
bigcom146             bigcom146 0.000000e+00
bigcom147             bigcom147 0.000000e+00
bigcom149             bigcom149 0.000000e+00
bigcom153             bigcom153 0.000000e+00
bigcom154             bigcom154 0.000000e+00
bigcom156             bigcom156 0.000000e+00
bigcom157             bigcom157 0.000000e+00
bigcom158             bigcom158 0.000000e+00
bigcom160             bigcom160 0.000000e+00
bigcom161             bigcom161 0.000000e+00
bigcom162             bigcom162 0.000000e+00
bigcom164             bigcom164 0.000000e+00
bigcom166             bigcom166 0.000000e+00
bigcom167             bigcom167 0.000000e+00
bigcom171             bigcom171 0.000000e+00
bigcom173             bigcom173 0.000000e+00
bigcom175             bigcom175 0.000000e+00
bigcom176             bigcom176 0.000000e+00
bigcom177             bigcom177 0.000000e+00
bigcom178             bigcom178 0.000000e+00
bigcom180             bigcom180 0.000000e+00
bigcom181             bigcom181 0.000000e+00
bigcom184             bigcom184 0.000000e+00
bigcom186             bigcom186 0.000000e+00
bigcom187             bigcom187 0.000000e+00
bigcom189             bigcom189 0.000000e+00
bigcom194             bigcom194 0.000000e+00
bigcom195             bigcom195 0.000000e+00
bigcom196             bigcom196 0.000000e+00
bigcom204             bigcom204 0.000000e+00
bigcom205             bigcom205 0.000000e+00
bigcom212             bigcom212 0.000000e+00
bigcom214             bigcom214 0.000000e+00
bigcom222             bigcom222 0.000000e+00
bigcom223             bigcom223 0.000000e+00
bigcom226             bigcom226 0.000000e+00
bigcom227             bigcom227 0.000000e+00
bigcom229             bigcom229 0.000000e+00
bigcom233             bigcom233 0.000000e+00
bigcom236             bigcom236 0.000000e+00
bigcom237             bigcom237 0.000000e+00
bigcom246             bigcom246 0.000000e+00
bigcom248             bigcom248 0.000000e+00
bigcom249             bigcom249 0.000000e+00
bigcom250             bigcom250 0.000000e+00
bigcom254             bigcom254 0.000000e+00
bigcom266             bigcom266 0.000000e+00
bigcom269             bigcom269 0.000000e+00
bigcom272             bigcom272 0.000000e+00
bigcom274             bigcom274 0.000000e+00
bigcom281             bigcom281 0.000000e+00
bigcom291             bigcom291 0.000000e+00
bigcom292             bigcom292 0.000000e+00
bigcom295             bigcom295 0.000000e+00
bigcom299             bigcom299 0.000000e+00
bigcom301             bigcom301 0.000000e+00
bigcom306             bigcom306 0.000000e+00
bigcom309             bigcom309 0.000000e+00
bigcom314             bigcom314 0.000000e+00
bigcom321             bigcom321 0.000000e+00
bigcom341             bigcom341 0.000000e+00
bigcom350             bigcom350 0.000000e+00
bigcom353             bigcom353 0.000000e+00
bigcom359             bigcom359 0.000000e+00
bigcom363             bigcom363 0.000000e+00
bigcom365             bigcom365 0.000000e+00
bigcom385             bigcom385 0.000000e+00
bigcom386             bigcom386 0.000000e+00
bigcom408             bigcom408 0.000000e+00
bigcom412             bigcom412 0.000000e+00
bigcom480             bigcom480 0.000000e+00
spin_vertex         spin_vertex 0.000000e+00
membership_s1     membership_s1 0.000000e+00
membership_s3     membership_s3 0.000000e+00
membership_s4     membership_s4 0.000000e+00
membership_s5     membership_s5 0.000000e+00
membership_s6     membership_s6 0.000000e+00
membership_s7     membership_s7 0.000000e+00
membership_s8     membership_s8 0.000000e+00
membership_s9     membership_s9 0.000000e+00
membership_s11   membership_s11 0.000000e+00
membership_s12   membership_s12 0.000000e+00
membership_s14   membership_s14 0.000000e+00
membership_s15   membership_s15 0.000000e+00
membership_s16   membership_s16 0.000000e+00
membership_s17   membership_s17 0.000000e+00
membership_s18   membership_s18 0.000000e+00
membership_s20   membership_s20 0.000000e+00
membership_s21   membership_s21 0.000000e+00
membership_s22   membership_s22 0.000000e+00
membership_s24   membership_s24 0.000000e+00
membership_s25   membership_s25 0.000000e+00
membership_s26   membership_s26 0.000000e+00
membership_s27   membership_s27 0.000000e+00
membership_s28   membership_s28 0.000000e+00
membership_s30   membership_s30 0.000000e+00
membership_s31   membership_s31 0.000000e+00
membership_s32   membership_s32 0.000000e+00
membership_s33   membership_s33 0.000000e+00
membership_s36   membership_s36 0.000000e+00
membership_s37   membership_s37 0.000000e+00
V1                           V1 0.000000e+00
V2                           V2 0.000000e+00
pdi                         pdi 0.000000e+00
adhesion               adhesion 0.000000e+00
cohesion               cohesion 0.000000e+00
inner                     inner 0.000000e+00
outer                     outer 0.000000e+00
ioratio                 ioratio 0.000000e+00
comsize                 comsize 0.000000e+00
[1] "Dataset: low_CT Model RF, run: 4 of 10 2015-06-22 18:24:53"
     |      Out-of-bag   |
Tree |      MSE  %Var(y) |
   1 | 0.002365   148.25 |
   2 | 0.003264   204.57 |
   3 | 0.002406   150.82 |
   4 | 0.002185   136.99 |
   5 | 0.002671   167.42 |
   6 | 0.002311   144.85 |
   7 | 0.002056   128.87 |
   8 | 0.002045   128.16 |
   9 | 0.002007   125.81 |
  10 | 0.001972   123.62 |
  11 | 0.001957   122.67 |
  12 | 0.001929   120.93 |
  13 | 0.001896   118.82 |
  14 | 0.001875   117.54 |
  15 | 0.001904   119.36 |
  16 | 0.001878   117.70 |
  17 | 0.001863   116.79 |
  18 | 0.001852   116.06 |
  19 | 0.001842   115.46 |
  20 | 0.001825   114.38 |
  21 | 0.001822   114.22 |
  22 |  0.00183   114.72 |
  23 | 0.001806   113.18 |
  24 | 0.001802   112.95 |
  25 | 0.001801   112.87 |
  26 | 0.001819   114.01 |
  27 | 0.001837   115.14 |
  28 | 0.001828   114.56 |
  29 | 0.001825   114.36 |
  30 | 0.001837   115.15 |
  31 | 0.001838   115.18 |
  32 | 0.001839   115.24 |
  33 | 0.001843   115.52 |
  34 | 0.001834   114.98 |
  35 | 0.001812   113.59 |
  36 | 0.001815   113.76 |
  37 | 0.001821   114.11 |
  38 | 0.001803   113.02 |
  39 | 0.001801   112.90 |
  40 | 0.001805   113.15 |
  41 | 0.001826   114.46 |
  42 | 0.001823   114.27 |
  43 | 0.001808   113.34 |
  44 | 0.001817   113.91 |
  45 | 0.001815   113.79 |
  46 | 0.001818   113.96 |
  47 | 0.001813   113.62 |
  48 |  0.00181   113.47 |
  49 | 0.001811   113.49 |
  50 | 0.001809   113.41 |
  51 | 0.001815   113.74 |
  52 | 0.001809   113.39 |
  53 | 0.001812   113.59 |
  54 | 0.001812   113.55 |
  55 | 0.001814   113.72 |
  56 | 0.001811   113.54 |
  57 | 0.001805   113.15 |
  58 | 0.001805   113.12 |
  59 | 0.001803   113.01 |
  60 | 0.001811   113.54 |
  61 | 0.001805   113.16 |
  62 | 0.001808   113.31 |
  63 | 0.001805   113.16 |
  64 | 0.001799   112.75 |
  65 | 0.001794   112.48 |
  66 | 0.001793   112.41 |
  67 | 0.001787   112.01 |
  68 | 0.001784   111.79 |
  69 | 0.001784   111.81 |
  70 | 0.001782   111.71 |
  71 | 0.001784   111.81 |
  72 |  0.00178   111.59 |
  73 | 0.001783   111.77 |
  74 | 0.001788   112.04 |
  75 | 0.001794   112.43 |
  76 | 0.001791   112.28 |
  77 | 0.001791   112.28 |
  78 |  0.00179   112.19 |
  79 | 0.001788   112.07 |
  80 | 0.001787   112.01 |
  81 | 0.001784   111.82 |
  82 | 0.001781   111.64 |
  83 | 0.001781   111.61 |
  84 | 0.001783   111.75 |
  85 | 0.001779   111.50 |
  86 | 0.001779   111.49 |
  87 | 0.001783   111.76 |
  88 | 0.001786   111.96 |
  89 | 0.001788   112.07 |
  90 | 0.001785   111.90 |
  91 | 0.001788   112.06 |
  92 | 0.001785   111.91 |
  93 | 0.001786   111.96 |
  94 | 0.001785   111.87 |
  95 | 0.001784   111.85 |
  96 | 0.001783   111.78 |
  97 | 0.001784   111.84 |
  98 | 0.001781   111.60 |
  99 | 0.001781   111.61 |
 100 | 0.001785   111.86 |
[1] "Random Forest variable coefficients"
                      %IncMSE IncNodePurity
graph0           0.000000e+00  1.333333e-02
graph1          -2.753233e-06  1.658433e-02
graph2           0.000000e+00  2.430556e-02
graph3           1.173954e-04  1.906463e-02
graph4           3.442683e-05  5.839172e-02
graph5           8.184015e-04  1.148192e-01
graph6           2.250542e-05  7.420248e-02
graph7           4.319654e-06  2.357143e-02
graph8           0.000000e+00  8.750000e-03
graph9           1.745732e-03  1.114562e-01
graph10          2.971048e-04  8.675757e-02
graph11         -8.669430e-06  2.857143e-02
graph12          2.532331e-03  6.390808e-02
graph13          3.117403e-04  1.491224e-01
graph14          0.000000e+00  3.770056e-17
graph15          8.466085e-05  7.118458e-02
graph16          1.734773e-05  3.587121e-02
graph17          1.105233e-04  2.292896e-02
graph18          0.000000e+00  3.284091e-02
graph19          8.598452e-06  5.747703e-04
graph20          3.004289e-03  2.365800e-01
graph21          0.000000e+00  3.860337e-02
graph22          0.000000e+00  8.571429e-03
graph23          2.697279e-03  1.920636e-01
graph24          0.000000e+00  3.549942e-17
graph25          2.908103e-04  1.309134e-01
graph26          0.000000e+00  2.000000e-02
graph27          0.000000e+00  7.250602e-21
graph28          0.000000e+00  1.694066e-21
graph29          0.000000e+00  1.748276e-20
orbit0           0.000000e+00  2.019266e-17
orbit1           4.277377e-04  6.793260e-02
orbit2           1.322168e-05  5.607156e-05
orbit3           4.407228e-06  4.012698e-02
orbit4           6.522398e-04  5.815800e-02
orbit5          -8.587377e-06  2.388889e-02
orbit6           0.000000e+00  4.016630e-19
orbit7           1.035187e-06  1.571400e-03
orbit8           2.341076e-03  2.043925e-01
orbit9           4.849333e-04  8.069516e-02
orbit10          1.289336e-05  2.888889e-02
orbit11         -1.504949e-05  1.008643e-01
orbit12          8.565310e-06  8.333333e-03
orbit13          0.000000e+00  2.981556e-21
orbit14          0.000000e+00  8.888889e-03
orbit15          2.408078e-04  5.708886e-02
orbit16          4.754423e-05  7.069246e-02
orbit17          8.705519e-04  7.927583e-02
orbit18          1.427751e-03  1.088110e-01
orbit19          3.158436e-03  6.826952e-02
orbit20          5.727873e-05  2.487580e-02
orbit21          4.139434e-04  2.924471e-02
orbit22          5.729396e-05  1.006025e-02
orbit23         -4.065400e-06  3.305039e-04
orbit24          3.322844e-03  2.245047e-02
orbit25          0.000000e+00  1.027946e-17
orbit26          0.000000e+00  1.775000e-02
orbit27          9.116096e-04  1.243682e-01
orbit28          1.402710e-04  3.191461e-02
orbit29          1.384682e-04  1.854540e-02
orbit30         -4.334634e-06  3.163141e-02
orbit31          3.790404e-04  3.471147e-02
orbit32          4.327131e-06  3.505952e-02
orbit33         -5.390465e-08  4.701403e-02
orbit34          8.768516e-06  1.030952e-02
orbit35          1.241177e-03  7.102676e-02
orbit36          3.917564e-04  6.137012e-03
orbit37          1.713036e-04  1.008420e-01
orbit38          1.015621e-03  8.436609e-02
orbit39          1.371463e-03  1.933717e-02
orbit40          0.000000e+00  3.231292e-17
orbit41          0.000000e+00  3.726945e-21
orbit42          1.698384e-04  7.695436e-03
orbit43          0.000000e+00  6.924867e-18
orbit44          8.427922e-08  1.126467e-01
orbit45          5.631538e-04  2.159004e-02
orbit46          0.000000e+00  6.471332e-21
orbit47          4.364906e-06  1.030870e-02
orbit48          0.000000e+00  3.911293e-18
orbit49          3.438937e-03  2.365189e-01
orbit50          3.476749e-05  1.805195e-02
orbit51          1.302350e-05  6.330919e-02
orbit52          1.399825e-04  2.273731e-02
orbit53          4.395604e-06  1.600000e-02
orbit54          0.000000e+00  2.285714e-02
orbit55          0.000000e+00  8.131516e-22
orbit56          6.640835e-03  1.582690e-01
orbit57          0.000000e+00  2.303930e-21
orbit58          0.000000e+00  1.084202e-21
orbit59          0.000000e+00  7.115077e-21
orbit60          0.000000e+00  7.657178e-21
orbit61          0.000000e+00  5.421011e-22
orbit62          1.769678e-04  6.598141e-02
orbit63          0.000000e+00  1.036768e-20
orbit64         -4.374453e-06  2.409091e-02
orbit65          0.000000e+00  8.750000e-03
orbit66          2.609860e-05  3.091401e-02
orbit67          0.000000e+00  2.066760e-21
orbit68          0.000000e+00  1.192622e-20
orbit69          0.000000e+00  1.355253e-22
orbit70          0.000000e+00  2.913793e-21
orbit71          0.000000e+00  4.065758e-21
orbit72          0.000000e+00  2.710505e-22
AP              -5.418292e-07  1.160843e-02
bet              1.722023e-04  2.275704e-01
ecc              0.000000e+00  1.016440e-21
eccrad           0.000000e+00  2.574980e-21
close            3.088910e-04  7.821002e-02
constraint       8.608507e-05  2.119391e-02
coreness         5.365144e-05  1.053826e-01
knn              8.932369e-05  1.969365e-02
hubscore         2.068674e-04  2.847884e-02
pagerank         1.047776e-03  1.353716e-01
trans            0.000000e+00  2.357143e-02
evcent           1.058658e-03  7.206217e-02
first            0.000000e+00  3.964114e-21
upto_second     -2.427904e-05  2.157065e-02
upto_third       4.772234e-05  9.642857e-03
upto_fourth      3.429607e-05  2.441708e-02
upto_fifth       1.736750e-04  5.794682e-02
upto_sixth       9.544089e-05  8.133333e-02
second           1.663644e-05  2.679519e-02
third            3.051742e-04  6.710374e-02
fourth           3.909785e-04  2.126507e-01
fifth            9.423865e-05  2.615314e-01
sixth            8.758096e-05  2.789218e-02
ratio1           3.575626e-04  3.619290e-02
ratio2           4.215630e-05  5.114844e-02
ratio3           7.036822e-04  6.784228e-02
ratio4           1.095221e-03  8.251608e-02
ratio5          -9.183553e-06  6.497920e-02
ratio6           4.425988e-04  1.171770e-01
selfinter        1.436591e-05  5.394617e-02
walktrap_vertex  9.128918e-05  1.437926e-01
bigcom1          3.074490e-05  1.903583e-02
bigcom2          0.000000e+00  2.710505e-22
bigcom3          0.000000e+00  9.486769e-22
bigcom4          8.851397e-04  1.263819e-01
bigcom6          0.000000e+00  0.000000e+00
bigcom8          0.000000e+00  8.131516e-22
bigcom9          0.000000e+00  0.000000e+00
bigcom11         0.000000e+00  1.219727e-21
bigcom13         0.000000e+00  2.710505e-22
bigcom15         0.000000e+00  0.000000e+00
bigcom16         0.000000e+00  0.000000e+00
bigcom21         0.000000e+00  1.219727e-21
bigcom22         0.000000e+00  2.710505e-21
bigcom24         0.000000e+00  0.000000e+00
bigcom26         0.000000e+00  1.355253e-22
bigcom28         0.000000e+00  7.453890e-22
bigcom30         0.000000e+00  9.486769e-22
bigcom31         0.000000e+00  0.000000e+00
bigcom32         0.000000e+00  0.000000e+00
bigcom33         0.000000e+00  2.168404e-21
bigcom34         0.000000e+00  1.355253e-22
bigcom36         0.000000e+00  0.000000e+00
bigcom37         0.000000e+00  0.000000e+00
bigcom38         0.000000e+00  1.355253e-22
bigcom39         0.000000e+00  0.000000e+00
bigcom40         4.299226e-06  1.212121e-03
bigcom43         0.000000e+00  1.734723e-20
bigcom44         0.000000e+00  1.219727e-21
bigcom46         0.000000e+00  3.930233e-21
bigcom47         0.000000e+00  0.000000e+00
bigcom49         0.000000e+00  0.000000e+00
bigcom50         0.000000e+00  2.439455e-21
bigcom51         0.000000e+00  0.000000e+00
bigcom52         0.000000e+00  1.355253e-22
bigcom54         0.000000e+00  0.000000e+00
bigcom56         0.000000e+00  0.000000e+00
bigcom62         0.000000e+00  0.000000e+00
bigcom66         0.000000e+00  0.000000e+00
bigcom68         0.000000e+00  0.000000e+00
bigcom69         0.000000e+00  0.000000e+00
bigcom71         0.000000e+00  6.776264e-22
bigcom72         0.000000e+00  1.355253e-22
bigcom73         0.000000e+00  2.303930e-21
bigcom74         0.000000e+00  1.355253e-22
bigcom75         0.000000e+00  0.000000e+00
bigcom76         0.000000e+00  0.000000e+00
bigcom77         0.000000e+00  0.000000e+00
bigcom79         0.000000e+00  0.000000e+00
bigcom80         0.000000e+00  0.000000e+00
bigcom82         0.000000e+00  0.000000e+00
bigcom83         0.000000e+00  0.000000e+00
bigcom84         0.000000e+00  1.084202e-21
bigcom85         0.000000e+00  0.000000e+00
bigcom87         0.000000e+00  0.000000e+00
bigcom89         0.000000e+00  0.000000e+00
bigcom91         0.000000e+00  0.000000e+00
bigcom92         0.000000e+00  1.219727e-21
bigcom93         0.000000e+00  0.000000e+00
bigcom96         0.000000e+00  0.000000e+00
bigcom97         0.000000e+00  0.000000e+00
bigcom98         0.000000e+00  0.000000e+00
bigcom99         0.000000e+00  0.000000e+00
bigcom101        0.000000e+00  4.065758e-22
bigcom104        0.000000e+00  2.710505e-22
bigcom106        0.000000e+00  1.084202e-21
bigcom109        0.000000e+00  0.000000e+00
bigcom113        0.000000e+00  1.355253e-22
bigcom116        0.000000e+00  1.084202e-21
bigcom120        0.000000e+00  0.000000e+00
bigcom123        0.000000e+00  4.065758e-22
bigcom126        0.000000e+00  0.000000e+00
bigcom127        0.000000e+00  0.000000e+00
bigcom137        0.000000e+00  0.000000e+00
bigcom139        0.000000e+00  0.000000e+00
bigcom140        0.000000e+00  1.355253e-22
bigcom143        0.000000e+00  0.000000e+00
bigcom145        0.000000e+00  1.734723e-20
bigcom146        0.000000e+00  0.000000e+00
bigcom147        0.000000e+00  5.421011e-22
bigcom149        0.000000e+00  0.000000e+00
bigcom153        0.000000e+00  2.710505e-22
bigcom154        0.000000e+00  0.000000e+00
bigcom156        0.000000e+00  0.000000e+00
bigcom157        0.000000e+00  1.626303e-21
bigcom158        0.000000e+00  0.000000e+00
bigcom160        0.000000e+00  0.000000e+00
bigcom161        0.000000e+00  1.084202e-21
bigcom162        0.000000e+00  0.000000e+00
bigcom164        0.000000e+00  0.000000e+00
bigcom166        0.000000e+00  1.084202e-21
bigcom167        0.000000e+00  0.000000e+00
bigcom171        0.000000e+00  0.000000e+00
bigcom173        0.000000e+00  0.000000e+00
bigcom175        0.000000e+00  0.000000e+00
bigcom176        0.000000e+00  4.065758e-22
bigcom177        0.000000e+00  1.355253e-22
bigcom178        0.000000e+00  0.000000e+00
bigcom180        0.000000e+00  0.000000e+00
bigcom181        0.000000e+00  0.000000e+00
bigcom184        0.000000e+00  0.000000e+00
bigcom186        0.000000e+00  0.000000e+00
bigcom187        0.000000e+00  0.000000e+00
bigcom189        0.000000e+00  1.084202e-21
bigcom194        0.000000e+00  0.000000e+00
bigcom195        0.000000e+00  0.000000e+00
bigcom196       -4.330879e-06  6.627186e-01
bigcom204        0.000000e+00  0.000000e+00
bigcom205        0.000000e+00  0.000000e+00
bigcom212        0.000000e+00  0.000000e+00
bigcom214        0.000000e+00  0.000000e+00
bigcom222        0.000000e+00  0.000000e+00
bigcom223        0.000000e+00  0.000000e+00
bigcom226        0.000000e+00  0.000000e+00
bigcom227        0.000000e+00  0.000000e+00
bigcom229        0.000000e+00  0.000000e+00
bigcom233        0.000000e+00  0.000000e+00
bigcom236        0.000000e+00  1.084202e-21
bigcom237        0.000000e+00  0.000000e+00
bigcom246        0.000000e+00  1.355253e-22
bigcom248        0.000000e+00  0.000000e+00
bigcom249        0.000000e+00  0.000000e+00
bigcom250        0.000000e+00  1.355253e-22
bigcom254        0.000000e+00  0.000000e+00
bigcom266        0.000000e+00  0.000000e+00
bigcom269        0.000000e+00  0.000000e+00
bigcom272        0.000000e+00  0.000000e+00
bigcom274        0.000000e+00  1.355253e-22
bigcom281        0.000000e+00  1.355253e-22
bigcom291        0.000000e+00  0.000000e+00
bigcom292        0.000000e+00  0.000000e+00
bigcom295        0.000000e+00  0.000000e+00
bigcom299        0.000000e+00  0.000000e+00
bigcom301        0.000000e+00  0.000000e+00
bigcom306        0.000000e+00  1.626303e-21
bigcom309        0.000000e+00  0.000000e+00
bigcom314        0.000000e+00  1.355253e-22
bigcom321        0.000000e+00  0.000000e+00
bigcom341        0.000000e+00  0.000000e+00
bigcom350        0.000000e+00  1.355253e-22
bigcom353        0.000000e+00  0.000000e+00
bigcom359        0.000000e+00  0.000000e+00
bigcom363        0.000000e+00  1.734723e-20
bigcom365        0.000000e+00  0.000000e+00
bigcom385        0.000000e+00  1.355253e-22
bigcom386        0.000000e+00  0.000000e+00
bigcom408        0.000000e+00  0.000000e+00
bigcom412        0.000000e+00  0.000000e+00
bigcom480        0.000000e+00  0.000000e+00
spin_vertex      1.688904e-05  5.621259e-02
membership_s1    0.000000e+00  4.404571e-22
membership_s3    0.000000e+00  2.168404e-21
membership_s4    8.561530e-07  7.282371e-03
membership_s5    8.729812e-06  6.385129e-03
membership_s6    0.000000e+00  3.049319e-22
membership_s7    0.000000e+00  1.897354e-21
membership_s8    0.000000e+00  0.000000e+00
membership_s9    0.000000e+00  0.000000e+00
membership_s11   0.000000e+00  0.000000e+00
membership_s12   0.000000e+00  0.000000e+00
membership_s14   0.000000e+00  1.287490e-21
membership_s15   0.000000e+00  2.710505e-22
membership_s16   1.725446e-05  7.816094e-02
membership_s17   0.000000e+00  0.000000e+00
membership_s18   0.000000e+00  2.710505e-22
membership_s20   0.000000e+00  0.000000e+00
membership_s21   0.000000e+00  1.761829e-21
membership_s22   0.000000e+00  1.084202e-21
membership_s24   0.000000e+00  1.355253e-22
membership_s25   0.000000e+00  1.219727e-21
membership_s26   0.000000e+00  6.776264e-23
membership_s27   0.000000e+00  1.490778e-21
membership_s28   0.000000e+00  2.710505e-22
membership_s30   0.000000e+00  1.636364e-02
membership_s31   4.409171e-06  8.333333e-03
membership_s32   4.422281e-05  2.696690e-02
membership_s33   0.000000e+00  2.303930e-21
membership_s36   7.947315e-05  1.090532e-01
membership_s37   0.000000e+00  1.490778e-21
V1               3.951377e-05  1.060429e-01
V2               1.486917e-05  7.278365e-02
pdi              2.929044e-05  2.222835e-01
adhesion         1.818680e-03  1.899711e-01
cohesion         1.672228e-03  2.180069e-01
inner            2.906424e-04  1.656642e-01
outer            1.809293e-04  1.159138e-01
ioratio          4.207396e-04  9.130670e-02
comsize          2.983356e-04  3.086537e-01
[1] "Dataset: low_CT Model GLM, run: 4 of 10 2015-06-22 18:25:44"
[1] "glmnet variable coefficients"
                         [,1]          [,2]
(Intercept)     -6.437432e+00 -8.025195e+00
graph0           8.329037e-40  7.331027e-03
graph1          -5.836155e-43 -1.018134e-05
graph2           9.006449e-40 -3.610800e-03
graph3           2.588069e-45  2.221894e-07
graph4          -8.976731e-46 -1.742089e-08
graph5           1.446870e-41  4.756685e-04
graph6          -1.211796e-43 -1.112069e-07
graph7           1.681251e-41 -2.504493e-04
graph8           1.543412e-39 -6.861198e-03
graph9           2.291729e-46  6.671541e-09
graph10         -2.931210e-47 -5.355739e-10
graph11         -1.392138e-48 -2.790330e-11
graph12         -1.695968e-46  3.283797e-08
graph13          5.495053e-45 -3.255676e-07
graph14         -2.251370e-46 -3.736969e-09
graph15         -4.577013e-43 -6.537811e-05
graph16         -3.749356e-45 -3.544841e-08
graph17         -2.917123e-45  6.458633e-08
graph18         -1.197581e-43 -1.196215e-05
graph19          5.338645e-44  2.963661e-06
graph20          6.561099e-43  2.153928e-05
graph21          2.904535e-44 -1.709449e-05
graph22          5.167992e-43  3.937125e-06
graph23          3.809796e-43  2.634909e-05
graph24          5.457925e-43 -3.885752e-05
graph25          7.136069e-42 -3.283464e-05
graph26          1.990518e-41  2.722833e-04
graph27         -4.603337e-41 -3.369869e-03
graph28          4.119387e-41 -2.827036e-04
graph29         -1.322179e-39 -8.744718e-02
orbit0           8.329037e-40  7.352591e-03
orbit1          -5.912806e-43 -1.026993e-05
orbit2           3.953118e-40  4.036773e-03
orbit3           9.006449e-40 -3.574662e-03
orbit4           2.897945e-45  2.966776e-07
orbit5           1.096775e-44 -2.470930e-06
orbit6          -8.976774e-46 -1.743814e-08
orbit7           3.225838e-40  2.401680e-03
orbit8           1.446870e-41  4.763930e-04
orbit9          -1.456306e-43  3.323167e-06
orbit10         -2.802011e-43 -1.960364e-05
orbit11          1.613423e-39  2.061377e-02
orbit12          1.683111e-41 -2.571326e-04
orbit13          6.327894e-40  1.308295e-02
orbit14          1.543412e-39 -6.807565e-03
orbit15          3.481561e-46  1.390420e-08
orbit16          2.116014e-44  3.587747e-07
orbit17         -2.629367e-45 -1.637449e-07
orbit18          4.533155e-48 -7.879530e-09
orbit19         -3.138815e-47 -4.971245e-10
orbit20         -3.298713e-46 -9.843449e-09
orbit21          3.812825e-44 -5.459663e-06
orbit22         -1.392138e-48 -2.793108e-11
orbit23          5.925862e-40  4.392390e-03
orbit24         -2.083367e-47  5.313259e-08
orbit25         -1.520232e-45 -4.376354e-08
orbit26          5.579703e-44 -1.221720e-05
orbit27          7.556206e-45 -3.122781e-08
orbit28          4.440960e-44 -1.552776e-06
orbit29          1.151291e-44 -2.076632e-06
orbit30          7.400958e-43 -1.779683e-05
orbit31         -2.544393e-46 -4.201258e-09
orbit32         -5.975064e-46 -1.049495e-08
orbit33          7.793579e-40  4.800639e-04
orbit34         -4.577013e-43 -6.534746e-05
orbit35         -7.099244e-45 -1.149683e-07
orbit36          3.309030e-43  1.874076e-05
orbit37         -2.534549e-45  6.024230e-08
orbit38          1.474133e-41  5.601749e-04
orbit39         -7.222453e-45  2.710598e-07
orbit40         -9.060759e-46 -8.555284e-08
orbit41         -9.057522e-43 -3.477808e-05
orbit42          4.258551e-39  1.799704e-01
orbit43         -1.202612e-43 -1.196363e-05
orbit44          2.578594e-38  3.979457e-01
orbit45          4.442973e-44  4.309486e-06
orbit46          4.426521e-43 -6.534942e-06
orbit47          3.262144e-41  7.564857e-05
orbit48         -6.860688e-43 -2.833031e-05
orbit49          6.642235e-43  2.211020e-05
orbit50         -1.034739e-41 -3.665367e-03
orbit51          4.420492e-43  6.627839e-06
orbit52         -3.435599e-43 -5.281845e-05
orbit53         -2.100427e-41 -1.944641e-03
orbit54          5.168181e-43  3.941909e-06
orbit55         -1.069016e-39 -1.314201e-01
orbit56          3.566976e-43  2.686305e-05
orbit57          3.336184e-42  4.864221e-05
orbit58          7.787708e-39  9.117035e-02
orbit59          6.411173e-43 -3.914684e-05
orbit60         -1.297696e-41 -7.879609e-04
orbit61         -1.194823e-39 -6.240920e-02
orbit62          1.115829e-41  1.081222e-04
orbit63         -4.561293e-41 -4.495531e-03
orbit64         -8.116058e-42 -1.105108e-03
orbit65          1.926153e-41  1.923550e-04
orbit66          1.342635e-40  3.247223e-03
orbit67         -1.143172e-39 -7.641266e-02
orbit68         -4.604263e-41 -3.368687e-03
orbit69         -1.617197e-39 -1.393676e-01
orbit70          4.214844e-41 -2.700743e-04
orbit71         -7.689132e-40 -3.037838e-02
orbit72         -1.322179e-39 -8.747374e-02
AP               3.734771e-39 -4.372855e-02
bet              6.507047e-43  1.534873e-05
ecc              9.661084e-40  4.601557e-02
eccrad           5.796650e-39  2.761002e-01
close           -7.938332e-39 -2.876107e-01
constraint      -2.861117e-39 -5.524185e-02
coreness         8.981972e-40  3.371345e-02
knn             -1.259326e-42 -1.983340e-05
hubscore        -3.029282e-38  4.855581e-01
pagerank        -3.959648e-39 -5.034602e-01
trans           -5.657271e-40 -9.628115e-02
evcent          -3.121961e-38  3.904206e-01
first            8.329037e-40  7.332681e-03
upto_second     -6.726572e-43 -1.215215e-05
upto_third      -5.885855e-44 -2.248648e-06
upto_fourth     -6.988892e-44 -5.315932e-06
upto_fifth      -3.703556e-44  3.241605e-06
upto_sixth       1.734894e-43  1.948432e-05
second          -6.764057e-43 -1.218551e-05
third           -3.198428e-44 -2.337462e-06
fourth           2.169439e-44 -3.207772e-06
fifth            1.069753e-43  9.652666e-06
sixth            1.052740e-43 -5.687433e-07
ratio1          -1.297663e-42 -2.086912e-05
ratio2          -1.769635e-42 -1.058784e-04
ratio3          -1.045281e-42 -2.066940e-04
ratio4          -2.050784e-42 -1.491518e-04
ratio5          -1.837595e-42 -9.947477e-05
ratio6           1.103800e-43  1.301780e-05
selfinter        3.915538e-39  2.147832e-01
walktrap_vertex  3.054244e-40  3.569630e-02
bigcom1          7.892044e-40  3.905326e-02
bigcom2         -1.615903e-39 -5.271494e-02
bigcom3         -1.643510e-39 -8.851166e-02
bigcom4          1.525334e-39  1.502980e-01
bigcom6         -1.614354e-39 -5.590120e-02
bigcom8         -1.638179e-39 -9.318816e-02
bigcom9         -1.621350e-39 -9.359516e-02
bigcom11        -1.616938e-39 -1.197939e-01
bigcom13        -1.618752e-39 -1.222558e-01
bigcom15        -1.619530e-39 -8.783466e-02
bigcom16        -1.615386e-39 -1.395758e-01
bigcom21        -1.625002e-39 -1.338241e-01
bigcom22        -1.635526e-39 -1.230601e-01
bigcom24        -1.615128e-39 -5.470393e-02
bigcom26        -1.620570e-39 -8.176463e-02
bigcom28        -1.640307e-39 -1.580304e-01
bigcom30        -1.624479e-39 -1.758242e-01
bigcom31        -1.614612e-39 -6.126954e-02
bigcom32        -1.617197e-39 -6.819465e-02
bigcom33        -1.614870e-39 -6.417013e-02
bigcom34        -1.615386e-39 -1.842416e-01
bigcom36        -1.616679e-39 -1.238667e-01
bigcom37        -1.614870e-39 -6.410649e-02
bigcom38        -1.617197e-39 -7.538651e-02
bigcom39        -1.617456e-39 -1.090418e-01
bigcom40        -1.704812e-39 -1.162550e-01
bigcom43        -1.615128e-39 -1.315936e-01
bigcom44        -1.632618e-39 -1.811196e-01
bigcom46        -1.616938e-39 -8.886130e-02
bigcom47        -1.615903e-39 -8.699134e-02
bigcom49        -1.616162e-39 -2.390219e-01
bigcom50        -1.616679e-39 -1.044178e-01
bigcom51        -1.614870e-39 -1.332965e-01
bigcom52        -1.614612e-39 -9.263488e-02
bigcom54        -1.615128e-39 -8.968032e-02
bigcom56        -1.615128e-39 -6.867461e-02
bigcom62        -1.614612e-39 -8.393474e-02
bigcom66        -1.615386e-39 -9.526398e-02
bigcom68        -1.615128e-39 -5.871003e-02
bigcom69        -1.616420e-39 -9.129701e-02
bigcom71        -1.617974e-39 -6.761399e-02
bigcom72        -1.615645e-39 -9.461174e-02
bigcom73        -1.615128e-39 -7.188203e-02
bigcom74        -1.615386e-39 -8.393307e-02
bigcom75        -1.614612e-39 -5.426477e-02
bigcom76        -1.615128e-39 -8.876342e-02
bigcom77        -1.615128e-39 -8.037499e-02
bigcom79        -1.615128e-39 -1.279103e-01
bigcom80        -1.615128e-39 -1.060818e-01
bigcom82        -1.615386e-39 -1.386120e-01
bigcom83        -1.614870e-39 -4.949053e-02
bigcom84        -1.614870e-39 -1.471615e-01
bigcom85        -1.615903e-39 -1.453811e-01
bigcom87        -1.615386e-39 -7.099961e-02
bigcom89        -1.615128e-39 -1.032845e-01
bigcom91        -1.614870e-39 -1.047548e-01
bigcom92        -1.617197e-39 -7.686054e-02
bigcom93        -1.615128e-39 -1.048548e-01
bigcom96        -1.614612e-39 -7.442715e-02
bigcom97        -1.615645e-39 -1.393031e-01
bigcom98        -1.615386e-39 -1.603073e-01
bigcom99        -1.615386e-39 -8.706284e-02
bigcom101       -1.615903e-39 -1.053400e-01
bigcom104       -1.616938e-39 -1.304941e-01
bigcom106       -1.615645e-39 -1.053692e-01
bigcom109       -1.615386e-39 -1.592030e-01
bigcom113       -1.615903e-39 -6.933325e-02
bigcom116       -1.617456e-39 -7.383816e-02
bigcom120       -1.614870e-39 -1.295346e-01
bigcom123       -1.615386e-39 -9.262919e-02
bigcom126       -1.614354e-39 -4.969848e-02
bigcom127       -1.614354e-39 -5.517681e-01
bigcom137       -1.615128e-39 -7.129944e-02
bigcom139       -1.614870e-39 -6.946738e-02
bigcom140       -1.615128e-39 -2.041040e-01
bigcom143       -1.615128e-39 -5.791076e-02
bigcom145       -1.615128e-39 -4.706703e-02
bigcom146       -1.615386e-39 -4.896089e-02
bigcom147       -1.614870e-39 -2.506165e-01
bigcom149       -1.614354e-39 -3.546906e-01
bigcom153       -1.615903e-39 -8.652890e-02
bigcom154       -1.616679e-39 -1.062030e-01
bigcom156       -1.614870e-39 -7.155471e-02
bigcom157       -1.614612e-39 -1.352005e-01
bigcom158       -1.614612e-39 -7.967774e-02
bigcom160       -1.615128e-39 -8.177225e-02
bigcom161       -1.614870e-39 -1.506863e-01
bigcom162       -1.614870e-39 -4.764164e-02
bigcom164       -1.615128e-39 -1.153730e-01
bigcom166       -1.615645e-39 -5.481525e-02
bigcom167       -1.616679e-39 -1.130126e-01
bigcom171       -1.614354e-39 -8.655273e-02
bigcom173       -1.615128e-39 -6.717853e-02
bigcom175       -1.614870e-39 -4.331827e-02
bigcom176       -1.615128e-39 -1.385318e-01
bigcom177       -1.615128e-39 -1.501095e-01
bigcom178       -1.615386e-39 -7.938075e-02
bigcom180       -1.614870e-39 -9.770503e-02
bigcom181       -1.615386e-39 -4.132228e-02
bigcom184       -1.614870e-39 -6.160336e-02
bigcom186       -1.614354e-39 -2.985844e-01
bigcom187       -1.614870e-39 -1.299690e-01
bigcom189       -1.615645e-39 -7.290296e-02
bigcom194       -1.615386e-39 -7.823149e-02
bigcom195       -1.615128e-39 -6.260373e-02
bigcom196        5.035974e-37  3.158261e+00
bigcom204       -1.615903e-39 -8.428816e-02
bigcom205       -1.615128e-39 -1.324595e-01
bigcom212       -1.614870e-39 -1.115523e-01
bigcom214       -1.615645e-39 -1.028010e-01
bigcom222       -1.614870e-39 -5.241304e-02
bigcom223        0.000000e+00  0.000000e+00
bigcom226       -1.614612e-39 -1.580447e-01
bigcom227       -1.614612e-39 -7.902201e-02
bigcom229       -1.615128e-39 -5.337470e-02
bigcom233       -1.614612e-39 -1.336397e-01
bigcom236       -1.614870e-39 -5.255341e-02
bigcom237       -1.614354e-39 -2.215224e-01
bigcom246       -1.615386e-39 -5.134893e-02
bigcom248       -1.615645e-39 -8.010968e-02
bigcom249       -1.614612e-39 -4.219065e-02
bigcom250       -1.614870e-39 -2.448116e-01
bigcom254       -1.615128e-39 -1.070938e-01
bigcom266       -1.614612e-39 -1.745040e-01
bigcom269       -1.615903e-39 -1.039343e-01
bigcom272       -1.615128e-39 -1.041071e-01
bigcom274       -1.618233e-39 -7.874597e-02
bigcom281       -1.614870e-39 -1.391564e-01
bigcom291       -1.614354e-39 -6.379476e-02
bigcom292       -1.614870e-39 -8.673049e-02
bigcom295       -1.614354e-39 -8.205316e-02
bigcom299       -1.614870e-39 -9.007820e-02
bigcom301       -1.615386e-39 -1.689014e-01
bigcom306       -1.614870e-39 -8.642833e-02
bigcom309       -1.615645e-39 -7.431593e-02
bigcom314       -1.614612e-39 -5.886655e-02
bigcom321       -1.616679e-39 -7.992200e-02
bigcom341       -1.614612e-39 -7.956324e-02
bigcom350       -1.614612e-39 -3.971914e-02
bigcom353       -1.614870e-39 -1.171478e-01
bigcom359       -1.614870e-39 -1.218934e-01
bigcom363       -1.614870e-39 -6.202296e-02
bigcom365       -1.614612e-39 -1.539343e-01
bigcom385       -1.615386e-39 -7.924724e-02
bigcom386       -1.614612e-39 -3.451695e-02
bigcom408       -1.616162e-39 -6.691015e-02
bigcom412       -1.615128e-39 -3.585087e-02
bigcom480       -1.615128e-39 -6.246071e-02
spin_vertex     -3.516773e-39 -8.983783e-02
membership_s1   -1.823945e-39 -1.106269e-01
membership_s3   -1.618233e-39 -1.692774e-01
membership_s4   -1.639501e-40  2.507938e-02
membership_s5    5.785034e-40  1.002029e-01
membership_s6   -1.847633e-39 -5.095400e-02
membership_s7   -1.703374e-39 -9.694011e-02
membership_s8   -1.616679e-39 -2.057135e-01
membership_s9   -1.617715e-39 -1.425677e-01
membership_s11  -1.616420e-39 -1.415562e-01
membership_s12  -1.616420e-39 -9.576547e-02
membership_s14  -1.615645e-39 -2.013926e-01
membership_s15  -1.642975e-39 -8.759125e-02
membership_s16   1.248081e-37  1.427480e+00
membership_s17  -1.615903e-39 -1.527390e-01
membership_s18  -1.625525e-39 -1.000074e-01
membership_s20  -1.615645e-39 -8.978987e-02
membership_s21  -1.649145e-39 -8.805366e-02
membership_s22  -1.619011e-39 -9.342942e-02
membership_s24  -1.619011e-39 -9.234362e-02
membership_s25  -1.616679e-39 -1.050980e-01
membership_s26  -1.618492e-39 -4.797707e-01
membership_s27  -1.725489e-39 -1.113245e-01
membership_s28  -1.618233e-39 -1.629014e-01
membership_s30  -3.526749e-40 -2.499072e-02
membership_s31  -1.709717e-39 -9.839822e-02
membership_s32   7.102352e-39  2.938141e-01
membership_s33  -1.615386e-39 -1.326540e-01
membership_s36   2.414322e-39  1.936195e-01
membership_s37  -1.632618e-39 -1.040968e-01
V1               2.427660e-39  4.041986e-02
V2               2.305009e-39  1.651379e-01
pdi              4.743863e-35  1.252208e+03
adhesion        -7.381536e-44 -1.138133e-06
cohesion         1.476601e-43  2.249373e-06
inner            2.208937e-44 -2.489976e-06
outer            5.534280e-44 -2.321763e-06
ioratio          2.535878e-39  6.201909e-02
comsize          6.023486e-43  3.253446e-05
[1] "Dataset: low_CT Model GBM, run: 5 of 10 2015-06-22 18:27:01"
Iter   TrainDeviance   ValidDeviance   StepSize   Improve
     1        0.0752            -nan     0.0100    0.0001

[1] "GBM variable coefficients"
                            var      rel.inf
orbit5                   orbit5 3.187691e+01
graph3                   graph3 3.107131e+01
orbit38                 orbit38 1.726184e+01
membership_s32   membership_s32 6.291568e+00
orbit18                 orbit18 5.576903e+00
membership_s5     membership_s5 5.476719e+00
coreness               coreness 1.690131e+00
comsize                 comsize 7.546114e-01
graph1                   graph1 1.028198e-29
graph0                   graph0 0.000000e+00
graph2                   graph2 0.000000e+00
graph4                   graph4 0.000000e+00
graph5                   graph5 0.000000e+00
graph6                   graph6 0.000000e+00
graph7                   graph7 0.000000e+00
graph8                   graph8 0.000000e+00
graph9                   graph9 0.000000e+00
graph10                 graph10 0.000000e+00
graph11                 graph11 0.000000e+00
graph12                 graph12 0.000000e+00
graph13                 graph13 0.000000e+00
graph14                 graph14 0.000000e+00
graph15                 graph15 0.000000e+00
graph16                 graph16 0.000000e+00
graph17                 graph17 0.000000e+00
graph18                 graph18 0.000000e+00
graph19                 graph19 0.000000e+00
graph20                 graph20 0.000000e+00
graph21                 graph21 0.000000e+00
graph22                 graph22 0.000000e+00
graph23                 graph23 0.000000e+00
graph24                 graph24 0.000000e+00
graph25                 graph25 0.000000e+00
graph26                 graph26 0.000000e+00
graph27                 graph27 0.000000e+00
graph28                 graph28 0.000000e+00
graph29                 graph29 0.000000e+00
orbit0                   orbit0 0.000000e+00
orbit1                   orbit1 0.000000e+00
orbit2                   orbit2 0.000000e+00
orbit3                   orbit3 0.000000e+00
orbit4                   orbit4 0.000000e+00
orbit6                   orbit6 0.000000e+00
orbit7                   orbit7 0.000000e+00
orbit8                   orbit8 0.000000e+00
orbit9                   orbit9 0.000000e+00
orbit10                 orbit10 0.000000e+00
orbit11                 orbit11 0.000000e+00
orbit12                 orbit12 0.000000e+00
orbit13                 orbit13 0.000000e+00
orbit14                 orbit14 0.000000e+00
orbit15                 orbit15 0.000000e+00
orbit16                 orbit16 0.000000e+00
orbit17                 orbit17 0.000000e+00
orbit19                 orbit19 0.000000e+00
orbit20                 orbit20 0.000000e+00
orbit21                 orbit21 0.000000e+00
orbit22                 orbit22 0.000000e+00
orbit23                 orbit23 0.000000e+00
orbit24                 orbit24 0.000000e+00
orbit25                 orbit25 0.000000e+00
orbit26                 orbit26 0.000000e+00
orbit27                 orbit27 0.000000e+00
orbit28                 orbit28 0.000000e+00
orbit29                 orbit29 0.000000e+00
orbit30                 orbit30 0.000000e+00
orbit31                 orbit31 0.000000e+00
orbit32                 orbit32 0.000000e+00
orbit33                 orbit33 0.000000e+00
orbit34                 orbit34 0.000000e+00
orbit35                 orbit35 0.000000e+00
orbit36                 orbit36 0.000000e+00
orbit37                 orbit37 0.000000e+00
orbit39                 orbit39 0.000000e+00
orbit40                 orbit40 0.000000e+00
orbit41                 orbit41 0.000000e+00
orbit42                 orbit42 0.000000e+00
orbit43                 orbit43 0.000000e+00
orbit44                 orbit44 0.000000e+00
orbit45                 orbit45 0.000000e+00
orbit46                 orbit46 0.000000e+00
orbit47                 orbit47 0.000000e+00
orbit48                 orbit48 0.000000e+00
orbit49                 orbit49 0.000000e+00
orbit50                 orbit50 0.000000e+00
orbit51                 orbit51 0.000000e+00
orbit52                 orbit52 0.000000e+00
orbit53                 orbit53 0.000000e+00
orbit54                 orbit54 0.000000e+00
orbit55                 orbit55 0.000000e+00
orbit56                 orbit56 0.000000e+00
orbit57                 orbit57 0.000000e+00
orbit58                 orbit58 0.000000e+00
orbit59                 orbit59 0.000000e+00
orbit60                 orbit60 0.000000e+00
orbit61                 orbit61 0.000000e+00
orbit62                 orbit62 0.000000e+00
orbit63                 orbit63 0.000000e+00
orbit64                 orbit64 0.000000e+00
orbit65                 orbit65 0.000000e+00
orbit66                 orbit66 0.000000e+00
orbit67                 orbit67 0.000000e+00
orbit68                 orbit68 0.000000e+00
orbit69                 orbit69 0.000000e+00
orbit70                 orbit70 0.000000e+00
orbit71                 orbit71 0.000000e+00
orbit72                 orbit72 0.000000e+00
AP                           AP 0.000000e+00
bet                         bet 0.000000e+00
ecc                         ecc 0.000000e+00
eccrad                   eccrad 0.000000e+00
close                     close 0.000000e+00
constraint           constraint 0.000000e+00
knn                         knn 0.000000e+00
hubscore               hubscore 0.000000e+00
pagerank               pagerank 0.000000e+00
trans                     trans 0.000000e+00
evcent                   evcent 0.000000e+00
first                     first 0.000000e+00
upto_second         upto_second 0.000000e+00
upto_third           upto_third 0.000000e+00
upto_fourth         upto_fourth 0.000000e+00
upto_fifth           upto_fifth 0.000000e+00
upto_sixth           upto_sixth 0.000000e+00
second                   second 0.000000e+00
third                     third 0.000000e+00
fourth                   fourth 0.000000e+00
fifth                     fifth 0.000000e+00
sixth                     sixth 0.000000e+00
ratio1                   ratio1 0.000000e+00
ratio2                   ratio2 0.000000e+00
ratio3                   ratio3 0.000000e+00
ratio4                   ratio4 0.000000e+00
ratio5                   ratio5 0.000000e+00
ratio6                   ratio6 0.000000e+00
selfinter             selfinter 0.000000e+00
walktrap_vertex walktrap_vertex 0.000000e+00
bigcom1                 bigcom1 0.000000e+00
bigcom2                 bigcom2 0.000000e+00
bigcom3                 bigcom3 0.000000e+00
bigcom4                 bigcom4 0.000000e+00
bigcom6                 bigcom6 0.000000e+00
bigcom8                 bigcom8 0.000000e+00
bigcom9                 bigcom9 0.000000e+00
bigcom11               bigcom11 0.000000e+00
bigcom13               bigcom13 0.000000e+00
bigcom15               bigcom15 0.000000e+00
bigcom16               bigcom16 0.000000e+00
bigcom21               bigcom21 0.000000e+00
bigcom22               bigcom22 0.000000e+00
bigcom24               bigcom24 0.000000e+00
bigcom26               bigcom26 0.000000e+00
bigcom28               bigcom28 0.000000e+00
bigcom30               bigcom30 0.000000e+00
bigcom31               bigcom31 0.000000e+00
bigcom32               bigcom32 0.000000e+00
bigcom33               bigcom33 0.000000e+00
bigcom34               bigcom34 0.000000e+00
bigcom36               bigcom36 0.000000e+00
bigcom37               bigcom37 0.000000e+00
bigcom38               bigcom38 0.000000e+00
bigcom39               bigcom39 0.000000e+00
bigcom40               bigcom40 0.000000e+00
bigcom43               bigcom43 0.000000e+00
bigcom44               bigcom44 0.000000e+00
bigcom46               bigcom46 0.000000e+00
bigcom47               bigcom47 0.000000e+00
bigcom49               bigcom49 0.000000e+00
bigcom50               bigcom50 0.000000e+00
bigcom51               bigcom51 0.000000e+00
bigcom52               bigcom52 0.000000e+00
bigcom54               bigcom54 0.000000e+00
bigcom56               bigcom56 0.000000e+00
bigcom62               bigcom62 0.000000e+00
bigcom66               bigcom66 0.000000e+00
bigcom68               bigcom68 0.000000e+00
bigcom69               bigcom69 0.000000e+00
bigcom71               bigcom71 0.000000e+00
bigcom72               bigcom72 0.000000e+00
bigcom73               bigcom73 0.000000e+00
bigcom74               bigcom74 0.000000e+00
bigcom75               bigcom75 0.000000e+00
bigcom76               bigcom76 0.000000e+00
bigcom77               bigcom77 0.000000e+00
bigcom79               bigcom79 0.000000e+00
bigcom80               bigcom80 0.000000e+00
bigcom82               bigcom82 0.000000e+00
bigcom83               bigcom83 0.000000e+00
bigcom84               bigcom84 0.000000e+00
bigcom85               bigcom85 0.000000e+00
bigcom87               bigcom87 0.000000e+00
bigcom89               bigcom89 0.000000e+00
bigcom91               bigcom91 0.000000e+00
bigcom92               bigcom92 0.000000e+00
bigcom93               bigcom93 0.000000e+00
bigcom96               bigcom96 0.000000e+00
bigcom97               bigcom97 0.000000e+00
bigcom98               bigcom98 0.000000e+00
bigcom99               bigcom99 0.000000e+00
bigcom101             bigcom101 0.000000e+00
bigcom104             bigcom104 0.000000e+00
bigcom106             bigcom106 0.000000e+00
bigcom109             bigcom109 0.000000e+00
bigcom113             bigcom113 0.000000e+00
bigcom116             bigcom116 0.000000e+00
bigcom120             bigcom120 0.000000e+00
bigcom123             bigcom123 0.000000e+00
bigcom126             bigcom126 0.000000e+00
bigcom127             bigcom127 0.000000e+00
bigcom137             bigcom137 0.000000e+00
bigcom139             bigcom139 0.000000e+00
bigcom140             bigcom140 0.000000e+00
bigcom143             bigcom143 0.000000e+00
bigcom145             bigcom145 0.000000e+00
bigcom146             bigcom146 0.000000e+00
bigcom147             bigcom147 0.000000e+00
bigcom149             bigcom149 0.000000e+00
bigcom153             bigcom153 0.000000e+00
bigcom154             bigcom154 0.000000e+00
bigcom156             bigcom156 0.000000e+00
bigcom157             bigcom157 0.000000e+00
bigcom158             bigcom158 0.000000e+00
bigcom160             bigcom160 0.000000e+00
bigcom161             bigcom161 0.000000e+00
bigcom162             bigcom162 0.000000e+00
bigcom164             bigcom164 0.000000e+00
bigcom166             bigcom166 0.000000e+00
bigcom167             bigcom167 0.000000e+00
bigcom171             bigcom171 0.000000e+00
bigcom173             bigcom173 0.000000e+00
bigcom175             bigcom175 0.000000e+00
bigcom176             bigcom176 0.000000e+00
bigcom177             bigcom177 0.000000e+00
bigcom178             bigcom178 0.000000e+00
bigcom180             bigcom180 0.000000e+00
bigcom181             bigcom181 0.000000e+00
bigcom184             bigcom184 0.000000e+00
bigcom186             bigcom186 0.000000e+00
bigcom187             bigcom187 0.000000e+00
bigcom189             bigcom189 0.000000e+00
bigcom194             bigcom194 0.000000e+00
bigcom195             bigcom195 0.000000e+00
bigcom196             bigcom196 0.000000e+00
bigcom204             bigcom204 0.000000e+00
bigcom205             bigcom205 0.000000e+00
bigcom212             bigcom212 0.000000e+00
bigcom214             bigcom214 0.000000e+00
bigcom222             bigcom222 0.000000e+00
bigcom223             bigcom223 0.000000e+00
bigcom226             bigcom226 0.000000e+00
bigcom227             bigcom227 0.000000e+00
bigcom229             bigcom229 0.000000e+00
bigcom233             bigcom233 0.000000e+00
bigcom236             bigcom236 0.000000e+00
bigcom237             bigcom237 0.000000e+00
bigcom246             bigcom246 0.000000e+00
bigcom248             bigcom248 0.000000e+00
bigcom249             bigcom249 0.000000e+00
bigcom250             bigcom250 0.000000e+00
bigcom254             bigcom254 0.000000e+00
bigcom266             bigcom266 0.000000e+00
bigcom269             bigcom269 0.000000e+00
bigcom272             bigcom272 0.000000e+00
bigcom274             bigcom274 0.000000e+00
bigcom281             bigcom281 0.000000e+00
bigcom291             bigcom291 0.000000e+00
bigcom292             bigcom292 0.000000e+00
bigcom295             bigcom295 0.000000e+00
bigcom299             bigcom299 0.000000e+00
bigcom301             bigcom301 0.000000e+00
bigcom306             bigcom306 0.000000e+00
bigcom309             bigcom309 0.000000e+00
bigcom314             bigcom314 0.000000e+00
bigcom321             bigcom321 0.000000e+00
bigcom341             bigcom341 0.000000e+00
bigcom350             bigcom350 0.000000e+00
bigcom353             bigcom353 0.000000e+00
bigcom359             bigcom359 0.000000e+00
bigcom363             bigcom363 0.000000e+00
bigcom365             bigcom365 0.000000e+00
bigcom385             bigcom385 0.000000e+00
bigcom386             bigcom386 0.000000e+00
bigcom408             bigcom408 0.000000e+00
bigcom412             bigcom412 0.000000e+00
bigcom480             bigcom480 0.000000e+00
spin_vertex         spin_vertex 0.000000e+00
membership_s1     membership_s1 0.000000e+00
membership_s3     membership_s3 0.000000e+00
membership_s4     membership_s4 0.000000e+00
membership_s6     membership_s6 0.000000e+00
membership_s7     membership_s7 0.000000e+00
membership_s8     membership_s8 0.000000e+00
membership_s9     membership_s9 0.000000e+00
membership_s11   membership_s11 0.000000e+00
membership_s12   membership_s12 0.000000e+00
membership_s14   membership_s14 0.000000e+00
membership_s15   membership_s15 0.000000e+00
membership_s16   membership_s16 0.000000e+00
membership_s17   membership_s17 0.000000e+00
membership_s18   membership_s18 0.000000e+00
membership_s20   membership_s20 0.000000e+00
membership_s21   membership_s21 0.000000e+00
membership_s22   membership_s22 0.000000e+00
membership_s24   membership_s24 0.000000e+00
membership_s25   membership_s25 0.000000e+00
membership_s26   membership_s26 0.000000e+00
membership_s27   membership_s27 0.000000e+00
membership_s28   membership_s28 0.000000e+00
membership_s30   membership_s30 0.000000e+00
membership_s31   membership_s31 0.000000e+00
membership_s33   membership_s33 0.000000e+00
membership_s36   membership_s36 0.000000e+00
membership_s37   membership_s37 0.000000e+00
V1                           V1 0.000000e+00
V2                           V2 0.000000e+00
pdi                         pdi 0.000000e+00
adhesion               adhesion 0.000000e+00
cohesion               cohesion 0.000000e+00
inner                     inner 0.000000e+00
outer                     outer 0.000000e+00
ioratio                 ioratio 0.000000e+00
[1] "Dataset: low_CT Model RF, run: 5 of 10 2015-06-22 18:27:03"
     |      Out-of-bag   |
Tree |      MSE  %Var(y) |
   1 | 0.0008795    61.36 |
   2 | 0.001899   132.49 |
   3 | 0.003118   217.55 |
   4 | 0.003004   209.59 |
   5 | 0.002524   176.10 |
   6 | 0.002227   155.39 |
   7 | 0.002265   158.03 |
   8 | 0.002142   149.42 |
   9 | 0.002083   145.35 |
  10 | 0.002186   152.48 |
  11 | 0.002196   153.19 |
  12 | 0.002018   140.80 |
  13 | 0.002037   142.09 |
  14 | 0.002027   141.42 |
  15 | 0.001937   135.12 |
  16 | 0.001952   136.19 |
  17 | 0.001894   132.12 |
  18 |  0.00184   128.34 |
  19 | 0.001836   128.06 |
  20 |  0.00183   127.69 |
  21 | 0.001842   128.48 |
  22 | 0.001844   128.62 |
  23 | 0.001842   128.49 |
  24 | 0.001809   126.21 |
  25 | 0.001815   126.66 |
  26 | 0.001807   126.09 |
  27 | 0.001803   125.81 |
  28 | 0.001805   125.90 |
  29 | 0.001776   123.90 |
  30 | 0.001771   123.58 |
  31 | 0.001757   122.57 |
  32 |  0.00174   121.39 |
  33 | 0.001725   120.36 |
  34 | 0.001717   119.78 |
  35 | 0.001705   118.94 |
  36 |   0.0017   118.61 |
  37 | 0.001696   118.29 |
  38 | 0.001684   117.48 |
  39 | 0.001685   117.55 |
  40 | 0.001684   117.49 |
  41 | 0.001678   117.04 |
  42 |  0.00167   116.51 |
  43 | 0.001661   115.88 |
  44 | 0.001648   114.98 |
  45 |  0.00166   115.83 |
  46 | 0.001664   116.06 |
  47 | 0.001658   115.70 |
  48 | 0.001664   116.10 |
  49 | 0.001661   115.89 |
  50 | 0.001656   115.52 |
  51 | 0.001654   115.39 |
  52 | 0.001659   115.78 |
  53 | 0.001656   115.56 |
  54 | 0.001658   115.65 |
  55 | 0.001655   115.45 |
  56 | 0.001653   115.31 |
  57 | 0.001659   115.74 |
  58 | 0.001651   115.20 |
  59 | 0.001644   114.68 |
  60 | 0.001653   115.33 |
  61 | 0.001647   114.92 |
  62 | 0.001643   114.60 |
  63 | 0.001646   114.84 |
  64 | 0.001644   114.71 |
  65 | 0.001636   114.16 |
  66 | 0.001634   114.01 |
  67 | 0.001629   113.68 |
  68 | 0.001623   113.25 |
  69 | 0.001624   113.33 |
  70 | 0.001622   113.16 |
  71 |  0.00163   113.70 |
  72 |  0.00163   113.75 |
  73 | 0.001629   113.66 |
  74 | 0.001626   113.41 |
  75 | 0.001627   113.51 |
  76 | 0.001628   113.58 |
  77 | 0.001628   113.56 |
  78 | 0.001629   113.62 |
  79 |  0.00163   113.73 |
  80 | 0.001628   113.59 |
  81 | 0.001632   113.85 |
  82 | 0.001633   113.92 |
  83 | 0.001639   114.37 |
  84 | 0.001635   114.07 |
  85 | 0.001633   113.94 |
  86 | 0.001635   114.04 |
  87 | 0.001632   113.84 |
  88 | 0.001631   113.80 |
  89 | 0.001633   113.96 |
  90 | 0.001632   113.83 |
  91 | 0.001635   114.09 |
  92 | 0.001638   114.29 |
  93 | 0.001636   114.15 |
  94 | 0.001635   114.05 |
  95 | 0.001636   114.11 |
  96 | 0.001638   114.29 |
  97 | 0.001636   114.16 |
  98 | 0.001638   114.28 |
  99 | 0.001636   114.14 |
 100 | 0.001635   114.04 |
[1] "Random Forest variable coefficients"
                      %IncMSE IncNodePurity
graph0           2.874802e-06  3.133333e-03
graph1           4.251701e-06  8.333333e-03
graph2           0.000000e+00  2.608974e-02
graph3           3.984049e-04  4.904226e-02
graph4           9.629060e-05  1.272672e-02
graph5           1.263879e-03  9.557524e-02
graph6           1.319658e-03  3.516133e-02
graph7           0.000000e+00  5.476123e-02
graph8           0.000000e+00  1.734723e-20
graph9           4.711377e-04  4.175765e-02
graph10          9.045631e-04  5.552704e-02
graph11         -4.372540e-06  8.571429e-03
graph12          1.389091e-04  2.897427e-03
graph13          1.570603e-04  9.191092e-02
graph14          1.107692e-03  4.323221e-02
graph15          3.795389e-04  6.740457e-02
graph16          1.032115e-06  4.136513e-02
graph17          3.839150e-04  1.056446e-02
graph18          4.372540e-06  1.833333e-02
graph19          1.315228e-03  5.860449e-02
graph20          3.190601e-03  2.599788e-01
graph21          5.227636e-04  8.205694e-02
graph22          1.302649e-05  3.360000e-02
graph23          2.020765e-03  6.618696e-02
graph24          0.000000e+00  3.581255e-20
graph25          5.837904e-05  4.963301e-02
graph26          0.000000e+00  5.703258e-04
graph27          0.000000e+00  1.748276e-20
graph28          0.000000e+00  1.084202e-21
graph29          0.000000e+00  0.000000e+00
orbit0           1.165849e-05  7.152778e-03
orbit1           1.298701e-04  3.479864e-02
orbit2          -4.382121e-06  1.674383e-02
orbit3           0.000000e+00  2.567308e-02
orbit4           3.506143e-04  6.880248e-02
orbit5           2.596739e-04  2.140443e-01
orbit6           2.718775e-04  6.529156e-02
orbit7           0.000000e+00  8.333333e-03
orbit8           1.302989e-03  1.656245e-01
orbit9           1.236257e-03  8.177498e-03
orbit10          0.000000e+00  2.328571e-02
orbit11          4.680408e-05  1.173394e-01
orbit12          0.000000e+00  6.945670e-22
orbit13          0.000000e+00  0.000000e+00
orbit14          0.000000e+00  0.000000e+00
orbit15          5.252876e-04  3.318184e-02
orbit16          8.550430e-05  5.372067e-02
orbit17          8.756567e-06  1.319444e-02
orbit18          6.023946e-04  1.284458e-01
orbit19          0.000000e+00  2.857520e-17
orbit20          1.288458e-05  4.860829e-02
orbit21          1.749144e-05  9.755379e-02
orbit22          1.538601e-04  2.084148e-02
orbit23         -1.310616e-05  1.897208e-02
orbit24          1.195068e-04  2.560764e-02
orbit25          4.347826e-06  6.293277e-02
orbit26          0.000000e+00  1.826087e-02
orbit27          1.158193e-03  1.606365e-01
orbit28          8.468380e-05  5.136085e-02
orbit29          3.968488e-04  1.024068e-01
orbit30          9.681384e-05  4.721890e-02
orbit31          5.046243e-04  3.520598e-02
orbit32          4.397537e-06  1.636364e-02
orbit33          1.727862e-05  3.342424e-02
orbit34          2.471998e-04  5.158598e-02
orbit35          0.000000e+00  3.496484e-18
orbit36          1.418188e-04  3.695330e-02
orbit37          1.298401e-05  3.380952e-02
orbit38          2.168016e-03  6.219054e-02
orbit39          3.856932e-05  4.686743e-02
orbit40          0.000000e+00  5.421011e-21
orbit41          4.388964e-06  3.006280e-02
orbit42          8.160412e-04  5.866298e-02
orbit43          0.000000e+00  8.333333e-03
orbit44         -8.586220e-06  9.674359e-02
orbit45          2.838089e-03  3.365322e-02
orbit46          0.000000e+00  1.500000e-02
orbit47          9.962615e-05  4.326606e-02
orbit48          1.732352e-04  1.847797e-02
orbit49          2.923010e-03  1.792361e-01
orbit50          2.352172e-05  8.624835e-03
orbit51          4.579894e-04  7.124320e-02
orbit52          1.065341e-05  2.440476e-03
orbit53          4.329004e-06  8.333333e-03
orbit54          0.000000e+00  1.333333e-02
orbit55          0.000000e+00  0.000000e+00
orbit56          2.681802e-03  6.531393e-02
orbit57          0.000000e+00  1.084202e-21
orbit58          0.000000e+00  7.047314e-21
orbit59          0.000000e+00  2.224309e-20
orbit60          0.000000e+00  4.065758e-22
orbit61          0.000000e+00  1.355253e-22
orbit62          1.154343e-04  7.015024e-02
orbit63          0.000000e+00  0.000000e+00
orbit64          1.909832e-04  9.072879e-03
orbit65          0.000000e+00  1.727947e-21
orbit66          2.151428e-05  2.869896e-02
orbit67          0.000000e+00  1.355253e-22
orbit68          0.000000e+00  0.000000e+00
orbit69          0.000000e+00  0.000000e+00
orbit70          0.000000e+00  1.333333e-02
orbit71          0.000000e+00  0.000000e+00
orbit72          0.000000e+00  0.000000e+00
AP               0.000000e+00  2.710505e-22
bet              7.901111e-05  2.987602e-01
ecc              0.000000e+00  8.333333e-03
eccrad           4.374453e-06  9.285714e-03
close            1.003490e-04  2.546784e-02
constraint      -7.696409e-06  5.935973e-03
coreness         1.761992e-05  1.777614e-01
knn              1.461241e-05  3.435970e-02
hubscore         1.434842e-04  5.982126e-02
pagerank         1.185379e-03  1.825945e-01
trans            3.870968e-05  2.455556e-02
evcent           0.000000e+00  3.309622e-17
first            4.347826e-06  2.333333e-02
upto_second      6.025763e-05  4.675758e-02
upto_third       1.253241e-04  9.905660e-03
upto_fourth      1.305015e-05  1.704334e-02
upto_fifth       8.198411e-05  3.867722e-02
upto_sixth       1.166032e-04  3.660714e-02
second           1.796656e-04  6.318747e-02
third            7.943913e-04  4.845512e-02
fourth           1.524971e-04  2.068724e-01
fifth            4.326376e-05  6.835413e-02
sixth            5.456697e-05  4.682784e-02
ratio1           1.745201e-05  1.898990e-02
ratio2           3.736004e-05  9.450564e-02
ratio3           1.283898e-03  9.716141e-02
ratio4           4.299226e-06  4.261364e-02
ratio5           8.272296e-06  9.086447e-02
ratio6           1.101322e-04  3.462963e-02
selfinter        3.422672e-05  7.186655e-02
walktrap_vertex  4.321521e-06  4.091783e-02
bigcom1          4.319115e-05  1.305903e-02
bigcom2          0.000000e+00  0.000000e+00
bigcom3          0.000000e+00  0.000000e+00
bigcom4         -8.733624e-06  8.750000e-03
bigcom6          0.000000e+00  0.000000e+00
bigcom8          0.000000e+00  0.000000e+00
bigcom9          0.000000e+00  0.000000e+00
bigcom11         0.000000e+00  2.710505e-22
bigcom13         0.000000e+00  0.000000e+00
bigcom15         0.000000e+00  2.710505e-22
bigcom16         0.000000e+00  0.000000e+00
bigcom21         0.000000e+00  0.000000e+00
bigcom22         0.000000e+00  8.131516e-22
bigcom24         0.000000e+00  0.000000e+00
bigcom26         0.000000e+00  0.000000e+00
bigcom28         0.000000e+00  0.000000e+00
bigcom30         0.000000e+00  0.000000e+00
bigcom31         0.000000e+00  0.000000e+00
bigcom32         0.000000e+00  0.000000e+00
bigcom33         0.000000e+00  0.000000e+00
bigcom34         0.000000e+00  0.000000e+00
bigcom36         0.000000e+00  0.000000e+00
bigcom37         0.000000e+00  0.000000e+00
bigcom38         0.000000e+00  0.000000e+00
bigcom39         0.000000e+00  0.000000e+00
bigcom40        -8.658009e-06  1.766234e-02
bigcom43         0.000000e+00  0.000000e+00
bigcom44         0.000000e+00  2.710505e-22
bigcom46         0.000000e+00  0.000000e+00
bigcom47         0.000000e+00  0.000000e+00
bigcom49         0.000000e+00  0.000000e+00
bigcom50         0.000000e+00  0.000000e+00
bigcom51         0.000000e+00  0.000000e+00
bigcom52         0.000000e+00  0.000000e+00
bigcom54         0.000000e+00  0.000000e+00
bigcom56         0.000000e+00  0.000000e+00
bigcom62         0.000000e+00  0.000000e+00
bigcom66         0.000000e+00  0.000000e+00
bigcom68         0.000000e+00  0.000000e+00
bigcom69         0.000000e+00  0.000000e+00
bigcom71         0.000000e+00  0.000000e+00
bigcom72         0.000000e+00  0.000000e+00
bigcom73         0.000000e+00  0.000000e+00
bigcom74         0.000000e+00  0.000000e+00
bigcom75         0.000000e+00  0.000000e+00
bigcom76         0.000000e+00  0.000000e+00
bigcom77         0.000000e+00  0.000000e+00
bigcom79         0.000000e+00  0.000000e+00
bigcom80         0.000000e+00  0.000000e+00
bigcom82         0.000000e+00  0.000000e+00
bigcom83         0.000000e+00  0.000000e+00
bigcom84         0.000000e+00  0.000000e+00
bigcom85         0.000000e+00  0.000000e+00
bigcom87         0.000000e+00  0.000000e+00
bigcom89         0.000000e+00  0.000000e+00
bigcom91         0.000000e+00  0.000000e+00
bigcom92         0.000000e+00  0.000000e+00
bigcom93         0.000000e+00  0.000000e+00
bigcom96         0.000000e+00  1.734723e-20
bigcom97         0.000000e+00  0.000000e+00
bigcom98         0.000000e+00  0.000000e+00
bigcom99         0.000000e+00  0.000000e+00
bigcom101        0.000000e+00  0.000000e+00
bigcom104        0.000000e+00  0.000000e+00
bigcom106        0.000000e+00  0.000000e+00
bigcom109        0.000000e+00  0.000000e+00
bigcom113        0.000000e+00  0.000000e+00
bigcom116        0.000000e+00  0.000000e+00
bigcom120        0.000000e+00  0.000000e+00
bigcom123        0.000000e+00  0.000000e+00
bigcom126        0.000000e+00  0.000000e+00
bigcom127        0.000000e+00  0.000000e+00
bigcom137        0.000000e+00  0.000000e+00
bigcom139        0.000000e+00  0.000000e+00
bigcom140        0.000000e+00  0.000000e+00
bigcom143        0.000000e+00  0.000000e+00
bigcom145        0.000000e+00  0.000000e+00
bigcom146        0.000000e+00  0.000000e+00
bigcom147        0.000000e+00  0.000000e+00
bigcom149        0.000000e+00  0.000000e+00
bigcom153        0.000000e+00  0.000000e+00
bigcom154        0.000000e+00  0.000000e+00
bigcom156        0.000000e+00  0.000000e+00
bigcom157        0.000000e+00  0.000000e+00
bigcom158        0.000000e+00  0.000000e+00
bigcom160        0.000000e+00  0.000000e+00
bigcom161        0.000000e+00  0.000000e+00
bigcom162        0.000000e+00  0.000000e+00
bigcom164        0.000000e+00  0.000000e+00
bigcom166        0.000000e+00  0.000000e+00
bigcom167        0.000000e+00  0.000000e+00
bigcom171        0.000000e+00  0.000000e+00
bigcom173        0.000000e+00  0.000000e+00
bigcom175        0.000000e+00  0.000000e+00
bigcom176        0.000000e+00  0.000000e+00
bigcom177        0.000000e+00  1.734723e-20
bigcom178        0.000000e+00  0.000000e+00
bigcom180        0.000000e+00  0.000000e+00
bigcom181        0.000000e+00  0.000000e+00
bigcom184        0.000000e+00  0.000000e+00
bigcom186        0.000000e+00  0.000000e+00
bigcom187        0.000000e+00  0.000000e+00
bigcom189        0.000000e+00  0.000000e+00
bigcom194        0.000000e+00  0.000000e+00
bigcom195        0.000000e+00  0.000000e+00
bigcom196        4.397537e-06  5.115013e-01
bigcom204        0.000000e+00  0.000000e+00
bigcom205        0.000000e+00  0.000000e+00
bigcom212        0.000000e+00  0.000000e+00
bigcom214        0.000000e+00  0.000000e+00
bigcom222        0.000000e+00  0.000000e+00
bigcom223        0.000000e+00  0.000000e+00
bigcom226        0.000000e+00  0.000000e+00
bigcom227        0.000000e+00  0.000000e+00
bigcom229        0.000000e+00  0.000000e+00
bigcom233        0.000000e+00  4.336809e-21
bigcom236        0.000000e+00  0.000000e+00
bigcom237        0.000000e+00  0.000000e+00
bigcom246        0.000000e+00  0.000000e+00
bigcom248        0.000000e+00  0.000000e+00
bigcom249        0.000000e+00  0.000000e+00
bigcom250        0.000000e+00  0.000000e+00
bigcom254        0.000000e+00  0.000000e+00
bigcom266        0.000000e+00  0.000000e+00
bigcom269        0.000000e+00  0.000000e+00
bigcom272        0.000000e+00  0.000000e+00
bigcom274        0.000000e+00  0.000000e+00
bigcom281        0.000000e+00  0.000000e+00
bigcom291        0.000000e+00  0.000000e+00
bigcom292        0.000000e+00  0.000000e+00
bigcom295        0.000000e+00  0.000000e+00
bigcom299        0.000000e+00  0.000000e+00
bigcom301        0.000000e+00  0.000000e+00
bigcom306        0.000000e+00  0.000000e+00
bigcom309        0.000000e+00  0.000000e+00
bigcom314        0.000000e+00  0.000000e+00
bigcom321        0.000000e+00  0.000000e+00
bigcom341        0.000000e+00  0.000000e+00
bigcom350        0.000000e+00  0.000000e+00
bigcom353        0.000000e+00  0.000000e+00
bigcom359        0.000000e+00  0.000000e+00
bigcom363        0.000000e+00  0.000000e+00
bigcom365        0.000000e+00  0.000000e+00
bigcom385        0.000000e+00  0.000000e+00
bigcom386        0.000000e+00  0.000000e+00
bigcom408        0.000000e+00  0.000000e+00
bigcom412        0.000000e+00  0.000000e+00
bigcom480        0.000000e+00  0.000000e+00
spin_vertex      4.351610e-06  8.758762e-03
membership_s1    0.000000e+00  0.000000e+00
membership_s3    0.000000e+00  0.000000e+00
membership_s4   -4.172308e-06  9.198268e-02
membership_s5    3.018302e-05  3.361402e-03
membership_s6    0.000000e+00  0.000000e+00
membership_s7    0.000000e+00  2.710505e-22
membership_s8    0.000000e+00  0.000000e+00
membership_s9    0.000000e+00  0.000000e+00
membership_s11   0.000000e+00  5.421011e-22
membership_s12   0.000000e+00  0.000000e+00
membership_s14   0.000000e+00  0.000000e+00
membership_s15   0.000000e+00  0.000000e+00
membership_s16   8.621804e-06  2.648549e-02
membership_s17   0.000000e+00  5.421011e-22
membership_s18   0.000000e+00  0.000000e+00
membership_s20   0.000000e+00  0.000000e+00
membership_s21   0.000000e+00  0.000000e+00
membership_s22   0.000000e+00  0.000000e+00
membership_s24   0.000000e+00  0.000000e+00
membership_s25   0.000000e+00  0.000000e+00
membership_s26   0.000000e+00  7.318365e-21
membership_s27   0.000000e+00  0.000000e+00
membership_s28   0.000000e+00  0.000000e+00
membership_s30   0.000000e+00  9.090909e-03
membership_s31   0.000000e+00  3.252607e-21
membership_s32   1.588870e-06  2.224379e-03
membership_s33   0.000000e+00  0.000000e+00
membership_s36   1.192052e-04  2.723386e-02
membership_s37   0.000000e+00  0.000000e+00
V1               7.929702e-06  5.787922e-02
V2               6.273834e-05  9.751808e-02
pdi              8.635430e-06  1.052177e-01
adhesion         1.054452e-03  1.714337e-01
cohesion         1.020268e-03  2.149335e-01
inner            1.134832e-04  1.233008e-01
outer            5.370447e-05  1.069403e-01
ioratio          1.142700e-04  1.505319e-01
comsize          3.843457e-04  1.599149e-01
[1] "Dataset: low_CT Model GLM, run: 5 of 10 2015-06-22 18:27:44"
[1] "glmnet variable coefficients"
                         [,1]          [,2]
(Intercept)     -6.544871e+00 -8.459108e+00
graph0           1.211788e-39  1.131252e-02
graph1           3.206580e-43 -2.856634e-06
graph2           1.163694e-39 -1.339059e-03
graph3           6.512395e-44  7.772409e-07
graph4          -7.483542e-47 -7.601458e-09
graph5           2.680012e-41  5.544016e-04
graph6           1.640832e-43 -9.129296e-07
graph7           1.859392e-41 -3.075866e-04
graph8           1.592002e-39 -1.694402e-02
graph9           1.479632e-45  1.620687e-08
graph10          5.947267e-48 -1.666107e-10
graph11         -1.705167e-49 -1.127245e-11
graph12          1.577933e-45  1.651245e-08
graph13          3.160773e-44  5.579970e-08
graph14         -2.672754e-47 -2.258827e-09
graph15          1.345349e-42 -4.606188e-05
graph16          6.581232e-45  5.057605e-09
graph17          4.390747e-45  3.703995e-09
graph18         -3.071702e-44 -1.491897e-05
graph19          1.445657e-43  2.965730e-06
graph20          7.775861e-43  1.739772e-05
graph21          9.449748e-43 -1.312745e-05
graph22          5.571940e-43  5.855402e-06
graph23          7.543074e-43  1.821469e-05
graph24          7.344473e-43 -5.146877e-05
graph25          1.221732e-41 -7.646671e-05
graph26          2.000687e-41  2.362448e-04
graph27         -4.692497e-41 -3.406554e-03
graph28          4.254113e-41 -2.119031e-04
graph29         -1.187681e-39 -1.222355e-01
orbit0           1.211788e-39  1.134210e-02
orbit1           3.105017e-43 -2.916445e-06
orbit2           5.883550e-40  5.533705e-03
orbit3           1.163694e-39 -1.299879e-03
orbit4           6.491021e-44  7.383216e-07
orbit5           8.610153e-43  1.318550e-05
orbit6          -7.484276e-47 -7.587301e-09
orbit7           5.379768e-40  3.386382e-03
orbit8           2.680012e-41  5.551394e-04
orbit9           2.921842e-43  3.461775e-06
orbit10         -1.387810e-43 -2.648614e-05
orbit11          1.991606e-39  2.332824e-02
orbit12          1.862084e-41 -3.127302e-04
orbit13          7.070118e-40  6.300281e-03
orbit14          1.592002e-39 -1.687329e-02
orbit15          1.713246e-45  2.724342e-08
orbit16          5.526251e-44  4.636327e-07
orbit17          4.322889e-45 -1.909065e-07
orbit18          2.614018e-46 -7.803438e-09
orbit19          1.532257e-48 -2.150949e-10
orbit20          6.876382e-46  2.037670e-08
orbit21          1.139485e-42  2.721711e-05
orbit22         -1.705167e-49 -1.131013e-11
orbit23          9.255766e-40  6.582280e-04
orbit24          2.472551e-45  3.630674e-08
orbit25         -1.172338e-45 -7.678380e-08
orbit26          2.057395e-43 -2.199948e-05
orbit27          5.217059e-44  6.629732e-07
orbit28          4.644305e-43  1.715112e-06
orbit29          2.872598e-44 -1.795007e-06
orbit30          3.829886e-42  8.152667e-05
orbit31         -8.240669e-48 -1.815222e-09
orbit32         -5.205326e-46 -2.136510e-08
orbit33          1.915788e-39  2.992797e-02
orbit34          1.345349e-42 -4.604659e-05
orbit35          5.504614e-45 -5.755117e-08
orbit36          5.872356e-43  1.918798e-05
orbit37          2.141158e-44  1.300103e-07
orbit38          2.466537e-41  4.004400e-04
orbit39          1.290085e-44  2.202315e-07
orbit40          3.443540e-47 -1.894629e-07
orbit41         -8.504327e-43 -4.315253e-05
orbit42          4.315890e-39  1.255377e-01
orbit43         -3.119067e-44 -1.492106e-05
orbit44          2.541961e-38  3.882843e-01
orbit45          1.601352e-43  4.295380e-06
orbit46          5.265081e-43 -4.865445e-06
orbit47          3.437908e-41 -1.256139e-04
orbit48         -5.883000e-43 -3.173939e-05
orbit49          7.860631e-43  1.791387e-05
orbit50         -4.236394e-42 -3.560987e-03
orbit51          2.522256e-42  1.166773e-05
orbit52          6.631822e-44 -4.772200e-05
orbit53          5.907171e-42 -1.226255e-03
orbit54          5.572134e-43  5.854747e-06
orbit55         -1.047644e-39 -1.081588e-01
orbit56          7.512982e-43  1.865883e-05
orbit57          2.880923e-42  2.902256e-05
orbit58          7.737209e-39  4.691964e-02
orbit59          8.431232e-43 -5.304071e-05
orbit60         -1.143481e-41 -7.572596e-04
orbit61         -1.084592e-39 -6.456129e-02
orbit62          1.737515e-41  5.298509e-05
orbit63         -2.954827e-41 -5.620460e-03
orbit64         -7.019365e-42 -1.030437e-03
orbit65          1.958150e-41  1.338395e-04
orbit66          1.243984e-40  3.278352e-03
orbit67         -1.010812e-39 -6.427412e-02
orbit68         -4.697349e-41 -3.415573e-03
orbit69         -1.452454e-39 -6.260734e-02
orbit70          4.339415e-41 -1.980964e-04
orbit71         -7.084561e-40 -2.955312e-02
orbit72         -1.187681e-39 -1.222552e-01
AP               4.102444e-39 -2.471825e-02
bet              8.268317e-43  1.701753e-05
ecc             -9.523171e-42  2.468344e-02
eccrad          -5.713903e-41  1.481177e-01
close            1.892209e-38  2.431168e-01
constraint      -3.987191e-39 -6.984422e-02
coreness         1.325957e-39  4.064974e-02
knn             -6.747160e-43 -1.690965e-05
hubscore         9.201884e-38  1.481148e+00
pagerank        -3.943377e-39 -4.044825e-01
trans           -2.618027e-41 -7.186342e-02
evcent           8.870618e-38  1.299738e+00
first            1.211788e-39  1.131297e-02
upto_second      2.405023e-43 -4.633155e-06
upto_third       1.913162e-43  1.072056e-06
upto_fourth      2.747114e-43  8.564335e-06
upto_fifth       3.284871e-43  7.686477e-06
upto_sixth       3.462335e-43  5.802852e-06
second           2.357365e-43 -4.682981e-06
third            2.636933e-43  1.962857e-06
fourth           2.003182e-45  1.077825e-05
fifth           -3.754263e-43 -1.231595e-05
sixth           -4.561239e-43 -1.114537e-05
ratio1          -7.255892e-43 -1.823835e-05
ratio2          -3.855760e-42 -1.428155e-04
ratio3          -5.360909e-42 -1.287359e-04
ratio4          -3.454165e-42 -7.285132e-05
ratio5          -7.204533e-41 -1.160509e-03
ratio6          -5.161893e-43 -9.861035e-06
selfinter        6.042288e-39  3.229066e-01
walktrap_vertex  4.772952e-40  1.590302e-02
bigcom1          9.540227e-40  4.589217e-02
bigcom2         -1.451758e-39 -4.582313e-02
bigcom3         -1.477236e-39 -9.805104e-02
bigcom4          5.384581e-40  5.459892e-02
bigcom6         -1.450368e-39 -4.243979e-02
bigcom8         -1.471735e-39 -9.296088e-02
bigcom9         -1.455943e-39 -8.047548e-02
bigcom11        -1.452454e-39 -1.333829e-01
bigcom13        -1.453848e-39 -1.665539e-01
bigcom15        -1.454313e-39 -8.567326e-02
bigcom16        -1.451526e-39 -9.232446e-02
bigcom21        -1.459918e-39 -9.507223e-02
bigcom22        -1.468407e-39 -1.029573e-01
bigcom24        -1.450368e-39 -2.603741e-02
bigcom26        -1.455477e-39 -7.904940e-02
bigcom28        -1.473644e-39 -1.524054e-01
bigcom30        -1.459449e-39 -1.413349e-01
bigcom31        -1.450137e-39 -2.193447e-02
bigcom32        -1.452222e-39 -4.439283e-02
bigcom33        -1.450600e-39 -9.652612e-02
bigcom34        -1.451063e-39 -2.735548e-01
bigcom36        -1.451990e-39 -8.872330e-02
bigcom37        -1.450368e-39 -3.441568e-02
bigcom38        -1.452686e-39 -8.098158e-02
bigcom39        -1.452918e-39 -1.103427e-01
bigcom40         1.521002e-39  5.360454e-02
bigcom43        -1.451295e-39 -8.194261e-02
bigcom44        -1.466985e-39 -1.415710e-01
bigcom46        -1.451990e-39 -9.069971e-02
bigcom47        -1.451758e-39 -6.122453e-02
bigcom49        -1.451526e-39 -2.045188e-01
bigcom50        -1.452222e-39 -6.962390e-02
bigcom51        -1.450831e-39 -2.117449e-01
bigcom52        -1.450600e-39 -5.152568e-02
bigcom54        -1.450831e-39 -6.230900e-02
bigcom56        -1.450600e-39 -4.468603e-02
bigcom62        -1.450600e-39 -4.703762e-02
bigcom66        -1.451063e-39 -6.780465e-02
bigcom68        -1.450831e-39 -3.914043e-02
bigcom69        -1.451990e-39 -7.013482e-02
bigcom71        -1.452686e-39 -5.505821e-02
bigcom72        -1.451295e-39 -7.759757e-02
bigcom73        -1.450831e-39 -6.240527e-02
bigcom74        -1.451063e-39 -1.148842e-01
bigcom75        -1.450368e-39 -4.142960e-02
bigcom76        -1.451063e-39 -7.514818e-02
bigcom77        -1.450831e-39 -7.369403e-02
bigcom79        -1.450831e-39 -6.190885e-02
bigcom80        -1.450831e-39 -4.087053e-02
bigcom82        -1.451063e-39 -6.389609e-02
bigcom83        -1.450600e-39 -3.118996e-02
bigcom84        -1.450368e-39 -1.058059e-01
bigcom85        -1.451526e-39 -1.044227e-01
bigcom87        -1.451063e-39 -5.540878e-02
bigcom89        -1.450600e-39 -5.318209e-02
bigcom91        -1.450600e-39 -6.138943e-02
bigcom92        -1.452686e-39 -5.339066e-02
bigcom93        -1.450831e-39 -1.068871e-01
bigcom96        -1.450368e-39 -5.510094e-02
bigcom97        -1.451758e-39 -1.255831e-01
bigcom98        -1.451063e-39 -7.754753e-02
bigcom99        -1.451063e-39 -6.997272e-02
bigcom101       -1.451758e-39 -1.122143e-01
bigcom104       -1.452222e-39 -1.402634e-01
bigcom106       -1.451295e-39 -6.776545e-02
bigcom109       -1.451063e-39 -2.076329e-01
bigcom113       -1.451526e-39 -6.044411e-02
bigcom116       -1.453383e-39 -9.359086e-02
bigcom120       -1.450368e-39 -1.083650e-01
bigcom123       -1.451063e-39 -1.022777e-01
bigcom126       -1.450368e-39 -2.657764e-02
bigcom127       -1.450368e-39 -4.876401e-01
bigcom137       -1.451063e-39 -5.545536e-02
bigcom139       -1.450368e-39 -8.117031e-02
bigcom140       -1.450831e-39 -3.372402e-01
bigcom143       -1.450831e-39 -4.029908e-02
bigcom145       -1.450831e-39 -7.312551e-02
bigcom146       -1.451063e-39 -3.056190e-01
bigcom147       -1.451063e-39 -2.270739e-01
bigcom149       -1.450137e-39 -3.243410e-01
bigcom153       -1.451526e-39 -5.974026e-02
bigcom154       -1.452686e-39 -8.340879e-02
bigcom156       -1.450368e-39 -4.471302e-02
bigcom157       -1.450368e-39 -1.133994e-01
bigcom158       -1.450368e-39 -4.715087e-02
bigcom160       -1.451063e-39 -9.179189e-02
bigcom161       -1.450368e-39 -1.436746e-01
bigcom162       -1.450600e-39 -3.501429e-02
bigcom164       -1.450368e-39 -7.645380e-02
bigcom166       -1.451758e-39 -6.043414e-02
bigcom167       -1.451990e-39 -1.748347e-01
bigcom171       -1.450137e-39 -3.495481e-02
bigcom173       -1.451063e-39 -5.958180e-02
bigcom175       -1.450600e-39 -5.246415e-02
bigcom176       -1.450831e-39 -1.446701e-01
bigcom177       -1.450831e-39 -1.776367e-01
bigcom178       -1.451063e-39 -6.509501e-02
bigcom180       -1.450600e-39 -1.964841e-01
bigcom181       -1.451295e-39 -3.390900e-02
bigcom184       -1.450600e-39 -2.496574e-01
bigcom186       -1.450600e-39 -2.623133e-01
bigcom187       -1.450600e-39 -2.394717e-01
bigcom189       -1.450831e-39 -7.345746e-02
bigcom194       -1.450831e-39 -5.989771e-02
bigcom195       -1.450831e-39 -3.876824e-02
bigcom196        5.037613e-37  3.573878e+00
bigcom204       -1.451526e-39 -1.346118e-01
bigcom205       -1.450831e-39 -1.026886e-01
bigcom212       -1.450600e-39 -1.642737e-01
bigcom214       -1.451295e-39 -7.684656e-02
bigcom222       -1.450368e-39 -4.368826e-02
bigcom223        0.000000e+00  0.000000e+00
bigcom226       -1.450600e-39 -1.411017e-01
bigcom227       -1.450600e-39 -6.369685e-02
bigcom229       -1.450831e-39 -3.936723e-02
bigcom233       -1.450368e-39 -8.572260e-02
bigcom236       -1.450600e-39 -3.637341e-02
bigcom237       -1.450137e-39 -1.680321e-01
bigcom246       -1.451063e-39 -4.309297e-02
bigcom248       -1.451295e-39 -7.420020e-02
bigcom249       -1.450368e-39 -3.138212e-02
bigcom250       -1.450368e-39 -2.242907e-01
bigcom254       -1.451063e-39 -9.526775e-02
bigcom266       -1.450137e-39 -1.069105e-01
bigcom269       -1.451758e-39 -5.818312e-02
bigcom272       -1.450831e-39 -6.752944e-02
bigcom274       -1.453615e-39 -7.936841e-02
bigcom281       -1.450600e-39 -1.109257e-01
bigcom291        0.000000e+00  0.000000e+00
bigcom292       -1.450600e-39 -6.824493e-02
bigcom295       -1.450137e-39 -5.429750e-02
bigcom299       -1.450600e-39 -6.599766e-02
bigcom301       -1.450600e-39 -9.236131e-02
bigcom306       -1.450600e-39 -1.697099e-01
bigcom309       -1.451063e-39 -5.051844e-02
bigcom314       -1.450368e-39 -2.707373e-02
bigcom321       -1.451990e-39 -5.851487e-02
bigcom341       -1.450137e-39 -5.346084e-01
bigcom350       -1.450368e-39 -3.375627e-02
bigcom353       -1.450600e-39 -8.041365e-02
bigcom359       -1.450368e-39 -2.218236e-01
bigcom363       -1.450831e-39 -3.785570e-02
bigcom365       -1.450368e-39 -1.679587e-01
bigcom385       -1.451063e-39 -5.886255e-02
bigcom386       -1.450368e-39 -2.558503e-02
bigcom408       -1.451063e-39 -5.421661e-02
bigcom412       -1.451063e-39 -5.178327e-02
bigcom480       -1.451063e-39 -5.738541e-02
spin_vertex     -4.204975e-39 -2.376444e-02
membership_s1   -1.635938e-39 -9.649046e-02
membership_s3   -1.454313e-39 -2.528300e-01
membership_s4    1.629681e-39  1.124691e-01
membership_s5    8.000243e-40  1.212239e-01
membership_s6   -1.654397e-39 -7.453380e-02
membership_s7   -1.535367e-39 -8.840984e-02
membership_s8   -1.452222e-39 -1.392536e-01
membership_s9   -1.453150e-39 -5.991067e-02
membership_s11  -1.452222e-39 -7.943589e-02
membership_s12  -1.451758e-39 -7.598285e-02
membership_s14  -1.451063e-39 -1.443297e-01
membership_s15  -1.476516e-39 -6.226866e-02
membership_s16   9.971924e-38  1.442255e+00
membership_s17  -1.451990e-39 -1.709800e-01
membership_s18  -1.460152e-39 -7.831312e-02
membership_s20  -1.451295e-39 -4.149205e-02
membership_s21  -1.479399e-39 -6.885711e-02
membership_s22  -1.454778e-39 -5.849742e-02
membership_s24  -1.455011e-39 -6.182668e-02
membership_s25  -1.451990e-39 -7.737584e-02
membership_s26  -1.453150e-39 -2.919424e-01
membership_s27  -1.547916e-39 -9.451666e-02
membership_s28  -1.453150e-39 -1.337135e-01
membership_s30  -1.826792e-40 -2.515331e-02
membership_s31  -1.535367e-39 -7.231051e-02
membership_s32   4.415275e-39  1.399368e-01
membership_s33  -1.451295e-39 -3.925552e-02
membership_s36   1.127887e-39  1.264154e-01
membership_s37  -1.466749e-39 -8.811693e-02
V1               1.086975e-39  3.711076e-02
V2               1.969225e-39  1.855420e-01
pdi              5.922078e-35  1.736261e+03
adhesion        -7.510014e-44 -1.906367e-06
cohesion         1.502104e-43  3.791041e-06
inner            4.740132e-44 -1.853782e-08
outer            6.301785e-44 -1.033556e-06
ioratio          1.376177e-39 -1.211459e-02
comsize          4.993776e-43  2.695408e-05
[1] "Dataset: low_CT Model GBM, run: 6 of 10 2015-06-22 18:29:03"
Iter   TrainDeviance   ValidDeviance   StepSize   Improve
     1        0.0794            -nan     0.0100   -0.0001

[1] "GBM variable coefficients"
                            var      rel.inf
pdi                         pdi 2.659694e+01
bet                         bet 2.205070e+01
graph4                   graph4 1.947335e+01
orbit56                 orbit56 1.871558e+01
orbit5                   orbit5 7.174792e+00
V1                           V1 4.255398e+00
membership_s32   membership_s32 1.733239e+00
graph1                   graph1 1.315501e-25
graph3                   graph3 4.498556e-28
graph0                   graph0 0.000000e+00
graph2                   graph2 0.000000e+00
graph5                   graph5 0.000000e+00
graph6                   graph6 0.000000e+00
graph7                   graph7 0.000000e+00
graph8                   graph8 0.000000e+00
graph9                   graph9 0.000000e+00
graph10                 graph10 0.000000e+00
graph11                 graph11 0.000000e+00
graph12                 graph12 0.000000e+00
graph13                 graph13 0.000000e+00
graph14                 graph14 0.000000e+00
graph15                 graph15 0.000000e+00
graph16                 graph16 0.000000e+00
graph17                 graph17 0.000000e+00
graph18                 graph18 0.000000e+00
graph19                 graph19 0.000000e+00
graph20                 graph20 0.000000e+00
graph21                 graph21 0.000000e+00
graph22                 graph22 0.000000e+00
graph23                 graph23 0.000000e+00
graph24                 graph24 0.000000e+00
graph25                 graph25 0.000000e+00
graph26                 graph26 0.000000e+00
graph27                 graph27 0.000000e+00
graph28                 graph28 0.000000e+00
graph29                 graph29 0.000000e+00
orbit0                   orbit0 0.000000e+00
orbit1                   orbit1 0.000000e+00
orbit2                   orbit2 0.000000e+00
orbit3                   orbit3 0.000000e+00
orbit4                   orbit4 0.000000e+00
orbit6                   orbit6 0.000000e+00
orbit7                   orbit7 0.000000e+00
orbit8                   orbit8 0.000000e+00
orbit9                   orbit9 0.000000e+00
orbit10                 orbit10 0.000000e+00
orbit11                 orbit11 0.000000e+00
orbit12                 orbit12 0.000000e+00
orbit13                 orbit13 0.000000e+00
orbit14                 orbit14 0.000000e+00
orbit15                 orbit15 0.000000e+00
orbit16                 orbit16 0.000000e+00
orbit17                 orbit17 0.000000e+00
orbit18                 orbit18 0.000000e+00
orbit19                 orbit19 0.000000e+00
orbit20                 orbit20 0.000000e+00
orbit21                 orbit21 0.000000e+00
orbit22                 orbit22 0.000000e+00
orbit23                 orbit23 0.000000e+00
orbit24                 orbit24 0.000000e+00
orbit25                 orbit25 0.000000e+00
orbit26                 orbit26 0.000000e+00
orbit27                 orbit27 0.000000e+00
orbit28                 orbit28 0.000000e+00
orbit29                 orbit29 0.000000e+00
orbit30                 orbit30 0.000000e+00
orbit31                 orbit31 0.000000e+00
orbit32                 orbit32 0.000000e+00
orbit33                 orbit33 0.000000e+00
orbit34                 orbit34 0.000000e+00
orbit35                 orbit35 0.000000e+00
orbit36                 orbit36 0.000000e+00
orbit37                 orbit37 0.000000e+00
orbit38                 orbit38 0.000000e+00
orbit39                 orbit39 0.000000e+00
orbit40                 orbit40 0.000000e+00
orbit41                 orbit41 0.000000e+00
orbit42                 orbit42 0.000000e+00
orbit43                 orbit43 0.000000e+00
orbit44                 orbit44 0.000000e+00
orbit45                 orbit45 0.000000e+00
orbit46                 orbit46 0.000000e+00
orbit47                 orbit47 0.000000e+00
orbit48                 orbit48 0.000000e+00
orbit49                 orbit49 0.000000e+00
orbit50                 orbit50 0.000000e+00
orbit51                 orbit51 0.000000e+00
orbit52                 orbit52 0.000000e+00
orbit53                 orbit53 0.000000e+00
orbit54                 orbit54 0.000000e+00
orbit55                 orbit55 0.000000e+00
orbit57                 orbit57 0.000000e+00
orbit58                 orbit58 0.000000e+00
orbit59                 orbit59 0.000000e+00
orbit60                 orbit60 0.000000e+00
orbit61                 orbit61 0.000000e+00
orbit62                 orbit62 0.000000e+00
orbit63                 orbit63 0.000000e+00
orbit64                 orbit64 0.000000e+00
orbit65                 orbit65 0.000000e+00
orbit66                 orbit66 0.000000e+00
orbit67                 orbit67 0.000000e+00
orbit68                 orbit68 0.000000e+00
orbit69                 orbit69 0.000000e+00
orbit70                 orbit70 0.000000e+00
orbit71                 orbit71 0.000000e+00
orbit72                 orbit72 0.000000e+00
AP                           AP 0.000000e+00
ecc                         ecc 0.000000e+00
eccrad                   eccrad 0.000000e+00
close                     close 0.000000e+00
constraint           constraint 0.000000e+00
coreness               coreness 0.000000e+00
knn                         knn 0.000000e+00
hubscore               hubscore 0.000000e+00
pagerank               pagerank 0.000000e+00
trans                     trans 0.000000e+00
evcent                   evcent 0.000000e+00
first                     first 0.000000e+00
upto_second         upto_second 0.000000e+00
upto_third           upto_third 0.000000e+00
upto_fourth         upto_fourth 0.000000e+00
upto_fifth           upto_fifth 0.000000e+00
upto_sixth           upto_sixth 0.000000e+00
second                   second 0.000000e+00
third                     third 0.000000e+00
fourth                   fourth 0.000000e+00
fifth                     fifth 0.000000e+00
sixth                     sixth 0.000000e+00
ratio1                   ratio1 0.000000e+00
ratio2                   ratio2 0.000000e+00
ratio3                   ratio3 0.000000e+00
ratio4                   ratio4 0.000000e+00
ratio5                   ratio5 0.000000e+00
ratio6                   ratio6 0.000000e+00
selfinter             selfinter 0.000000e+00
walktrap_vertex walktrap_vertex 0.000000e+00
bigcom1                 bigcom1 0.000000e+00
bigcom2                 bigcom2 0.000000e+00
bigcom3                 bigcom3 0.000000e+00
bigcom4                 bigcom4 0.000000e+00
bigcom6                 bigcom6 0.000000e+00
bigcom8                 bigcom8 0.000000e+00
bigcom9                 bigcom9 0.000000e+00
bigcom11               bigcom11 0.000000e+00
bigcom13               bigcom13 0.000000e+00
bigcom15               bigcom15 0.000000e+00
bigcom16               bigcom16 0.000000e+00
bigcom21               bigcom21 0.000000e+00
bigcom22               bigcom22 0.000000e+00
bigcom24               bigcom24 0.000000e+00
bigcom26               bigcom26 0.000000e+00
bigcom28               bigcom28 0.000000e+00
bigcom30               bigcom30 0.000000e+00
bigcom31               bigcom31 0.000000e+00
bigcom32               bigcom32 0.000000e+00
bigcom33               bigcom33 0.000000e+00
bigcom34               bigcom34 0.000000e+00
bigcom36               bigcom36 0.000000e+00
bigcom37               bigcom37 0.000000e+00
bigcom38               bigcom38 0.000000e+00
bigcom39               bigcom39 0.000000e+00
bigcom40               bigcom40 0.000000e+00
bigcom43               bigcom43 0.000000e+00
bigcom44               bigcom44 0.000000e+00
bigcom46               bigcom46 0.000000e+00
bigcom47               bigcom47 0.000000e+00
bigcom49               bigcom49 0.000000e+00
bigcom50               bigcom50 0.000000e+00
bigcom51               bigcom51 0.000000e+00
bigcom52               bigcom52 0.000000e+00
bigcom54               bigcom54 0.000000e+00
bigcom56               bigcom56 0.000000e+00
bigcom62               bigcom62 0.000000e+00
bigcom66               bigcom66 0.000000e+00
bigcom68               bigcom68 0.000000e+00
bigcom69               bigcom69 0.000000e+00
bigcom71               bigcom71 0.000000e+00
bigcom72               bigcom72 0.000000e+00
bigcom73               bigcom73 0.000000e+00
bigcom74               bigcom74 0.000000e+00
bigcom75               bigcom75 0.000000e+00
bigcom76               bigcom76 0.000000e+00
bigcom77               bigcom77 0.000000e+00
bigcom79               bigcom79 0.000000e+00
bigcom80               bigcom80 0.000000e+00
bigcom82               bigcom82 0.000000e+00
bigcom83               bigcom83 0.000000e+00
bigcom84               bigcom84 0.000000e+00
bigcom85               bigcom85 0.000000e+00
bigcom87               bigcom87 0.000000e+00
bigcom89               bigcom89 0.000000e+00
bigcom91               bigcom91 0.000000e+00
bigcom92               bigcom92 0.000000e+00
bigcom93               bigcom93 0.000000e+00
bigcom96               bigcom96 0.000000e+00
bigcom97               bigcom97 0.000000e+00
bigcom98               bigcom98 0.000000e+00
bigcom99               bigcom99 0.000000e+00
bigcom101             bigcom101 0.000000e+00
bigcom104             bigcom104 0.000000e+00
bigcom106             bigcom106 0.000000e+00
bigcom109             bigcom109 0.000000e+00
bigcom113             bigcom113 0.000000e+00
bigcom116             bigcom116 0.000000e+00
bigcom120             bigcom120 0.000000e+00
bigcom123             bigcom123 0.000000e+00
bigcom126             bigcom126 0.000000e+00
bigcom127             bigcom127 0.000000e+00
bigcom137             bigcom137 0.000000e+00
bigcom139             bigcom139 0.000000e+00
bigcom140             bigcom140 0.000000e+00
bigcom143             bigcom143 0.000000e+00
bigcom145             bigcom145 0.000000e+00
bigcom146             bigcom146 0.000000e+00
bigcom147             bigcom147 0.000000e+00
bigcom149             bigcom149 0.000000e+00
bigcom153             bigcom153 0.000000e+00
bigcom154             bigcom154 0.000000e+00
bigcom156             bigcom156 0.000000e+00
bigcom157             bigcom157 0.000000e+00
bigcom158             bigcom158 0.000000e+00
bigcom160             bigcom160 0.000000e+00
bigcom161             bigcom161 0.000000e+00
bigcom162             bigcom162 0.000000e+00
bigcom164             bigcom164 0.000000e+00
bigcom166             bigcom166 0.000000e+00
bigcom167             bigcom167 0.000000e+00
bigcom171             bigcom171 0.000000e+00
bigcom173             bigcom173 0.000000e+00
bigcom175             bigcom175 0.000000e+00
bigcom176             bigcom176 0.000000e+00
bigcom177             bigcom177 0.000000e+00
bigcom178             bigcom178 0.000000e+00
bigcom180             bigcom180 0.000000e+00
bigcom181             bigcom181 0.000000e+00
bigcom184             bigcom184 0.000000e+00
bigcom186             bigcom186 0.000000e+00
bigcom187             bigcom187 0.000000e+00
bigcom189             bigcom189 0.000000e+00
bigcom194             bigcom194 0.000000e+00
bigcom195             bigcom195 0.000000e+00
bigcom196             bigcom196 0.000000e+00
bigcom204             bigcom204 0.000000e+00
bigcom205             bigcom205 0.000000e+00
bigcom212             bigcom212 0.000000e+00
bigcom214             bigcom214 0.000000e+00
bigcom222             bigcom222 0.000000e+00
bigcom223             bigcom223 0.000000e+00
bigcom226             bigcom226 0.000000e+00
bigcom227             bigcom227 0.000000e+00
bigcom229             bigcom229 0.000000e+00
bigcom233             bigcom233 0.000000e+00
bigcom236             bigcom236 0.000000e+00
bigcom237             bigcom237 0.000000e+00
bigcom246             bigcom246 0.000000e+00
bigcom248             bigcom248 0.000000e+00
bigcom249             bigcom249 0.000000e+00
bigcom250             bigcom250 0.000000e+00
bigcom254             bigcom254 0.000000e+00
bigcom266             bigcom266 0.000000e+00
bigcom269             bigcom269 0.000000e+00
bigcom272             bigcom272 0.000000e+00
bigcom274             bigcom274 0.000000e+00
bigcom281             bigcom281 0.000000e+00
bigcom291             bigcom291 0.000000e+00
bigcom292             bigcom292 0.000000e+00
bigcom295             bigcom295 0.000000e+00
bigcom299             bigcom299 0.000000e+00
bigcom301             bigcom301 0.000000e+00
bigcom306             bigcom306 0.000000e+00
bigcom309             bigcom309 0.000000e+00
bigcom314             bigcom314 0.000000e+00
bigcom321             bigcom321 0.000000e+00
bigcom341             bigcom341 0.000000e+00
bigcom350             bigcom350 0.000000e+00
bigcom353             bigcom353 0.000000e+00
bigcom359             bigcom359 0.000000e+00
bigcom363             bigcom363 0.000000e+00
bigcom365             bigcom365 0.000000e+00
bigcom385             bigcom385 0.000000e+00
bigcom386             bigcom386 0.000000e+00
bigcom408             bigcom408 0.000000e+00
bigcom412             bigcom412 0.000000e+00
bigcom480             bigcom480 0.000000e+00
spin_vertex         spin_vertex 0.000000e+00
membership_s1     membership_s1 0.000000e+00
membership_s3     membership_s3 0.000000e+00
membership_s4     membership_s4 0.000000e+00
membership_s5     membership_s5 0.000000e+00
membership_s6     membership_s6 0.000000e+00
membership_s7     membership_s7 0.000000e+00
membership_s8     membership_s8 0.000000e+00
membership_s9     membership_s9 0.000000e+00
membership_s11   membership_s11 0.000000e+00
membership_s12   membership_s12 0.000000e+00
membership_s14   membership_s14 0.000000e+00
membership_s15   membership_s15 0.000000e+00
membership_s16   membership_s16 0.000000e+00
membership_s17   membership_s17 0.000000e+00
membership_s18   membership_s18 0.000000e+00
membership_s20   membership_s20 0.000000e+00
membership_s21   membership_s21 0.000000e+00
membership_s22   membership_s22 0.000000e+00
membership_s24   membership_s24 0.000000e+00
membership_s25   membership_s25 0.000000e+00
membership_s26   membership_s26 0.000000e+00
membership_s27   membership_s27 0.000000e+00
membership_s28   membership_s28 0.000000e+00
membership_s30   membership_s30 0.000000e+00
membership_s31   membership_s31 0.000000e+00
membership_s33   membership_s33 0.000000e+00
membership_s36   membership_s36 0.000000e+00
membership_s37   membership_s37 0.000000e+00
V2                           V2 0.000000e+00
adhesion               adhesion 0.000000e+00
cohesion               cohesion 0.000000e+00
inner                     inner 0.000000e+00
outer                     outer 0.000000e+00
ioratio                 ioratio 0.000000e+00
comsize                 comsize 0.000000e+00
[1] "Dataset: low_CT Model RF, run: 6 of 10 2015-06-22 18:29:05"
     |      Out-of-bag   |
Tree |      MSE  %Var(y) |
   1 | 0.003459   217.52 |
   2 | 0.003577   224.96 |
   3 | 0.003177   199.83 |
   4 | 0.003007   189.12 |
   5 |  0.00285   179.25 |
   6 | 0.002743   172.51 |
   7 | 0.002517   158.28 |
   8 | 0.002604   163.79 |
   9 | 0.002415   151.90 |
  10 | 0.002336   146.90 |
  11 | 0.002201   138.41 |
  12 | 0.002237   140.70 |
  13 | 0.002236   140.64 |
  14 | 0.002209   138.89 |
  15 | 0.002202   138.50 |
  16 | 0.002051   128.96 |
  17 | 0.002014   126.69 |
  18 | 0.001949   122.54 |
  19 | 0.001913   120.28 |
  20 | 0.001898   119.36 |
  21 | 0.001893   119.08 |
  22 | 0.001882   118.33 |
  23 | 0.001882   118.33 |
  24 | 0.001864   117.23 |
  25 | 0.001849   116.27 |
  26 | 0.001846   116.12 |
  27 | 0.001851   116.39 |
  28 |  0.00185   116.33 |
  29 | 0.001876   117.99 |
  30 | 0.001877   118.03 |
  31 |  0.00189   118.84 |
  32 | 0.001873   117.82 |
  33 | 0.001863   117.16 |
  34 | 0.001856   116.73 |
  35 | 0.001848   116.25 |
  36 | 0.001858   116.82 |
  37 |  0.00184   115.72 |
  38 | 0.001832   115.23 |
  39 | 0.001837   115.54 |
  40 | 0.001837   115.51 |
  41 | 0.001839   115.67 |
  42 | 0.001837   115.55 |
  43 | 0.001834   115.32 |
  44 | 0.001825   114.75 |
  45 | 0.001829   115.03 |
  46 | 0.001818   114.31 |
  47 | 0.001807   113.67 |
  48 | 0.001808   113.70 |
  49 | 0.001801   113.25 |
  50 | 0.001798   113.05 |
  51 | 0.001801   113.27 |
  52 | 0.001802   113.36 |
  53 | 0.001802   113.33 |
  54 | 0.001795   112.92 |
  55 | 0.001788   112.46 |
  56 | 0.001789   112.50 |
  57 | 0.001793   112.78 |
  58 |  0.00179   112.58 |
  59 | 0.001807   113.67 |
  60 | 0.001806   113.61 |
  61 | 0.001805   113.49 |
  62 | 0.001806   113.56 |
  63 | 0.001805   113.49 |
  64 | 0.001808   113.71 |
  65 | 0.001802   113.34 |
  66 | 0.001809   113.78 |
  67 | 0.001808   113.70 |
  68 | 0.001806   113.58 |
  69 | 0.001806   113.55 |
  70 | 0.001801   113.25 |
  71 | 0.001799   113.11 |
  72 |   0.0018   113.22 |
  73 | 0.001803   113.37 |
  74 | 0.001804   113.43 |
  75 | 0.001809   113.78 |
  76 | 0.001812   113.95 |
  77 | 0.001813   114.01 |
  78 | 0.001815   114.14 |
  79 | 0.001819   114.42 |
  80 | 0.001817   114.29 |
  81 | 0.001821   114.49 |
  82 |  0.00182   114.44 |
  83 | 0.001818   114.32 |
  84 | 0.001815   114.16 |
  85 | 0.001817   114.24 |
  86 | 0.001817   114.26 |
  87 |  0.00181   113.84 |
  88 |  0.00181   113.80 |
  89 | 0.001808   113.72 |
  90 | 0.001803   113.41 |
  91 |   0.0018   113.21 |
  92 | 0.001805   113.51 |
  93 | 0.001804   113.43 |
  94 |   0.0018   113.22 |
  95 | 0.001798   113.06 |
  96 | 0.001802   113.30 |
  97 | 0.001798   113.10 |
  98 |   0.0018   113.23 |
  99 | 0.001795   112.91 |
 100 | 0.001795   112.91 |
[1] "Random Forest variable coefficients"
                      %IncMSE IncNodePurity
graph0           0.000000e+00  1.355253e-20
graph1           2.010337e-04  3.663393e-02
graph2           0.000000e+00  1.016440e-22
graph3           5.518638e-04  1.576801e-01
graph4           2.030658e-05  5.369837e-02
graph5           1.076635e-03  8.202174e-02
graph6           1.806353e-04  3.706769e-02
graph7           0.000000e+00  1.714286e-02
graph8           0.000000e+00  3.388132e-23
graph9           2.527417e-04  4.580615e-02
graph10          2.914164e-03  8.318526e-02
graph11          8.618821e-06  1.468996e-02
graph12          6.245545e-03  3.128351e-02
graph13          5.459065e-04  1.402979e-01
graph14         -4.940836e-08  2.166667e-02
graph15          1.503010e-04  3.310266e-02
graph16          5.396366e-05  1.856102e-02
graph17          5.853259e-04  1.588916e-02
graph18          0.000000e+00  9.090909e-03
graph19          4.085240e-04  4.108944e-02
graph20          1.719992e-03  9.401685e-02
graph21          6.845097e-04  2.335902e-02
graph22          0.000000e+00  3.388132e-23
graph23          1.307386e-03  1.739456e-01
graph24          0.000000e+00  2.371692e-22
graph25          1.880695e-04  7.249279e-02
graph26          1.735551e-05  2.056015e-02
graph27          0.000000e+00  0.000000e+00
graph28          0.000000e+00  0.000000e+00
graph29          0.000000e+00  2.710505e-22
orbit0           0.000000e+00  1.694066e-22
orbit1           1.050933e-04  2.791390e-02
orbit2          -7.773405e-06  6.284019e-04
orbit3           4.312204e-06  3.667357e-02
orbit4          -4.312204e-06  2.621658e-02
orbit5           1.293217e-04  8.646583e-02
orbit6           1.047120e-04  9.814815e-03
orbit7          -5.230084e-06  3.361316e-03
orbit8           1.182109e-03  1.700379e-01
orbit9           3.982856e-03  9.529310e-02
orbit10          6.361178e-04  6.465031e-02
orbit11          2.847146e-04  2.095662e-01
orbit12          8.748906e-06  9.285714e-03
orbit13          0.000000e+00  3.388132e-22
orbit14          0.000000e+00  8.333333e-03
orbit15          3.735475e-03  4.816311e-02
orbit16          1.304664e-04  4.940835e-02
orbit17          1.102543e-04  6.834902e-02
orbit18          1.112019e-03  1.059335e-01
orbit19          1.363574e-03  1.200370e-01
orbit20          5.849851e-04  6.439673e-02
orbit21          6.635319e-04  1.233843e-01
orbit22          1.317727e-05  1.909722e-02
orbit23         -3.049775e-05  3.730666e-04
orbit24          3.367677e-03  2.645901e-02
orbit25          2.357103e-05  4.099055e-02
orbit26          4.372540e-06  4.570833e-02
orbit27          7.601991e-04  6.681507e-02
orbit28          8.424624e-05  5.911787e-02
orbit29          8.699515e-06  3.619048e-02
orbit30          3.086578e-06  5.459466e-02
orbit31          1.912614e-04  3.030846e-02
orbit32          8.674978e-05  1.890909e-02
orbit33          0.000000e+00  0.000000e+00
orbit34          1.633653e-04  5.591061e-02
orbit35          8.834226e-06  2.565476e-02
orbit36          1.805345e-04  5.648656e-02
orbit37          2.571816e-05  5.267521e-02
orbit38          1.590847e-03  7.525269e-02
orbit39          1.629613e-04  5.941155e-02
orbit40          0.000000e+00  8.888889e-03
orbit41          0.000000e+00  2.710505e-22
orbit42         -1.102293e-06  1.430657e-02
orbit43          2.206116e-05  8.674338e-02
orbit44          4.336513e-06  1.332484e-01
orbit45          8.194607e-05  3.710321e-02
orbit46          0.000000e+00  2.032879e-22
orbit47          4.319629e-06  1.073187e-02
orbit48          0.000000e+00  9.090909e-03
orbit49          1.645884e-03  5.575863e-02
orbit50          1.100706e-05  9.762932e-03
orbit51          1.931936e-05  2.207168e-02
orbit52          0.000000e+00  2.666667e-02
orbit53         -1.373980e-06  4.015686e-02
orbit54          0.000000e+00  8.571429e-03
orbit55          0.000000e+00  0.000000e+00
orbit56          6.919389e-03  1.761069e-01
orbit57          0.000000e+00  0.000000e+00
orbit58          0.000000e+00  6.776264e-23
orbit59          0.000000e+00  1.543294e-19
orbit60          0.000000e+00  0.000000e+00
orbit61          0.000000e+00  0.000000e+00
orbit62          2.436482e-04  2.582151e-02
orbit63          4.393673e-06  8.333333e-03
orbit64          2.984384e-04  3.573152e-02
orbit65          1.719876e-05  1.441689e-02
orbit66          3.495204e-05  3.835056e-02
orbit67          0.000000e+00  0.000000e+00
orbit68          0.000000e+00  0.000000e+00
orbit69          0.000000e+00  0.000000e+00
orbit70          0.000000e+00  0.000000e+00
orbit71          0.000000e+00  0.000000e+00
orbit72          0.000000e+00  2.710505e-22
AP               3.645833e-06  7.328603e-03
bet              4.564114e-05  2.492332e-01
ecc              0.000000e+00  3.896352e-21
eccrad           0.000000e+00  1.321371e-21
close            9.434683e-05  9.661797e-03
constraint       1.237314e-05  3.421001e-04
coreness         2.373459e-04  1.943777e-01
knn              1.360739e-04  3.777428e-02
hubscore         6.983949e-05  8.244476e-02
pagerank         1.501259e-03  1.655590e-01
trans            0.000000e+00  2.351648e-02
evcent           4.805109e-04  1.354508e-01
first            4.366812e-06  8.750000e-03
upto_second      4.091250e-05  4.189263e-02
upto_third       1.181887e-03  9.721055e-02
upto_fourth      1.171349e-03  1.104381e-01
upto_fifth       1.095198e-04  2.157501e-02
upto_sixth       4.073301e-04  1.226350e-01
second           2.493306e-04  3.545259e-02
third            8.392530e-04  1.160320e-01
fourth           2.408564e-04  2.142168e-01
fifth            7.156132e-05  2.253549e-01
sixth            4.388672e-05  5.468656e-02
ratio1           6.464751e-05  5.512269e-02
ratio2           2.815315e-06  1.836257e-02
ratio3           2.419364e-04  1.581060e-01
ratio4           9.160576e-05  7.968197e-02
ratio5           1.000651e-04  9.495339e-02
ratio6           1.645001e-04  9.798125e-02
selfinter       -8.638925e-06  2.870603e-02
walktrap_vertex  1.604737e-04  1.192471e-01
bigcom1          9.010194e-05  1.631929e-02
bigcom2          0.000000e+00  0.000000e+00
bigcom3          0.000000e+00  0.000000e+00
bigcom4          2.772021e-04  2.860614e-02
bigcom6          0.000000e+00  0.000000e+00
bigcom8          0.000000e+00  0.000000e+00
bigcom9          0.000000e+00  0.000000e+00
bigcom11         0.000000e+00  0.000000e+00
bigcom13         0.000000e+00  0.000000e+00
bigcom15         0.000000e+00  0.000000e+00
bigcom16         0.000000e+00  0.000000e+00
bigcom21         0.000000e+00  0.000000e+00
bigcom22         0.000000e+00  0.000000e+00
bigcom24         0.000000e+00  0.000000e+00
bigcom26         0.000000e+00  0.000000e+00
bigcom28         0.000000e+00  0.000000e+00
bigcom30         0.000000e+00  1.355253e-22
bigcom31         0.000000e+00  0.000000e+00
bigcom32         0.000000e+00  0.000000e+00
bigcom33         0.000000e+00  0.000000e+00
bigcom34         0.000000e+00  0.000000e+00
bigcom36         0.000000e+00  0.000000e+00
bigcom37         0.000000e+00  0.000000e+00
bigcom38         0.000000e+00  0.000000e+00
bigcom39         0.000000e+00  0.000000e+00
bigcom40        -1.289214e-05  9.583333e-03
bigcom43         0.000000e+00  0.000000e+00
bigcom44         0.000000e+00  0.000000e+00
bigcom46         0.000000e+00  0.000000e+00
bigcom47         0.000000e+00  0.000000e+00
bigcom49         0.000000e+00  0.000000e+00
bigcom50         0.000000e+00  0.000000e+00
bigcom51         0.000000e+00  0.000000e+00
bigcom52         0.000000e+00  0.000000e+00
bigcom54         0.000000e+00  0.000000e+00
bigcom56         0.000000e+00  0.000000e+00
bigcom62         0.000000e+00  0.000000e+00
bigcom66         0.000000e+00  0.000000e+00
bigcom68         0.000000e+00  0.000000e+00
bigcom69         0.000000e+00  0.000000e+00
bigcom71         0.000000e+00  1.355253e-22
bigcom72         0.000000e+00  0.000000e+00
bigcom73         0.000000e+00  0.000000e+00
bigcom74         0.000000e+00  0.000000e+00
bigcom75         0.000000e+00  0.000000e+00
bigcom76         0.000000e+00  0.000000e+00
bigcom77         0.000000e+00  0.000000e+00
bigcom79         0.000000e+00  0.000000e+00
bigcom80         0.000000e+00  0.000000e+00
bigcom82         0.000000e+00  0.000000e+00
bigcom83         0.000000e+00  0.000000e+00
bigcom84         0.000000e+00  0.000000e+00
bigcom85         0.000000e+00  0.000000e+00
bigcom87         0.000000e+00  0.000000e+00
bigcom89         0.000000e+00  0.000000e+00
bigcom91         0.000000e+00  0.000000e+00
bigcom92         0.000000e+00  0.000000e+00
bigcom93         0.000000e+00  0.000000e+00
bigcom96         0.000000e+00  0.000000e+00
bigcom97         0.000000e+00  0.000000e+00
bigcom98         0.000000e+00  0.000000e+00
bigcom99         0.000000e+00  0.000000e+00
bigcom101        0.000000e+00  0.000000e+00
bigcom104        0.000000e+00  0.000000e+00
bigcom106        0.000000e+00  0.000000e+00
bigcom109        0.000000e+00  0.000000e+00
bigcom113        0.000000e+00  0.000000e+00
bigcom116        0.000000e+00  0.000000e+00
bigcom120        0.000000e+00  0.000000e+00
bigcom123        0.000000e+00  0.000000e+00
bigcom126        0.000000e+00  0.000000e+00
bigcom127        0.000000e+00  0.000000e+00
bigcom137        0.000000e+00  0.000000e+00
bigcom139        0.000000e+00  0.000000e+00
bigcom140        0.000000e+00  0.000000e+00
bigcom143        0.000000e+00  0.000000e+00
bigcom145        0.000000e+00  0.000000e+00
bigcom146        0.000000e+00  0.000000e+00
bigcom147        0.000000e+00  0.000000e+00
bigcom149        0.000000e+00  0.000000e+00
bigcom153        0.000000e+00  0.000000e+00
bigcom154        0.000000e+00  0.000000e+00
bigcom156        0.000000e+00  0.000000e+00
bigcom157        0.000000e+00  0.000000e+00
bigcom158        0.000000e+00  0.000000e+00
bigcom160        0.000000e+00  0.000000e+00
bigcom161        0.000000e+00  0.000000e+00
bigcom162        0.000000e+00  0.000000e+00
bigcom164        0.000000e+00  0.000000e+00
bigcom166        0.000000e+00  0.000000e+00
bigcom167        0.000000e+00  0.000000e+00
bigcom171        0.000000e+00  0.000000e+00
bigcom173        0.000000e+00  0.000000e+00
bigcom175        0.000000e+00  0.000000e+00
bigcom176        0.000000e+00  0.000000e+00
bigcom177        0.000000e+00  0.000000e+00
bigcom178        0.000000e+00  0.000000e+00
bigcom180        0.000000e+00  0.000000e+00
bigcom181        0.000000e+00  0.000000e+00
bigcom184        0.000000e+00  0.000000e+00
bigcom186        0.000000e+00  0.000000e+00
bigcom187        0.000000e+00  0.000000e+00
bigcom189        0.000000e+00  0.000000e+00
bigcom194        0.000000e+00  0.000000e+00
bigcom195        0.000000e+00  0.000000e+00
bigcom196       -4.401408e-06  6.138116e-01
bigcom204        0.000000e+00  0.000000e+00
bigcom205        0.000000e+00  0.000000e+00
bigcom212        0.000000e+00  0.000000e+00
bigcom214        0.000000e+00  0.000000e+00
bigcom222        0.000000e+00  0.000000e+00
bigcom223        0.000000e+00  0.000000e+00
bigcom226        0.000000e+00  0.000000e+00
bigcom227        0.000000e+00  0.000000e+00
bigcom229        0.000000e+00  0.000000e+00
bigcom233        0.000000e+00  0.000000e+00
bigcom236        0.000000e+00  0.000000e+00
bigcom237        0.000000e+00  0.000000e+00
bigcom246        0.000000e+00  0.000000e+00
bigcom248        0.000000e+00  0.000000e+00
bigcom249        0.000000e+00  0.000000e+00
bigcom250        0.000000e+00  0.000000e+00
bigcom254        0.000000e+00  0.000000e+00
bigcom266        0.000000e+00  0.000000e+00
bigcom269        0.000000e+00  0.000000e+00
bigcom272        0.000000e+00  0.000000e+00
bigcom274        0.000000e+00  2.710505e-22
bigcom281        0.000000e+00  0.000000e+00
bigcom291        0.000000e+00  0.000000e+00
bigcom292        0.000000e+00  0.000000e+00
bigcom295        0.000000e+00  0.000000e+00
bigcom299        0.000000e+00  0.000000e+00
bigcom301        0.000000e+00  0.000000e+00
bigcom306        0.000000e+00  0.000000e+00
bigcom309        0.000000e+00  0.000000e+00
bigcom314        0.000000e+00  0.000000e+00
bigcom321        0.000000e+00  0.000000e+00
bigcom341        0.000000e+00  0.000000e+00
bigcom350        0.000000e+00  0.000000e+00
bigcom353        0.000000e+00  0.000000e+00
bigcom359        0.000000e+00  0.000000e+00
bigcom363        0.000000e+00  0.000000e+00
bigcom365        0.000000e+00  0.000000e+00
bigcom385        0.000000e+00  0.000000e+00
bigcom386        0.000000e+00  0.000000e+00
bigcom408        0.000000e+00  0.000000e+00
bigcom412        0.000000e+00  0.000000e+00
bigcom480        0.000000e+00  0.000000e+00
spin_vertex      0.000000e+00  3.480967e-19
membership_s1    0.000000e+00  4.065758e-22
membership_s3    0.000000e+00  0.000000e+00
membership_s4    6.707022e-06  6.063941e-02
membership_s5    1.006412e-04  3.098958e-02
membership_s6    0.000000e+00  6.776264e-22
membership_s7    0.000000e+00  6.776264e-23
membership_s8    0.000000e+00  0.000000e+00
membership_s9    0.000000e+00  0.000000e+00
membership_s11   0.000000e+00  0.000000e+00
membership_s12   0.000000e+00  0.000000e+00
membership_s14   0.000000e+00  2.710505e-22
membership_s15   0.000000e+00  2.032879e-22
membership_s16   1.725190e-05  2.804874e-02
membership_s17   0.000000e+00  0.000000e+00
membership_s18   0.000000e+00  2.710505e-22
membership_s20   0.000000e+00  2.710505e-22
membership_s21   0.000000e+00  0.000000e+00
membership_s22   0.000000e+00  0.000000e+00
membership_s24   0.000000e+00  0.000000e+00
membership_s25   0.000000e+00  0.000000e+00
membership_s26   0.000000e+00  0.000000e+00
membership_s27   0.000000e+00  0.000000e+00
membership_s28   0.000000e+00  6.776264e-23
membership_s30   0.000000e+00  0.000000e+00
membership_s31   0.000000e+00  0.000000e+00
membership_s32   1.379295e-04  3.149283e-02
membership_s33   0.000000e+00  5.421011e-22
membership_s36   1.192704e-04  1.105040e-01
membership_s37   0.000000e+00  6.776264e-23
V1               3.875232e-05  1.170120e-01
V2               2.071459e-04  1.070151e-01
pdi              3.327942e-05  1.365388e-01
adhesion         6.535532e-03  2.464355e-01
cohesion         6.371406e-03  2.649175e-01
inner            2.552544e-04  1.548326e-01
outer            9.190281e-05  1.478658e-01
ioratio          5.904013e-04  1.978190e-01
comsize          2.851078e-04  1.621422e-01
[1] "Dataset: low_CT Model GLM, run: 6 of 10 2015-06-22 18:29:46"
[1] "glmnet variable coefficients"
                         [,1]          [,2]
(Intercept)     -6.440787e+00 -8.066260e+00
graph0           9.129314e-40  5.548113e-03
graph1          -7.967158e-44 -5.656209e-06
graph2           1.110855e-39  1.198381e-03
graph3           2.142065e-44  1.087459e-07
graph4          -2.338218e-46 -2.448429e-09
graph5           8.438902e-42  2.522375e-04
graph6           3.890464e-45 -1.095636e-06
graph7           1.740582e-41 -2.976591e-04
graph8           1.561267e-39 -2.066280e-02
graph9           5.781890e-46  2.592046e-09
graph10         -6.051790e-48 -1.527717e-10
graph11         -3.502435e-49 -1.898223e-12
graph12          8.727771e-47 -8.445615e-09
graph13          1.454236e-44 -6.547316e-08
graph14         -7.501794e-47 -1.136515e-09
graph15          8.491516e-43 -7.532789e-06
graph16          1.264374e-45 -2.614719e-09
graph17          2.354455e-46  2.538929e-08
graph18         -8.043734e-44 -1.274908e-05
graph19          7.781499e-44  2.741316e-06
graph20          8.503709e-44  3.090527e-06
graph21          2.976869e-43 -1.516632e-05
graph22          5.310935e-43  5.711704e-06
graph23          4.265152e-43  1.927059e-05
graph24          6.060546e-43 -4.487422e-05
graph25          9.416623e-43 -1.772894e-04
graph26          2.123483e-41  2.904068e-04
graph27         -4.544919e-41 -2.845011e-03
graph28          4.513865e-41 -3.690220e-04
graph29         -1.317752e-39 -1.397339e-01
orbit0           9.129314e-40  5.571372e-03
orbit1          -8.764581e-44 -5.713384e-06
orbit2           4.511449e-40  3.622970e-03
orbit3           1.110855e-39  1.246077e-03
orbit4           1.693601e-44 -3.887211e-08
orbit5           5.967065e-43  1.208129e-05
orbit6          -2.338271e-46 -2.442975e-09
orbit7           4.018638e-40  3.550782e-03
orbit8           8.438902e-42  2.526020e-04
orbit9           4.690426e-44  2.942390e-06
orbit10         -2.237939e-43 -2.533349e-05
orbit11          1.996756e-39  3.119610e-02
orbit12          1.742359e-41 -3.039386e-04
orbit13          6.911773e-40  1.023630e-02
orbit14          1.561267e-39 -2.061077e-02
orbit15          6.171067e-46  8.227024e-09
orbit16          3.579673e-44  3.467786e-07
orbit17          2.137907e-45 -1.614094e-07
orbit18         -1.821910e-46 -2.187511e-08
orbit19         -7.977507e-48 -1.067042e-10
orbit20          5.647260e-46  2.265299e-08
orbit21          8.771207e-43  2.930435e-05
orbit22         -3.502435e-49 -1.930615e-12
orbit23          7.376609e-40  1.184497e-02
orbit24          3.615898e-46 -1.159520e-09
orbit25         -1.462983e-45 -6.811005e-08
orbit26          1.302988e-43 -2.037545e-05
orbit27          1.818849e-44  2.718447e-07
orbit28          3.067860e-43  1.982157e-06
orbit29          2.247952e-44 -1.471176e-06
orbit30          3.900581e-42  8.426918e-05
orbit31         -6.586320e-47 -3.561400e-10
orbit32         -5.886485e-46 -2.211421e-08
orbit33          1.902105e-39  4.622184e-02
orbit34          8.491516e-43 -7.582720e-06
orbit35         -8.240799e-46 -5.103421e-08
orbit36          1.979106e-43  8.862717e-06
orbit37          9.459328e-45  1.003545e-07
orbit38          1.123456e-41  2.324496e-04
orbit39          2.127263e-45  2.652135e-07
orbit40         -1.250860e-45 -1.720587e-07
orbit41         -8.564455e-43 -3.684697e-05
orbit42          4.257056e-39  1.453106e-01
orbit43         -8.089826e-44 -1.275883e-05
orbit44          2.832523e-38  4.327012e-01
orbit45          7.293554e-44  3.723618e-06
orbit46          5.229396e-43 -1.180336e-06
orbit47          3.479854e-41 -1.267196e-04
orbit48         -7.144339e-43 -3.627233e-05
orbit49          8.710257e-44  3.322523e-06
orbit50         -1.032594e-41 -1.963698e-03
orbit51          8.972987e-43 -4.282362e-06
orbit52         -8.452376e-44 -3.743525e-05
orbit53          3.290460e-42 -7.875405e-04
orbit54          5.311131e-43  5.710589e-06
orbit55         -1.176503e-39 -1.207113e-01
orbit56          4.081261e-43  1.970057e-05
orbit57          2.828001e-42  3.112658e-05
orbit58          7.291592e-39  4.525286e-02
orbit59          7.053879e-43 -4.609364e-05
orbit60         -1.254235e-41 -6.893149e-04
orbit61         -1.173444e-39 -6.171637e-02
orbit62          2.387072e-42 -1.040939e-04
orbit63         -3.319159e-41 -4.476756e-03
orbit64         -9.235237e-42 -8.726855e-04
orbit65          2.057405e-41  1.818792e-04
orbit66          1.371385e-40  3.779806e-03
orbit67         -1.141340e-39 -7.206220e-02
orbit68         -4.546720e-41 -2.845560e-03
orbit69         -1.610749e-39 -1.160541e-01
orbit70          4.606701e-41 -3.567885e-04
orbit71         -8.964969e-40 -3.633126e-02
orbit72         -1.317752e-39 -1.398623e-01
AP               3.823316e-39 -4.034123e-02
bet              7.076399e-43  1.629990e-05
ecc              7.080843e-40  4.677805e-02
eccrad           4.248506e-39  2.806937e-01
close           -3.280002e-39 -3.825860e-01
constraint      -2.891176e-39 -4.938674e-02
coreness         8.974574e-40  2.601031e-02
knn             -1.030719e-42 -2.055914e-05
hubscore         2.131334e-38  8.325163e-01
pagerank        -4.370140e-39 -5.819561e-01
trans           -3.027347e-40 -8.587440e-02
evcent           1.941782e-38  6.795962e-01
first            9.129314e-40  5.530813e-03
upto_second     -1.353757e-43 -6.655788e-06
upto_third      -2.044889e-44 -3.799497e-06
upto_fourth     -6.857510e-44 -6.524739e-06
upto_fifth      -4.633755e-44  2.632145e-06
upto_sixth       1.676819e-43  1.938707e-05
second          -1.390861e-43 -6.666982e-06
third           -1.918436e-44 -5.096062e-06
fourth          -5.814192e-44 -1.494371e-06
fifth            1.019375e-43  1.137288e-05
sixth            1.195205e-43  4.963560e-07
ratio1          -1.058675e-42 -2.122031e-05
ratio2          -1.996996e-42 -8.851128e-05
ratio3          -9.102342e-43 -2.076874e-04
ratio4          -1.972236e-42 -1.490688e-04
ratio5          -1.828538e-42 -1.014955e-04
ratio6           1.307119e-43  1.249738e-05
selfinter        3.956429e-39  2.176315e-01
walktrap_vertex  8.126908e-41  2.539510e-02
bigcom1          7.720908e-40  4.927676e-02
bigcom2         -1.610493e-39 -5.159763e-02
bigcom3         -1.638444e-39 -9.549324e-02
bigcom4          3.162570e-40  6.528896e-02
bigcom6         -1.609210e-39 -5.939174e-02
bigcom8         -1.634203e-39 -8.516541e-02
bigcom9         -1.614870e-39 -9.838291e-02
bigcom11        -1.611520e-39 -1.384606e-01
bigcom13        -1.613322e-39 -1.481484e-01
bigcom15        -1.613580e-39 -8.921643e-02
bigcom16        -1.610493e-39 -1.446723e-01
bigcom21        -1.619790e-39 -1.305619e-01
bigcom22        -1.629458e-39 -1.039195e-01
bigcom24        -1.609723e-39 -4.502983e-02
bigcom26        -1.615903e-39 -7.533771e-02
bigcom28        -1.633675e-39 -1.547697e-01
bigcom30        -1.618752e-39 -1.780861e-01
bigcom31        -1.609210e-39 -6.258892e-02
bigcom32        -1.611778e-39 -6.124307e-02
bigcom33        -1.609466e-39 -9.853519e-02
bigcom34        -1.609723e-39 -2.516827e-01
bigcom36        -1.611263e-39 -1.184025e-01
bigcom37        -1.609210e-39 -7.343617e-02
bigcom38        -1.611778e-39 -8.203346e-02
bigcom39        -1.611778e-39 -1.121134e-01
bigcom40         1.404595e-39  1.041500e-01
bigcom43        -1.609979e-39 -7.939935e-02
bigcom44        -1.627620e-39 -1.416480e-01
bigcom46        -1.611263e-39 -1.213786e-01
bigcom47        -1.610493e-39 -8.383181e-02
bigcom49        -1.610749e-39 -2.154222e-01
bigcom50        -1.611006e-39 -9.381603e-02
bigcom51        -1.609723e-39 -1.366099e-01
bigcom52        -1.609466e-39 -8.074667e-02
bigcom54        -1.609723e-39 -8.021835e-02
bigcom56        -1.609723e-39 -6.236537e-02
bigcom62        -1.609466e-39 -8.692263e-02
bigcom66        -1.609979e-39 -8.449025e-02
bigcom68        -1.609723e-39 -4.995628e-02
bigcom69        -1.610493e-39 -7.999487e-02
bigcom71        -1.612807e-39 -6.810298e-02
bigcom72        -1.610236e-39 -1.063990e-01
bigcom73        -1.609723e-39 -9.007083e-02
bigcom74        -1.610236e-39 -1.001998e-01
bigcom75        -1.609210e-39 -4.767138e-02
bigcom76        -1.609979e-39 -7.893346e-02
bigcom77        -1.609723e-39 -8.329394e-02
bigcom79        -1.609723e-39 -1.150922e-01
bigcom80        -1.609466e-39 -1.064279e-01
bigcom82        -1.610236e-39 -1.196795e-01
bigcom83        -1.609466e-39 -4.615651e-02
bigcom84        -1.609466e-39 -3.018650e-01
bigcom85        -1.610493e-39 -1.311972e-01
bigcom87        -1.610236e-39 -6.285475e-02
bigcom89        -1.609466e-39 -1.155420e-01
bigcom91        -1.609466e-39 -9.018223e-02
bigcom92        -1.611263e-39 -5.794761e-02
bigcom93        -1.609723e-39 -1.107744e-01
bigcom96        -1.609210e-39 -7.170972e-02
bigcom97        -1.610493e-39 -1.103363e-01
bigcom98        -1.609979e-39 -1.516950e-01
bigcom99        -1.609723e-39 -8.519734e-02
bigcom101       -1.610236e-39 -1.114836e-01
bigcom104       -1.611263e-39 -1.294397e-01
bigcom106       -1.609979e-39 -1.021884e-01
bigcom109       -1.609723e-39 -1.483406e-01
bigcom113       -1.610493e-39 -7.624887e-02
bigcom116       -1.612292e-39 -1.170266e-01
bigcom120       -1.609466e-39 -1.559899e-01
bigcom123       -1.609979e-39 -7.673638e-02
bigcom126       -1.609466e-39 -4.419891e-02
bigcom127       -1.609210e-39 -5.245582e-01
bigcom137       -1.609979e-39 -7.294286e-02
bigcom139       -1.609466e-39 -6.576588e-02
bigcom140       -1.609723e-39 -3.573411e-01
bigcom143       -1.609979e-39 -5.987596e-02
bigcom145       -1.609466e-39 -7.802559e-02
bigcom146       -1.609723e-39 -3.182903e-01
bigcom147       -1.609979e-39 -1.299392e-01
bigcom149       -1.608954e-39 -3.679125e-01
bigcom153       -1.610493e-39 -7.894722e-02
bigcom154       -1.611520e-39 -9.956852e-02
bigcom156       -1.609466e-39 -5.994472e-02
bigcom157       -1.609466e-39 -1.049992e-01
bigcom158       -1.609466e-39 -7.545940e-02
bigcom160       -1.609723e-39 -7.603279e-02
bigcom161       -1.609466e-39 -1.667503e-01
bigcom162       -1.609466e-39 -3.819003e-02
bigcom164       -1.609723e-39 -1.035718e-01
bigcom166       -1.610493e-39 -6.622454e-02
bigcom167       -1.611520e-39 -1.405727e-01
bigcom171       -1.608954e-39 -9.032005e-02
bigcom173       -1.609979e-39 -7.240928e-02
bigcom175       -1.609466e-39 -5.132248e-02
bigcom176       -1.609723e-39 -1.245552e-01
bigcom177       -1.609466e-39 -1.702832e-01
bigcom178       -1.609979e-39 -6.541295e-02
bigcom180       -1.609466e-39 -2.165736e-01
bigcom181       -1.610236e-39 -4.035736e-02
bigcom184       -1.609466e-39 -1.529528e-01
bigcom186       -1.609210e-39 -3.364148e-01
bigcom187       -1.609210e-39 -3.398316e-01
bigcom189       -1.609979e-39 -7.921422e-02
bigcom194       -1.609979e-39 -8.327001e-02
bigcom195       -1.609723e-39 -5.725207e-02
bigcom196        5.036022e-37  3.128063e+00
bigcom204       -1.610749e-39 -8.156106e-02
bigcom205       -1.609466e-39 -1.309321e-01
bigcom212       -1.609723e-39 -1.282075e-01
bigcom214       -1.609723e-39 -9.140920e-02
bigcom222       -1.609466e-39 -5.349740e-02
bigcom223        0.000000e+00  0.000000e+00
bigcom226       -1.609466e-39 -1.394195e-01
bigcom227       -1.609210e-39 -7.021806e-02
bigcom229       -1.609723e-39 -5.427309e-02
bigcom233       -1.609210e-39 -1.191462e-01
bigcom236       -1.609723e-39 -4.340672e-02
bigcom237       -1.608954e-39 -2.014529e-01
bigcom246       -1.609979e-39 -4.369435e-02
bigcom248       -1.609723e-39 -8.545596e-02
bigcom249       -1.608954e-39 -3.983636e-02
bigcom250       -1.609466e-39 -2.023705e-01
bigcom254       -1.609723e-39 -1.025371e-01
bigcom266       -1.609210e-39 -1.650036e-01
bigcom269       -1.610493e-39 -1.070914e-01
bigcom272       -1.609466e-39 -9.977259e-02
bigcom274       -1.612807e-39 -5.141240e-02
bigcom281       -1.609466e-39 -1.483066e-01
bigcom291       -1.608954e-39 -6.043807e-02
bigcom292       -1.609210e-39 -6.900302e-02
bigcom295       -1.608954e-39 -7.385147e-02
bigcom299       -1.609210e-39 -8.998197e-02
bigcom301       -1.609723e-39 -1.540356e-01
bigcom306       -1.609466e-39 -7.179030e-02
bigcom309       -1.610493e-39 -8.828215e-02
bigcom314       -1.609210e-39 -4.512819e-02
bigcom321       -1.610749e-39 -6.566497e-02
bigcom341       -1.609466e-39 -3.045102e-01
bigcom350       -1.608954e-39 -4.019009e-02
bigcom353       -1.608954e-39 -1.533520e-01
bigcom359       -1.609210e-39 -5.377538e-02
bigcom363       -1.609723e-39 -5.256747e-02
bigcom365       -1.609210e-39 -1.793736e-01
bigcom385       -1.609979e-39 -7.384165e-02
bigcom386       -1.608954e-39 -4.411324e-02
bigcom408       -1.610749e-39 -5.776944e-02
bigcom412       -1.609979e-39 -5.967150e-02
bigcom480       -1.609723e-39 -7.944170e-02
spin_vertex     -3.176396e-39 -5.440640e-02
membership_s1   -1.816075e-39 -1.137560e-01
membership_s3   -1.613580e-39 -2.485631e-01
membership_s4   -1.793991e-40  1.137584e-02
membership_s5    6.086364e-40  1.150992e-01
membership_s6   -1.837215e-39 -7.450210e-02
membership_s7   -1.699648e-39 -1.051210e-01
membership_s8   -1.610493e-39 -2.170561e-01
membership_s9   -1.612807e-39 -1.422329e-01
membership_s11  -1.611263e-39 -1.452656e-01
membership_s12  -1.610749e-39 -1.094996e-01
membership_s14  -1.609979e-39 -1.938134e-01
membership_s15  -1.637117e-39 -7.729199e-02
membership_s16   9.955996e-38  1.257751e+00
membership_s17  -1.610749e-39 -1.595693e-01
membership_s18  -1.620570e-39 -9.897242e-02
membership_s20  -1.609979e-39 -9.825510e-02
membership_s21  -1.643242e-39 -8.187606e-02
membership_s22  -1.614096e-39 -9.302396e-02
membership_s24  -1.614096e-39 -1.023827e-01
membership_s25  -1.611263e-39 -8.009121e-02
membership_s26  -1.613322e-39 -4.970674e-01
membership_s27  -1.719028e-39 -1.017617e-01
membership_s28  -1.612807e-39 -1.651342e-01
membership_s30  -3.581918e-40 -1.127544e-02
membership_s31  -1.706540e-39 -9.843961e-02
membership_s32   7.270359e-39  2.979507e-01
membership_s33  -1.610236e-39 -1.361563e-01
membership_s36   2.395514e-39  1.957953e-01
membership_s37  -1.627620e-39 -1.065056e-01
V1               1.345496e-39  2.189609e-02
V2               2.196626e-39  1.169280e-01
pdi              4.873225e-35  1.256108e+03
adhesion        -7.388758e-44 -1.400156e-06
cohesion         1.477786e-43  2.763659e-06
inner            2.100354e-44 -2.328338e-06
outer            5.352907e-44 -2.383923e-06
ioratio          2.513313e-39  5.675199e-02
comsize          6.087041e-43  3.481624e-05
[1] "Dataset: low_CT Model GBM, run: 7 of 10 2015-06-22 18:31:11"
Iter   TrainDeviance   ValidDeviance   StepSize   Improve
     1        0.0833            -nan     0.0100    0.0001

[1] "GBM variable coefficients"
                            var      rel.inf
graph1                   graph1 3.476963e+01
orbit38                 orbit38 1.280250e+01
ratio2                   ratio2 1.034810e+01
graph17                 graph17 9.756784e+00
membership_s16   membership_s16 9.159018e+00
cohesion               cohesion 8.769085e+00
orbit42                 orbit42 7.118709e+00
fourth                   fourth 2.548053e+00
fifth                     fifth 1.940175e+00
coreness               coreness 1.909393e+00
adhesion               adhesion 8.785516e-01
graph3                   graph3 3.920454e-29
graph0                   graph0 0.000000e+00
graph2                   graph2 0.000000e+00
graph4                   graph4 0.000000e+00
graph5                   graph5 0.000000e+00
graph6                   graph6 0.000000e+00
graph7                   graph7 0.000000e+00
graph8                   graph8 0.000000e+00
graph9                   graph9 0.000000e+00
graph10                 graph10 0.000000e+00
graph11                 graph11 0.000000e+00
graph12                 graph12 0.000000e+00
graph13                 graph13 0.000000e+00
graph14                 graph14 0.000000e+00
graph15                 graph15 0.000000e+00
graph16                 graph16 0.000000e+00
graph18                 graph18 0.000000e+00
graph19                 graph19 0.000000e+00
graph20                 graph20 0.000000e+00
graph21                 graph21 0.000000e+00
graph22                 graph22 0.000000e+00
graph23                 graph23 0.000000e+00
graph24                 graph24 0.000000e+00
graph25                 graph25 0.000000e+00
graph26                 graph26 0.000000e+00
graph27                 graph27 0.000000e+00
graph28                 graph28 0.000000e+00
graph29                 graph29 0.000000e+00
orbit0                   orbit0 0.000000e+00
orbit1                   orbit1 0.000000e+00
orbit2                   orbit2 0.000000e+00
orbit3                   orbit3 0.000000e+00
orbit4                   orbit4 0.000000e+00
orbit5                   orbit5 0.000000e+00
orbit6                   orbit6 0.000000e+00
orbit7                   orbit7 0.000000e+00
orbit8                   orbit8 0.000000e+00
orbit9                   orbit9 0.000000e+00
orbit10                 orbit10 0.000000e+00
orbit11                 orbit11 0.000000e+00
orbit12                 orbit12 0.000000e+00
orbit13                 orbit13 0.000000e+00
orbit14                 orbit14 0.000000e+00
orbit15                 orbit15 0.000000e+00
orbit16                 orbit16 0.000000e+00
orbit17                 orbit17 0.000000e+00
orbit18                 orbit18 0.000000e+00
orbit19                 orbit19 0.000000e+00
orbit20                 orbit20 0.000000e+00
orbit21                 orbit21 0.000000e+00
orbit22                 orbit22 0.000000e+00
orbit23                 orbit23 0.000000e+00
orbit24                 orbit24 0.000000e+00
orbit25                 orbit25 0.000000e+00
orbit26                 orbit26 0.000000e+00
orbit27                 orbit27 0.000000e+00
orbit28                 orbit28 0.000000e+00
orbit29                 orbit29 0.000000e+00
orbit30                 orbit30 0.000000e+00
orbit31                 orbit31 0.000000e+00
orbit32                 orbit32 0.000000e+00
orbit33                 orbit33 0.000000e+00
orbit34                 orbit34 0.000000e+00
orbit35                 orbit35 0.000000e+00
orbit36                 orbit36 0.000000e+00
orbit37                 orbit37 0.000000e+00
orbit39                 orbit39 0.000000e+00
orbit40                 orbit40 0.000000e+00
orbit41                 orbit41 0.000000e+00
orbit43                 orbit43 0.000000e+00
orbit44                 orbit44 0.000000e+00
orbit45                 orbit45 0.000000e+00
orbit46                 orbit46 0.000000e+00
orbit47                 orbit47 0.000000e+00
orbit48                 orbit48 0.000000e+00
orbit49                 orbit49 0.000000e+00
orbit50                 orbit50 0.000000e+00
orbit51                 orbit51 0.000000e+00
orbit52                 orbit52 0.000000e+00
orbit53                 orbit53 0.000000e+00
orbit54                 orbit54 0.000000e+00
orbit55                 orbit55 0.000000e+00
orbit56                 orbit56 0.000000e+00
orbit57                 orbit57 0.000000e+00
orbit58                 orbit58 0.000000e+00
orbit59                 orbit59 0.000000e+00
orbit60                 orbit60 0.000000e+00
orbit61                 orbit61 0.000000e+00
orbit62                 orbit62 0.000000e+00
orbit63                 orbit63 0.000000e+00
orbit64                 orbit64 0.000000e+00
orbit65                 orbit65 0.000000e+00
orbit66                 orbit66 0.000000e+00
orbit67                 orbit67 0.000000e+00
orbit68                 orbit68 0.000000e+00
orbit69                 orbit69 0.000000e+00
orbit70                 orbit70 0.000000e+00
orbit71                 orbit71 0.000000e+00
orbit72                 orbit72 0.000000e+00
AP                           AP 0.000000e+00
bet                         bet 0.000000e+00
ecc                         ecc 0.000000e+00
eccrad                   eccrad 0.000000e+00
close                     close 0.000000e+00
constraint           constraint 0.000000e+00
knn                         knn 0.000000e+00
hubscore               hubscore 0.000000e+00
pagerank               pagerank 0.000000e+00
trans                     trans 0.000000e+00
evcent                   evcent 0.000000e+00
first                     first 0.000000e+00
upto_second         upto_second 0.000000e+00
upto_third           upto_third 0.000000e+00
upto_fourth         upto_fourth 0.000000e+00
upto_fifth           upto_fifth 0.000000e+00
upto_sixth           upto_sixth 0.000000e+00
second                   second 0.000000e+00
third                     third 0.000000e+00
sixth                     sixth 0.000000e+00
ratio1                   ratio1 0.000000e+00
ratio3                   ratio3 0.000000e+00
ratio4                   ratio4 0.000000e+00
ratio5                   ratio5 0.000000e+00
ratio6                   ratio6 0.000000e+00
selfinter             selfinter 0.000000e+00
walktrap_vertex walktrap_vertex 0.000000e+00
bigcom1                 bigcom1 0.000000e+00
bigcom2                 bigcom2 0.000000e+00
bigcom3                 bigcom3 0.000000e+00
bigcom4                 bigcom4 0.000000e+00
bigcom6                 bigcom6 0.000000e+00
bigcom8                 bigcom8 0.000000e+00
bigcom9                 bigcom9 0.000000e+00
bigcom11               bigcom11 0.000000e+00
bigcom13               bigcom13 0.000000e+00
bigcom15               bigcom15 0.000000e+00
bigcom16               bigcom16 0.000000e+00
bigcom21               bigcom21 0.000000e+00
bigcom22               bigcom22 0.000000e+00
bigcom24               bigcom24 0.000000e+00
bigcom26               bigcom26 0.000000e+00
bigcom28               bigcom28 0.000000e+00
bigcom30               bigcom30 0.000000e+00
bigcom31               bigcom31 0.000000e+00
bigcom32               bigcom32 0.000000e+00
bigcom33               bigcom33 0.000000e+00
bigcom34               bigcom34 0.000000e+00
bigcom36               bigcom36 0.000000e+00
bigcom37               bigcom37 0.000000e+00
bigcom38               bigcom38 0.000000e+00
bigcom39               bigcom39 0.000000e+00
bigcom40               bigcom40 0.000000e+00
bigcom43               bigcom43 0.000000e+00
bigcom44               bigcom44 0.000000e+00
bigcom46               bigcom46 0.000000e+00
bigcom47               bigcom47 0.000000e+00
bigcom49               bigcom49 0.000000e+00
bigcom50               bigcom50 0.000000e+00
bigcom51               bigcom51 0.000000e+00
bigcom52               bigcom52 0.000000e+00
bigcom54               bigcom54 0.000000e+00
bigcom56               bigcom56 0.000000e+00
bigcom62               bigcom62 0.000000e+00
bigcom66               bigcom66 0.000000e+00
bigcom68               bigcom68 0.000000e+00
bigcom69               bigcom69 0.000000e+00
bigcom71               bigcom71 0.000000e+00
bigcom72               bigcom72 0.000000e+00
bigcom73               bigcom73 0.000000e+00
bigcom74               bigcom74 0.000000e+00
bigcom75               bigcom75 0.000000e+00
bigcom76               bigcom76 0.000000e+00
bigcom77               bigcom77 0.000000e+00
bigcom79               bigcom79 0.000000e+00
bigcom80               bigcom80 0.000000e+00
bigcom82               bigcom82 0.000000e+00
bigcom83               bigcom83 0.000000e+00
bigcom84               bigcom84 0.000000e+00
bigcom85               bigcom85 0.000000e+00
bigcom87               bigcom87 0.000000e+00
bigcom89               bigcom89 0.000000e+00
bigcom91               bigcom91 0.000000e+00
bigcom92               bigcom92 0.000000e+00
bigcom93               bigcom93 0.000000e+00
bigcom96               bigcom96 0.000000e+00
bigcom97               bigcom97 0.000000e+00
bigcom98               bigcom98 0.000000e+00
bigcom99               bigcom99 0.000000e+00
bigcom101             bigcom101 0.000000e+00
bigcom104             bigcom104 0.000000e+00
bigcom106             bigcom106 0.000000e+00
bigcom109             bigcom109 0.000000e+00
bigcom113             bigcom113 0.000000e+00
bigcom116             bigcom116 0.000000e+00
bigcom120             bigcom120 0.000000e+00
bigcom123             bigcom123 0.000000e+00
bigcom126             bigcom126 0.000000e+00
bigcom127             bigcom127 0.000000e+00
bigcom137             bigcom137 0.000000e+00
bigcom139             bigcom139 0.000000e+00
bigcom140             bigcom140 0.000000e+00
bigcom143             bigcom143 0.000000e+00
bigcom145             bigcom145 0.000000e+00
bigcom146             bigcom146 0.000000e+00
bigcom147             bigcom147 0.000000e+00
bigcom149             bigcom149 0.000000e+00
bigcom153             bigcom153 0.000000e+00
bigcom154             bigcom154 0.000000e+00
bigcom156             bigcom156 0.000000e+00
bigcom157             bigcom157 0.000000e+00
bigcom158             bigcom158 0.000000e+00
bigcom160             bigcom160 0.000000e+00
bigcom161             bigcom161 0.000000e+00
bigcom162             bigcom162 0.000000e+00
bigcom164             bigcom164 0.000000e+00
bigcom166             bigcom166 0.000000e+00
bigcom167             bigcom167 0.000000e+00
bigcom171             bigcom171 0.000000e+00
bigcom173             bigcom173 0.000000e+00
bigcom175             bigcom175 0.000000e+00
bigcom176             bigcom176 0.000000e+00
bigcom177             bigcom177 0.000000e+00
bigcom178             bigcom178 0.000000e+00
bigcom180             bigcom180 0.000000e+00
bigcom181             bigcom181 0.000000e+00
bigcom184             bigcom184 0.000000e+00
bigcom186             bigcom186 0.000000e+00
bigcom187             bigcom187 0.000000e+00
bigcom189             bigcom189 0.000000e+00
bigcom194             bigcom194 0.000000e+00
bigcom195             bigcom195 0.000000e+00
bigcom196             bigcom196 0.000000e+00
bigcom204             bigcom204 0.000000e+00
bigcom205             bigcom205 0.000000e+00
bigcom212             bigcom212 0.000000e+00
bigcom214             bigcom214 0.000000e+00
bigcom222             bigcom222 0.000000e+00
bigcom223             bigcom223 0.000000e+00
bigcom226             bigcom226 0.000000e+00
bigcom227             bigcom227 0.000000e+00
bigcom229             bigcom229 0.000000e+00
bigcom233             bigcom233 0.000000e+00
bigcom236             bigcom236 0.000000e+00
bigcom237             bigcom237 0.000000e+00
bigcom246             bigcom246 0.000000e+00
bigcom248             bigcom248 0.000000e+00
bigcom249             bigcom249 0.000000e+00
bigcom250             bigcom250 0.000000e+00
bigcom254             bigcom254 0.000000e+00
bigcom266             bigcom266 0.000000e+00
bigcom269             bigcom269 0.000000e+00
bigcom272             bigcom272 0.000000e+00
bigcom274             bigcom274 0.000000e+00
bigcom281             bigcom281 0.000000e+00
bigcom291             bigcom291 0.000000e+00
bigcom292             bigcom292 0.000000e+00
bigcom295             bigcom295 0.000000e+00
bigcom299             bigcom299 0.000000e+00
bigcom301             bigcom301 0.000000e+00
bigcom306             bigcom306 0.000000e+00
bigcom309             bigcom309 0.000000e+00
bigcom314             bigcom314 0.000000e+00
bigcom321             bigcom321 0.000000e+00
bigcom341             bigcom341 0.000000e+00
bigcom350             bigcom350 0.000000e+00
bigcom353             bigcom353 0.000000e+00
bigcom359             bigcom359 0.000000e+00
bigcom363             bigcom363 0.000000e+00
bigcom365             bigcom365 0.000000e+00
bigcom385             bigcom385 0.000000e+00
bigcom386             bigcom386 0.000000e+00
bigcom408             bigcom408 0.000000e+00
bigcom412             bigcom412 0.000000e+00
bigcom480             bigcom480 0.000000e+00
spin_vertex         spin_vertex 0.000000e+00
membership_s1     membership_s1 0.000000e+00
membership_s3     membership_s3 0.000000e+00
membership_s4     membership_s4 0.000000e+00
membership_s5     membership_s5 0.000000e+00
membership_s6     membership_s6 0.000000e+00
membership_s7     membership_s7 0.000000e+00
membership_s8     membership_s8 0.000000e+00
membership_s9     membership_s9 0.000000e+00
membership_s11   membership_s11 0.000000e+00
membership_s12   membership_s12 0.000000e+00
membership_s14   membership_s14 0.000000e+00
membership_s15   membership_s15 0.000000e+00
membership_s17   membership_s17 0.000000e+00
membership_s18   membership_s18 0.000000e+00
membership_s20   membership_s20 0.000000e+00
membership_s21   membership_s21 0.000000e+00
membership_s22   membership_s22 0.000000e+00
membership_s24   membership_s24 0.000000e+00
membership_s25   membership_s25 0.000000e+00
membership_s26   membership_s26 0.000000e+00
membership_s27   membership_s27 0.000000e+00
membership_s28   membership_s28 0.000000e+00
membership_s30   membership_s30 0.000000e+00
membership_s31   membership_s31 0.000000e+00
membership_s32   membership_s32 0.000000e+00
membership_s33   membership_s33 0.000000e+00
membership_s36   membership_s36 0.000000e+00
membership_s37   membership_s37 0.000000e+00
V1                           V1 0.000000e+00
V2                           V2 0.000000e+00
pdi                         pdi 0.000000e+00
inner                     inner 0.000000e+00
outer                     outer 0.000000e+00
ioratio                 ioratio 0.000000e+00
comsize                 comsize 0.000000e+00
[1] "Dataset: low_CT Model RF, run: 7 of 10 2015-06-22 18:31:13"
     |      Out-of-bag   |
Tree |      MSE  %Var(y) |
   1 | 0.004221   240.51 |
   2 | 0.003454   196.80 |
   3 | 0.003593   204.76 |
   4 |  0.00333   189.77 |
   5 | 0.003134   178.56 |
   6 | 0.002856   162.75 |
   7 |  0.00282   160.66 |
   8 | 0.002578   146.91 |
   9 | 0.002546   145.05 |
  10 | 0.002556   145.64 |
  11 |  0.00265   151.03 |
  12 | 0.002427   138.28 |
  13 |  0.00233   132.78 |
  14 | 0.002268   129.24 |
  15 | 0.002266   129.11 |
  16 | 0.002228   126.95 |
  17 | 0.002217   126.35 |
  18 | 0.002173   123.80 |
  19 | 0.002113   120.39 |
  20 | 0.002154   122.72 |
  21 | 0.002136   121.72 |
  22 | 0.002145   122.22 |
  23 | 0.002121   120.86 |
  24 | 0.002098   119.56 |
  25 | 0.002088   119.00 |
  26 | 0.002095   119.35 |
  27 | 0.002087   118.91 |
  28 |  0.00207   117.96 |
  29 | 0.002064   117.63 |
  30 | 0.002062   117.52 |
  31 |  0.00205   116.79 |
  32 |  0.00204   116.23 |
  33 | 0.002029   115.61 |
  34 | 0.002021   115.15 |
  35 | 0.002016   114.89 |
  36 |  0.00201   114.53 |
  37 | 0.001998   113.85 |
  38 | 0.001992   113.52 |
  39 | 0.001999   113.88 |
  40 | 0.001996   113.71 |
  41 | 0.001986   113.17 |
  42 | 0.001977   112.67 |
  43 | 0.001975   112.53 |
  44 | 0.001976   112.57 |
  45 | 0.001983   113.00 |
  46 | 0.001987   113.22 |
  47 | 0.001987   113.20 |
  48 | 0.001986   113.14 |
  49 | 0.001977   112.68 |
  50 | 0.001971   112.30 |
  51 | 0.001964   111.90 |
  52 |  0.00196   111.69 |
  53 | 0.001957   111.50 |
  54 | 0.001955   111.42 |
  55 | 0.001952   111.22 |
  56 | 0.001953   111.26 |
  57 | 0.001951   111.18 |
  58 |  0.00195   111.10 |
  59 | 0.001957   111.52 |
  60 | 0.001954   111.32 |
  61 | 0.001955   111.39 |
  62 | 0.001953   111.27 |
  63 | 0.001953   111.28 |
  64 | 0.001951   111.18 |
  65 | 0.001959   111.62 |
  66 | 0.001955   111.42 |
  67 | 0.001955   111.41 |
  68 | 0.001953   111.28 |
  69 | 0.001952   111.20 |
  70 | 0.001952   111.20 |
  71 | 0.001948   110.99 |
  72 | 0.001945   110.83 |
  73 | 0.001944   110.76 |
  74 | 0.001942   110.64 |
  75 | 0.001938   110.45 |
  76 | 0.001941   110.58 |
  77 | 0.001943   110.72 |
  78 | 0.001942   110.66 |
  79 | 0.001939   110.50 |
  80 | 0.001937   110.39 |
  81 | 0.001938   110.45 |
  82 | 0.001936   110.29 |
  83 | 0.001933   110.17 |
  84 | 0.001936   110.34 |
  85 | 0.001933   110.14 |
  86 | 0.001933   110.16 |
  87 | 0.001929   109.92 |
  88 | 0.001928   109.83 |
  89 | 0.001926   109.77 |
  90 | 0.001924   109.62 |
  91 | 0.001921   109.45 |
  92 | 0.001918   109.31 |
  93 | 0.001921   109.44 |
  94 | 0.001919   109.36 |
  95 | 0.001917   109.23 |
  96 | 0.001918   109.30 |
  97 | 0.001917   109.23 |
  98 | 0.001918   109.27 |
  99 | 0.001916   109.20 |
 100 | 0.001913   109.03 |
[1] "Random Forest variable coefficients"
                      %IncMSE IncNodePurity
graph0          -4.428527e-06  1.714286e-02
graph1           1.216303e-04  4.301286e-02
graph2          -1.748201e-05  4.541507e-02
graph3           3.434714e-04  7.667037e-02
graph4           1.407929e-04  4.090987e-02
graph5           1.664316e-03  1.327962e-01
graph6           1.820919e-04  8.321343e-02
graph7           8.741259e-06  2.357143e-02
graph8           0.000000e+00  1.734723e-20
graph9           1.157214e-03  4.347817e-02
graph10          3.023452e-03  4.736025e-02
graph11          6.029285e-05  7.341048e-04
graph12          4.168418e-03  3.313157e-02
graph13          3.654541e-04  1.476259e-01
graph14          1.388063e-04  3.106878e-02
graph15          2.342827e-05  1.935793e-02
graph16          4.541014e-04  5.200055e-02
graph17          1.349589e-04  9.221185e-04
graph18          0.000000e+00  8.333333e-03
graph19          1.043080e-03  4.460417e-02
graph20          3.043543e-03  1.148283e-01
graph21          2.045411e-04  7.280423e-02
graph22          0.000000e+00  8.402567e-21
graph23          3.265901e-03  2.145321e-01
graph24          0.000000e+00  8.333333e-03
graph25          2.690495e-04  7.766736e-02
graph26          0.000000e+00  9.973224e-03
graph27          0.000000e+00  0.000000e+00
graph28          0.000000e+00  1.621832e-03
graph29          0.000000e+00  0.000000e+00
orbit0           0.000000e+00  0.000000e+00
orbit1           6.303455e-05  5.412566e-02
orbit2          -2.595855e-05  2.425364e-02
orbit3           8.795075e-06  4.670996e-02
orbit4           2.743488e-04  4.826963e-02
orbit5           1.620041e-04  1.027546e-01
orbit6           1.736890e-05  1.901478e-02
orbit7          -1.298979e-05  8.377470e-03
orbit8           2.362136e-03  2.314461e-01
orbit9           2.925962e-04  2.390806e-02
orbit10          4.330879e-06  2.208333e-02
orbit11          1.957895e-05  1.423892e-01
orbit12          0.000000e+00  3.583333e-02
orbit13          0.000000e+00  8.888889e-03
orbit14          0.000000e+00  0.000000e+00
orbit15          1.806878e-04  1.007066e-01
orbit16          1.672624e-04  1.503018e-01
orbit17          1.824767e-03  3.823695e-02
orbit18          1.083386e-03  1.788495e-01
orbit19          2.115057e-03  5.141512e-02
orbit20          1.832777e-04  9.013743e-02
orbit21          5.424396e-04  5.607641e-02
orbit22          7.466787e-08  3.567308e-02
orbit23          0.000000e+00  5.125313e-05
orbit24          1.585930e-03  2.591871e-02
orbit25          5.547171e-05  1.930603e-02
orbit26          0.000000e+00  3.291667e-02
orbit27          1.803392e-03  1.000810e-01
orbit28          9.228745e-04  9.061524e-02
orbit29          3.286149e-04  1.970408e-02
orbit30         -3.364763e-06  2.717829e-02
orbit31          3.053961e-05  5.227302e-02
orbit32          0.000000e+00  1.084202e-21
orbit33         -8.576329e-06  9.827586e-03
orbit34          0.000000e+00  8.888889e-03
orbit35          1.223242e-04  1.962617e-02
orbit36          2.897860e-04  8.746960e-02
orbit37          2.083595e-04  7.690857e-02
orbit38          1.930489e-03  1.607273e-01
orbit39          1.268683e-03  6.324450e-02
orbit40          0.000000e+00  3.269841e-02
orbit41          0.000000e+00  9.090909e-03
orbit42          4.794976e-04  2.240889e-02
orbit43          1.317352e-05  4.528571e-02
orbit44          1.755402e-05  8.478223e-02
orbit45          8.057903e-04  7.766606e-02
orbit46          0.000000e+00  3.078985e-04
orbit47          3.922964e-05  2.314162e-02
orbit48          9.282118e-05  2.141667e-02
orbit49          4.158390e-03  2.456338e-01
orbit50          1.214398e-05  2.843877e-02
orbit51          2.109097e-05  7.300108e-02
orbit52          1.855943e-04  1.593674e-03
orbit53          8.880995e-06  9.000000e-03
orbit54          2.642008e-05  8.888889e-03
orbit55          0.000000e+00  0.000000e+00
orbit56          4.034299e-03  1.762223e-01
orbit57          0.000000e+00  1.714286e-02
orbit58          0.000000e+00  0.000000e+00
orbit59          0.000000e+00  4.553649e-19
orbit60          0.000000e+00  0.000000e+00
orbit61          0.000000e+00  0.000000e+00
orbit62          2.710176e-04  5.486057e-02
orbit63          0.000000e+00  0.000000e+00
orbit64          4.278990e-06  1.636364e-02
orbit65          0.000000e+00  1.333333e-02
orbit66          6.081494e-05  2.444250e-02
orbit67          0.000000e+00  0.000000e+00
orbit68          0.000000e+00  0.000000e+00
orbit69          0.000000e+00  0.000000e+00
orbit70          0.000000e+00  9.000000e-03
orbit71          0.000000e+00  0.000000e+00
orbit72          0.000000e+00  0.000000e+00
AP              -2.171081e-06  8.956616e-03
bet             -5.581071e-06  2.690925e-01
ecc              0.000000e+00  1.084202e-21
eccrad           1.310616e-05  1.555556e-02
close            9.904806e-05  7.189557e-02
constraint      -8.158504e-06  3.817712e-02
coreness         1.491418e-04  1.206267e-01
knn              3.680697e-05  6.843485e-02
hubscore         5.108782e-04  4.852383e-02
pagerank         9.772211e-04  1.272709e-01
trans           -4.352416e-06  4.111472e-02
evcent           1.219212e-04  8.260616e-02
first            5.463287e-07  1.839744e-02
upto_second      9.744440e-04  2.872686e-02
upto_third       8.271625e-04  8.940913e-02
upto_fourth      5.603275e-05  3.337500e-02
upto_fifth       2.405615e-05  6.469697e-02
upto_sixth       2.327480e-04  7.841941e-02
second           5.600041e-05  3.723643e-02
third            8.191789e-04  8.158532e-02
fourth           6.152436e-05  1.781489e-01
fifth            1.096945e-04  2.957634e-01
sixth            7.001880e-05  3.906544e-02
ratio1           6.459948e-06  1.309524e-02
ratio2           4.999054e-06  5.782849e-02
ratio3           1.636361e-03  3.247094e-02
ratio4           2.544957e-04  1.196944e-01
ratio5           4.574807e-05  1.087019e-01
ratio6           5.206014e-05  4.463876e-02
selfinter        2.000931e-05  6.769607e-02
walktrap_vertex  1.022697e-04  1.449747e-01
bigcom1          3.965951e-05  3.070500e-02
bigcom2          0.000000e+00  0.000000e+00
bigcom3          0.000000e+00  0.000000e+00
bigcom4          1.143769e-03  1.003775e-01
bigcom6          0.000000e+00  0.000000e+00
bigcom8          0.000000e+00  0.000000e+00
bigcom9          0.000000e+00  0.000000e+00
bigcom11         0.000000e+00  0.000000e+00
bigcom13         0.000000e+00  0.000000e+00
bigcom15         0.000000e+00  0.000000e+00
bigcom16         0.000000e+00  0.000000e+00
bigcom21         0.000000e+00  0.000000e+00
bigcom22         0.000000e+00  0.000000e+00
bigcom24         0.000000e+00  0.000000e+00
bigcom26         0.000000e+00  0.000000e+00
bigcom28         0.000000e+00  0.000000e+00
bigcom30         0.000000e+00  0.000000e+00
bigcom31         0.000000e+00  0.000000e+00
bigcom32         0.000000e+00  0.000000e+00
bigcom33         0.000000e+00  0.000000e+00
bigcom34         0.000000e+00  0.000000e+00
bigcom36         0.000000e+00  0.000000e+00
bigcom37         0.000000e+00  0.000000e+00
bigcom38         0.000000e+00  0.000000e+00
bigcom39         0.000000e+00  0.000000e+00
bigcom40         0.000000e+00  0.000000e+00
bigcom43         0.000000e+00  0.000000e+00
bigcom44         0.000000e+00  0.000000e+00
bigcom46         0.000000e+00  0.000000e+00
bigcom47         0.000000e+00  0.000000e+00
bigcom49         0.000000e+00  0.000000e+00
bigcom50         0.000000e+00  0.000000e+00
bigcom51         0.000000e+00  0.000000e+00
bigcom52         0.000000e+00  0.000000e+00
bigcom54         0.000000e+00  0.000000e+00
bigcom56         0.000000e+00  0.000000e+00
bigcom62         0.000000e+00  0.000000e+00
bigcom66         0.000000e+00  0.000000e+00
bigcom68         0.000000e+00  0.000000e+00
bigcom69         0.000000e+00  0.000000e+00
bigcom71         0.000000e+00  0.000000e+00
bigcom72         0.000000e+00  0.000000e+00
bigcom73         0.000000e+00  0.000000e+00
bigcom74         0.000000e+00  0.000000e+00
bigcom75         0.000000e+00  0.000000e+00
bigcom76         0.000000e+00  0.000000e+00
bigcom77         0.000000e+00  0.000000e+00
bigcom79         0.000000e+00  0.000000e+00
bigcom80         0.000000e+00  0.000000e+00
bigcom82         0.000000e+00  0.000000e+00
bigcom83         0.000000e+00  0.000000e+00
bigcom84         0.000000e+00  0.000000e+00
bigcom85         0.000000e+00  0.000000e+00
bigcom87         0.000000e+00  0.000000e+00
bigcom89         0.000000e+00  0.000000e+00
bigcom91         0.000000e+00  0.000000e+00
bigcom92         0.000000e+00  0.000000e+00
bigcom93         0.000000e+00  0.000000e+00
bigcom96         0.000000e+00  0.000000e+00
bigcom97         0.000000e+00  0.000000e+00
bigcom98         0.000000e+00  0.000000e+00
bigcom99         0.000000e+00  0.000000e+00
bigcom101        0.000000e+00  0.000000e+00
bigcom104        0.000000e+00  0.000000e+00
bigcom106        0.000000e+00  0.000000e+00
bigcom109        0.000000e+00  0.000000e+00
bigcom113        0.000000e+00  0.000000e+00
bigcom116        0.000000e+00  0.000000e+00
bigcom120        0.000000e+00  0.000000e+00
bigcom123        0.000000e+00  0.000000e+00
bigcom126        0.000000e+00  0.000000e+00
bigcom127        0.000000e+00  0.000000e+00
bigcom137        0.000000e+00  0.000000e+00
bigcom139        0.000000e+00  0.000000e+00
bigcom140        0.000000e+00  0.000000e+00
bigcom143        0.000000e+00  0.000000e+00
bigcom145        0.000000e+00  0.000000e+00
bigcom146        0.000000e+00  0.000000e+00
bigcom147        0.000000e+00  0.000000e+00
bigcom149        0.000000e+00  0.000000e+00
bigcom153        0.000000e+00  0.000000e+00
bigcom154        0.000000e+00  0.000000e+00
bigcom156        0.000000e+00  0.000000e+00
bigcom157        0.000000e+00  0.000000e+00
bigcom158        0.000000e+00  0.000000e+00
bigcom160        0.000000e+00  0.000000e+00
bigcom161        0.000000e+00  0.000000e+00
bigcom162        0.000000e+00  0.000000e+00
bigcom164        0.000000e+00  0.000000e+00
bigcom166        0.000000e+00  0.000000e+00
bigcom167        0.000000e+00  0.000000e+00
bigcom171        0.000000e+00  0.000000e+00
bigcom173        0.000000e+00  0.000000e+00
bigcom175        0.000000e+00  0.000000e+00
bigcom176        0.000000e+00  0.000000e+00
bigcom177        0.000000e+00  0.000000e+00
bigcom178        0.000000e+00  0.000000e+00
bigcom180        0.000000e+00  0.000000e+00
bigcom181        0.000000e+00  0.000000e+00
bigcom184        0.000000e+00  0.000000e+00
bigcom186        0.000000e+00  0.000000e+00
bigcom187        0.000000e+00  0.000000e+00
bigcom189        0.000000e+00  0.000000e+00
bigcom194        0.000000e+00  0.000000e+00
bigcom195        0.000000e+00  0.000000e+00
bigcom196        0.000000e+00  7.047319e-01
bigcom204        0.000000e+00  0.000000e+00
bigcom205        0.000000e+00  0.000000e+00
bigcom212        0.000000e+00  0.000000e+00
bigcom214        0.000000e+00  0.000000e+00
bigcom222        0.000000e+00  0.000000e+00
bigcom223        0.000000e+00  0.000000e+00
bigcom226        0.000000e+00  0.000000e+00
bigcom227        0.000000e+00  0.000000e+00
bigcom229        0.000000e+00  0.000000e+00
bigcom233        0.000000e+00  0.000000e+00
bigcom236        0.000000e+00  0.000000e+00
bigcom237        0.000000e+00  0.000000e+00
bigcom246        0.000000e+00  0.000000e+00
bigcom248        0.000000e+00  0.000000e+00
bigcom249        0.000000e+00  0.000000e+00
bigcom250        0.000000e+00  0.000000e+00
bigcom254        0.000000e+00  0.000000e+00
bigcom266        0.000000e+00  0.000000e+00
bigcom269        0.000000e+00  0.000000e+00
bigcom272        0.000000e+00  0.000000e+00
bigcom274        0.000000e+00  0.000000e+00
bigcom281        0.000000e+00  0.000000e+00
bigcom291        0.000000e+00  0.000000e+00
bigcom292        0.000000e+00  0.000000e+00
bigcom295        0.000000e+00  0.000000e+00
bigcom299        0.000000e+00  0.000000e+00
bigcom301        0.000000e+00  0.000000e+00
bigcom306        0.000000e+00  0.000000e+00
bigcom309        0.000000e+00  0.000000e+00
bigcom314        0.000000e+00  0.000000e+00
bigcom321        0.000000e+00  0.000000e+00
bigcom341        0.000000e+00  0.000000e+00
bigcom350        0.000000e+00  0.000000e+00
bigcom353        0.000000e+00  0.000000e+00
bigcom359        0.000000e+00  0.000000e+00
bigcom363        0.000000e+00  1.734723e-20
bigcom365        0.000000e+00  0.000000e+00
bigcom385        0.000000e+00  0.000000e+00
bigcom386        0.000000e+00  0.000000e+00
bigcom408        0.000000e+00  0.000000e+00
bigcom412        0.000000e+00  0.000000e+00
bigcom480        0.000000e+00  0.000000e+00
spin_vertex      0.000000e+00  2.222222e-02
membership_s1    0.000000e+00  0.000000e+00
membership_s3    0.000000e+00  0.000000e+00
membership_s4    4.199242e-06  1.164709e-01
membership_s5    1.316452e-05  1.121779e-02
membership_s6    0.000000e+00  0.000000e+00
membership_s7    0.000000e+00  0.000000e+00
membership_s8    0.000000e+00  0.000000e+00
membership_s9    0.000000e+00  0.000000e+00
membership_s11   0.000000e+00  0.000000e+00
membership_s12   0.000000e+00  0.000000e+00
membership_s14   0.000000e+00  0.000000e+00
membership_s15   0.000000e+00  0.000000e+00
membership_s16   3.496940e-05  7.624863e-02
membership_s17   0.000000e+00  0.000000e+00
membership_s18   0.000000e+00  0.000000e+00
membership_s20   0.000000e+00  0.000000e+00
membership_s21   0.000000e+00  0.000000e+00
membership_s22   0.000000e+00  0.000000e+00
membership_s24   0.000000e+00  0.000000e+00
membership_s25   0.000000e+00  0.000000e+00
membership_s26   0.000000e+00  0.000000e+00
membership_s27   0.000000e+00  0.000000e+00
membership_s28   0.000000e+00  0.000000e+00
membership_s30   0.000000e+00  0.000000e+00
membership_s31   0.000000e+00  0.000000e+00
membership_s32   1.559276e-04  3.218196e-02
membership_s33   0.000000e+00  0.000000e+00
membership_s36   7.969358e-05  1.246655e-01
membership_s37   0.000000e+00  0.000000e+00
V1               1.518068e-06  6.159534e-02
V2               9.513303e-05  1.285126e-01
pdi              2.172278e-05  1.637786e-01
adhesion         4.171452e-03  2.318919e-01
cohesion         3.999657e-03  2.471632e-01
inner            1.839045e-04  2.071958e-01
outer            5.439223e-05  6.556081e-02
ioratio          3.751970e-04  1.097261e-01
comsize          3.041055e-04  2.074760e-01
[1] "Dataset: low_CT Model GLM, run: 7 of 10 2015-06-22 18:31:55"
[1] "glmnet variable coefficients"
                         [,1]          [,2]
(Intercept)     -6.341801e+00 -7.692205e+00
graph0           1.061770e-39  5.062698e-03
graph1          -7.690842e-45 -4.750054e-06
graph2           1.051936e-39 -4.574157e-03
graph3           3.887906e-44  3.365324e-07
graph4          -3.047743e-46 -5.437187e-09
graph5           2.323215e-41  3.963639e-04
graph6           3.927178e-44 -8.945642e-07
graph7           1.559131e-41 -2.030194e-04
graph8           1.450570e-39 -9.905640e-03
graph9           9.452669e-46  4.690327e-09
graph10         -4.892130e-48 -1.251512e-10
graph11         -4.951944e-49 -7.808976e-12
graph12          7.339536e-46  1.246988e-08
graph13          2.031961e-44 -2.698629e-08
graph14         -8.901318e-47 -1.730175e-09
graph15          1.009397e-42 -3.019961e-05
graph16          3.236617e-45 -6.411651e-09
graph17          6.868555e-46 -6.679558e-09
graph18         -1.218454e-43 -1.145505e-05
graph19          1.048976e-43  2.366588e-06
graph20          6.994113e-43  1.395057e-05
graph21          6.952775e-43 -7.412818e-06
graph22          4.897573e-43  4.812070e-06
graph23          5.629058e-43  1.512076e-05
graph24          4.806406e-43 -3.820260e-05
graph25          1.074993e-41 -6.941242e-07
graph26          1.907816e-41  2.249060e-04
graph27         -4.996652e-41 -2.305371e-03
graph28          3.795981e-41 -2.923075e-04
graph29         -1.481798e-39 -1.069988e-01
orbit0           1.061770e-39  5.083732e-03
orbit1          -1.674826e-44 -4.787174e-06
orbit2           5.272833e-40  3.313721e-03
orbit3           1.051936e-39 -4.541101e-03
orbit4           3.609761e-44  2.487210e-07
orbit5           6.937546e-43  1.068427e-05
orbit6          -3.047806e-46 -5.426023e-09
orbit7           4.795131e-40  2.792046e-03
orbit8           2.323215e-41  3.970926e-04
orbit9           1.189839e-43  2.432784e-06
orbit10         -2.960398e-43 -2.057426e-05
orbit11          1.961326e-39  1.830727e-02
orbit12          1.562792e-41 -2.054433e-04
orbit13          5.785457e-40  1.576667e-03
orbit14          1.450570e-39 -9.840374e-03
orbit15          1.068316e-45  1.050574e-08
orbit16          4.684598e-44  4.893882e-07
orbit17          2.762250e-45 -1.485607e-07
orbit18          7.061598e-47 -7.714620e-09
orbit19         -8.540260e-48 -1.557275e-10
orbit20          5.447570e-46  1.599247e-08
orbit21          9.696733e-43  2.114828e-05
orbit22         -4.951944e-49 -7.816884e-12
orbit23          8.330480e-40  5.570568e-03
orbit24          1.356504e-45  2.872472e-08
orbit25         -1.760500e-45 -6.350802e-08
orbit26          8.119013e-44 -1.599561e-05
orbit27          3.167056e-44  2.213731e-07
orbit28          3.801871e-43  3.512640e-06
orbit29          1.732730e-44 -1.145907e-06
orbit30          3.670863e-42  7.657003e-05
orbit31         -8.030881e-47 -1.260660e-09
orbit32         -6.504820e-46 -1.879981e-08
orbit33          1.894290e-39  2.315142e-02
orbit34          1.009397e-42 -3.020161e-05
orbit35          7.526131e-46 -5.218725e-08
orbit36          5.262139e-43  1.571892e-05
orbit37          1.532820e-44  5.443391e-08
orbit38          2.321284e-41  4.134007e-04
orbit39          4.794080e-45  1.628002e-07
orbit40         -2.378598e-45 -1.612687e-07
orbit41         -9.404964e-43 -2.677879e-05
orbit42          4.099242e-39  8.697830e-02
orbit43         -1.223049e-43 -1.146067e-05
orbit44          2.717073e-38  3.885190e-01
orbit45          1.104687e-43  3.234836e-06
orbit46          4.784941e-43 -1.456274e-06
orbit47          3.492076e-41  2.588658e-05
orbit48         -7.505349e-43 -2.450439e-05
orbit49          7.069234e-43  1.432068e-05
orbit50         -9.242290e-42 -3.163792e-03
orbit51          2.121117e-42  1.531698e-05
orbit52         -2.046311e-43 -3.508966e-05
orbit53          1.614399e-42 -9.484965e-04
orbit54          4.897784e-43  4.805912e-06
orbit55         -1.152460e-39 -7.082459e-02
orbit56          5.512702e-43  1.537447e-05
orbit57          2.855294e-42  2.996494e-05
orbit58          7.282572e-39  5.030918e-02
orbit59          5.791651e-43 -3.946374e-05
orbit60         -1.303653e-41 -5.328067e-04
orbit61         -1.337117e-39 -5.057193e-02
orbit62          1.578317e-41  1.247989e-04
orbit63         -4.168972e-41 -4.746510e-03
orbit64         -1.241392e-41 -8.590199e-04
orbit65          1.901843e-41  1.482289e-04
orbit66          1.105048e-40  2.550230e-03
orbit67         -1.212021e-39 -4.604586e-02
orbit68         -4.998262e-41 -2.310135e-03
orbit69         -1.778916e-39 -4.960096e-02
orbit70          3.895661e-41 -2.850371e-04
orbit71         -8.340084e-40 -2.196058e-02
orbit72         -1.481798e-39 -1.070367e-01
AP               3.567950e-39 -3.618264e-02
bet              7.074879e-43  1.470523e-05
ecc              5.851532e-40  3.318951e-02
eccrad           3.510919e-39  1.991621e-01
close            1.526619e-39 -2.902954e-01
constraint      -3.464096e-39 -4.361494e-02
coreness         1.185374e-39  2.820119e-02
knn             -1.071671e-42 -1.928886e-05
hubscore         4.438329e-38  8.636493e-01
pagerank        -4.836985e-39 -5.819539e-01
trans           -5.393536e-40 -8.163267e-02
evcent           4.159947e-38  7.148508e-01
first            1.061770e-39  5.057652e-03
upto_second     -8.680959e-44 -6.148294e-06
upto_third       3.955643e-44 -2.642851e-06
upto_fourth     -1.870321e-44 -5.358237e-06
upto_fifth      -3.550358e-45  1.410775e-06
upto_sixth       2.254165e-43  1.564023e-05
second          -9.101936e-44 -6.165734e-06
third            6.624797e-44 -3.424998e-06
fourth          -1.150377e-43 -2.226915e-06
fifth            2.987729e-44  9.126174e-06
sixth            5.413341e-44  1.038238e-06
ratio1          -1.115401e-42 -2.010505e-05
ratio2          -2.617106e-42 -9.038397e-05
ratio3          -1.629540e-42 -1.699691e-04
ratio4          -2.347732e-42 -1.093560e-04
ratio5          -1.994772e-42 -7.856444e-05
ratio6           5.724236e-44  1.033070e-05
selfinter        5.807349e-39  2.477911e-01
walktrap_vertex  7.936409e-40  4.919241e-02
bigcom1          6.098405e-40  2.368093e-02
bigcom2         -1.776925e-39 -3.806628e-02
bigcom3         -1.807566e-39 -8.058251e-02
bigcom4          1.321945e-39  9.231597e-02
bigcom6         -1.776357e-39 -4.891454e-02
bigcom8         -1.803459e-39 -7.272117e-02
bigcom9         -1.784344e-39 -7.406256e-02
bigcom11        -1.778632e-39 -1.168512e-01
bigcom13        -1.780627e-39 -1.134148e-01
bigcom15        -1.781769e-39 -7.441289e-02
bigcom16        -1.777493e-39 -1.058281e-01
bigcom21        -1.788365e-39 -1.113147e-01
bigcom22        -1.800245e-39 -9.599953e-02
bigcom24        -1.776641e-39 -4.950169e-02
bigcom26        -1.783485e-39 -6.577549e-02
bigcom28        -1.804338e-39 -1.148117e-01
bigcom30        -1.786065e-39 -1.478538e-01
bigcom31        -1.776073e-39 -6.338728e-02
bigcom32        -1.779201e-39 -5.144472e-02
bigcom33        -1.776073e-39 -6.364581e-02
bigcom34        -1.776641e-39 -1.746556e-01
bigcom36        -1.778062e-39 -8.630947e-02
bigcom37        -1.776641e-39 -5.914273e-02
bigcom38        -1.779201e-39 -6.898128e-02
bigcom39        -1.778916e-39 -6.508084e-02
bigcom40         1.236918e-39  4.639535e-02
bigcom43        -1.777493e-39 -8.324306e-02
bigcom44        -1.797042e-39 -1.345586e-01
bigcom46        -1.778632e-39 -1.022542e-01
bigcom47        -1.777778e-39 -5.605201e-02
bigcom49        -1.777778e-39 -2.010750e-01
bigcom50        -1.778347e-39 -7.553462e-02
bigcom51        -1.776925e-39 -1.432874e-01
bigcom52        -1.776357e-39 -6.178916e-02
bigcom54        -1.776925e-39 -7.050590e-02
bigcom56        -1.777209e-39 -5.212224e-02
bigcom62        -1.776641e-39 -6.685637e-02
bigcom66        -1.776641e-39 -7.301112e-02
bigcom68        -1.776357e-39 -4.817660e-02
bigcom69        -1.778347e-39 -7.216197e-02
bigcom71        -1.779771e-39 -6.225513e-02
bigcom72        -1.777209e-39 -8.875050e-02
bigcom73        -1.776925e-39 -6.912566e-02
bigcom74        -1.777493e-39 -8.863112e-02
bigcom75        -1.776357e-39 -4.369278e-02
bigcom76        -1.776357e-39 -7.639558e-02
bigcom77        -1.776641e-39 -6.215930e-02
bigcom79        -1.776641e-39 -8.648260e-02
bigcom80        -1.776925e-39 -7.046616e-02
bigcom82        -1.777493e-39 -9.519038e-02
bigcom83        -1.776641e-39 -4.114187e-02
bigcom84        -1.776641e-39 -2.246320e-01
bigcom85        -1.777778e-39 -1.053394e-01
bigcom87        -1.777493e-39 -6.003917e-02
bigcom89        -1.776925e-39 -8.040368e-02
bigcom91        -1.776641e-39 -7.662421e-02
bigcom92        -1.778916e-39 -5.805936e-02
bigcom93        -1.776925e-39 -8.354084e-02
bigcom96        -1.776357e-39 -6.190263e-02
bigcom97        -1.778062e-39 -9.585512e-02
bigcom98        -1.777209e-39 -1.048183e-01
bigcom99        -1.777209e-39 -6.818870e-02
bigcom101       -1.777778e-39 -9.389770e-02
bigcom104       -1.778347e-39 -1.289572e-01
bigcom106       -1.777209e-39 -7.153751e-02
bigcom109       -1.777209e-39 -1.548150e-01
bigcom113       -1.777493e-39 -6.694421e-02
bigcom116       -1.778916e-39 -9.895508e-02
bigcom120       -1.776641e-39 -1.182803e-01
bigcom123       -1.777209e-39 -8.151569e-02
bigcom126       -1.776641e-39 -3.984002e-02
bigcom127       -1.776357e-39 -4.181168e-01
bigcom137       -1.777209e-39 -5.828575e-02
bigcom139       -1.776641e-39 -6.016041e-02
bigcom140       -1.776641e-39 -2.879528e-01
bigcom143       -1.777209e-39 -5.524088e-02
bigcom145       -1.776357e-39 -7.995450e-02
bigcom146       -1.776925e-39 -2.257390e-01
bigcom147       -1.777209e-39 -1.657557e-01
bigcom149       -1.776073e-39 -2.796032e-01
bigcom153       -1.777778e-39 -6.970121e-02
bigcom154       -1.778916e-39 -8.629983e-02
bigcom156       -1.776641e-39 -5.366034e-02
bigcom157       -1.776641e-39 -8.652655e-02
bigcom158       -1.776641e-39 -5.612208e-02
bigcom160       -1.777209e-39 -7.517283e-02
bigcom161       -1.776641e-39 -1.016303e-01
bigcom162       -1.776641e-39 -3.935492e-02
bigcom164       -1.776641e-39 -1.077470e-01
bigcom166       -1.778062e-39 -5.623404e-02
bigcom167       -1.778632e-39 -1.107446e-01
bigcom171       -1.776073e-39 -6.959617e-02
bigcom173       -1.776925e-39 -4.580590e-02
bigcom175       -1.776641e-39 -4.844688e-02
bigcom176       -1.776925e-39 -1.186893e-01
bigcom177       -1.776641e-39 -1.202302e-01
bigcom178       -1.777209e-39 -6.155798e-02
bigcom180       -1.776641e-39 -1.482614e-01
bigcom181       -1.777209e-39 -3.294981e-02
bigcom184       -1.776073e-39 -1.227428e-01
bigcom186       -1.776641e-39 -2.568300e-01
bigcom187       -1.776641e-39 -2.233956e-01
bigcom189       -1.777493e-39 -6.178098e-02
bigcom194       -1.776925e-39 -6.550131e-02
bigcom195       -1.776925e-39 -4.925286e-02
bigcom196        1.008486e-36  4.542630e+00
bigcom204       -1.778347e-39 -9.843733e-02
bigcom205       -1.776925e-39 -1.124506e-01
bigcom212       -1.776925e-39 -1.043632e-01
bigcom214       -1.777493e-39 -7.544582e-02
bigcom222       -1.776641e-39 -4.482545e-02
bigcom223        0.000000e+00  0.000000e+00
bigcom226       -1.776641e-39 -1.017194e-01
bigcom227       -1.776641e-39 -5.567320e-02
bigcom229       -1.776641e-39 -4.884147e-02
bigcom233       -1.776357e-39 -7.762209e-02
bigcom236       -1.776925e-39 -4.136247e-02
bigcom237       -1.776073e-39 -1.628227e-01
bigcom246       -1.776925e-39 -4.276668e-02
bigcom248       -1.777493e-39 -6.579910e-02
bigcom249       -1.776357e-39 -3.369781e-02
bigcom250       -1.776357e-39 -1.527980e-01
bigcom254       -1.776925e-39 -7.376587e-02
bigcom266       -1.776357e-39 -1.260997e-01
bigcom269       -1.777493e-39 -7.586951e-02
bigcom272       -1.776641e-39 -8.414196e-02
bigcom274       -1.779771e-39 -6.687931e-02
bigcom281       -1.776357e-39 -9.331497e-02
bigcom291       -1.776073e-39 -4.981601e-02
bigcom292       -1.776357e-39 -5.215746e-02
bigcom295       -1.776073e-39 -6.180827e-02
bigcom299       -1.776357e-39 -6.909035e-02
bigcom301       -1.777209e-39 -1.279143e-01
bigcom306       -1.776925e-39 -1.175221e-01
bigcom309       -1.777778e-39 -6.956881e-02
bigcom314       -1.776357e-39 -3.851951e-02
bigcom321       -1.778632e-39 -6.032036e-02
bigcom341       -1.776641e-39 -2.505578e-01
bigcom350       -1.776357e-39 -3.351315e-02
bigcom353       -1.776641e-39 -8.428452e-02
bigcom359       -1.776641e-39 -1.110862e-01
bigcom363       -1.776641e-39 -4.467342e-02
bigcom365       -1.776357e-39 -1.421657e-01
bigcom385       -1.776925e-39 -5.692407e-02
bigcom386       -1.776357e-39 -2.768158e-02
bigcom408       -1.778062e-39 -5.395774e-02
bigcom412       -1.776641e-39 -5.378117e-02
bigcom480       -1.777209e-39 -5.951214e-02
spin_vertex     -4.187588e-39 -3.657451e-02
membership_s1   -2.008516e-39 -9.489841e-02
membership_s3   -1.781483e-39 -1.941564e-01
membership_s4    1.263369e-39  7.575356e-02
membership_s5    4.687332e-40  7.504715e-02
membership_s6   -2.034257e-39 -6.434230e-02
membership_s7   -1.877194e-39 -8.531586e-02
membership_s8   -1.778916e-39 -1.380478e-01
membership_s9   -1.780341e-39 -1.099076e-01
membership_s11  -1.777778e-39 -1.144836e-01
membership_s12  -1.778062e-39 -8.397966e-02
membership_s14  -1.777209e-39 -1.714514e-01
membership_s15  -1.808155e-39 -7.070083e-02
membership_s16   9.021017e-38  1.142370e+00
membership_s17  -1.777778e-39 -1.507268e-01
membership_s18  -1.787789e-39 -9.174273e-02
membership_s20  -1.777493e-39 -7.081277e-02
membership_s21  -1.813171e-39 -7.092528e-02
membership_s22  -1.781198e-39 -7.067093e-02
membership_s24  -1.780912e-39 -7.891297e-02
membership_s25  -1.778632e-39 -7.663989e-02
membership_s26  -1.780056e-39 -5.089105e-01
membership_s27  -1.896094e-39 -9.194814e-02
membership_s28  -1.780341e-39 -1.388937e-01
membership_s30  -5.311160e-40 -2.642542e-02
membership_s31  -1.881326e-39 -8.000615e-02
membership_s32   7.240347e-39  2.442946e-01
membership_s33  -1.777209e-39 -1.047039e-01
membership_s36   2.194938e-39  1.455022e-01
membership_s37  -1.796461e-39 -9.046650e-02
V1               1.615648e-39  2.770986e-02
V2               2.464831e-39  1.346819e-01
pdi              4.921395e-35  1.260447e+03
adhesion        -8.287110e-44 -1.024443e-06
cohesion         1.657591e-43  2.042417e-06
inner            3.741421e-44 -1.261433e-06
outer            7.024458e-44 -9.718276e-07
ioratio          2.476565e-39  4.796520e-02
comsize          6.047753e-43  2.162116e-05
[1] "Dataset: low_CT Model GBM, run: 8 of 10 2015-06-22 18:33:16"
Iter   TrainDeviance   ValidDeviance   StepSize   Improve
     1        0.0796            -nan     0.0100   -0.0000

[1] "GBM variable coefficients"
                            var      rel.inf
comsize                 comsize 2.043508e+01
V1                           V1 1.975201e+01
orbit42                 orbit42 1.960235e+01
adhesion               adhesion 1.794333e+01
graph1                   graph1 1.507239e+01
orbit5                   orbit5 4.851578e+00
coreness               coreness 2.019127e+00
membership_s32   membership_s32 3.241300e-01
graph0                   graph0 3.605246e-29
graph2                   graph2 0.000000e+00
graph3                   graph3 0.000000e+00
graph4                   graph4 0.000000e+00
graph5                   graph5 0.000000e+00
graph6                   graph6 0.000000e+00
graph7                   graph7 0.000000e+00
graph8                   graph8 0.000000e+00
graph9                   graph9 0.000000e+00
graph10                 graph10 0.000000e+00
graph11                 graph11 0.000000e+00
graph12                 graph12 0.000000e+00
graph13                 graph13 0.000000e+00
graph14                 graph14 0.000000e+00
graph15                 graph15 0.000000e+00
graph16                 graph16 0.000000e+00
graph17                 graph17 0.000000e+00
graph18                 graph18 0.000000e+00
graph19                 graph19 0.000000e+00
graph20                 graph20 0.000000e+00
graph21                 graph21 0.000000e+00
graph22                 graph22 0.000000e+00
graph23                 graph23 0.000000e+00
graph24                 graph24 0.000000e+00
graph25                 graph25 0.000000e+00
graph26                 graph26 0.000000e+00
graph27                 graph27 0.000000e+00
graph28                 graph28 0.000000e+00
graph29                 graph29 0.000000e+00
orbit0                   orbit0 0.000000e+00
orbit1                   orbit1 0.000000e+00
orbit2                   orbit2 0.000000e+00
orbit3                   orbit3 0.000000e+00
orbit4                   orbit4 0.000000e+00
orbit6                   orbit6 0.000000e+00
orbit7                   orbit7 0.000000e+00
orbit8                   orbit8 0.000000e+00
orbit9                   orbit9 0.000000e+00
orbit10                 orbit10 0.000000e+00
orbit11                 orbit11 0.000000e+00
orbit12                 orbit12 0.000000e+00
orbit13                 orbit13 0.000000e+00
orbit14                 orbit14 0.000000e+00
orbit15                 orbit15 0.000000e+00
orbit16                 orbit16 0.000000e+00
orbit17                 orbit17 0.000000e+00
orbit18                 orbit18 0.000000e+00
orbit19                 orbit19 0.000000e+00
orbit20                 orbit20 0.000000e+00
orbit21                 orbit21 0.000000e+00
orbit22                 orbit22 0.000000e+00
orbit23                 orbit23 0.000000e+00
orbit24                 orbit24 0.000000e+00
orbit25                 orbit25 0.000000e+00
orbit26                 orbit26 0.000000e+00
orbit27                 orbit27 0.000000e+00
orbit28                 orbit28 0.000000e+00
orbit29                 orbit29 0.000000e+00
orbit30                 orbit30 0.000000e+00
orbit31                 orbit31 0.000000e+00
orbit32                 orbit32 0.000000e+00
orbit33                 orbit33 0.000000e+00
orbit34                 orbit34 0.000000e+00
orbit35                 orbit35 0.000000e+00
orbit36                 orbit36 0.000000e+00
orbit37                 orbit37 0.000000e+00
orbit38                 orbit38 0.000000e+00
orbit39                 orbit39 0.000000e+00
orbit40                 orbit40 0.000000e+00
orbit41                 orbit41 0.000000e+00
orbit43                 orbit43 0.000000e+00
orbit44                 orbit44 0.000000e+00
orbit45                 orbit45 0.000000e+00
orbit46                 orbit46 0.000000e+00
orbit47                 orbit47 0.000000e+00
orbit48                 orbit48 0.000000e+00
orbit49                 orbit49 0.000000e+00
orbit50                 orbit50 0.000000e+00
orbit51                 orbit51 0.000000e+00
orbit52                 orbit52 0.000000e+00
orbit53                 orbit53 0.000000e+00
orbit54                 orbit54 0.000000e+00
orbit55                 orbit55 0.000000e+00
orbit56                 orbit56 0.000000e+00
orbit57                 orbit57 0.000000e+00
orbit58                 orbit58 0.000000e+00
orbit59                 orbit59 0.000000e+00
orbit60                 orbit60 0.000000e+00
orbit61                 orbit61 0.000000e+00
orbit62                 orbit62 0.000000e+00
orbit63                 orbit63 0.000000e+00
orbit64                 orbit64 0.000000e+00
orbit65                 orbit65 0.000000e+00
orbit66                 orbit66 0.000000e+00
orbit67                 orbit67 0.000000e+00
orbit68                 orbit68 0.000000e+00
orbit69                 orbit69 0.000000e+00
orbit70                 orbit70 0.000000e+00
orbit71                 orbit71 0.000000e+00
orbit72                 orbit72 0.000000e+00
AP                           AP 0.000000e+00
bet                         bet 0.000000e+00
ecc                         ecc 0.000000e+00
eccrad                   eccrad 0.000000e+00
close                     close 0.000000e+00
constraint           constraint 0.000000e+00
knn                         knn 0.000000e+00
hubscore               hubscore 0.000000e+00
pagerank               pagerank 0.000000e+00
trans                     trans 0.000000e+00
evcent                   evcent 0.000000e+00
first                     first 0.000000e+00
upto_second         upto_second 0.000000e+00
upto_third           upto_third 0.000000e+00
upto_fourth         upto_fourth 0.000000e+00
upto_fifth           upto_fifth 0.000000e+00
upto_sixth           upto_sixth 0.000000e+00
second                   second 0.000000e+00
third                     third 0.000000e+00
fourth                   fourth 0.000000e+00
fifth                     fifth 0.000000e+00
sixth                     sixth 0.000000e+00
ratio1                   ratio1 0.000000e+00
ratio2                   ratio2 0.000000e+00
ratio3                   ratio3 0.000000e+00
ratio4                   ratio4 0.000000e+00
ratio5                   ratio5 0.000000e+00
ratio6                   ratio6 0.000000e+00
selfinter             selfinter 0.000000e+00
walktrap_vertex walktrap_vertex 0.000000e+00
bigcom1                 bigcom1 0.000000e+00
bigcom2                 bigcom2 0.000000e+00
bigcom3                 bigcom3 0.000000e+00
bigcom4                 bigcom4 0.000000e+00
bigcom6                 bigcom6 0.000000e+00
bigcom8                 bigcom8 0.000000e+00
bigcom9                 bigcom9 0.000000e+00
bigcom11               bigcom11 0.000000e+00
bigcom13               bigcom13 0.000000e+00
bigcom15               bigcom15 0.000000e+00
bigcom16               bigcom16 0.000000e+00
bigcom21               bigcom21 0.000000e+00
bigcom22               bigcom22 0.000000e+00
bigcom24               bigcom24 0.000000e+00
bigcom26               bigcom26 0.000000e+00
bigcom28               bigcom28 0.000000e+00
bigcom30               bigcom30 0.000000e+00
bigcom31               bigcom31 0.000000e+00
bigcom32               bigcom32 0.000000e+00
bigcom33               bigcom33 0.000000e+00
bigcom34               bigcom34 0.000000e+00
bigcom36               bigcom36 0.000000e+00
bigcom37               bigcom37 0.000000e+00
bigcom38               bigcom38 0.000000e+00
bigcom39               bigcom39 0.000000e+00
bigcom40               bigcom40 0.000000e+00
bigcom43               bigcom43 0.000000e+00
bigcom44               bigcom44 0.000000e+00
bigcom46               bigcom46 0.000000e+00
bigcom47               bigcom47 0.000000e+00
bigcom49               bigcom49 0.000000e+00
bigcom50               bigcom50 0.000000e+00
bigcom51               bigcom51 0.000000e+00
bigcom52               bigcom52 0.000000e+00
bigcom54               bigcom54 0.000000e+00
bigcom56               bigcom56 0.000000e+00
bigcom62               bigcom62 0.000000e+00
bigcom66               bigcom66 0.000000e+00
bigcom68               bigcom68 0.000000e+00
bigcom69               bigcom69 0.000000e+00
bigcom71               bigcom71 0.000000e+00
bigcom72               bigcom72 0.000000e+00
bigcom73               bigcom73 0.000000e+00
bigcom74               bigcom74 0.000000e+00
bigcom75               bigcom75 0.000000e+00
bigcom76               bigcom76 0.000000e+00
bigcom77               bigcom77 0.000000e+00
bigcom79               bigcom79 0.000000e+00
bigcom80               bigcom80 0.000000e+00
bigcom82               bigcom82 0.000000e+00
bigcom83               bigcom83 0.000000e+00
bigcom84               bigcom84 0.000000e+00
bigcom85               bigcom85 0.000000e+00
bigcom87               bigcom87 0.000000e+00
bigcom89               bigcom89 0.000000e+00
bigcom91               bigcom91 0.000000e+00
bigcom92               bigcom92 0.000000e+00
bigcom93               bigcom93 0.000000e+00
bigcom96               bigcom96 0.000000e+00
bigcom97               bigcom97 0.000000e+00
bigcom98               bigcom98 0.000000e+00
bigcom99               bigcom99 0.000000e+00
bigcom101             bigcom101 0.000000e+00
bigcom104             bigcom104 0.000000e+00
bigcom106             bigcom106 0.000000e+00
bigcom109             bigcom109 0.000000e+00
bigcom113             bigcom113 0.000000e+00
bigcom116             bigcom116 0.000000e+00
bigcom120             bigcom120 0.000000e+00
bigcom123             bigcom123 0.000000e+00
bigcom126             bigcom126 0.000000e+00
bigcom127             bigcom127 0.000000e+00
bigcom137             bigcom137 0.000000e+00
bigcom139             bigcom139 0.000000e+00
bigcom140             bigcom140 0.000000e+00
bigcom143             bigcom143 0.000000e+00
bigcom145             bigcom145 0.000000e+00
bigcom146             bigcom146 0.000000e+00
bigcom147             bigcom147 0.000000e+00
bigcom149             bigcom149 0.000000e+00
bigcom153             bigcom153 0.000000e+00
bigcom154             bigcom154 0.000000e+00
bigcom156             bigcom156 0.000000e+00
bigcom157             bigcom157 0.000000e+00
bigcom158             bigcom158 0.000000e+00
bigcom160             bigcom160 0.000000e+00
bigcom161             bigcom161 0.000000e+00
bigcom162             bigcom162 0.000000e+00
bigcom164             bigcom164 0.000000e+00
bigcom166             bigcom166 0.000000e+00
bigcom167             bigcom167 0.000000e+00
bigcom171             bigcom171 0.000000e+00
bigcom173             bigcom173 0.000000e+00
bigcom175             bigcom175 0.000000e+00
bigcom176             bigcom176 0.000000e+00
bigcom177             bigcom177 0.000000e+00
bigcom178             bigcom178 0.000000e+00
bigcom180             bigcom180 0.000000e+00
bigcom181             bigcom181 0.000000e+00
bigcom184             bigcom184 0.000000e+00
bigcom186             bigcom186 0.000000e+00
bigcom187             bigcom187 0.000000e+00
bigcom189             bigcom189 0.000000e+00
bigcom194             bigcom194 0.000000e+00
bigcom195             bigcom195 0.000000e+00
bigcom196             bigcom196 0.000000e+00
bigcom204             bigcom204 0.000000e+00
bigcom205             bigcom205 0.000000e+00
bigcom212             bigcom212 0.000000e+00
bigcom214             bigcom214 0.000000e+00
bigcom222             bigcom222 0.000000e+00
bigcom223             bigcom223 0.000000e+00
bigcom226             bigcom226 0.000000e+00
bigcom227             bigcom227 0.000000e+00
bigcom229             bigcom229 0.000000e+00
bigcom233             bigcom233 0.000000e+00
bigcom236             bigcom236 0.000000e+00
bigcom237             bigcom237 0.000000e+00
bigcom246             bigcom246 0.000000e+00
bigcom248             bigcom248 0.000000e+00
bigcom249             bigcom249 0.000000e+00
bigcom250             bigcom250 0.000000e+00
bigcom254             bigcom254 0.000000e+00
bigcom266             bigcom266 0.000000e+00
bigcom269             bigcom269 0.000000e+00
bigcom272             bigcom272 0.000000e+00
bigcom274             bigcom274 0.000000e+00
bigcom281             bigcom281 0.000000e+00
bigcom291             bigcom291 0.000000e+00
bigcom292             bigcom292 0.000000e+00
bigcom295             bigcom295 0.000000e+00
bigcom299             bigcom299 0.000000e+00
bigcom301             bigcom301 0.000000e+00
bigcom306             bigcom306 0.000000e+00
bigcom309             bigcom309 0.000000e+00
bigcom314             bigcom314 0.000000e+00
bigcom321             bigcom321 0.000000e+00
bigcom341             bigcom341 0.000000e+00
bigcom350             bigcom350 0.000000e+00
bigcom353             bigcom353 0.000000e+00
bigcom359             bigcom359 0.000000e+00
bigcom363             bigcom363 0.000000e+00
bigcom365             bigcom365 0.000000e+00
bigcom385             bigcom385 0.000000e+00
bigcom386             bigcom386 0.000000e+00
bigcom408             bigcom408 0.000000e+00
bigcom412             bigcom412 0.000000e+00
bigcom480             bigcom480 0.000000e+00
spin_vertex         spin_vertex 0.000000e+00
membership_s1     membership_s1 0.000000e+00
membership_s3     membership_s3 0.000000e+00
membership_s4     membership_s4 0.000000e+00
membership_s5     membership_s5 0.000000e+00
membership_s6     membership_s6 0.000000e+00
membership_s7     membership_s7 0.000000e+00
membership_s8     membership_s8 0.000000e+00
membership_s9     membership_s9 0.000000e+00
membership_s11   membership_s11 0.000000e+00
membership_s12   membership_s12 0.000000e+00
membership_s14   membership_s14 0.000000e+00
membership_s15   membership_s15 0.000000e+00
membership_s16   membership_s16 0.000000e+00
membership_s17   membership_s17 0.000000e+00
membership_s18   membership_s18 0.000000e+00
membership_s20   membership_s20 0.000000e+00
membership_s21   membership_s21 0.000000e+00
membership_s22   membership_s22 0.000000e+00
membership_s24   membership_s24 0.000000e+00
membership_s25   membership_s25 0.000000e+00
membership_s26   membership_s26 0.000000e+00
membership_s27   membership_s27 0.000000e+00
membership_s28   membership_s28 0.000000e+00
membership_s30   membership_s30 0.000000e+00
membership_s31   membership_s31 0.000000e+00
membership_s33   membership_s33 0.000000e+00
membership_s36   membership_s36 0.000000e+00
membership_s37   membership_s37 0.000000e+00
V2                           V2 0.000000e+00
pdi                         pdi 0.000000e+00
cohesion               cohesion 0.000000e+00
inner                     inner 0.000000e+00
outer                     outer 0.000000e+00
ioratio                 ioratio 0.000000e+00
[1] "Dataset: low_CT Model RF, run: 8 of 10 2015-06-22 18:33:17"
     |      Out-of-bag   |
Tree |      MSE  %Var(y) |
   1 |  0.00312   195.16 |
   2 |  0.00286   178.93 |
   3 | 0.002675   167.33 |
   4 |    0.003   187.65 |
   5 |  0.00276   172.68 |
   6 | 0.002646   165.56 |
   7 | 0.002546   159.29 |
   8 |  0.00252   157.63 |
   9 | 0.002452   153.39 |
  10 | 0.002416   151.12 |
  11 | 0.002419   151.36 |
  12 | 0.002376   148.66 |
  13 | 0.002122   132.74 |
  14 | 0.002109   131.92 |
  15 | 0.002055   128.55 |
  16 |  0.00203   127.00 |
  17 | 0.001967   123.06 |
  18 |  0.00195   121.99 |
  19 | 0.001936   121.11 |
  20 | 0.001946   121.71 |
  21 | 0.001909   119.43 |
  22 | 0.001898   118.74 |
  23 | 0.001892   118.36 |
  24 | 0.001866   116.72 |
  25 | 0.001854   116.01 |
  26 | 0.001856   116.12 |
  27 | 0.001851   115.78 |
  28 | 0.001843   115.28 |
  29 | 0.001846   115.47 |
  30 | 0.001844   115.39 |
  31 | 0.001838   114.97 |
  32 | 0.001823   114.04 |
  33 | 0.001829   114.42 |
  34 | 0.001822   113.99 |
  35 | 0.001817   113.66 |
  36 | 0.001813   113.41 |
  37 | 0.001806   112.96 |
  38 | 0.001799   112.57 |
  39 | 0.001807   113.02 |
  40 | 0.001806   112.96 |
  41 | 0.001808   113.12 |
  42 | 0.001812   113.37 |
  43 | 0.001805   112.93 |
  44 | 0.001794   112.21 |
  45 | 0.001799   112.52 |
  46 | 0.001793   112.17 |
  47 |  0.00179   111.97 |
  48 | 0.001783   111.52 |
  49 | 0.001782   111.51 |
  50 | 0.001776   111.09 |
  51 | 0.001774   110.95 |
  52 |  0.00177   110.75 |
  53 | 0.001769   110.65 |
  54 | 0.001767   110.55 |
  55 | 0.001768   110.60 |
  56 | 0.001767   110.57 |
  57 | 0.001764   110.38 |
  58 | 0.001759   110.03 |
  59 | 0.001755   109.78 |
  60 | 0.001755   109.77 |
  61 | 0.001751   109.55 |
  62 | 0.001754   109.72 |
  63 | 0.001754   109.74 |
  64 | 0.001754   109.75 |
  65 | 0.001754   109.74 |
  66 | 0.001751   109.55 |
  67 | 0.001745   109.19 |
  68 | 0.001743   109.07 |
  69 | 0.001743   109.03 |
  70 | 0.001746   109.22 |
  71 | 0.001749   109.39 |
  72 | 0.001752   109.58 |
  73 | 0.001753   109.66 |
  74 |  0.00175   109.50 |
  75 | 0.001751   109.55 |
  76 | 0.001741   108.90 |
  77 | 0.001745   109.18 |
  78 | 0.001743   109.02 |
  79 | 0.001744   109.11 |
  80 | 0.001747   109.32 |
  81 | 0.001744   109.10 |
  82 |  0.00175   109.47 |
  83 | 0.001755   109.82 |
  84 | 0.001755   109.78 |
  85 | 0.001753   109.64 |
  86 | 0.001754   109.72 |
  87 | 0.001756   109.86 |
  88 | 0.001755   109.78 |
  89 | 0.001755   109.77 |
  90 | 0.001752   109.62 |
  91 |  0.00175   109.49 |
  92 | 0.001749   109.42 |
  93 | 0.001754   109.73 |
  94 | 0.001755   109.79 |
  95 | 0.001757   109.91 |
  96 | 0.001754   109.73 |
  97 | 0.001756   109.88 |
  98 | 0.001756   109.85 |
  99 | 0.001758   109.97 |
 100 | 0.001756   109.87 |
[1] "Random Forest variable coefficients"
                      %IncMSE IncNodePurity
graph0           0.000000e+00  2.151057e-18
graph1           5.449740e-05  4.064448e-02
graph2           5.340938e-06  1.107843e-02
graph3           1.567371e-04  7.114286e-02
graph4           1.721961e-05  4.030420e-02
graph5           1.371520e-03  9.914879e-02
graph6           8.218313e-05  1.101218e-02
graph7           0.000000e+00  1.742424e-02
graph8           0.000000e+00  0.000000e+00
graph9           1.023346e-04  7.217193e-02
graph10          4.618456e-03  9.121250e-02
graph11          0.000000e+00  6.417799e-18
graph12          3.612680e-03  6.344790e-02
graph13          2.727317e-03  1.653348e-01
graph14          1.424256e-04  9.922481e-03
graph15          1.825863e-04  7.727446e-02
graph16          1.817113e-04  3.201428e-02
graph17          5.065102e-04  1.284244e-02
graph18          3.202572e-06  2.344273e-02
graph19          3.067801e-05  5.396202e-02
graph20          1.730567e-03  2.975751e-01
graph21          1.004628e-04  6.126797e-02
graph22          0.000000e+00  4.878910e-20
graph23          3.598549e-03  1.785203e-01
graph24          0.000000e+00  8.333333e-03
graph25          1.820953e-04  4.794058e-02
graph26          0.000000e+00  0.000000e+00
graph27          0.000000e+00  0.000000e+00
graph28          0.000000e+00  0.000000e+00
graph29          0.000000e+00  1.734723e-20
orbit0          -4.385965e-06  1.763889e-02
orbit1           0.000000e+00  3.437192e-18
orbit2           1.074345e-06  9.158841e-03
orbit3           0.000000e+00  1.500000e-02
orbit4           4.375215e-04  7.350712e-02
orbit5           1.667533e-04  7.908991e-02
orbit6           3.536623e-06  1.016667e-02
orbit7          -1.791615e-05  3.765415e-04
orbit8           5.601817e-04  6.812228e-02
orbit9           1.081366e-03  2.162201e-02
orbit10          3.118223e-04  6.159450e-02
orbit11          6.056202e-06  1.636757e-02
orbit12          0.000000e+00  4.119968e-19
orbit13          0.000000e+00  0.000000e+00
orbit14          0.000000e+00  0.000000e+00
orbit15          6.125807e-04  1.037771e-01
orbit16          7.301374e-05  8.297328e-02
orbit17          3.489574e-05  3.587821e-02
orbit18          8.338419e-04  1.179074e-01
orbit19          3.564519e-03  8.320320e-02
orbit20          4.323390e-06  2.116686e-02
orbit21          4.994914e-04  2.721713e-02
orbit22          8.754278e-05  4.628083e-02
orbit23          8.830022e-06  1.724951e-04
orbit24          2.074845e-03  8.841495e-03
orbit25          0.000000e+00  2.978845e-18
orbit26         -4.372540e-06  9.642857e-03
orbit27          1.135797e-03  1.708532e-01
orbit28          3.088864e-04  1.568098e-01
orbit29          4.397537e-05  1.400000e-02
orbit30          2.377813e-05  6.569452e-02
orbit31          3.476767e-05  2.019220e-02
orbit32          0.000000e+00  8.750000e-03
orbit33          0.000000e+00  3.252607e-21
orbit34          5.057869e-05  4.991848e-02
orbit35          4.315926e-06  9.090909e-03
orbit36          1.050803e-04  5.003337e-02
orbit37          0.000000e+00  2.565493e-18
orbit38          1.506332e-03  6.840715e-02
orbit39          2.659056e-04  4.919810e-02
orbit40          0.000000e+00  2.724058e-20
orbit41          3.452741e-05  3.392860e-03
orbit42          1.734305e-04  1.991277e-02
orbit43          1.762891e-05  9.642857e-03
orbit44          0.000000e+00  0.000000e+00
orbit45          8.130493e-04  2.989506e-02
orbit46          0.000000e+00  1.714286e-02
orbit47          0.000000e+00  2.927346e-20
orbit48          3.884333e-05  2.608696e-02
orbit49          2.497770e-03  1.762970e-01
orbit50          8.066520e-05  1.347203e-02
orbit51          4.268569e-04  2.694782e-02
orbit52          1.318681e-04  2.609993e-02
orbit53          1.304207e-05  3.263889e-02
orbit54          0.000000e+00  6.640738e-21
orbit55          0.000000e+00  0.000000e+00
orbit56          5.832985e-03  2.280776e-01
orbit57          0.000000e+00  3.957338e-20
orbit58          0.000000e+00  2.168404e-21
orbit59          0.000000e+00  8.333333e-03
orbit60          0.000000e+00  0.000000e+00
orbit61          0.000000e+00  0.000000e+00
orbit62          1.628870e-04  2.703274e-02
orbit63          0.000000e+00  1.463673e-20
orbit64          3.012048e-04  7.442732e-04
orbit65          0.000000e+00  2.931412e-19
orbit66          0.000000e+00  1.626303e-21
orbit67          0.000000e+00  0.000000e+00
orbit68          0.000000e+00  0.000000e+00
orbit69          0.000000e+00  0.000000e+00
orbit70          0.000000e+00  8.673617e-21
orbit71          0.000000e+00  0.000000e+00
orbit72          0.000000e+00  0.000000e+00
AP               0.000000e+00  0.000000e+00
bet              1.524151e-04  2.584736e-01
ecc              0.000000e+00  2.222222e-02
eccrad           4.385965e-06  9.375000e-03
close            1.417505e-04  5.628131e-02
constraint       8.036468e-06  3.263887e-02
coreness         1.544949e-04  1.927746e-01
knn              2.746181e-05  1.271684e-02
hubscore         2.957731e-03  9.036284e-02
pagerank         8.599889e-04  1.004633e-01
trans            0.000000e+00  2.111619e-18
evcent           3.882705e-04  1.198288e-01
first            4.327131e-06  1.600000e-02
upto_second      6.365523e-04  7.198082e-02
upto_third       3.313521e-03  1.000199e-01
upto_fourth      5.621123e-05  4.228889e-02
upto_fifth       1.044749e-04  9.230476e-02
upto_sixth       4.288165e-05  4.427602e-02
second           1.490246e-04  3.189820e-02
third            1.317455e-03  1.106280e-01
fourth           3.917344e-04  1.612083e-01
fifth            9.595689e-05  3.002154e-01
sixth            1.912800e-04  7.403344e-02
ratio1           6.108684e-05  8.326936e-02
ratio2           3.886634e-05  6.323135e-04
ratio3           8.087609e-04  8.401659e-02
ratio4           1.060322e-03  3.412557e-02
ratio5           6.272986e-05  1.319027e-01
ratio6           1.107330e-03  2.011877e-01
selfinter        4.736964e-05  6.647516e-02
walktrap_vertex  4.080448e-05  1.166460e-01
bigcom1          9.883270e-06  1.146155e-02
bigcom2          0.000000e+00  0.000000e+00
bigcom3          0.000000e+00  0.000000e+00
bigcom4          9.042108e-04  1.119927e-01
bigcom6          0.000000e+00  0.000000e+00
bigcom8          0.000000e+00  0.000000e+00
bigcom9          0.000000e+00  0.000000e+00
bigcom11         0.000000e+00  0.000000e+00
bigcom13         0.000000e+00  8.673617e-21
bigcom15         0.000000e+00  2.168404e-21
bigcom16         0.000000e+00  0.000000e+00
bigcom21         0.000000e+00  0.000000e+00
bigcom22         0.000000e+00  0.000000e+00
bigcom24         0.000000e+00  0.000000e+00
bigcom26         0.000000e+00  2.168404e-21
bigcom28         0.000000e+00  0.000000e+00
bigcom30         0.000000e+00  0.000000e+00
bigcom31         0.000000e+00  0.000000e+00
bigcom32         0.000000e+00  0.000000e+00
bigcom33         0.000000e+00  0.000000e+00
bigcom34         0.000000e+00  0.000000e+00
bigcom36         0.000000e+00  0.000000e+00
bigcom37         0.000000e+00  1.734723e-20
bigcom38         0.000000e+00  0.000000e+00
bigcom39         0.000000e+00  0.000000e+00
bigcom40         0.000000e+00  0.000000e+00
bigcom43         0.000000e+00  0.000000e+00
bigcom44         0.000000e+00  0.000000e+00
bigcom46         0.000000e+00  0.000000e+00
bigcom47         0.000000e+00  0.000000e+00
bigcom49         0.000000e+00  0.000000e+00
bigcom50         0.000000e+00  0.000000e+00
bigcom51         0.000000e+00  0.000000e+00
bigcom52         0.000000e+00  0.000000e+00
bigcom54         0.000000e+00  0.000000e+00
bigcom56         0.000000e+00  0.000000e+00
bigcom62         0.000000e+00  0.000000e+00
bigcom66         0.000000e+00  0.000000e+00
bigcom68         0.000000e+00  0.000000e+00
bigcom69         0.000000e+00  0.000000e+00
bigcom71         0.000000e+00  0.000000e+00
bigcom72         0.000000e+00  0.000000e+00
bigcom73         0.000000e+00  0.000000e+00
bigcom74         0.000000e+00  0.000000e+00
bigcom75         0.000000e+00  0.000000e+00
bigcom76         0.000000e+00  0.000000e+00
bigcom77         0.000000e+00  0.000000e+00
bigcom79         0.000000e+00  0.000000e+00
bigcom80         0.000000e+00  0.000000e+00
bigcom82         0.000000e+00  0.000000e+00
bigcom83         0.000000e+00  0.000000e+00
bigcom84         0.000000e+00  0.000000e+00
bigcom85         0.000000e+00  0.000000e+00
bigcom87         0.000000e+00  0.000000e+00
bigcom89         0.000000e+00  0.000000e+00
bigcom91         0.000000e+00  0.000000e+00
bigcom92         0.000000e+00  0.000000e+00
bigcom93         0.000000e+00  0.000000e+00
bigcom96         0.000000e+00  0.000000e+00
bigcom97         0.000000e+00  0.000000e+00
bigcom98         0.000000e+00  0.000000e+00
bigcom99         0.000000e+00  0.000000e+00
bigcom101        0.000000e+00  0.000000e+00
bigcom104        0.000000e+00  0.000000e+00
bigcom106        0.000000e+00  0.000000e+00
bigcom109        0.000000e+00  0.000000e+00
bigcom113        0.000000e+00  0.000000e+00
bigcom116        0.000000e+00  0.000000e+00
bigcom120        0.000000e+00  0.000000e+00
bigcom123        0.000000e+00  0.000000e+00
bigcom126        0.000000e+00  0.000000e+00
bigcom127        0.000000e+00  0.000000e+00
bigcom137        0.000000e+00  2.168404e-21
bigcom139        0.000000e+00  0.000000e+00
bigcom140        0.000000e+00  0.000000e+00
bigcom143        0.000000e+00  1.734723e-20
bigcom145        0.000000e+00  0.000000e+00
bigcom146        0.000000e+00  0.000000e+00
bigcom147        0.000000e+00  0.000000e+00
bigcom149        0.000000e+00  0.000000e+00
bigcom153        0.000000e+00  0.000000e+00
bigcom154        0.000000e+00  0.000000e+00
bigcom156        0.000000e+00  0.000000e+00
bigcom157        0.000000e+00  0.000000e+00
bigcom158        0.000000e+00  0.000000e+00
bigcom160        0.000000e+00  0.000000e+00
bigcom161        0.000000e+00  0.000000e+00
bigcom162        0.000000e+00  0.000000e+00
bigcom164        0.000000e+00  0.000000e+00
bigcom166        0.000000e+00  0.000000e+00
bigcom167        0.000000e+00  0.000000e+00
bigcom171        0.000000e+00  0.000000e+00
bigcom173        0.000000e+00  0.000000e+00
bigcom175        0.000000e+00  0.000000e+00
bigcom176        0.000000e+00  0.000000e+00
bigcom177        0.000000e+00  0.000000e+00
bigcom178        0.000000e+00  0.000000e+00
bigcom180        0.000000e+00  0.000000e+00
bigcom181        0.000000e+00  0.000000e+00
bigcom184        0.000000e+00  0.000000e+00
bigcom186        0.000000e+00  0.000000e+00
bigcom187        0.000000e+00  0.000000e+00
bigcom189        0.000000e+00  0.000000e+00
bigcom194        0.000000e+00  0.000000e+00
bigcom195        0.000000e+00  0.000000e+00
bigcom196        3.828263e-21  6.275269e-01
bigcom204        0.000000e+00  0.000000e+00
bigcom205        0.000000e+00  0.000000e+00
bigcom212        0.000000e+00  0.000000e+00
bigcom214        0.000000e+00  0.000000e+00
bigcom222        0.000000e+00  0.000000e+00
bigcom223        0.000000e+00  0.000000e+00
bigcom226        0.000000e+00  0.000000e+00
bigcom227        0.000000e+00  0.000000e+00
bigcom229        0.000000e+00  0.000000e+00
bigcom233        0.000000e+00  0.000000e+00
bigcom236        0.000000e+00  0.000000e+00
bigcom237        0.000000e+00  0.000000e+00
bigcom246        0.000000e+00  0.000000e+00
bigcom248        0.000000e+00  0.000000e+00
bigcom249        0.000000e+00  0.000000e+00
bigcom250        0.000000e+00  0.000000e+00
bigcom254        0.000000e+00  0.000000e+00
bigcom266        0.000000e+00  0.000000e+00
bigcom269        0.000000e+00  0.000000e+00
bigcom272        0.000000e+00  0.000000e+00
bigcom274        0.000000e+00  0.000000e+00
bigcom281        0.000000e+00  0.000000e+00
bigcom291        0.000000e+00  0.000000e+00
bigcom292        0.000000e+00  0.000000e+00
bigcom295        0.000000e+00  0.000000e+00
bigcom299        0.000000e+00  0.000000e+00
bigcom301        0.000000e+00  0.000000e+00
bigcom306        0.000000e+00  0.000000e+00
bigcom309        0.000000e+00  0.000000e+00
bigcom314        0.000000e+00  0.000000e+00
bigcom321        0.000000e+00  0.000000e+00
bigcom341        0.000000e+00  0.000000e+00
bigcom350        0.000000e+00  1.734723e-20
bigcom353        0.000000e+00  0.000000e+00
bigcom359        0.000000e+00  0.000000e+00
bigcom363        0.000000e+00  0.000000e+00
bigcom365        0.000000e+00  0.000000e+00
bigcom385        0.000000e+00  0.000000e+00
bigcom386        0.000000e+00  0.000000e+00
bigcom408        0.000000e+00  0.000000e+00
bigcom412        0.000000e+00  0.000000e+00
bigcom480        0.000000e+00  0.000000e+00
spin_vertex      1.740112e-05  3.090476e-02
membership_s1    0.000000e+00  2.032879e-22
membership_s3    0.000000e+00  0.000000e+00
membership_s4   -5.835404e-06  2.691698e-02
membership_s5   -4.476243e-06  2.183339e-02
membership_s6    0.000000e+00  3.252607e-21
membership_s7    0.000000e+00  0.000000e+00
membership_s8    0.000000e+00  2.168404e-21
membership_s9    0.000000e+00  0.000000e+00
membership_s11   0.000000e+00  0.000000e+00
membership_s12   0.000000e+00  0.000000e+00
membership_s14   0.000000e+00  0.000000e+00
membership_s15   0.000000e+00  0.000000e+00
membership_s16   0.000000e+00  0.000000e+00
membership_s17   0.000000e+00  0.000000e+00
membership_s18   0.000000e+00  0.000000e+00
membership_s20   0.000000e+00  0.000000e+00
membership_s21   0.000000e+00  8.673617e-21
membership_s22   0.000000e+00  0.000000e+00
membership_s24   0.000000e+00  0.000000e+00
membership_s25   0.000000e+00  0.000000e+00
membership_s26   0.000000e+00  0.000000e+00
membership_s27   0.000000e+00  0.000000e+00
membership_s28   0.000000e+00  0.000000e+00
membership_s30   0.000000e+00  0.000000e+00
membership_s31   0.000000e+00  0.000000e+00
membership_s32   9.199571e-05  3.192565e-02
membership_s33   0.000000e+00  0.000000e+00
membership_s36   1.067183e-04  6.395548e-02
membership_s37   0.000000e+00  0.000000e+00
V1               8.668466e-05  1.808588e-01
V2               1.267654e-04  1.097176e-01
pdi             -1.737251e-05  8.187131e-02
adhesion         4.016394e-03  1.821773e-01
cohesion         3.884604e-03  2.631738e-01
inner            7.460464e-04  1.575417e-01
outer            6.181598e-04  9.291945e-02
ioratio          2.591996e-04  8.390825e-02
comsize          3.878460e-04  3.489872e-01
[1] "Dataset: low_CT Model GLM, run: 8 of 10 2015-06-22 18:33:51"
[1] "glmnet variable coefficients"
                         [,1]          [,2]
(Intercept)     -6.435509e+00 -8.111836e+00
graph0           8.291660e-40  6.932791e-03
graph1          -4.810078e-44 -4.208443e-06
graph2           2.897849e-40 -7.589369e-03
graph3           2.202735e-44  2.310694e-07
graph4          -2.177363e-46 -3.865300e-09
graph5           2.461437e-41  4.846924e-04
graph6          -5.159911e-44 -9.896035e-07
graph7          -1.445728e-41 -7.010926e-04
graph8          -9.361620e-40 -4.225378e-02
graph9           6.014130e-46  2.921804e-09
graph10         -4.252551e-48 -8.298401e-11
graph11         -3.438281e-49 -5.273508e-12
graph12          1.044655e-48  1.103653e-08
graph13          4.910108e-45 -2.426593e-07
graph14         -7.075761e-47 -1.202424e-09
graph15          1.169356e-42 -3.389876e-05
graph16          3.123006e-45 -7.253587e-09
graph17         -3.328229e-45 -1.121819e-08
graph18         -3.720987e-43 -1.608684e-05
graph19          2.990779e-44  2.172659e-06
graph20          7.276505e-43  1.561380e-05
graph21          5.118455e-43 -3.937634e-06
graph22         -2.729174e-43 -7.876567e-06
graph23          2.413230e-43  1.694980e-05
graph24         -1.172436e-42 -4.996765e-05
graph25          1.244619e-41  1.639030e-05
graph26         -5.389185e-42 -2.188484e-04
graph27         -4.606305e-41 -2.097548e-03
graph28         -2.839029e-41 -3.798564e-04
graph29         -1.618752e-39 -1.687690e-02
orbit0           8.291660e-40  6.956911e-03
orbit1          -5.601548e-44 -4.266719e-06
orbit2           4.471875e-40  4.451395e-03
orbit3           2.897849e-40 -7.568992e-03
orbit4           1.691126e-44  9.616259e-08
orbit5           6.395172e-43  1.259703e-05
orbit6          -2.177430e-46 -3.852762e-09
orbit7           4.968698e-40  4.514689e-03
orbit8           2.461437e-41  4.857375e-04
orbit9           3.616397e-44  3.499322e-06
orbit10         -6.572516e-43 -2.790960e-05
orbit11          8.735559e-40  1.704299e-02
orbit12         -1.487425e-41 -7.145333e-04
orbit13          6.518668e-40  1.085470e-02
orbit14         -9.361620e-40 -4.224735e-02
orbit15          6.008628e-46  8.651393e-09
orbit16          3.789346e-44  3.650705e-07
orbit17          3.324247e-45 -1.559811e-07
orbit18         -7.568452e-47 -1.178978e-08
orbit19         -6.862226e-48 -1.014194e-10
orbit20          5.653216e-46  2.095989e-08
orbit21          9.964773e-43  2.472394e-05
orbit22         -3.438281e-49 -5.288891e-12
orbit23          8.549711e-40  2.718514e-03
orbit24          4.264600e-46  2.775869e-08
orbit25         -2.611180e-45 -7.067497e-08
orbit26         -3.231048e-43 -2.495045e-05
orbit27          1.673302e-44  1.428221e-07
orbit28          3.092946e-43  1.920995e-06
orbit29         -3.955125e-44 -2.346979e-06
orbit30          2.872030e-42  1.059163e-04
orbit31         -5.834905e-47 -6.325050e-10
orbit32         -6.390012e-46 -1.845239e-08
orbit33          1.889359e-39  5.812691e-02
orbit34          1.169356e-42 -3.387148e-05
orbit35         -2.628213e-46 -7.722714e-08
orbit36          5.660096e-43  2.126729e-05
orbit37          1.776878e-44  1.051723e-07
orbit38          2.314853e-41  3.826220e-04
orbit39          1.282316e-45  2.393673e-07
orbit40         -9.973392e-45 -2.457523e-07
orbit41         -8.611074e-43 -2.780884e-05
orbit42          4.172707e-39  1.519511e-01
orbit43         -3.720921e-43 -1.608897e-05
orbit44         -9.889690e-40 -8.921256e-02
orbit45          5.749912e-44  3.718926e-06
orbit46         -2.857567e-43 -1.372712e-05
orbit47         -1.045115e-41 -8.567621e-04
orbit48         -6.667377e-43 -2.745200e-05
orbit49          7.357775e-43  1.612610e-05
orbit50         -6.640365e-42 -3.827651e-03
orbit51          2.374175e-42  3.022356e-05
orbit52         -1.002170e-42 -4.173827e-05
orbit53          4.515135e-42 -4.833298e-04
orbit54         -2.729098e-43 -7.877465e-06
orbit55         -1.065916e-39 -1.196211e-01
orbit56          2.677351e-43  1.794786e-05
orbit57         -1.312905e-42 -2.564896e-05
orbit58         -8.667980e-40 -7.533298e-02
orbit59         -1.229212e-42 -5.257135e-05
orbit60         -1.190421e-41 -4.678396e-04
orbit61         -1.174289e-39 -6.851393e-02
orbit62          1.807392e-41  1.342709e-04
orbit63         -3.741603e-41 -3.908629e-03
orbit64         -9.684678e-42 -8.565316e-04
orbit65         -6.492318e-42 -2.810032e-04
orbit66         -1.232461e-41 -2.154851e-04
orbit67         -1.149713e-39 -4.412320e-02
orbit68         -4.607112e-41 -2.095946e-03
orbit69         -1.620310e-39 -9.324130e-02
orbit70         -2.842026e-41 -3.792746e-04
orbit71         -8.247324e-40 -1.365915e-02
orbit72         -1.618752e-39 -1.687659e-02
AP               3.787098e-39 -3.968435e-02
bet              4.439378e-43  1.071342e-05
ecc              7.133994e-40  4.595798e-02
eccrad           4.280396e-39  2.757738e-01
close           -2.839863e-39 -3.761349e-01
constraint      -2.912046e-39 -5.572324e-02
coreness         1.057627e-39  3.569454e-02
knn             -9.806777e-43 -2.022792e-05
hubscore         1.992760e-38  1.042205e+00
pagerank        -4.407600e-39 -7.894745e-01
trans           -1.413949e-39 -9.639687e-02
evcent           1.743710e-38  8.390535e-01
first            8.291660e-40  6.926987e-03
upto_second     -8.666675e-44 -5.197791e-06
upto_third      -1.822795e-44 -3.844759e-06
upto_fourth     -6.269381e-44 -6.362127e-06
upto_fifth      -5.082674e-44  1.608822e-06
upto_sixth       1.614794e-43  1.861045e-05
second          -9.001460e-44 -5.219622e-06
third           -1.992885e-44 -5.284408e-06
fourth          -5.502316e-44 -1.221664e-06
fifth            9.160944e-44  1.078502e-05
sixth            1.235949e-43  2.050971e-06
ratio1          -1.002801e-42 -2.097894e-05
ratio2          -2.044453e-42 -9.639969e-05
ratio3          -1.032666e-42 -2.332428e-04
ratio4          -2.166737e-42 -1.948532e-04
ratio5          -1.796675e-42 -1.175424e-04
ratio6           1.396199e-43  1.700407e-05
selfinter        5.800278e-39  3.049492e-01
walktrap_vertex  1.183209e-39  6.957219e-02
bigcom1          8.149647e-40  2.345137e-02
bigcom2         -1.619271e-39 -5.220426e-02
bigcom3         -1.643777e-39 -9.991199e-02
bigcom4          1.483555e-39  1.251714e-01
bigcom6         -1.617715e-39 -6.010390e-02
bigcom8         -1.641373e-39 -9.288885e-02
bigcom9         -1.624479e-39 -9.992223e-02
bigcom11        -1.619271e-39 -1.655817e-01
bigcom13        -1.622392e-39 -1.446394e-01
bigcom15        -1.622131e-39 -7.300493e-02
bigcom16        -1.618752e-39 -1.503585e-01
bigcom21        -1.628932e-39 -1.182177e-01
bigcom22        -1.638976e-39 -1.245616e-01
bigcom24        -1.618233e-39 -4.681644e-02
bigcom26        -1.624479e-39 -8.450742e-02
bigcom28        -1.642174e-39 -1.275943e-01
bigcom30        -1.626834e-39 -1.791376e-01
bigcom31        -1.617715e-39 -5.975301e-02
bigcom32        -1.620050e-39 -6.114588e-02
bigcom33        -1.617974e-39 -1.109521e-01
bigcom34        -1.618492e-39 -2.739250e-01
bigcom36        -1.618752e-39 -1.455453e-01
bigcom37        -1.617715e-39 -6.955318e-02
bigcom38        -1.620570e-39 -9.231088e-02
bigcom39        -1.620050e-39 -1.326499e-01
bigcom40         1.422646e-39  6.929587e-02
bigcom43        -1.618752e-39 -1.078967e-01
bigcom44        -1.635791e-39 -1.636413e-01
bigcom46        -1.619790e-39 -1.374058e-01
bigcom47        -1.619271e-39 -8.245079e-02
bigcom49        -1.619011e-39 -1.250542e-01
bigcom50        -1.619011e-39 -8.845995e-02
bigcom51        -1.618233e-39 -2.051416e-01
bigcom52        -1.617715e-39 -9.010179e-02
bigcom54        -1.617974e-39 -1.019461e-01
bigcom56        -1.618233e-39 -6.169407e-02
bigcom62        -1.617974e-39 -8.913881e-02
bigcom66        -1.618492e-39 -9.709303e-02
bigcom68        -1.618233e-39 -5.767523e-02
bigcom69        -1.619530e-39 -9.438033e-02
bigcom71        -1.620570e-39 -6.386467e-02
bigcom72        -1.618752e-39 -1.060316e-01
bigcom73        -1.618233e-39 -9.485465e-02
bigcom74        -1.618752e-39 -9.228120e-02
bigcom75        -1.617715e-39 -5.163900e-02
bigcom76        -1.618492e-39 -9.528958e-02
bigcom77        -1.618233e-39 -8.276966e-02
bigcom79        -1.618233e-39 -1.195818e-01
bigcom80        -1.618233e-39 -1.030038e-01
bigcom82        -1.618752e-39 -1.213154e-01
bigcom83        -1.617715e-39 -3.927342e-02
bigcom84        -1.617974e-39 -2.722411e-01
bigcom85        -1.618492e-39 -1.318113e-01
bigcom87        -1.618492e-39 -7.943004e-02
bigcom89        -1.617974e-39 -1.161395e-01
bigcom91        -1.617715e-39 -6.170101e-02
bigcom92        -1.620310e-39 -6.875946e-02
bigcom93        -1.617974e-39 -1.180478e-01
bigcom96        -1.617715e-39 -7.170907e-02
bigcom97        -1.618492e-39 -1.284170e-01
bigcom98        -1.618233e-39 -1.515694e-01
bigcom99        -1.618233e-39 -9.686257e-02
bigcom101       -1.618752e-39 -8.811111e-02
bigcom104       -1.619530e-39 -1.656747e-01
bigcom106       -1.618752e-39 -1.089541e-01
bigcom109       -1.617974e-39 -1.643672e-01
bigcom113       -1.618233e-39 -7.801519e-02
bigcom116       -1.621090e-39 -5.983733e-02
bigcom120       -1.617715e-39 -1.934376e-01
bigcom123       -1.617974e-39 -8.708651e-02
bigcom126       -1.617974e-39 -4.551283e-02
bigcom127       -1.617715e-39 -9.590718e-02
bigcom137       -1.618492e-39 -7.201586e-02
bigcom139       -1.617715e-39 -5.162987e-02
bigcom140       -1.618233e-39 -3.609357e-01
bigcom143       -1.618233e-39 -7.754162e-02
bigcom145       -1.618233e-39 -7.806877e-02
bigcom146       -1.618492e-39 -3.261739e-01
bigcom147       -1.618233e-39 -2.558827e-01
bigcom149       -1.617456e-39 -4.170552e-02
bigcom153       -1.618752e-39 -9.306343e-02
bigcom154       -1.620310e-39 -1.070604e-01
bigcom156       -1.617715e-39 -6.451544e-02
bigcom157       -1.617974e-39 -1.065318e-01
bigcom158       -1.617974e-39 -7.375094e-02
bigcom160       -1.618492e-39 -9.214732e-02
bigcom161       -1.617974e-39 -1.611350e-01
bigcom162       -1.617456e-39 -5.033184e-02
bigcom164       -1.618233e-39 -1.537149e-01
bigcom166       -1.618752e-39 -7.463539e-02
bigcom167       -1.620050e-39 -1.844633e-01
bigcom171       -1.617456e-39 -9.289878e-02
bigcom173       -1.618492e-39 -7.386825e-02
bigcom175       -1.617974e-39 -5.844338e-02
bigcom176       -1.618233e-39 -1.558186e-01
bigcom177       -1.618233e-39 -1.641495e-01
bigcom178       -1.618233e-39 -8.489121e-02
bigcom180       -1.617715e-39 -1.163440e-01
bigcom181       -1.618752e-39 -4.173651e-02
bigcom184       -1.617974e-39 -2.076318e-01
bigcom186       -1.617974e-39 -3.414941e-01
bigcom187       -1.617974e-39 -3.198081e-01
bigcom189       -1.618752e-39 -8.596987e-02
bigcom194       -1.618492e-39 -8.629500e-02
bigcom195       -1.617974e-39 -5.975951e-02
bigcom196        5.035946e-37  3.125127e+00
bigcom204       -1.619530e-39 -1.157649e-01
bigcom205       -1.618233e-39 -7.384779e-02
bigcom212       -1.618233e-39 -1.161668e-01
bigcom214       -1.618492e-39 -9.734230e-02
bigcom222       -1.617974e-39 -4.900921e-02
bigcom223        0.000000e+00  0.000000e+00
bigcom226       -1.617974e-39 -1.689364e-01
bigcom227       -1.617974e-39 -6.558982e-02
bigcom229       -1.618233e-39 -5.591326e-02
bigcom233       -1.617715e-39 -1.174476e-01
bigcom236       -1.618233e-39 -4.779667e-02
bigcom237       -1.617456e-39 -1.662556e-01
bigcom246       -1.618233e-39 -4.596607e-02
bigcom248       -1.619011e-39 -7.952431e-02
bigcom249       -1.617715e-39 -3.832920e-02
bigcom250       -1.617974e-39 -1.993969e-01
bigcom254       -1.618492e-39 -1.152676e-01
bigcom266       -1.617715e-39 -1.670511e-01
bigcom269       -1.619271e-39 -1.032055e-01
bigcom272       -1.618233e-39 -1.003251e-01
bigcom274       -1.621610e-39 -7.575808e-02
bigcom281       -1.617974e-39 -1.527081e-01
bigcom291       -1.617456e-39 -6.083424e-02
bigcom292       -1.617974e-39 -7.116288e-02
bigcom295        0.000000e+00  0.000000e+00
bigcom299       -1.617715e-39 -7.812027e-02
bigcom301       -1.618492e-39 -1.797329e-01
bigcom306       -1.618233e-39 -1.469784e-01
bigcom309       -1.618752e-39 -8.388969e-02
bigcom314       -1.617456e-39 -1.693330e-02
bigcom321       -1.619271e-39 -8.549779e-02
bigcom341       -1.617974e-39 -3.567826e-01
bigcom350       -1.617715e-39 -2.791851e-02
bigcom353       -1.617974e-39 -1.008438e-01
bigcom359       -1.617715e-39 -2.224862e-01
bigcom363       -1.618233e-39 -5.494923e-02
bigcom365       -1.617715e-39 -2.223210e-01
bigcom385       -1.618233e-39 -7.450839e-02
bigcom386       -1.617715e-39 -3.047021e-02
bigcom408       -1.619011e-39 -7.052790e-02
bigcom412       -1.618492e-39 -5.892487e-02
bigcom480       -1.618492e-39 -7.439951e-02
spin_vertex     -2.744881e-39 -2.872724e-02
membership_s1   -1.825264e-39 -1.173762e-01
membership_s3   -1.622131e-39 -2.089021e-01
membership_s4    1.411502e-39  1.135285e-01
membership_s5    6.196462e-40  1.005836e-01
membership_s6   -1.844933e-39 -7.658856e-02
membership_s7   -1.706540e-39 -1.133803e-01
membership_s8   -1.619790e-39 -2.050682e-01
membership_s9   -1.621350e-39 -1.444028e-01
membership_s11  -1.619530e-39 -1.216944e-01
membership_s12  -1.619530e-39 -1.037709e-01
membership_s14  -1.618752e-39 -1.842395e-01
membership_s15  -1.645116e-39 -8.098830e-02
membership_s16  -1.619790e-39 -1.490901e-01
membership_s17  -1.619271e-39 -1.225003e-01
membership_s18  -1.628670e-39 -1.072594e-01
membership_s20  -1.618233e-39 -8.159655e-02
membership_s21  -1.651301e-39 -8.885662e-02
membership_s22  -1.621871e-39 -9.416261e-02
membership_s24  -1.622652e-39 -9.489417e-02
membership_s25  -1.619530e-39 -1.052248e-01
membership_s26  -1.621610e-39 -4.494247e-01
membership_s27  -1.730811e-39 -1.131085e-01
membership_s28  -1.621090e-39 -1.481967e-01
membership_s30  -3.642353e-40 -3.060502e-02
membership_s31  -1.716399e-39 -1.055019e-01
membership_s32   7.054251e-39  2.882306e-01
membership_s33  -1.618752e-39 -1.307622e-01
membership_s36   2.469749e-39  1.871252e-01
membership_s37  -1.635791e-39 -1.156534e-01
V1               1.349598e-39  2.798107e-02
V2               2.249679e-39  1.654903e-01
pdi              4.908695e-35  1.506585e+03
adhesion        -7.457767e-44 -1.434747e-06
cohesion         1.491777e-43  2.842928e-06
inner            2.106316e-44 -2.133232e-06
outer            5.319281e-44 -2.286525e-06
ioratio          2.535035e-39  5.016951e-02
comsize          6.053595e-43  3.348315e-05
[1] "Dataset: low_CT Model GBM, run: 9 of 10 2015-06-22 18:35:11"
Iter   TrainDeviance   ValidDeviance   StepSize   Improve
     1        0.0797            -nan     0.0100   -0.0001

[1] "GBM variable coefficients"
                            var      rel.inf
graph20                 graph20 2.854571e+01
coreness               coreness 2.703424e+01
orbit2                   orbit2 2.650218e+01
orbit66                 orbit66 1.655078e+01
cohesion               cohesion 1.367084e+00
graph1                   graph1 2.073394e-28
graph3                   graph3 5.239914e-29
graph4                   graph4 2.417719e-29
graph0                   graph0 0.000000e+00
graph2                   graph2 0.000000e+00
graph5                   graph5 0.000000e+00
graph6                   graph6 0.000000e+00
graph7                   graph7 0.000000e+00
graph8                   graph8 0.000000e+00
graph9                   graph9 0.000000e+00
graph10                 graph10 0.000000e+00
graph11                 graph11 0.000000e+00
graph12                 graph12 0.000000e+00
graph13                 graph13 0.000000e+00
graph14                 graph14 0.000000e+00
graph15                 graph15 0.000000e+00
graph16                 graph16 0.000000e+00
graph17                 graph17 0.000000e+00
graph18                 graph18 0.000000e+00
graph19                 graph19 0.000000e+00
graph21                 graph21 0.000000e+00
graph22                 graph22 0.000000e+00
graph23                 graph23 0.000000e+00
graph24                 graph24 0.000000e+00
graph25                 graph25 0.000000e+00
graph26                 graph26 0.000000e+00
graph27                 graph27 0.000000e+00
graph28                 graph28 0.000000e+00
graph29                 graph29 0.000000e+00
orbit0                   orbit0 0.000000e+00
orbit1                   orbit1 0.000000e+00
orbit3                   orbit3 0.000000e+00
orbit4                   orbit4 0.000000e+00
orbit5                   orbit5 0.000000e+00
orbit6                   orbit6 0.000000e+00
orbit7                   orbit7 0.000000e+00
orbit8                   orbit8 0.000000e+00
orbit9                   orbit9 0.000000e+00
orbit10                 orbit10 0.000000e+00
orbit11                 orbit11 0.000000e+00
orbit12                 orbit12 0.000000e+00
orbit13                 orbit13 0.000000e+00
orbit14                 orbit14 0.000000e+00
orbit15                 orbit15 0.000000e+00
orbit16                 orbit16 0.000000e+00
orbit17                 orbit17 0.000000e+00
orbit18                 orbit18 0.000000e+00
orbit19                 orbit19 0.000000e+00
orbit20                 orbit20 0.000000e+00
orbit21                 orbit21 0.000000e+00
orbit22                 orbit22 0.000000e+00
orbit23                 orbit23 0.000000e+00
orbit24                 orbit24 0.000000e+00
orbit25                 orbit25 0.000000e+00
orbit26                 orbit26 0.000000e+00
orbit27                 orbit27 0.000000e+00
orbit28                 orbit28 0.000000e+00
orbit29                 orbit29 0.000000e+00
orbit30                 orbit30 0.000000e+00
orbit31                 orbit31 0.000000e+00
orbit32                 orbit32 0.000000e+00
orbit33                 orbit33 0.000000e+00
orbit34                 orbit34 0.000000e+00
orbit35                 orbit35 0.000000e+00
orbit36                 orbit36 0.000000e+00
orbit37                 orbit37 0.000000e+00
orbit38                 orbit38 0.000000e+00
orbit39                 orbit39 0.000000e+00
orbit40                 orbit40 0.000000e+00
orbit41                 orbit41 0.000000e+00
orbit42                 orbit42 0.000000e+00
orbit43                 orbit43 0.000000e+00
orbit44                 orbit44 0.000000e+00
orbit45                 orbit45 0.000000e+00
orbit46                 orbit46 0.000000e+00
orbit47                 orbit47 0.000000e+00
orbit48                 orbit48 0.000000e+00
orbit49                 orbit49 0.000000e+00
orbit50                 orbit50 0.000000e+00
orbit51                 orbit51 0.000000e+00
orbit52                 orbit52 0.000000e+00
orbit53                 orbit53 0.000000e+00
orbit54                 orbit54 0.000000e+00
orbit55                 orbit55 0.000000e+00
orbit56                 orbit56 0.000000e+00
orbit57                 orbit57 0.000000e+00
orbit58                 orbit58 0.000000e+00
orbit59                 orbit59 0.000000e+00
orbit60                 orbit60 0.000000e+00
orbit61                 orbit61 0.000000e+00
orbit62                 orbit62 0.000000e+00
orbit63                 orbit63 0.000000e+00
orbit64                 orbit64 0.000000e+00
orbit65                 orbit65 0.000000e+00
orbit67                 orbit67 0.000000e+00
orbit68                 orbit68 0.000000e+00
orbit69                 orbit69 0.000000e+00
orbit70                 orbit70 0.000000e+00
orbit71                 orbit71 0.000000e+00
orbit72                 orbit72 0.000000e+00
AP                           AP 0.000000e+00
bet                         bet 0.000000e+00
ecc                         ecc 0.000000e+00
eccrad                   eccrad 0.000000e+00
close                     close 0.000000e+00
constraint           constraint 0.000000e+00
knn                         knn 0.000000e+00
hubscore               hubscore 0.000000e+00
pagerank               pagerank 0.000000e+00
trans                     trans 0.000000e+00
evcent                   evcent 0.000000e+00
first                     first 0.000000e+00
upto_second         upto_second 0.000000e+00
upto_third           upto_third 0.000000e+00
upto_fourth         upto_fourth 0.000000e+00
upto_fifth           upto_fifth 0.000000e+00
upto_sixth           upto_sixth 0.000000e+00
second                   second 0.000000e+00
third                     third 0.000000e+00
fourth                   fourth 0.000000e+00
fifth                     fifth 0.000000e+00
sixth                     sixth 0.000000e+00
ratio1                   ratio1 0.000000e+00
ratio2                   ratio2 0.000000e+00
ratio3                   ratio3 0.000000e+00
ratio4                   ratio4 0.000000e+00
ratio5                   ratio5 0.000000e+00
ratio6                   ratio6 0.000000e+00
selfinter             selfinter 0.000000e+00
walktrap_vertex walktrap_vertex 0.000000e+00
bigcom1                 bigcom1 0.000000e+00
bigcom2                 bigcom2 0.000000e+00
bigcom3                 bigcom3 0.000000e+00
bigcom4                 bigcom4 0.000000e+00
bigcom6                 bigcom6 0.000000e+00
bigcom8                 bigcom8 0.000000e+00
bigcom9                 bigcom9 0.000000e+00
bigcom11               bigcom11 0.000000e+00
bigcom13               bigcom13 0.000000e+00
bigcom15               bigcom15 0.000000e+00
bigcom16               bigcom16 0.000000e+00
bigcom21               bigcom21 0.000000e+00
bigcom22               bigcom22 0.000000e+00
bigcom24               bigcom24 0.000000e+00
bigcom26               bigcom26 0.000000e+00
bigcom28               bigcom28 0.000000e+00
bigcom30               bigcom30 0.000000e+00
bigcom31               bigcom31 0.000000e+00
bigcom32               bigcom32 0.000000e+00
bigcom33               bigcom33 0.000000e+00
bigcom34               bigcom34 0.000000e+00
bigcom36               bigcom36 0.000000e+00
bigcom37               bigcom37 0.000000e+00
bigcom38               bigcom38 0.000000e+00
bigcom39               bigcom39 0.000000e+00
bigcom40               bigcom40 0.000000e+00
bigcom43               bigcom43 0.000000e+00
bigcom44               bigcom44 0.000000e+00
bigcom46               bigcom46 0.000000e+00
bigcom47               bigcom47 0.000000e+00
bigcom49               bigcom49 0.000000e+00
bigcom50               bigcom50 0.000000e+00
bigcom51               bigcom51 0.000000e+00
bigcom52               bigcom52 0.000000e+00
bigcom54               bigcom54 0.000000e+00
bigcom56               bigcom56 0.000000e+00
bigcom62               bigcom62 0.000000e+00
bigcom66               bigcom66 0.000000e+00
bigcom68               bigcom68 0.000000e+00
bigcom69               bigcom69 0.000000e+00
bigcom71               bigcom71 0.000000e+00
bigcom72               bigcom72 0.000000e+00
bigcom73               bigcom73 0.000000e+00
bigcom74               bigcom74 0.000000e+00
bigcom75               bigcom75 0.000000e+00
bigcom76               bigcom76 0.000000e+00
bigcom77               bigcom77 0.000000e+00
bigcom79               bigcom79 0.000000e+00
bigcom80               bigcom80 0.000000e+00
bigcom82               bigcom82 0.000000e+00
bigcom83               bigcom83 0.000000e+00
bigcom84               bigcom84 0.000000e+00
bigcom85               bigcom85 0.000000e+00
bigcom87               bigcom87 0.000000e+00
bigcom89               bigcom89 0.000000e+00
bigcom91               bigcom91 0.000000e+00
bigcom92               bigcom92 0.000000e+00
bigcom93               bigcom93 0.000000e+00
bigcom96               bigcom96 0.000000e+00
bigcom97               bigcom97 0.000000e+00
bigcom98               bigcom98 0.000000e+00
bigcom99               bigcom99 0.000000e+00
bigcom101             bigcom101 0.000000e+00
bigcom104             bigcom104 0.000000e+00
bigcom106             bigcom106 0.000000e+00
bigcom109             bigcom109 0.000000e+00
bigcom113             bigcom113 0.000000e+00
bigcom116             bigcom116 0.000000e+00
bigcom120             bigcom120 0.000000e+00
bigcom123             bigcom123 0.000000e+00
bigcom126             bigcom126 0.000000e+00
bigcom127             bigcom127 0.000000e+00
bigcom137             bigcom137 0.000000e+00
bigcom139             bigcom139 0.000000e+00
bigcom140             bigcom140 0.000000e+00
bigcom143             bigcom143 0.000000e+00
bigcom145             bigcom145 0.000000e+00
bigcom146             bigcom146 0.000000e+00
bigcom147             bigcom147 0.000000e+00
bigcom149             bigcom149 0.000000e+00
bigcom153             bigcom153 0.000000e+00
bigcom154             bigcom154 0.000000e+00
bigcom156             bigcom156 0.000000e+00
bigcom157             bigcom157 0.000000e+00
bigcom158             bigcom158 0.000000e+00
bigcom160             bigcom160 0.000000e+00
bigcom161             bigcom161 0.000000e+00
bigcom162             bigcom162 0.000000e+00
bigcom164             bigcom164 0.000000e+00
bigcom166             bigcom166 0.000000e+00
bigcom167             bigcom167 0.000000e+00
bigcom171             bigcom171 0.000000e+00
bigcom173             bigcom173 0.000000e+00
bigcom175             bigcom175 0.000000e+00
bigcom176             bigcom176 0.000000e+00
bigcom177             bigcom177 0.000000e+00
bigcom178             bigcom178 0.000000e+00
bigcom180             bigcom180 0.000000e+00
bigcom181             bigcom181 0.000000e+00
bigcom184             bigcom184 0.000000e+00
bigcom186             bigcom186 0.000000e+00
bigcom187             bigcom187 0.000000e+00
bigcom189             bigcom189 0.000000e+00
bigcom194             bigcom194 0.000000e+00
bigcom195             bigcom195 0.000000e+00
bigcom196             bigcom196 0.000000e+00
bigcom204             bigcom204 0.000000e+00
bigcom205             bigcom205 0.000000e+00
bigcom212             bigcom212 0.000000e+00
bigcom214             bigcom214 0.000000e+00
bigcom222             bigcom222 0.000000e+00
bigcom223             bigcom223 0.000000e+00
bigcom226             bigcom226 0.000000e+00
bigcom227             bigcom227 0.000000e+00
bigcom229             bigcom229 0.000000e+00
bigcom233             bigcom233 0.000000e+00
bigcom236             bigcom236 0.000000e+00
bigcom237             bigcom237 0.000000e+00
bigcom246             bigcom246 0.000000e+00
bigcom248             bigcom248 0.000000e+00
bigcom249             bigcom249 0.000000e+00
bigcom250             bigcom250 0.000000e+00
bigcom254             bigcom254 0.000000e+00
bigcom266             bigcom266 0.000000e+00
bigcom269             bigcom269 0.000000e+00
bigcom272             bigcom272 0.000000e+00
bigcom274             bigcom274 0.000000e+00
bigcom281             bigcom281 0.000000e+00
bigcom291             bigcom291 0.000000e+00
bigcom292             bigcom292 0.000000e+00
bigcom295             bigcom295 0.000000e+00
bigcom299             bigcom299 0.000000e+00
bigcom301             bigcom301 0.000000e+00
bigcom306             bigcom306 0.000000e+00
bigcom309             bigcom309 0.000000e+00
bigcom314             bigcom314 0.000000e+00
bigcom321             bigcom321 0.000000e+00
bigcom341             bigcom341 0.000000e+00
bigcom350             bigcom350 0.000000e+00
bigcom353             bigcom353 0.000000e+00
bigcom359             bigcom359 0.000000e+00
bigcom363             bigcom363 0.000000e+00
bigcom365             bigcom365 0.000000e+00
bigcom385             bigcom385 0.000000e+00
bigcom386             bigcom386 0.000000e+00
bigcom408             bigcom408 0.000000e+00
bigcom412             bigcom412 0.000000e+00
bigcom480             bigcom480 0.000000e+00
spin_vertex         spin_vertex 0.000000e+00
membership_s1     membership_s1 0.000000e+00
membership_s3     membership_s3 0.000000e+00
membership_s4     membership_s4 0.000000e+00
membership_s5     membership_s5 0.000000e+00
membership_s6     membership_s6 0.000000e+00
membership_s7     membership_s7 0.000000e+00
membership_s8     membership_s8 0.000000e+00
membership_s9     membership_s9 0.000000e+00
membership_s11   membership_s11 0.000000e+00
membership_s12   membership_s12 0.000000e+00
membership_s14   membership_s14 0.000000e+00
membership_s15   membership_s15 0.000000e+00
membership_s16   membership_s16 0.000000e+00
membership_s17   membership_s17 0.000000e+00
membership_s18   membership_s18 0.000000e+00
membership_s20   membership_s20 0.000000e+00
membership_s21   membership_s21 0.000000e+00
membership_s22   membership_s22 0.000000e+00
membership_s24   membership_s24 0.000000e+00
membership_s25   membership_s25 0.000000e+00
membership_s26   membership_s26 0.000000e+00
membership_s27   membership_s27 0.000000e+00
membership_s28   membership_s28 0.000000e+00
membership_s30   membership_s30 0.000000e+00
membership_s31   membership_s31 0.000000e+00
membership_s32   membership_s32 0.000000e+00
membership_s33   membership_s33 0.000000e+00
membership_s36   membership_s36 0.000000e+00
membership_s37   membership_s37 0.000000e+00
V1                           V1 0.000000e+00
V2                           V2 0.000000e+00
pdi                         pdi 0.000000e+00
adhesion               adhesion 0.000000e+00
inner                     inner 0.000000e+00
outer                     outer 0.000000e+00
ioratio                 ioratio 0.000000e+00
comsize                 comsize 0.000000e+00
[1] "Dataset: low_CT Model RF, run: 9 of 10 2015-06-22 18:35:12"
     |      Out-of-bag   |
Tree |      MSE  %Var(y) |
   1 | 0.003478   217.36 |
   2 | 0.003531   220.63 |
   3 | 0.003295   205.88 |
   4 | 0.002678   167.32 |
   5 | 0.002454   153.33 |
   6 | 0.002207   137.90 |
   7 | 0.002065   129.03 |
   8 | 0.002283   142.63 |
   9 | 0.002186   136.62 |
  10 | 0.002051   128.19 |
  11 | 0.002029   126.80 |
  12 | 0.001993   124.52 |
  13 | 0.001977   123.51 |
  14 | 0.001988   124.21 |
  15 | 0.002043   127.68 |
  16 | 0.002085   130.27 |
  17 | 0.002091   130.67 |
  18 | 0.001965   122.79 |
  19 | 0.001977   123.52 |
  20 | 0.002007   125.42 |
  21 | 0.001982   123.85 |
  22 | 0.001978   123.59 |
  23 | 0.001967   122.94 |
  24 | 0.001948   121.74 |
  25 | 0.001966   122.84 |
  26 | 0.001971   123.15 |
  27 | 0.001962   122.58 |
  28 | 0.001943   121.45 |
  29 | 0.001947   121.68 |
  30 | 0.001948   121.75 |
  31 | 0.001952   121.99 |
  32 | 0.001938   121.08 |
  33 | 0.001925   120.28 |
  34 |  0.00193   120.58 |
  35 | 0.001928   120.46 |
  36 | 0.001939   121.16 |
  37 | 0.001937   121.03 |
  38 |  0.00193   120.60 |
  39 | 0.001927   120.43 |
  40 | 0.001922   120.11 |
  41 | 0.001905   119.05 |
  42 | 0.001892   118.25 |
  43 |   0.0019   118.71 |
  44 | 0.001893   118.29 |
  45 | 0.001885   117.79 |
  46 | 0.001875   117.17 |
  47 | 0.001872   116.99 |
  48 | 0.001873   117.02 |
  49 | 0.001867   116.69 |
  50 | 0.001862   116.36 |
  51 | 0.001858   116.11 |
  52 | 0.001855   115.93 |
  53 | 0.001851   115.68 |
  54 | 0.001844   115.24 |
  55 | 0.001843   115.15 |
  56 | 0.001837   114.76 |
  57 | 0.001828   114.23 |
  58 | 0.001824   114.00 |
  59 | 0.001817   113.52 |
  60 | 0.001809   113.07 |
  61 | 0.001805   112.82 |
  62 | 0.001804   112.70 |
  63 | 0.001801   112.52 |
  64 | 0.001793   112.06 |
  65 | 0.001794   112.13 |
  66 | 0.001798   112.33 |
  67 | 0.001804   112.76 |
  68 | 0.001807   112.91 |
  69 | 0.001807   112.94 |
  70 | 0.001805   112.79 |
  71 | 0.001802   112.60 |
  72 | 0.001802   112.58 |
  73 | 0.001805   112.77 |
  74 |   0.0018   112.48 |
  75 | 0.001799   112.44 |
  76 | 0.001796   112.23 |
  77 | 0.001793   112.04 |
  78 | 0.001788   111.74 |
  79 | 0.001792   111.97 |
  80 | 0.001793   112.02 |
  81 | 0.001794   112.12 |
  82 | 0.001799   112.43 |
  83 | 0.001802   112.62 |
  84 | 0.001794   112.13 |
  85 | 0.001792   111.99 |
  86 | 0.001792   111.99 |
  87 | 0.001789   111.80 |
  88 | 0.001789   111.81 |
  89 | 0.001789   111.80 |
  90 | 0.001791   111.92 |
  91 |  0.00179   111.83 |
  92 | 0.001786   111.59 |
  93 | 0.001783   111.44 |
  94 | 0.001783   111.42 |
  95 | 0.001781   111.30 |
  96 | 0.001777   111.06 |
  97 |  0.00178   111.25 |
  98 |  0.00178   111.24 |
  99 | 0.001782   111.37 |
 100 | 0.001781   111.32 |
[1] "Random Forest variable coefficients"
                      %IncMSE IncNodePurity
graph0          -4.393506e-06  2.475000e-02
graph1           2.009205e-05  2.948303e-03
graph2           0.000000e+00  0.000000e+00
graph3           6.190195e-04  1.374210e-01
graph4           2.058319e-06  5.077628e-04
graph5           3.042767e-03  2.633735e-01
graph6           0.000000e+00  7.727273e-04
graph7           4.428698e-05  1.379455e-02
graph8           0.000000e+00  0.000000e+00
graph9           5.846649e-04  1.529570e-01
graph10          1.353977e-03  4.238651e-02
graph11          1.307190e-05  8.571429e-03
graph12          2.703563e-03  4.588987e-02
graph13          6.913550e-04  6.056954e-02
graph14          9.441486e-04  1.482555e-02
graph15          8.669347e-06  1.757143e-02
graph16          4.575141e-04  4.492064e-02
graph17          1.241010e-03  5.286897e-02
graph18          0.000000e+00  8.571429e-03
graph19          1.420261e-05  1.356655e-02
graph20          3.315974e-03  1.926175e-01
graph21          6.720814e-04  9.115879e-02
graph22          0.000000e+00  1.500000e-02
graph23          2.573391e-03  1.411203e-01
graph24          0.000000e+00  0.000000e+00
graph25          1.492537e-04  1.128149e-01
graph26          1.293661e-05  4.262225e-03
graph27          0.000000e+00  0.000000e+00
graph28          0.000000e+00  3.097222e-02
graph29          0.000000e+00  0.000000e+00
orbit0           0.000000e+00  3.388132e-23
orbit1           2.102878e-04  2.439117e-02
orbit2           0.000000e+00  2.307692e-02
orbit3           0.000000e+00  8.888889e-03
orbit4           4.441287e-04  1.289663e-01
orbit5           2.744306e-04  7.766690e-02
orbit6           1.377861e-04  3.832215e-02
orbit7           0.000000e+00  9.166667e-03
orbit8           1.525886e-03  4.704101e-02
orbit9           8.293284e-04  4.829375e-02
orbit10          1.290323e-05  8.333333e-03
orbit11          3.139802e-04  5.781700e-02
orbit12          0.000000e+00  0.000000e+00
orbit13          0.000000e+00  9.000000e-03
orbit14          0.000000e+00  0.000000e+00
orbit15          7.550176e-04  1.037219e-01
orbit16          1.837861e-05  1.537624e-02
orbit17          2.019273e-04  2.834273e-02
orbit18          1.531181e-03  1.024966e-01
orbit19          9.391313e-04  5.767972e-02
orbit20          2.405927e-05  3.821553e-02
orbit21          1.305521e-05  2.196435e-02
orbit22         -4.349717e-06  1.333333e-02
orbit23          0.000000e+00  0.000000e+00
orbit24          3.107302e-03  1.203638e-02
orbit25         -1.923169e-06  2.153797e-02
orbit26          0.000000e+00  0.000000e+00
orbit27          2.062398e-03  1.037310e-01
orbit28          7.286065e-04  7.202430e-02
orbit29          2.748958e-04  4.753996e-02
orbit30          7.943694e-06  8.125559e-02
orbit31          1.739887e-05  1.875000e-02
orbit32          4.330879e-06  8.571429e-03
orbit33          3.472479e-05  1.364560e-02
orbit34          6.589088e-05  5.440163e-02
orbit35          4.181769e-05  4.267708e-02
orbit36          7.612186e-05  4.695416e-02
orbit37         -6.930138e-07  5.298689e-02
orbit38          4.359615e-05  1.756929e-01
orbit39          1.458920e-03  4.650537e-02
orbit40          0.000000e+00  6.776264e-23
orbit41          0.000000e+00  9.000000e-03
orbit42          6.750604e-05  2.689859e-02
orbit43          8.598452e-06  1.826087e-02
orbit44          8.496247e-06  1.050153e-01
orbit45          7.894523e-04  2.841913e-02
orbit46          0.000000e+00  8.750000e-03
orbit47          8.907199e-06  2.515574e-02
orbit48         -8.873114e-06  1.911142e-02
orbit49          2.561373e-03  1.670529e-01
orbit50         -8.745081e-06  2.793318e-05
orbit51          3.246040e-04  1.613106e-02
orbit52          1.468683e-04  1.352236e-03
orbit53          1.303215e-05  3.116667e-02
orbit54          0.000000e+00  6.776264e-23
orbit55          0.000000e+00  0.000000e+00
orbit56          4.029476e-03  1.435289e-01
orbit57          0.000000e+00  0.000000e+00
orbit58          0.000000e+00  3.041955e-04
orbit59          0.000000e+00  2.619432e-18
orbit60          0.000000e+00  0.000000e+00
orbit61          0.000000e+00  0.000000e+00
orbit62          3.044553e-04  2.285945e-02
orbit63          4.293688e-06  8.333333e-03
orbit64          0.000000e+00  1.825893e-02
orbit65          4.422822e-06  2.261905e-02
orbit66         -4.303235e-06  4.545400e-02
orbit67          0.000000e+00  0.000000e+00
orbit68          0.000000e+00  0.000000e+00
orbit69          0.000000e+00  0.000000e+00
orbit70          0.000000e+00  2.400000e-02
orbit71          0.000000e+00  0.000000e+00
orbit72          0.000000e+00  0.000000e+00
AP              -1.348713e-05  4.428977e-05
bet              2.586542e-05  2.546830e-01
ecc              0.000000e+00  0.000000e+00
eccrad           0.000000e+00  2.236167e-21
close            1.168624e-04  1.115308e-02
constraint       5.237887e-07  1.017143e-02
coreness        -2.912164e-05  2.238041e-01
knn              2.870445e-05  3.211809e-02
hubscore         1.531547e-04  2.787356e-02
pagerank         3.552364e-04  5.529922e-02
trans            0.000000e+00  6.776264e-23
evcent           6.558811e-04  1.242895e-02
first            1.295896e-05  8.571429e-03
upto_second      1.277686e-04  1.815609e-02
upto_third       1.465688e-04  6.184212e-02
upto_fourth      5.647653e-05  7.017572e-02
upto_fifth       4.959659e-04  5.481095e-02
upto_sixth       1.613638e-04  7.663156e-02
second           1.037595e-04  4.689502e-02
third            6.985774e-04  7.280445e-02
fourth           7.375332e-05  1.825515e-01
fifth            4.323494e-05  1.760205e-01
sixth            8.316589e-05  8.569975e-02
ratio1           6.474006e-05  3.609817e-02
ratio2           2.249449e-06  4.471701e-02
ratio3           9.639085e-04  3.510065e-02
ratio4           1.364015e-04  9.220268e-02
ratio5           1.088180e-04  1.573213e-01
ratio6           2.314798e-04  1.074463e-01
selfinter        3.611953e-05  9.448991e-02
walktrap_vertex  4.773352e-05  1.735709e-02
bigcom1          7.759390e-05  3.625924e-02
bigcom2          0.000000e+00  0.000000e+00
bigcom3          0.000000e+00  0.000000e+00
bigcom4          7.932484e-04  7.358864e-02
bigcom6          0.000000e+00  0.000000e+00
bigcom8          0.000000e+00  0.000000e+00
bigcom9          0.000000e+00  0.000000e+00
bigcom11         0.000000e+00  0.000000e+00
bigcom13         0.000000e+00  0.000000e+00
bigcom15         0.000000e+00  0.000000e+00
bigcom16         0.000000e+00  0.000000e+00
bigcom21         0.000000e+00  0.000000e+00
bigcom22         0.000000e+00  0.000000e+00
bigcom24         0.000000e+00  0.000000e+00
bigcom26         0.000000e+00  0.000000e+00
bigcom28         0.000000e+00  0.000000e+00
bigcom30         0.000000e+00  0.000000e+00
bigcom31         0.000000e+00  0.000000e+00
bigcom32         0.000000e+00  0.000000e+00
bigcom33         0.000000e+00  0.000000e+00
bigcom34         0.000000e+00  0.000000e+00
bigcom36         0.000000e+00  0.000000e+00
bigcom37         0.000000e+00  0.000000e+00
bigcom38         0.000000e+00  0.000000e+00
bigcom39         0.000000e+00  0.000000e+00
bigcom40         0.000000e+00  0.000000e+00
bigcom43         0.000000e+00  0.000000e+00
bigcom44         0.000000e+00  0.000000e+00
bigcom46         0.000000e+00  0.000000e+00
bigcom47         0.000000e+00  0.000000e+00
bigcom49         0.000000e+00  0.000000e+00
bigcom50         0.000000e+00  0.000000e+00
bigcom51         0.000000e+00  0.000000e+00
bigcom52         0.000000e+00  0.000000e+00
bigcom54         0.000000e+00  0.000000e+00
bigcom56         0.000000e+00  0.000000e+00
bigcom62         0.000000e+00  0.000000e+00
bigcom66         0.000000e+00  0.000000e+00
bigcom68         0.000000e+00  0.000000e+00
bigcom69         0.000000e+00  0.000000e+00
bigcom71         0.000000e+00  0.000000e+00
bigcom72         0.000000e+00  3.388132e-23
bigcom73         0.000000e+00  0.000000e+00
bigcom74         0.000000e+00  0.000000e+00
bigcom75         0.000000e+00  0.000000e+00
bigcom76         0.000000e+00  0.000000e+00
bigcom77         0.000000e+00  0.000000e+00
bigcom79         0.000000e+00  0.000000e+00
bigcom80         0.000000e+00  0.000000e+00
bigcom82         0.000000e+00  0.000000e+00
bigcom83         0.000000e+00  0.000000e+00
bigcom84         0.000000e+00  0.000000e+00
bigcom85         0.000000e+00  0.000000e+00
bigcom87         0.000000e+00  0.000000e+00
bigcom89         0.000000e+00  0.000000e+00
bigcom91         0.000000e+00  0.000000e+00
bigcom92         0.000000e+00  0.000000e+00
bigcom93         0.000000e+00  0.000000e+00
bigcom96         0.000000e+00  0.000000e+00
bigcom97         0.000000e+00  0.000000e+00
bigcom98         0.000000e+00  0.000000e+00
bigcom99         0.000000e+00  0.000000e+00
bigcom101        0.000000e+00  0.000000e+00
bigcom104        0.000000e+00  0.000000e+00
bigcom106        0.000000e+00  0.000000e+00
bigcom109        0.000000e+00  0.000000e+00
bigcom113        0.000000e+00  0.000000e+00
bigcom116        0.000000e+00  0.000000e+00
bigcom120        0.000000e+00  0.000000e+00
bigcom123        0.000000e+00  0.000000e+00
bigcom126        0.000000e+00  0.000000e+00
bigcom127        0.000000e+00  0.000000e+00
bigcom137        0.000000e+00  0.000000e+00
bigcom139        0.000000e+00  0.000000e+00
bigcom140        0.000000e+00  0.000000e+00
bigcom143        0.000000e+00  0.000000e+00
bigcom145        0.000000e+00  0.000000e+00
bigcom146        0.000000e+00  1.734723e-20
bigcom147        0.000000e+00  0.000000e+00
bigcom149        0.000000e+00  0.000000e+00
bigcom153        0.000000e+00  0.000000e+00
bigcom154        0.000000e+00  0.000000e+00
bigcom156        0.000000e+00  0.000000e+00
bigcom157        0.000000e+00  0.000000e+00
bigcom158        0.000000e+00  0.000000e+00
bigcom160        0.000000e+00  0.000000e+00
bigcom161        0.000000e+00  0.000000e+00
bigcom162        0.000000e+00  0.000000e+00
bigcom164        0.000000e+00  0.000000e+00
bigcom166        0.000000e+00  0.000000e+00
bigcom167        0.000000e+00  0.000000e+00
bigcom171        0.000000e+00  0.000000e+00
bigcom173        0.000000e+00  0.000000e+00
bigcom175        0.000000e+00  8.673617e-21
bigcom176        0.000000e+00  0.000000e+00
bigcom177        0.000000e+00  1.734723e-20
bigcom178        0.000000e+00  0.000000e+00
bigcom180        0.000000e+00  0.000000e+00
bigcom181        0.000000e+00  0.000000e+00
bigcom184        0.000000e+00  0.000000e+00
bigcom186        0.000000e+00  0.000000e+00
bigcom187        0.000000e+00  0.000000e+00
bigcom189        0.000000e+00  0.000000e+00
bigcom194        0.000000e+00  0.000000e+00
bigcom195        0.000000e+00  0.000000e+00
bigcom196        4.355401e-06  5.812890e-01
bigcom204        0.000000e+00  0.000000e+00
bigcom205        0.000000e+00  0.000000e+00
bigcom212        0.000000e+00  0.000000e+00
bigcom214        0.000000e+00  0.000000e+00
bigcom222        0.000000e+00  0.000000e+00
bigcom223        0.000000e+00  0.000000e+00
bigcom226        0.000000e+00  0.000000e+00
bigcom227        0.000000e+00  0.000000e+00
bigcom229        0.000000e+00  0.000000e+00
bigcom233        0.000000e+00  0.000000e+00
bigcom236        0.000000e+00  0.000000e+00
bigcom237        0.000000e+00  0.000000e+00
bigcom246        0.000000e+00  0.000000e+00
bigcom248        0.000000e+00  0.000000e+00
bigcom249        0.000000e+00  0.000000e+00
bigcom250        0.000000e+00  0.000000e+00
bigcom254        0.000000e+00  0.000000e+00
bigcom266        0.000000e+00  0.000000e+00
bigcom269        0.000000e+00  0.000000e+00
bigcom272        0.000000e+00  0.000000e+00
bigcom274        0.000000e+00  0.000000e+00
bigcom281        0.000000e+00  0.000000e+00
bigcom291        0.000000e+00  0.000000e+00
bigcom292        0.000000e+00  0.000000e+00
bigcom295        0.000000e+00  0.000000e+00
bigcom299        0.000000e+00  0.000000e+00
bigcom301        0.000000e+00  0.000000e+00
bigcom306        0.000000e+00  0.000000e+00
bigcom309        0.000000e+00  0.000000e+00
bigcom314        0.000000e+00  0.000000e+00
bigcom321        0.000000e+00  0.000000e+00
bigcom341        0.000000e+00  3.388132e-23
bigcom350        0.000000e+00  0.000000e+00
bigcom353        0.000000e+00  0.000000e+00
bigcom359        0.000000e+00  0.000000e+00
bigcom363        0.000000e+00  0.000000e+00
bigcom365        0.000000e+00  0.000000e+00
bigcom385        0.000000e+00  0.000000e+00
bigcom386        0.000000e+00  0.000000e+00
bigcom408        0.000000e+00  0.000000e+00
bigcom412        0.000000e+00  0.000000e+00
bigcom480        0.000000e+00  0.000000e+00
spin_vertex     -4.293688e-06  2.493506e-02
membership_s1    0.000000e+00  1.428571e-02
membership_s3    0.000000e+00  0.000000e+00
membership_s4   -1.858081e-05  8.349846e-02
membership_s5    2.039920e-05  5.378520e-02
membership_s6    0.000000e+00  3.388132e-23
membership_s7    0.000000e+00  0.000000e+00
membership_s8    0.000000e+00  0.000000e+00
membership_s9    0.000000e+00  0.000000e+00
membership_s11   0.000000e+00  0.000000e+00
membership_s12   0.000000e+00  0.000000e+00
membership_s14   0.000000e+00  3.388132e-23
membership_s15   0.000000e+00  0.000000e+00
membership_s16   3.032113e-05  1.222753e-01
membership_s17   0.000000e+00  0.000000e+00
membership_s18   0.000000e+00  0.000000e+00
membership_s20   0.000000e+00  0.000000e+00
membership_s21   0.000000e+00  0.000000e+00
membership_s22   0.000000e+00  0.000000e+00
membership_s24   0.000000e+00  0.000000e+00
membership_s25   0.000000e+00  0.000000e+00
membership_s26   0.000000e+00  0.000000e+00
membership_s27   0.000000e+00  0.000000e+00
membership_s28   0.000000e+00  0.000000e+00
membership_s30   0.000000e+00  0.000000e+00
membership_s31   0.000000e+00  0.000000e+00
membership_s32   6.305824e-05  4.499778e-02
membership_s33   0.000000e+00  0.000000e+00
membership_s36   1.581595e-04  8.873666e-02
membership_s37   0.000000e+00  0.000000e+00
V1               6.548495e-05  2.169162e-01
V2               7.724393e-05  1.495407e-01
pdi             -8.454704e-06  1.782067e-01
adhesion         3.756692e-03  1.714082e-01
cohesion         3.189778e-03  1.864105e-01
inner            4.528475e-04  1.999032e-01
[truncated: 127,609 more chars]
