# Supplementary material for: Distinctive Behaviors of Druggable Proteins in Cellular Networks
Source: PLoS Comput Biol. 2015 Dec 23;11(12):e1004597. doi: 10.1371/journal.pcbi.1004597 (PMC4689399; doi:10.1371/journal.pcbi.1004597)
Supplement: S1 File — (ZIP) [file pcbi.1004597.s004.zip › S1_File/direct.blast.20150613_all_predict.ppi.optimised_Target_results_low_targets.txt]

[[1]]
[1] "low_targets"

[1] "Dataset: low_targets Model GBM, run: 1 of 10 2015-06-22 18:16:58"
Iter   TrainDeviance   ValidDeviance   StepSize   Improve
     1        0.1149            -nan     0.0100    0.0002
     2        0.1129            -nan     0.0100    0.0001
     3        0.1110            -nan     0.0100    0.0002
     4        0.1098            -nan     0.0100    0.0002
     5        0.1089            -nan     0.0100   -0.0001
     6        0.1073            -nan     0.0100    0.0003
     7        0.1064            -nan     0.0100   -0.0000
     8        0.1053            -nan     0.0100    0.0000
     9        0.1044            -nan     0.0100    0.0000
    10        0.1035            -nan     0.0100    0.0001
    20        0.0955            -nan     0.0100    0.0000
    40        0.0837            -nan     0.0100   -0.0000
    49        0.0797            -nan     0.0100    0.0000

[1] "GBM variable coefficients"
                            var    rel.inf
ratio5                   ratio5 8.81031469
pagerank               pagerank 8.64544697
outer                     outer 6.31419381
ioratio                 ioratio 4.96561015
comsize                 comsize 4.75373025
adhesion               adhesion 3.01992454
trans                     trans 2.71353872
orbit38                 orbit38 2.65564459
cohesion               cohesion 2.36846401
bet                         bet 2.26621710
graph12                 graph12 2.23376194
V2                           V2 2.12230208
inner                     inner 1.99473376
orbit36                 orbit36 1.90961047
membership_s32   membership_s32 1.79878107
ratio2                   ratio2 1.75536449
ratio6                   ratio6 1.68420626
orbit50                 orbit50 1.41402553
selfinter             selfinter 1.41317953
fourth                   fourth 1.32053417
orbit10                 orbit10 1.29947287
orbit21                 orbit21 1.24722061
close                     close 1.24498789
graph13                 graph13 1.24419371
orbit18                 orbit18 1.22354471
graph3                   graph3 1.13979529
orbit44                 orbit44 1.06657782
orbit25                 orbit25 1.01946627
V1                           V1 0.92987970
fifth                     fifth 0.92050275
walktrap_vertex walktrap_vertex 0.86608595
graph25                 graph25 0.85669605
orbit49                 orbit49 0.85301077
graph11                 graph11 0.84324505
graph1                   graph1 0.82499114
orbit62                 orbit62 0.81269833
graph20                 graph20 0.78772108
spin_vertex         spin_vertex 0.76367379
coreness               coreness 0.75596026
constraint           constraint 0.74704671
third                     third 0.65665314
orbit9                   orbit9 0.60395852
graph21                 graph21 0.60190536
knn                         knn 0.60079256
orbit37                 orbit37 0.58642485
graph15                 graph15 0.58304930
orbit17                 orbit17 0.55162313
graph23                 graph23 0.53890048
orbit20                 orbit20 0.53044693
orbit16                 orbit16 0.50069662
ratio3                   ratio3 0.48241120
graph16                 graph16 0.46399260
ratio1                   ratio1 0.44904180
graph10                 graph10 0.42940157
orbit28                 orbit28 0.39462477
orbit51                 orbit51 0.38615409
orbit19                 orbit19 0.37168082
graph6                   graph6 0.37163713
upto_sixth           upto_sixth 0.35333196
graph7                   graph7 0.34570971
orbit27                 orbit27 0.34004317
bigcom26               bigcom26 0.33912341
orbit4                   orbit4 0.33529215
orbit2                   orbit2 0.33388240
ratio4                   ratio4 0.31233901
orbit45                 orbit45 0.30909747
upto_third           upto_third 0.30841392
orbit5                   orbit5 0.28316366
second                   second 0.28276842
graph19                 graph19 0.23495038
orbit64                 orbit64 0.23214458
orbit53                 orbit53 0.21998074
orbit26                 orbit26 0.21048075
orbit24                 orbit24 0.20316356
membership_s30   membership_s30 0.18712195
orbit11                 orbit11 0.18105058
orbit56                 orbit56 0.18088929
bigcom3                 bigcom3 0.17573021
graph4                   graph4 0.17317477
orbit13                 orbit13 0.17212277
orbit66                 orbit66 0.16619379
orbit15                 orbit15 0.15278556
ecc                         ecc 0.13837348
orbit31                 orbit31 0.13303076
graph18                 graph18 0.13061254
graph5                   graph5 0.11775882
graph17                 graph17 0.10646726
orbit52                 orbit52 0.08358901
bigcom22               bigcom22 0.07599922
orbit30                 orbit30 0.06983856
graph2                   graph2 0.04786698
membership_s4     membership_s4 0.04167085
orbit47                 orbit47 0.03886453
orbit65                 orbit65 0.03845127
orbit32                 orbit32 0.03747400
membership_s15   membership_s15 0.03427567
pdi                         pdi 0.03402333
bigcom28               bigcom28 0.03268503
graph0                   graph0 0.03020007
membership_s7     membership_s7 0.02782960
orbit67                 orbit67 0.02361320
membership_s31   membership_s31 0.01467188
graph8                   graph8 0.00000000
graph9                   graph9 0.00000000
graph14                 graph14 0.00000000
graph22                 graph22 0.00000000
graph24                 graph24 0.00000000
graph26                 graph26 0.00000000
graph27                 graph27 0.00000000
graph28                 graph28 0.00000000
graph29                 graph29 0.00000000
orbit0                   orbit0 0.00000000
orbit1                   orbit1 0.00000000
orbit3                   orbit3 0.00000000
orbit6                   orbit6 0.00000000
orbit7                   orbit7 0.00000000
orbit8                   orbit8 0.00000000
orbit12                 orbit12 0.00000000
orbit14                 orbit14 0.00000000
orbit22                 orbit22 0.00000000
orbit23                 orbit23 0.00000000
orbit29                 orbit29 0.00000000
orbit33                 orbit33 0.00000000
orbit34                 orbit34 0.00000000
orbit35                 orbit35 0.00000000
orbit39                 orbit39 0.00000000
orbit40                 orbit40 0.00000000
orbit41                 orbit41 0.00000000
orbit42                 orbit42 0.00000000
orbit43                 orbit43 0.00000000
orbit46                 orbit46 0.00000000
orbit48                 orbit48 0.00000000
orbit54                 orbit54 0.00000000
orbit55                 orbit55 0.00000000
orbit57                 orbit57 0.00000000
orbit58                 orbit58 0.00000000
orbit59                 orbit59 0.00000000
orbit60                 orbit60 0.00000000
orbit61                 orbit61 0.00000000
orbit63                 orbit63 0.00000000
orbit68                 orbit68 0.00000000
orbit69                 orbit69 0.00000000
orbit70                 orbit70 0.00000000
orbit71                 orbit71 0.00000000
orbit72                 orbit72 0.00000000
AP                           AP 0.00000000
eccrad                   eccrad 0.00000000
hubscore               hubscore 0.00000000
evcent                   evcent 0.00000000
first                     first 0.00000000
upto_second         upto_second 0.00000000
upto_fourth         upto_fourth 0.00000000
upto_fifth           upto_fifth 0.00000000
sixth                     sixth 0.00000000
bigcom1                 bigcom1 0.00000000
bigcom2                 bigcom2 0.00000000
bigcom4                 bigcom4 0.00000000
bigcom6                 bigcom6 0.00000000
bigcom8                 bigcom8 0.00000000
bigcom9                 bigcom9 0.00000000
bigcom11               bigcom11 0.00000000
bigcom13               bigcom13 0.00000000
bigcom15               bigcom15 0.00000000
bigcom16               bigcom16 0.00000000
bigcom21               bigcom21 0.00000000
bigcom24               bigcom24 0.00000000
bigcom30               bigcom30 0.00000000
bigcom31               bigcom31 0.00000000
bigcom32               bigcom32 0.00000000
bigcom33               bigcom33 0.00000000
bigcom34               bigcom34 0.00000000
bigcom36               bigcom36 0.00000000
bigcom37               bigcom37 0.00000000
bigcom38               bigcom38 0.00000000
bigcom39               bigcom39 0.00000000
bigcom40               bigcom40 0.00000000
bigcom43               bigcom43 0.00000000
bigcom44               bigcom44 0.00000000
bigcom46               bigcom46 0.00000000
bigcom47               bigcom47 0.00000000
bigcom49               bigcom49 0.00000000
bigcom50               bigcom50 0.00000000
bigcom51               bigcom51 0.00000000
bigcom52               bigcom52 0.00000000
bigcom54               bigcom54 0.00000000
bigcom56               bigcom56 0.00000000
bigcom62               bigcom62 0.00000000
bigcom66               bigcom66 0.00000000
bigcom68               bigcom68 0.00000000
bigcom69               bigcom69 0.00000000
bigcom71               bigcom71 0.00000000
bigcom72               bigcom72 0.00000000
bigcom73               bigcom73 0.00000000
bigcom74               bigcom74 0.00000000
bigcom75               bigcom75 0.00000000
bigcom76               bigcom76 0.00000000
bigcom77               bigcom77 0.00000000
bigcom79               bigcom79 0.00000000
bigcom80               bigcom80 0.00000000
bigcom82               bigcom82 0.00000000
bigcom83               bigcom83 0.00000000
bigcom84               bigcom84 0.00000000
bigcom85               bigcom85 0.00000000
bigcom87               bigcom87 0.00000000
bigcom89               bigcom89 0.00000000
bigcom91               bigcom91 0.00000000
bigcom92               bigcom92 0.00000000
bigcom93               bigcom93 0.00000000
bigcom96               bigcom96 0.00000000
bigcom97               bigcom97 0.00000000
bigcom98               bigcom98 0.00000000
bigcom99               bigcom99 0.00000000
bigcom101             bigcom101 0.00000000
bigcom104             bigcom104 0.00000000
bigcom106             bigcom106 0.00000000
bigcom109             bigcom109 0.00000000
bigcom113             bigcom113 0.00000000
bigcom116             bigcom116 0.00000000
bigcom120             bigcom120 0.00000000
bigcom123             bigcom123 0.00000000
bigcom126             bigcom126 0.00000000
bigcom127             bigcom127 0.00000000
bigcom137             bigcom137 0.00000000
bigcom139             bigcom139 0.00000000
bigcom140             bigcom140 0.00000000
bigcom143             bigcom143 0.00000000
bigcom145             bigcom145 0.00000000
bigcom146             bigcom146 0.00000000
bigcom147             bigcom147 0.00000000
bigcom149             bigcom149 0.00000000
bigcom153             bigcom153 0.00000000
bigcom154             bigcom154 0.00000000
bigcom156             bigcom156 0.00000000
bigcom157             bigcom157 0.00000000
bigcom158             bigcom158 0.00000000
bigcom160             bigcom160 0.00000000
bigcom161             bigcom161 0.00000000
bigcom162             bigcom162 0.00000000
bigcom164             bigcom164 0.00000000
bigcom166             bigcom166 0.00000000
bigcom167             bigcom167 0.00000000
bigcom171             bigcom171 0.00000000
bigcom173             bigcom173 0.00000000
bigcom175             bigcom175 0.00000000
bigcom176             bigcom176 0.00000000
bigcom177             bigcom177 0.00000000
bigcom178             bigcom178 0.00000000
bigcom180             bigcom180 0.00000000
bigcom181             bigcom181 0.00000000
bigcom184             bigcom184 0.00000000
bigcom186             bigcom186 0.00000000
bigcom187             bigcom187 0.00000000
bigcom189             bigcom189 0.00000000
bigcom194             bigcom194 0.00000000
bigcom195             bigcom195 0.00000000
bigcom196             bigcom196 0.00000000
bigcom204             bigcom204 0.00000000
bigcom205             bigcom205 0.00000000
bigcom212             bigcom212 0.00000000
bigcom214             bigcom214 0.00000000
bigcom222             bigcom222 0.00000000
bigcom223             bigcom223 0.00000000
bigcom226             bigcom226 0.00000000
bigcom227             bigcom227 0.00000000
bigcom229             bigcom229 0.00000000
bigcom233             bigcom233 0.00000000
bigcom236             bigcom236 0.00000000
bigcom237             bigcom237 0.00000000
bigcom246             bigcom246 0.00000000
bigcom248             bigcom248 0.00000000
bigcom249             bigcom249 0.00000000
bigcom250             bigcom250 0.00000000
bigcom254             bigcom254 0.00000000
bigcom266             bigcom266 0.00000000
bigcom269             bigcom269 0.00000000
bigcom272             bigcom272 0.00000000
bigcom274             bigcom274 0.00000000
bigcom281             bigcom281 0.00000000
bigcom291             bigcom291 0.00000000
bigcom292             bigcom292 0.00000000
bigcom295             bigcom295 0.00000000
bigcom299             bigcom299 0.00000000
bigcom301             bigcom301 0.00000000
bigcom306             bigcom306 0.00000000
bigcom309             bigcom309 0.00000000
bigcom314             bigcom314 0.00000000
bigcom321             bigcom321 0.00000000
bigcom341             bigcom341 0.00000000
bigcom350             bigcom350 0.00000000
bigcom353             bigcom353 0.00000000
bigcom359             bigcom359 0.00000000
bigcom363             bigcom363 0.00000000
bigcom365             bigcom365 0.00000000
bigcom385             bigcom385 0.00000000
bigcom386             bigcom386 0.00000000
bigcom408             bigcom408 0.00000000
bigcom412             bigcom412 0.00000000
bigcom480             bigcom480 0.00000000
membership_s1     membership_s1 0.00000000
membership_s3     membership_s3 0.00000000
membership_s5     membership_s5 0.00000000
membership_s6     membership_s6 0.00000000
membership_s8     membership_s8 0.00000000
membership_s9     membership_s9 0.00000000
membership_s11   membership_s11 0.00000000
membership_s12   membership_s12 0.00000000
membership_s14   membership_s14 0.00000000
membership_s16   membership_s16 0.00000000
membership_s17   membership_s17 0.00000000
membership_s18   membership_s18 0.00000000
membership_s20   membership_s20 0.00000000
membership_s21   membership_s21 0.00000000
membership_s22   membership_s22 0.00000000
membership_s24   membership_s24 0.00000000
membership_s25   membership_s25 0.00000000
membership_s26   membership_s26 0.00000000
membership_s27   membership_s27 0.00000000
membership_s28   membership_s28 0.00000000
membership_s33   membership_s33 0.00000000
membership_s36   membership_s36 0.00000000
membership_s37   membership_s37 0.00000000
[1] "Dataset: low_targets Model RF, run: 1 of 10 2015-06-22 18:17:35"
     |      Out-of-bag   |
Tree |      MSE  %Var(y) |
   1 |  0.02108   202.90 |
   2 |   0.0198   190.62 |
   3 |  0.01898   182.69 |
   4 |  0.01775   170.87 |
   5 |  0.01676   161.31 |
   6 |  0.01556   149.77 |
   7 |  0.01533   147.56 |
   8 |  0.01512   145.56 |
   9 |  0.01463   140.85 |
  10 |  0.01392   134.02 |
  11 |  0.01387   133.46 |
  12 |  0.01357   130.62 |
  13 |  0.01339   128.84 |
  14 |  0.01313   126.37 |
  15 |  0.01291   124.28 |
  16 |  0.01257   120.96 |
  17 |  0.01235   118.84 |
  18 |  0.01226   118.05 |
  19 |  0.01223   117.75 |
  20 |  0.01223   117.77 |
  21 |  0.01211   116.52 |
  22 |  0.01198   115.30 |
  23 |  0.01198   115.32 |
  24 |  0.01199   115.43 |
  25 |  0.01192   114.70 |
  26 |  0.01195   114.99 |
  27 |  0.01192   114.74 |
  28 |  0.01186   114.19 |
  29 |  0.01187   114.29 |
  30 |  0.01182   113.78 |
  31 |   0.0118   113.61 |
  32 |  0.01183   113.88 |
  33 |  0.01175   113.11 |
  34 |  0.01165   112.16 |
  35 |  0.01165   112.18 |
  36 |  0.01169   112.51 |
  37 |  0.01176   113.17 |
  38 |  0.01178   113.36 |
  39 |  0.01175   113.10 |
  40 |  0.01175   113.13 |
  41 |  0.01179   113.43 |
  42 |  0.01176   113.15 |
  43 |  0.01176   113.19 |
  44 |  0.01173   112.89 |
  45 |  0.01169   112.54 |
  46 |  0.01167   112.33 |
  47 |  0.01163   111.99 |
  48 |  0.01162   111.83 |
  49 |  0.01159   111.52 |
  50 |  0.01161   111.74 |
  51 |  0.01163   111.98 |
  52 |  0.01165   112.11 |
  53 |  0.01165   112.12 |
  54 |  0.01165   112.12 |
  55 |  0.01163   111.89 |
  56 |  0.01161   111.78 |
  57 |  0.01159   111.52 |
  58 |  0.01157   111.38 |
  59 |  0.01159   111.57 |
  60 |  0.01159   111.56 |
  61 |  0.01156   111.27 |
  62 |  0.01156   111.22 |
  63 |  0.01157   111.33 |
  64 |  0.01154   111.11 |
  65 |  0.01152   110.90 |
  66 |  0.01154   111.03 |
  67 |  0.01154   111.08 |
  68 |  0.01154   111.11 |
  69 |  0.01154   111.06 |
  70 |  0.01153   111.00 |
  71 |  0.01154   111.03 |
  72 |  0.01151   110.79 |
  73 |   0.0115   110.69 |
  74 |  0.01151   110.82 |
  75 |  0.01151   110.79 |
  76 |   0.0115   110.72 |
  77 |   0.0115   110.67 |
  78 |  0.01148   110.54 |
  79 |  0.01149   110.56 |
  80 |  0.01147   110.36 |
  81 |  0.01147   110.43 |
  82 |  0.01147   110.39 |
  83 |  0.01147   110.41 |
  84 |  0.01148   110.49 |
  85 |  0.01147   110.38 |
  86 |  0.01147   110.38 |
  87 |  0.01148   110.52 |
  88 |  0.01147   110.45 |
  89 |  0.01148   110.50 |
  90 |  0.01147   110.41 |
  91 |  0.01147   110.42 |
  92 |  0.01147   110.42 |
  93 |  0.01147   110.38 |
  94 |  0.01146   110.35 |
  95 |  0.01145   110.24 |
  96 |  0.01146   110.31 |
  97 |  0.01146   110.28 |
  98 |  0.01144   110.14 |
  99 |  0.01145   110.17 |
 100 |  0.01146   110.27 |
[1] "Random Forest variable coefficients"
                      %IncMSE IncNodePurity
graph0           1.528782e-04  6.808960e-02
graph1           2.385377e-03  2.475127e-01
graph2           2.696412e-05  6.574984e-02
graph3           1.968759e-03  4.085084e-01
graph4           2.866729e-03  2.345004e-01
graph5           1.212992e-03  3.022136e-01
graph6           1.353663e-03  3.887487e-01
graph7           3.498790e-05  8.697281e-02
graph8           0.000000e+00  3.903128e-20
graph9           2.194748e-03  4.045530e-01
graph10          1.340622e-03  6.278569e-01
graph11          3.804496e-03  2.327931e-01
graph12          1.253210e-03  3.379679e-01
graph13          3.632129e-03  5.019656e-01
graph14          1.473914e-03  2.471625e-01
graph15          2.026749e-03  3.497482e-01
graph16          1.359786e-03  3.859198e-01
graph17          1.638755e-03  1.758461e-01
graph18          1.682985e-04  1.333019e-01
graph19          1.055565e-03  4.073537e-01
graph20          1.328487e-03  4.405335e-01
graph21          5.015106e-04  2.319435e-01
graph22          8.073078e-06  2.904167e-02
graph23          2.162044e-03  4.457411e-01
graph24          1.518640e-03  1.150902e-01
graph25          3.899143e-04  2.427808e-01
graph26          2.752358e-05  3.905836e-02
graph27          4.351610e-06  8.333333e-03
graph28          0.000000e+00  3.047619e-02
graph29          0.000000e+00  0.000000e+00
orbit0           2.883527e-05  6.157032e-02
orbit1           3.605614e-03  2.445094e-01
orbit2           7.401443e-05  5.180825e-02
orbit3           6.167785e-05  7.427745e-02
orbit4           1.053551e-03  3.765471e-01
orbit5           1.919703e-03  2.925754e-01
orbit6           3.977650e-03  4.977151e-01
orbit7          -2.580037e-05  6.248016e-02
orbit8           1.304379e-03  4.616652e-01
orbit9           7.997031e-04  2.031113e-01
orbit10          3.999516e-04  1.481555e-01
orbit11          1.875376e-04  3.419363e-01
orbit12          2.049853e-04  9.920599e-02
orbit13          3.007082e-04  8.003107e-02
orbit14          0.000000e+00  1.875000e-02
orbit15          1.515247e-03  2.732033e-01
orbit16          1.605386e-03  4.168861e-01
orbit17          2.426758e-03  3.317932e-01
orbit18          2.121966e-03  7.705624e-01
orbit19          2.532299e-03  3.831542e-01
orbit20          1.925454e-03  4.035904e-01
orbit21          4.810761e-04  2.143348e-01
orbit22          4.683089e-03  1.257242e-01
orbit23          6.325693e-07  4.725794e-02
orbit24          2.192607e-03  5.101564e-01
orbit25          1.865384e-03  1.980944e-01
orbit26          5.084590e-04  1.484539e-01
orbit27          4.635972e-03  2.052379e-01
orbit28          3.345836e-04  5.439402e-01
orbit29          7.123562e-04  1.761966e-01
orbit30          2.118261e-04  3.374696e-01
orbit31          1.462801e-03  2.033269e-01
orbit32          1.112660e-03  1.735296e-01
orbit33         -8.998914e-06  4.727631e-02
orbit34          2.210575e-03  2.475959e-01
orbit35          2.569058e-03  2.638124e-01
orbit36          1.006866e-04  2.499912e-01
orbit37          4.420419e-05  7.702021e-02
orbit38          6.502273e-04  3.181126e-01
orbit39          5.459425e-04  1.695075e-01
orbit40          1.314489e-04  1.118072e-01
orbit41          3.721293e-05  1.525180e-01
orbit42          1.363200e-04  1.704565e-01
orbit43          5.164124e-05  1.192577e-01
orbit44          2.281878e-04  3.107546e-01
orbit45          3.358761e-03  3.272823e-01
orbit46          1.203750e-03  1.952416e-01
orbit47          2.235113e-04  1.012057e-01
orbit48          1.647967e-04  2.154370e-01
orbit49          1.692400e-03  3.607021e-01
orbit50          9.634703e-05  1.072872e-01
orbit51          7.185650e-04  1.967524e-01
orbit52          4.227216e-04  1.176815e-01
orbit53          5.410380e-05  2.927545e-01
orbit54          9.030398e-05  7.397716e-02
orbit55          0.000000e+00  0.000000e+00
orbit56          2.273452e-03  2.994366e-01
orbit57          0.000000e+00  6.960578e-19
orbit58          0.000000e+00  1.474515e-19
orbit59          1.629102e-04  5.820369e-02
orbit60          1.392644e-04  5.286748e-02
orbit61         -4.225487e-06  8.376899e-02
orbit62          2.391805e-04  6.627105e-02
orbit63          5.841237e-06  2.971436e-01
orbit64         -2.483445e-07  1.509913e-01
orbit65          3.182199e-05  3.528855e-02
orbit66          4.183135e-06  3.310869e-02
orbit67          8.613264e-06  3.405654e-02
orbit68          1.740307e-05  3.446429e-02
orbit69          0.000000e+00  8.673617e-21
orbit70          0.000000e+00  9.043011e-03
orbit71          0.000000e+00  2.168404e-21
orbit72          0.000000e+00  0.000000e+00
AP               2.674263e-05  1.986348e-02
bet              1.898514e-03  1.052102e+00
ecc              1.422104e-04  1.047251e-01
eccrad           1.892686e-05  5.887679e-02
close            7.207352e-04  2.674586e-01
constraint       1.452174e-03  4.082327e-01
coreness         9.418327e-04  3.539616e-01
knn              1.214059e-03  2.511210e-01
hubscore         1.237251e-03  3.021013e-01
pagerank         2.508022e-03  2.578540e+00
trans            4.236232e-04  4.352206e-01
evcent           2.652700e-03  4.036958e-01
first            4.327131e-06  4.174797e-02
upto_second      1.408809e-03  3.098146e-01
upto_third       1.377192e-03  3.135703e-01
upto_fourth      2.014085e-03  3.305774e-01
upto_fifth       7.171844e-04  1.854653e-01
upto_sixth       8.019900e-04  2.540825e-01
second           1.625951e-03  2.354757e-01
third            9.352916e-04  3.378394e-01
fourth           1.581092e-03  1.092289e+00
fifth            1.221231e-03  7.460786e-01
sixth            1.678921e-03  5.643726e-01
ratio1           1.829668e-03  3.787990e-01
ratio2           5.870164e-03  1.195626e+00
ratio3           6.785770e-04  7.808594e-01
ratio4           1.477386e-03  5.554233e-01
ratio5           2.273994e-03  2.954448e+00
ratio6           3.182207e-03  7.091695e-01
selfinter        3.778064e-04  4.060778e-01
walktrap_vertex  1.156026e-04  3.020785e-01
bigcom1         -6.241912e-06  6.458066e-02
bigcom2          0.000000e+00  8.673617e-21
bigcom3          2.116355e-04  7.669992e-02
bigcom4          8.682815e-05  4.180488e-02
bigcom6          0.000000e+00  0.000000e+00
bigcom8          0.000000e+00  4.336809e-21
bigcom9          0.000000e+00  0.000000e+00
bigcom11         0.000000e+00  0.000000e+00
bigcom13         0.000000e+00  4.163336e-19
bigcom15         0.000000e+00  0.000000e+00
bigcom16         0.000000e+00  0.000000e+00
bigcom21         0.000000e+00  0.000000e+00
bigcom22         2.378560e-04  3.219565e-02
bigcom24         0.000000e+00  1.387779e-19
bigcom26         1.143855e-05  1.586256e-01
bigcom28        -3.331729e-05  1.864933e-01
bigcom30         8.811466e-06  9.822327e-02
bigcom31         0.000000e+00  0.000000e+00
bigcom32         0.000000e+00  0.000000e+00
bigcom33         0.000000e+00  0.000000e+00
bigcom34         0.000000e+00  0.000000e+00
bigcom36         0.000000e+00  0.000000e+00
bigcom37         0.000000e+00  0.000000e+00
bigcom38         0.000000e+00  0.000000e+00
bigcom39         0.000000e+00  1.084202e-21
bigcom40         0.000000e+00  1.517883e-20
bigcom43         0.000000e+00  0.000000e+00
bigcom44         0.000000e+00  1.084202e-21
bigcom46         0.000000e+00  1.084202e-21
bigcom47         0.000000e+00  0.000000e+00
bigcom49         0.000000e+00  0.000000e+00
bigcom50         0.000000e+00  0.000000e+00
bigcom51         0.000000e+00  0.000000e+00
bigcom52         0.000000e+00  0.000000e+00
bigcom54         0.000000e+00  0.000000e+00
bigcom56         0.000000e+00  0.000000e+00
bigcom62        -8.532429e-06  5.618846e-01
bigcom66         0.000000e+00  0.000000e+00
bigcom68         0.000000e+00  0.000000e+00
bigcom69         0.000000e+00  0.000000e+00
bigcom71         0.000000e+00  0.000000e+00
bigcom72         0.000000e+00  0.000000e+00
bigcom73         0.000000e+00  0.000000e+00
bigcom74         0.000000e+00  0.000000e+00
bigcom75         0.000000e+00  0.000000e+00
bigcom76         0.000000e+00  0.000000e+00
bigcom77         0.000000e+00  0.000000e+00
bigcom79         0.000000e+00  0.000000e+00
bigcom80         0.000000e+00  0.000000e+00
bigcom82         0.000000e+00  0.000000e+00
bigcom83         0.000000e+00  0.000000e+00
bigcom84         0.000000e+00  0.000000e+00
bigcom85         0.000000e+00  0.000000e+00
bigcom87         0.000000e+00  0.000000e+00
bigcom89         0.000000e+00  0.000000e+00
bigcom91         0.000000e+00  0.000000e+00
bigcom92         0.000000e+00  0.000000e+00
bigcom93         0.000000e+00  0.000000e+00
bigcom96         0.000000e+00  0.000000e+00
bigcom97         0.000000e+00  0.000000e+00
bigcom98         0.000000e+00  0.000000e+00
bigcom99         0.000000e+00  0.000000e+00
bigcom101        4.043456e-05  3.783210e-01
bigcom104        1.736386e-05  2.095078e-01
bigcom106        0.000000e+00  0.000000e+00
bigcom109        0.000000e+00  0.000000e+00
bigcom113        0.000000e+00  8.673617e-21
bigcom116        0.000000e+00  8.673617e-21
bigcom120        0.000000e+00  0.000000e+00
bigcom123        0.000000e+00  0.000000e+00
bigcom126        0.000000e+00  0.000000e+00
bigcom127        0.000000e+00  4.336809e-21
bigcom137        0.000000e+00  0.000000e+00
bigcom139        0.000000e+00  0.000000e+00
bigcom140        0.000000e+00  0.000000e+00
bigcom143        1.378725e-05  2.211375e-01
bigcom145        0.000000e+00  0.000000e+00
bigcom146        0.000000e+00  0.000000e+00
bigcom147        0.000000e+00  0.000000e+00
bigcom149        0.000000e+00  0.000000e+00
bigcom153        0.000000e+00  0.000000e+00
bigcom154        0.000000e+00  0.000000e+00
bigcom156        0.000000e+00  0.000000e+00
bigcom157        0.000000e+00  0.000000e+00
bigcom158        0.000000e+00  0.000000e+00
bigcom160        0.000000e+00  0.000000e+00
bigcom161        0.000000e+00  0.000000e+00
bigcom162        0.000000e+00  0.000000e+00
bigcom164        0.000000e+00  0.000000e+00
bigcom166        0.000000e+00  0.000000e+00
bigcom167        0.000000e+00  0.000000e+00
bigcom171        0.000000e+00  0.000000e+00
bigcom173        0.000000e+00  0.000000e+00
bigcom175        0.000000e+00  0.000000e+00
bigcom176        0.000000e+00  0.000000e+00
bigcom177        0.000000e+00  0.000000e+00
bigcom178       -2.149388e-06  4.337844e-01
bigcom180        0.000000e+00  0.000000e+00
bigcom181        0.000000e+00  0.000000e+00
bigcom184        0.000000e+00  0.000000e+00
bigcom186        0.000000e+00  0.000000e+00
bigcom187        0.000000e+00  0.000000e+00
bigcom189        0.000000e+00  0.000000e+00
bigcom194        0.000000e+00  0.000000e+00
bigcom195        0.000000e+00  0.000000e+00
bigcom196        9.654607e-08  7.305637e-01
bigcom204        0.000000e+00  1.084202e-21
bigcom205       -2.382223e-07  4.467377e-01
bigcom212        0.000000e+00  0.000000e+00
bigcom214        0.000000e+00  0.000000e+00
bigcom222        0.000000e+00  0.000000e+00
bigcom223        0.000000e+00  0.000000e+00
bigcom226        0.000000e+00  0.000000e+00
bigcom227        0.000000e+00  0.000000e+00
bigcom229        0.000000e+00  0.000000e+00
bigcom233        0.000000e+00  0.000000e+00
bigcom236        0.000000e+00  0.000000e+00
bigcom237        0.000000e+00  0.000000e+00
bigcom246        0.000000e+00  0.000000e+00
bigcom248        0.000000e+00  0.000000e+00
bigcom249        0.000000e+00  0.000000e+00
bigcom250        0.000000e+00  0.000000e+00
bigcom254        0.000000e+00  4.163336e-19
bigcom266        0.000000e+00  0.000000e+00
bigcom269        0.000000e+00  0.000000e+00
bigcom272        0.000000e+00  1.301043e-20
bigcom274        0.000000e+00  0.000000e+00
bigcom281        0.000000e+00  0.000000e+00
bigcom291        0.000000e+00  0.000000e+00
bigcom292        0.000000e+00  1.431147e-19
bigcom295        0.000000e+00  0.000000e+00
bigcom299       -1.311628e-23  6.894233e-01
bigcom301        0.000000e+00  0.000000e+00
bigcom306        0.000000e+00  0.000000e+00
bigcom309        0.000000e+00  0.000000e+00
bigcom314        0.000000e+00  0.000000e+00
bigcom321        0.000000e+00  0.000000e+00
bigcom341        0.000000e+00  0.000000e+00
bigcom350        0.000000e+00  0.000000e+00
bigcom353        0.000000e+00  0.000000e+00
bigcom359        0.000000e+00  0.000000e+00
bigcom363        0.000000e+00  0.000000e+00
bigcom365        0.000000e+00  0.000000e+00
bigcom385        0.000000e+00  0.000000e+00
bigcom386        0.000000e+00  0.000000e+00
bigcom408        0.000000e+00  0.000000e+00
bigcom412        0.000000e+00  0.000000e+00
bigcom480        0.000000e+00  0.000000e+00
spin_vertex      5.150712e-05  2.057610e-01
membership_s1    1.706183e-04  3.073704e-01
membership_s3    0.000000e+00  0.000000e+00
membership_s4    1.439912e-04  2.211851e-01
membership_s5    4.812507e-05  1.924228e-01
membership_s6    8.849558e-06  7.415902e-04
membership_s7    2.023783e-05  1.797438e-01
membership_s8    0.000000e+00  0.000000e+00
membership_s9    0.000000e+00  0.000000e+00
membership_s11   0.000000e+00  0.000000e+00
membership_s12   0.000000e+00  0.000000e+00
membership_s14  -2.659351e-05  2.888363e-01
membership_s15   5.788853e-05  1.985072e-01
membership_s16   4.866816e-07  2.920323e-02
membership_s17   0.000000e+00  0.000000e+00
membership_s18   0.000000e+00  0.000000e+00
membership_s20   0.000000e+00  0.000000e+00
membership_s21   4.543035e-05  1.587441e-01
membership_s22   0.000000e+00  8.673617e-21
membership_s24   4.302926e-06  1.555556e-02
membership_s25   0.000000e+00  0.000000e+00
membership_s26   0.000000e+00  0.000000e+00
membership_s27   2.448674e-06  1.643939e-02
membership_s28   0.000000e+00  0.000000e+00
membership_s30  -1.524477e-05  9.511156e-02
membership_s31   7.091044e-06  1.190560e-01
membership_s32  -5.868446e-05  5.877396e-01
membership_s33   0.000000e+00  0.000000e+00
membership_s36   4.845546e-05  1.635991e-01
membership_s37   0.000000e+00  2.168404e-21
V1               4.264280e-03  1.056850e+00
V2               1.115192e-03  1.218590e+00
pdi              1.089283e-05  1.620088e-01
adhesion         8.091833e-03  1.327183e+00
cohesion         6.201411e-03  1.423408e+00
inner            3.259862e-03  1.267112e+00
outer            4.245429e-03  1.545293e+00
ioratio          4.636145e-03  1.151708e+00
comsize          2.245810e-03  1.367978e+00
[1] "Dataset: low_targets Model GLM, run: 1 of 10 2015-06-22 18:20:13"
[1] "glmnet variable coefficients"
                    [,1]          [,2]
(Intercept)     -4.54587 -2.382499e+01
graph0           0.00000  3.725265e-02
graph1           0.00000 -2.311377e-04
graph2           0.00000  4.008932e-02
graph3           0.00000 -5.709351e-06
graph4           0.00000  0.000000e+00
graph5           0.00000 -1.030102e-03
graph6           0.00000  7.231231e-05
graph7           0.00000 -1.038390e-02
graph8           0.00000 -8.815263e-01
graph9           0.00000  8.309430e-08
graph10          0.00000  1.409687e-09
graph11          0.00000 -1.354856e-10
graph12          0.00000  0.000000e+00
graph13          0.00000 -8.615451e-06
graph14          0.00000  5.415887e-08
graph15          0.00000 -4.334231e-06
graph16          0.00000 -7.332455e-07
graph17          0.00000  0.000000e+00
graph18          0.00000  2.013484e-04
graph19          0.00000  0.000000e+00
graph20          0.00000  1.936786e-04
graph21          0.00000  3.132642e-04
graph22          0.00000 -9.085807e-05
graph23          0.00000 -2.156731e-04
graph24          0.00000 -1.440368e-10
graph25          0.00000 -2.235571e-04
graph26          0.00000  2.829092e-03
graph27          0.00000 -6.601287e-02
graph28          0.00000 -8.011988e-03
graph29          0.00000 -8.177889e-01
orbit0           0.00000  4.450608e-02
orbit1           0.00000 -1.684311e-04
orbit2           0.00000 -1.128308e-01
orbit3           0.00000  5.030521e-02
orbit4           0.00000 -4.164806e-06
orbit5           0.00000 -2.581265e-05
orbit6           0.00000  0.000000e+00
orbit7           0.00000 -2.598891e-01
orbit8           0.00000 -1.539214e-04
orbit9           0.00000  1.451153e-04
orbit10          0.00000  0.000000e+00
orbit11          0.00000  1.058990e-01
orbit12          0.00000 -1.074863e-02
orbit13          0.00000 -1.308146e-02
orbit14          0.00000 -8.661217e-01
orbit15          0.00000  2.327788e-07
orbit16          0.00000 -3.532754e-07
orbit17          0.00000 -1.807951e-06
orbit18          0.00000 -3.466039e-09
orbit19          0.00000  7.817201e-10
orbit20          0.00000  7.950692e-09
orbit21          0.00000  1.068996e-04
orbit22          0.00000 -1.358847e-10
orbit23          0.00000  3.956416e-01
orbit24          0.00000  2.927887e-08
orbit25          0.00000 -1.266114e-07
orbit26          0.00000 -5.600752e-04
orbit27          0.00000 -6.260888e-06
orbit28          0.00000  1.496054e-05
orbit29          0.00000 -5.378605e-05
orbit30          0.00000  5.776068e-05
orbit31          0.00000  4.394156e-08
orbit32          0.00000  3.086566e-07
orbit33          0.00000  1.266113e-01
orbit34          0.00000  0.000000e+00
orbit35          0.00000 -3.901602e-06
orbit36          0.00000  5.881176e-05
orbit37          0.00000  4.122995e-09
orbit38          0.00000  6.676612e-04
orbit39          0.00000  0.000000e+00
orbit40          0.00000  0.000000e+00
orbit41          0.00000 -1.065500e-03
orbit42          0.00000  3.170959e-01
orbit43          0.00000  2.093106e-04
orbit44          0.00000  4.922013e-01
orbit45          0.00000  2.048204e-05
orbit46          0.00000 -2.847050e-05
orbit47          0.00000  5.265509e-03
orbit48          0.00000 -1.211220e-03
orbit49          0.00000  1.922196e-04
orbit50          0.00000 -1.259485e-02
orbit51          0.00000  4.282468e-05
orbit52          0.00000  6.479679e-04
orbit53          0.00000 -1.790292e-03
orbit54          0.00000 -8.873559e-05
orbit55          0.00000 -1.993857e+00
orbit56          0.00000 -1.468484e-04
orbit57          0.00000 -2.893107e-03
orbit58          0.00000 -4.935400e-02
orbit59          0.00000 -5.281682e-06
orbit60          0.00000 -2.189985e-03
orbit61          0.00000  8.444331e-02
orbit62          0.00000 -8.138255e-03
orbit63          0.00000  2.328196e-02
orbit64          0.00000  2.816753e-02
orbit65          0.00000  3.811815e-04
orbit66          0.00000  4.237570e-02
orbit67          0.00000  1.979612e+00
orbit68          0.00000 -6.498155e-02
orbit69          0.00000 -5.114419e-01
orbit70          0.00000 -8.533163e-03
orbit71          0.00000  0.000000e+00
orbit72          0.00000 -7.973467e-01
AP               0.00000 -5.554940e-01
bet              0.00000  4.441019e-05
ecc              0.00000  2.037888e-01
eccrad           0.00000  1.184553e+00
close            0.00000  2.533917e-04
constraint       0.00000 -1.032192e+00
coreness         0.00000  1.764653e-01
knn              0.00000 -8.582647e-04
hubscore         0.00000  8.726360e+01
pagerank         0.00000 -1.963098e+00
trans            0.00000  5.232937e-01
evcent           0.00000  6.160996e+01
first            0.00000  2.740560e-02
upto_second      0.00000 -2.015867e-04
upto_third       0.00000  4.471638e-06
upto_fourth      0.00000  0.000000e+00
upto_fifth       0.00000  2.086936e-04
upto_sixth       0.00000  5.018801e-04
second           0.00000 -1.663003e-04
third            0.00000  8.287706e-05
fourth           0.00000 -7.993769e-05
fifth            0.00000  1.313565e-05
sixth            0.00000 -1.077403e-04
ratio1           0.00000 -7.977316e-04
ratio2           0.00000  1.079983e-03
ratio3           0.00000  9.497199e-04
ratio4           0.00000 -4.335015e-03
ratio5           0.00000  0.000000e+00
ratio6           0.00000  2.235695e-04
selfinter        0.00000  7.990583e-01
walktrap_vertex  0.00000 -1.550932e-02
bigcom1          0.00000 -7.870912e-01
bigcom2          0.00000 -9.158639e-01
bigcom3          0.00000  5.347764e-02
bigcom4          0.00000  1.741529e-01
bigcom6          0.00000 -1.043740e-01
bigcom8          0.00000 -1.530605e+00
bigcom9          0.00000 -1.144164e+00
bigcom11         0.00000 -1.649014e+00
bigcom13         0.00000 -1.624916e+00
bigcom15         0.00000 -8.759066e-01
bigcom16         0.00000 -2.223340e+00
bigcom21         0.00000 -2.007650e+00
bigcom22         0.00000 -2.939115e-01
bigcom24         0.00000 -9.036899e-03
bigcom26         0.00000  8.684801e-01
bigcom28         0.00000  1.955100e-01
bigcom30         0.00000 -3.381022e-01
bigcom31         0.00000 -1.148783e+00
bigcom32         0.00000 -1.396619e+00
bigcom33         0.00000 -5.293222e-01
bigcom34         0.00000 -1.406110e+00
bigcom36         0.00000 -2.536799e+00
bigcom37         0.00000  0.000000e+00
bigcom38         0.00000 -9.381514e-01
bigcom39         0.00000 -9.892023e-01
bigcom40         0.00000 -5.289745e-01
bigcom43         0.00000 -6.142830e-01
bigcom44         0.00000 -1.875159e+00
bigcom46         0.00000 -1.785395e+00
bigcom47         0.00000 -1.417461e+00
bigcom49         0.00000 -1.425147e+00
bigcom50         0.00000 -1.142654e+00
bigcom51         0.00000 -9.937328e-01
bigcom52         0.00000 -9.908093e-01
bigcom54         0.00000 -7.346207e-01
bigcom56         0.00000  0.000000e+00
bigcom62         0.00000  4.518143e+00
bigcom66         0.00000 -9.494802e-01
bigcom68         0.00000 -6.556972e-01
bigcom69         0.00000 -8.780172e-01
bigcom71         0.00000 -7.809570e-01
bigcom72         0.00000 -3.323741e-01
bigcom73         0.00000 -9.925005e-01
bigcom74         0.00000 -1.448010e+00
bigcom75         0.00000 -5.383754e-01
bigcom76         0.00000 -5.620987e-01
bigcom77         0.00000 -1.590649e+00
bigcom79         0.00000 -1.307540e+00
bigcom80         0.00000 -1.745127e+00
bigcom82         0.00000 -1.676015e+00
bigcom83         0.00000 -8.768920e-03
bigcom84         0.00000 -1.876863e+00
bigcom85         0.00000 -1.468436e+00
bigcom87         0.00000 -1.169354e+00
bigcom89         0.00000 -9.639179e-01
bigcom91         0.00000 -5.072645e-01
bigcom92         0.00000 -1.141576e+00
bigcom93         0.00000 -2.151979e-01
bigcom96         0.00000 -6.676143e-01
bigcom97         0.00000 -1.129766e+00
bigcom98         0.00000 -1.546619e+00
bigcom99         0.00000 -1.523397e+00
bigcom101        0.00000  3.916680e+00
bigcom104        0.00000  1.587260e+00
bigcom106        0.00000 -1.042454e+00
bigcom109        0.00000 -1.109068e+00
bigcom113        0.00000 -1.745891e+00
bigcom116        0.00000 -1.955389e+00
bigcom120        0.00000 -1.572339e+00
bigcom123        0.00000 -1.215113e+00
bigcom126        0.00000 -7.050968e-01
bigcom127        0.00000 -1.757418e+00
bigcom137        0.00000 -5.462782e-01
bigcom139        0.00000 -7.914105e-01
bigcom140        0.00000 -2.103236e+00
bigcom143        0.00000  2.226758e+00
bigcom145        0.00000 -6.356476e-01
bigcom146        0.00000 -1.006883e+00
bigcom147        0.00000 -9.817773e-01
bigcom149        0.00000  0.000000e+00
bigcom153        0.00000 -7.957507e-01
bigcom154        0.00000 -9.066184e-01
bigcom156        0.00000 -4.441712e-01
bigcom157        0.00000  0.000000e+00
bigcom158        0.00000 -1.350505e+00
bigcom160        0.00000 -1.010123e+00
bigcom161        0.00000 -1.028369e+00
bigcom162        0.00000 -5.817079e-01
bigcom164        0.00000 -1.138675e+00
bigcom166        0.00000 -6.285696e-01
bigcom167        0.00000 -1.965601e+00
bigcom171        0.00000 -7.655943e-01
bigcom173        0.00000 -7.678847e-01
bigcom175        0.00000 -3.655904e-01
bigcom176        0.00000 -1.130529e+00
bigcom177        0.00000 -4.281065e-01
bigcom178        0.00000  2.933964e+00
bigcom180        0.00000 -1.394655e+00
bigcom181        0.00000 -1.016935e+00
bigcom184        0.00000 -4.154560e-01
bigcom186        0.00000 -1.721921e+00
bigcom187        0.00000 -2.668990e+00
bigcom189        0.00000 -1.067774e+00
bigcom194        0.00000 -2.650268e-01
bigcom195        0.00000 -7.839771e-01
bigcom196        0.00000  2.480500e+00
bigcom204        0.00000 -1.239768e+00
bigcom205        0.00000  3.581342e+00
bigcom212        0.00000 -6.063458e-01
bigcom214        0.00000 -3.722042e-01
bigcom222        0.00000 -5.389619e-03
bigcom223        0.00000  0.000000e+00
bigcom226        0.00000 -1.224662e+00
bigcom227        0.00000 -5.093707e-01
bigcom229        0.00000 -8.629767e-01
bigcom233        0.00000 -5.457158e-01
bigcom236        0.00000 -7.641326e-01
bigcom237        0.00000  0.000000e+00
bigcom246        0.00000 -7.734907e-01
bigcom248        0.00000 -1.096679e+00
bigcom249        0.00000 -1.125606e+00
bigcom250        0.00000 -1.824298e+00
bigcom254        0.00000 -1.413080e+00
bigcom266        0.00000 -9.462469e-01
bigcom269        0.00000 -9.020624e-01
bigcom272        0.00000 -6.122296e-01
bigcom274        0.00000 -4.606951e-01
bigcom281        0.00000 -1.644062e-01
bigcom291        0.00000 -6.559274e-01
bigcom292        0.00000 -8.755732e-01
bigcom295        0.00000 -4.462592e-01
bigcom299        0.00000  4.180988e+00
bigcom301        0.00000 -7.935582e-01
bigcom306        0.00000 -9.131020e-01
bigcom309        0.00000 -1.038373e+00
bigcom314        0.00000  0.000000e+00
bigcom321        0.00000 -9.169194e-01
bigcom341        0.00000 -3.269956e-01
bigcom350        0.00000  0.000000e+00
bigcom353        0.00000 -4.585218e-01
bigcom359        0.00000 -1.608831e+00
bigcom363        0.00000  0.000000e+00
bigcom365        0.00000 -1.785651e+00
bigcom385        0.00000 -1.108572e+00
bigcom386        0.00000 -1.138735e-01
bigcom408        0.00000 -6.556704e-01
bigcom412        0.00000 -8.821016e-01
bigcom480        0.00000 -4.446298e-01
spin_vertex      0.00000  9.735809e-01
membership_s1    0.00000 -1.765005e-01
membership_s3    0.00000 -2.843020e+00
membership_s4    0.00000  1.321851e-01
membership_s5    0.00000 -2.857732e-01
membership_s6    0.00000 -3.652531e-01
membership_s7    0.00000 -8.929089e-01
membership_s8    0.00000 -1.789519e+00
membership_s9    0.00000 -1.560783e+00
membership_s11   0.00000 -2.169757e+00
membership_s12   0.00000 -1.132623e+00
membership_s14   0.00000  9.499846e-01
membership_s15   0.00000  3.739091e-01
membership_s16   0.00000  9.640344e-01
membership_s17   0.00000 -1.302524e+00
membership_s18   0.00000 -1.475235e+00
membership_s20   0.00000 -1.211248e+00
membership_s21   0.00000 -2.561591e-01
membership_s22   0.00000 -1.425640e+00
membership_s24   0.00000 -3.654262e+00
membership_s25   0.00000 -1.591923e+00
membership_s26   0.00000 -3.493395e+00
membership_s27   0.00000 -1.768038e+00
membership_s28   0.00000 -2.307344e+00
membership_s30   0.00000 -3.251254e-01
membership_s31   0.00000 -3.368015e-01
membership_s32   0.00000  9.340788e-01
membership_s33   0.00000 -9.847180e-01
membership_s36   0.00000 -6.880091e-01
membership_s37   0.00000 -1.685622e+00
V1               0.00000 -2.037815e-03
V2               0.00000 -1.963796e-01
pdi              0.00000  1.401602e+02
adhesion         0.00000  8.535938e-05
cohesion         0.00000 -1.717206e-04
inner            0.00000  4.306865e-05
outer            0.00000  9.465907e-05
ioratio          0.00000  2.243253e+00
comsize          0.00000  1.085403e-03
[1] "Dataset: low_targets Model GBM, run: 2 of 10 2015-06-22 18:21:53"
Iter   TrainDeviance   ValidDeviance   StepSize   Improve
     1        0.1093            -nan     0.0100    0.0001
     2        0.1081            -nan     0.0100    0.0001
     3        0.1065            -nan     0.0100    0.0002
     4        0.1052            -nan     0.0100   -0.0000
     5        0.1035            -nan     0.0100    0.0000
     6        0.1020            -nan     0.0100   -0.0001
     7        0.1007            -nan     0.0100    0.0002
     8        0.0992            -nan     0.0100    0.0001
     9        0.0981            -nan     0.0100    0.0003
    10        0.0971            -nan     0.0100    0.0001
    20        0.0883            -nan     0.0100    0.0001
    40        0.0772            -nan     0.0100   -0.0000
    49        0.0736            -nan     0.0100   -0.0000

[1] "GBM variable coefficients"
                            var    rel.inf
ratio5                   ratio5 9.69356614
pagerank               pagerank 6.52983844
comsize                 comsize 5.76432303
bet                         bet 4.52504726
V2                           V2 3.64232454
outer                     outer 3.51540182
ioratio                 ioratio 3.44898783
membership_s32   membership_s32 3.28982207
inner                     inner 3.21862822
graph15                 graph15 2.61918736
ratio2                   ratio2 2.56951911
orbit38                 orbit38 2.32968967
orbit16                 orbit16 2.28644392
adhesion               adhesion 2.14240361
selfinter             selfinter 1.98981268
cohesion               cohesion 1.89227404
V1                           V1 1.78405475
ratio1                   ratio1 1.65470267
trans                     trans 1.61575901
knn                         knn 1.30572044
graph6                   graph6 1.26518050
graph20                 graph20 1.24025470
graph19                 graph19 1.20201771
graph16                 graph16 1.09313389
orbit36                 orbit36 1.01704491
orbit49                 orbit49 0.99909970
upto_third           upto_third 0.97988926
graph5                   graph5 0.96743219
graph3                   graph3 0.94180766
graph11                 graph11 0.93320785
orbit27                 orbit27 0.92663432
bigcom4                 bigcom4 0.85353916
spin_vertex         spin_vertex 0.85290418
orbit51                 orbit51 0.82047649
fourth                   fourth 0.82019591
coreness               coreness 0.80395375
orbit44                 orbit44 0.79443338
orbit18                 orbit18 0.75279408
membership_s30   membership_s30 0.71291426
graph23                 graph23 0.70089191
graph14                 graph14 0.61926593
orbit50                 orbit50 0.60339481
ecc                         ecc 0.60300173
fifth                     fifth 0.60020363
graph21                 graph21 0.59743498
graph17                 graph17 0.59017995
orbit29                 orbit29 0.56779977
ratio6                   ratio6 0.54118092
walktrap_vertex walktrap_vertex 0.52067884
orbit17                 orbit17 0.51983888
orbit15                 orbit15 0.51966008
orbit25                 orbit25 0.51012368
orbit9                   orbit9 0.48475222
orbit37                 orbit37 0.48382444
graph12                 graph12 0.46611713
orbit21                 orbit21 0.44262850
constraint           constraint 0.43258929
graph9                   graph9 0.38412115
orbit28                 orbit28 0.36732904
orbit4                   orbit4 0.35737210
orbit52                 orbit52 0.33273828
ratio4                   ratio4 0.29137807
graph25                 graph25 0.27474590
orbit20                 orbit20 0.23517692
bigcom3                 bigcom3 0.23440222
third                     third 0.22438542
orbit35                 orbit35 0.22415865
graph0                   graph0 0.22260984
orbit46                 orbit46 0.19801114
orbit62                 orbit62 0.19685951
orbit39                 orbit39 0.19236672
orbit10                 orbit10 0.17504924
orbit65                 orbit65 0.16930771
graph13                 graph13 0.16782665
orbit30                 orbit30 0.16308023
graph2                   graph2 0.15509639
orbit11                 orbit11 0.14841544
orbit33                 orbit33 0.13503251
orbit2                   orbit2 0.12734789
orbit42                 orbit42 0.11927167
graph22                 graph22 0.11175931
membership_s1     membership_s1 0.10581683
bigcom26               bigcom26 0.10546532
graph1                   graph1 0.10427099
close                     close 0.09683638
orbit48                 orbit48 0.09314865
bigcom28               bigcom28 0.08441673
orbit45                 orbit45 0.08311649
membership_s15   membership_s15 0.06817438
membership_s4     membership_s4 0.04577846
orbit66                 orbit66 0.04244150
orbit47                 orbit47 0.04228818
bigcom22               bigcom22 0.04126258
membership_s27   membership_s27 0.04116308
orbit5                   orbit5 0.03936653
ratio3                   ratio3 0.03720876
orbit24                 orbit24 0.03717111
graph26                 graph26 0.03690086
orbit67                 orbit67 0.03649184
upto_second         upto_second 0.03228446
orbit56                 orbit56 0.02056768
graph4                   graph4 0.00000000
graph7                   graph7 0.00000000
graph8                   graph8 0.00000000
graph10                 graph10 0.00000000
graph18                 graph18 0.00000000
graph24                 graph24 0.00000000
graph27                 graph27 0.00000000
graph28                 graph28 0.00000000
graph29                 graph29 0.00000000
orbit0                   orbit0 0.00000000
orbit1                   orbit1 0.00000000
orbit3                   orbit3 0.00000000
orbit6                   orbit6 0.00000000
orbit7                   orbit7 0.00000000
orbit8                   orbit8 0.00000000
orbit12                 orbit12 0.00000000
orbit13                 orbit13 0.00000000
orbit14                 orbit14 0.00000000
orbit19                 orbit19 0.00000000
orbit22                 orbit22 0.00000000
orbit23                 orbit23 0.00000000
orbit26                 orbit26 0.00000000
orbit31                 orbit31 0.00000000
orbit32                 orbit32 0.00000000
orbit34                 orbit34 0.00000000
orbit40                 orbit40 0.00000000
orbit41                 orbit41 0.00000000
orbit43                 orbit43 0.00000000
orbit53                 orbit53 0.00000000
orbit54                 orbit54 0.00000000
orbit55                 orbit55 0.00000000
orbit57                 orbit57 0.00000000
orbit58                 orbit58 0.00000000
orbit59                 orbit59 0.00000000
orbit60                 orbit60 0.00000000
orbit61                 orbit61 0.00000000
orbit63                 orbit63 0.00000000
orbit64                 orbit64 0.00000000
orbit68                 orbit68 0.00000000
orbit69                 orbit69 0.00000000
orbit70                 orbit70 0.00000000
orbit71                 orbit71 0.00000000
orbit72                 orbit72 0.00000000
AP                           AP 0.00000000
eccrad                   eccrad 0.00000000
hubscore               hubscore 0.00000000
evcent                   evcent 0.00000000
first                     first 0.00000000
upto_fourth         upto_fourth 0.00000000
upto_fifth           upto_fifth 0.00000000
upto_sixth           upto_sixth 0.00000000
second                   second 0.00000000
sixth                     sixth 0.00000000
bigcom1                 bigcom1 0.00000000
bigcom2                 bigcom2 0.00000000
bigcom6                 bigcom6 0.00000000
bigcom8                 bigcom8 0.00000000
bigcom9                 bigcom9 0.00000000
bigcom11               bigcom11 0.00000000
bigcom13               bigcom13 0.00000000
bigcom15               bigcom15 0.00000000
bigcom16               bigcom16 0.00000000
bigcom21               bigcom21 0.00000000
bigcom24               bigcom24 0.00000000
bigcom30               bigcom30 0.00000000
bigcom31               bigcom31 0.00000000
bigcom32               bigcom32 0.00000000
bigcom33               bigcom33 0.00000000
bigcom34               bigcom34 0.00000000
bigcom36               bigcom36 0.00000000
bigcom37               bigcom37 0.00000000
bigcom38               bigcom38 0.00000000
bigcom39               bigcom39 0.00000000
bigcom40               bigcom40 0.00000000
bigcom43               bigcom43 0.00000000
bigcom44               bigcom44 0.00000000
bigcom46               bigcom46 0.00000000
bigcom47               bigcom47 0.00000000
bigcom49               bigcom49 0.00000000
bigcom50               bigcom50 0.00000000
bigcom51               bigcom51 0.00000000
bigcom52               bigcom52 0.00000000
bigcom54               bigcom54 0.00000000
bigcom56               bigcom56 0.00000000
bigcom62               bigcom62 0.00000000
bigcom66               bigcom66 0.00000000
bigcom68               bigcom68 0.00000000
bigcom69               bigcom69 0.00000000
bigcom71               bigcom71 0.00000000
bigcom72               bigcom72 0.00000000
bigcom73               bigcom73 0.00000000
bigcom74               bigcom74 0.00000000
bigcom75               bigcom75 0.00000000
bigcom76               bigcom76 0.00000000
bigcom77               bigcom77 0.00000000
bigcom79               bigcom79 0.00000000
bigcom80               bigcom80 0.00000000
bigcom82               bigcom82 0.00000000
bigcom83               bigcom83 0.00000000
bigcom84               bigcom84 0.00000000
bigcom85               bigcom85 0.00000000
bigcom87               bigcom87 0.00000000
bigcom89               bigcom89 0.00000000
bigcom91               bigcom91 0.00000000
bigcom92               bigcom92 0.00000000
bigcom93               bigcom93 0.00000000
bigcom96               bigcom96 0.00000000
bigcom97               bigcom97 0.00000000
bigcom98               bigcom98 0.00000000
bigcom99               bigcom99 0.00000000
bigcom101             bigcom101 0.00000000
bigcom104             bigcom104 0.00000000
bigcom106             bigcom106 0.00000000
bigcom109             bigcom109 0.00000000
bigcom113             bigcom113 0.00000000
bigcom116             bigcom116 0.00000000
bigcom120             bigcom120 0.00000000
bigcom123             bigcom123 0.00000000
bigcom126             bigcom126 0.00000000
bigcom127             bigcom127 0.00000000
bigcom137             bigcom137 0.00000000
bigcom139             bigcom139 0.00000000
bigcom140             bigcom140 0.00000000
bigcom143             bigcom143 0.00000000
bigcom145             bigcom145 0.00000000
bigcom146             bigcom146 0.00000000
bigcom147             bigcom147 0.00000000
bigcom149             bigcom149 0.00000000
bigcom153             bigcom153 0.00000000
bigcom154             bigcom154 0.00000000
bigcom156             bigcom156 0.00000000
bigcom157             bigcom157 0.00000000
bigcom158             bigcom158 0.00000000
bigcom160             bigcom160 0.00000000
bigcom161             bigcom161 0.00000000
bigcom162             bigcom162 0.00000000
bigcom164             bigcom164 0.00000000
bigcom166             bigcom166 0.00000000
bigcom167             bigcom167 0.00000000
bigcom171             bigcom171 0.00000000
bigcom173             bigcom173 0.00000000
bigcom175             bigcom175 0.00000000
bigcom176             bigcom176 0.00000000
bigcom177             bigcom177 0.00000000
bigcom178             bigcom178 0.00000000
bigcom180             bigcom180 0.00000000
bigcom181             bigcom181 0.00000000
bigcom184             bigcom184 0.00000000
bigcom186             bigcom186 0.00000000
bigcom187             bigcom187 0.00000000
bigcom189             bigcom189 0.00000000
bigcom194             bigcom194 0.00000000
bigcom195             bigcom195 0.00000000
bigcom196             bigcom196 0.00000000
bigcom204             bigcom204 0.00000000
bigcom205             bigcom205 0.00000000
bigcom212             bigcom212 0.00000000
bigcom214             bigcom214 0.00000000
bigcom222             bigcom222 0.00000000
bigcom223             bigcom223 0.00000000
bigcom226             bigcom226 0.00000000
bigcom227             bigcom227 0.00000000
bigcom229             bigcom229 0.00000000
bigcom233             bigcom233 0.00000000
bigcom236             bigcom236 0.00000000
bigcom237             bigcom237 0.00000000
bigcom246             bigcom246 0.00000000
bigcom248             bigcom248 0.00000000
bigcom249             bigcom249 0.00000000
bigcom250             bigcom250 0.00000000
bigcom254             bigcom254 0.00000000
bigcom266             bigcom266 0.00000000
bigcom269             bigcom269 0.00000000
bigcom272             bigcom272 0.00000000
bigcom274             bigcom274 0.00000000
bigcom281             bigcom281 0.00000000
bigcom291             bigcom291 0.00000000
bigcom292             bigcom292 0.00000000
bigcom295             bigcom295 0.00000000
bigcom299             bigcom299 0.00000000
bigcom301             bigcom301 0.00000000
bigcom306             bigcom306 0.00000000
bigcom309             bigcom309 0.00000000
bigcom314             bigcom314 0.00000000
bigcom321             bigcom321 0.00000000
bigcom341             bigcom341 0.00000000
bigcom350             bigcom350 0.00000000
bigcom353             bigcom353 0.00000000
bigcom359             bigcom359 0.00000000
bigcom363             bigcom363 0.00000000
bigcom365             bigcom365 0.00000000
bigcom385             bigcom385 0.00000000
bigcom386             bigcom386 0.00000000
bigcom408             bigcom408 0.00000000
bigcom412             bigcom412 0.00000000
bigcom480             bigcom480 0.00000000
membership_s3     membership_s3 0.00000000
membership_s5     membership_s5 0.00000000
membership_s6     membership_s6 0.00000000
membership_s7     membership_s7 0.00000000
membership_s8     membership_s8 0.00000000
membership_s9     membership_s9 0.00000000
membership_s11   membership_s11 0.00000000
membership_s12   membership_s12 0.00000000
membership_s14   membership_s14 0.00000000
membership_s16   membership_s16 0.00000000
membership_s17   membership_s17 0.00000000
membership_s18   membership_s18 0.00000000
membership_s20   membership_s20 0.00000000
membership_s21   membership_s21 0.00000000
membership_s22   membership_s22 0.00000000
membership_s24   membership_s24 0.00000000
membership_s25   membership_s25 0.00000000
membership_s26   membership_s26 0.00000000
membership_s28   membership_s28 0.00000000
membership_s31   membership_s31 0.00000000
membership_s33   membership_s33 0.00000000
membership_s36   membership_s36 0.00000000
membership_s37   membership_s37 0.00000000
pdi                         pdi 0.00000000
[1] "Dataset: low_targets Model RF, run: 2 of 10 2015-06-22 18:22:31"
     |      Out-of-bag   |
Tree |      MSE  %Var(y) |
   1 |  0.02018   203.63 |
   2 |  0.02086   210.44 |
   3 |  0.01993   201.12 |
   4 |   0.0177   178.61 |
   5 |  0.01555   156.88 |
   6 |  0.01445   145.76 |
   7 |  0.01459   147.25 |
   8 |  0.01384   139.64 |
   9 |  0.01395   140.73 |
  10 |  0.01343   135.55 |
  11 |  0.01326   133.75 |
  12 |  0.01337   134.94 |
  13 |  0.01325   133.68 |
  14 |  0.01281   129.22 |
  15 |  0.01246   125.67 |
  16 |   0.0122   123.12 |
  17 |  0.01209   122.02 |
  18 |  0.01206   121.65 |
  19 |  0.01194   120.51 |
  20 |  0.01177   118.73 |
  21 |   0.0117   118.04 |
  22 |  0.01169   117.99 |
  23 |  0.01158   116.87 |
  24 |  0.01156   116.61 |
  25 |  0.01152   116.27 |
  26 |  0.01151   116.16 |
  27 |  0.01154   116.42 |
  28 |  0.01143   115.32 |
  29 |  0.01144   115.43 |
  30 |  0.01145   115.53 |
  31 |  0.01149   115.92 |
  32 |  0.01149   115.90 |
  33 |  0.01143   115.35 |
  34 |  0.01144   115.42 |
  35 |  0.01137   114.77 |
  36 |  0.01135   114.55 |
  37 |  0.01132   114.21 |
  38 |   0.0113   114.00 |
  39 |   0.0113   114.06 |
  40 |  0.01128   113.84 |
  41 |  0.01132   114.19 |
  42 |  0.01131   114.11 |
  43 |  0.01128   113.84 |
  44 |  0.01122   113.25 |
  45 |  0.01123   113.30 |
  46 |   0.0112   112.97 |
  47 |  0.01117   112.75 |
  48 |  0.01114   112.36 |
  49 |  0.01113   112.27 |
  50 |  0.01114   112.39 |
  51 |  0.01113   112.32 |
  52 |  0.01109   111.92 |
  53 |  0.01111   112.07 |
  54 |  0.01108   111.76 |
  55 |  0.01106   111.60 |
  56 |  0.01106   111.61 |
  57 |  0.01106   111.60 |
  58 |  0.01106   111.58 |
  59 |  0.01104   111.42 |
  60 |  0.01104   111.44 |
  61 |  0.01104   111.44 |
  62 |  0.01103   111.31 |
  63 |    0.011   110.99 |
  64 |  0.01099   110.92 |
  65 |  0.01099   110.88 |
  66 |  0.01097   110.72 |
  67 |  0.01098   110.83 |
  68 |  0.01098   110.78 |
  69 |  0.01098   110.82 |
  70 |  0.01099   110.89 |
  71 |  0.01101   111.08 |
  72 |    0.011   110.99 |
  73 |    0.011   111.03 |
  74 |    0.011   110.94 |
  75 |    0.011   110.94 |
  76 |  0.01098   110.82 |
  77 |  0.01098   110.75 |
  78 |  0.01098   110.80 |
  79 |  0.01098   110.79 |
  80 |  0.01099   110.93 |
  81 |  0.01099   110.88 |
  82 |    0.011   110.95 |
  83 |    0.011   111.03 |
  84 |  0.01099   110.91 |
  85 |  0.01099   110.91 |
  86 |  0.01099   110.86 |
  87 |  0.01098   110.74 |
  88 |  0.01098   110.76 |
  89 |  0.01098   110.82 |
  90 |  0.01098   110.80 |
  91 |  0.01098   110.82 |
  92 |  0.01097   110.64 |
  93 |  0.01096   110.57 |
  94 |  0.01095   110.53 |
  95 |  0.01095   110.51 |
  96 |  0.01094   110.39 |
  97 |  0.01094   110.42 |
  98 |  0.01094   110.34 |
  99 |  0.01094   110.38 |
 100 |  0.01092   110.17 |
[1] "Random Forest variable coefficients"
                      %IncMSE IncNodePurity
graph0           5.210038e-05  4.994106e-02
graph1           8.809258e-04  2.986308e-01
graph2           5.647477e-05  1.302341e-01
graph3           9.945032e-04  4.800226e-01
graph4           1.648643e-03  2.658764e-01
graph5           3.076532e-04  3.411151e-01
graph6           1.682854e-03  1.959732e-01
graph7           6.334354e-04  4.838847e-02
graph8           8.684325e-06  3.579235e-02
graph9           1.532163e-03  3.695114e-01
graph10          1.486763e-03  3.803859e-01
graph11          1.473887e-03  2.769517e-01
graph12          1.490176e-03  3.399402e-01
graph13          6.462859e-04  3.070081e-01
graph14          7.485044e-04  1.957841e-01
graph15          1.059829e-03  3.402011e-01
graph16          1.974496e-03  2.933322e-01
graph17          8.242648e-04  2.169344e-01
graph18          1.271811e-03  8.203939e-02
graph19          1.524638e-03  3.364631e-01
graph20          1.014607e-03  2.090670e-01
graph21          7.062951e-04  2.629017e-01
graph22          3.169130e-04  6.113361e-02
graph23          8.183713e-04  3.481663e-01
graph24          1.594788e-03  4.279689e-02
graph25          2.435670e-04  1.042302e-01
graph26          2.397737e-06  5.215894e-02
graph27          0.000000e+00  1.962406e-19
graph28          0.000000e+00  8.888889e-03
graph29          0.000000e+00  0.000000e+00
orbit0           6.248757e-05  9.004407e-02
orbit1           3.588917e-04  1.961025e-01
orbit2           1.033040e-05  5.964325e-02
orbit3           1.617251e-05  7.657999e-02
orbit4           9.541396e-04  5.081688e-01
orbit5           9.586360e-04  2.426704e-01
orbit6           7.567043e-04  3.221105e-01
orbit7           7.077894e-06  6.186310e-02
orbit8           5.066447e-04  2.485796e-01
orbit9           1.111401e-03  2.125940e-01
orbit10          3.858744e-04  1.348105e-01
orbit11          9.291960e-05  3.896867e-01
orbit12          6.928018e-05  9.883999e-02
orbit13         -1.731602e-05  6.932284e-02
orbit14          0.000000e+00  2.833333e-02
orbit15          1.336169e-03  2.451563e-01
orbit16          1.107417e-03  5.931338e-01
orbit17          1.893359e-03  3.815510e-01
orbit18          1.482379e-03  9.098929e-01
orbit19          6.019668e-04  1.996313e-01
orbit20          2.047140e-03  1.654117e-01
orbit21          2.268470e-04  1.798607e-01
orbit22          8.151652e-04  2.470858e-01
orbit23          1.836930e-05  1.912474e-02
orbit24          2.940434e-03  3.505279e-01
orbit25          1.742020e-04  5.968511e-02
orbit26          1.341736e-04  3.602222e-02
orbit27          6.828956e-04  3.654351e-01
orbit28          2.003832e-03  5.024513e-01
orbit29          1.954996e-05  1.362072e-01
orbit30          5.313367e-04  2.307417e-01
orbit31          6.723904e-04  2.393624e-01
orbit32          3.292070e-04  1.838773e-01
orbit33          2.235209e-05  9.736303e-02
orbit34          1.168079e-03  3.825784e-01
orbit35          3.240812e-03  2.967675e-01
orbit36          5.137449e-04  3.955078e-01
orbit37          1.123680e-04  2.760580e-01
orbit38          2.325904e-04  2.452468e-01
orbit39          8.317583e-04  2.462810e-01
orbit40          7.163633e-04  1.065918e-01
orbit41          4.059050e-06  6.358256e-02
orbit42          3.845911e-05  1.092859e-01
orbit43          1.170329e-03  1.435223e-01
orbit44          9.580919e-05  1.483264e-01
orbit45          1.243996e-03  4.214370e-01
orbit46          1.101541e-04  8.553626e-02
orbit47         -1.255502e-05  6.634360e-02
orbit48          5.828916e-05  1.065047e-01
orbit49          1.289109e-03  3.612318e-01
orbit50          4.602905e-04  1.193415e-01
orbit51          4.255986e-04  9.888434e-02
orbit52          2.879925e-04  5.138725e-02
orbit53          1.275932e-04  2.578522e-01
orbit54          3.479214e-05  1.082332e-01
orbit55          0.000000e+00  2.428613e-19
orbit56          1.292664e-03  3.541587e-01
orbit57          3.439390e-05  1.793669e-02
orbit58          0.000000e+00  1.647987e-19
orbit59          2.878494e-04  7.430993e-02
orbit60          2.318195e-04  3.244613e-02
orbit61          0.000000e+00  3.903887e-02
orbit62          3.070063e-04  1.408822e-01
orbit63          1.137951e-05  2.629594e-01
orbit64          4.120510e-07  2.275932e-01
orbit65          2.296068e-04  4.224746e-02
orbit66         -8.729322e-06  4.508745e-02
orbit67          5.910390e-06  6.733751e-03
orbit68          0.000000e+00  2.100000e-02
orbit69          0.000000e+00  0.000000e+00
orbit70          0.000000e+00  7.806256e-20
orbit71          0.000000e+00  5.204170e-20
orbit72          0.000000e+00  1.734723e-20
AP              -8.507018e-06  2.594152e-02
bet              8.718489e-04  1.141669e+00
ecc              4.910792e-05  6.097009e-02
eccrad           1.704067e-05  1.269592e-01
close            8.674866e-04  3.061707e-01
constraint       9.052327e-04  3.292036e-01
coreness         9.767090e-04  5.029394e-01
knn              6.304631e-04  3.689347e-01
hubscore         1.149114e-03  2.216364e-01
pagerank         2.997820e-03  2.730791e+00
trans            4.345800e-04  3.213654e-01
evcent           1.494145e-03  3.150105e-01
first            7.936594e-05  3.047955e-02
upto_second      5.322849e-04  1.769098e-01
upto_third       7.262738e-04  2.964676e-01
upto_fourth      5.949390e-04  3.139716e-01
upto_fifth       1.139089e-03  3.065198e-01
upto_sixth       1.113799e-03  1.948067e-01
second           1.260704e-03  2.681387e-01
third            8.368709e-04  4.476602e-01
fourth           3.317643e-03  9.837433e-01
fifth            1.565391e-03  6.846748e-01
sixth            1.617697e-03  4.169840e-01
ratio1           1.429343e-03  4.051374e-01
ratio2           3.660574e-03  1.102859e+00
ratio3           1.605856e-03  8.783200e-01
ratio4           1.213569e-03  3.357404e-01
ratio5           3.087243e-03  2.916676e+00
ratio6           1.951953e-03  5.338506e-01
selfinter        1.304698e-03  3.960423e-01
walktrap_vertex  1.172371e-04  3.609327e-01
bigcom1          5.088817e-06  2.387511e-02
bigcom2          0.000000e+00  0.000000e+00
bigcom3          1.737806e-04  1.290787e-01
bigcom4          6.758128e-04  1.461999e-01
bigcom6          0.000000e+00  1.387779e-19
bigcom8          0.000000e+00  3.469447e-20
bigcom9          0.000000e+00  3.469447e-20
bigcom11         0.000000e+00  0.000000e+00
bigcom13         0.000000e+00  1.734723e-20
bigcom15         0.000000e+00  3.469447e-20
bigcom16         0.000000e+00  1.734723e-20
bigcom21         0.000000e+00  6.938894e-20
bigcom22         1.089292e-04  3.003290e-02
bigcom24         0.000000e+00  3.469447e-20
bigcom26         5.099341e-05  8.177960e-02
bigcom28        -4.840043e-05  1.198546e-01
bigcom30         0.000000e+00  1.734723e-20
bigcom31         0.000000e+00  1.734723e-20
bigcom32         0.000000e+00  0.000000e+00
bigcom33         0.000000e+00  0.000000e+00
bigcom34         0.000000e+00  1.561251e-19
bigcom36         0.000000e+00  0.000000e+00
bigcom37         0.000000e+00  0.000000e+00
bigcom38         0.000000e+00  0.000000e+00
bigcom39         0.000000e+00  1.734723e-20
bigcom40         0.000000e+00  9.714286e-03
bigcom43         0.000000e+00  0.000000e+00
bigcom44         0.000000e+00  0.000000e+00
bigcom46         0.000000e+00  2.775558e-19
bigcom47         0.000000e+00  0.000000e+00
bigcom49         0.000000e+00  0.000000e+00
bigcom50         0.000000e+00  0.000000e+00
bigcom51         0.000000e+00  2.949030e-19
bigcom52         0.000000e+00  0.000000e+00
bigcom54         0.000000e+00  1.561251e-19
bigcom56         0.000000e+00  0.000000e+00
bigcom62         8.796545e-07  6.220558e-01
bigcom66         0.000000e+00  1.734723e-19
bigcom68         0.000000e+00  0.000000e+00
bigcom69         0.000000e+00  1.040834e-19
bigcom71         0.000000e+00  0.000000e+00
bigcom72         0.000000e+00  2.775558e-19
bigcom73         0.000000e+00  0.000000e+00
bigcom74         0.000000e+00  3.469447e-20
bigcom75         0.000000e+00  0.000000e+00
bigcom76         0.000000e+00  0.000000e+00
bigcom77         0.000000e+00  3.469447e-20
bigcom79         0.000000e+00  0.000000e+00
bigcom80         0.000000e+00  0.000000e+00
bigcom82         0.000000e+00  0.000000e+00
bigcom83         0.000000e+00  3.469447e-20
bigcom84         0.000000e+00  0.000000e+00
bigcom85         0.000000e+00  0.000000e+00
bigcom87         0.000000e+00  1.734723e-20
bigcom89         0.000000e+00  0.000000e+00
bigcom91         0.000000e+00  0.000000e+00
bigcom92         0.000000e+00  0.000000e+00
bigcom93         0.000000e+00  0.000000e+00
bigcom96         0.000000e+00  0.000000e+00
bigcom97         0.000000e+00  0.000000e+00
bigcom98         0.000000e+00  0.000000e+00
bigcom99         0.000000e+00  0.000000e+00
bigcom101        0.000000e+00  0.000000e+00
bigcom104       -4.656416e-05  2.441827e-01
bigcom106        0.000000e+00  1.734723e-19
bigcom109        0.000000e+00  1.734723e-20
bigcom113        0.000000e+00  0.000000e+00
bigcom116        0.000000e+00  0.000000e+00
bigcom120        0.000000e+00  0.000000e+00
bigcom123        0.000000e+00  1.734723e-20
bigcom126        0.000000e+00  5.898060e-19
bigcom127        0.000000e+00  0.000000e+00
bigcom137        0.000000e+00  3.469447e-20
bigcom139        0.000000e+00  0.000000e+00
bigcom140        0.000000e+00  0.000000e+00
bigcom143        2.906138e-05  3.675074e-01
bigcom145        0.000000e+00  0.000000e+00
bigcom146        0.000000e+00  0.000000e+00
bigcom147        0.000000e+00  0.000000e+00
bigcom149        0.000000e+00  0.000000e+00
bigcom153        0.000000e+00  0.000000e+00
bigcom154        0.000000e+00  0.000000e+00
bigcom156        0.000000e+00  0.000000e+00
bigcom157        0.000000e+00  2.775558e-19
bigcom158        0.000000e+00  0.000000e+00
bigcom160        0.000000e+00  0.000000e+00
bigcom161        0.000000e+00  0.000000e+00
bigcom162        0.000000e+00  0.000000e+00
bigcom164        0.000000e+00  0.000000e+00
bigcom166        0.000000e+00  0.000000e+00
bigcom167        0.000000e+00  1.040834e-19
bigcom171        0.000000e+00  1.734723e-20
bigcom173        0.000000e+00  3.469447e-20
bigcom175        0.000000e+00  3.469447e-20
bigcom176        0.000000e+00  3.469447e-20
bigcom177        0.000000e+00  3.469447e-20
bigcom178        0.000000e+00  0.000000e+00
bigcom180        0.000000e+00  2.602085e-20
bigcom181        0.000000e+00  0.000000e+00
bigcom184        0.000000e+00  0.000000e+00
bigcom186        0.000000e+00  3.469447e-20
bigcom187        0.000000e+00  3.469447e-20
bigcom189        0.000000e+00  0.000000e+00
bigcom194        0.000000e+00  0.000000e+00
bigcom195        0.000000e+00  1.040834e-19
bigcom196       -4.334634e-06  6.949211e-01
bigcom204        0.000000e+00  1.734723e-20
bigcom205        7.417896e-06  3.889898e-01
bigcom212        0.000000e+00  0.000000e+00
bigcom214        0.000000e+00  3.469447e-20
bigcom222        0.000000e+00  0.000000e+00
bigcom223        0.000000e+00  0.000000e+00
bigcom226        0.000000e+00  0.000000e+00
bigcom227        0.000000e+00  0.000000e+00
bigcom229        0.000000e+00  0.000000e+00
bigcom233        0.000000e+00  0.000000e+00
bigcom236        0.000000e+00  4.163336e-19
bigcom237        0.000000e+00  1.734723e-20
bigcom246        0.000000e+00  2.775558e-19
bigcom248        0.000000e+00  1.734723e-20
bigcom249        0.000000e+00  0.000000e+00
bigcom250        0.000000e+00  1.387779e-19
bigcom254        0.000000e+00  0.000000e+00
bigcom266        0.000000e+00  0.000000e+00
bigcom269        0.000000e+00  0.000000e+00
bigcom272        0.000000e+00  0.000000e+00
bigcom274        0.000000e+00  1.387779e-19
bigcom281        0.000000e+00  1.734723e-20
bigcom291        0.000000e+00  0.000000e+00
bigcom292        0.000000e+00  1.734723e-20
bigcom295        0.000000e+00  0.000000e+00
bigcom299       -1.830159e-09  5.202141e-01
bigcom301        0.000000e+00  3.469447e-20
bigcom306        0.000000e+00  0.000000e+00
bigcom309        0.000000e+00  1.387779e-19
bigcom314        0.000000e+00  0.000000e+00
bigcom321        0.000000e+00  0.000000e+00
bigcom341        0.000000e+00  2.775558e-19
bigcom350        0.000000e+00  0.000000e+00
bigcom353        0.000000e+00  0.000000e+00
bigcom359        0.000000e+00  0.000000e+00
bigcom363        0.000000e+00  4.336809e-21
bigcom365        0.000000e+00  0.000000e+00
bigcom385        0.000000e+00  0.000000e+00
bigcom386        0.000000e+00  0.000000e+00
bigcom408        0.000000e+00  0.000000e+00
bigcom412        0.000000e+00  0.000000e+00
bigcom480        0.000000e+00  0.000000e+00
spin_vertex      1.461439e-05  2.379829e-01
membership_s1    3.527410e-04  3.104428e-01
membership_s3    0.000000e+00  4.336809e-21
membership_s4    1.560960e-05  3.949290e-02
membership_s5    6.835504e-05  1.497485e-01
membership_s6   -1.929079e-05  2.704208e-02
membership_s7    1.345455e-05  9.297332e-02
membership_s8    0.000000e+00  0.000000e+00
membership_s9    0.000000e+00  0.000000e+00
membership_s11   0.000000e+00  6.938894e-20
membership_s12   0.000000e+00  1.734723e-20
membership_s14  -3.435350e-05  3.404928e-01
membership_s15   9.973211e-05  2.597503e-01
membership_s16   3.033204e-05  7.660334e-02
membership_s17   0.000000e+00  9.540979e-20
membership_s18   0.000000e+00  2.428613e-19
membership_s20   0.000000e+00  1.734723e-20
membership_s21   2.782661e-05  1.428296e-01
membership_s22   0.000000e+00  3.122502e-19
membership_s24   0.000000e+00  3.469447e-20
membership_s25   0.000000e+00  6.938894e-20
membership_s26   0.000000e+00  1.387779e-19
membership_s27   2.108816e-05  1.267522e-02
membership_s28   0.000000e+00  2.775558e-19
membership_s30   4.735532e-06  1.186008e-01
membership_s31   3.624528e-05  3.693197e-02
membership_s32   4.211668e-04  8.343362e-01
membership_s33   0.000000e+00  0.000000e+00
membership_s36   7.658095e-05  8.856180e-02
membership_s37   0.000000e+00  1.387779e-19
V1               3.793250e-03  7.820169e-01
V2               1.388727e-03  1.122915e+00
pdi             -1.963824e-05  1.387955e-01
adhesion         8.662865e-03  1.416421e+00
cohesion         8.651689e-03  1.257884e+00
inner            2.413368e-03  1.139041e+00
outer            1.530951e-03  1.604202e+00
ioratio          4.638698e-03  1.101502e+00
comsize          2.906826e-03  1.191045e+00
[1] "Dataset: low_targets Model GLM, run: 2 of 10 2015-06-22 18:25:12"
[1] "glmnet variable coefficients"
                     [,1]          [,2]
(Intercept)     -4.593997 -3.354430e+01
graph0           0.000000  7.259637e-02
graph1           0.000000 -2.219363e-04
graph2           0.000000  7.501232e-03
graph3           0.000000 -3.062206e-05
graph4           0.000000 -2.683189e-10
graph5           0.000000  4.313113e-04
graph6           0.000000  2.050027e-04
graph7           0.000000 -1.021306e-02
graph8           0.000000 -9.698856e-01
graph9           0.000000  1.025523e-07
graph10          0.000000  3.184002e-09
graph11          0.000000 -8.221015e-10
graph12          0.000000  0.000000e+00
graph13          0.000000 -8.211535e-06
graph14          0.000000  9.018127e-08
graph15          0.000000  2.431154e-05
graph16          0.000000 -4.802862e-07
graph17          0.000000  0.000000e+00
graph18          0.000000  2.087188e-04
graph19          0.000000  2.077126e-07
graph20          0.000000  1.140173e-04
graph21          0.000000  4.305788e-04
graph22          0.000000 -9.280530e-05
graph23          0.000000 -3.048348e-04
graph24          0.000000 -5.851250e-06
graph25          0.000000 -3.889521e-04
graph26          0.000000  3.473957e-03
graph27          0.000000 -4.196252e-02
graph28          0.000000 -7.528109e-03
graph29          0.000000 -9.798956e-01
orbit0           0.000000  8.747587e-02
orbit1           0.000000 -1.777311e-04
orbit2           0.000000 -8.897157e-02
orbit3           0.000000  1.390931e-02
orbit4           0.000000 -2.891670e-05
orbit5           0.000000 -2.146486e-04
orbit6           0.000000 -2.138198e-10
orbit7           0.000000 -2.747834e-01
orbit8           0.000000  5.982137e-04
orbit9           0.000000  2.526003e-04
orbit10          0.000000  1.906619e-04
orbit11          0.000000  1.094159e-02
orbit12          0.000000 -1.087616e-02
orbit13          0.000000 -4.963538e-03
orbit14          0.000000 -9.560805e-01
orbit15          0.000000  4.840210e-07
orbit16          0.000000 -1.735592e-06
orbit17          0.000000 -3.112693e-06
orbit18          0.000000  2.676900e-08
orbit19          0.000000  2.866077e-09
orbit20          0.000000  1.120068e-07
orbit21          0.000000  2.165126e-04
orbit22          0.000000 -8.133101e-10
orbit23          0.000000  2.475899e-01
orbit24          0.000000  6.517822e-07
orbit25          0.000000 -8.634157e-07
orbit26          0.000000 -5.404023e-04
orbit27          0.000000 -3.618379e-06
orbit28          0.000000  2.611454e-05
orbit29          0.000000 -7.009734e-05
orbit30          0.000000  1.511964e-04
orbit31          0.000000  8.423107e-08
orbit32          0.000000  3.570382e-07
orbit33          0.000000  2.301913e-01
orbit34          0.000000  4.277828e-05
orbit35          0.000000 -4.313499e-06
orbit36          0.000000  2.620531e-05
orbit37          0.000000  1.990401e-06
orbit38          0.000000  2.722452e-03
orbit39          0.000000  3.868821e-07
orbit40          0.000000  1.127937e-08
orbit41          0.000000 -2.037388e-03
orbit42          0.000000  2.607141e-01
orbit43          0.000000  2.171792e-04
orbit44          0.000000  7.286577e-01
orbit45          0.000000  3.925911e-05
orbit46          0.000000 -4.354119e-05
orbit47          0.000000  2.752764e-03
orbit48          0.000000 -1.307582e-03
orbit49          0.000000  1.216697e-04
orbit50          0.000000 -9.295490e-03
orbit51          0.000000  1.177647e-04
orbit52          0.000000  7.916547e-04
orbit53          0.000000 -4.162278e-03
orbit54          0.000000 -9.856494e-05
orbit55          0.000000 -2.221547e+00
orbit56          0.000000 -2.516989e-04
orbit57          0.000000 -4.667673e-03
orbit58          0.000000  3.946815e-02
orbit59          0.000000 -1.077973e-04
orbit60          0.000000 -7.650452e-04
orbit61          0.000000  5.133109e-01
orbit62          0.000000 -7.755859e-03
orbit63          0.000000  2.631688e-02
orbit64          0.000000  3.313770e-02
orbit65          0.000000  9.344319e-04
orbit66          0.000000  5.223466e-02
orbit67          0.000000  2.453446e+00
orbit68          0.000000 -4.116096e-02
orbit69          0.000000 -7.515504e-02
orbit70          0.000000 -7.873932e-03
orbit71          0.000000  0.000000e+00
orbit72          0.000000 -9.176868e-01
AP               0.000000 -3.844969e-01
bet              0.000000  6.373131e-05
ecc              0.000000  1.498737e-01
eccrad           0.000000  8.531474e-01
close            0.000000  6.992678e-01
constraint       0.000000 -2.951145e-01
coreness         0.000000  2.648476e-01
knn              0.000000 -8.828630e-04
hubscore         0.000000  1.043321e+02
pagerank         0.000000 -1.170334e+00
trans            0.000000  6.448944e-01
evcent           0.000000  7.733337e+01
first            0.000000  5.024194e-02
upto_second      0.000000 -2.362597e-04
upto_third       0.000000  4.627668e-06
upto_fourth      0.000000  0.000000e+00
upto_fifth       0.000000  1.386972e-04
upto_sixth       0.000000  1.244027e-03
second           0.000000 -2.104352e-04
third            0.000000  8.454033e-05
fourth           0.000000 -4.021790e-05
fifth            0.000000  9.808187e-06
sixth            0.000000  0.000000e+00
ratio1           0.000000 -8.650305e-04
ratio2           0.000000  1.488724e-03
ratio3           0.000000  8.594278e-04
ratio4           0.000000 -1.139298e-02
ratio5           0.000000  0.000000e+00
ratio6           0.000000  2.196555e-04
selfinter        0.000000  6.573474e-01
walktrap_vertex  0.000000 -3.791715e-02
bigcom1          0.000000 -5.391656e-01
bigcom2          0.000000 -1.044262e+00
bigcom3          0.000000  1.765779e-01
bigcom4          0.000000  2.592934e-01
bigcom6          0.000000 -6.203199e-01
bigcom8          0.000000 -1.562882e+00
bigcom9          0.000000 -1.182889e+00
bigcom11         0.000000 -1.848893e+00
bigcom13         0.000000 -1.656333e+00
bigcom15         0.000000 -9.399886e-01
bigcom16         0.000000 -2.666142e+00
bigcom21         0.000000 -2.189564e+00
bigcom22         0.000000 -3.797679e-01
bigcom24         0.000000 -3.989769e-01
bigcom26         0.000000  8.210337e-01
bigcom28         0.000000  1.762892e-01
bigcom30         0.000000 -2.671954e+00
bigcom31         0.000000 -1.210689e+00
bigcom32         0.000000 -1.699708e+00
bigcom33         0.000000 -8.169988e-01
bigcom34         0.000000 -1.373201e+00
bigcom36         0.000000 -2.908049e+00
bigcom37         0.000000 -7.256480e-02
bigcom38         0.000000 -1.129067e+00
bigcom39         0.000000 -1.109790e+00
bigcom40         0.000000 -3.838214e-01
bigcom43         0.000000 -7.255618e-01
bigcom44         0.000000 -1.556860e+00
bigcom46         0.000000 -1.915002e+00
bigcom47         0.000000 -1.421741e+00
bigcom49         0.000000 -1.399871e+00
bigcom50         0.000000 -1.408278e+00
bigcom51         0.000000 -1.136312e+00
bigcom52         0.000000 -1.182617e+00
bigcom54         0.000000 -6.701217e-01
bigcom56         0.000000 -6.245950e-01
bigcom62         0.000000  3.867853e+00
bigcom66         0.000000 -1.483950e+00
bigcom68         0.000000 -7.315621e-01
bigcom69         0.000000 -1.036180e+00
bigcom71         0.000000 -8.710756e-01
bigcom72         0.000000 -6.076768e-01
bigcom73         0.000000 -9.823258e-01
bigcom74         0.000000 -1.516239e+00
bigcom75         0.000000 -6.043460e-01
bigcom76         0.000000 -8.162800e-01
bigcom77         0.000000 -1.664295e+00
bigcom79         0.000000 -1.734915e+00
bigcom80         0.000000 -1.666847e+00
bigcom82         0.000000 -2.000289e+00
bigcom83         0.000000 -4.285593e-03
bigcom84         0.000000 -2.028876e+00
bigcom85         0.000000 -8.301277e-01
bigcom87         0.000000 -1.236852e+00
bigcom89         0.000000 -1.278066e+00
bigcom91         0.000000 -7.915222e-01
bigcom92         0.000000 -1.219062e+00
bigcom93         0.000000 -2.362638e-01
bigcom96         0.000000 -7.986926e-01
bigcom97         0.000000 -1.670063e+00
bigcom98         0.000000 -1.704278e+00
bigcom99         0.000000 -1.482057e+00
bigcom101        0.000000 -7.213693e-01
bigcom104        0.000000  1.863136e+00
bigcom106        0.000000 -1.274585e+00
bigcom109        0.000000 -1.163249e+00
bigcom113        0.000000 -1.915316e+00
bigcom116        0.000000 -2.068936e+00
bigcom120        0.000000 -1.554710e+00
bigcom123        0.000000 -1.416283e+00
bigcom126        0.000000 -7.726054e-01
bigcom127        0.000000 -1.142018e+00
bigcom137        0.000000 -1.113889e+00
bigcom139        0.000000 -1.159866e+00
bigcom140        0.000000 -2.388786e+00
bigcom143        0.000000  2.849575e+00
bigcom145        0.000000 -7.065673e-01
bigcom146        0.000000 -2.036581e+00
bigcom147        0.000000 -1.145198e+00
bigcom149        0.000000  0.000000e+00
bigcom153        0.000000 -9.206496e-01
bigcom154        0.000000 -7.398587e-01
bigcom156        0.000000 -5.281258e-01
bigcom157        0.000000  0.000000e+00
bigcom158        0.000000 -1.587106e+00
bigcom160        0.000000 -1.009653e+00
bigcom161        0.000000 -1.127842e+00
bigcom162        0.000000 -7.877997e-01
bigcom164        0.000000 -8.458870e-01
bigcom166        0.000000 -9.284266e-01
bigcom167        0.000000 -2.579647e+00
bigcom171        0.000000 -8.949592e-01
bigcom173        0.000000 -9.729381e-01
bigcom175        0.000000 -7.150630e-02
bigcom176        0.000000 -9.748709e-01
bigcom177        0.000000 -5.355480e-01
bigcom178        0.000000 -1.265647e+00
bigcom180        0.000000 -1.688291e+00
bigcom181        0.000000 -9.505381e-01
bigcom184        0.000000 -7.361449e-01
bigcom186        0.000000 -2.259654e+00
bigcom187        0.000000 -2.592957e+00
bigcom189        0.000000 -8.624909e-01
bigcom194        0.000000 -5.419562e-01
bigcom195        0.000000 -8.889309e-01
bigcom196        0.000000  2.488087e+00
bigcom204        0.000000 -1.179427e+00
bigcom205        0.000000  2.375044e+00
bigcom212        0.000000 -3.766180e-01
bigcom214        0.000000 -6.236499e-01
bigcom222        0.000000 -5.531782e-01
bigcom223        0.000000  0.000000e+00
bigcom226        0.000000 -1.397118e+00
bigcom227        0.000000 -9.022048e-01
bigcom229        0.000000 -8.926549e-01
bigcom233        0.000000 -4.206551e-01
bigcom236        0.000000 -7.715690e-01
bigcom237        0.000000 -3.724022e-01
bigcom246        0.000000 -8.014421e-01
bigcom248        0.000000 -1.629617e+00
bigcom249        0.000000 -1.257302e+00
bigcom250        0.000000 -1.859387e+00
bigcom254        0.000000 -1.359121e+00
bigcom266        0.000000 -1.474596e+00
bigcom269        0.000000 -1.039278e+00
bigcom272        0.000000 -8.024969e-01
bigcom274        0.000000 -4.662644e-01
bigcom281        0.000000 -3.387806e-01
bigcom291        0.000000 -7.473471e-01
bigcom292        0.000000 -1.089179e+00
bigcom295        0.000000 -7.069792e-01
bigcom299        0.000000  3.409908e+00
bigcom301        0.000000 -1.050583e+00
bigcom306        0.000000 -9.783980e-01
bigcom309        0.000000 -1.369449e+00
bigcom314        0.000000  0.000000e+00
bigcom321        0.000000 -9.478484e-01
bigcom341        0.000000 -1.542496e+00
bigcom350        0.000000  0.000000e+00
bigcom353        0.000000 -1.889901e-01
bigcom359        0.000000 -1.489722e+00
bigcom363        0.000000 -1.199887e-01
bigcom365        0.000000 -1.989393e+00
bigcom385        0.000000 -1.221387e+00
bigcom386        0.000000 -2.651948e-01
bigcom408        0.000000 -1.016808e+00
bigcom412        0.000000 -1.036327e+00
bigcom480        0.000000 -5.458963e-01
spin_vertex      0.000000  2.995971e-01
membership_s1    0.000000 -1.024873e-01
membership_s3    0.000000 -3.134306e+00
membership_s4    0.000000  7.425434e-02
membership_s5    0.000000 -1.053898e-01
membership_s6    0.000000 -1.632871e-01
membership_s7    0.000000 -4.904309e-01
membership_s8    0.000000 -1.651359e+00
membership_s9    0.000000 -1.703378e+00
membership_s11   0.000000 -2.184820e+00
membership_s12   0.000000 -1.188421e+00
membership_s14   0.000000  1.197952e+00
membership_s15   0.000000  6.429075e-01
membership_s16   0.000000  8.378840e-01
membership_s17   0.000000 -1.363972e+00
membership_s18   0.000000 -1.338076e+00
membership_s20   0.000000 -1.250433e+00
membership_s21   0.000000 -9.205417e-02
membership_s22   0.000000 -1.409402e+00
membership_s24   0.000000 -1.325904e+00
membership_s25   0.000000 -1.526127e+00
membership_s26   0.000000 -4.319802e+00
membership_s27   0.000000 -6.831476e-01
membership_s28   0.000000 -2.301228e+00
membership_s30   0.000000 -9.816454e-04
membership_s31   0.000000 -2.778704e-01
membership_s32   0.000000  1.306942e+00
membership_s33   0.000000 -8.109048e-01
membership_s36   0.000000 -6.810784e-01
membership_s37   0.000000 -1.673536e+00
V1               0.000000  0.000000e+00
V2               0.000000  6.371308e-01
pdi              0.000000 -1.483401e+03
adhesion         0.000000  7.457203e-05
cohesion         0.000000 -1.545906e-04
inner            0.000000  3.563600e-05
outer            0.000000  1.051286e-04
ioratio          0.000000  1.632872e+00
comsize          0.000000  1.266974e-03
[1] "Dataset: low_targets Model GBM, run: 3 of 10 2015-06-22 18:27:21"
Iter   TrainDeviance   ValidDeviance   StepSize   Improve
     1        0.1167            -nan     0.0100    0.0003
     2        0.1150            -nan     0.0100    0.0002
     3        0.1129            -nan     0.0100   -0.0001
     4        0.1113            -nan     0.0100    0.0001
     5        0.1101            -nan     0.0100    0.0001
     6        0.1086            -nan     0.0100   -0.0000
     7        0.1074            -nan     0.0100   -0.0000
     8        0.1065            -nan     0.0100    0.0000
     9        0.1056            -nan     0.0100    0.0002
    10        0.1045            -nan     0.0100    0.0001
    20        0.0963            -nan     0.0100    0.0000
    40        0.0845            -nan     0.0100   -0.0000
    49        0.0805            -nan     0.0100   -0.0000

[1] "GBM variable coefficients"
                            var     rel.inf
ratio5                   ratio5 10.46060883
pagerank               pagerank  7.00196826
outer                     outer  5.60585190
comsize                 comsize  5.54617093
bet                         bet  4.16673521
membership_s32   membership_s32  3.63022296
fourth                   fourth  3.29288610
ioratio                 ioratio  3.26093344
adhesion               adhesion  2.65791308
orbit38                 orbit38  2.54014776
orbit36                 orbit36  2.24121352
V2                           V2  2.16155694
ratio2                   ratio2  2.09674215
close                     close  2.00174060
graph20                 graph20  1.92364509
inner                     inner  1.89083686
trans                     trans  1.81745021
orbit18                 orbit18  1.51856109
cohesion               cohesion  1.48555439
V1                           V1  1.31323127
fifth                     fifth  1.30730297
orbit44                 orbit44  1.29221488
ratio1                   ratio1  1.28500599
graph12                 graph12  1.14937380
orbit9                   orbit9  1.07959886
orbit16                 orbit16  1.07003759
spin_vertex         spin_vertex  1.05583442
selfinter             selfinter  1.03983089
graph1                   graph1  1.00319731
coreness               coreness  0.93962520
upto_third           upto_third  0.88925420
graph15                 graph15  0.84837512
orbit21                 orbit21  0.81447077
orbit25                 orbit25  0.77509745
ratio6                   ratio6  0.75450964
graph23                 graph23  0.71578562
graph9                   graph9  0.70585801
ratio4                   ratio4  0.69483075
graph21                 graph21  0.67068140
orbit35                 orbit35  0.64098221
graph10                 graph10  0.61953665
graph16                 graph16  0.56956132
orbit28                 orbit28  0.53122254
orbit50                 orbit50  0.50993184
orbit5                   orbit5  0.48385226
orbit52                 orbit52  0.48099397
orbit37                 orbit37  0.47233730
graph17                 graph17  0.46590190
membership_s15   membership_s15  0.45936188
graph13                 graph13  0.44308160
hubscore               hubscore  0.39264205
orbit17                 orbit17  0.37218759
orbit62                 orbit62  0.37063489
orbit27                 orbit27  0.36932172
orbit20                 orbit20  0.36800217
orbit4                   orbit4  0.35465739
graph14                 graph14  0.34718027
orbit26                 orbit26  0.34447791
upto_sixth           upto_sixth  0.33053791
graph3                   graph3  0.33023841
walktrap_vertex walktrap_vertex  0.31420716
graph6                   graph6  0.31333545
graph19                 graph19  0.27717674
constraint           constraint  0.27375100
orbit30                 orbit30  0.26442223
orbit19                 orbit19  0.25742520
bigcom4                 bigcom4  0.23876581
ratio3                   ratio3  0.22573104
orbit23                 orbit23  0.21271904
third                     third  0.20681452
orbit11                 orbit11  0.19419073
sixth                     sixth  0.18865468
graph11                 graph11  0.17444947
orbit56                 orbit56  0.17115829
orbit47                 orbit47  0.17078073
bigcom26               bigcom26  0.16898178
orbit39                 orbit39  0.16880605
upto_fifth           upto_fifth  0.15525698
knn                         knn  0.15491781
bigcom3                 bigcom3  0.14585758
graph5                   graph5  0.14566260
orbit45                 orbit45  0.14502002
graph18                 graph18  0.14388038
upto_second         upto_second  0.14196686
membership_s4     membership_s4  0.12470775
orbit40                 orbit40  0.11514833
orbit29                 orbit29  0.11480263
orbit53                 orbit53  0.10655703
orbit24                 orbit24  0.09899741
graph4                   graph4  0.09879756
orbit49                 orbit49  0.09049420
membership_s30   membership_s30  0.09023581
orbit33                 orbit33  0.07315522
orbit67                 orbit67  0.04642496
orbit64                 orbit64  0.04193347
bigcom22               bigcom22  0.04079875
bigcom28               bigcom28  0.03759348
graph7                   graph7  0.03569589
orbit66                 orbit66  0.03506827
membership_s27   membership_s27  0.02157881
membership_s5     membership_s5  0.01257906
graph0                   graph0  0.00000000
graph2                   graph2  0.00000000
graph8                   graph8  0.00000000
graph22                 graph22  0.00000000
graph24                 graph24  0.00000000
graph25                 graph25  0.00000000
graph26                 graph26  0.00000000
graph27                 graph27  0.00000000
graph28                 graph28  0.00000000
graph29                 graph29  0.00000000
orbit0                   orbit0  0.00000000
orbit1                   orbit1  0.00000000
orbit2                   orbit2  0.00000000
orbit3                   orbit3  0.00000000
orbit6                   orbit6  0.00000000
orbit7                   orbit7  0.00000000
orbit8                   orbit8  0.00000000
orbit10                 orbit10  0.00000000
orbit12                 orbit12  0.00000000
orbit13                 orbit13  0.00000000
orbit14                 orbit14  0.00000000
orbit15                 orbit15  0.00000000
orbit22                 orbit22  0.00000000
orbit31                 orbit31  0.00000000
orbit32                 orbit32  0.00000000
orbit34                 orbit34  0.00000000
orbit41                 orbit41  0.00000000
orbit42                 orbit42  0.00000000
orbit43                 orbit43  0.00000000
orbit46                 orbit46  0.00000000
orbit48                 orbit48  0.00000000
orbit51                 orbit51  0.00000000
orbit54                 orbit54  0.00000000
orbit55                 orbit55  0.00000000
orbit57                 orbit57  0.00000000
orbit58                 orbit58  0.00000000
orbit59                 orbit59  0.00000000
orbit60                 orbit60  0.00000000
orbit61                 orbit61  0.00000000
orbit63                 orbit63  0.00000000
orbit65                 orbit65  0.00000000
orbit68                 orbit68  0.00000000
orbit69                 orbit69  0.00000000
orbit70                 orbit70  0.00000000
orbit71                 orbit71  0.00000000
orbit72                 orbit72  0.00000000
AP                           AP  0.00000000
ecc                         ecc  0.00000000
eccrad                   eccrad  0.00000000
evcent                   evcent  0.00000000
first                     first  0.00000000
upto_fourth         upto_fourth  0.00000000
second                   second  0.00000000
bigcom1                 bigcom1  0.00000000
bigcom2                 bigcom2  0.00000000
bigcom6                 bigcom6  0.00000000
bigcom8                 bigcom8  0.00000000
bigcom9                 bigcom9  0.00000000
bigcom11               bigcom11  0.00000000
bigcom13               bigcom13  0.00000000
bigcom15               bigcom15  0.00000000
bigcom16               bigcom16  0.00000000
bigcom21               bigcom21  0.00000000
bigcom24               bigcom24  0.00000000
bigcom30               bigcom30  0.00000000
bigcom31               bigcom31  0.00000000
bigcom32               bigcom32  0.00000000
bigcom33               bigcom33  0.00000000
bigcom34               bigcom34  0.00000000
bigcom36               bigcom36  0.00000000
bigcom37               bigcom37  0.00000000
bigcom38               bigcom38  0.00000000
bigcom39               bigcom39  0.00000000
bigcom40               bigcom40  0.00000000
bigcom43               bigcom43  0.00000000
bigcom44               bigcom44  0.00000000
bigcom46               bigcom46  0.00000000
bigcom47               bigcom47  0.00000000
bigcom49               bigcom49  0.00000000
bigcom50               bigcom50  0.00000000
bigcom51               bigcom51  0.00000000
bigcom52               bigcom52  0.00000000
bigcom54               bigcom54  0.00000000
bigcom56               bigcom56  0.00000000
bigcom62               bigcom62  0.00000000
bigcom66               bigcom66  0.00000000
bigcom68               bigcom68  0.00000000
bigcom69               bigcom69  0.00000000
bigcom71               bigcom71  0.00000000
bigcom72               bigcom72  0.00000000
bigcom73               bigcom73  0.00000000
bigcom74               bigcom74  0.00000000
bigcom75               bigcom75  0.00000000
bigcom76               bigcom76  0.00000000
bigcom77               bigcom77  0.00000000
bigcom79               bigcom79  0.00000000
bigcom80               bigcom80  0.00000000
bigcom82               bigcom82  0.00000000
bigcom83               bigcom83  0.00000000
bigcom84               bigcom84  0.00000000
bigcom85               bigcom85  0.00000000
bigcom87               bigcom87  0.00000000
bigcom89               bigcom89  0.00000000
bigcom91               bigcom91  0.00000000
bigcom92               bigcom92  0.00000000
bigcom93               bigcom93  0.00000000
bigcom96               bigcom96  0.00000000
bigcom97               bigcom97  0.00000000
bigcom98               bigcom98  0.00000000
bigcom99               bigcom99  0.00000000
bigcom101             bigcom101  0.00000000
bigcom104             bigcom104  0.00000000
bigcom106             bigcom106  0.00000000
bigcom109             bigcom109  0.00000000
bigcom113             bigcom113  0.00000000
bigcom116             bigcom116  0.00000000
bigcom120             bigcom120  0.00000000
bigcom123             bigcom123  0.00000000
bigcom126             bigcom126  0.00000000
bigcom127             bigcom127  0.00000000
bigcom137             bigcom137  0.00000000
bigcom139             bigcom139  0.00000000
bigcom140             bigcom140  0.00000000
bigcom143             bigcom143  0.00000000
bigcom145             bigcom145  0.00000000
bigcom146             bigcom146  0.00000000
bigcom147             bigcom147  0.00000000
bigcom149             bigcom149  0.00000000
bigcom153             bigcom153  0.00000000
bigcom154             bigcom154  0.00000000
bigcom156             bigcom156  0.00000000
bigcom157             bigcom157  0.00000000
bigcom158             bigcom158  0.00000000
bigcom160             bigcom160  0.00000000
bigcom161             bigcom161  0.00000000
bigcom162             bigcom162  0.00000000
bigcom164             bigcom164  0.00000000
bigcom166             bigcom166  0.00000000
bigcom167             bigcom167  0.00000000
bigcom171             bigcom171  0.00000000
bigcom173             bigcom173  0.00000000
bigcom175             bigcom175  0.00000000
bigcom176             bigcom176  0.00000000
bigcom177             bigcom177  0.00000000
bigcom178             bigcom178  0.00000000
bigcom180             bigcom180  0.00000000
bigcom181             bigcom181  0.00000000
bigcom184             bigcom184  0.00000000
bigcom186             bigcom186  0.00000000
bigcom187             bigcom187  0.00000000
bigcom189             bigcom189  0.00000000
bigcom194             bigcom194  0.00000000
bigcom195             bigcom195  0.00000000
bigcom196             bigcom196  0.00000000
bigcom204             bigcom204  0.00000000
bigcom205             bigcom205  0.00000000
bigcom212             bigcom212  0.00000000
bigcom214             bigcom214  0.00000000
bigcom222             bigcom222  0.00000000
bigcom223             bigcom223  0.00000000
bigcom226             bigcom226  0.00000000
bigcom227             bigcom227  0.00000000
bigcom229             bigcom229  0.00000000
bigcom233             bigcom233  0.00000000
bigcom236             bigcom236  0.00000000
bigcom237             bigcom237  0.00000000
bigcom246             bigcom246  0.00000000
bigcom248             bigcom248  0.00000000
bigcom249             bigcom249  0.00000000
bigcom250             bigcom250  0.00000000
bigcom254             bigcom254  0.00000000
bigcom266             bigcom266  0.00000000
bigcom269             bigcom269  0.00000000
bigcom272             bigcom272  0.00000000
bigcom274             bigcom274  0.00000000
bigcom281             bigcom281  0.00000000
bigcom291             bigcom291  0.00000000
bigcom292             bigcom292  0.00000000
bigcom295             bigcom295  0.00000000
bigcom299             bigcom299  0.00000000
bigcom301             bigcom301  0.00000000
bigcom306             bigcom306  0.00000000
bigcom309             bigcom309  0.00000000
bigcom314             bigcom314  0.00000000
bigcom321             bigcom321  0.00000000
bigcom341             bigcom341  0.00000000
bigcom350             bigcom350  0.00000000
bigcom353             bigcom353  0.00000000
bigcom359             bigcom359  0.00000000
bigcom363             bigcom363  0.00000000
bigcom365             bigcom365  0.00000000
bigcom385             bigcom385  0.00000000
bigcom386             bigcom386  0.00000000
bigcom408             bigcom408  0.00000000
bigcom412             bigcom412  0.00000000
bigcom480             bigcom480  0.00000000
membership_s1     membership_s1  0.00000000
membership_s3     membership_s3  0.00000000
membership_s6     membership_s6  0.00000000
membership_s7     membership_s7  0.00000000
membership_s8     membership_s8  0.00000000
membership_s9     membership_s9  0.00000000
membership_s11   membership_s11  0.00000000
membership_s12   membership_s12  0.00000000
membership_s14   membership_s14  0.00000000
membership_s16   membership_s16  0.00000000
membership_s17   membership_s17  0.00000000
membership_s18   membership_s18  0.00000000
membership_s20   membership_s20  0.00000000
membership_s21   membership_s21  0.00000000
membership_s22   membership_s22  0.00000000
membership_s24   membership_s24  0.00000000
membership_s25   membership_s25  0.00000000
membership_s26   membership_s26  0.00000000
membership_s28   membership_s28  0.00000000
membership_s31   membership_s31  0.00000000
membership_s33   membership_s33  0.00000000
membership_s36   membership_s36  0.00000000
membership_s37   membership_s37  0.00000000
pdi                         pdi  0.00000000
[1] "Dataset: low_targets Model RF, run: 3 of 10 2015-06-22 18:27:49"
     |      Out-of-bag   |
Tree |      MSE  %Var(y) |
   1 |   0.0254   238.57 |
   2 |  0.02278   213.99 |
   3 |  0.02054   192.99 |
   4 |   0.0181   170.02 |
   5 |  0.01678   157.61 |
   6 |  0.01693   159.08 |
   7 |  0.01617   151.92 |
   8 |  0.01591   149.47 |
   9 |  0.01539   144.54 |
  10 |  0.01504   141.29 |
  11 |  0.01466   137.74 |
  12 |  0.01447   135.94 |
  13 |  0.01449   136.14 |
  14 |  0.01416   133.01 |
  15 |  0.01388   130.35 |
  16 |  0.01363   127.99 |
  17 |  0.01342   126.02 |
  18 |  0.01328   124.77 |
  19 |  0.01315   123.54 |
  20 |  0.01308   122.87 |
  21 |  0.01304   122.53 |
  22 |  0.01293   121.45 |
  23 |  0.01283   120.53 |
  24 |  0.01271   119.36 |
  25 |  0.01274   119.67 |
  26 |  0.01272   119.46 |
  27 |  0.01266   118.91 |
  28 |  0.01266   118.91 |
  29 |  0.01266   118.93 |
  30 |  0.01261   118.44 |
  31 |  0.01259   118.25 |
  32 |  0.01252   117.60 |
  33 |  0.01246   117.02 |
  34 |  0.01238   116.26 |
  35 |  0.01235   116.04 |
  36 |  0.01233   115.85 |
  37 |  0.01233   115.86 |
  38 |  0.01234   115.88 |
  39 |  0.01235   116.02 |
  40 |  0.01233   115.84 |
  41 |  0.01231   115.63 |
  42 |  0.01228   115.40 |
  43 |  0.01229   115.48 |
  44 |  0.01228   115.38 |
  45 |  0.01227   115.29 |
  46 |  0.01222   114.81 |
  47 |  0.01221   114.73 |
  48 |  0.01218   114.44 |
  49 |  0.01214   114.01 |
  50 |  0.01214   113.99 |
  51 |  0.01208   113.50 |
  52 |  0.01209   113.60 |
  53 |  0.01206   113.30 |
  54 |  0.01205   113.19 |
  55 |  0.01203   113.05 |
  56 |  0.01202   112.95 |
  57 |  0.01202   112.92 |
  58 |  0.01201   112.84 |
  59 |    0.012   112.73 |
  60 |  0.01201   112.78 |
  61 |  0.01198   112.52 |
  62 |  0.01197   112.46 |
  63 |  0.01196   112.39 |
  64 |  0.01196   112.37 |
  65 |  0.01198   112.50 |
  66 |  0.01197   112.43 |
  67 |  0.01192   112.01 |
  68 |  0.01191   111.91 |
  69 |  0.01191   111.91 |
  70 |  0.01192   111.94 |
  71 |  0.01189   111.68 |
  72 |  0.01186   111.45 |
  73 |  0.01184   111.25 |
  74 |  0.01183   111.08 |
  75 |  0.01181   110.90 |
  76 |  0.01179   110.73 |
  77 |  0.01179   110.71 |
  78 |  0.01179   110.79 |
  79 |  0.01178   110.70 |
  80 |  0.01177   110.54 |
  81 |  0.01176   110.48 |
  82 |  0.01175   110.41 |
  83 |  0.01174   110.30 |
  84 |  0.01175   110.41 |
  85 |  0.01175   110.33 |
  86 |  0.01172   110.12 |
  87 |  0.01173   110.17 |
  88 |  0.01172   110.12 |
  89 |  0.01173   110.22 |
  90 |  0.01172   110.13 |
  91 |   0.0117   109.95 |
  92 |   0.0117   109.93 |
  93 |  0.01171   110.03 |
  94 |  0.01172   110.10 |
  95 |  0.01171   110.03 |
  96 |  0.01171   110.00 |
  97 |  0.01172   110.07 |
  98 |  0.01171   109.97 |
  99 |  0.01167   109.67 |
 100 |  0.01167   109.60 |
[1] "Random Forest variable coefficients"
                      %IncMSE IncNodePurity
graph0           1.208074e-04  5.354438e-02
graph1           1.768866e-03  2.696315e-01
graph2           2.406673e-05  1.045133e-01
graph3           5.946955e-04  7.052565e-01
graph4           5.295751e-03  3.388043e-01
graph5           8.783928e-04  2.728595e-01
graph6           2.403877e-03  2.719135e-01
graph7           1.309933e-05  5.533780e-02
graph8           0.000000e+00  9.000000e-03
graph9           1.990971e-03  3.804792e-01
graph10          7.005611e-04  6.795626e-01
graph11          2.333382e-03  1.824953e-01
graph12          2.593621e-03  3.271965e-01
graph13          1.924398e-03  4.263493e-01
graph14          1.978416e-03  2.941570e-01
graph15          7.943163e-04  1.839402e-01
graph16          4.964079e-03  2.934082e-01
graph17          2.124950e-03  2.773242e-01
graph18          2.132173e-04  7.016862e-02
graph19          8.465518e-04  3.022938e-01
graph20          2.008718e-03  3.355701e-01
graph21          7.296967e-04  2.651010e-01
graph22          6.750711e-05  3.934672e-02
graph23          1.584486e-03  4.562143e-01
graph24          6.166417e-04  1.913097e-02
graph25          4.060442e-04  1.507964e-01
graph26          2.060814e-04  7.541338e-02
graph27          0.000000e+00  1.830133e-18
graph28          0.000000e+00  8.333333e-03
graph29          0.000000e+00  7.589415e-20
orbit0          -1.251983e-06  1.086761e-01
orbit1           2.988917e-03  4.223943e-01
orbit2           1.019132e-04  1.351264e-01
orbit3          -3.778565e-06  8.503711e-02
orbit4           1.550579e-03  4.929176e-01
orbit5           7.678622e-04  3.022865e-01
orbit6           2.064632e-03  2.776641e-01
orbit7           3.680147e-05  1.409624e-01
orbit8           6.458534e-04  2.940205e-01
orbit9           2.643141e-03  2.845174e-01
orbit10          1.505465e-03  1.791769e-01
orbit11          7.595455e-05  2.197170e-01
orbit12          4.280010e-05  6.103571e-02
orbit13          0.000000e+00  7.003946e-19
orbit14          0.000000e+00  5.854692e-19
orbit15          1.503131e-03  3.409692e-01
orbit16          1.411423e-03  4.010493e-01
orbit17          2.172441e-03  4.428204e-01
orbit18          1.547267e-03  8.094778e-01
orbit19          1.360256e-03  3.540545e-01
orbit20          2.987855e-04  2.630185e-01
orbit21          4.159304e-04  1.713472e-01
orbit22          2.067663e-03  2.232913e-01
orbit23         -1.680428e-05  1.168698e-01
orbit24          2.566729e-03  4.972268e-01
orbit25          1.612559e-03  2.118354e-01
orbit26          4.790660e-04  8.628655e-02
orbit27          2.167425e-03  6.944076e-01
orbit28          1.631317e-03  1.839915e-01
orbit29          4.278175e-04  1.220723e-01
orbit30          2.400180e-04  2.879010e-01
orbit31          1.621111e-03  1.358167e-01
orbit32          5.072388e-04  1.814090e-01
orbit33          8.502616e-05  1.258343e-01
orbit34          6.589302e-04  3.003743e-01
orbit35          4.446522e-03  5.178725e-01
orbit36          1.307868e-04  4.192460e-01
orbit37          2.751367e-04  1.643874e-01
orbit38          8.236945e-04  3.697227e-01
orbit39          1.328593e-03  2.128033e-01
orbit40          1.288737e-04  1.626622e-01
orbit41          3.669064e-05  6.352241e-02
orbit42          2.196352e-05  1.189656e-01
orbit43          1.023208e-03  6.537587e-02
orbit44          1.191306e-04  3.024056e-01
orbit45          3.398450e-03  4.887268e-01
orbit46          1.841608e-05  1.180238e-01
orbit47          5.386901e-05  1.441288e-01
orbit48          5.032262e-04  1.013768e-01
orbit49          1.937020e-03  4.081117e-01
orbit50          1.554554e-04  7.143887e-02
orbit51          1.323208e-04  1.958707e-01
orbit52          6.427433e-04  2.119992e-01
orbit53          1.256712e-04  3.607863e-01
orbit54          3.206378e-05  8.138196e-02
orbit55          0.000000e+00  1.864828e-19
orbit56          3.409678e-03  4.121827e-01
orbit57          8.707432e-06  2.357143e-02
orbit58          0.000000e+00  4.510281e-19
orbit59          1.317592e-04  9.572061e-02
orbit60          1.272503e-05  4.936800e-02
orbit61          0.000000e+00  3.978337e-02
orbit62          2.437726e-04  1.613817e-01
orbit63          4.071045e-05  5.066747e-01
orbit64          2.126121e-05  1.931033e-01
orbit65          5.192557e-05  1.970167e-02
orbit66         -4.372540e-06  1.739668e-02
orbit67          1.392679e-05  2.962321e-02
orbit68          0.000000e+00  1.163349e-18
orbit69          0.000000e+00  1.040834e-19
orbit70          0.000000e+00  4.933120e-19
orbit71          0.000000e+00  1.040834e-19
orbit72          0.000000e+00  6.071532e-20
AP               0.000000e+00  9.772627e-05
bet              1.300343e-03  1.052918e+00
ecc              1.110933e-04  1.689146e-01
eccrad           1.783643e-04  8.249832e-02
close            3.505330e-04  2.395301e-01
constraint       5.549447e-04  4.404621e-01
coreness         4.380378e-04  4.317803e-01
knn              2.491393e-03  3.997445e-01
hubscore         1.860947e-03  4.343737e-01
pagerank         3.176195e-03  2.715823e+00
trans            8.463919e-05  4.607196e-01
evcent           1.813506e-03  3.027940e-01
first            7.427559e-05  8.876329e-02
upto_second      2.009905e-03  3.030765e-01
upto_third       9.013418e-04  2.702168e-01
upto_fourth      2.950051e-04  2.020336e-01
upto_fifth       1.668703e-03  3.442376e-01
upto_sixth       2.162950e-03  5.315686e-01
second           3.019828e-03  4.211647e-01
third            3.483995e-03  4.158523e-01
fourth           3.999375e-03  8.089155e-01
fifth            1.460926e-03  8.258974e-01
sixth            7.719284e-04  3.576798e-01
ratio1           5.789745e-04  3.153674e-01
ratio2           8.100283e-03  1.429131e+00
ratio3           9.871413e-04  6.103553e-01
ratio4           3.145650e-03  6.620326e-01
ratio5           5.430090e-03  3.085406e+00
ratio6           1.679820e-03  5.400878e-01
selfinter        1.379456e-04  2.170964e-01
walktrap_vertex  1.955661e-04  2.706281e-01
bigcom1          4.386945e-05  1.989279e-02
bigcom2          0.000000e+00  3.903128e-20
bigcom3          6.401113e-05  1.578596e-01
bigcom4          2.655463e-04  7.376030e-02
bigcom6          0.000000e+00  8.673617e-21
bigcom8          0.000000e+00  2.211772e-19
bigcom9          0.000000e+00  1.127570e-19
bigcom11         0.000000e+00  2.818926e-19
bigcom13         0.000000e+00  8.456777e-20
bigcom15         0.000000e+00  8.673617e-20
bigcom16         0.000000e+00  1.387779e-19
bigcom21         0.000000e+00  3.100818e-19
bigcom22         2.886935e-04  2.493816e-02
bigcom24         0.000000e+00  4.119968e-20
bigcom26         1.439482e-05  2.213333e-01
bigcom28        -8.330690e-05  2.194724e-01
bigcom30        -2.249288e-06  5.188779e-02
bigcom31         0.000000e+00  1.301043e-20
bigcom32         0.000000e+00  0.000000e+00
bigcom33         0.000000e+00  0.000000e+00
bigcom34         0.000000e+00  2.341877e-19
bigcom36         0.000000e+00  2.385245e-20
bigcom37         0.000000e+00  0.000000e+00
bigcom38         0.000000e+00  4.228388e-20
bigcom39         0.000000e+00  4.445229e-20
bigcom40         0.000000e+00  2.571429e-02
bigcom43         0.000000e+00  4.553649e-20
bigcom44         0.000000e+00  1.734723e-19
bigcom46         0.000000e+00  4.119968e-20
bigcom47         0.000000e+00  4.336809e-21
bigcom49         0.000000e+00  1.756408e-19
bigcom50         0.000000e+00  7.372575e-20
bigcom51         0.000000e+00  1.040834e-19
bigcom52         0.000000e+00  2.775558e-19
bigcom54         0.000000e+00  7.806256e-20
bigcom56         0.000000e+00  1.734723e-20
bigcom62        -9.894390e-06  4.857124e-01
bigcom66         0.000000e+00  9.540979e-20
bigcom68         0.000000e+00  1.734723e-20
bigcom69         0.000000e+00  9.324139e-20
bigcom71         0.000000e+00  9.757820e-20
bigcom72         0.000000e+00  1.734723e-20
bigcom73         0.000000e+00  3.968180e-19
bigcom74         0.000000e+00  1.311885e-19
bigcom75         0.000000e+00  0.000000e+00
bigcom76         0.000000e+00  2.602085e-20
bigcom77         0.000000e+00  8.023096e-20
bigcom79         0.000000e+00  9.324139e-20
bigcom80         0.000000e+00  0.000000e+00
bigcom82         0.000000e+00  1.301043e-20
bigcom83         0.000000e+00  6.505213e-20
bigcom84         0.000000e+00  1.301043e-20
bigcom85         0.000000e+00  3.035766e-20
bigcom87         0.000000e+00  3.469447e-20
bigcom89         0.000000e+00  1.209970e-18
bigcom91         0.000000e+00  9.540979e-20
bigcom92         0.000000e+00  2.602085e-20
bigcom93         0.000000e+00  2.602085e-20
bigcom96         0.000000e+00  0.000000e+00
bigcom97         0.000000e+00  4.770490e-20
bigcom98         0.000000e+00  3.577867e-20
bigcom99         0.000000e+00  1.344411e-19
bigcom101       -2.637434e-05  3.517525e-01
bigcom104       -2.967969e-05  1.765084e-01
bigcom106        0.000000e+00  2.992398e-19
bigcom109        0.000000e+00  2.168404e-20
bigcom113        0.000000e+00  8.673617e-20
bigcom116        0.000000e+00  2.385245e-20
bigcom120        0.000000e+00  1.214306e-19
bigcom123        0.000000e+00  1.192622e-19
bigcom126        0.000000e+00  1.387779e-19
bigcom127        0.000000e+00  4.553649e-20
bigcom137        0.000000e+00  0.000000e+00
bigcom139        0.000000e+00  1.734723e-19
bigcom140        0.000000e+00  7.914676e-20
bigcom143        3.717587e-06  1.686845e-01
bigcom145        0.000000e+00  6.071532e-20
bigcom146        0.000000e+00  8.673617e-21
bigcom147        0.000000e+00  8.456777e-20
bigcom149        0.000000e+00  4.336809e-21
bigcom153        0.000000e+00  8.673617e-21
bigcom154        0.000000e+00  2.081668e-19
bigcom156        0.000000e+00  8.673617e-20
bigcom157        0.000000e+00  6.505213e-21
bigcom158        0.000000e+00  6.505213e-20
bigcom160        0.000000e+00  0.000000e+00
bigcom161        0.000000e+00  7.806256e-20
bigcom162        0.000000e+00  4.336809e-20
bigcom164        0.000000e+00  9.540979e-20
bigcom166        0.000000e+00  6.613633e-20
bigcom167        0.000000e+00  5.421011e-20
bigcom171        0.000000e+00  0.000000e+00
bigcom173        0.000000e+00  0.000000e+00
bigcom175        0.000000e+00  3.816392e-19
bigcom176        0.000000e+00  1.431147e-19
bigcom177        0.000000e+00  4.119968e-20
bigcom178        2.214277e-05  3.894892e-01
bigcom180        0.000000e+00  1.474515e-19
bigcom181        0.000000e+00  1.301043e-20
bigcom184        0.000000e+00  0.000000e+00
bigcom186        0.000000e+00  8.571429e-03
bigcom187        0.000000e+00  5.746272e-20
bigcom189        0.000000e+00  5.637851e-20
bigcom194        0.000000e+00  2.775558e-19
bigcom195        0.000000e+00  1.387779e-19
bigcom196       -4.368926e-06  6.770065e-01
bigcom204        0.000000e+00  5.421011e-20
bigcom205        5.706870e-06  3.278533e-01
bigcom212        0.000000e+00  1.734723e-20
bigcom214        0.000000e+00  1.084202e-20
bigcom222        0.000000e+00  5.551115e-19
bigcom223        0.000000e+00  0.000000e+00
bigcom226        0.000000e+00  4.336809e-21
bigcom227        0.000000e+00  0.000000e+00
bigcom229        0.000000e+00  1.127570e-19
bigcom233        0.000000e+00  4.336809e-21
bigcom236        0.000000e+00  2.471981e-19
bigcom237        0.000000e+00  0.000000e+00
bigcom246        0.000000e+00  4.770490e-20
bigcom248        0.000000e+00  6.071532e-20
bigcom249        0.000000e+00  0.000000e+00
bigcom250        0.000000e+00  1.517883e-20
bigcom254        0.000000e+00  1.062518e-19
bigcom266        0.000000e+00  1.301043e-20
bigcom269        0.000000e+00  2.602085e-20
bigcom272        0.000000e+00  0.000000e+00
bigcom274        0.000000e+00  2.569559e-19
bigcom281        0.000000e+00  1.734723e-20
bigcom291        0.000000e+00  0.000000e+00
bigcom292        0.000000e+00  2.168404e-21
bigcom295        0.000000e+00  0.000000e+00
bigcom299       -1.122033e-05  6.315052e-01
bigcom301        0.000000e+00  3.252607e-20
bigcom306        0.000000e+00  0.000000e+00
bigcom309        0.000000e+00  0.000000e+00
bigcom314        0.000000e+00  0.000000e+00
bigcom321        0.000000e+00  1.040834e-19
bigcom341        0.000000e+00  0.000000e+00
bigcom350        0.000000e+00  0.000000e+00
bigcom353        0.000000e+00  0.000000e+00
bigcom359        0.000000e+00  1.474515e-19
bigcom363        0.000000e+00  3.903128e-20
bigcom365        0.000000e+00  8.673617e-21
bigcom385        0.000000e+00  6.938894e-20
bigcom386        0.000000e+00  0.000000e+00
bigcom408        0.000000e+00  4.987330e-20
bigcom412        0.000000e+00  1.301043e-20
bigcom480        0.000000e+00  4.336809e-21
spin_vertex     -4.435418e-05  2.032606e-01
membership_s1    1.618115e-04  1.579340e-01
membership_s3    0.000000e+00  5.854692e-20
membership_s4    3.847750e-04  1.329833e-01
membership_s5    1.176494e-04  1.701746e-01
membership_s6    6.571170e-06  7.459793e-02
membership_s7    3.304366e-05  1.046190e-01
membership_s8    0.000000e+00  1.474515e-19
membership_s9    0.000000e+00  7.155734e-20
membership_s11   0.000000e+00  8.890458e-20
membership_s12   0.000000e+00  1.301043e-20
membership_s14  -3.230590e-05  2.680947e-01
membership_s15   1.511233e-04  4.262914e-01
membership_s16   4.850712e-06  3.677478e-02
membership_s17   0.000000e+00  1.387779e-19
membership_s18   0.000000e+00  5.475221e-19
membership_s20   0.000000e+00  1.192622e-19
membership_s21   1.159036e-05  1.892833e-01
membership_s22   0.000000e+00  1.170938e-19
membership_s24   0.000000e+00  2.190088e-19
membership_s25   0.000000e+00  1.431147e-19
membership_s26   0.000000e+00  2.569559e-19
membership_s27   2.396342e-05  2.649594e-02
membership_s28   0.000000e+00  1.192622e-19
membership_s30   3.780125e-05  1.791776e-01
membership_s31   1.112338e-05  1.527624e-02
membership_s32   8.761753e-05  6.602811e-01
membership_s33   0.000000e+00  3.686287e-20
membership_s36   8.880597e-05  6.835028e-02
membership_s37   0.000000e+00  4.119968e-19
V1               5.340045e-03  7.776910e-01
V2               1.777199e-03  1.185583e+00
pdi             -1.426109e-05  1.437536e-01
adhesion         7.832655e-03  1.559305e+00
cohesion         5.626629e-03  1.214601e+00
inner            4.442683e-03  1.093296e+00
outer            3.632766e-03  1.924884e+00
ioratio          3.069934e-03  1.203820e+00
comsize          5.691577e-03  1.637237e+00
[1] "Dataset: low_targets Model GLM, run: 3 of 10 2015-06-22 18:30:41"
[1] "glmnet variable coefficients"
                     [,1]          [,2]
(Intercept)     -4.520989 -1.447020e+01
graph0           0.000000  7.925688e-03
graph1           0.000000 -1.128502e-04
graph2           0.000000 -6.059386e-04
graph3           0.000000 -1.025882e-05
graph4           0.000000  0.000000e+00
graph5           0.000000  4.906018e-04
graph6           0.000000  4.396817e-05
graph7           0.000000 -8.360700e-03
graph8           0.000000 -7.337437e-01
graph9           0.000000  3.112430e-09
graph10          0.000000  6.518613e-10
graph11          0.000000 -2.633497e-11
graph12          0.000000  0.000000e+00
graph13          0.000000 -1.112648e-05
graph14          0.000000  2.536836e-08
graph15          0.000000  3.038826e-04
graph16          0.000000 -3.276218e-10
graph17          0.000000 -5.194110e-09
graph18          0.000000  2.171472e-04
graph19          0.000000  1.245310e-06
graph20          0.000000  1.203546e-04
graph21          0.000000  0.000000e+00
graph22          0.000000 -2.748552e-05
graph23          0.000000 -1.881584e-04
graph24          0.000000  2.639192e-04
graph25          0.000000  0.000000e+00
graph26          0.000000  6.861417e-04
graph27          0.000000 -1.071040e-01
graph28          0.000000  0.000000e+00
graph29          0.000000  0.000000e+00
orbit0           0.000000  1.133567e-02
orbit1           0.000000 -9.557663e-05
orbit2           0.000000 -8.565584e-02
orbit3           0.000000  0.000000e+00
orbit4           0.000000 -7.515992e-06
orbit5           0.000000 -1.252081e-04
orbit6           0.000000  0.000000e+00
orbit7           0.000000 -2.303512e-01
orbit8           0.000000  4.291067e-04
orbit9           0.000000  5.285705e-05
orbit10          0.000000  0.000000e+00
orbit11          0.000000  1.498624e-01
orbit12          0.000000 -8.543530e-03
orbit13          0.000000 -2.620245e-02
orbit14          0.000000 -7.181848e-01
orbit15          0.000000  1.189539e-07
orbit16          0.000000  0.000000e+00
orbit17          0.000000 -4.980200e-06
orbit18          0.000000 -6.099572e-10
orbit19          0.000000  4.930626e-10
orbit20          0.000000  1.420396e-07
orbit21          0.000000  7.201477e-05
orbit22          0.000000 -1.445331e-11
orbit23          0.000000  2.651994e-01
orbit24          0.000000  8.890752e-08
orbit25          0.000000 -1.557074e-07
orbit26          0.000000 -3.638696e-04
orbit27          0.000000 -6.596991e-06
orbit28          0.000000 -1.502117e-05
orbit29          0.000000 -4.720002e-05
orbit30          0.000000  1.205081e-04
orbit31          0.000000  2.510342e-08
orbit32          0.000000  9.721592e-08
orbit33          0.000000  8.051105e-02
orbit34          0.000000  3.555293e-04
orbit35          0.000000 -2.212235e-06
orbit36          0.000000  6.236421e-05
orbit37          0.000000  2.823865e-06
orbit38          0.000000  2.799711e-03
orbit39          0.000000  2.869233e-07
orbit40          0.000000 -2.933954e-06
orbit41          0.000000 -7.572037e-04
orbit42          0.000000  2.566141e-01
orbit43          0.000000  2.208572e-04
orbit44          0.000000  4.784042e-01
orbit45          0.000000  3.944364e-05
orbit46          0.000000 -5.469390e-05
orbit47          0.000000  2.569505e-03
orbit48          0.000000 -1.649276e-03
orbit49          0.000000  1.166840e-04
orbit50          0.000000 -1.258973e-02
orbit51          0.000000 -2.509125e-05
orbit52          0.000000  8.486483e-04
orbit53          0.000000 -6.435995e-03
orbit54          0.000000 -2.819919e-05
orbit55          0.000000 -1.870529e+00
orbit56          0.000000 -1.157490e-04
orbit57          0.000000 -3.008317e-03
orbit58          0.000000 -2.704393e-01
orbit59          0.000000  3.468056e-04
orbit60          0.000000 -4.578111e-04
orbit61          0.000000  1.818729e-01
orbit62          0.000000 -5.415947e-03
orbit63          0.000000  2.133712e-02
orbit64          0.000000  4.897793e-02
orbit65          0.000000  0.000000e+00
orbit66          0.000000  4.317982e-02
orbit67          0.000000  1.984458e+00
orbit68          0.000000 -1.059057e-01
orbit69          0.000000 -1.496596e-01
orbit70          0.000000  0.000000e+00
orbit71          0.000000  0.000000e+00
orbit72          0.000000  0.000000e+00
AP               0.000000 -6.436389e-01
bet              0.000000  6.075525e-05
ecc              0.000000  1.805806e-01
eccrad           0.000000  1.040994e+00
close            0.000000  0.000000e+00
constraint       0.000000 -1.230835e+00
coreness         0.000000  2.589602e-01
knn              0.000000 -5.658413e-04
hubscore         0.000000  5.410985e+01
pagerank         0.000000 -8.256681e-01
trans            0.000000  5.602820e-01
evcent           0.000000  5.010088e+01
first            0.000000  3.869044e-03
upto_second      0.000000 -1.491369e-04
upto_third       0.000000  1.816862e-05
upto_fourth      0.000000  0.000000e+00
upto_fifth       0.000000  1.437961e-04
upto_sixth       0.000000  1.191910e-05
second           0.000000 -1.259240e-04
third            0.000000  7.603287e-05
fourth           0.000000 -1.037476e-04
fifth            0.000000  1.428623e-05
sixth            0.000000 -1.403709e-04
ratio1           0.000000 -5.501778e-04
ratio2           0.000000  1.416536e-03
ratio3           0.000000 -4.233782e-03
ratio4           0.000000  0.000000e+00
ratio5           0.000000  0.000000e+00
ratio6           0.000000  1.219589e-05
selfinter        0.000000  4.356231e-01
walktrap_vertex  0.000000 -2.741154e-01
bigcom1          0.000000 -8.015564e-01
bigcom2          0.000000 -7.702510e-01
bigcom3          0.000000  7.796289e-02
bigcom4          0.000000  1.223066e-02
bigcom6          0.000000 -4.815577e-01
bigcom8          0.000000 -1.404372e+00
bigcom9          0.000000 -1.198615e+00
bigcom11         0.000000 -1.189970e+00
bigcom13         0.000000 -1.337104e+00
bigcom15         0.000000 -9.059314e-01
bigcom16         0.000000 -2.062674e+00
bigcom21         0.000000 -1.895252e+00
bigcom22         0.000000 -1.054243e-01
bigcom24         0.000000 -2.014237e-01
bigcom26         0.000000  8.530455e-01
bigcom28         0.000000  1.658065e-01
bigcom30         0.000000 -3.106780e-01
bigcom31         0.000000 -1.862856e-01
bigcom32         0.000000 -1.089559e+00
bigcom33         0.000000 -5.520181e-01
bigcom34         0.000000 -8.581104e-01
bigcom36         0.000000 -2.407025e+00
bigcom37         0.000000  0.000000e+00
bigcom38         0.000000 -1.020410e+00
bigcom39         0.000000 -8.177446e-01
bigcom40         0.000000 -5.695275e-01
bigcom43         0.000000 -3.189921e-01
bigcom44         0.000000 -1.679100e+00
bigcom46         0.000000 -1.668213e+00
bigcom47         0.000000 -1.152602e+00
bigcom49         0.000000 -1.344412e+00
bigcom50         0.000000 -1.248815e+00
bigcom51         0.000000 -9.861959e-01
bigcom52         0.000000 -8.737279e-01
bigcom54         0.000000 -6.350681e-01
bigcom56         0.000000 -4.226874e-01
bigcom62         0.000000  3.687048e+00
bigcom66         0.000000 -1.208610e+00
bigcom68         0.000000 -5.853123e-01
bigcom69         0.000000 -8.128322e-01
bigcom71         0.000000 -6.788772e-01
bigcom72         0.000000 -4.740898e-01
bigcom73         0.000000 -8.944331e-01
bigcom74         0.000000 -1.278290e+00
bigcom75         0.000000 -4.457596e-01
bigcom76         0.000000 -5.377616e-01
bigcom77         0.000000 -1.330496e+00
bigcom79         0.000000 -1.175336e+00
bigcom80         0.000000 -1.520370e+00
bigcom82         0.000000 -1.584109e+00
bigcom83         0.000000 -5.114973e-04
bigcom84         0.000000 -1.600436e+00
bigcom85         0.000000 -1.489566e+00
bigcom87         0.000000 -9.786745e-01
bigcom89         0.000000 -1.091137e+00
bigcom91         0.000000 -5.910913e-01
bigcom92         0.000000 -8.441818e-01
bigcom93         0.000000 -1.558329e-01
bigcom96         0.000000 -5.948601e-01
bigcom97         0.000000 -1.448613e+00
bigcom98         0.000000 -1.418612e+00
bigcom99         0.000000 -1.249980e+00
bigcom101        0.000000  3.094967e+00
bigcom104        0.000000  1.653540e+00
bigcom106        0.000000 -9.795253e-01
bigcom109        0.000000 -8.913537e-01
bigcom113        0.000000 -1.539483e+00
bigcom116        0.000000 -1.861501e+00
bigcom120        0.000000 -1.273708e+00
bigcom123        0.000000 -1.080284e+00
bigcom126        0.000000 -6.666472e-01
bigcom127        0.000000 -1.520042e+00
bigcom137        0.000000 -8.561349e-01
bigcom139        0.000000 -9.069536e-01
bigcom140        0.000000 -2.150979e+00
bigcom143        0.000000  2.242247e+00
bigcom145        0.000000 -2.914183e-01
bigcom146        0.000000 -1.907694e+00
bigcom147        0.000000 -8.713271e-01
bigcom149        0.000000  0.000000e+00
bigcom153        0.000000 -5.548777e-01
bigcom154        0.000000 -7.188856e-01
bigcom156        0.000000 -3.115241e-01
bigcom157        0.000000  0.000000e+00
bigcom158        0.000000 -1.359506e+00
bigcom160        0.000000 -8.377828e-01
bigcom161        0.000000 -9.100562e-01
bigcom162        0.000000 -6.601534e-01
bigcom164        0.000000 -9.856268e-01
bigcom166        0.000000 -6.783447e-01
bigcom167        0.000000 -1.417247e+00
bigcom171        0.000000  0.000000e+00
bigcom173        0.000000 -6.538982e-01
bigcom175        0.000000 -3.399264e-01
bigcom176        0.000000 -9.781727e-01
bigcom177        0.000000 -3.565129e-01
bigcom178        0.000000  2.409645e+00
bigcom180        0.000000 -1.130966e+00
bigcom181        0.000000 -6.168580e-01
bigcom184        0.000000 -1.062083e+00
bigcom186        0.000000 -1.783601e+00
bigcom187        0.000000 -2.923646e+00
bigcom189        0.000000 -9.283248e-01
bigcom194        0.000000 -3.121417e-01
bigcom195        0.000000 -5.760229e-01
bigcom196        0.000000  2.309836e+00
bigcom204        0.000000 -8.776759e-01
bigcom205        0.000000  2.236882e+00
bigcom212        0.000000 -3.802633e-01
bigcom214        0.000000 -5.231903e-01
bigcom222        0.000000 -3.534530e-01
bigcom223        0.000000  0.000000e+00
bigcom226        0.000000 -1.023601e+00
bigcom227        0.000000 -6.613419e-02
bigcom229        0.000000 -7.094757e-01
bigcom233        0.000000  0.000000e+00
bigcom236        0.000000 -7.327740e-01
bigcom237        0.000000 -1.612092e-01
bigcom246        0.000000 -4.389557e-01
bigcom248        0.000000 -1.408301e+00
bigcom249        0.000000 -7.531962e-01
bigcom250        0.000000 -1.207318e-01
bigcom254        0.000000 -1.378574e+00
bigcom266        0.000000 -1.634264e-01
bigcom269        0.000000 -7.819031e-01
bigcom272        0.000000 -6.174022e-01
bigcom274        0.000000 -7.200103e-01
bigcom281        0.000000 -1.850477e-01
bigcom291        0.000000 -4.725365e-01
bigcom292        0.000000 -8.148057e-01
bigcom295        0.000000 -4.472292e-01
bigcom299        0.000000  3.312745e+00
bigcom301        0.000000 -7.218852e-01
bigcom306        0.000000 -7.479199e-01
bigcom309        0.000000 -1.081542e+00
bigcom314        0.000000  0.000000e+00
bigcom321        0.000000 -6.383715e-01
bigcom341        0.000000 -8.803255e-01
bigcom350        0.000000  0.000000e+00
bigcom353        0.000000 -4.190487e-01
bigcom359        0.000000 -1.487165e+00
bigcom363        0.000000  0.000000e+00
bigcom365        0.000000 -1.575352e+00
bigcom385        0.000000 -1.006778e+00
bigcom386        0.000000 -8.874435e-02
bigcom408        0.000000 -3.609788e-01
bigcom412        0.000000 -8.377771e-01
bigcom480        0.000000 -3.865152e-01
spin_vertex      0.000000  4.628303e-01
membership_s1    0.000000 -7.107160e-02
membership_s3    0.000000 -2.639460e+00
membership_s4    0.000000  4.021590e-01
membership_s5    0.000000 -1.434699e-01
membership_s6    0.000000 -2.281096e-01
membership_s7    0.000000 -5.319936e-01
membership_s8    0.000000 -1.537486e+00
membership_s9    0.000000 -1.058471e+00
membership_s11   0.000000 -1.905775e+00
membership_s12   0.000000 -8.736828e-01
membership_s14   0.000000  1.089717e+00
membership_s15   0.000000  8.755953e-01
membership_s16   0.000000  8.334987e-01
membership_s17   0.000000 -1.286622e+00
membership_s18   0.000000 -1.264353e+00
membership_s20   0.000000 -9.158786e-01
membership_s21   0.000000  5.060996e-03
membership_s22   0.000000 -1.147948e+00
membership_s24   0.000000 -2.625689e+00
membership_s25   0.000000 -1.418273e+00
membership_s26   0.000000 -4.762062e+00
membership_s27   0.000000 -6.290978e-01
membership_s28   0.000000 -1.731608e+00
membership_s30   0.000000 -3.015209e-02
membership_s31   0.000000 -3.199090e-01
membership_s32   0.000000  1.263354e+00
membership_s33   0.000000 -5.587287e-01
membership_s36   0.000000 -3.904670e-01
membership_s37   0.000000 -1.362522e+00
V1               0.000000  0.000000e+00
V2               0.000000  8.451408e-02
pdi              0.000000 -1.262268e+03
adhesion         0.000000  5.756290e-05
cohesion         0.000000 -1.173932e-04
inner            0.000000  3.366218e-05
outer            0.000000  5.436176e-05
ioratio          0.000000  1.190227e+00
comsize          0.000000  1.056455e-03
[1] "Dataset: low_targets Model GBM, run: 4 of 10 2015-06-22 18:31:51"
Iter   TrainDeviance   ValidDeviance   StepSize   Improve
     1        0.1185            -nan     0.0100    0.0001
     2        0.1169            -nan     0.0100    0.0002
     3        0.1160            -nan     0.0100    0.0001
     4        0.1146            -nan     0.0100    0.0002
     5        0.1131            -nan     0.0100    0.0002
     6        0.1114            -nan     0.0100    0.0002
     7        0.1103            -nan     0.0100    0.0001
     8        0.1092            -nan     0.0100   -0.0000
     9        0.1082            -nan     0.0100    0.0001
    10        0.1072            -nan     0.0100    0.0000
    20        0.0991            -nan     0.0100   -0.0000
    40        0.0854            -nan     0.0100   -0.0000
    49        0.0814            -nan     0.0100    0.0000

[1] "GBM variable coefficients"
                            var     rel.inf
ratio5                   ratio5 10.23754369
pagerank               pagerank  8.04254808
comsize                 comsize  6.14124652
orbit38                 orbit38  3.23839099
membership_s32   membership_s32  3.16985976
outer                     outer  3.09169276
bet                         bet  3.01309306
inner                     inner  2.91695767
adhesion               adhesion  2.91534814
ioratio                 ioratio  2.86140061
ratio3                   ratio3  2.22118307
orbit18                 orbit18  2.16371873
ratio2                   ratio2  1.99620682
fifth                     fifth  1.95888356
graph20                 graph20  1.92927631
graph15                 graph15  1.92777586
fourth                   fourth  1.92762676
orbit19                 orbit19  1.83539691
cohesion               cohesion  1.78742018
V1                           V1  1.73875138
knn                         knn  1.73543792
trans                     trans  1.70606447
orbit16                 orbit16  1.50275707
coreness               coreness  1.47851847
V2                           V2  1.45681031
graph10                 graph10  1.45166409
orbit36                 orbit36  1.44479232
walktrap_vertex walktrap_vertex  1.40705589
selfinter             selfinter  1.32802179
orbit44                 orbit44  0.96845676
orbit17                 orbit17  0.89094247
orbit50                 orbit50  0.86576035
graph2                   graph2  0.85157755
ratio6                   ratio6  0.80193778
graph6                   graph6  0.69718880
orbit49                 orbit49  0.68218594
graph7                   graph7  0.68214357
sixth                     sixth  0.65373309
upto_fifth           upto_fifth  0.64646063
orbit9                   orbit9  0.62850054
orbit51                 orbit51  0.57881909
graph4                   graph4  0.52662552
orbit56                 orbit56  0.52482703
bigcom4                 bigcom4  0.48365181
membership_s15   membership_s15  0.47600974
orbit21                 orbit21  0.47331273
graph23                 graph23  0.47198307
orbit15                 orbit15  0.46984900
graph18                 graph18  0.45882581
graph1                   graph1  0.45033405
graph19                 graph19  0.44227606
orbit37                 orbit37  0.43550477
orbit5                   orbit5  0.43481492
spin_vertex         spin_vertex  0.35854306
graph9                   graph9  0.35222024
graph16                 graph16  0.32930377
graph3                   graph3  0.32278058
ratio4                   ratio4  0.31827229
evcent                   evcent  0.31537601
orbit27                 orbit27  0.30709272
orbit28                 orbit28  0.29720077
graph5                   graph5  0.29077486
ratio1                   ratio1  0.26842665
orbit30                 orbit30  0.26272368
upto_fourth         upto_fourth  0.23082090
orbit45                 orbit45  0.19664890
graph21                 graph21  0.19648084
orbit20                 orbit20  0.19625572
orbit46                 orbit46  0.18112202
membership_s30   membership_s30  0.16235836
graph17                 graph17  0.14521479
graph13                 graph13  0.14323461
bigcom28               bigcom28  0.14129387
orbit62                 orbit62  0.13919734
bigcom22               bigcom22  0.13542765
orbit11                 orbit11  0.12686215
bigcom26               bigcom26  0.12319616
upto_sixth           upto_sixth  0.11919135
orbit1                   orbit1  0.11900993
third                     third  0.11354298
close                     close  0.09707439
orbit25                 orbit25  0.09136292
membership_s6     membership_s6  0.08629717
orbit39                 orbit39  0.08053932
graph25                 graph25  0.07388737
orbit65                 orbit65  0.06301410
orbit35                 orbit35  0.04710624
bigcom3                 bigcom3  0.04469142
graph0                   graph0  0.04395847
graph26                 graph26  0.04339486
orbit53                 orbit53  0.04017734
orbit42                 orbit42  0.04016139
orbit10                 orbit10  0.03966498
orbit59                 orbit59  0.03877648
orbit64                 orbit64  0.02909254
membership_s31   membership_s31  0.02706448
graph8                   graph8  0.00000000
graph11                 graph11  0.00000000
graph12                 graph12  0.00000000
graph14                 graph14  0.00000000
graph22                 graph22  0.00000000
graph24                 graph24  0.00000000
graph27                 graph27  0.00000000
graph28                 graph28  0.00000000
graph29                 graph29  0.00000000
orbit0                   orbit0  0.00000000
orbit2                   orbit2  0.00000000
orbit3                   orbit3  0.00000000
orbit4                   orbit4  0.00000000
orbit6                   orbit6  0.00000000
orbit7                   orbit7  0.00000000
orbit8                   orbit8  0.00000000
orbit12                 orbit12  0.00000000
orbit13                 orbit13  0.00000000
orbit14                 orbit14  0.00000000
orbit22                 orbit22  0.00000000
orbit23                 orbit23  0.00000000
orbit24                 orbit24  0.00000000
orbit26                 orbit26  0.00000000
orbit29                 orbit29  0.00000000
orbit31                 orbit31  0.00000000
orbit32                 orbit32  0.00000000
orbit33                 orbit33  0.00000000
orbit34                 orbit34  0.00000000
orbit40                 orbit40  0.00000000
orbit41                 orbit41  0.00000000
orbit43                 orbit43  0.00000000
orbit47                 orbit47  0.00000000
orbit48                 orbit48  0.00000000
orbit52                 orbit52  0.00000000
orbit54                 orbit54  0.00000000
orbit55                 orbit55  0.00000000
orbit57                 orbit57  0.00000000
orbit58                 orbit58  0.00000000
orbit60                 orbit60  0.00000000
orbit61                 orbit61  0.00000000
orbit63                 orbit63  0.00000000
orbit66                 orbit66  0.00000000
orbit67                 orbit67  0.00000000
orbit68                 orbit68  0.00000000
orbit69                 orbit69  0.00000000
orbit70                 orbit70  0.00000000
orbit71                 orbit71  0.00000000
orbit72                 orbit72  0.00000000
AP                           AP  0.00000000
ecc                         ecc  0.00000000
eccrad                   eccrad  0.00000000
constraint           constraint  0.00000000
hubscore               hubscore  0.00000000
first                     first  0.00000000
upto_second         upto_second  0.00000000
upto_third           upto_third  0.00000000
second                   second  0.00000000
bigcom1                 bigcom1  0.00000000
bigcom2                 bigcom2  0.00000000
bigcom6                 bigcom6  0.00000000
bigcom8                 bigcom8  0.00000000
bigcom9                 bigcom9  0.00000000
bigcom11               bigcom11  0.00000000
bigcom13               bigcom13  0.00000000
bigcom15               bigcom15  0.00000000
bigcom16               bigcom16  0.00000000
bigcom21               bigcom21  0.00000000
bigcom24               bigcom24  0.00000000
bigcom30               bigcom30  0.00000000
bigcom31               bigcom31  0.00000000
bigcom32               bigcom32  0.00000000
bigcom33               bigcom33  0.00000000
bigcom34               bigcom34  0.00000000
bigcom36               bigcom36  0.00000000
bigcom37               bigcom37  0.00000000
bigcom38               bigcom38  0.00000000
bigcom39               bigcom39  0.00000000
bigcom40               bigcom40  0.00000000
bigcom43               bigcom43  0.00000000
bigcom44               bigcom44  0.00000000
bigcom46               bigcom46  0.00000000
bigcom47               bigcom47  0.00000000
bigcom49               bigcom49  0.00000000
bigcom50               bigcom50  0.00000000
bigcom51               bigcom51  0.00000000
bigcom52               bigcom52  0.00000000
bigcom54               bigcom54  0.00000000
bigcom56               bigcom56  0.00000000
bigcom62               bigcom62  0.00000000
bigcom66               bigcom66  0.00000000
bigcom68               bigcom68  0.00000000
bigcom69               bigcom69  0.00000000
bigcom71               bigcom71  0.00000000
bigcom72               bigcom72  0.00000000
bigcom73               bigcom73  0.00000000
bigcom74               bigcom74  0.00000000
bigcom75               bigcom75  0.00000000
bigcom76               bigcom76  0.00000000
bigcom77               bigcom77  0.00000000
bigcom79               bigcom79  0.00000000
bigcom80               bigcom80  0.00000000
bigcom82               bigcom82  0.00000000
bigcom83               bigcom83  0.00000000
bigcom84               bigcom84  0.00000000
bigcom85               bigcom85  0.00000000
bigcom87               bigcom87  0.00000000
bigcom89               bigcom89  0.00000000
bigcom91               bigcom91  0.00000000
bigcom92               bigcom92  0.00000000
bigcom93               bigcom93  0.00000000
bigcom96               bigcom96  0.00000000
bigcom97               bigcom97  0.00000000
bigcom98               bigcom98  0.00000000
bigcom99               bigcom99  0.00000000
bigcom101             bigcom101  0.00000000
bigcom104             bigcom104  0.00000000
bigcom106             bigcom106  0.00000000
bigcom109             bigcom109  0.00000000
bigcom113             bigcom113  0.00000000
bigcom116             bigcom116  0.00000000
bigcom120             bigcom120  0.00000000
bigcom123             bigcom123  0.00000000
bigcom126             bigcom126  0.00000000
bigcom127             bigcom127  0.00000000
bigcom137             bigcom137  0.00000000
bigcom139             bigcom139  0.00000000
bigcom140             bigcom140  0.00000000
bigcom143             bigcom143  0.00000000
bigcom145             bigcom145  0.00000000
bigcom146             bigcom146  0.00000000
bigcom147             bigcom147  0.00000000
bigcom149             bigcom149  0.00000000
bigcom153             bigcom153  0.00000000
bigcom154             bigcom154  0.00000000
bigcom156             bigcom156  0.00000000
bigcom157             bigcom157  0.00000000
bigcom158             bigcom158  0.00000000
bigcom160             bigcom160  0.00000000
bigcom161             bigcom161  0.00000000
bigcom162             bigcom162  0.00000000
bigcom164             bigcom164  0.00000000
bigcom166             bigcom166  0.00000000
bigcom167             bigcom167  0.00000000
bigcom171             bigcom171  0.00000000
bigcom173             bigcom173  0.00000000
bigcom175             bigcom175  0.00000000
bigcom176             bigcom176  0.00000000
bigcom177             bigcom177  0.00000000
bigcom178             bigcom178  0.00000000
bigcom180             bigcom180  0.00000000
bigcom181             bigcom181  0.00000000
bigcom184             bigcom184  0.00000000
bigcom186             bigcom186  0.00000000
bigcom187             bigcom187  0.00000000
bigcom189             bigcom189  0.00000000
bigcom194             bigcom194  0.00000000
bigcom195             bigcom195  0.00000000
bigcom196             bigcom196  0.00000000
bigcom204             bigcom204  0.00000000
bigcom205             bigcom205  0.00000000
bigcom212             bigcom212  0.00000000
bigcom214             bigcom214  0.00000000
bigcom222             bigcom222  0.00000000
bigcom223             bigcom223  0.00000000
bigcom226             bigcom226  0.00000000
bigcom227             bigcom227  0.00000000
bigcom229             bigcom229  0.00000000
bigcom233             bigcom233  0.00000000
bigcom236             bigcom236  0.00000000
bigcom237             bigcom237  0.00000000
bigcom246             bigcom246  0.00000000
bigcom248             bigcom248  0.00000000
bigcom249             bigcom249  0.00000000
bigcom250             bigcom250  0.00000000
bigcom254             bigcom254  0.00000000
bigcom266             bigcom266  0.00000000
bigcom269             bigcom269  0.00000000
bigcom272             bigcom272  0.00000000
bigcom274             bigcom274  0.00000000
bigcom281             bigcom281  0.00000000
bigcom291             bigcom291  0.00000000
bigcom292             bigcom292  0.00000000
bigcom295             bigcom295  0.00000000
bigcom299             bigcom299  0.00000000
bigcom301             bigcom301  0.00000000
bigcom306             bigcom306  0.00000000
bigcom309             bigcom309  0.00000000
bigcom314             bigcom314  0.00000000
bigcom321             bigcom321  0.00000000
bigcom341             bigcom341  0.00000000
bigcom350             bigcom350  0.00000000
bigcom353             bigcom353  0.00000000
bigcom359             bigcom359  0.00000000
bigcom363             bigcom363  0.00000000
bigcom365             bigcom365  0.00000000
bigcom385             bigcom385  0.00000000
bigcom386             bigcom386  0.00000000
bigcom408             bigcom408  0.00000000
bigcom412             bigcom412  0.00000000
bigcom480             bigcom480  0.00000000
membership_s1     membership_s1  0.00000000
membership_s3     membership_s3  0.00000000
membership_s4     membership_s4  0.00000000
membership_s5     membership_s5  0.00000000
membership_s7     membership_s7  0.00000000
membership_s8     membership_s8  0.00000000
membership_s9     membership_s9  0.00000000
membership_s11   membership_s11  0.00000000
membership_s12   membership_s12  0.00000000
membership_s14   membership_s14  0.00000000
membership_s16   membership_s16  0.00000000
membership_s17   membership_s17  0.00000000
membership_s18   membership_s18  0.00000000
membership_s20   membership_s20  0.00000000
membership_s21   membership_s21  0.00000000
membership_s22   membership_s22  0.00000000
membership_s24   membership_s24  0.00000000
membership_s25   membership_s25  0.00000000
membership_s26   membership_s26  0.00000000
membership_s27   membership_s27  0.00000000
membership_s28   membership_s28  0.00000000
membership_s33   membership_s33  0.00000000
membership_s36   membership_s36  0.00000000
membership_s37   membership_s37  0.00000000
pdi                         pdi  0.00000000
[1] "Dataset: low_targets Model RF, run: 4 of 10 2015-06-22 18:32:20"
     |      Out-of-bag   |
Tree |      MSE  %Var(y) |
   1 |  0.01917   178.41 |
   2 |  0.01667   155.17 |
   3 |  0.01761   163.90 |
   4 |  0.01578   146.88 |
   5 |  0.01576   146.75 |
   6 |  0.01549   144.20 |
   7 |  0.01561   145.29 |
   8 |  0.01523   141.80 |
   9 |  0.01531   142.55 |
  10 |  0.01456   135.50 |
  11 |  0.01446   134.60 |
  12 |  0.01402   130.51 |
  13 |  0.01385   128.94 |
  14 |  0.01375   127.98 |
  15 |   0.0136   126.61 |
  16 |  0.01342   124.89 |
  17 |   0.0134   124.76 |
  18 |  0.01328   123.65 |
  19 |   0.0131   121.93 |
  20 |  0.01311   121.99 |
  21 |  0.01302   121.21 |
  22 |  0.01298   120.79 |
  23 |  0.01302   121.16 |
  24 |  0.01288   119.92 |
  25 |  0.01288   119.87 |
  26 |  0.01285   119.62 |
  27 |  0.01285   119.60 |
  28 |  0.01277   118.86 |
  29 |   0.0128   119.11 |
  30 |  0.01277   118.87 |
  31 |  0.01275   118.67 |
  32 |   0.0127   118.21 |
  33 |  0.01273   118.49 |
  34 |  0.01273   118.49 |
  35 |  0.01271   118.27 |
  36 |  0.01263   117.57 |
  37 |  0.01261   117.42 |
  38 |  0.01255   116.80 |
  39 |  0.01254   116.70 |
  40 |  0.01253   116.65 |
  41 |  0.01254   116.74 |
  42 |  0.01249   116.28 |
  43 |  0.01245   115.93 |
  44 |  0.01242   115.63 |
  45 |  0.01241   115.50 |
  46 |  0.01239   115.33 |
  47 |  0.01238   115.21 |
  48 |  0.01238   115.23 |
  49 |  0.01234   114.84 |
  50 |  0.01232   114.69 |
  51 |  0.01231   114.62 |
  52 |  0.01231   114.62 |
  53 |   0.0123   114.54 |
  54 |  0.01231   114.57 |
  55 |   0.0123   114.52 |
  56 |  0.01227   114.18 |
  57 |  0.01225   114.00 |
  58 |  0.01224   113.96 |
  59 |  0.01222   113.76 |
  60 |  0.01222   113.74 |
  61 |  0.01221   113.64 |
  62 |   0.0122   113.58 |
  63 |  0.01218   113.36 |
  64 |  0.01215   113.06 |
  65 |  0.01215   113.06 |
  66 |  0.01216   113.17 |
  67 |  0.01216   113.16 |
  68 |  0.01217   113.31 |
  69 |  0.01216   113.20 |
  70 |  0.01216   113.15 |
  71 |  0.01213   112.87 |
  72 |  0.01212   112.79 |
  73 |  0.01211   112.75 |
  74 |  0.01211   112.75 |
  75 |  0.01211   112.74 |
  76 |  0.01212   112.80 |
  77 |  0.01211   112.70 |
  78 |   0.0121   112.62 |
  79 |   0.0121   112.63 |
  80 |  0.01209   112.51 |
  81 |  0.01207   112.31 |
  82 |  0.01207   112.32 |
  83 |  0.01207   112.39 |
  84 |  0.01208   112.43 |
  85 |  0.01207   112.40 |
  86 |  0.01208   112.47 |
  87 |  0.01208   112.46 |
  88 |  0.01208   112.42 |
  89 |  0.01208   112.41 |
  90 |  0.01205   112.19 |
  91 |  0.01204   112.08 |
  92 |  0.01204   112.09 |
  93 |  0.01204   112.10 |
  94 |  0.01204   112.10 |
  95 |  0.01204   112.12 |
  96 |  0.01204   112.10 |
  97 |  0.01203   112.00 |
  98 |  0.01204   112.11 |
  99 |  0.01204   112.05 |
 100 |  0.01205   112.15 |
[1] "Random Forest variable coefficients"
                      %IncMSE IncNodePurity
graph0           2.113600e-05  6.413289e-02
graph1           4.598447e-03  3.985786e-01
graph2           1.806187e-05  7.460376e-02
graph3           5.840915e-04  3.933114e-01
graph4           1.648390e-03  3.154317e-01
graph5           4.028321e-04  1.884984e-01
graph6           1.121816e-03  3.561407e-01
graph7           8.188651e-05  9.392933e-02
graph8           0.000000e+00  7.123208e-19
graph9           1.797717e-03  2.500076e-01
graph10          2.016967e-03  6.401546e-01
graph11          1.014115e-03  2.592282e-01
graph12          1.303882e-03  4.019035e-01
graph13          2.121316e-03  4.269767e-01
graph14          2.573037e-03  2.663163e-01
graph15          1.464016e-03  3.233430e-01
graph16          3.663274e-03  3.332939e-01
graph17          1.954677e-03  3.699495e-01
graph18          8.004761e-05  1.403657e-01
graph19          2.025689e-03  3.960322e-01
graph20          6.992273e-04  2.727277e-01
graph21          1.141679e-03  2.316662e-01
graph22          1.181294e-04  1.365648e-01
graph23          1.934942e-03  6.127225e-01
graph24          2.709903e-04  6.162380e-02
graph25          4.947158e-04  1.927250e-01
graph26          3.169438e-04  1.009763e-01
graph27          0.000000e+00  6.526897e-19
graph28          0.000000e+00  4.503571e-02
graph29          0.000000e+00  3.252607e-20
orbit0           8.353980e-05  9.636702e-02
orbit1           1.829756e-03  3.083021e-01
orbit2           1.149796e-04  1.634442e-01
orbit3           4.031220e-05  1.137382e-01
orbit4           9.924235e-04  2.866825e-01
orbit5           2.891892e-03  1.782457e-01
orbit6           2.935219e-03  3.006026e-01
orbit7           8.616071e-07  1.116431e-01
orbit8           2.697652e-04  2.505065e-01
orbit9           1.391132e-03  2.549872e-01
orbit10          6.141393e-04  1.584580e-01
orbit11          3.799931e-04  1.821633e-01
orbit12          8.201397e-05  8.853545e-02
orbit13          4.031046e-05  6.378779e-02
orbit14          0.000000e+00  1.191538e-18
orbit15          7.629462e-04  2.486010e-01
orbit16          1.651462e-03  5.799988e-01
orbit17          4.514532e-04  2.913206e-01
orbit18          2.227241e-03  9.483607e-01
orbit19          1.433297e-03  3.644642e-01
orbit20          2.881277e-03  3.322384e-01
orbit21          2.572627e-04  2.044005e-01
orbit22          2.558893e-03  1.974374e-01
orbit23         -1.273619e-05  3.995519e-02
orbit24          1.774784e-03  2.941606e-01
orbit25          2.988626e-04  1.911463e-01
orbit26          9.240918e-04  1.800433e-01
orbit27          2.566677e-03  4.680004e-01
orbit28          1.285959e-03  4.099858e-01
orbit29          1.477990e-04  1.350837e-01
orbit30          4.320677e-04  1.015694e-01
orbit31          2.787151e-04  2.242558e-01
orbit32          5.023796e-04  1.555795e-01
orbit33         -1.468161e-05  8.344774e-02
orbit34          1.548054e-03  3.777308e-01
orbit35          2.178509e-03  3.595322e-01
orbit36          6.732331e-04  3.615298e-01
orbit37          2.641838e-04  1.317271e-01
orbit38          8.538748e-04  3.688024e-01
orbit39          1.880472e-03  3.184337e-01
orbit40          5.238783e-04  1.113068e-01
orbit41          1.397429e-04  1.071598e-01
orbit42          3.147332e-04  1.330483e-01
orbit43          6.168673e-04  1.234540e-01
orbit44          1.560472e-04  1.678593e-01
orbit45          4.526087e-03  4.236627e-01
orbit46          6.365045e-05  7.702436e-02
orbit47          8.637455e-06  9.896814e-02
orbit48          3.878219e-05  1.039998e-01
orbit49          8.261933e-04  4.098643e-01
orbit50          1.869540e-04  1.374441e-01
orbit51          1.565880e-03  1.692922e-01
orbit52          7.474982e-04  1.002247e-01
orbit53          1.919590e-04  2.524132e-01
orbit54          1.139625e-04  1.071477e-01
orbit55          0.000000e+00  6.505213e-19
orbit56          8.956532e-04  3.400763e-01
orbit57         -1.283148e-05  1.428571e-02
orbit58          0.000000e+00  5.637851e-20
orbit59          9.738497e-04  3.334138e-02
orbit60          0.000000e+00  6.528313e-02
orbit61          0.000000e+00  3.350185e-19
orbit62          6.929640e-05  9.204861e-02
orbit63          8.132560e-05  4.131942e-01
orbit64          3.538327e-05  2.734219e-01
orbit65          8.545535e-05  4.367453e-02
orbit66          3.580390e-06  6.191639e-02
orbit67          0.000000e+00  5.444158e-03
orbit68          0.000000e+00  1.550409e-19
orbit69          0.000000e+00  1.734723e-20
orbit70          0.000000e+00  1.875000e-02
orbit71          0.000000e+00  8.782038e-20
orbit72          0.000000e+00  5.692061e-19
AP              -2.669853e-05  9.423596e-02
bet              1.868982e-03  1.186032e+00
ecc              5.104856e-05  7.911641e-02
eccrad           5.278345e-05  1.028739e-01
close            1.635425e-03  2.735556e-01
constraint       4.923671e-04  3.617262e-01
coreness         1.778946e-03  5.299557e-01
knn              6.506787e-04  3.769341e-01
hubscore         1.412340e-03  3.176822e-01
pagerank         3.611603e-03  2.783578e+00
trans            2.014037e-04  3.854855e-01
evcent           2.232601e-03  2.637509e-01
first            5.991093e-05  1.019902e-01
upto_second      3.277244e-03  2.937690e-01
upto_third       1.011424e-03  1.928839e-01
upto_fourth      1.360626e-03  3.275994e-01
upto_fifth       1.314745e-03  2.771426e-01
upto_sixth       4.035609e-03  4.245886e-01
second           1.831574e-03  4.128239e-01
third            1.792874e-03  5.597609e-01
fourth           3.752597e-03  1.213288e+00
fifth            2.971168e-03  8.409500e-01
sixth            1.301886e-03  3.950608e-01
ratio1           9.483456e-04  2.306660e-01
ratio2           4.493310e-03  1.122158e+00
ratio3           1.807229e-03  1.080534e+00
ratio4           1.773242e-03  4.851249e-01
ratio5           3.090064e-03  2.987732e+00
ratio6           2.054634e-03  5.387328e-01
selfinter        1.236600e-03  3.724979e-01
walktrap_vertex  1.504999e-04  2.579891e-01
bigcom1         -1.597688e-05  3.862961e-02
bigcom2          0.000000e+00  2.775558e-19
bigcom3         -5.898915e-06  6.892288e-02
bigcom4          4.479191e-04  1.125161e-01
bigcom6          0.000000e+00  5.551115e-19
bigcom8          0.000000e+00  5.204170e-20
bigcom9          0.000000e+00  4.336809e-21
bigcom11         0.000000e+00  6.505213e-21
bigcom13         0.000000e+00  1.084202e-21
bigcom15         0.000000e+00  1.301043e-20
bigcom16         0.000000e+00  5.551115e-19
bigcom21         0.000000e+00  1.084202e-20
bigcom22         1.840494e-04  4.927596e-02
bigcom24         0.000000e+00  0.000000e+00
bigcom26        -2.601074e-06  1.541840e-01
bigcom28        -4.119658e-05  1.504203e-01
bigcom30         1.146227e-05  5.187161e-02
bigcom31         0.000000e+00  5.551115e-19
bigcom32         0.000000e+00  0.000000e+00
bigcom33         0.000000e+00  0.000000e+00
bigcom34         0.000000e+00  0.000000e+00
bigcom36         0.000000e+00  5.421011e-21
bigcom37         0.000000e+00  5.637851e-19
bigcom38         0.000000e+00  0.000000e+00
bigcom39         0.000000e+00  3.252607e-21
bigcom40        -4.746310e-07  3.020833e-03
bigcom43         0.000000e+00  3.252607e-21
bigcom44         0.000000e+00  0.000000e+00
bigcom46         0.000000e+00  2.602085e-20
bigcom47         0.000000e+00  1.084202e-21
bigcom49         0.000000e+00  6.505213e-21
bigcom50         0.000000e+00  5.789640e-19
bigcom51         0.000000e+00  0.000000e+00
bigcom52         0.000000e+00  3.469447e-20
bigcom54         0.000000e+00  2.775558e-19
bigcom56         0.000000e+00  0.000000e+00
bigcom62        -3.652664e-05  6.351838e-01
bigcom66         0.000000e+00  1.734723e-20
bigcom68         0.000000e+00  0.000000e+00
bigcom69         0.000000e+00  0.000000e+00
bigcom71         0.000000e+00  0.000000e+00
bigcom72         0.000000e+00  0.000000e+00
bigcom73         0.000000e+00  1.084202e-21
bigcom74         0.000000e+00  6.505213e-21
bigcom75         0.000000e+00  0.000000e+00
bigcom76         0.000000e+00  4.770490e-20
bigcom77         0.000000e+00  0.000000e+00
bigcom79         0.000000e+00  2.927346e-20
bigcom80         0.000000e+00  0.000000e+00
bigcom82         0.000000e+00  5.898060e-19
bigcom83         0.000000e+00  0.000000e+00
bigcom84         0.000000e+00  0.000000e+00
bigcom85         0.000000e+00  6.071532e-20
bigcom87         0.000000e+00  0.000000e+00
bigcom89         0.000000e+00  6.028164e-19
bigcom91         0.000000e+00  0.000000e+00
bigcom92         0.000000e+00  0.000000e+00
bigcom93         0.000000e+00  6.938894e-20
bigcom96         0.000000e+00  5.616167e-19
bigcom97         0.000000e+00  9.974660e-20
bigcom98         0.000000e+00  5.789640e-19
bigcom99         0.000000e+00  1.665335e-18
bigcom101        3.931672e-05  2.999590e-01
bigcom104       -5.830737e-05  2.401699e-01
bigcom106        0.000000e+00  3.252607e-21
bigcom109        0.000000e+00  0.000000e+00
bigcom113        0.000000e+00  5.648693e-19
bigcom116        0.000000e+00  8.673617e-21
bigcom120        0.000000e+00  3.252607e-20
bigcom123        0.000000e+00  3.903128e-20
bigcom126        0.000000e+00  0.000000e+00
bigcom127        0.000000e+00  1.301043e-20
bigcom137        0.000000e+00  0.000000e+00
bigcom139        0.000000e+00  3.252607e-20
bigcom140        0.000000e+00  0.000000e+00
bigcom143        2.526329e-05  4.770561e-01
bigcom145        0.000000e+00  3.686287e-20
bigcom146        0.000000e+00  5.551115e-19
bigcom147        0.000000e+00  0.000000e+00
bigcom149        0.000000e+00  0.000000e+00
bigcom153        0.000000e+00  0.000000e+00
bigcom154        0.000000e+00  0.000000e+00
bigcom156        0.000000e+00  0.000000e+00
bigcom157        0.000000e+00  2.775558e-19
bigcom158        0.000000e+00  0.000000e+00
bigcom160        0.000000e+00  3.469447e-20
bigcom161        0.000000e+00  0.000000e+00
bigcom162        0.000000e+00  0.000000e+00
bigcom164        0.000000e+00  5.551115e-19
bigcom166        0.000000e+00  1.675092e-18
bigcom167        0.000000e+00  2.168404e-20
bigcom171        0.000000e+00  0.000000e+00
bigcom173        0.000000e+00  6.505213e-21
bigcom175        0.000000e+00  8.673617e-21
bigcom176        0.000000e+00  0.000000e+00
bigcom177        0.000000e+00  5.551115e-19
bigcom178       -2.100193e-06  4.021143e-01
bigcom180        0.000000e+00  0.000000e+00
bigcom181        0.000000e+00  0.000000e+00
bigcom184        0.000000e+00  4.770490e-20
bigcom186        0.000000e+00  0.000000e+00
bigcom187        0.000000e+00  0.000000e+00
bigcom189        0.000000e+00  0.000000e+00
bigcom194        0.000000e+00  0.000000e+00
bigcom195        0.000000e+00  5.551115e-19
bigcom196       -1.877238e-05  6.542157e-01
bigcom204        0.000000e+00  1.409463e-20
bigcom205        8.350461e-06  3.440513e-01
bigcom212        0.000000e+00  5.551115e-19
bigcom214        0.000000e+00  0.000000e+00
bigcom222        0.000000e+00  5.551115e-19
bigcom223        0.000000e+00  0.000000e+00
bigcom226        0.000000e+00  0.000000e+00
bigcom227        0.000000e+00  1.665335e-18
bigcom229        0.000000e+00  0.000000e+00
bigcom233        0.000000e+00  0.000000e+00
bigcom236        0.000000e+00  1.344411e-18
bigcom237        0.000000e+00  8.673617e-21
bigcom246        0.000000e+00  0.000000e+00
bigcom248        0.000000e+00  0.000000e+00
bigcom249        0.000000e+00  0.000000e+00
bigcom250        0.000000e+00  5.551115e-19
bigcom254        0.000000e+00  5.551115e-19
bigcom266        0.000000e+00  0.000000e+00
bigcom269        0.000000e+00  0.000000e+00
bigcom272        0.000000e+00  5.898060e-19
bigcom274        0.000000e+00  3.089976e-19
bigcom281        0.000000e+00  2.775558e-19
bigcom291        0.000000e+00  0.000000e+00
bigcom292        0.000000e+00  0.000000e+00
bigcom295        0.000000e+00  0.000000e+00
bigcom299       -1.503506e-05  5.997017e-01
bigcom301        0.000000e+00  4.163336e-19
bigcom306        0.000000e+00  0.000000e+00
bigcom309        0.000000e+00  0.000000e+00
bigcom314        0.000000e+00  3.469447e-20
bigcom321        0.000000e+00  0.000000e+00
bigcom341        0.000000e+00  1.084202e-21
bigcom350        0.000000e+00  0.000000e+00
bigcom353        0.000000e+00  0.000000e+00
bigcom359        0.000000e+00  6.938894e-20
bigcom363        0.000000e+00  0.000000e+00
bigcom365        0.000000e+00  1.040834e-19
bigcom385        0.000000e+00  0.000000e+00
bigcom386        0.000000e+00  0.000000e+00
bigcom408        0.000000e+00  0.000000e+00
bigcom412        0.000000e+00  0.000000e+00
bigcom480        0.000000e+00  0.000000e+00
spin_vertex      9.798873e-05  2.142443e-01
membership_s1    1.271562e-04  1.398735e-01
membership_s3    0.000000e+00  1.951564e-20
membership_s4    8.627873e-05  4.990386e-02
membership_s5   -1.079647e-05  1.758147e-01
membership_s6    4.375929e-06  2.296816e-02
membership_s7    2.704378e-05  6.076906e-02
membership_s8    0.000000e+00  2.602085e-20
membership_s9    0.000000e+00  3.252607e-21
membership_s11   0.000000e+00  1.084202e-21
membership_s12   0.000000e+00  8.673617e-21
membership_s14  -2.465790e-05  2.980247e-01
membership_s15   1.715386e-04  3.230013e-01
membership_s16   0.000000e+00  4.701166e-02
membership_s17   0.000000e+00  0.000000e+00
membership_s18   0.000000e+00  7.264155e-20
membership_s20   0.000000e+00  3.469447e-20
membership_s21   5.158024e-05  1.775733e-01
membership_s22   0.000000e+00  0.000000e+00
membership_s24   0.000000e+00  3.469447e-20
membership_s25   0.000000e+00  8.673617e-20
membership_s26   0.000000e+00  1.084202e-20
membership_s27   1.890910e-05  1.430158e-02
membership_s28   0.000000e+00  5.702903e-19
membership_s30   1.433566e-05  7.560164e-02
membership_s31   1.388460e-05  2.008345e-02
membership_s32   5.314224e-04  5.701545e-01
membership_s33   0.000000e+00  6.505213e-21
membership_s36   2.006329e-05  1.047300e-01
membership_s37   0.000000e+00  7.914676e-20
V1               3.742106e-03  6.085446e-01
V2               9.517057e-04  8.353654e-01
pdi              8.332737e-06  1.624575e-01
adhesion         9.871476e-03  1.531843e+00
cohesion         1.025029e-02  1.208169e+00
inner            2.477357e-03  1.227028e+00
outer            3.608719e-03  1.871787e+00
ioratio          4.193797e-03  1.483052e+00
comsize          3.608465e-03  1.571101e+00
[1] "Dataset: low_targets Model GLM, run: 4 of 10 2015-06-22 18:34:37"
[1] "glmnet variable coefficients"
                     [,1]          [,2]
(Intercept)     -4.511667 -1.905414e+01
graph0           0.000000  1.883855e-02
graph1           0.000000 -7.116418e-05
graph2           0.000000  0.000000e+00
graph3           0.000000 -7.809717e-06
graph4           0.000000  0.000000e+00
graph5           0.000000  0.000000e+00
graph6           0.000000  9.893915e-05
graph7           0.000000 -7.325093e-03
graph8           0.000000 -6.690079e-01
graph9           0.000000  2.168106e-08
graph10          0.000000  2.628287e-10
graph11          0.000000 -1.541178e-10
graph12          0.000000  0.000000e+00
graph13          0.000000 -6.571795e-06
graph14          0.000000  1.992423e-08
graph15          0.000000  9.095778e-05
graph16          0.000000 -5.847567e-08
graph17          0.000000  0.000000e+00
graph18          0.000000  1.467926e-04
graph19          0.000000  1.994329e-06
graph20          0.000000  9.091226e-05
graph21          0.000000  1.489122e-04
graph22          0.000000 -4.460037e-05
graph23          0.000000 -1.900935e-04
graph24          0.000000  0.000000e+00
graph25          0.000000 -3.881539e-05
graph26          0.000000  1.741854e-03
graph27          0.000000 -3.773165e-02
graph28          0.000000 -2.664733e-03
graph29          0.000000 -4.459881e-01
orbit0           0.000000  2.354967e-02
orbit1           0.000000 -4.681848e-05
orbit2           0.000000 -6.703191e-02
orbit3           0.000000  0.000000e+00
orbit4           0.000000 -5.061058e-06
orbit5           0.000000 -8.827080e-05
orbit6           0.000000  0.000000e+00
orbit7           0.000000 -2.089566e-01
orbit8           0.000000  0.000000e+00
orbit9           0.000000  1.552397e-04
orbit10          0.000000  1.037141e-05
orbit11          0.000000  9.057043e-02
orbit12          0.000000 -6.776978e-03
orbit13          0.000000 -2.617121e-01
orbit14          0.000000 -6.499408e-01
orbit15          0.000000  2.079231e-07
orbit16          0.000000 -6.668780e-07
orbit17          0.000000 -3.845399e-06
orbit18          0.000000  3.700626e-08
orbit19          0.000000  1.359514e-10
orbit20          0.000000 -6.778259e-09
orbit21          0.000000  1.349758e-04
orbit22          0.000000 -1.732639e-10
orbit23          0.000000  2.386264e-01
orbit24          0.000000  6.395548e-08
orbit25          0.000000 -1.095855e-07
orbit26          0.000000 -4.148452e-04
orbit27          0.000000 -5.559343e-06
orbit28          0.000000  8.753968e-06
orbit29          0.000000 -3.862206e-05
orbit30          0.000000  8.012199e-05
orbit31          0.000000  1.600040e-08
orbit32          0.000000  1.540146e-07
orbit33          0.000000  7.975747e-02
orbit34          0.000000  8.354451e-05
orbit35          0.000000 -2.971119e-06
orbit36          0.000000  1.550013e-05
orbit37          0.000000  5.794714e-06
orbit38          0.000000  2.886288e-03
orbit39          0.000000  8.546824e-07
orbit40          0.000000 -5.683465e-08
orbit41          0.000000 -1.063622e-03
orbit42          0.000000  2.553752e-01
orbit43          0.000000  1.510617e-04
orbit44          0.000000  4.904755e-01
orbit45          0.000000  4.565819e-05
orbit46          0.000000 -4.478185e-05
orbit47          0.000000  1.720707e-03
orbit48          0.000000 -6.551433e-04
orbit49          0.000000  9.693986e-05
orbit50          0.000000 -7.671946e-03
orbit51          0.000000  5.054601e-06
orbit52          0.000000  5.223450e-04
orbit53          0.000000 -3.425662e-03
orbit54          0.000000 -4.520637e-05
orbit55          0.000000 -1.413268e+00
orbit56          0.000000 -1.303280e-04
orbit57          0.000000 -2.322669e-03
orbit58          0.000000 -8.903827e-02
orbit59          0.000000  1.734537e-06
orbit60          0.000000 -3.244980e-03
orbit61          0.000000  3.986629e-01
orbit62          0.000000 -5.319492e-03
orbit63          0.000000  2.095103e-02
orbit64          0.000000  2.852886e-02
orbit65          0.000000  4.248893e-05
orbit66          0.000000  3.161985e-02
orbit67          0.000000  2.385558e+00
orbit68          0.000000 -3.669729e-02
orbit69          0.000000 -2.084131e-01
orbit70          0.000000 -2.956622e-03
orbit71          0.000000  0.000000e+00
orbit72          0.000000 -4.588786e-01
AP               0.000000 -4.933073e-01
bet              0.000000  7.706593e-05
ecc              0.000000  1.014786e-01
eccrad           0.000000  5.745068e-01
close            0.000000  0.000000e+00
constraint       0.000000 -6.025743e-01
coreness         0.000000  2.791281e-01
knn              0.000000 -5.226256e-04
hubscore         0.000000  3.989128e+01
pagerank         0.000000 -9.239351e-01
trans            0.000000  4.939507e-01
evcent           0.000000  3.408817e+01
first            0.000000  1.346911e-02
upto_second      0.000000 -7.296877e-05
upto_third       0.000000  0.000000e+00
upto_fourth      0.000000  0.000000e+00
upto_fifth       0.000000  1.111099e-04
upto_sixth       0.000000  4.047907e-04
second           0.000000 -6.369530e-05
third            0.000000  2.484334e-05
fourth           0.000000 -3.614002e-05
fifth            0.000000  3.594370e-05
sixth            0.000000 -2.851379e-05
ratio1           0.000000 -4.961147e-04
ratio2           0.000000  1.108371e-03
ratio3           0.000000  1.508124e-03
ratio4           0.000000 -2.159793e-04
ratio5           0.000000  0.000000e+00
ratio6           0.000000  9.426244e-05
selfinter        0.000000  6.525619e-01
walktrap_vertex  0.000000  2.549761e-02
bigcom1          0.000000 -8.014839e-01
bigcom2          0.000000 -8.450908e-01
bigcom3          0.000000 -3.220044e-01
bigcom4          0.000000  1.091778e-01
bigcom6          0.000000 -3.781079e-01
bigcom8          0.000000 -1.297133e+00
bigcom9          0.000000 -1.038490e+00
bigcom11         0.000000 -1.331696e+00
bigcom13         0.000000 -1.614861e+00
bigcom15         0.000000 -7.344697e-01
bigcom16         0.000000 -2.669110e+00
bigcom21         0.000000 -1.851717e+00
bigcom22         0.000000 -3.531814e-01
bigcom24         0.000000 -2.888432e-01
bigcom26         0.000000  6.991047e-01
bigcom28         0.000000  4.763591e-02
bigcom30         0.000000 -4.435322e-01
bigcom31         0.000000 -1.038876e+00
bigcom32         0.000000 -9.915900e-01
bigcom33         0.000000 -5.777658e-01
bigcom34         0.000000 -1.103656e+00
bigcom36         0.000000 -1.214325e+00
bigcom37         0.000000  0.000000e+00
bigcom38         0.000000 -1.009185e+00
bigcom39         0.000000 -8.541347e-01
bigcom40         0.000000 -5.607802e-01
bigcom43         0.000000 -5.349720e-01
bigcom44         0.000000 -1.534098e+00
bigcom46         0.000000 -1.719496e+00
bigcom47         0.000000 -1.116737e+00
bigcom49         0.000000 -1.380526e+00
bigcom50         0.000000 -1.290782e+00
bigcom51         0.000000 -1.076537e+00
bigcom52         0.000000 -9.670097e-01
bigcom54         0.000000 -6.166488e-01
bigcom56         0.000000 -4.121527e-01
bigcom62         0.000000  3.547268e+00
bigcom66         0.000000 -1.172553e+00
bigcom68         0.000000 -3.121824e-01
bigcom69         0.000000 -8.587719e-01
bigcom71         0.000000 -6.461403e-01
bigcom72         0.000000 -5.114650e-01
bigcom73         0.000000 -7.823274e-01
bigcom74         0.000000 -1.130639e+00
bigcom75         0.000000 -3.105953e-01
bigcom76         0.000000 -5.443307e-01
bigcom77         0.000000 -1.173553e+00
bigcom79         0.000000 -1.412440e+00
bigcom80         0.000000 -1.205752e+00
bigcom82         0.000000 -1.450553e+00
bigcom83         0.000000  0.000000e+00
bigcom84         0.000000 -1.831991e+00
bigcom85         0.000000 -1.518319e+00
bigcom87         0.000000 -8.926199e-01
bigcom89         0.000000 -1.034972e+00
bigcom91         0.000000 -6.294813e-01
bigcom92         0.000000 -9.590544e-01
bigcom93         0.000000 -2.340670e-01
bigcom96         0.000000 -7.586256e-01
bigcom97         0.000000 -1.768090e+00
bigcom98         0.000000 -1.323862e+00
bigcom99         0.000000 -1.091314e+00
bigcom101        0.000000  3.685088e+00
bigcom104        0.000000  1.383534e+00
bigcom106        0.000000 -9.380236e-01
bigcom109        0.000000 -9.690725e-01
bigcom113        0.000000 -2.247990e+00
bigcom116        0.000000 -1.764150e+00
bigcom120        0.000000 -1.225862e+00
bigcom123        0.000000 -1.007760e+00
bigcom126        0.000000 -7.965586e-01
bigcom127        0.000000 -1.568255e+00
bigcom137        0.000000 -8.524186e-01
bigcom139        0.000000 -7.416078e-01
bigcom140        0.000000 -1.229130e+00
bigcom143        0.000000  2.729077e+00
bigcom145        0.000000 -4.499390e-01
bigcom146        0.000000 -1.555697e+00
bigcom147        0.000000 -1.000635e+00
bigcom149        0.000000  0.000000e+00
bigcom153        0.000000 -6.567849e-01
bigcom154        0.000000 -7.138584e-01
bigcom156        0.000000 -1.800720e-01
bigcom157        0.000000  0.000000e+00
bigcom158        0.000000 -1.271602e+00
bigcom160        0.000000 -5.731737e-01
bigcom161        0.000000 -8.173170e-01
bigcom162        0.000000 -6.637247e-01
bigcom164        0.000000 -9.570485e-01
bigcom166        0.000000 -7.353305e-01
bigcom167        0.000000 -1.740654e+00
bigcom171        0.000000 -8.139231e-01
bigcom173        0.000000 -5.864375e-01
bigcom175        0.000000 -4.475712e-01
bigcom176        0.000000 -1.097155e+00
bigcom177        0.000000 -3.485543e-01
bigcom178        0.000000  3.031652e+00
bigcom180        0.000000 -9.671635e-01
bigcom181        0.000000 -5.556244e-01
bigcom184        0.000000 -9.711296e-01
bigcom186        0.000000 -1.651351e+00
bigcom187        0.000000 -2.240086e+00
bigcom189        0.000000 -8.553823e-01
bigcom194        0.000000 -4.276967e-01
bigcom195        0.000000 -7.091888e-01
bigcom196        0.000000  2.543608e+00
bigcom204        0.000000 -1.098872e+00
bigcom205        0.000000  2.352197e+00
bigcom212        0.000000 -4.525343e-01
bigcom214        0.000000 -4.176425e-01
bigcom222        0.000000 -2.760663e-01
bigcom223        0.000000  0.000000e+00
bigcom226        0.000000 -1.056139e+00
bigcom227        0.000000 -4.914904e-01
bigcom229        0.000000 -6.678158e-01
bigcom233        0.000000 -2.601078e-01
bigcom236        0.000000 -6.404539e-01
bigcom237        0.000000 -5.179089e-01
bigcom246        0.000000 -7.031583e-01
bigcom248        0.000000 -1.110271e+00
bigcom249        0.000000 -7.124074e-01
bigcom250        0.000000 -1.980055e+00
bigcom254        0.000000 -1.186439e+00
bigcom266        0.000000 -1.200254e+00
bigcom269        0.000000 -6.275699e-01
bigcom272        0.000000 -7.342503e-01
bigcom274        0.000000 -2.892277e-01
bigcom281        0.000000 -2.032466e-01
bigcom291        0.000000  0.000000e+00
bigcom292        0.000000 -7.927122e-01
bigcom295        0.000000 -4.245819e-01
bigcom299        0.000000  3.196083e+00
bigcom301        0.000000 -7.087970e-01
bigcom306        0.000000 -7.940222e-01
bigcom309        0.000000 -1.188093e+00
bigcom314        0.000000  0.000000e+00
bigcom321        0.000000 -7.858948e-01
bigcom341        0.000000 -4.600862e-01
bigcom350        0.000000  0.000000e+00
bigcom353        0.000000 -3.817937e-01
bigcom359        0.000000 -1.419428e+00
bigcom363        0.000000  0.000000e+00
bigcom365        0.000000 -1.551008e+00
bigcom385        0.000000 -9.238936e-01
bigcom386        0.000000 -9.670218e-02
bigcom408        0.000000 -6.221338e-01
bigcom412        0.000000 -9.146233e-01
bigcom480        0.000000 -3.436662e-01
spin_vertex      0.000000  3.200646e-01
membership_s1    0.000000 -2.348965e-01
membership_s3    0.000000 -3.121569e+00
membership_s4    0.000000  3.965954e-01
membership_s5    0.000000 -1.217461e-01
membership_s6    0.000000 -1.992268e-01
membership_s7    0.000000 -3.109644e-01
membership_s8    0.000000 -1.458706e+00
membership_s9    0.000000 -1.515616e+00
membership_s11   0.000000 -1.255546e+00
membership_s12   0.000000 -8.044928e-01
membership_s14   0.000000  1.097311e+00
membership_s15   0.000000  8.923178e-01
membership_s16   0.000000  9.559772e-01
membership_s17   0.000000 -1.341347e+00
membership_s18   0.000000 -1.114485e+00
membership_s20   0.000000 -8.476170e-01
membership_s21   0.000000 -1.237275e-02
membership_s22   0.000000 -9.242534e-01
membership_s24   0.000000 -3.203077e+00
membership_s25   0.000000 -1.362963e+00
membership_s26   0.000000 -2.853883e+00
membership_s27   0.000000 -5.951198e-01
membership_s28   0.000000 -1.802357e+00
membership_s30   0.000000  1.922614e-01
membership_s31   0.000000 -1.247207e-01
membership_s32   0.000000  1.253121e+00
membership_s33   0.000000 -5.311058e-01
membership_s36   0.000000 -3.072551e-01
membership_s37   0.000000 -1.382652e+00
V1               0.000000  0.000000e+00
V2               0.000000  1.157187e-02
pdi              0.000000 -2.641161e+03
adhesion         0.000000  3.870626e-05
cohesion         0.000000 -7.931897e-05
inner            0.000000  1.790877e-05
outer            0.000000  7.059549e-05
ioratio          0.000000  7.643755e-01
comsize          0.000000  1.000572e-03
[1] "Dataset: low_targets Model GBM, run: 5 of 10 2015-06-22 18:36:28"
Iter   TrainDeviance   ValidDeviance   StepSize   Improve
     1        0.1138            -nan     0.0100    0.0001
     2        0.1122            -nan     0.0100    0.0004
     3        0.1104            -nan     0.0100    0.0000
     4        0.1086            -nan     0.0100    0.0002
     5        0.1069            -nan     0.0100    0.0002
     6        0.1060            -nan     0.0100    0.0001
     7        0.1049            -nan     0.0100    0.0000
     8        0.1033            -nan     0.0100    0.0003
     9        0.1020            -nan     0.0100    0.0000
    10        0.1008            -nan     0.0100    0.0001
    20        0.0923            -nan     0.0100    0.0001
    40        0.0796            -nan     0.0100    0.0001
    49        0.0759            -nan     0.0100   -0.0000

[1] "GBM variable coefficients"
                            var    rel.inf
ratio5                   ratio5 8.49262639
comsize                 comsize 6.22428676
pagerank               pagerank 6.12763012
outer                     outer 4.93505975
orbit38                 orbit38 4.55901284
membership_s32   membership_s32 3.80135599
ioratio                 ioratio 3.35213014
V2                           V2 3.33452803
bet                         bet 2.91536745
orbit18                 orbit18 2.80495649
adhesion               adhesion 2.51284761
knn                         knn 2.50184338
orbit16                 orbit16 2.43216153
inner                     inner 2.15512675
cohesion               cohesion 2.14037167
selfinter             selfinter 1.98924765
ratio2                   ratio2 1.91684481
fourth                   fourth 1.56284557
orbit27                 orbit27 1.44924844
orbit29                 orbit29 1.39735520
coreness               coreness 1.30342573
ratio1                   ratio1 1.15834634
graph10                 graph10 1.13145377
graph13                 graph13 1.05429454
graph3                   graph3 1.05009034
orbit36                 orbit36 1.00442251
trans                     trans 0.99278347
graph6                   graph6 0.95694567
graph15                 graph15 0.90862877
V1                           V1 0.90806163
graph23                 graph23 0.87109995
graph5                   graph5 0.87027498
orbit9                   orbit9 0.82423040
walktrap_vertex walktrap_vertex 0.81503691
orbit17                 orbit17 0.66712264
graph11                 graph11 0.66605490
orbit19                 orbit19 0.63988926
spin_vertex         spin_vertex 0.63865430
ratio3                   ratio3 0.63790821
orbit28                 orbit28 0.62622104
orbit37                 orbit37 0.61345851
orbit26                 orbit26 0.61259068
upto_sixth           upto_sixth 0.60220961
graph14                 graph14 0.58861337
third                     third 0.55842085
orbit24                 orbit24 0.54440035
orbit52                 orbit52 0.52668683
orbit20                 orbit20 0.52216467
graph16                 graph16 0.49013884
orbit30                 orbit30 0.48604092
orbit51                 orbit51 0.48522102
orbit21                 orbit21 0.47033224
ratio6                   ratio6 0.45255572
orbit56                 orbit56 0.42871987
close                     close 0.41812555
upto_fifth           upto_fifth 0.41113250
graph25                 graph25 0.40483121
orbit48                 orbit48 0.38487002
orbit53                 orbit53 0.34974540
graph4                   graph4 0.34054195
ecc                         ecc 0.33410316
orbit44                 orbit44 0.28855874
upto_second         upto_second 0.28326002
orbit35                 orbit35 0.27001333
membership_s30   membership_s30 0.26651432
graph9                   graph9 0.26044853
upto_third           upto_third 0.24483496
orbit50                 orbit50 0.23571763
bigcom4                 bigcom4 0.23503272
orbit39                 orbit39 0.23261074
orbit42                 orbit42 0.22831312
graph12                 graph12 0.22456899
AP                           AP 0.20423008
hubscore               hubscore 0.19207946
orbit13                 orbit13 0.19004525
orbit41                 orbit41 0.18600527
orbit46                 orbit46 0.18456591
graph2                   graph2 0.18135039
graph21                 graph21 0.17002819
orbit7                   orbit7 0.16901705
graph1                   graph1 0.15520780
orbit49                 orbit49 0.15301585
bigcom28               bigcom28 0.11396191
orbit33                 orbit33 0.11046767
orbit45                 orbit45 0.10973089
sixth                     sixth 0.09415569
fifth                     fifth 0.08425993
orbit63                 orbit63 0.08326818
orbit62                 orbit62 0.07611166
bigcom3                 bigcom3 0.06671850
orbit67                 orbit67 0.05055476
orbit11                 orbit11 0.04960337
graph24                 graph24 0.04143544
orbit23                 orbit23 0.04102120
membership_s15   membership_s15 0.03457674
orbit64                 orbit64 0.03193087
orbit66                 orbit66 0.03040446
graph20                 graph20 0.02789299
membership_s7     membership_s7 0.02523265
membership_s1     membership_s1 0.01855953
graph0                   graph0 0.00000000
graph7                   graph7 0.00000000
graph8                   graph8 0.00000000
graph17                 graph17 0.00000000
graph18                 graph18 0.00000000
graph19                 graph19 0.00000000
graph22                 graph22 0.00000000
graph26                 graph26 0.00000000
graph27                 graph27 0.00000000
graph28                 graph28 0.00000000
graph29                 graph29 0.00000000
orbit0                   orbit0 0.00000000
orbit1                   orbit1 0.00000000
orbit2                   orbit2 0.00000000
orbit3                   orbit3 0.00000000
orbit4                   orbit4 0.00000000
orbit5                   orbit5 0.00000000
orbit6                   orbit6 0.00000000
orbit8                   orbit8 0.00000000
orbit10                 orbit10 0.00000000
orbit12                 orbit12 0.00000000
orbit14                 orbit14 0.00000000
orbit15                 orbit15 0.00000000
orbit22                 orbit22 0.00000000
orbit25                 orbit25 0.00000000
orbit31                 orbit31 0.00000000
orbit32                 orbit32 0.00000000
orbit34                 orbit34 0.00000000
orbit40                 orbit40 0.00000000
orbit43                 orbit43 0.00000000
orbit47                 orbit47 0.00000000
orbit54                 orbit54 0.00000000
orbit55                 orbit55 0.00000000
orbit57                 orbit57 0.00000000
orbit58                 orbit58 0.00000000
orbit59                 orbit59 0.00000000
orbit60                 orbit60 0.00000000
orbit61                 orbit61 0.00000000
orbit65                 orbit65 0.00000000
orbit68                 orbit68 0.00000000
orbit69                 orbit69 0.00000000
orbit70                 orbit70 0.00000000
orbit71                 orbit71 0.00000000
orbit72                 orbit72 0.00000000
eccrad                   eccrad 0.00000000
constraint           constraint 0.00000000
evcent                   evcent 0.00000000
first                     first 0.00000000
upto_fourth         upto_fourth 0.00000000
second                   second 0.00000000
ratio4                   ratio4 0.00000000
bigcom1                 bigcom1 0.00000000
bigcom2                 bigcom2 0.00000000
bigcom6                 bigcom6 0.00000000
bigcom8                 bigcom8 0.00000000
bigcom9                 bigcom9 0.00000000
bigcom11               bigcom11 0.00000000
bigcom13               bigcom13 0.00000000
bigcom15               bigcom15 0.00000000
bigcom16               bigcom16 0.00000000
bigcom21               bigcom21 0.00000000
bigcom22               bigcom22 0.00000000
bigcom24               bigcom24 0.00000000
bigcom26               bigcom26 0.00000000
bigcom30               bigcom30 0.00000000
bigcom31               bigcom31 0.00000000
bigcom32               bigcom32 0.00000000
bigcom33               bigcom33 0.00000000
bigcom34               bigcom34 0.00000000
bigcom36               bigcom36 0.00000000
bigcom37               bigcom37 0.00000000
bigcom38               bigcom38 0.00000000
bigcom39               bigcom39 0.00000000
bigcom40               bigcom40 0.00000000
bigcom43               bigcom43 0.00000000
bigcom44               bigcom44 0.00000000
bigcom46               bigcom46 0.00000000
bigcom47               bigcom47 0.00000000
bigcom49               bigcom49 0.00000000
bigcom50               bigcom50 0.00000000
bigcom51               bigcom51 0.00000000
bigcom52               bigcom52 0.00000000
bigcom54               bigcom54 0.00000000
bigcom56               bigcom56 0.00000000
bigcom62               bigcom62 0.00000000
bigcom66               bigcom66 0.00000000
bigcom68               bigcom68 0.00000000
bigcom69               bigcom69 0.00000000
bigcom71               bigcom71 0.00000000
bigcom72               bigcom72 0.00000000
bigcom73               bigcom73 0.00000000
bigcom74               bigcom74 0.00000000
bigcom75               bigcom75 0.00000000
bigcom76               bigcom76 0.00000000
bigcom77               bigcom77 0.00000000
bigcom79               bigcom79 0.00000000
bigcom80               bigcom80 0.00000000
bigcom82               bigcom82 0.00000000
bigcom83               bigcom83 0.00000000
bigcom84               bigcom84 0.00000000
bigcom85               bigcom85 0.00000000
bigcom87               bigcom87 0.00000000
bigcom89               bigcom89 0.00000000
bigcom91               bigcom91 0.00000000
bigcom92               bigcom92 0.00000000
bigcom93               bigcom93 0.00000000
bigcom96               bigcom96 0.00000000
bigcom97               bigcom97 0.00000000
bigcom98               bigcom98 0.00000000
bigcom99               bigcom99 0.00000000
bigcom101             bigcom101 0.00000000
bigcom104             bigcom104 0.00000000
bigcom106             bigcom106 0.00000000
bigcom109             bigcom109 0.00000000
bigcom113             bigcom113 0.00000000
bigcom116             bigcom116 0.00000000
bigcom120             bigcom120 0.00000000
bigcom123             bigcom123 0.00000000
bigcom126             bigcom126 0.00000000
bigcom127             bigcom127 0.00000000
bigcom137             bigcom137 0.00000000
bigcom139             bigcom139 0.00000000
bigcom140             bigcom140 0.00000000
bigcom143             bigcom143 0.00000000
bigcom145             bigcom145 0.00000000
bigcom146             bigcom146 0.00000000
bigcom147             bigcom147 0.00000000
bigcom149             bigcom149 0.00000000
bigcom153             bigcom153 0.00000000
bigcom154             bigcom154 0.00000000
bigcom156             bigcom156 0.00000000
bigcom157             bigcom157 0.00000000
bigcom158             bigcom158 0.00000000
bigcom160             bigcom160 0.00000000
bigcom161             bigcom161 0.00000000
bigcom162             bigcom162 0.00000000
bigcom164             bigcom164 0.00000000
bigcom166             bigcom166 0.00000000
bigcom167             bigcom167 0.00000000
bigcom171             bigcom171 0.00000000
bigcom173             bigcom173 0.00000000
bigcom175             bigcom175 0.00000000
bigcom176             bigcom176 0.00000000
bigcom177             bigcom177 0.00000000
bigcom178             bigcom178 0.00000000
bigcom180             bigcom180 0.00000000
bigcom181             bigcom181 0.00000000
bigcom184             bigcom184 0.00000000
bigcom186             bigcom186 0.00000000
bigcom187             bigcom187 0.00000000
bigcom189             bigcom189 0.00000000
bigcom194             bigcom194 0.00000000
bigcom195             bigcom195 0.00000000
bigcom196             bigcom196 0.00000000
bigcom204             bigcom204 0.00000000
bigcom205             bigcom205 0.00000000
bigcom212             bigcom212 0.00000000
bigcom214             bigcom214 0.00000000
bigcom222             bigcom222 0.00000000
bigcom223             bigcom223 0.00000000
bigcom226             bigcom226 0.00000000
bigcom227             bigcom227 0.00000000
bigcom229             bigcom229 0.00000000
bigcom233             bigcom233 0.00000000
bigcom236             bigcom236 0.00000000
bigcom237             bigcom237 0.00000000
bigcom246             bigcom246 0.00000000
bigcom248             bigcom248 0.00000000
bigcom249             bigcom249 0.00000000
bigcom250             bigcom250 0.00000000
bigcom254             bigcom254 0.00000000
bigcom266             bigcom266 0.00000000
bigcom269             bigcom269 0.00000000
bigcom272             bigcom272 0.00000000
bigcom274             bigcom274 0.00000000
bigcom281             bigcom281 0.00000000
bigcom291             bigcom291 0.00000000
bigcom292             bigcom292 0.00000000
bigcom295             bigcom295 0.00000000
bigcom299             bigcom299 0.00000000
bigcom301             bigcom301 0.00000000
bigcom306             bigcom306 0.00000000
bigcom309             bigcom309 0.00000000
bigcom314             bigcom314 0.00000000
bigcom321             bigcom321 0.00000000
bigcom341             bigcom341 0.00000000
bigcom350             bigcom350 0.00000000
bigcom353             bigcom353 0.00000000
bigcom359             bigcom359 0.00000000
bigcom363             bigcom363 0.00000000
bigcom365             bigcom365 0.00000000
bigcom385             bigcom385 0.00000000
bigcom386             bigcom386 0.00000000
bigcom408             bigcom408 0.00000000
bigcom412             bigcom412 0.00000000
bigcom480             bigcom480 0.00000000
membership_s3     membership_s3 0.00000000
membership_s4     membership_s4 0.00000000
membership_s5     membership_s5 0.00000000
membership_s6     membership_s6 0.00000000
membership_s8     membership_s8 0.00000000
membership_s9     membership_s9 0.00000000
membership_s11   membership_s11 0.00000000
membership_s12   membership_s12 0.00000000
membership_s14   membership_s14 0.00000000
membership_s16   membership_s16 0.00000000
membership_s17   membership_s17 0.00000000
membership_s18   membership_s18 0.00000000
membership_s20   membership_s20 0.00000000
membership_s21   membership_s21 0.00000000
membership_s22   membership_s22 0.00000000
membership_s24   membership_s24 0.00000000
membership_s25   membership_s25 0.00000000
membership_s26   membership_s26 0.00000000
membership_s27   membership_s27 0.00000000
membership_s28   membership_s28 0.00000000
membership_s31   membership_s31 0.00000000
membership_s33   membership_s33 0.00000000
membership_s36   membership_s36 0.00000000
membership_s37   membership_s37 0.00000000
pdi                         pdi 0.00000000
[1] "Dataset: low_targets Model RF, run: 5 of 10 2015-06-22 18:36:58"
     |      Out-of-bag   |
Tree |      MSE  %Var(y) |
   1 |   0.0227   220.65 |
   2 |  0.02046   198.84 |
   3 |  0.01925   187.14 |
   4 |  0.01803   175.29 |
   5 |  0.01695   164.72 |
   6 |  0.01622   157.62 |
   7 |  0.01643   159.65 |
   8 |  0.01622   157.69 |
   9 |   0.0156   151.58 |
  10 |  0.01515   147.28 |
  11 |  0.01479   143.78 |
  12 |  0.01424   138.43 |
  13 |  0.01386   134.66 |
  14 |  0.01354   131.63 |
  15 |  0.01356   131.82 |
  16 |  0.01336   129.81 |
  17 |  0.01326   128.91 |
  18 |  0.01304   126.72 |
  19 |  0.01292   125.60 |
  20 |  0.01289   125.31 |
  21 |  0.01272   123.67 |
  22 |  0.01259   122.35 |
  23 |  0.01255   121.95 |
  24 |  0.01248   121.32 |
  25 |  0.01248   121.28 |
  26 |  0.01243   120.85 |
  27 |  0.01235   120.06 |
  28 |   0.0123   119.53 |
  29 |  0.01226   119.13 |
  30 |  0.01214   118.02 |
  31 |  0.01209   117.53 |
  32 |  0.01211   117.67 |
  33 |  0.01206   117.26 |
  34 |  0.01201   116.75 |
  35 |  0.01198   116.49 |
  36 |  0.01194   116.05 |
  37 |   0.0119   115.67 |
  38 |  0.01186   115.30 |
  39 |   0.0118   114.69 |
  40 |  0.01179   114.61 |
  41 |  0.01173   114.05 |
  42 |  0.01172   113.91 |
  43 |  0.01173   114.03 |
  44 |  0.01173   114.04 |
  45 |  0.01177   114.39 |
  46 |  0.01176   114.30 |
  47 |  0.01172   113.95 |
  48 |   0.0117   113.70 |
  49 |   0.0117   113.70 |
  50 |  0.01168   113.51 |
  51 |  0.01166   113.36 |
  52 |  0.01161   112.88 |
  53 |  0.01162   112.92 |
  54 |  0.01161   112.81 |
  55 |  0.01159   112.64 |
  56 |  0.01156   112.38 |
  57 |  0.01154   112.21 |
  58 |  0.01154   112.15 |
  59 |  0.01154   112.16 |
  60 |  0.01155   112.21 |
  61 |  0.01153   112.05 |
  62 |  0.01154   112.19 |
  63 |  0.01153   112.05 |
  64 |  0.01149   111.68 |
  65 |  0.01148   111.55 |
  66 |  0.01147   111.48 |
  67 |  0.01147   111.48 |
  68 |  0.01147   111.53 |
  69 |  0.01147   111.51 |
  70 |  0.01147   111.53 |
  71 |  0.01146   111.38 |
  72 |  0.01146   111.42 |
  73 |  0.01145   111.31 |
  74 |  0.01145   111.24 |
  75 |  0.01142   110.99 |
  76 |  0.01141   110.86 |
  77 |   0.0114   110.75 |
  78 |  0.01137   110.47 |
  79 |  0.01135   110.35 |
  80 |  0.01134   110.18 |
  81 |  0.01133   110.16 |
  82 |  0.01133   110.17 |
  83 |  0.01133   110.09 |
  84 |  0.01133   110.15 |
  85 |  0.01134   110.23 |
  86 |  0.01134   110.23 |
  87 |  0.01134   110.22 |
  88 |  0.01134   110.18 |
  89 |  0.01133   110.09 |
  90 |  0.01132   110.07 |
  91 |  0.01131   109.96 |
  92 |  0.01132   110.01 |
  93 |  0.01132   110.00 |
  94 |   0.0113   109.87 |
  95 |   0.0113   109.84 |
  96 |  0.01131   109.92 |
  97 |  0.01127   109.58 |
  98 |  0.01127   109.49 |
  99 |  0.01126   109.42 |
 100 |  0.01124   109.26 |
[1] "Random Forest variable coefficients"
                      %IncMSE IncNodePurity
graph0           2.245489e-05  5.031400e-02
graph1           2.808481e-03  2.065375e-01
graph2           4.931140e-06  5.785807e-02
graph3           1.852651e-03  5.490065e-01
graph4           3.498922e-03  4.396013e-01
graph5           1.928566e-04  2.528930e-01
graph6           1.948037e-03  2.641644e-01
graph7          -7.921684e-06  2.238688e-02
graph8           0.000000e+00  0.000000e+00
graph9           3.145864e-03  3.036309e-01
graph10          2.357512e-03  4.926434e-01
graph11          2.109159e-03  2.586544e-01
graph12          4.088180e-03  3.526811e-01
graph13          1.968232e-03  2.429076e-01
graph14          3.398420e-04  3.206086e-01
graph15          1.382205e-03  1.848263e-01
graph16          1.095044e-03  2.989269e-01
graph17          2.416256e-03  2.784943e-01
graph18          2.672164e-04  6.528189e-02
graph19          7.258700e-04  4.207300e-01
graph20          7.857995e-04  3.022607e-01
graph21          3.429085e-04  2.955526e-01
graph22          6.789775e-05  2.788335e-02
graph23          2.265405e-03  4.637017e-01
graph24          2.862417e-04  7.763037e-02
graph25          1.510519e-04  1.562481e-01
graph26          1.691947e-05  3.903674e-02
graph27          4.334634e-06  2.666667e-02
graph28          0.000000e+00  5.421011e-21
graph29          0.000000e+00  0.000000e+00
orbit0           3.558967e-05  1.229950e-01
orbit1           2.793845e-03  3.247341e-01
orbit2           5.347373e-05  6.853970e-02
orbit3           2.584910e-05  3.469761e-02
orbit4           1.217700e-03  4.097433e-01
orbit5           2.033952e-03  2.996165e-01
orbit6           4.047859e-03  3.457858e-01
orbit7          -9.391802e-07  4.062742e-02
orbit8           7.368169e-04  3.357762e-01
orbit9           1.136759e-03  2.631941e-01
orbit10          4.026241e-04  2.579915e-01
orbit11          6.479256e-05  1.562570e-01
orbit12          5.679137e-05  7.224267e-02
orbit13          8.726736e-06  3.667399e-02
orbit14          0.000000e+00  1.301043e-20
orbit15          1.234745e-03  2.856830e-01
orbit16          1.348502e-03  3.963336e-01
orbit17          4.152086e-03  3.990295e-01
orbit18          2.444093e-03  8.625335e-01
orbit19          1.865718e-03  2.001151e-01
orbit20          2.132783e-03  3.060822e-01
orbit21          1.637695e-04  2.738599e-01
orbit22          9.560275e-04  3.374543e-01
orbit23         -1.309677e-05  3.390737e-02
orbit24          4.823517e-03  3.543758e-01
orbit25          5.713069e-04  8.962577e-02
orbit26          9.707848e-04  1.560772e-01
orbit27          2.249090e-03  4.468781e-01
orbit28          2.874280e-03  3.308823e-01
orbit29          3.340616e-05  8.979286e-02
orbit30          6.164231e-04  9.262526e-02
orbit31          1.022242e-03  3.438150e-01
orbit32          6.740148e-04  2.686310e-01
orbit33          2.842262e-05  1.186559e-01
orbit34          8.510668e-04  3.508162e-01
orbit35          3.999598e-03  3.784774e-01
orbit36          3.965272e-04  5.215335e-01
orbit37          1.030839e-03  7.745340e-02
orbit38          4.638551e-04  4.141143e-01
orbit39          1.508183e-03  1.315505e-01
orbit40          1.011715e-04  1.345185e-01
orbit41          9.645715e-05  1.496606e-01
orbit42          1.465500e-04  5.841509e-02
orbit43          1.997270e-04  2.368462e-02
orbit44          2.681537e-05  7.538000e-02
orbit45          8.763433e-03  4.636306e-01
orbit46          4.764839e-05  5.648373e-02
orbit47          2.251874e-04  2.105444e-01
orbit48          7.791113e-05  1.557421e-01
orbit49          8.264925e-04  1.658975e-01
orbit50          4.226665e-04  1.668616e-01
orbit51          7.958340e-04  2.575683e-01
orbit52          1.464347e-04  7.463663e-02
orbit53          2.601883e-05  3.025585e-01
orbit54          5.029283e-05  7.403220e-02
orbit55          0.000000e+00  0.000000e+00
orbit56          3.079655e-03  2.734450e-01
orbit57          0.000000e+00  2.286616e-02
orbit58          0.000000e+00  0.000000e+00
orbit59          7.053927e-04  4.572459e-02
orbit60          6.527564e-05  2.956476e-02
orbit61          0.000000e+00  2.652527e-02
orbit62          5.886686e-05  9.153089e-02
orbit63          1.495826e-05  1.863320e-01
orbit64         -2.386006e-05  2.019355e-01
orbit65          3.031082e-05  3.696634e-02
orbit66          0.000000e+00  3.404762e-02
orbit67          7.737347e-05  1.582599e-02
orbit68          0.000000e+00  1.500000e-02
orbit69          0.000000e+00  0.000000e+00
orbit70          0.000000e+00  4.336809e-21
orbit71          0.000000e+00  0.000000e+00
orbit72          0.000000e+00  0.000000e+00
AP              -4.268032e-06  2.449612e-02
bet              1.414765e-03  1.182654e+00
ecc              2.480269e-04  6.136004e-02
eccrad           2.373628e-04  8.185782e-02
close            2.239054e-04  3.197759e-01
constraint       6.779208e-04  2.863331e-01
coreness         7.493395e-04  4.471433e-01
knn              2.529417e-03  4.038939e-01
hubscore         3.632430e-03  5.417302e-01
pagerank         3.457127e-03  2.839525e+00
trans            1.365696e-04  2.431537e-01
evcent           2.957565e-03  2.855975e-01
first            1.843364e-05  2.355437e-02
upto_second      1.835914e-03  3.141779e-01
upto_third       1.460026e-03  2.291098e-01
upto_fourth      1.037864e-03  3.924126e-01
upto_fifth       1.256791e-03  2.993997e-01
upto_sixth       2.287505e-03  4.385118e-01
second           8.182874e-04  3.238119e-01
third            7.331350e-04  4.845312e-01
fourth           4.302452e-03  8.601455e-01
fifth            1.236768e-03  5.462728e-01
sixth            2.887083e-03  5.524132e-01
ratio1           2.531434e-03  6.020376e-01
ratio2           4.961109e-03  1.015315e+00
ratio3           2.212854e-03  7.269221e-01
ratio4           2.076703e-03  6.097730e-01
ratio5           2.132070e-03  3.068900e+00
ratio6           1.492479e-03  4.167027e-01
selfinter        7.391590e-04  4.142434e-01
walktrap_vertex  9.719248e-05  1.760038e-01
bigcom1          2.763844e-05  3.611817e-02
bigcom2          0.000000e+00  0.000000e+00
bigcom3          1.480827e-04  8.197959e-02
bigcom4          2.554681e-04  3.436095e-02
bigcom6          0.000000e+00  0.000000e+00
bigcom8          0.000000e+00  0.000000e+00
bigcom9          0.000000e+00  2.168404e-21
bigcom11         0.000000e+00  0.000000e+00
bigcom13         0.000000e+00  0.000000e+00
bigcom15         0.000000e+00  0.000000e+00
bigcom16         0.000000e+00  0.000000e+00
bigcom21         0.000000e+00  0.000000e+00
bigcom22         1.064695e-04  1.484858e-02
bigcom24         0.000000e+00  0.000000e+00
bigcom26         0.000000e+00  0.000000e+00
bigcom28        -9.824019e-05  1.782701e-01
bigcom30         4.378284e-06  6.013254e-02
bigcom31         0.000000e+00  0.000000e+00
bigcom32         0.000000e+00  0.000000e+00
bigcom33         0.000000e+00  0.000000e+00
bigcom34         0.000000e+00  0.000000e+00
bigcom36         0.000000e+00  0.000000e+00
bigcom37         0.000000e+00  0.000000e+00
bigcom38         0.000000e+00  0.000000e+00
bigcom39         0.000000e+00  0.000000e+00
bigcom40        -1.766784e-05  8.888889e-03
bigcom43         0.000000e+00  0.000000e+00
bigcom44         0.000000e+00  0.000000e+00
bigcom46         0.000000e+00  0.000000e+00
bigcom47         0.000000e+00  0.000000e+00
bigcom49         0.000000e+00  0.000000e+00
bigcom50         0.000000e+00  2.168404e-21
bigcom51         0.000000e+00  0.000000e+00
bigcom52         0.000000e+00  0.000000e+00
bigcom54         0.000000e+00  0.000000e+00
bigcom56         0.000000e+00  0.000000e+00
bigcom62        -1.392692e-05  4.592687e-01
bigcom66         0.000000e+00  0.000000e+00
bigcom68         0.000000e+00  0.000000e+00
bigcom69         0.000000e+00  0.000000e+00
bigcom71         0.000000e+00  0.000000e+00
bigcom72         0.000000e+00  0.000000e+00
bigcom73         0.000000e+00  0.000000e+00
bigcom74         0.000000e+00  0.000000e+00
bigcom75         0.000000e+00  0.000000e+00
bigcom76         0.000000e+00  0.000000e+00
bigcom77         0.000000e+00  0.000000e+00
bigcom79         0.000000e+00  0.000000e+00
bigcom80         0.000000e+00  8.673617e-21
bigcom82         0.000000e+00  0.000000e+00
bigcom83         0.000000e+00  0.000000e+00
bigcom84         0.000000e+00  0.000000e+00
bigcom85         0.000000e+00  0.000000e+00
bigcom87         0.000000e+00  0.000000e+00
bigcom89         0.000000e+00  0.000000e+00
bigcom91         0.000000e+00  0.000000e+00
bigcom92         0.000000e+00  0.000000e+00
bigcom93         0.000000e+00  0.000000e+00
bigcom96         0.000000e+00  0.000000e+00
bigcom97         0.000000e+00  0.000000e+00
bigcom98         0.000000e+00  0.000000e+00
bigcom99         0.000000e+00  0.000000e+00
bigcom101        5.296348e-05  2.759556e-01
bigcom104        0.000000e+00  0.000000e+00
bigcom106        0.000000e+00  0.000000e+00
bigcom109        0.000000e+00  0.000000e+00
bigcom113        0.000000e+00  0.000000e+00
bigcom116        0.000000e+00  0.000000e+00
bigcom120        0.000000e+00  0.000000e+00
bigcom123        0.000000e+00  0.000000e+00
bigcom126        0.000000e+00  0.000000e+00
bigcom127        0.000000e+00  0.000000e+00
bigcom137        0.000000e+00  0.000000e+00
bigcom139        0.000000e+00  0.000000e+00
bigcom140        0.000000e+00  0.000000e+00
bigcom143       -1.833786e-05  2.184510e-01
bigcom145        0.000000e+00  0.000000e+00
bigcom146        0.000000e+00  0.000000e+00
bigcom147        0.000000e+00  0.000000e+00
bigcom149        0.000000e+00  0.000000e+00
bigcom153        0.000000e+00  0.000000e+00
bigcom154        0.000000e+00  0.000000e+00
bigcom156        0.000000e+00  0.000000e+00
bigcom157        0.000000e+00  0.000000e+00
bigcom158        0.000000e+00  0.000000e+00
bigcom160        0.000000e+00  0.000000e+00
bigcom161        0.000000e+00  0.000000e+00
bigcom162        0.000000e+00  0.000000e+00
bigcom164        0.000000e+00  0.000000e+00
bigcom166        0.000000e+00  0.000000e+00
bigcom167        0.000000e+00  0.000000e+00
bigcom171        0.000000e+00  0.000000e+00
bigcom173        0.000000e+00  0.000000e+00
bigcom175        0.000000e+00  0.000000e+00
bigcom176        0.000000e+00  0.000000e+00
bigcom177        0.000000e+00  0.000000e+00
bigcom178        3.112403e-06  4.023137e-01
bigcom180        0.000000e+00  0.000000e+00
bigcom181        0.000000e+00  0.000000e+00
bigcom184        0.000000e+00  0.000000e+00
bigcom186        0.000000e+00  0.000000e+00
bigcom187        0.000000e+00  0.000000e+00
bigcom189        0.000000e+00  0.000000e+00
bigcom194        0.000000e+00  0.000000e+00
bigcom195        0.000000e+00  0.000000e+00
bigcom196        0.000000e+00  9.145055e-01
bigcom204        0.000000e+00  0.000000e+00
bigcom205       -2.101319e-05  4.196973e-01
bigcom212        0.000000e+00  0.000000e+00
bigcom214        0.000000e+00  0.000000e+00
bigcom222        0.000000e+00  0.000000e+00
bigcom223        0.000000e+00  0.000000e+00
bigcom226        0.000000e+00  0.000000e+00
bigcom227        0.000000e+00  0.000000e+00
bigcom229        0.000000e+00  0.000000e+00
bigcom233        0.000000e+00  0.000000e+00
bigcom236        0.000000e+00  0.000000e+00
bigcom237        0.000000e+00  0.000000e+00
bigcom246        0.000000e+00  0.000000e+00
bigcom248        0.000000e+00  0.000000e+00
bigcom249        0.000000e+00  0.000000e+00
bigcom250        0.000000e+00  0.000000e+00
bigcom254        0.000000e+00  0.000000e+00
bigcom266        0.000000e+00  1.333333e-02
bigcom269        0.000000e+00  0.000000e+00
bigcom272        0.000000e+00  0.000000e+00
bigcom274        0.000000e+00  0.000000e+00
bigcom281        0.000000e+00  0.000000e+00
bigcom291        0.000000e+00  0.000000e+00
bigcom292        0.000000e+00  0.000000e+00
bigcom295        0.000000e+00  0.000000e+00
bigcom299       -3.141400e-06  6.196154e-01
bigcom301        0.000000e+00  0.000000e+00
bigcom306        0.000000e+00  0.000000e+00
bigcom309        0.000000e+00  0.000000e+00
bigcom314        0.000000e+00  0.000000e+00
bigcom321        0.000000e+00  0.000000e+00
bigcom341        0.000000e+00  0.000000e+00
bigcom350        0.000000e+00  0.000000e+00
bigcom353        0.000000e+00  0.000000e+00
bigcom359        0.000000e+00  0.000000e+00
bigcom363        0.000000e+00  0.000000e+00
bigcom365        0.000000e+00  0.000000e+00
bigcom385        0.000000e+00  0.000000e+00
bigcom386        0.000000e+00  0.000000e+00
bigcom408        0.000000e+00  8.673617e-21
bigcom412        0.000000e+00  0.000000e+00
bigcom480        0.000000e+00  0.000000e+00
spin_vertex     -1.711065e-05  1.220974e-01
membership_s1    2.805174e-04  1.698165e-01
membership_s3    0.000000e+00  0.000000e+00
membership_s4    2.036960e-04  9.163053e-02
membership_s5    5.614481e-05  2.369863e-01
membership_s6    4.418913e-06  2.150000e-02
membership_s7    2.979561e-05  8.872425e-02
membership_s8    0.000000e+00  0.000000e+00
membership_s9    0.000000e+00  0.000000e+00
membership_s11   0.000000e+00  0.000000e+00
membership_s12   0.000000e+00  0.000000e+00
membership_s14  -9.874005e-07  3.420416e-01
membership_s15   2.412842e-05  1.828927e-01
membership_s16   0.000000e+00  0.000000e+00
membership_s17   0.000000e+00  0.000000e+00
membership_s18   0.000000e+00  2.168404e-21
membership_s20   0.000000e+00  0.000000e+00
membership_s21   5.782298e-05  1.685467e-01
membership_s22   0.000000e+00  0.000000e+00
membership_s24   4.349717e-06  1.500000e-02
membership_s25   0.000000e+00  0.000000e+00
membership_s26   0.000000e+00  0.000000e+00
membership_s27   1.563406e-05  2.256895e-02
membership_s28   0.000000e+00  0.000000e+00
membership_s30   6.701586e-05  6.396562e-02
membership_s31   1.973018e-05  2.068881e-02
membership_s32   3.640372e-04  6.731389e-01
membership_s33   0.000000e+00  0.000000e+00
membership_s36   8.308866e-05  4.460383e-02
membership_s37   0.000000e+00  2.168404e-21
V1               6.018401e-03  6.105417e-01
V2               2.225761e-03  9.609375e-01
pdi             -1.681705e-05  1.730429e-01
adhesion         8.130010e-03  1.572624e+00
cohesion         7.843261e-03  1.194311e+00
inner            2.335657e-03  1.402182e+00
outer            3.002246e-03  1.996025e+00
ioratio          3.173776e-03  1.427152e+00
comsize          4.362403e-03  1.471297e+00
[1] "Dataset: low_targets Model GLM, run: 5 of 10 2015-06-22 18:39:39"
[1] "glmnet variable coefficients"
                     [,1]          [,2]
(Intercept)     -4.555818 -2.434928e+01
graph0           0.000000  3.904587e-02
graph1           0.000000 -2.800588e-04
graph2           0.000000  3.485542e-02
graph3           0.000000 -7.999971e-06
graph4           0.000000  0.000000e+00
graph5           0.000000  2.148853e-05
graph6           0.000000  1.234929e-04
graph7           0.000000 -6.081677e-03
graph8           0.000000 -6.081303e-01
graph9           0.000000  1.506813e-07
graph10          0.000000  5.091185e-09
graph11          0.000000 -1.166247e-10
graph12          0.000000 -8.949651e-08
graph13          0.000000 -1.166029e-05
graph14          0.000000  3.924336e-08
graph15          0.000000  5.183566e-05
graph16          0.000000 -1.921145e-07
graph17          0.000000  0.000000e+00
graph18          0.000000  6.329261e-05
graph19          0.000000  1.050329e-06
graph20          0.000000  2.935629e-05
graph21          0.000000  2.223957e-04
graph22          0.000000 -1.698113e-04
graph23          0.000000 -2.527986e-04
graph24          0.000000 -5.164954e-05
graph25          0.000000 -1.264112e-04
graph26          0.000000  4.627223e-04
graph27          0.000000 -3.710963e-02
graph28          0.000000  0.000000e+00
graph29          0.000000  0.000000e+00
orbit0           0.000000  2.463585e-02
orbit1           0.000000 -2.651778e-04
orbit2           0.000000 -1.175781e-01
orbit3           0.000000  3.738791e-02
orbit4           0.000000 -4.796241e-06
orbit5           0.000000 -1.531506e-04
orbit6           0.000000  0.000000e+00
orbit7           0.000000 -2.569739e-01
orbit8           0.000000  5.166935e-05
orbit9           0.000000  3.578166e-04
orbit10          0.000000 -1.095378e-05
orbit11          0.000000  1.280754e-01
orbit12          0.000000 -5.970508e-03
orbit13          0.000000 -4.006176e-02
orbit14          0.000000 -6.006837e-01
orbit15          0.000000  3.671704e-07
orbit16          0.000000  4.483809e-06
orbit17          0.000000 -3.268689e-06
orbit18          0.000000  4.206967e-08
orbit19          0.000000  6.711988e-09
orbit20          0.000000  7.600800e-08
orbit21          0.000000  9.833397e-05
orbit22          0.000000 -1.163238e-10
orbit23          0.000000  3.603899e-01
orbit24          0.000000  9.766740e-08
orbit25          0.000000 -2.488328e-06
orbit26          0.000000 -1.971545e-04
orbit27          0.000000 -9.360535e-06
orbit28          0.000000 -7.629728e-06
orbit29          0.000000 -5.106300e-05
orbit30          0.000000  6.746562e-05
orbit31          0.000000  9.091449e-08
orbit32          0.000000 -1.058334e-07
orbit33          0.000000  4.099243e-02
orbit34          0.000000  4.174889e-05
orbit35          0.000000 -3.263396e-06
orbit36          0.000000  1.087208e-05
orbit37          0.000000  6.334922e-07
orbit38          0.000000  5.969803e-03
orbit39          0.000000  2.601199e-07
orbit40          0.000000  0.000000e+00
orbit41          0.000000 -1.408375e-03
orbit42          0.000000  2.269817e-01
orbit43          0.000000  6.619912e-05
orbit44          0.000000 -1.394830e-01
orbit45          0.000000  4.024333e-05
orbit46          0.000000 -5.427969e-05
orbit47          0.000000 -4.673219e-03
orbit48          0.000000 -8.112488e-04
orbit49          0.000000  3.855797e-05
orbit50          0.000000 -1.486741e-02
orbit51          0.000000  0.000000e+00
orbit52          0.000000  1.694365e-03
orbit53          0.000000 -1.492513e-04
orbit54          0.000000 -1.680228e-04
orbit55          0.000000 -2.030705e+00
orbit56          0.000000 -2.018123e-04
orbit57          0.000000 -6.637773e-04
orbit58          0.000000 -1.075563e+00
orbit59          0.000000 -3.390771e-05
orbit60          0.000000 -4.021974e-03
orbit61          0.000000  8.047279e-02
orbit62          0.000000 -7.636902e-03
orbit63          0.000000  4.423963e-02
orbit64          0.000000  2.679703e-02
orbit65          0.000000  2.245244e-03
orbit66          0.000000 -1.453414e-03
orbit67          0.000000  1.904255e+00
orbit68          0.000000 -3.590780e-02
orbit69          0.000000 -8.279704e-01
orbit70          0.000000  0.000000e+00
orbit71          0.000000  0.000000e+00
orbit72          0.000000  0.000000e+00
AP               0.000000 -5.290152e-01
bet              0.000000  5.408712e-05
ecc              0.000000  1.163886e-01
eccrad           0.000000  6.573248e-01
close            0.000000  0.000000e+00
constraint       0.000000 -1.060861e+00
coreness         0.000000  2.622132e-01
knn              0.000000 -1.070939e-03
hubscore         0.000000  7.381504e+01
pagerank         0.000000 -1.861200e+00
trans            0.000000  6.955582e-02
evcent           0.000000  5.849144e+01
first            0.000000  2.865750e-02
upto_second      0.000000 -3.407499e-04
upto_third       0.000000  5.988718e-06
upto_fourth      0.000000  0.000000e+00
upto_fifth       0.000000  1.121130e-04
upto_sixth       0.000000  7.558659e-04
second           0.000000 -3.115885e-04
third            0.000000  4.755754e-05
fourth           0.000000 -1.549788e-05
fifth            0.000000  1.609288e-05
sixth            0.000000 -2.459885e-07
ratio1           0.000000 -1.095098e-03
ratio2           0.000000  1.388702e-03
ratio3           0.000000  1.294171e-03
ratio4           0.000000 -1.275949e-03
ratio5           0.000000  0.000000e+00
ratio6           0.000000  9.428809e-05
selfinter        0.000000  6.262289e-01
walktrap_vertex  0.000000 -1.356391e-01
bigcom1          0.000000 -6.846995e-01
bigcom2          0.000000 -7.313331e-01
bigcom3          0.000000  4.201844e-03
bigcom4          0.000000  2.299415e-02
bigcom6          0.000000 -5.091807e-01
bigcom8          0.000000 -1.460251e+00
bigcom9          0.000000 -1.251702e+00
bigcom11         0.000000 -1.755609e+00
bigcom13         0.000000 -1.758719e+00
bigcom15         0.000000 -5.673139e-01
bigcom16         0.000000 -9.446446e-01
bigcom21         0.000000 -2.042462e+00
bigcom22         0.000000 -4.350590e-01
bigcom24         0.000000 -4.564511e-01
bigcom26         0.000000 -1.721025e+00
bigcom28         0.000000  2.419344e-01
bigcom30         0.000000 -5.548211e-01
bigcom31         0.000000 -8.226678e-01
bigcom32         0.000000 -1.558541e+00
bigcom33         0.000000 -1.916967e-01
bigcom34         0.000000 -1.565550e+00
bigcom36         0.000000 -3.206811e+00
bigcom37         0.000000  0.000000e+00
bigcom38         0.000000 -1.279042e+00
bigcom39         0.000000 -1.017925e+00
bigcom40         0.000000 -6.277814e-01
bigcom43         0.000000 -8.593883e-01
bigcom44         0.000000 -1.108004e+00
bigcom46         0.000000 -1.457393e+00
bigcom47         0.000000 -1.616885e+00
bigcom49         0.000000 -1.599106e+00
bigcom50         0.000000 -1.498105e+00
bigcom51         0.000000 -1.200643e+00
bigcom52         0.000000 -1.356760e+00
bigcom54         0.000000 -8.428031e-01
bigcom56         0.000000 -5.716836e-01
bigcom62         0.000000  3.375095e+00
bigcom66         0.000000 -1.528473e+00
bigcom68         0.000000 -8.338816e-01
bigcom69         0.000000 -9.612464e-01
bigcom71         0.000000 -6.372675e-01
bigcom72         0.000000 -6.362000e-01
bigcom73         0.000000 -1.061054e+00
bigcom74         0.000000 -1.259497e+00
bigcom75         0.000000 -6.290302e-01
bigcom76         0.000000 -8.443288e-01
bigcom77         0.000000 -1.780248e+00
bigcom79         0.000000 -1.839159e+00
bigcom80         0.000000 -1.764880e+00
bigcom82         0.000000 -1.423235e+00
bigcom83         0.000000 -3.266139e-02
bigcom84         0.000000 -2.216426e+00
bigcom85         0.000000 -2.080647e+00
bigcom87         0.000000 -1.339951e+00
bigcom89         0.000000 -1.612025e-01
bigcom91         0.000000 -1.100899e-01
bigcom92         0.000000 -1.042834e+00
bigcom93         0.000000 -3.329508e-01
bigcom96         0.000000  0.000000e+00
bigcom97         0.000000 -1.581093e+00
bigcom98         0.000000 -1.388516e+00
bigcom99         0.000000 -1.469916e+00
bigcom101        0.000000  2.947542e+00
bigcom104        0.000000 -9.021371e-01
bigcom106        0.000000 -1.240036e+00
bigcom109        0.000000 -5.305883e-01
bigcom113        0.000000 -1.768814e+00
bigcom116        0.000000 -1.660085e+00
bigcom120        0.000000 -1.567061e+00
bigcom123        0.000000 -1.205906e+00
bigcom126        0.000000 -7.519592e-01
bigcom127        0.000000 -1.397736e-02
bigcom137        0.000000 -1.014588e+00
bigcom139        0.000000 -1.138753e+00
bigcom140        0.000000 -1.808864e+00
bigcom143        0.000000  2.042280e+00
bigcom145        0.000000 -3.362464e-01
bigcom146        0.000000 -1.778604e+00
bigcom147        0.000000 -6.358076e-01
bigcom149        0.000000  0.000000e+00
bigcom153        0.000000 -9.353127e-01
bigcom154        0.000000 -8.318738e-01
bigcom156        0.000000 -4.560581e-01
bigcom157        0.000000  0.000000e+00
bigcom158        0.000000 -1.530930e+00
bigcom160        0.000000 -1.036003e+00
bigcom161        0.000000 -1.081451e+00
bigcom162        0.000000 -4.337174e-01
bigcom164        0.000000 -1.292000e+00
bigcom166        0.000000 -8.360318e-01
bigcom167        0.000000 -2.521195e+00
bigcom171        0.000000 -1.057116e+00
bigcom173        0.000000 -6.780694e-01
bigcom175        0.000000  0.000000e+00
bigcom176        0.000000 -1.290859e+00
bigcom177        0.000000 -3.676938e-01
bigcom178        0.000000  2.124076e+00
bigcom180        0.000000 -1.408711e+00
bigcom181        0.000000 -8.250127e-01
bigcom184        0.000000 -1.270854e+00
bigcom186        0.000000 -1.575687e+00
bigcom187        0.000000 -3.185707e+00
bigcom189        0.000000 -1.191350e+00
bigcom194        0.000000 -4.271444e-01
bigcom195        0.000000 -7.671119e-01
bigcom196        0.000000  5.997803e+00
bigcom204        0.000000 -7.963609e-01
bigcom205        0.000000  3.408765e+00
bigcom212        0.000000 -6.214041e-01
bigcom214        0.000000 -6.137977e-01
bigcom222        0.000000 -4.976672e-01
bigcom223        0.000000  0.000000e+00
bigcom226        0.000000 -1.194302e+00
bigcom227        0.000000 -5.343228e-01
bigcom229        0.000000 -4.034661e-01
bigcom233        0.000000 -5.185883e-01
bigcom236        0.000000 -8.723566e-01
bigcom237        0.000000 -1.518078e-02
bigcom246        0.000000 -7.420638e-01
bigcom248        0.000000 -1.181773e+00
bigcom249        0.000000 -1.197976e+00
bigcom250        0.000000 -1.165486e+00
bigcom254        0.000000 -1.345688e+00
bigcom266        0.000000 -1.550677e+00
bigcom269        0.000000 -9.977127e-01
bigcom272        0.000000 -7.473421e-01
bigcom274        0.000000 -6.395792e-01
bigcom281        0.000000 -1.176312e-01
bigcom291        0.000000 -6.472960e-01
bigcom292        0.000000 -1.079952e+00
bigcom295        0.000000 -6.665920e-01
bigcom299        0.000000  3.061417e+00
bigcom301        0.000000 -1.008271e+00
bigcom306        0.000000 -8.301525e-01
bigcom309        0.000000 -1.418367e+00
bigcom314        0.000000 -5.938227e-02
bigcom321        0.000000 -8.031748e-01
bigcom341        0.000000 -1.270330e+00
bigcom350        0.000000  0.000000e+00
bigcom353        0.000000 -9.416225e-02
bigcom359        0.000000 -1.748370e+00
bigcom363        0.000000  0.000000e+00
bigcom365        0.000000 -1.971981e+00
bigcom385        0.000000 -1.369617e+00
bigcom386        0.000000 -7.667309e-02
bigcom408        0.000000 -7.949925e-01
bigcom412        0.000000 -1.100425e+00
bigcom480        0.000000 -5.459269e-01
spin_vertex      0.000000  6.865416e-01
membership_s1    0.000000 -2.501537e-01
membership_s3    0.000000 -2.289469e+00
membership_s4    0.000000  2.561503e-01
membership_s5    0.000000 -3.171028e-01
membership_s6    0.000000 -8.209898e-01
membership_s7    0.000000 -7.130361e-01
membership_s8    0.000000 -1.990926e+00
membership_s9    0.000000 -1.760798e+00
membership_s11   0.000000 -1.695178e+00
membership_s12   0.000000 -1.253603e+00
membership_s14   0.000000  9.059078e-01
membership_s15   0.000000  3.325795e-01
membership_s16   0.000000 -1.695735e+00
membership_s17   0.000000 -1.600989e+00
membership_s18   0.000000 -1.563082e+00
membership_s20   0.000000 -1.320276e+00
membership_s21   0.000000 -9.501493e-02
membership_s22   0.000000 -1.449189e+00
membership_s24   0.000000 -2.894908e+00
membership_s25   0.000000 -1.844319e+00
membership_s26   0.000000 -4.557659e+00
membership_s27   0.000000 -8.947674e-01
membership_s28   0.000000 -2.026503e+00
membership_s30   0.000000 -4.013128e-02
membership_s31   0.000000 -5.537342e-01
membership_s32   0.000000  1.135313e+00
membership_s33   0.000000 -8.212894e-01
membership_s36   0.000000 -9.024340e-01
membership_s37   0.000000 -1.711320e+00
V1               0.000000  0.000000e+00
V2               0.000000 -2.420538e-01
pdi              0.000000 -9.573187e+02
adhesion         0.000000  7.083159e-05
cohesion         0.000000 -1.682962e-04
inner            0.000000  3.028146e-05
outer            0.000000  6.771861e-05
ioratio          0.000000  2.095095e+00
comsize          0.000000  1.169598e-03
[1] "Dataset: low_targets Model GBM, run: 6 of 10 2015-06-22 18:41:13"
Iter   TrainDeviance   ValidDeviance   StepSize   Improve
     1        0.1083            -nan     0.0100   -0.0001
     2        0.1067            -nan     0.0100    0.0001
     3        0.1051            -nan     0.0100    0.0001
     4        0.1037            -nan     0.0100    0.0000
     5        0.1018            -nan     0.0100    0.0003
     6        0.1007            -nan     0.0100    0.0000
     7        0.0995            -nan     0.0100    0.0000
     8        0.0982            -nan     0.0100    0.0001
     9        0.0965            -nan     0.0100    0.0001
    10        0.0954            -nan     0.0100    0.0001
    20        0.0881            -nan     0.0100   -0.0000
    40        0.0763            -nan     0.0100    0.0000
    49        0.0725            -nan     0.0100    0.0000

[1] "GBM variable coefficients"
                            var     rel.inf
ratio5                   ratio5 12.89783937
comsize                 comsize  7.06137626
pagerank               pagerank  6.11619667
outer                     outer  5.63479245
bet                         bet  4.32840400
orbit38                 orbit38  3.98932301
ratio2                   ratio2  3.83767728
ioratio                 ioratio  3.76630685
membership_s32   membership_s32  2.92522155
fourth                   fourth  2.85620307
V2                           V2  2.82689969
V1                           V1  2.46796360
coreness               coreness  2.08372405
inner                     inner  2.08241615
adhesion               adhesion  1.83085059
knn                         knn  1.74617608
cohesion               cohesion  1.55697152
selfinter             selfinter  1.40044297
orbit28                 orbit28  1.38620972
fifth                     fifth  1.24223282
orbit36                 orbit36  1.21016629
orbit37                 orbit37  1.18945148
orbit18                 orbit18  1.12749226
ratio1                   ratio1  1.08039281
graph19                 graph19  0.91590347
graph6                   graph6  0.90525715
ratio4                   ratio4  0.80796773
orbit52                 orbit52  0.76734716
graph20                 graph20  0.75953039
graph9                   graph9  0.74025684
upto_fifth           upto_fifth  0.69689234
orbit41                 orbit41  0.69570131
orbit46                 orbit46  0.68067609
orbit20                 orbit20  0.60975702
graph11                 graph11  0.60468652
graph10                 graph10  0.60334602
graph4                   graph4  0.58270343
orbit16                 orbit16  0.57092757
trans                     trans  0.54943169
orbit51                 orbit51  0.54414297
graph17                 graph17  0.54000531
graph23                 graph23  0.52165117
orbit27                 orbit27  0.51237499
orbit21                 orbit21  0.48984347
orbit49                 orbit49  0.45339659
third                     third  0.44234446
orbit9                   orbit9  0.44132226
close                     close  0.43060833
walktrap_vertex walktrap_vertex  0.42951316
graph21                 graph21  0.39277688
orbit15                 orbit15  0.38246157
graph15                 graph15  0.37543310
graph13                 graph13  0.37254899
ratio6                   ratio6  0.36604302
orbit17                 orbit17  0.33261700
orbit5                   orbit5  0.31141107
ratio3                   ratio3  0.27860014
orbit45                 orbit45  0.26570485
graph3                   graph3  0.26474761
orbit4                   orbit4  0.25937032
orbit62                 orbit62  0.24959712
orbit40                 orbit40  0.24175479
membership_s30   membership_s30  0.23094508
orbit50                 orbit50  0.21181734
graph0                   graph0  0.20965858
bigcom26               bigcom26  0.18991540
upto_second         upto_second  0.17730166
orbit31                 orbit31  0.16500512
orbit39                 orbit39  0.16372877
upto_sixth           upto_sixth  0.15197517
graph2                   graph2  0.14760154
graph5                   graph5  0.13790925
spin_vertex         spin_vertex  0.13462272
orbit66                 orbit66  0.12859280
sixth                     sixth  0.12560231
orbit35                 orbit35  0.12373121
orbit13                 orbit13  0.12176648
bigcom3                 bigcom3  0.11639080
orbit47                 orbit47  0.11392323
pdi                         pdi  0.11378858
upto_fourth         upto_fourth  0.10587247
graph25                 graph25  0.10375096
orbit26                 orbit26  0.08913662
orbit56                 orbit56  0.08806240
membership_s15   membership_s15  0.08479271
membership_s4     membership_s4  0.08183156
orbit53                 orbit53  0.07344694
orbit48                 orbit48  0.06873532
graph14                 graph14  0.06610963
orbit30                 orbit30  0.05094079
graph16                 graph16  0.04202976
graph26                 graph26  0.04093363
orbit70                 orbit70  0.04057830
orbit64                 orbit64  0.03729340
orbit24                 orbit24  0.03544258
bigcom22               bigcom22  0.03422438
bigcom28               bigcom28  0.03013145
graph8                   graph8  0.02840270
graph1                   graph1  0.02800912
membership_s5     membership_s5  0.02718943
orbit65                 orbit65  0.02683533
orbit67                 orbit67  0.01859000
graph7                   graph7  0.00000000
graph12                 graph12  0.00000000
graph18                 graph18  0.00000000
graph22                 graph22  0.00000000
graph24                 graph24  0.00000000
graph27                 graph27  0.00000000
graph28                 graph28  0.00000000
graph29                 graph29  0.00000000
orbit0                   orbit0  0.00000000
orbit1                   orbit1  0.00000000
orbit2                   orbit2  0.00000000
orbit3                   orbit3  0.00000000
orbit6                   orbit6  0.00000000
orbit7                   orbit7  0.00000000
orbit8                   orbit8  0.00000000
orbit10                 orbit10  0.00000000
orbit11                 orbit11  0.00000000
orbit12                 orbit12  0.00000000
orbit14                 orbit14  0.00000000
orbit19                 orbit19  0.00000000
orbit22                 orbit22  0.00000000
orbit23                 orbit23  0.00000000
orbit25                 orbit25  0.00000000
orbit29                 orbit29  0.00000000
orbit32                 orbit32  0.00000000
orbit33                 orbit33  0.00000000
orbit34                 orbit34  0.00000000
orbit42                 orbit42  0.00000000
orbit43                 orbit43  0.00000000
orbit44                 orbit44  0.00000000
orbit54                 orbit54  0.00000000
orbit55                 orbit55  0.00000000
orbit57                 orbit57  0.00000000
orbit58                 orbit58  0.00000000
orbit59                 orbit59  0.00000000
orbit60                 orbit60  0.00000000
orbit61                 orbit61  0.00000000
orbit63                 orbit63  0.00000000
orbit68                 orbit68  0.00000000
orbit69                 orbit69  0.00000000
orbit71                 orbit71  0.00000000
orbit72                 orbit72  0.00000000
AP                           AP  0.00000000
ecc                         ecc  0.00000000
eccrad                   eccrad  0.00000000
constraint           constraint  0.00000000
hubscore               hubscore  0.00000000
evcent                   evcent  0.00000000
first                     first  0.00000000
upto_third           upto_third  0.00000000
second                   second  0.00000000
bigcom1                 bigcom1  0.00000000
bigcom2                 bigcom2  0.00000000
bigcom4                 bigcom4  0.00000000
bigcom6                 bigcom6  0.00000000
bigcom8                 bigcom8  0.00000000
bigcom9                 bigcom9  0.00000000
bigcom11               bigcom11  0.00000000
bigcom13               bigcom13  0.00000000
bigcom15               bigcom15  0.00000000
bigcom16               bigcom16  0.00000000
bigcom21               bigcom21  0.00000000
bigcom24               bigcom24  0.00000000
bigcom30               bigcom30  0.00000000
bigcom31               bigcom31  0.00000000
bigcom32               bigcom32  0.00000000
bigcom33               bigcom33  0.00000000
bigcom34               bigcom34  0.00000000
bigcom36               bigcom36  0.00000000
bigcom37               bigcom37  0.00000000
bigcom38               bigcom38  0.00000000
bigcom39               bigcom39  0.00000000
bigcom40               bigcom40  0.00000000
bigcom43               bigcom43  0.00000000
bigcom44               bigcom44  0.00000000
bigcom46               bigcom46  0.00000000
bigcom47               bigcom47  0.00000000
bigcom49               bigcom49  0.00000000
bigcom50               bigcom50  0.00000000
bigcom51               bigcom51  0.00000000
bigcom52               bigcom52  0.00000000
bigcom54               bigcom54  0.00000000
bigcom56               bigcom56  0.00000000
bigcom62               bigcom62  0.00000000
bigcom66               bigcom66  0.00000000
bigcom68               bigcom68  0.00000000
bigcom69               bigcom69  0.00000000
bigcom71               bigcom71  0.00000000
bigcom72               bigcom72  0.00000000
bigcom73               bigcom73  0.00000000
bigcom74               bigcom74  0.00000000
bigcom75               bigcom75  0.00000000
bigcom76               bigcom76  0.00000000
bigcom77               bigcom77  0.00000000
bigcom79               bigcom79  0.00000000
bigcom80               bigcom80  0.00000000
bigcom82               bigcom82  0.00000000
bigcom83               bigcom83  0.00000000
bigcom84               bigcom84  0.00000000
bigcom85               bigcom85  0.00000000
bigcom87               bigcom87  0.00000000
bigcom89               bigcom89  0.00000000
bigcom91               bigcom91  0.00000000
bigcom92               bigcom92  0.00000000
bigcom93               bigcom93  0.00000000
bigcom96               bigcom96  0.00000000
bigcom97               bigcom97  0.00000000
bigcom98               bigcom98  0.00000000
bigcom99               bigcom99  0.00000000
bigcom101             bigcom101  0.00000000
bigcom104             bigcom104  0.00000000
bigcom106             bigcom106  0.00000000
bigcom109             bigcom109  0.00000000
bigcom113             bigcom113  0.00000000
bigcom116             bigcom116  0.00000000
bigcom120             bigcom120  0.00000000
bigcom123             bigcom123  0.00000000
bigcom126             bigcom126  0.00000000
bigcom127             bigcom127  0.00000000
bigcom137             bigcom137  0.00000000
bigcom139             bigcom139  0.00000000
bigcom140             bigcom140  0.00000000
bigcom143             bigcom143  0.00000000
bigcom145             bigcom145  0.00000000
bigcom146             bigcom146  0.00000000
bigcom147             bigcom147  0.00000000
bigcom149             bigcom149  0.00000000
bigcom153             bigcom153  0.00000000
bigcom154             bigcom154  0.00000000
bigcom156             bigcom156  0.00000000
bigcom157             bigcom157  0.00000000
bigcom158             bigcom158  0.00000000
bigcom160             bigcom160  0.00000000
bigcom161             bigcom161  0.00000000
bigcom162             bigcom162  0.00000000
bigcom164             bigcom164  0.00000000
bigcom166             bigcom166  0.00000000
bigcom167             bigcom167  0.00000000
bigcom171             bigcom171  0.00000000
bigcom173             bigcom173  0.00000000
bigcom175             bigcom175  0.00000000
bigcom176             bigcom176  0.00000000
bigcom177             bigcom177  0.00000000
bigcom178             bigcom178  0.00000000
bigcom180             bigcom180  0.00000000
bigcom181             bigcom181  0.00000000
bigcom184             bigcom184  0.00000000
bigcom186             bigcom186  0.00000000
bigcom187             bigcom187  0.00000000
bigcom189             bigcom189  0.00000000
bigcom194             bigcom194  0.00000000
bigcom195             bigcom195  0.00000000
bigcom196             bigcom196  0.00000000
bigcom204             bigcom204  0.00000000
bigcom205             bigcom205  0.00000000
bigcom212             bigcom212  0.00000000
bigcom214             bigcom214  0.00000000
bigcom222             bigcom222  0.00000000
bigcom223             bigcom223  0.00000000
bigcom226             bigcom226  0.00000000
bigcom227             bigcom227  0.00000000
bigcom229             bigcom229  0.00000000
bigcom233             bigcom233  0.00000000
bigcom236             bigcom236  0.00000000
bigcom237             bigcom237  0.00000000
bigcom246             bigcom246  0.00000000
bigcom248             bigcom248  0.00000000
bigcom249             bigcom249  0.00000000
bigcom250             bigcom250  0.00000000
bigcom254             bigcom254  0.00000000
bigcom266             bigcom266  0.00000000
bigcom269             bigcom269  0.00000000
bigcom272             bigcom272  0.00000000
bigcom274             bigcom274  0.00000000
bigcom281             bigcom281  0.00000000
bigcom291             bigcom291  0.00000000
bigcom292             bigcom292  0.00000000
bigcom295             bigcom295  0.00000000
bigcom299             bigcom299  0.00000000
bigcom301             bigcom301  0.00000000
bigcom306             bigcom306  0.00000000
bigcom309             bigcom309  0.00000000
bigcom314             bigcom314  0.00000000
bigcom321             bigcom321  0.00000000
bigcom341             bigcom341  0.00000000
bigcom350             bigcom350  0.00000000
bigcom353             bigcom353  0.00000000
bigcom359             bigcom359  0.00000000
bigcom363             bigcom363  0.00000000
bigcom365             bigcom365  0.00000000
bigcom385             bigcom385  0.00000000
bigcom386             bigcom386  0.00000000
bigcom408             bigcom408  0.00000000
bigcom412             bigcom412  0.00000000
bigcom480             bigcom480  0.00000000
membership_s1     membership_s1  0.00000000
membership_s3     membership_s3  0.00000000
membership_s6     membership_s6  0.00000000
membership_s7     membership_s7  0.00000000
membership_s8     membership_s8  0.00000000
membership_s9     membership_s9  0.00000000
membership_s11   membership_s11  0.00000000
membership_s12   membership_s12  0.00000000
membership_s14   membership_s14  0.00000000
membership_s16   membership_s16  0.00000000
membership_s17   membership_s17  0.00000000
membership_s18   membership_s18  0.00000000
membership_s20   membership_s20  0.00000000
membership_s21   membership_s21  0.00000000
membership_s22   membership_s22  0.00000000
membership_s24   membership_s24  0.00000000
membership_s25   membership_s25  0.00000000
membership_s26   membership_s26  0.00000000
membership_s27   membership_s27  0.00000000
membership_s28   membership_s28  0.00000000
membership_s31   membership_s31  0.00000000
membership_s33   membership_s33  0.00000000
membership_s36   membership_s36  0.00000000
membership_s37   membership_s37  0.00000000
[1] "Dataset: low_targets Model RF, run: 6 of 10 2015-06-22 18:41:50"
     |      Out-of-bag   |
Tree |      MSE  %Var(y) |
   1 |  0.02058   211.17 |
   2 |  0.01987   203.93 |
   3 |  0.01946   199.64 |
   4 |  0.01716   176.12 |
   5 |  0.01691   173.49 |
   6 |  0.01605   164.65 |
   7 |  0.01509   154.80 |
   8 |  0.01403   143.95 |
   9 |  0.01397   143.31 |
  10 |  0.01399   143.54 |
  11 |  0.01359   139.42 |
  12 |  0.01318   135.26 |
  13 |  0.01313   134.67 |
  14 |    0.013   133.44 |
  15 |  0.01289   132.27 |
  16 |   0.0128   131.34 |
  17 |   0.0127   130.29 |
  18 |  0.01257   129.00 |
  19 |  0.01245   127.79 |
  20 |  0.01237   126.93 |
  21 |  0.01226   125.83 |
  22 |   0.0122   125.21 |
  23 |  0.01214   124.56 |
  24 |  0.01206   123.70 |
  25 |  0.01186   121.68 |
  26 |  0.01185   121.56 |
  27 |  0.01177   120.78 |
  28 |  0.01164   119.42 |
  29 |  0.01162   119.22 |
  30 |  0.01158   118.84 |
  31 |  0.01158   118.82 |
  32 |  0.01154   118.38 |
  33 |   0.0115   118.04 |
  34 |  0.01146   117.54 |
  35 |   0.0114   116.97 |
  36 |  0.01135   116.46 |
  37 |  0.01134   116.40 |
  38 |   0.0113   116.00 |
  39 |  0.01125   115.41 |
  40 |   0.0112   114.95 |
  41 |  0.01121   115.05 |
  42 |  0.01121   114.99 |
  43 |  0.01116   114.54 |
  44 |  0.01116   114.55 |
  45 |  0.01116   114.46 |
  46 |  0.01114   114.31 |
  47 |  0.01107   113.61 |
  48 |  0.01099   112.81 |
  49 |  0.01098   112.70 |
  50 |  0.01096   112.50 |
  51 |  0.01097   112.60 |
  52 |    0.011   112.90 |
  53 |  0.01098   112.65 |
  54 |  0.01097   112.57 |
  55 |  0.01098   112.62 |
  56 |  0.01095   112.40 |
  57 |  0.01095   112.37 |
  58 |  0.01097   112.51 |
  59 |  0.01097   112.55 |
  60 |  0.01096   112.43 |
  61 |  0.01095   112.40 |
  62 |  0.01095   112.32 |
  63 |  0.01094   112.23 |
  64 |  0.01094   112.25 |
  65 |  0.01089   111.78 |
  66 |  0.01089   111.73 |
  67 |  0.01089   111.75 |
  68 |  0.01087   111.52 |
  69 |  0.01086   111.46 |
  70 |  0.01088   111.69 |
  71 |  0.01088   111.65 |
  72 |  0.01089   111.77 |
  73 |  0.01089   111.78 |
  74 |  0.01088   111.59 |
  75 |  0.01088   111.67 |
  76 |  0.01089   111.77 |
  77 |  0.01088   111.65 |
  78 |  0.01087   111.53 |
  79 |  0.01087   111.52 |
  80 |  0.01087   111.49 |
  81 |  0.01086   111.44 |
  82 |  0.01085   111.35 |
  83 |  0.01083   111.16 |
  84 |  0.01084   111.21 |
  85 |  0.01083   111.13 |
  86 |  0.01083   111.15 |
  87 |  0.01082   111.04 |
  88 |  0.01082   111.04 |
  89 |  0.01081   110.94 |
  90 |  0.01082   110.99 |
  91 |  0.01082   111.01 |
  92 |   0.0108   110.82 |
  93 |  0.01081   110.89 |
  94 |   0.0108   110.80 |
  95 |   0.0108   110.77 |
  96 |  0.01079   110.72 |
  97 |  0.01079   110.67 |
  98 |  0.01079   110.68 |
  99 |  0.01078   110.61 |
 100 |  0.01077   110.55 |
[1] "Random Forest variable coefficients"
                      %IncMSE IncNodePurity
graph0           3.676948e-04  4.993956e-02
graph1           1.123906e-03  2.040821e-01
graph2          -1.708623e-07  1.213599e-01
graph3           7.351209e-04  2.778409e-01
graph4           3.130301e-03  1.556203e-01
graph5           9.327922e-04  3.436658e-01
graph6           5.348919e-04  2.222939e-01
graph7           8.031514e-05  9.179612e-02
graph8           5.583787e-05  1.535212e-03
graph9           8.793834e-04  2.564254e-01
graph10          1.208347e-03  3.924980e-01
graph11          7.228390e-04  2.754320e-01
graph12          1.341732e-03  2.839693e-01
graph13          2.077481e-03  3.185375e-01
graph14          1.082127e-03  2.954025e-01
graph15          1.532900e-03  1.494521e-01
graph16          1.625111e-03  3.461884e-01
graph17          1.009693e-03  2.180172e-01
graph18          1.385053e-04  7.792866e-02
graph19          6.966583e-04  3.718983e-01
graph20          1.264124e-03  3.873075e-01
graph21          1.113884e-03  3.531966e-01
graph22          2.315757e-04  1.019946e-01
graph23          8.904025e-04  4.490910e-01
graph24          9.007784e-04  1.001400e-01
graph25          3.362719e-04  1.197901e-01
graph26          1.252078e-04  6.840262e-02
graph27          0.000000e+00  9.540979e-20
graph28          0.000000e+00  4.553649e-20
graph29          0.000000e+00  0.000000e+00
orbit0           1.971353e-04  7.609283e-02
orbit1           3.427495e-03  2.807360e-01
orbit2           1.965913e-05  1.113898e-01
orbit3           3.189866e-05  1.424230e-01
orbit4           6.120549e-04  5.098084e-01
orbit5           2.563933e-03  3.289375e-01
orbit6           2.028539e-03  3.729453e-01
orbit7           5.953328e-06  5.822832e-02
orbit8           4.579719e-04  2.360804e-01
orbit9           9.652166e-04  1.842182e-01
orbit10          1.633204e-04  1.437929e-01
orbit11          4.185023e-05  2.840475e-01
orbit12          3.304062e-05  1.166337e-01
orbit13         -5.321413e-06  7.836045e-04
orbit14          0.000000e+00  7.589415e-20
orbit15          3.316027e-03  4.264534e-01
orbit16          7.197435e-04  5.075083e-01
orbit17          1.260919e-03  3.819695e-01
orbit18          1.374115e-03  7.939456e-01
orbit19          2.163292e-03  3.141556e-01
orbit20          1.281265e-03  2.449889e-01
orbit21          2.220252e-04  1.264487e-01
orbit22          2.359305e-03  2.835712e-01
orbit23          7.311905e-05  3.558130e-02
orbit24          1.354844e-03  2.828555e-01
orbit25          5.290445e-05  2.022606e-01
orbit26          7.080490e-04  1.220742e-01
orbit27          2.874428e-03  3.965071e-01
orbit28          2.698171e-03  4.571623e-01
orbit29          3.811073e-04  7.795584e-02
orbit30          7.151973e-04  2.036545e-01
orbit31          7.882297e-04  2.057206e-01
orbit32          7.643108e-04  2.253238e-01
orbit33          9.056689e-06  4.710196e-02
orbit34          1.713740e-03  3.610206e-01
orbit35          1.988532e-03  3.550591e-01
orbit36          3.077119e-04  5.232174e-01
orbit37          1.747343e-04  1.054059e-01
orbit38          4.930901e-04  3.515111e-01
orbit39          8.109096e-04  1.998856e-01
orbit40          1.674091e-04  2.108631e-01
orbit41         -3.402773e-06  6.102947e-02
orbit42          1.023191e-05  1.133885e-01
orbit43          1.337993e-04  9.590229e-02
orbit44          3.789517e-06  1.145749e-01
orbit45          2.189499e-03  3.156041e-01
orbit46          4.587012e-04  1.193453e-01
orbit47          1.358598e-04  1.069491e-01
orbit48          8.228809e-05  2.365876e-01
orbit49          1.537662e-03  4.179351e-01
orbit50          3.962935e-04  1.049298e-01
orbit51          4.204406e-04  2.423022e-01
orbit52          4.592231e-04  8.437725e-02
orbit53          5.111466e-05  3.471093e-01
orbit54          1.120232e-04  5.024003e-02
orbit55          0.000000e+00  2.602085e-20
orbit56          1.003604e-03  4.016908e-01
orbit57          3.452741e-05  9.000000e-03
orbit58          0.000000e+00  3.903128e-20
orbit59          2.106196e-04  5.635842e-02
orbit60          8.514261e-06  5.580307e-02
orbit61         -5.490602e-06  9.696490e-02
orbit62          2.311044e-04  1.947286e-01
orbit63          5.949914e-05  2.216425e-01
orbit64         -2.071285e-06  1.352021e-01
orbit65         -1.345642e-05  2.136858e-02
orbit66          8.594757e-06  5.896780e-02
orbit67          1.311722e-05  9.641468e-03
orbit68          8.628128e-06  1.500000e-02
orbit69          0.000000e+00  1.301043e-20
orbit70          0.000000e+00  1.500000e-02
orbit71          0.000000e+00  0.000000e+00
orbit72          0.000000e+00  0.000000e+00
AP               0.000000e+00  3.332435e-02
bet              1.848354e-03  1.042645e+00
ecc              1.242369e-04  5.060211e-02
eccrad           4.753584e-05  9.461069e-02
close            1.096630e-03  4.257473e-01
constraint       5.630350e-04  2.664288e-01
coreness         9.313942e-04  5.944506e-01
knn              1.233484e-03  4.653994e-01
hubscore         9.085036e-04  3.109074e-01
pagerank         2.893343e-03  2.618003e+00
trans            2.058076e-04  3.515788e-01
evcent           2.082529e-03  2.858682e-01
first            2.438448e-05  3.925021e-02
upto_second      1.903768e-03  3.191641e-01
upto_third       8.080020e-04  3.892706e-01
upto_fourth      2.068520e-03  3.562796e-01
upto_fifth       6.257869e-04  2.418801e-01
upto_sixth       2.029691e-03  3.560197e-01
second           1.190725e-03  2.682701e-01
third            9.312935e-04  3.319728e-01
fourth           4.071477e-03  9.364634e-01
fifth            1.685817e-03  7.034565e-01
sixth            1.031406e-03  3.446898e-01
ratio1           1.235536e-03  4.635319e-01
ratio2           5.324911e-03  1.184308e+00
ratio3           1.061670e-03  9.764019e-01
ratio4           2.948284e-03  3.992696e-01
ratio5           4.000978e-03  2.589126e+00
ratio6           1.729442e-03  3.874632e-01
selfinter        1.243067e-03  4.312432e-01
walktrap_vertex  6.225733e-05  3.019151e-01
bigcom1          2.158882e-05  2.959355e-02
bigcom2          0.000000e+00  0.000000e+00
bigcom3         -1.005610e-05  1.491868e-01
bigcom4         -2.031970e-05  8.776669e-02
bigcom6          0.000000e+00  0.000000e+00
bigcom8          0.000000e+00  1.734723e-20
bigcom9          0.000000e+00  1.734723e-20
bigcom11         0.000000e+00  1.734723e-20
bigcom13         0.000000e+00  1.084202e-20
bigcom15         0.000000e+00  0.000000e+00
bigcom16         0.000000e+00  8.673617e-21
bigcom21         0.000000e+00  2.168404e-21
bigcom22         7.651659e-05  2.456645e-02
bigcom24         0.000000e+00  0.000000e+00
bigcom26         6.527971e-05  1.675581e-01
bigcom28        -3.047751e-05  1.607299e-01
bigcom30        -4.630361e-06  3.784678e-02
bigcom31         0.000000e+00  0.000000e+00
bigcom32         0.000000e+00  1.734723e-20
bigcom33         0.000000e+00  5.551115e-19
bigcom34         0.000000e+00  0.000000e+00
bigcom36         0.000000e+00  8.673617e-21
bigcom37         0.000000e+00  8.673617e-21
bigcom38         0.000000e+00  0.000000e+00
bigcom39         0.000000e+00  0.000000e+00
bigcom40         0.000000e+00  2.602085e-20
bigcom43         0.000000e+00  8.673617e-21
bigcom44         0.000000e+00  1.118897e-18
bigcom46         0.000000e+00  0.000000e+00
bigcom47         0.000000e+00  0.000000e+00
bigcom49         0.000000e+00  8.673617e-21
bigcom50         0.000000e+00  0.000000e+00
bigcom51         0.000000e+00  0.000000e+00
bigcom52         0.000000e+00  8.673617e-21
bigcom54         0.000000e+00  0.000000e+00
bigcom56         0.000000e+00  0.000000e+00
bigcom62         0.000000e+00  0.000000e+00
bigcom66         0.000000e+00  0.000000e+00
bigcom68         0.000000e+00  0.000000e+00
bigcom69         0.000000e+00  1.387779e-19
bigcom71         0.000000e+00  0.000000e+00
bigcom72         0.000000e+00  0.000000e+00
bigcom73         0.000000e+00  0.000000e+00
bigcom74         0.000000e+00  8.673617e-21
bigcom75         0.000000e+00  0.000000e+00
bigcom76         0.000000e+00  0.000000e+00
bigcom77         0.000000e+00  8.673617e-21
bigcom79         0.000000e+00  2.168404e-20
bigcom80         0.000000e+00  2.168404e-21
bigcom82         0.000000e+00  4.336809e-21
bigcom83         0.000000e+00  0.000000e+00
bigcom84         0.000000e+00  0.000000e+00
bigcom85         0.000000e+00  8.673617e-21
bigcom87         0.000000e+00  4.336809e-21
bigcom89         0.000000e+00  0.000000e+00
bigcom91         0.000000e+00  1.734723e-20
bigcom92         0.000000e+00  0.000000e+00
bigcom93         0.000000e+00  0.000000e+00
bigcom96         0.000000e+00  0.000000e+00
bigcom97         0.000000e+00  8.673617e-21
bigcom98         0.000000e+00  0.000000e+00
bigcom99         0.000000e+00  0.000000e+00
bigcom101       -1.268077e-06  3.042497e-01
bigcom104       -3.969325e-05  1.941913e-01
bigcom106        0.000000e+00  0.000000e+00
bigcom109        0.000000e+00  0.000000e+00
bigcom113        0.000000e+00  0.000000e+00
bigcom116        0.000000e+00  1.734723e-20
bigcom120        0.000000e+00  1.734723e-20
bigcom123        0.000000e+00  1.734723e-20
bigcom126        0.000000e+00  0.000000e+00
bigcom127        0.000000e+00  0.000000e+00
bigcom137        0.000000e+00  0.000000e+00
bigcom139        0.000000e+00  0.000000e+00
bigcom140        0.000000e+00  8.673617e-21
bigcom143        0.000000e+00  2.818926e-20
bigcom145        0.000000e+00  8.673617e-21
bigcom146        0.000000e+00  0.000000e+00
bigcom147        0.000000e+00  0.000000e+00
bigcom149        0.000000e+00  0.000000e+00
bigcom153        0.000000e+00  0.000000e+00
bigcom154        0.000000e+00  0.000000e+00
bigcom156        0.000000e+00  0.000000e+00
bigcom157        0.000000e+00  0.000000e+00
bigcom158        0.000000e+00  0.000000e+00
bigcom160        0.000000e+00  0.000000e+00
bigcom161        0.000000e+00  0.000000e+00
bigcom162        0.000000e+00  0.000000e+00
bigcom164        0.000000e+00  0.000000e+00
bigcom166        0.000000e+00  0.000000e+00
bigcom167        0.000000e+00  8.673617e-21
bigcom171        0.000000e+00  0.000000e+00
bigcom173        0.000000e+00  0.000000e+00
bigcom175        0.000000e+00  0.000000e+00
bigcom176        0.000000e+00  0.000000e+00
bigcom177        0.000000e+00  0.000000e+00
bigcom178        2.422132e-05  4.627101e-01
bigcom180        0.000000e+00  8.673617e-21
bigcom181        0.000000e+00  0.000000e+00
bigcom184        0.000000e+00  1.734723e-20
bigcom186        0.000000e+00  1.301043e-20
bigcom187        0.000000e+00  0.000000e+00
bigcom189        0.000000e+00  0.000000e+00
bigcom194        0.000000e+00  0.000000e+00
bigcom195        0.000000e+00  4.336809e-21
bigcom196        0.000000e+00  0.000000e+00
bigcom204        0.000000e+00  8.673617e-21
bigcom205        0.000000e+00  6.505213e-21
bigcom212        0.000000e+00  0.000000e+00
bigcom214        0.000000e+00  0.000000e+00
bigcom222        0.000000e+00  0.000000e+00
bigcom223        0.000000e+00  0.000000e+00
bigcom226        0.000000e+00  5.551115e-19
bigcom227        0.000000e+00  0.000000e+00
bigcom229        0.000000e+00  0.000000e+00
bigcom233        0.000000e+00  0.000000e+00
bigcom236        0.000000e+00  0.000000e+00
bigcom237        0.000000e+00  0.000000e+00
bigcom246        0.000000e+00  1.734723e-20
bigcom248        0.000000e+00  0.000000e+00
bigcom249        0.000000e+00  0.000000e+00
bigcom250        0.000000e+00  8.673617e-21
bigcom254        0.000000e+00  0.000000e+00
bigcom266        0.000000e+00  0.000000e+00
bigcom269        0.000000e+00  8.673617e-21
bigcom272        0.000000e+00  2.602085e-20
bigcom274        0.000000e+00  8.673617e-21
bigcom281        0.000000e+00  0.000000e+00
bigcom291        0.000000e+00  0.000000e+00
bigcom292        0.000000e+00  0.000000e+00
bigcom295        0.000000e+00  0.000000e+00
bigcom299        9.138908e-06  4.639773e-01
bigcom301        0.000000e+00  0.000000e+00
bigcom306        0.000000e+00  0.000000e+00
bigcom309        0.000000e+00  0.000000e+00
bigcom314        0.000000e+00  0.000000e+00
bigcom321        0.000000e+00  0.000000e+00
bigcom341        0.000000e+00  0.000000e+00
bigcom350        0.000000e+00  0.000000e+00
bigcom353        0.000000e+00  0.000000e+00
bigcom359        0.000000e+00  0.000000e+00
bigcom363        0.000000e+00  0.000000e+00
bigcom365        0.000000e+00  0.000000e+00
bigcom385        0.000000e+00  0.000000e+00
bigcom386        0.000000e+00  4.336809e-21
bigcom408        0.000000e+00  0.000000e+00
bigcom412        0.000000e+00  0.000000e+00
bigcom480        0.000000e+00  4.336809e-21
spin_vertex      2.383733e-05  1.900797e-01
membership_s1    2.111904e-05  1.149177e-01
membership_s3    0.000000e+00  2.602085e-20
membership_s4    1.097582e-04  1.022175e-01
membership_s5    7.884979e-05  2.869283e-01
membership_s6    0.000000e+00  8.786749e-03
membership_s7    4.649429e-05  1.481189e-01
membership_s8    0.000000e+00  0.000000e+00
membership_s9    0.000000e+00  8.673617e-21
membership_s11   0.000000e+00  2.602085e-20
membership_s12   0.000000e+00  0.000000e+00
membership_s14  -2.845139e-05  2.527058e-01
membership_s15   7.722447e-05  1.770636e-01
membership_s16   8.487040e-06  4.739172e-02
membership_s17   0.000000e+00  0.000000e+00
membership_s18   0.000000e+00  1.951564e-20
membership_s20   0.000000e+00  1.474515e-19
membership_s21   4.820480e-05  1.998972e-01
membership_s22   0.000000e+00  1.734723e-20
membership_s24   0.000000e+00  0.000000e+00
membership_s25   0.000000e+00  1.084202e-20
membership_s26   0.000000e+00  1.734723e-20
membership_s27   5.724996e-07  8.272949e-04
membership_s28   0.000000e+00  1.951564e-20
membership_s30   2.475067e-05  6.536827e-02
membership_s31   1.142716e-04  7.294594e-02
membership_s32   1.238091e-04  7.775162e-01
membership_s33   0.000000e+00  8.673617e-21
membership_s36   7.454234e-05  7.173660e-02
membership_s37   0.000000e+00  2.168404e-20
V1               4.043056e-04  5.282831e-01
V2               1.296138e-03  1.186365e+00
pdi              6.614011e-06  1.838825e-01
adhesion         6.548917e-03  1.190525e+00
cohesion         6.871755e-03  1.247359e+00
inner            3.119882e-03  9.731874e-01
outer            3.854372e-03  2.033396e+00
ioratio          4.527438e-03  8.626407e-01
comsize          5.745614e-03  1.711270e+00
[1] "Dataset: low_targets Model GLM, run: 6 of 10 2015-06-22 18:43:52"
[1] "glmnet variable coefficients"
                    [,1]          [,2]
(Intercept)     -4.61112 -2.516196e+01
graph0           0.00000  3.339046e-02
graph1           0.00000 -1.533315e-04
graph2           0.00000  2.333424e-04
graph3           0.00000 -1.219603e-05
graph4           0.00000  0.000000e+00
graph5           0.00000  2.869716e-06
graph6           0.00000  6.783445e-05
graph7           0.00000 -5.138129e-03
graph8           0.00000 -6.478827e-01
graph9           0.00000  5.079037e-08
graph10          0.00000  2.231299e-09
graph11          0.00000 -6.696032e-11
graph12          0.00000 -4.006797e-08
graph13          0.00000 -7.712752e-06
graph14          0.00000  7.349951e-08
graph15          0.00000  1.569500e-04
graph16          0.00000 -1.993730e-07
graph17          0.00000  1.713790e-07
graph18          0.00000  1.857797e-04
graph19          0.00000  2.536244e-06
graph20          0.00000  1.401517e-04
graph21          0.00000  2.456763e-04
graph22          0.00000 -6.829758e-05
graph23          0.00000 -2.252757e-04
graph24          0.00000  6.715992e-05
graph25          0.00000 -4.347229e-04
graph26          0.00000  1.719087e-03
graph27          0.00000 -4.841333e-02
graph28          0.00000 -1.074536e-02
graph29          0.00000 -5.658758e-01
orbit0           0.00000  4.544881e-02
orbit1           0.00000 -1.528597e-04
orbit2           0.00000 -5.630988e-02
orbit3           0.00000  5.026893e-04
orbit4           0.00000 -1.015222e-05
orbit5           0.00000 -1.872761e-04
orbit6           0.00000  0.000000e+00
orbit7           0.00000 -1.817497e-01
orbit8           0.00000  9.342327e-06
orbit9           0.00000  1.072213e-04
orbit10          0.00000  0.000000e+00
orbit11          0.00000 -1.224226e-02
orbit12          0.00000 -5.722651e-03
orbit13          0.00000  1.472865e-01
orbit14          0.00000 -6.356945e-01
orbit15          0.00000  2.291224e-07
orbit16          0.00000 -1.561225e-06
orbit17          0.00000 -3.392407e-06
orbit18          0.00000  1.038062e-08
orbit19          0.00000  1.687620e-09
orbit20          0.00000  0.000000e+00
orbit21          0.00000  1.401044e-04
orbit22          0.00000 -5.627229e-11
orbit23          0.00000  1.787794e-01
orbit24          0.00000 -2.273732e-08
orbit25          0.00000  0.000000e+00
orbit26          0.00000 -4.204029e-04
orbit27          0.00000 -6.844218e-06
orbit28          0.00000  4.094871e-05
orbit29          0.00000 -4.562342e-05
orbit30          0.00000  1.109848e-04
orbit31          0.00000  8.549801e-08
orbit32          0.00000  1.437818e-07
orbit33          0.00000 -1.939039e-04
orbit34          0.00000  1.562221e-04
orbit35          0.00000 -4.121062e-06
orbit36          0.00000  6.016922e-05
orbit37          0.00000  6.343145e-07
orbit38          0.00000  2.554889e-03
orbit39          0.00000  3.740552e-06
orbit40          0.00000  0.000000e+00
orbit41          0.00000 -9.136740e-04
orbit42          0.00000  3.938229e-01
orbit43          0.00000  1.835945e-04
orbit44          0.00000  6.106290e-01
orbit45          0.00000  3.841754e-05
orbit46          0.00000 -5.315978e-05
orbit47          0.00000  2.731731e-03
orbit48          0.00000 -9.257867e-04
orbit49          0.00000  1.338451e-04
orbit50          0.00000 -1.270508e-02
orbit51          0.00000  2.103539e-04
orbit52          0.00000  1.916128e-04
orbit53          0.00000 -9.032361e-04
orbit54          0.00000 -6.922851e-05
orbit55          0.00000 -2.440238e+00
orbit56          0.00000 -1.712843e-04
orbit57          0.00000 -1.664950e-03
orbit58          0.00000  1.391926e-02
orbit59          0.00000  1.613691e-04
orbit60          0.00000 -7.441009e-03
orbit61          0.00000  1.914353e-02
orbit62          0.00000 -7.656964e-03
orbit63          0.00000  1.938286e-02
orbit64          0.00000  2.594673e-02
orbit65          0.00000  9.725057e-06
orbit66          0.00000  3.367671e-02
orbit67          0.00000  1.551791e+00
orbit68          0.00000 -4.728698e-02
orbit69          0.00000 -1.198735e+00
orbit70          0.00000 -1.178420e-02
orbit71          0.00000  0.000000e+00
orbit72          0.00000 -5.682093e-01
AP               0.00000 -1.050288e+00
bet              0.00000  7.076116e-05
ecc              0.00000  1.545288e-01
eccrad           0.00000  8.843229e-01
close            0.00000  1.088222e-02
constraint       0.00000 -4.127138e-01
coreness         0.00000  3.068220e-01
knn              0.00000 -5.750569e-04
hubscore         0.00000  6.830149e+01
pagerank         0.00000 -1.569660e+00
trans            0.00000  5.217828e-01
evcent           0.00000  5.583600e+01
first            0.00000  8.492538e-03
upto_second      0.00000 -2.364141e-04
upto_third       0.00000  1.079568e-05
upto_fourth      0.00000  0.000000e+00
upto_fifth       0.00000  9.270230e-05
upto_sixth       0.00000  5.601701e-04
second           0.00000 -2.022055e-04
third            0.00000  7.275575e-05
fourth           0.00000 -2.761417e-05
fifth            0.00000  2.531725e-05
sixth            0.00000  0.000000e+00
ratio1           0.00000 -5.922365e-04
ratio2           0.00000  1.950468e-03
ratio3           0.00000  1.426352e-03
ratio4           0.00000 -1.100349e-03
ratio5           0.00000  0.000000e+00
ratio6           0.00000  8.810790e-05
selfinter        0.00000  5.484823e-01
walktrap_vertex  0.00000 -1.459623e-02
bigcom1          0.00000 -7.863556e-01
bigcom2          0.00000 -8.666776e-01
bigcom3          0.00000  2.043610e-01
bigcom4          0.00000  3.059149e-02
bigcom6          0.00000  0.000000e+00
bigcom8          0.00000 -1.279174e+00
bigcom9          0.00000 -1.148699e+00
bigcom11         0.00000 -1.362187e+00
bigcom13         0.00000 -1.687808e+00
bigcom15         0.00000 -6.976606e-01
bigcom16         0.00000 -2.287442e+00
bigcom21         0.00000 -1.984671e+00
bigcom22         0.00000 -2.620561e-01
bigcom24         0.00000 -3.032458e-01
bigcom26         0.00000  5.595011e-01
bigcom28         0.00000  3.181873e-01
bigcom30         0.00000 -4.967327e-01
bigcom31         0.00000 -1.061817e+00
bigcom32         0.00000 -1.109189e+00
bigcom33         0.00000 -2.972475e-01
bigcom34         0.00000 -1.392219e+00
bigcom36         0.00000 -2.868712e+00
bigcom37         0.00000  0.000000e+00
bigcom38         0.00000 -9.999366e-01
bigcom39         0.00000 -6.776861e-01
bigcom40         0.00000 -4.580812e-01
bigcom43         0.00000 -6.204426e-01
bigcom44         0.00000 -1.823324e+00
bigcom46         0.00000 -1.544642e+00
bigcom47         0.00000 -1.022320e+00
bigcom49         0.00000 -1.370183e+00
bigcom50         0.00000 -1.272909e+00
bigcom51         0.00000 -8.059450e-01
bigcom52         0.00000 -1.129917e+00
bigcom54         0.00000 -6.312227e-01
bigcom56         0.00000 -4.566505e-01
bigcom62         0.00000 -4.810057e-01
bigcom66         0.00000 -1.172718e+00
bigcom68         0.00000 -5.341889e-01
bigcom69         0.00000 -9.971398e-01
bigcom71         0.00000 -4.539583e-01
bigcom72         0.00000 -5.229077e-01
bigcom73         0.00000 -7.382247e-01
bigcom74         0.00000 -1.167767e+00
bigcom75         0.00000 -2.492564e-01
bigcom76         0.00000 -6.080486e-01
bigcom77         0.00000 -1.335643e+00
bigcom79         0.00000 -1.605958e+00
bigcom80         0.00000 -1.465595e+00
bigcom82         0.00000 -1.922546e+00
bigcom83         0.00000  0.000000e+00
bigcom84         0.00000 -2.052194e+00
bigcom85         0.00000 -1.311513e+00
bigcom87         0.00000 -8.260320e-01
bigcom89         0.00000 -1.238698e+00
bigcom91         0.00000 -7.597878e-01
bigcom92         0.00000 -1.146108e+00
bigcom93         0.00000 -3.601416e-01
bigcom96         0.00000 -8.235063e-01
bigcom97         0.00000 -1.740339e+00
bigcom98         0.00000 -1.668694e+00
bigcom99         0.00000 -1.507701e+00
bigcom101        0.00000  3.229409e+00
bigcom104        0.00000  1.555185e+00
bigcom106        0.00000 -8.488105e-01
bigcom109        0.00000 -8.611379e-01
bigcom113        0.00000 -2.266952e+00
bigcom116        0.00000 -8.926108e-01
bigcom120        0.00000 -1.001061e+00
bigcom123        0.00000 -1.009026e+00
bigcom126        0.00000 -6.664973e-01
bigcom127        0.00000 -1.714588e+00
bigcom137        0.00000 -7.838414e-01
bigcom139        0.00000 -4.863640e-01
bigcom140        0.00000 -2.495066e+00
bigcom143        0.00000 -1.164122e+00
bigcom145        0.00000 -2.983798e-01
bigcom146        0.00000 -1.537358e+00
bigcom147        0.00000 -8.865019e-01
bigcom149        0.00000  0.000000e+00
bigcom153        0.00000 -6.372522e-01
bigcom154        0.00000 -7.801122e-01
bigcom156        0.00000 -4.721086e-01
bigcom157        0.00000  0.000000e+00
bigcom158        0.00000 -1.336784e+00
bigcom160        0.00000 -6.618789e-01
bigcom161        0.00000 -9.445447e-01
bigcom162        0.00000 -6.084588e-01
bigcom164        0.00000 -9.079367e-01
bigcom166        0.00000 -4.663057e-01
bigcom167        0.00000 -1.904879e+00
bigcom171        0.00000 -8.169877e-01
bigcom173        0.00000 -6.428531e-01
bigcom175        0.00000 -2.025233e-01
bigcom176        0.00000 -8.447985e-01
bigcom177        0.00000 -2.750497e-01
bigcom178        0.00000  2.300287e+00
bigcom180        0.00000 -1.055751e+00
bigcom181        0.00000 -8.902751e-01
bigcom184        0.00000 -1.069845e+00
bigcom186        0.00000 -1.614881e+00
bigcom187        0.00000 -3.016412e+00
bigcom189        0.00000 -1.054023e+00
bigcom194        0.00000 -2.599367e-01
bigcom195        0.00000 -6.002274e-01
bigcom196        0.00000 -1.582277e+00
bigcom204        0.00000 -8.924066e-01
bigcom205        0.00000 -1.129487e+00
bigcom212        0.00000 -3.494517e-01
bigcom214        0.00000 -5.180637e-01
bigcom222        0.00000 -3.825732e-01
bigcom223        0.00000  0.000000e+00
bigcom226        0.00000 -1.110822e+00
bigcom227        0.00000 -3.685738e-01
bigcom229        0.00000 -4.168248e-01
bigcom233        0.00000 -1.442985e-01
bigcom236        0.00000 -5.082041e-01
bigcom237        0.00000 -3.736084e-01
bigcom246        0.00000 -6.010340e-01
bigcom248        0.00000 -1.306022e+00
bigcom249        0.00000 -7.832970e-01
bigcom250        0.00000 -2.094173e+00
bigcom254        0.00000 -1.132575e+00
bigcom266        0.00000 -1.353535e+00
bigcom269        0.00000 -8.833836e-01
bigcom272        0.00000 -7.771826e-01
bigcom274        0.00000 -4.580801e-01
bigcom281        0.00000 -1.175471e-01
bigcom291        0.00000 -5.938883e-01
bigcom292        0.00000 -4.875728e-01
bigcom295        0.00000 -4.798914e-01
bigcom299        0.00000  3.317151e+00
bigcom301        0.00000 -8.866978e-01
bigcom306        0.00000 -8.868732e-01
bigcom309        0.00000 -1.351948e+00
bigcom314        0.00000  0.000000e+00
bigcom321        0.00000 -8.251001e-01
bigcom341        0.00000 -9.720926e-01
bigcom350        0.00000  0.000000e+00
bigcom353        0.00000 -4.125290e-01
bigcom359        0.00000 -1.549326e+00
bigcom363        0.00000  0.000000e+00
bigcom365        0.00000 -1.232752e+00
bigcom385        0.00000 -1.138726e+00
bigcom386        0.00000 -9.408968e-03
bigcom408        0.00000 -5.313359e-01
bigcom412        0.00000 -9.116585e-01
bigcom480        0.00000 -3.744752e-01
spin_vertex      0.00000  5.524106e-01
membership_s1    0.00000 -4.717418e-01
membership_s3    0.00000 -3.176550e+00
membership_s4    0.00000  2.869546e-01
membership_s5    0.00000 -1.727405e-01
membership_s6    0.00000 -5.876537e-01
membership_s7    0.00000 -5.172039e-01
membership_s8    0.00000 -1.606719e+00
membership_s9    0.00000 -1.631341e+00
membership_s11   0.00000 -1.869173e+00
membership_s12   0.00000 -8.595485e-01
membership_s14   0.00000  1.130880e+00
membership_s15   0.00000  9.193155e-01
membership_s16   0.00000  1.024913e+00
membership_s17   0.00000 -1.030801e+00
membership_s18   0.00000 -1.230715e+00
membership_s20   0.00000 -9.012567e-01
membership_s21   0.00000 -9.907841e-02
membership_s22   0.00000 -1.251523e+00
membership_s24   0.00000 -2.504797e+00
membership_s25   0.00000 -1.444397e+00
membership_s26   0.00000 -5.664208e+00
membership_s27   0.00000 -6.361413e-01
membership_s28   0.00000 -2.098964e+00
membership_s30   0.00000  1.149720e-01
membership_s31   0.00000 -2.379350e-01
membership_s32   0.00000  1.392423e+00
membership_s33   0.00000 -5.019499e-01
membership_s36   0.00000 -4.551397e-01
membership_s37   0.00000 -1.405817e+00
V1               0.00000  0.000000e+00
V2               0.00000 -3.488040e-01
pdi              0.00000 -1.136846e+03
adhesion         0.00000  3.608184e-05
cohesion         0.00000 -6.948975e-05
inner            0.00000 -3.984280e-06
outer            0.00000  1.130216e-04
ioratio          0.00000  2.145340e+00
comsize          0.00000  1.243609e-03
[1] "Dataset: low_targets Model GBM, run: 7 of 10 2015-06-22 18:45:27"
Iter   TrainDeviance   ValidDeviance   StepSize   Improve
     1        0.1080            -nan     0.0100    0.0001
     2        0.1065            -nan     0.0100    0.0001
     3        0.1050            -nan     0.0100    0.0001
     4        0.1039            -nan     0.0100    0.0001
     5        0.1029            -nan     0.0100    0.0001
     6        0.1016            -nan     0.0100    0.0002
     7        0.1005            -nan     0.0100    0.0001
     8        0.0996            -nan     0.0100    0.0000
     9        0.0987            -nan     0.0100    0.0001
    10        0.0973            -nan     0.0100    0.0001
    20        0.0892            -nan     0.0100   -0.0000
    40        0.0775            -nan     0.0100    0.0000
    49        0.0732            -nan     0.0100    0.0000

[1] "GBM variable coefficients"
                            var    rel.inf
pagerank               pagerank 9.27847885
ratio5                   ratio5 8.05187262
outer                     outer 5.50399651
comsize                 comsize 4.29463045
ioratio                 ioratio 4.19842689
orbit38                 orbit38 3.58481530
adhesion               adhesion 3.39734253
V1                           V1 3.04277296
bet                         bet 2.77619717
ratio2                   ratio2 2.77305885
inner                     inner 2.72124692
membership_s32   membership_s32 2.67429994
orbit16                 orbit16 2.51785032
fourth                   fourth 2.30630140
cohesion               cohesion 2.27415237
V2                           V2 1.88242916
graph14                 graph14 1.69754832
graph4                   graph4 1.42741079
selfinter             selfinter 1.29872943
constraint           constraint 1.26602621
orbit44                 orbit44 1.24308116
graph1                   graph1 1.21873308
upto_third           upto_third 1.21390396
graph15                 graph15 1.18795154
orbit37                 orbit37 1.15465850
graph16                 graph16 1.07453522
graph13                 graph13 1.05948264
coreness               coreness 1.02779313
orbit36                 orbit36 1.02644101
ratio6                   ratio6 0.96871946
orbit24                 orbit24 0.96279444
orbit30                 orbit30 0.95322821
graph20                 graph20 0.92287487
third                     third 0.88503509
walktrap_vertex walktrap_vertex 0.87598019
orbit48                 orbit48 0.83700915
knn                         knn 0.63945424
orbit62                 orbit62 0.63813138
orbit27                 orbit27 0.59378958
orbit32                 orbit32 0.55511831
fifth                     fifth 0.54717238
graph23                 graph23 0.52951402
orbit21                 orbit21 0.51492276
upto_fifth           upto_fifth 0.50052404
orbit28                 orbit28 0.48809724
orbit18                 orbit18 0.46637225
graph3                   graph3 0.44431714
ratio3                   ratio3 0.43019476
orbit17                 orbit17 0.41584689
membership_s15   membership_s15 0.41237034
spin_vertex         spin_vertex 0.39807056
graph25                 graph25 0.38844238
graph21                 graph21 0.37712616
orbit1                   orbit1 0.37043083
orbit50                 orbit50 0.36393883
orbit26                 orbit26 0.35545209
orbit20                 orbit20 0.34355882
graph17                 graph17 0.32864148
ratio4                   ratio4 0.32559914
graph19                 graph19 0.32150262
bigcom26               bigcom26 0.32070728
ratio1                   ratio1 0.30516580
bigcom28               bigcom28 0.30479485
graph18                 graph18 0.30034373
graph7                   graph7 0.28916216
upto_sixth           upto_sixth 0.27029976
orbit4                   orbit4 0.25208850
orbit46                 orbit46 0.24957690
orbit39                 orbit39 0.23740865
orbit5                   orbit5 0.21265007
hubscore               hubscore 0.20214624
graph10                 graph10 0.19486973
trans                     trans 0.19018844
orbit7                   orbit7 0.18785766
membership_s30   membership_s30 0.18009874
orbit35                 orbit35 0.18002493
orbit49                 orbit49 0.17456429
orbit19                 orbit19 0.16777964
orbit52                 orbit52 0.12690842
orbit45                 orbit45 0.12572394
upto_fourth         upto_fourth 0.12304771
graph12                 graph12 0.12264812
graph6                   graph6 0.10810967
graph11                 graph11 0.09793139
orbit59                 orbit59 0.08442177
orbit56                 orbit56 0.07612275
orbit33                 orbit33 0.06356178
orbit67                 orbit67 0.06041276
orbit66                 orbit66 0.04534627
graph26                 graph26 0.04236730
orbit63                 orbit63 0.04210836
bigcom22               bigcom22 0.04134371
graph9                   graph9 0.03987127
orbit40                 orbit40 0.03948843
membership_s27   membership_s27 0.03928799
membership_s5     membership_s5 0.03927062
graph2                   graph2 0.03597354
pdi                         pdi 0.03552207
upto_second         upto_second 0.03301164
membership_s31   membership_s31 0.01691560
ecc                         ecc 0.01248068
graph0                   graph0 0.00000000
graph5                   graph5 0.00000000
graph8                   graph8 0.00000000
graph22                 graph22 0.00000000
graph24                 graph24 0.00000000
graph27                 graph27 0.00000000
graph28                 graph28 0.00000000
graph29                 graph29 0.00000000
orbit0                   orbit0 0.00000000
orbit2                   orbit2 0.00000000
orbit3                   orbit3 0.00000000
orbit6                   orbit6 0.00000000
orbit8                   orbit8 0.00000000
orbit9                   orbit9 0.00000000
orbit10                 orbit10 0.00000000
orbit11                 orbit11 0.00000000
orbit12                 orbit12 0.00000000
orbit13                 orbit13 0.00000000
orbit14                 orbit14 0.00000000
orbit15                 orbit15 0.00000000
orbit22                 orbit22 0.00000000
orbit23                 orbit23 0.00000000
orbit25                 orbit25 0.00000000
orbit29                 orbit29 0.00000000
orbit31                 orbit31 0.00000000
orbit34                 orbit34 0.00000000
orbit41                 orbit41 0.00000000
orbit42                 orbit42 0.00000000
orbit43                 orbit43 0.00000000
orbit47                 orbit47 0.00000000
orbit51                 orbit51 0.00000000
orbit53                 orbit53 0.00000000
orbit54                 orbit54 0.00000000
orbit55                 orbit55 0.00000000
orbit57                 orbit57 0.00000000
orbit58                 orbit58 0.00000000
orbit60                 orbit60 0.00000000
orbit61                 orbit61 0.00000000
orbit64                 orbit64 0.00000000
orbit65                 orbit65 0.00000000
orbit68                 orbit68 0.00000000
orbit69                 orbit69 0.00000000
orbit70                 orbit70 0.00000000
orbit71                 orbit71 0.00000000
orbit72                 orbit72 0.00000000
AP                           AP 0.00000000
eccrad                   eccrad 0.00000000
close                     close 0.00000000
evcent                   evcent 0.00000000
first                     first 0.00000000
second                   second 0.00000000
sixth                     sixth 0.00000000
bigcom1                 bigcom1 0.00000000
bigcom2                 bigcom2 0.00000000
bigcom3                 bigcom3 0.00000000
bigcom4                 bigcom4 0.00000000
bigcom6                 bigcom6 0.00000000
bigcom8                 bigcom8 0.00000000
bigcom9                 bigcom9 0.00000000
bigcom11               bigcom11 0.00000000
bigcom13               bigcom13 0.00000000
bigcom15               bigcom15 0.00000000
bigcom16               bigcom16 0.00000000
bigcom21               bigcom21 0.00000000
bigcom24               bigcom24 0.00000000
bigcom30               bigcom30 0.00000000
bigcom31               bigcom31 0.00000000
bigcom32               bigcom32 0.00000000
bigcom33               bigcom33 0.00000000
bigcom34               bigcom34 0.00000000
bigcom36               bigcom36 0.00000000
bigcom37               bigcom37 0.00000000
bigcom38               bigcom38 0.00000000
bigcom39               bigcom39 0.00000000
bigcom40               bigcom40 0.00000000
bigcom43               bigcom43 0.00000000
bigcom44               bigcom44 0.00000000
bigcom46               bigcom46 0.00000000
bigcom47               bigcom47 0.00000000
bigcom49               bigcom49 0.00000000
bigcom50               bigcom50 0.00000000
bigcom51               bigcom51 0.00000000
bigcom52               bigcom52 0.00000000
bigcom54               bigcom54 0.00000000
bigcom56               bigcom56 0.00000000
bigcom62               bigcom62 0.00000000
bigcom66               bigcom66 0.00000000
bigcom68               bigcom68 0.00000000
bigcom69               bigcom69 0.00000000
bigcom71               bigcom71 0.00000000
bigcom72               bigcom72 0.00000000
bigcom73               bigcom73 0.00000000
bigcom74               bigcom74 0.00000000
bigcom75               bigcom75 0.00000000
bigcom76               bigcom76 0.00000000
bigcom77               bigcom77 0.00000000
bigcom79               bigcom79 0.00000000
bigcom80               bigcom80 0.00000000
bigcom82               bigcom82 0.00000000
bigcom83               bigcom83 0.00000000
bigcom84               bigcom84 0.00000000
bigcom85               bigcom85 0.00000000
bigcom87               bigcom87 0.00000000
bigcom89               bigcom89 0.00000000
bigcom91               bigcom91 0.00000000
bigcom92               bigcom92 0.00000000
bigcom93               bigcom93 0.00000000
bigcom96               bigcom96 0.00000000
bigcom97               bigcom97 0.00000000
bigcom98               bigcom98 0.00000000
bigcom99               bigcom99 0.00000000
bigcom101             bigcom101 0.00000000
bigcom104             bigcom104 0.00000000
bigcom106             bigcom106 0.00000000
bigcom109             bigcom109 0.00000000
bigcom113             bigcom113 0.00000000
bigcom116             bigcom116 0.00000000
bigcom120             bigcom120 0.00000000
bigcom123             bigcom123 0.00000000
bigcom126             bigcom126 0.00000000
bigcom127             bigcom127 0.00000000
bigcom137             bigcom137 0.00000000
bigcom139             bigcom139 0.00000000
bigcom140             bigcom140 0.00000000
bigcom143             bigcom143 0.00000000
bigcom145             bigcom145 0.00000000
bigcom146             bigcom146 0.00000000
bigcom147             bigcom147 0.00000000
bigcom149             bigcom149 0.00000000
bigcom153             bigcom153 0.00000000
bigcom154             bigcom154 0.00000000
bigcom156             bigcom156 0.00000000
bigcom157             bigcom157 0.00000000
bigcom158             bigcom158 0.00000000
bigcom160             bigcom160 0.00000000
bigcom161             bigcom161 0.00000000
bigcom162             bigcom162 0.00000000
bigcom164             bigcom164 0.00000000
bigcom166             bigcom166 0.00000000
bigcom167             bigcom167 0.00000000
bigcom171             bigcom171 0.00000000
bigcom173             bigcom173 0.00000000
bigcom175             bigcom175 0.00000000
bigcom176             bigcom176 0.00000000
bigcom177             bigcom177 0.00000000
bigcom178             bigcom178 0.00000000
bigcom180             bigcom180 0.00000000
bigcom181             bigcom181 0.00000000
bigcom184             bigcom184 0.00000000
bigcom186             bigcom186 0.00000000
bigcom187             bigcom187 0.00000000
bigcom189             bigcom189 0.00000000
bigcom194             bigcom194 0.00000000
bigcom195             bigcom195 0.00000000
bigcom196             bigcom196 0.00000000
bigcom204             bigcom204 0.00000000
bigcom205             bigcom205 0.00000000
bigcom212             bigcom212 0.00000000
bigcom214             bigcom214 0.00000000
bigcom222             bigcom222 0.00000000
bigcom223             bigcom223 0.00000000
bigcom226             bigcom226 0.00000000
bigcom227             bigcom227 0.00000000
bigcom229             bigcom229 0.00000000
bigcom233             bigcom233 0.00000000
bigcom236             bigcom236 0.00000000
bigcom237             bigcom237 0.00000000
bigcom246             bigcom246 0.00000000
bigcom248             bigcom248 0.00000000
bigcom249             bigcom249 0.00000000
bigcom250             bigcom250 0.00000000
bigcom254             bigcom254 0.00000000
bigcom266             bigcom266 0.00000000
bigcom269             bigcom269 0.00000000
bigcom272             bigcom272 0.00000000
bigcom274             bigcom274 0.00000000
bigcom281             bigcom281 0.00000000
bigcom291             bigcom291 0.00000000
bigcom292             bigcom292 0.00000000
bigcom295             bigcom295 0.00000000
bigcom299             bigcom299 0.00000000
bigcom301             bigcom301 0.00000000
bigcom306             bigcom306 0.00000000
bigcom309             bigcom309 0.00000000
bigcom314             bigcom314 0.00000000
bigcom321             bigcom321 0.00000000
bigcom341             bigcom341 0.00000000
bigcom350             bigcom350 0.00000000
bigcom353             bigcom353 0.00000000
bigcom359             bigcom359 0.00000000
bigcom363             bigcom363 0.00000000
bigcom365             bigcom365 0.00000000
bigcom385             bigcom385 0.00000000
bigcom386             bigcom386 0.00000000
bigcom408             bigcom408 0.00000000
bigcom412             bigcom412 0.00000000
bigcom480             bigcom480 0.00000000
membership_s1     membership_s1 0.00000000
membership_s3     membership_s3 0.00000000
membership_s4     membership_s4 0.00000000
membership_s6     membership_s6 0.00000000
membership_s7     membership_s7 0.00000000
membership_s8     membership_s8 0.00000000
membership_s9     membership_s9 0.00000000
membership_s11   membership_s11 0.00000000
membership_s12   membership_s12 0.00000000
membership_s14   membership_s14 0.00000000
membership_s16   membership_s16 0.00000000
membership_s17   membership_s17 0.00000000
membership_s18   membership_s18 0.00000000
membership_s20   membership_s20 0.00000000
membership_s21   membership_s21 0.00000000
membership_s22   membership_s22 0.00000000
membership_s24   membership_s24 0.00000000
membership_s25   membership_s25 0.00000000
membership_s26   membership_s26 0.00000000
membership_s28   membership_s28 0.00000000
membership_s33   membership_s33 0.00000000
membership_s36   membership_s36 0.00000000
membership_s37   membership_s37 0.00000000
[1] "Dataset: low_targets Model RF, run: 7 of 10 2015-06-22 18:45:58"
     |      Out-of-bag   |
Tree |      MSE  %Var(y) |
   1 |  0.01585   164.24 |
   2 |  0.01745   180.78 |
   3 |  0.01957   202.78 |
   4 |  0.01702   176.32 |
   5 |  0.01517   157.16 |
   6 |  0.01507   156.18 |
   7 |  0.01408   145.92 |
   8 |  0.01362   141.16 |
   9 |  0.01284   133.04 |
  10 |   0.0127   131.56 |
  11 |   0.0129   133.68 |
  12 |  0.01265   131.06 |
  13 |  0.01246   129.09 |
  14 |  0.01228   127.24 |
  15 |  0.01208   125.15 |
  16 |  0.01175   121.72 |
  17 |  0.01167   120.92 |
  18 |  0.01157   119.92 |
  19 |  0.01141   118.26 |
  20 |  0.01142   118.32 |
  21 |  0.01143   118.45 |
  22 |  0.01143   118.45 |
  23 |  0.01137   117.78 |
  24 |  0.01139   117.97 |
  25 |  0.01133   117.41 |
  26 |   0.0113   117.13 |
  27 |  0.01123   116.33 |
  28 |  0.01118   115.86 |
  29 |  0.01116   115.68 |
  30 |  0.01109   114.92 |
  31 |  0.01108   114.77 |
  32 |   0.0111   114.98 |
  33 |  0.01113   115.32 |
  34 |  0.01103   114.33 |
  35 |  0.01101   114.06 |
  36 |  0.01099   113.86 |
  37 |  0.01098   113.78 |
  38 |  0.01091   113.04 |
  39 |  0.01089   112.85 |
  40 |  0.01088   112.70 |
  41 |  0.01085   112.39 |
  42 |  0.01086   112.53 |
  43 |  0.01084   112.34 |
  44 |  0.01083   112.27 |
  45 |  0.01085   112.38 |
  46 |  0.01081   112.00 |
  47 |  0.01079   111.81 |
  48 |  0.01076   111.51 |
  49 |  0.01073   111.22 |
  50 |  0.01074   111.25 |
  51 |  0.01076   111.45 |
  52 |  0.01077   111.64 |
  53 |  0.01078   111.66 |
  54 |  0.01083   112.17 |
  55 |  0.01082   112.14 |
  56 |  0.01082   112.10 |
  57 |  0.01081   111.98 |
  58 |  0.01079   111.79 |
  59 |  0.01076   111.49 |
  60 |  0.01078   111.69 |
  61 |  0.01077   111.60 |
  62 |  0.01076   111.50 |
  63 |  0.01076   111.47 |
  64 |  0.01075   111.38 |
  65 |  0.01076   111.52 |
  66 |  0.01078   111.65 |
  67 |  0.01077   111.57 |
  68 |  0.01073   111.20 |
  69 |  0.01073   111.18 |
  70 |  0.01072   111.09 |
  71 |  0.01071   110.93 |
  72 |  0.01069   110.75 |
  73 |  0.01068   110.67 |
  74 |  0.01068   110.65 |
  75 |  0.01069   110.74 |
  76 |   0.0107   110.86 |
  77 |  0.01069   110.74 |
  78 |  0.01069   110.81 |
  79 |   0.0107   110.85 |
  80 |  0.01068   110.71 |
  81 |  0.01068   110.62 |
  82 |  0.01067   110.57 |
  83 |  0.01068   110.68 |
  84 |  0.01068   110.67 |
  85 |  0.01068   110.66 |
  86 |  0.01068   110.67 |
  87 |  0.01067   110.57 |
  88 |  0.01066   110.41 |
  89 |  0.01064   110.24 |
  90 |  0.01064   110.27 |
  91 |  0.01062   110.08 |
  92 |  0.01063   110.16 |
  93 |  0.01063   110.19 |
  94 |  0.01064   110.24 |
  95 |  0.01063   110.17 |
  96 |  0.01063   110.15 |
  97 |  0.01063   110.18 |
  98 |  0.01062   110.06 |
  99 |  0.01061   109.98 |
 100 |  0.01061   109.92 |
[1] "Random Forest variable coefficients"
                      %IncMSE IncNodePurity
graph0           5.350178e-04  1.075668e-01
graph1           2.066942e-03  2.592931e-01
graph2           5.458466e-06  3.516507e-02
graph3           6.364868e-04  3.629533e-01
graph4           3.802785e-03  2.960806e-01
graph5           4.165097e-04  2.020710e-01
graph6           2.236469e-03  3.343536e-01
graph7           1.140692e-05  7.172712e-02
graph8           0.000000e+00  3.038961e-02
graph9           1.182095e-03  2.656284e-01
graph10          2.030249e-03  2.867710e-01
graph11          2.826167e-03  3.299660e-01
graph12          2.011352e-03  3.525107e-01
graph13          2.363347e-03  4.312276e-01
graph14          1.991871e-03  3.073053e-01
graph15          1.738431e-03  4.265842e-01
graph16          4.939182e-03  2.526940e-01
graph17          1.997530e-04  1.284405e-01
graph18          5.423874e-04  5.770873e-02
graph19          5.855164e-04  1.972929e-01
graph20          1.393843e-03  3.176159e-01
graph21          3.984496e-04  2.881770e-01
graph22          1.735730e-05  9.891451e-02
graph23          1.007750e-03  3.709574e-01
graph24          2.984419e-04  2.433653e-02
graph25          7.166639e-04  1.184228e-01
graph26          5.232953e-05  5.246215e-02
graph27          0.000000e+00  4.336809e-21
graph28          0.000000e+00  5.421011e-20
graph29          0.000000e+00  0.000000e+00
orbit0           2.082165e-05  3.254841e-02
orbit1           4.653004e-03  4.196919e-01
orbit2           3.145749e-05  8.094135e-02
orbit3           3.891622e-05  7.102847e-02
orbit4           9.174730e-04  4.873009e-01
orbit5           1.278151e-03  2.756824e-01
orbit6           4.218177e-03  3.559810e-01
orbit7           2.028804e-05  8.369582e-02
orbit8           8.617417e-04  3.118251e-01
orbit9           9.971509e-04  2.545532e-01
orbit10          5.745115e-05  1.124720e-01
orbit11          2.033057e-04  4.097273e-01
orbit12          2.615519e-05  9.393939e-04
orbit13          4.089496e-05  1.135352e-01
orbit14          0.000000e+00  8.333333e-03
orbit15          5.603461e-04  2.742218e-01
orbit16          2.159549e-03  5.818724e-01
orbit17          1.487984e-03  2.711730e-01
orbit18          1.329465e-03  6.159461e-01
orbit19          1.512726e-03  3.176094e-01
orbit20          1.641949e-03  1.986022e-01
orbit21          2.834880e-04  2.152494e-01
orbit22          2.393778e-03  3.075665e-01
orbit23          9.561556e-06  2.788906e-02
orbit24          1.489640e-03  3.900519e-01
orbit25          8.762232e-04  2.902685e-01
orbit26          2.641402e-04  1.432492e-01
orbit27          3.354196e-03  4.513263e-01
orbit28          1.552048e-03  3.403008e-01
orbit29          3.269663e-04  2.048070e-01
orbit30          3.539869e-04  1.565326e-01
orbit31          1.700122e-04  1.102442e-01
orbit32          5.282553e-04  1.501879e-01
orbit33         -1.747179e-05  1.024811e-01
orbit34          1.499285e-03  3.701080e-01
orbit35          7.603431e-03  2.992046e-01
orbit36          2.949076e-04  3.234489e-01
orbit37          7.550644e-04  1.503640e-01
orbit38          8.926685e-04  3.222661e-01
orbit39          3.224519e-03  2.194182e-01
orbit40          2.175553e-05  9.276984e-02
orbit41          2.042074e-04  1.953127e-01
orbit42         -3.288239e-05  1.872966e-01
orbit43          4.296223e-05  1.050121e-01
orbit44          2.720260e-04  2.019786e-01
orbit45          6.977197e-03  3.280343e-01
orbit46          1.131347e-04  1.015127e-01
orbit47          4.734324e-05  9.822521e-02
orbit48          9.916003e-05  1.482662e-01
orbit49          1.218531e-03  3.708974e-01
orbit50          1.049758e-03  9.440300e-02
orbit51          1.021483e-04  1.049076e-01
orbit52          6.318160e-04  1.230351e-01
orbit53          1.389741e-04  5.533573e-02
orbit54          9.826588e-05  5.086189e-02
orbit55          0.000000e+00  1.734723e-20
orbit56          1.417435e-03  3.186572e-01
orbit57          0.000000e+00  1.500000e-02
orbit58          0.000000e+00  1.301043e-20
orbit59          6.089349e-04  8.776513e-02
orbit60          4.842870e-05  1.294007e-01
orbit61          0.000000e+00  2.168404e-20
orbit62          4.815035e-04  1.095505e-01
orbit63          2.314495e-05  2.565531e-01
orbit64          0.000000e+00  4.232143e-02
orbit65          0.000000e+00  2.818926e-20
orbit66          2.313863e-05  3.504465e-02
orbit67          3.815208e-06  4.140316e-02
orbit68          0.000000e+00  5.421011e-21
orbit69          0.000000e+00  0.000000e+00
orbit70          0.000000e+00  1.333333e-02
orbit71          0.000000e+00  4.336809e-21
orbit72          0.000000e+00  0.000000e+00
AP               0.000000e+00  2.059984e-20
bet              1.985784e-03  1.077645e+00
ecc              5.307198e-05  5.545582e-02
eccrad           2.935790e-05  4.203652e-02
close            7.944779e-04  2.056990e-01
constraint       7.975405e-04  4.222846e-01
coreness         4.490639e-04  3.727574e-01
knn              4.215496e-03  2.334910e-01
hubscore         1.962826e-03  4.201673e-01
pagerank         4.299117e-03  2.346331e+00
trans            1.363605e-04  2.257596e-01
evcent           2.474697e-03  2.651189e-01
first            8.714666e-05  7.608235e-02
upto_second      3.147855e-03  2.041721e-01
upto_third       9.604180e-04  3.838035e-01
upto_fourth      7.417909e-04  1.878227e-01
upto_fifth       2.830997e-03  2.960013e-01
upto_sixth       1.882629e-03  3.986934e-01
second           1.850158e-03  2.625878e-01
third            2.888384e-03  4.892257e-01
fourth           4.895619e-03  1.054011e+00
fifth            1.663378e-03  5.251404e-01
sixth            2.794565e-03  4.065558e-01
ratio1           4.190470e-03  4.667205e-01
ratio2           6.592107e-03  1.214014e+00
ratio3           9.798621e-04  9.377400e-01
ratio4           2.962919e-03  4.927542e-01
ratio5           3.607949e-03  2.613507e+00
ratio6           2.509084e-03  6.320461e-01
selfinter        5.039595e-04  4.054741e-01
walktrap_vertex  9.238112e-05  1.648488e-01
bigcom1          9.803719e-06  2.122966e-02
bigcom2          0.000000e+00  0.000000e+00
bigcom3          2.444477e-05  1.243856e-01
bigcom4          1.172626e-05  9.362650e-03
bigcom6          0.000000e+00  0.000000e+00
bigcom8          0.000000e+00  0.000000e+00
bigcom9          0.000000e+00  0.000000e+00
bigcom11         0.000000e+00  0.000000e+00
bigcom13         0.000000e+00  4.336809e-21
bigcom15         0.000000e+00  0.000000e+00
bigcom16         0.000000e+00  0.000000e+00
bigcom21         0.000000e+00  0.000000e+00
bigcom22         1.950343e-04  2.138265e-02
bigcom24         0.000000e+00  0.000000e+00
bigcom26        -2.253558e-05  2.190291e-01
bigcom28        -8.147154e-05  1.252301e-01
bigcom30         2.134728e-05  3.221799e-02
bigcom31         0.000000e+00  4.336809e-21
bigcom32         0.000000e+00  0.000000e+00
bigcom33         0.000000e+00  0.000000e+00
bigcom34         0.000000e+00  0.000000e+00
bigcom36         0.000000e+00  0.000000e+00
bigcom37         0.000000e+00  0.000000e+00
bigcom38         0.000000e+00  0.000000e+00
bigcom39         0.000000e+00  0.000000e+00
bigcom40         0.000000e+00  2.000000e-02
bigcom43         0.000000e+00  0.000000e+00
bigcom44         0.000000e+00  0.000000e+00
bigcom46         0.000000e+00  1.734723e-20
bigcom47         0.000000e+00  0.000000e+00
bigcom49         0.000000e+00  0.000000e+00
bigcom50         0.000000e+00  0.000000e+00
bigcom51         0.000000e+00  0.000000e+00
bigcom52         0.000000e+00  0.000000e+00
bigcom54         0.000000e+00  0.000000e+00
bigcom56         0.000000e+00  0.000000e+00
bigcom62        -2.879627e-06  6.372243e-01
bigcom66         0.000000e+00  0.000000e+00
bigcom68         0.000000e+00  0.000000e+00
bigcom69         0.000000e+00  0.000000e+00
bigcom71         0.000000e+00  0.000000e+00
bigcom72         0.000000e+00  4.163336e-19
bigcom73         0.000000e+00  0.000000e+00
bigcom74         0.000000e+00  0.000000e+00
bigcom75         0.000000e+00  0.000000e+00
bigcom76         0.000000e+00  0.000000e+00
bigcom77         0.000000e+00  0.000000e+00
bigcom79         0.000000e+00  0.000000e+00
bigcom80         0.000000e+00  1.084202e-21
bigcom82         0.000000e+00  0.000000e+00
bigcom83         0.000000e+00  0.000000e+00
bigcom84         0.000000e+00  0.000000e+00
bigcom85         0.000000e+00  0.000000e+00
bigcom87         0.000000e+00  0.000000e+00
bigcom89         0.000000e+00  0.000000e+00
bigcom91         0.000000e+00  0.000000e+00
bigcom92         0.000000e+00  0.000000e+00
bigcom93         0.000000e+00  0.000000e+00
bigcom96         0.000000e+00  0.000000e+00
bigcom97         0.000000e+00  0.000000e+00
bigcom98         0.000000e+00  8.673617e-21
bigcom99         0.000000e+00  0.000000e+00
bigcom101        2.593342e-05  2.802925e-01
bigcom104       -6.847413e-05  2.615519e-01
bigcom106        0.000000e+00  0.000000e+00
bigcom109        0.000000e+00  0.000000e+00
bigcom113        0.000000e+00  0.000000e+00
bigcom116        0.000000e+00  0.000000e+00
bigcom120        0.000000e+00  0.000000e+00
bigcom123        0.000000e+00  0.000000e+00
bigcom126        0.000000e+00  0.000000e+00
bigcom127        0.000000e+00  0.000000e+00
bigcom137        0.000000e+00  0.000000e+00
bigcom139        0.000000e+00  2.168404e-21
bigcom140        0.000000e+00  0.000000e+00
bigcom143        2.676842e-05  2.388489e-01
bigcom145        0.000000e+00  0.000000e+00
bigcom146        0.000000e+00  0.000000e+00
bigcom147        0.000000e+00  0.000000e+00
bigcom149        0.000000e+00  0.000000e+00
bigcom153        0.000000e+00  1.084202e-21
bigcom154        0.000000e+00  0.000000e+00
bigcom156        0.000000e+00  0.000000e+00
bigcom157        0.000000e+00  0.000000e+00
bigcom158        0.000000e+00  0.000000e+00
bigcom160        0.000000e+00  0.000000e+00
bigcom161        0.000000e+00  0.000000e+00
bigcom162        0.000000e+00  0.000000e+00
bigcom164        0.000000e+00  0.000000e+00
bigcom166        0.000000e+00  0.000000e+00
bigcom167        0.000000e+00  0.000000e+00
bigcom171        0.000000e+00  0.000000e+00
bigcom173        0.000000e+00  0.000000e+00
bigcom175        0.000000e+00  0.000000e+00
bigcom176        0.000000e+00  0.000000e+00
bigcom177        0.000000e+00  0.000000e+00
bigcom178        1.217580e-05  4.278875e-01
bigcom180        0.000000e+00  0.000000e+00
bigcom181        0.000000e+00  0.000000e+00
bigcom184        0.000000e+00  0.000000e+00
bigcom186        0.000000e+00  0.000000e+00
bigcom187        0.000000e+00  0.000000e+00
bigcom189        0.000000e+00  0.000000e+00
bigcom194        0.000000e+00  0.000000e+00
bigcom195        0.000000e+00  0.000000e+00
bigcom196        3.073282e-20  7.102671e-01
bigcom204        0.000000e+00  0.000000e+00
bigcom205        1.474377e-05  3.305167e-01
bigcom212        0.000000e+00  0.000000e+00
bigcom214        0.000000e+00  0.000000e+00
bigcom222        0.000000e+00  0.000000e+00
bigcom223        0.000000e+00  0.000000e+00
bigcom226        0.000000e+00  0.000000e+00
bigcom227        0.000000e+00  0.000000e+00
bigcom229        0.000000e+00  0.000000e+00
bigcom233        0.000000e+00  0.000000e+00
bigcom236        0.000000e+00  0.000000e+00
bigcom237        0.000000e+00  0.000000e+00
bigcom246        0.000000e+00  0.000000e+00
bigcom248        0.000000e+00  0.000000e+00
bigcom249        0.000000e+00  0.000000e+00
bigcom250        0.000000e+00  0.000000e+00
bigcom254        0.000000e+00  0.000000e+00
bigcom266        0.000000e+00  0.000000e+00
bigcom269        0.000000e+00  0.000000e+00
bigcom272        0.000000e+00  2.168404e-21
bigcom274        0.000000e+00  0.000000e+00
bigcom281        0.000000e+00  0.000000e+00
bigcom291        0.000000e+00  0.000000e+00
bigcom292        0.000000e+00  0.000000e+00
bigcom295        0.000000e+00  0.000000e+00
bigcom299       -2.101448e-05  5.372711e-01
bigcom301        0.000000e+00  0.000000e+00
bigcom306        0.000000e+00  1.734723e-20
bigcom309        0.000000e+00  0.000000e+00
bigcom314        0.000000e+00  0.000000e+00
bigcom321        0.000000e+00  0.000000e+00
bigcom341        0.000000e+00  0.000000e+00
bigcom350        0.000000e+00  0.000000e+00
bigcom353        0.000000e+00  0.000000e+00
bigcom359        0.000000e+00  0.000000e+00
bigcom363        0.000000e+00  0.000000e+00
bigcom365        0.000000e+00  0.000000e+00
bigcom385        0.000000e+00  0.000000e+00
bigcom386        0.000000e+00  0.000000e+00
bigcom408        0.000000e+00  0.000000e+00
bigcom412        0.000000e+00  0.000000e+00
bigcom480        0.000000e+00  0.000000e+00
spin_vertex     -3.880859e-05  1.196107e-01
membership_s1    2.927559e-04  1.808963e-01
membership_s3    0.000000e+00  0.000000e+00
membership_s4    2.037265e-04  1.635839e-01
membership_s5    1.653458e-05  3.980667e-02
membership_s6    5.445012e-06  2.703682e-02
membership_s7    0.000000e+00  3.469447e-20
membership_s8    0.000000e+00  1.734723e-20
membership_s9    0.000000e+00  0.000000e+00
membership_s11   0.000000e+00  0.000000e+00
membership_s12   0.000000e+00  0.000000e+00
membership_s14  -3.495739e-05  2.597494e-01
membership_s15   8.159878e-05  3.510918e-01
membership_s16   2.368910e-05  6.024031e-02
membership_s17   0.000000e+00  0.000000e+00
membership_s18   0.000000e+00  0.000000e+00
membership_s20   0.000000e+00  0.000000e+00
membership_s21   1.612823e-05  2.250293e-01
membership_s22   0.000000e+00  0.000000e+00
membership_s24   0.000000e+00  0.000000e+00
membership_s25   0.000000e+00  0.000000e+00
membership_s26   0.000000e+00  0.000000e+00
membership_s27  -2.807636e-05  4.207341e-02
membership_s28   0.000000e+00  1.084202e-20
membership_s30   5.845196e-05  1.321239e-01
membership_s31   9.455116e-05  1.181657e-01
membership_s32   3.381153e-04  4.244579e-01
membership_s33   0.000000e+00  0.000000e+00
membership_s36   1.267639e-05  1.081064e-01
membership_s37   0.000000e+00  2.168404e-21
V1               3.527222e-03  6.488618e-01
V2               8.187994e-04  1.060243e+00
pdi             -8.798341e-06  1.402014e-01
adhesion         1.136722e-02  1.403138e+00
cohesion         1.140500e-02  1.281158e+00
inner            3.199783e-03  1.336157e+00
outer            3.489143e-03  1.842423e+00
ioratio          3.655986e-03  1.023167e+00
comsize          3.950927e-03  1.401605e+00
[1] "Dataset: low_targets Model GLM, run: 7 of 10 2015-06-22 18:47:49"
[1] "glmnet variable coefficients"
                     [,1]          [,2]
(Intercept)     -4.621108 -2.303484e+01
graph0           0.000000  1.751170e-02
graph1           0.000000 -2.594108e-04
graph2           0.000000  3.970424e-02
graph3           0.000000 -8.217302e-06
graph4           0.000000  0.000000e+00
graph5           0.000000  3.580598e-03
graph6           0.000000  6.208085e-05
graph7           0.000000 -1.423162e-02
graph8           0.000000 -9.806352e-01
graph9           0.000000  1.932516e-08
graph10          0.000000  3.110792e-10
graph11          0.000000 -2.553597e-11
graph12          0.000000  7.793040e-07
graph13          0.000000 -6.439189e-06
graph14          0.000000  4.884885e-08
graph15          0.000000  2.938236e-04
graph16          0.000000 -1.170837e-07
graph17          0.000000 -2.745341e-07
graph18          0.000000  2.313276e-04
graph19          0.000000  0.000000e+00
graph20          0.000000  6.219750e-05
graph21          0.000000  2.614194e-04
graph22          0.000000  0.000000e+00
graph23          0.000000 -2.764187e-04
graph24          0.000000  2.067541e-04
graph25          0.000000 -1.672138e-03
graph26          0.000000  0.000000e+00
graph27          0.000000 -1.109573e-01
graph28          0.000000  8.484706e-04
graph29          0.000000 -1.954761e+00
orbit0           0.000000  3.492000e-02
orbit1           0.000000 -2.534256e-04
orbit2           0.000000 -6.585688e-02
orbit3           0.000000  3.652221e-02
orbit4           0.000000 -5.313586e-06
orbit5           0.000000 -1.361711e-04
orbit6           0.000000  0.000000e+00
orbit7           0.000000 -2.664674e-01
orbit8           0.000000  3.787300e-03
orbit9           0.000000  2.628072e-04
orbit10          0.000000 -1.045052e-04
orbit11          0.000000  1.068491e-01
orbit12          0.000000 -1.469312e-02
orbit13          0.000000  2.241433e-01
orbit14          0.000000 -9.566330e-01
orbit15          0.000000  1.986516e-07
orbit16          0.000000 -5.561723e-07
orbit17          0.000000 -4.200312e-06
orbit18          0.000000 -9.611304e-08
orbit19          0.000000  9.462979e-10
orbit20          0.000000  9.573402e-09
orbit21          0.000000  1.637793e-04
orbit22          0.000000 -2.551738e-11
orbit23          0.000000  2.545278e-01
orbit24          0.000000  9.962003e-07
orbit25          0.000000  1.979983e-07
orbit26          0.000000 -5.026026e-04
orbit27          0.000000 -6.138696e-06
orbit28          0.000000  4.589057e-05
orbit29          0.000000 -3.546921e-05
orbit30          0.000000  1.443538e-04
orbit31          0.000000  4.740320e-08
orbit32          0.000000  1.832903e-07
orbit33          0.000000  1.699447e-01
orbit34          0.000000  2.821940e-04
orbit35          0.000000 -3.593264e-06
orbit36          0.000000  5.792423e-06
orbit37          0.000000  2.170507e-06
orbit38          0.000000  2.061917e-03
orbit39          0.000000 -3.355979e-07
orbit40          0.000000  0.000000e+00
orbit41          0.000000 -2.851187e-03
orbit42          0.000000  2.884564e-01
orbit43          0.000000  2.428610e-04
orbit44          0.000000  5.958738e-01
orbit45          0.000000  0.000000e+00
orbit46          0.000000  2.598863e-05
orbit47          0.000000  9.156140e-04
orbit48          0.000000 -1.946803e-03
orbit49          0.000000  7.315715e-05
orbit50          0.000000 -2.272798e-02
orbit51          0.000000  2.019415e-04
orbit52          0.000000  2.767195e-04
orbit53          0.000000 -1.849515e-02
orbit54          0.000000  0.000000e+00
orbit55          0.000000 -2.287966e+00
orbit56          0.000000 -1.977074e-04
orbit57          0.000000 -2.286084e-03
orbit58          0.000000 -1.458417e-01
orbit59          0.000000  3.583724e-04
orbit60          0.000000 -9.369666e-03
orbit61          0.000000 -9.648899e-01
orbit62          0.000000 -5.495506e-03
orbit63          0.000000  4.644416e-02
orbit64          0.000000  0.000000e+00
orbit65          0.000000 -2.657820e-03
orbit66          0.000000  5.893683e-02
orbit67          0.000000  1.969553e+00
orbit68          0.000000 -1.090691e-01
orbit69          0.000000 -2.234558e-01
orbit70          0.000000  8.741433e-04
orbit71          0.000000  0.000000e+00
orbit72          0.000000 -2.077388e+00
AP               0.000000 -1.093024e+00
bet              0.000000  7.098509e-05
ecc              0.000000  1.713723e-01
eccrad           0.000000  9.891423e-01
close            0.000000  0.000000e+00
constraint       0.000000 -8.649111e-01
coreness         0.000000  2.286828e-01
knn              0.000000 -5.543379e-04
hubscore         0.000000  5.943541e+01
pagerank         0.000000 -1.468997e+00
trans            0.000000  2.602981e-01
evcent           0.000000  3.649430e+01
first            0.000000  9.613258e-06
upto_second      0.000000 -3.405256e-04
upto_third       0.000000  1.066789e-05
upto_fourth      0.000000  0.000000e+00
upto_fifth       0.000000  2.285729e-04
upto_sixth       0.000000  4.756773e-04
second           0.000000 -3.106338e-04
third            0.000000  1.086127e-04
fourth           0.000000 -3.112597e-05
fifth            0.000000  1.326360e-06
sixth            0.000000 -1.772106e-04
ratio1           0.000000 -5.652292e-04
ratio2           0.000000  1.311530e-03
ratio3           0.000000  1.694308e-03
ratio4           0.000000 -8.526795e-03
ratio5           0.000000 -2.522379e-03
ratio6           0.000000  4.169324e-04
selfinter        0.000000  6.117199e-01
walktrap_vertex  0.000000 -3.235518e-02
bigcom1          0.000000 -5.677561e-01
bigcom2          0.000000 -8.968021e-01
bigcom3          0.000000 -3.893591e-01
bigcom4          0.000000  8.814409e-02
bigcom6          0.000000 -5.811385e-01
bigcom8          0.000000 -1.088936e+00
bigcom9          0.000000 -1.260954e+00
bigcom11         0.000000 -1.953151e+00
bigcom13         0.000000 -1.613575e+00
bigcom15         0.000000 -5.956957e-01
bigcom16         0.000000 -1.613891e+00
bigcom21         0.000000 -1.862135e+00
bigcom22         0.000000 -1.729714e-01
bigcom24         0.000000 -3.753748e-01
bigcom26         0.000000  7.973954e-01
bigcom28         0.000000  2.816192e-01
bigcom30         0.000000 -2.697071e-01
bigcom31         0.000000 -9.033701e-01
bigcom32         0.000000 -1.200223e+00
bigcom33         0.000000 -5.246490e-01
bigcom34         0.000000 -8.298814e-01
bigcom36         0.000000 -2.523181e+00
bigcom37         0.000000 -3.164373e-03
bigcom38         0.000000 -1.048562e+00
bigcom39         0.000000 -9.405393e-01
bigcom40         0.000000 -8.830032e-01
bigcom43         0.000000 -4.519831e-01
bigcom44         0.000000 -1.616881e+00
bigcom46         0.000000 -1.880783e+00
bigcom47         0.000000 -1.533422e+00
bigcom49         0.000000 -1.321162e+00
bigcom50         0.000000 -1.166143e+00
bigcom51         0.000000 -1.234371e+00
bigcom52         0.000000 -1.195822e+00
bigcom54         0.000000 -6.401505e-01
bigcom56         0.000000 -4.749921e-01
bigcom62         0.000000  3.709309e+00
bigcom66         0.000000 -1.355936e+00
bigcom68         0.000000 -6.965905e-01
bigcom69         0.000000 -8.739169e-01
bigcom71         0.000000 -7.084309e-01
bigcom72         0.000000 -5.438154e-01
bigcom73         0.000000 -1.024313e+00
bigcom74         0.000000 -1.171830e+00
bigcom75         0.000000 -6.478302e-01
bigcom76         0.000000 -5.235795e-01
bigcom77         0.000000 -1.520044e+00
bigcom79         0.000000 -1.246261e+00
bigcom80         0.000000 -1.666361e+00
bigcom82         0.000000 -1.526000e+00
bigcom83         0.000000  0.000000e+00
bigcom84         0.000000 -1.691651e+00
bigcom85         0.000000 -1.313873e+00
bigcom87         0.000000 -1.139476e+00
bigcom89         0.000000 -9.742066e-01
bigcom91         0.000000 -6.503399e-01
bigcom92         0.000000 -1.011147e+00
bigcom93         0.000000 -2.573334e-01
bigcom96         0.000000 -7.120830e-01
bigcom97         0.000000 -1.527892e+00
bigcom98         0.000000 -1.658974e+00
bigcom99         0.000000 -1.724387e+00
bigcom101        0.000000  3.904379e+00
bigcom104        0.000000  2.002518e+00
bigcom106        0.000000 -1.120147e+00
bigcom109        0.000000 -1.076011e+00
bigcom113        0.000000 -2.116400e+00
bigcom116        0.000000 -1.842601e+00
bigcom120        0.000000 -1.703832e+00
bigcom123        0.000000 -1.506096e+00
bigcom126        0.000000 -7.550533e-01
bigcom127        0.000000 -2.045761e+00
bigcom137        0.000000 -8.982586e-01
bigcom139        0.000000 -1.031325e+00
bigcom140        0.000000 -2.052765e+00
bigcom143        0.000000  2.256838e+00
bigcom145        0.000000 -4.919897e-01
bigcom146        0.000000 -2.494477e+00
bigcom147        0.000000 -1.138227e+00
bigcom149        0.000000  0.000000e+00
bigcom153        0.000000 -8.194107e-01
bigcom154        0.000000 -7.250528e-01
bigcom156        0.000000 -4.829111e-01
bigcom157        0.000000  0.000000e+00
bigcom158        0.000000 -1.317962e+00
bigcom160        0.000000 -9.872269e-01
bigcom161        0.000000 -2.375425e-01
bigcom162        0.000000 -3.830709e-01
bigcom164        0.000000 -1.051953e+00
bigcom166        0.000000  0.000000e+00
bigcom167        0.000000 -1.390195e+00
bigcom171        0.000000 -8.188043e-01
bigcom173        0.000000 -6.278845e-01
bigcom175        0.000000 -3.872982e-01
bigcom176        0.000000 -9.223942e-01
bigcom177        0.000000  0.000000e+00
bigcom178        0.000000  2.609438e+00
bigcom180        0.000000 -9.551805e-02
bigcom181        0.000000 -9.811574e-01
bigcom184        0.000000 -8.810375e-01
bigcom186        0.000000 -1.061153e+00
bigcom187        0.000000 -2.806211e+00
bigcom189        0.000000 -1.141592e+00
bigcom194        0.000000 -5.989310e-02
bigcom195        0.000000 -7.899268e-01
bigcom196        0.000000  2.459439e+00
bigcom204        0.000000 -1.237129e+00
bigcom205        0.000000  2.024149e+00
bigcom212        0.000000 -3.018451e-03
bigcom214        0.000000 -6.225412e-01
bigcom222        0.000000 -5.460006e-01
bigcom223        0.000000  0.000000e+00
bigcom226        0.000000  0.000000e+00
bigcom227        0.000000 -5.894988e-01
bigcom229        0.000000 -6.879282e-01
bigcom233        0.000000 -6.031558e-01
bigcom236        0.000000 -7.743807e-01
bigcom237        0.000000  0.000000e+00
bigcom246        0.000000 -6.891772e-01
bigcom248        0.000000 -1.602137e+00
bigcom249        0.000000 -9.347274e-01
bigcom250        0.000000 -1.777891e+00
bigcom254        0.000000 -1.232745e+00
bigcom266        0.000000 -9.724300e-01
bigcom269        0.000000 -8.264445e-01
bigcom272        0.000000 -7.650162e-01
bigcom274        0.000000 -2.205999e-01
bigcom281        0.000000 -2.140501e-01
bigcom291        0.000000 -7.035926e-01
bigcom292        0.000000 -9.097109e-01
bigcom295        0.000000  0.000000e+00
bigcom299        0.000000  3.465319e+00
bigcom301        0.000000 -2.419956e-01
bigcom306        0.000000 -8.983788e-01
bigcom309        0.000000 -9.315657e-01
bigcom314        0.000000  0.000000e+00
bigcom321        0.000000 -8.433904e-01
bigcom341        0.000000 -1.672264e+00
bigcom350        0.000000  0.000000e+00
bigcom353        0.000000 -4.173290e-01
bigcom359        0.000000 -1.065007e+00
bigcom363        0.000000  0.000000e+00
bigcom365        0.000000 -2.115175e+00
bigcom385        0.000000 -7.524473e-01
bigcom386        0.000000  0.000000e+00
bigcom408        0.000000 -6.052589e-01
bigcom412        0.000000 -8.414122e-01
bigcom480        0.000000 -1.316969e-01
spin_vertex      0.000000  9.476978e-01
membership_s1    0.000000  5.145461e-01
membership_s3    0.000000 -2.626098e+00
membership_s4    0.000000  7.198031e-01
membership_s5    0.000000 -6.477450e-01
membership_s6    0.000000  1.937614e-01
membership_s7    0.000000 -1.665417e+00
membership_s8    0.000000 -1.225263e+00
membership_s9    0.000000 -1.034995e+00
membership_s11   0.000000 -1.548374e+00
membership_s12   0.000000 -4.310490e-01
membership_s14   0.000000  1.696188e+00
membership_s15   0.000000  1.397883e+00
membership_s16   0.000000  1.698107e+00
membership_s17   0.000000 -8.899089e-01
membership_s18   0.000000 -6.729201e-01
membership_s20   0.000000 -5.622351e-01
membership_s21   0.000000  4.028660e-01
membership_s22   0.000000 -8.155703e-01
membership_s24   0.000000 -3.049231e+00
membership_s25   0.000000 -7.650767e-01
membership_s26   0.000000 -4.792419e+00
membership_s27   0.000000 -1.566955e-01
membership_s28   0.000000 -1.424009e+00
membership_s30   0.000000  4.267873e-01
membership_s31   0.000000  2.864406e-01
membership_s32   0.000000  1.500017e+00
membership_s33   0.000000 -2.383590e-01
membership_s36   0.000000 -2.437048e-01
membership_s37   0.000000 -1.055339e+00
V1               0.000000 -4.327728e-03
V2               0.000000 -2.136293e-01
pdi              0.000000 -8.735186e+02
adhesion         0.000000  5.618547e-05
cohesion         0.000000 -1.019975e-04
inner            0.000000  3.807478e-05
outer            0.000000  1.856655e-05
ioratio          0.000000  2.396579e+00
comsize          0.000000  8.659542e-04
[1] "Dataset: low_targets Model GBM, run: 8 of 10 2015-06-22 18:49:13"
Iter   TrainDeviance   ValidDeviance   StepSize   Improve
     1        0.1148            -nan     0.0100    0.0002
     2        0.1135            -nan     0.0100    0.0002
     3        0.1123            -nan     0.0100    0.0001
     4        0.1109            -nan     0.0100    0.0001
     5        0.1095            -nan     0.0100    0.0001
     6        0.1081            -nan     0.0100    0.0003
     7        0.1069            -nan     0.0100   -0.0000
     8        0.1059            -nan     0.0100   -0.0000
     9        0.1047            -nan     0.0100    0.0002
    10        0.1035            -nan     0.0100   -0.0000
    20        0.0937            -nan     0.0100    0.0001
    40        0.0820            -nan     0.0100    0.0000
    49        0.0781            -nan     0.0100    0.0000

[1] "GBM variable coefficients"
                            var     rel.inf
pagerank               pagerank 10.12008602
ratio5                   ratio5  8.06001193
comsize                 comsize  6.88467353
outer                     outer  4.97324825
membership_s32   membership_s32  4.31982671
ratio2                   ratio2  4.02234225
inner                     inner  3.49115979
bet                         bet  3.42114921
ioratio                 ioratio  3.37362101
orbit38                 orbit38  3.11491945
V2                           V2  3.08986286
fourth                   fourth  2.62341527
orbit16                 orbit16  2.26677557
V1                           V1  2.22019847
adhesion               adhesion  1.88822744
graph15                 graph15  1.37799851
cohesion               cohesion  1.34686343
coreness               coreness  1.33507262
ratio1                   ratio1  1.29595454
fifth                     fifth  1.26668581
orbit36                 orbit36  1.23742694
ratio3                   ratio3  1.18262743
graph16                 graph16  1.14561764
graph21                 graph21  1.07269196
graph20                 graph20  1.04955229
graph19                 graph19  1.00951072
orbit44                 orbit44  1.00007943
graph6                   graph6  0.99999229
graph13                 graph13  0.88881280
orbit18                 orbit18  0.77144043
graph2                   graph2  0.74290869
knn                         knn  0.67269874
orbit15                 orbit15  0.66692079
graph12                 graph12  0.65012754
orbit9                   orbit9  0.64293714
orbit31                 orbit31  0.63549439
orbit51                 orbit51  0.62013368
trans                     trans  0.61689184
orbit49                 orbit49  0.59629690
orbit21                 orbit21  0.57477220
close                     close  0.57233388
selfinter             selfinter  0.57090714
upto_sixth           upto_sixth  0.55878497
orbit17                 orbit17  0.51960457
orbit25                 orbit25  0.51178558
orbit37                 orbit37  0.50791665
graph25                 graph25  0.48778579
constraint           constraint  0.47258420
graph9                   graph9  0.46505234
orbit50                 orbit50  0.44082503
orbit20                 orbit20  0.40615809
orbit28                 orbit28  0.39453291
walktrap_vertex walktrap_vertex  0.39346179
orbit19                 orbit19  0.38340058
membership_s15   membership_s15  0.38337873
orbit2                   orbit2  0.38090899
ratio6                   ratio6  0.37730037
bigcom4                 bigcom4  0.35215052
graph5                   graph5  0.31562640
bigcom26               bigcom26  0.29630142
graph3                   graph3  0.26852350
orbit5                   orbit5  0.25580240
orbit46                 orbit46  0.22790585
membership_s30   membership_s30  0.21480529
orbit13                 orbit13  0.16391673
graph4                   graph4  0.16137753
orbit35                 orbit35  0.15083553
ratio4                   ratio4  0.15040322
graph10                 graph10  0.14424332
orbit30                 orbit30  0.14350807
graph17                 graph17  0.14107981
orbit11                 orbit11  0.13910931
graph1                   graph1  0.12667746
graph0                   graph0  0.12283475
graph7                   graph7  0.12021213
orbit32                 orbit32  0.11621473
orbit56                 orbit56  0.10991624
upto_fifth           upto_fifth  0.10595277
bigcom3                 bigcom3  0.10219028
orbit52                 orbit52  0.10162725
orbit24                 orbit24  0.10159776
orbit62                 orbit62  0.10058759
orbit45                 orbit45  0.09961935
orbit66                 orbit66  0.08914126
bigcom22               bigcom22  0.07546336
third                     third  0.05759879
orbit65                 orbit65  0.05598457
orbit27                 orbit27  0.05145850
orbit63                 orbit63  0.04845664
orbit58                 orbit58  0.04308525
orbit47                 orbit47  0.03840022
graph28                 graph28  0.03741105
ecc                         ecc  0.03727437
orbit64                 orbit64  0.03695870
graph8                   graph8  0.00000000
graph11                 graph11  0.00000000
graph14                 graph14  0.00000000
graph18                 graph18  0.00000000
graph22                 graph22  0.00000000
graph23                 graph23  0.00000000
graph24                 graph24  0.00000000
graph26                 graph26  0.00000000
graph27                 graph27  0.00000000
graph29                 graph29  0.00000000
orbit0                   orbit0  0.00000000
orbit1                   orbit1  0.00000000
orbit3                   orbit3  0.00000000
orbit4                   orbit4  0.00000000
orbit6                   orbit6  0.00000000
orbit7                   orbit7  0.00000000
orbit8                   orbit8  0.00000000
orbit10                 orbit10  0.00000000
orbit12                 orbit12  0.00000000
orbit14                 orbit14  0.00000000
orbit22                 orbit22  0.00000000
orbit23                 orbit23  0.00000000
orbit26                 orbit26  0.00000000
orbit29                 orbit29  0.00000000
orbit33                 orbit33  0.00000000
orbit34                 orbit34  0.00000000
orbit39                 orbit39  0.00000000
orbit40                 orbit40  0.00000000
orbit41                 orbit41  0.00000000
orbit42                 orbit42  0.00000000
orbit43                 orbit43  0.00000000
orbit48                 orbit48  0.00000000
orbit53                 orbit53  0.00000000
orbit54                 orbit54  0.00000000
orbit55                 orbit55  0.00000000
orbit57                 orbit57  0.00000000
orbit59                 orbit59  0.00000000
orbit60                 orbit60  0.00000000
orbit61                 orbit61  0.00000000
orbit67                 orbit67  0.00000000
orbit68                 orbit68  0.00000000
orbit69                 orbit69  0.00000000
orbit70                 orbit70  0.00000000
orbit71                 orbit71  0.00000000
orbit72                 orbit72  0.00000000
AP                           AP  0.00000000
eccrad                   eccrad  0.00000000
hubscore               hubscore  0.00000000
evcent                   evcent  0.00000000
first                     first  0.00000000
upto_second         upto_second  0.00000000
upto_third           upto_third  0.00000000
upto_fourth         upto_fourth  0.00000000
second                   second  0.00000000
sixth                     sixth  0.00000000
bigcom1                 bigcom1  0.00000000
bigcom2                 bigcom2  0.00000000
bigcom6                 bigcom6  0.00000000
bigcom8                 bigcom8  0.00000000
bigcom9                 bigcom9  0.00000000
bigcom11               bigcom11  0.00000000
bigcom13               bigcom13  0.00000000
bigcom15               bigcom15  0.00000000
bigcom16               bigcom16  0.00000000
bigcom21               bigcom21  0.00000000
bigcom24               bigcom24  0.00000000
bigcom28               bigcom28  0.00000000
bigcom30               bigcom30  0.00000000
bigcom31               bigcom31  0.00000000
bigcom32               bigcom32  0.00000000
bigcom33               bigcom33  0.00000000
bigcom34               bigcom34  0.00000000
bigcom36               bigcom36  0.00000000
bigcom37               bigcom37  0.00000000
bigcom38               bigcom38  0.00000000
bigcom39               bigcom39  0.00000000
bigcom40               bigcom40  0.00000000
bigcom43               bigcom43  0.00000000
bigcom44               bigcom44  0.00000000
bigcom46               bigcom46  0.00000000
bigcom47               bigcom47  0.00000000
bigcom49               bigcom49  0.00000000
bigcom50               bigcom50  0.00000000
bigcom51               bigcom51  0.00000000
bigcom52               bigcom52  0.00000000
bigcom54               bigcom54  0.00000000
bigcom56               bigcom56  0.00000000
bigcom62               bigcom62  0.00000000
bigcom66               bigcom66  0.00000000
bigcom68               bigcom68  0.00000000
bigcom69               bigcom69  0.00000000
bigcom71               bigcom71  0.00000000
bigcom72               bigcom72  0.00000000
bigcom73               bigcom73  0.00000000
bigcom74               bigcom74  0.00000000
bigcom75               bigcom75  0.00000000
bigcom76               bigcom76  0.00000000
bigcom77               bigcom77  0.00000000
bigcom79               bigcom79  0.00000000
bigcom80               bigcom80  0.00000000
bigcom82               bigcom82  0.00000000
bigcom83               bigcom83  0.00000000
bigcom84               bigcom84  0.00000000
bigcom85               bigcom85  0.00000000
bigcom87               bigcom87  0.00000000
bigcom89               bigcom89  0.00000000
bigcom91               bigcom91  0.00000000
bigcom92               bigcom92  0.00000000
bigcom93               bigcom93  0.00000000
bigcom96               bigcom96  0.00000000
bigcom97               bigcom97  0.00000000
bigcom98               bigcom98  0.00000000
bigcom99               bigcom99  0.00000000
bigcom101             bigcom101  0.00000000
bigcom104             bigcom104  0.00000000
bigcom106             bigcom106  0.00000000
bigcom109             bigcom109  0.00000000
bigcom113             bigcom113  0.00000000
bigcom116             bigcom116  0.00000000
bigcom120             bigcom120  0.00000000
bigcom123             bigcom123  0.00000000
bigcom126             bigcom126  0.00000000
bigcom127             bigcom127  0.00000000
bigcom137             bigcom137  0.00000000
bigcom139             bigcom139  0.00000000
bigcom140             bigcom140  0.00000000
bigcom143             bigcom143  0.00000000
bigcom145             bigcom145  0.00000000
bigcom146             bigcom146  0.00000000
bigcom147             bigcom147  0.00000000
bigcom149             bigcom149  0.00000000
bigcom153             bigcom153  0.00000000
bigcom154             bigcom154  0.00000000
bigcom156             bigcom156  0.00000000
bigcom157             bigcom157  0.00000000
bigcom158             bigcom158  0.00000000
bigcom160             bigcom160  0.00000000
bigcom161             bigcom161  0.00000000
bigcom162             bigcom162  0.00000000
bigcom164             bigcom164  0.00000000
bigcom166             bigcom166  0.00000000
bigcom167             bigcom167  0.00000000
bigcom171             bigcom171  0.00000000
bigcom173             bigcom173  0.00000000
bigcom175             bigcom175  0.00000000
bigcom176             bigcom176  0.00000000
bigcom177             bigcom177  0.00000000
bigcom178             bigcom178  0.00000000
bigcom180             bigcom180  0.00000000
bigcom181             bigcom181  0.00000000
bigcom184             bigcom184  0.00000000
bigcom186             bigcom186  0.00000000
bigcom187             bigcom187  0.00000000
bigcom189             bigcom189  0.00000000
bigcom194             bigcom194  0.00000000
bigcom195             bigcom195  0.00000000
bigcom196             bigcom196  0.00000000
bigcom204             bigcom204  0.00000000
bigcom205             bigcom205  0.00000000
bigcom212             bigcom212  0.00000000
bigcom214             bigcom214  0.00000000
bigcom222             bigcom222  0.00000000
bigcom223             bigcom223  0.00000000
bigcom226             bigcom226  0.00000000
bigcom227             bigcom227  0.00000000
bigcom229             bigcom229  0.00000000
bigcom233             bigcom233  0.00000000
bigcom236             bigcom236  0.00000000
bigcom237             bigcom237  0.00000000
bigcom246             bigcom246  0.00000000
bigcom248             bigcom248  0.00000000
bigcom249             bigcom249  0.00000000
bigcom250             bigcom250  0.00000000
bigcom254             bigcom254  0.00000000
bigcom266             bigcom266  0.00000000
bigcom269             bigcom269  0.00000000
bigcom272             bigcom272  0.00000000
bigcom274             bigcom274  0.00000000
bigcom281             bigcom281  0.00000000
bigcom291             bigcom291  0.00000000
bigcom292             bigcom292  0.00000000
bigcom295             bigcom295  0.00000000
bigcom299             bigcom299  0.00000000
bigcom301             bigcom301  0.00000000
bigcom306             bigcom306  0.00000000
bigcom309             bigcom309  0.00000000
bigcom314             bigcom314  0.00000000
bigcom321             bigcom321  0.00000000
bigcom341             bigcom341  0.00000000
bigcom350             bigcom350  0.00000000
bigcom353             bigcom353  0.00000000
bigcom359             bigcom359  0.00000000
bigcom363             bigcom363  0.00000000
bigcom365             bigcom365  0.00000000
bigcom385             bigcom385  0.00000000
bigcom386             bigcom386  0.00000000
bigcom408             bigcom408  0.00000000
bigcom412             bigcom412  0.00000000
bigcom480             bigcom480  0.00000000
spin_vertex         spin_vertex  0.00000000
membership_s1     membership_s1  0.00000000
membership_s3     membership_s3  0.00000000
membership_s4     membership_s4  0.00000000
membership_s5     membership_s5  0.00000000
membership_s6     membership_s6  0.00000000
membership_s7     membership_s7  0.00000000
membership_s8     membership_s8  0.00000000
membership_s9     membership_s9  0.00000000
membership_s11   membership_s11  0.00000000
membership_s12   membership_s12  0.00000000
membership_s14   membership_s14  0.00000000
membership_s16   membership_s16  0.00000000
membership_s17   membership_s17  0.00000000
membership_s18   membership_s18  0.00000000
membership_s20   membership_s20  0.00000000
membership_s21   membership_s21  0.00000000
membership_s22   membership_s22  0.00000000
membership_s24   membership_s24  0.00000000
membership_s25   membership_s25  0.00000000
membership_s26   membership_s26  0.00000000
membership_s27   membership_s27  0.00000000
membership_s28   membership_s28  0.00000000
membership_s31   membership_s31  0.00000000
membership_s33   membership_s33  0.00000000
membership_s36   membership_s36  0.00000000
membership_s37   membership_s37  0.00000000
pdi                         pdi  0.00000000
[1] "Dataset: low_targets Model RF, run: 8 of 10 2015-06-22 18:49:44"
     |      Out-of-bag   |
Tree |      MSE  %Var(y) |
   1 |  0.01777   171.88 |
   2 |  0.01781   172.32 |
   3 |  0.01672   161.70 |
   4 |  0.01676   162.16 |
   5 |  0.01678   162.34 |
   6 |  0.01625   157.16 |
   7 |  0.01621   156.82 |
   8 |  0.01571   151.99 |
   9 |  0.01494   144.53 |
  10 |  0.01515   146.52 |
  11 |  0.01488   143.95 |
  12 |  0.01429   138.23 |
  13 |  0.01407   136.13 |
  14 |  0.01393   134.74 |
  15 |  0.01375   132.97 |
  16 |  0.01362   131.76 |
  17 |  0.01335   129.12 |
  18 |   0.0133   128.65 |
  19 |  0.01295   125.30 |
  20 |  0.01288   124.55 |
  21 |  0.01286   124.41 |
  22 |  0.01268   122.62 |
  23 |  0.01267   122.57 |
  24 |  0.01253   121.25 |
  25 |  0.01244   120.38 |
  26 |  0.01245   120.42 |
  27 |  0.01238   119.74 |
  28 |  0.01228   118.81 |
  29 |  0.01223   118.34 |
  30 |  0.01222   118.20 |
  31 |  0.01212   117.21 |
  32 |  0.01209   116.96 |
  33 |  0.01208   116.82 |
  34 |  0.01202   116.23 |
  35 |  0.01196   115.67 |
  36 |  0.01188   114.90 |
  37 |  0.01183   114.40 |
  38 |  0.01177   113.87 |
  39 |  0.01174   113.55 |
  40 |  0.01171   113.31 |
  41 |  0.01169   113.10 |
  42 |  0.01166   112.78 |
  43 |  0.01161   112.33 |
  44 |  0.01158   111.98 |
  45 |  0.01157   111.91 |
  46 |  0.01157   111.93 |
  47 |  0.01157   111.88 |
  48 |  0.01151   111.38 |
  49 |   0.0115   111.23 |
  50 |   0.0115   111.21 |
  51 |  0.01144   110.65 |
  52 |  0.01144   110.63 |
  53 |  0.01143   110.56 |
  54 |   0.0114   110.31 |
  55 |  0.01138   110.11 |
  56 |  0.01138   110.05 |
  57 |  0.01137   110.03 |
  58 |  0.01137   109.97 |
  59 |  0.01136   109.91 |
  60 |  0.01133   109.59 |
  61 |  0.01131   109.36 |
  62 |  0.01129   109.25 |
  63 |  0.01131   109.45 |
  64 |   0.0113   109.31 |
  65 |  0.01131   109.39 |
  66 |   0.0113   109.33 |
  67 |  0.01128   109.13 |
  68 |   0.0113   109.33 |
  69 |   0.0113   109.27 |
  70 |  0.01129   109.24 |
  71 |  0.01129   109.20 |
  72 |  0.01131   109.39 |
  73 |  0.01132   109.52 |
  74 |  0.01133   109.64 |
  75 |  0.01134   109.69 |
  76 |  0.01134   109.67 |
  77 |  0.01133   109.58 |
  78 |   0.0113   109.30 |
  79 |   0.0113   109.29 |
  80 |   0.0113   109.29 |
  81 |  0.01129   109.21 |
  82 |  0.01129   109.22 |
  83 |  0.01129   109.23 |
  84 |  0.01128   109.09 |
  85 |  0.01128   109.10 |
  86 |  0.01129   109.24 |
  87 |  0.01128   109.13 |
  88 |  0.01129   109.21 |
  89 |  0.01129   109.23 |
  90 |  0.01129   109.21 |
  91 |  0.01128   109.09 |
  92 |  0.01126   108.90 |
  93 |  0.01126   108.89 |
  94 |  0.01124   108.75 |
  95 |  0.01124   108.76 |
  96 |  0.01123   108.64 |
  97 |  0.01121   108.43 |
  98 |   0.0112   108.31 |
  99 |   0.0112   108.32 |
 100 |   0.0112   108.38 |
[1] "Random Forest variable coefficients"
                      %IncMSE IncNodePurity
graph0           5.128940e-05  2.903402e-02
graph1           3.006160e-03  4.179081e-01
graph2           4.418913e-06  4.323810e-02
graph3           1.657996e-03  7.440674e-01
graph4           3.836353e-03  2.579150e-01
graph5           3.229056e-04  2.715827e-01
graph6           3.132821e-03  4.324860e-01
graph7           7.481755e-05  1.094288e-01
graph8           0.000000e+00  2.281161e-18
graph9           2.450237e-03  3.901569e-01
graph10          1.722959e-03  5.781363e-01
graph11          2.403255e-03  3.166230e-01
graph12          1.411489e-03  3.848190e-01
graph13          2.677075e-03  3.969388e-01
graph14          1.793325e-03  2.830899e-01
graph15          2.034603e-03  3.281352e-01
graph16          4.341303e-03  4.910427e-01
graph17          2.863901e-03  3.227213e-01
graph18          2.901920e-04  1.363597e-01
graph19          3.830678e-03  2.931856e-01
graph20          1.283850e-03  3.114888e-01
graph21          4.879220e-04  3.887910e-01
graph22          5.180279e-05  1.067363e-01
graph23          2.714418e-04  2.717774e-01
graph24          3.861420e-04  6.960065e-02
graph25          1.869783e-04  7.476991e-02
graph26          9.127308e-05  1.403167e-03
graph27          0.000000e+00  4.114547e-18
graph28          0.000000e+00  1.735808e-18
graph29          0.000000e+00  2.797242e-19
orbit0           1.192777e-04  4.886757e-02
orbit1           3.272859e-03  2.729190e-01
orbit2          -3.086726e-05  4.760185e-02
orbit3           0.000000e+00  2.636905e-02
orbit4           9.993673e-04  4.099935e-01
orbit5           2.826497e-03  2.590626e-01
orbit6           9.759320e-04  3.405441e-01
orbit7           3.383012e-06  2.789149e-02
orbit8           9.366635e-04  3.057022e-01
orbit9           2.743730e-03  4.402917e-01
orbit10          5.623903e-04  2.754354e-01
orbit11          2.612768e-04  2.976133e-01
orbit12          4.132667e-05  1.423378e-01
orbit13          6.347786e-06  7.465398e-02
orbit14          0.000000e+00  1.910364e-18
orbit15          2.116236e-03  3.839741e-01
orbit16          1.102940e-03  3.902545e-01
orbit17          4.463447e-03  3.121476e-01
orbit18          2.971461e-03  8.280521e-01
orbit19          1.228226e-03  3.073110e-01
orbit20          1.109587e-03  1.491490e-01
orbit21          2.295980e-04  2.487559e-01
orbit22          2.818797e-03  3.563721e-01
orbit23          1.855500e-05  2.835166e-02
orbit24          2.106622e-03  4.813527e-01
orbit25          6.233984e-04  2.668661e-01
orbit26          3.621041e-04  1.183013e-01
orbit27          5.613664e-03  6.490178e-01
orbit28          1.473971e-03  5.413122e-01
orbit29          6.783512e-04  7.893731e-02
orbit30          7.329914e-04  2.761449e-01
orbit31          3.837519e-03  3.804447e-01
orbit32          1.042243e-03  2.672759e-01
orbit33          1.097348e-05  1.528198e-01
orbit34          2.165850e-03  4.397461e-01
orbit35          4.097666e-03  3.476884e-01
orbit36          2.615203e-04  4.738987e-01
orbit37          3.820843e-04  1.595338e-01
orbit38          1.288453e-03  2.492995e-01
orbit39          2.483144e-03  1.724750e-01
orbit40          8.003008e-04  7.018032e-02
orbit41          6.617569e-05  3.485930e-02
orbit42          1.259583e-04  6.284873e-02
orbit43          4.607149e-04  1.277201e-01
orbit44          9.698631e-05  2.330865e-01
orbit45          4.618232e-03  4.148572e-01
orbit46          2.154255e-04  1.879184e-01
orbit47          5.131807e-05  9.096005e-02
orbit48          2.195872e-05  2.596080e-02
orbit49          1.379644e-03  4.266859e-01
orbit50          3.477743e-04  1.309932e-01
orbit51          1.034173e-03  2.430989e-01
orbit52          6.992326e-04  1.540993e-01
orbit53          3.224148e-05  3.781728e-01
orbit54          2.505535e-04  1.679279e-01
orbit55          0.000000e+00  4.878910e-19
orbit56          2.145523e-03  4.147590e-01
orbit57          0.000000e+00  3.720982e-18
orbit58         -4.372540e-06  8.996599e-03
orbit59          7.153475e-04  4.308582e-02
orbit60         -6.988369e-06  2.529300e-02
orbit61          0.000000e+00  3.187639e-02
orbit62          7.990239e-06  5.364454e-02
orbit63          9.437354e-05  4.521826e-01
orbit64          2.161513e-05  1.166404e-01
orbit65          3.788848e-05  2.765672e-02
orbit66          1.225775e-05  5.980796e-02
orbit67          0.000000e+00  1.355253e-18
orbit68          0.000000e+00  4.514618e-18
orbit69          0.000000e+00  1.084202e-20
orbit70          0.000000e+00  1.805786e-02
orbit71          0.000000e+00  5.009014e-19
orbit72          0.000000e+00  4.293441e-19
AP               0.000000e+00  1.726608e-02
bet              2.306216e-03  1.124984e+00
ecc              2.541024e-05  7.337869e-02
eccrad           7.987081e-05  1.190621e-01
close            3.313221e-03  1.906236e-01
constraint       4.704144e-04  4.399395e-01
coreness         6.264811e-04  4.810069e-01
knn              4.146545e-03  4.430503e-01
hubscore         2.027088e-03  3.616115e-01
pagerank         3.223825e-03  2.113878e+00
trans            2.920750e-04  2.815574e-01
evcent           2.739039e-03  3.951957e-01
first            4.910293e-05  8.412760e-02
upto_second      2.102294e-03  3.620074e-01
upto_third       1.251127e-03  2.862123e-01
upto_fourth      3.166854e-03  3.126238e-01
upto_fifth       3.006786e-03  4.035988e-01
upto_sixth       3.758452e-03  5.056044e-01
second           1.162218e-03  2.901120e-01
third            2.244784e-03  4.140319e-01
fourth           6.433329e-03  1.130056e+00
fifth            2.199363e-03  6.342043e-01
sixth            1.845396e-03  2.903828e-01
ratio1           2.862225e-03  5.818531e-01
ratio2           6.923031e-03  1.426434e+00
ratio3           2.767708e-03  5.666638e-01
ratio4           2.100925e-03  5.433737e-01
ratio5           3.998669e-03  2.137546e+00
ratio6           2.313618e-03  5.252371e-01
selfinter        1.188273e-03  2.504587e-01
walktrap_vertex  1.610447e-04  3.089791e-01
bigcom1          0.000000e+00  2.002521e-18
bigcom2          0.000000e+00  7.719519e-19
bigcom3          1.266015e-04  7.378792e-02
bigcom4          5.253063e-04  1.402009e-01
bigcom6          0.000000e+00  5.594483e-19
bigcom8          0.000000e+00  1.617630e-18
bigcom9          0.000000e+00  3.903128e-20
bigcom11         0.000000e+00  6.418477e-19
bigcom13         0.000000e+00  3.859760e-19
bigcom15         0.000000e+00  3.870602e-19
bigcom16         0.000000e+00  2.894820e-19
bigcom21         0.000000e+00  1.561251e-18
bigcom22         1.872508e-04  5.206742e-02
bigcom24         0.000000e+00  7.806256e-20
bigcom26        -4.649984e-06  1.341993e-01
bigcom28        -1.469298e-04  1.444432e-01
bigcom30         0.000000e+00  8.016941e-02
bigcom31         0.000000e+00  1.192622e-19
bigcom32         0.000000e+00  4.683753e-19
bigcom33         0.000000e+00  1.062518e-19
bigcom34         0.000000e+00  3.556183e-19
bigcom36         0.000000e+00  3.968180e-19
bigcom37         0.000000e+00  1.301043e-20
bigcom38         0.000000e+00  8.294147e-19
bigcom39         0.000000e+00  3.035766e-19
bigcom40        -1.751313e-05  2.183333e-02
bigcom43         0.000000e+00  8.391725e-19
bigcom44         0.000000e+00  8.890458e-20
bigcom46         0.000000e+00  1.123233e-18
bigcom47         0.000000e+00  1.582935e-19
bigcom49         0.000000e+00  1.361758e-18
bigcom50         0.000000e+00  3.469447e-19
bigcom51         0.000000e+00  8.348357e-19
bigcom52         0.000000e+00  4.336809e-21
bigcom54         0.000000e+00  1.405126e-18
bigcom56         0.000000e+00  8.370041e-19
bigcom62        -2.582651e-05  5.404214e-01
bigcom66         0.000000e+00  7.134050e-19
bigcom68         0.000000e+00  2.103352e-19
bigcom69         0.000000e+00  1.340074e-18
bigcom71         0.000000e+00  2.667137e-18
bigcom72         0.000000e+00  9.085614e-19
bigcom73         0.000000e+00  6.635317e-19
bigcom74         0.000000e+00  5.009014e-19
bigcom75         0.000000e+00  1.084202e-19
bigcom76         0.000000e+00  4.119968e-20
bigcom77         0.000000e+00  1.255506e-18
bigcom79         0.000000e+00  1.350000e-02
bigcom80         0.000000e+00  1.112391e-18
bigcom82         0.000000e+00  1.188286e-18
bigcom83         0.000000e+00  2.103352e-19
bigcom84         0.000000e+00  7.676151e-19
bigcom85         0.000000e+00  5.984796e-19
bigcom87         0.000000e+00  8.673617e-21
bigcom89         0.000000e+00  2.168404e-21
bigcom91         0.000000e+00  8.673617e-21
bigcom92         0.000000e+00  1.187201e-18
bigcom93         0.000000e+00  1.040834e-19
bigcom96         0.000000e+00  4.336809e-21
bigcom97         0.000000e+00  1.593777e-19
bigcom98         0.000000e+00  7.654467e-19
bigcom99         0.000000e+00  4.943962e-19
bigcom101        2.212587e-05  3.444862e-01
bigcom104        3.092553e-05  2.341236e-01
bigcom106        0.000000e+00  1.301043e-20
bigcom109        0.000000e+00  1.537399e-18
bigcom113        0.000000e+00  2.168404e-21
bigcom116        0.000000e+00  2.092510e-19
bigcom120        0.000000e+00  1.040834e-19
bigcom123        0.000000e+00  4.185020e-19
bigcom126        0.000000e+00  5.594483e-19
bigcom127        0.000000e+00  0.000000e+00
bigcom137        0.000000e+00  5.572799e-19
bigcom139        0.000000e+00  4.228388e-19
bigcom140        0.000000e+00  6.960578e-19
bigcom143        1.221207e-05  2.559487e-01
bigcom145        0.000000e+00  8.782038e-19
bigcom146        0.000000e+00  6.331741e-19
bigcom147        0.000000e+00  1.255506e-18
bigcom149        0.000000e+00  2.775558e-19
bigcom153        0.000000e+00  1.734723e-20
bigcom154        0.000000e+00  1.199128e-18
bigcom156        0.000000e+00  3.686287e-20
bigcom157        0.000000e+00  5.551115e-19
bigcom158        0.000000e+00  1.084202e-19
bigcom160        0.000000e+00  1.170938e-19
bigcom161        0.000000e+00  2.103352e-19
bigcom162        0.000000e+00  1.113476e-18
bigcom164        0.000000e+00  5.312591e-19
bigcom166        0.000000e+00  1.040834e-18
bigcom167        0.000000e+00  6.136584e-19
bigcom171        0.000000e+00  0.000000e+00
bigcom173        0.000000e+00  1.810618e-18
bigcom175        0.000000e+00  7.155734e-20
bigcom176        0.000000e+00  6.006480e-19
bigcom177        0.000000e+00  5.269223e-19
bigcom178       -3.389051e-05  4.201518e-01
bigcom180        0.000000e+00  8.673617e-21
bigcom181        0.000000e+00  1.409463e-20
bigcom184        0.000000e+00  0.000000e+00
bigcom186        0.000000e+00  8.673617e-21
bigcom187        0.000000e+00  1.301043e-20
bigcom189        0.000000e+00  1.778092e-18
bigcom194        0.000000e+00  5.616167e-19
bigcom195        0.000000e+00  1.082034e-18
bigcom196       -1.738375e-07  6.974117e-01
bigcom204        0.000000e+00  2.180331e-18
bigcom205        1.355184e-05  3.514082e-01
bigcom212        0.000000e+00  7.394259e-19
bigcom214        0.000000e+00  1.082034e-18
bigcom222        0.000000e+00  6.505213e-21
bigcom223        0.000000e+00  0.000000e+00
bigcom226        0.000000e+00  6.505213e-21
bigcom227        0.000000e+00  4.228388e-19
bigcom229        0.000000e+00  4.206704e-19
bigcom233        0.000000e+00  2.168404e-21
bigcom236        0.000000e+00  9.974660e-19
bigcom237        0.000000e+00  0.000000e+00
bigcom246        0.000000e+00  2.493665e-19
bigcom248        0.000000e+00  1.778092e-19
bigcom249        0.000000e+00  2.168404e-21
bigcom250        0.000000e+00  7.155734e-20
bigcom254        0.000000e+00  1.799776e-19
bigcom266        0.000000e+00  6.505213e-21
bigcom269        0.000000e+00  9.779504e-19
bigcom272        0.000000e+00  1.517883e-20
bigcom274        0.000000e+00  1.405126e-18
bigcom281        0.000000e+00  1.387779e-19
bigcom291        0.000000e+00  4.163336e-19
bigcom292        0.000000e+00  2.840610e-19
bigcom295        0.000000e+00  6.505213e-21
bigcom299        0.000000e+00  2.168404e-21
bigcom301        0.000000e+00  7.372575e-20
bigcom306        0.000000e+00  5.290907e-19
bigcom309        0.000000e+00  7.806256e-20
bigcom314        0.000000e+00  2.168404e-21
bigcom321        0.000000e+00  5.659535e-19
bigcom341        0.000000e+00  4.336809e-21
bigcom350        0.000000e+00  5.551115e-19
bigcom353        0.000000e+00  1.389947e-18
bigcom359        0.000000e+00  6.288373e-19
bigcom363        0.000000e+00  6.678685e-19
bigcom365        0.000000e+00  2.146720e-19
bigcom385        0.000000e+00  1.105886e-19
bigcom386        0.000000e+00  4.336809e-21
bigcom408        0.000000e+00  2.231288e-18
bigcom412        0.000000e+00  1.517883e-19
bigcom480        0.000000e+00  2.849283e-18
spin_vertex      8.800405e-05  1.921684e-01
membership_s1    4.117138e-04  2.115015e-01
membership_s3    0.000000e+00  8.868774e-19
membership_s4    1.019553e-04  1.271250e-01
membership_s5    8.408177e-05  1.336726e-01
membership_s6    5.835211e-06  3.959310e-02
membership_s7    1.050466e-05  6.157989e-02
membership_s8    0.000000e+00  1.394284e-18
membership_s9    0.000000e+00  1.272853e-18
membership_s11   0.000000e+00  1.333333e-02
membership_s12   0.000000e+00  2.653043e-18
membership_s14   0.000000e+00  4.336809e-21
membership_s15   2.391722e-05  2.696294e-01
membership_s16   2.599303e-05  6.241542e-02
membership_s17   0.000000e+00  5.681219e-19
membership_s18   0.000000e+00  2.328866e-18
membership_s20   0.000000e+00  1.608956e-18
membership_s21   0.000000e+00  1.631724e-18
membership_s22   0.000000e+00  1.676177e-18
membership_s24   0.000000e+00  1.051676e-18
membership_s25   0.000000e+00  1.238159e-18
membership_s26   0.000000e+00  1.827965e-18
membership_s27   2.809840e-05  6.594887e-02
membership_s28   0.000000e+00  1.691355e-19
membership_s30   8.661628e-05  1.336421e-01
membership_s31   3.573683e-05  1.175219e-02
membership_s32   4.397828e-04  5.871994e-01
membership_s33   0.000000e+00  7.589415e-20
membership_s36   5.828513e-05  6.359774e-02
membership_s37   0.000000e+00  1.862659e-18
V1               2.673930e-03  7.251480e-01
V2               2.780903e-03  1.179389e+00
pdi              4.336513e-06  8.953431e-05
adhesion         6.922042e-03  1.366295e+00
cohesion         4.602522e-03  1.133870e+00
inner            4.748289e-03  1.200100e+00
outer            2.300028e-03  2.274227e+00
ioratio          5.227406e-03  1.088243e+00
comsize          2.751723e-03  1.408976e+00
[1] "Dataset: low_targets Model GLM, run: 8 of 10 2015-06-22 18:54:22"
[1] "glmnet variable coefficients"
                     [,1]          [,2]
(Intercept)     -4.550958 -1.902999e+01
graph0           0.000000  6.830758e-02
graph1           0.000000 -1.432239e-04
graph2           0.000000 -1.486851e-02
graph3           0.000000 -5.325375e-06
graph4           0.000000  0.000000e+00
graph5           0.000000 -1.262453e-04
graph6           0.000000  1.706445e-06
graph7           0.000000 -6.690455e-03
graph8           0.000000 -1.158128e+00
graph9           0.000000  8.703359e-08
graph10          0.000000  1.615908e-09
graph11          0.000000 -4.084720e-11
graph12          0.000000  0.000000e+00
graph13          0.000000 -8.414623e-06
graph14          0.000000  2.660247e-08
graph15          0.000000  1.446927e-04
graph16          0.000000 -3.016500e-07
graph17          0.000000  0.000000e+00
graph18          0.000000  2.583764e-04
graph19          0.000000  9.052592e-06
graph20          0.000000  1.246920e-04
graph21          0.000000  3.703243e-04
graph22          0.000000 -9.659120e-05
graph23          0.000000 -2.906644e-04
graph24          0.000000  5.853870e-09
graph25          0.000000 -4.085255e-04
graph26          0.000000  2.778732e-03
graph27          0.000000 -5.434200e-02
graph28          0.000000  0.000000e+00
graph29          0.000000 -1.139218e+00
orbit0           0.000000  4.124155e-02
orbit1           0.000000 -1.282555e-04
orbit2           0.000000 -6.876928e-02
orbit3           0.000000 -9.217239e-03
orbit4           0.000000 -3.995956e-06
orbit5           0.000000 -9.873410e-05
orbit6           0.000000  0.000000e+00
orbit7           0.000000 -2.535597e-01
orbit8           0.000000 -3.570767e-04
orbit9           0.000000  3.350494e-05
orbit10          0.000000  0.000000e+00
orbit11          0.000000  7.751192e-02
orbit12          0.000000 -6.678556e-03
orbit13          0.000000 -3.064802e-01
orbit14          0.000000 -1.147274e+00
orbit15          0.000000  2.718073e-07
orbit16          0.000000 -1.889031e-06
orbit17          0.000000 -3.649229e-06
orbit18          0.000000  8.650675e-09
orbit19          0.000000  1.866043e-09
orbit20          0.000000 -6.473237e-09
orbit21          0.000000  1.028390e-04
orbit22          0.000000 -4.169512e-11
orbit23          0.000000  3.100486e-01
orbit24          0.000000  3.281757e-08
orbit25          0.000000 -2.640732e-07
orbit26          0.000000 -6.265752e-04
orbit27          0.000000 -9.475562e-06
orbit28          0.000000  6.959997e-05
orbit29          0.000000 -3.440556e-05
orbit30          0.000000  7.080553e-05
orbit31          0.000000  3.368512e-08
orbit32          0.000000  4.819427e-08
orbit33          0.000000  7.939392e-02
orbit34          0.000000  1.212337e-04
orbit35          0.000000 -4.594057e-06
orbit36          0.000000  9.858328e-06
orbit37          0.000000  7.339624e-07
orbit38          0.000000  3.309081e-03
orbit39          0.000000 -1.110430e-07
orbit40          0.000000  0.000000e+00
orbit41          0.000000 -1.285736e-03
orbit42          0.000000  3.929421e-01
orbit43          0.000000  2.597621e-04
orbit44          0.000000  5.982714e-01
orbit45          0.000000  5.508141e-05
orbit46          0.000000 -6.964403e-05
orbit47          0.000000  2.266438e-03
orbit48          0.000000 -8.701455e-04
orbit49          0.000000  1.117769e-04
orbit50          0.000000 -6.880691e-03
orbit51          0.000000  3.462319e-04
orbit52          0.000000  4.258644e-04
orbit53          0.000000 -4.181439e-03
orbit54          0.000000 -9.293063e-05
orbit55          0.000000 -1.240150e+00
orbit56          0.000000 -2.735820e-04
orbit57          0.000000 -1.535792e-06
orbit58          0.000000  1.486108e-01
orbit59          0.000000  1.357925e-05
orbit60          0.000000 -7.113159e-05
orbit61          0.000000  3.528306e-01
orbit62          0.000000 -7.143276e-03
orbit63          0.000000  2.396699e-02
orbit64          0.000000  2.956990e-02
orbit65          0.000000  1.227146e-03
orbit66          0.000000  3.201809e-02
orbit67          0.000000  0.000000e+00
orbit68          0.000000 -5.430815e-02
orbit69          0.000000 -5.280191e-03
orbit70          0.000000  0.000000e+00
orbit71          0.000000  0.000000e+00
orbit72          0.000000 -1.138108e+00
AP               0.000000  1.658833e-01
bet              0.000000  5.138406e-05
ecc              0.000000  7.941320e-02
eccrad           0.000000  4.450263e-01
close            0.000000  1.006407e-02
constraint       0.000000 -1.202706e+00
coreness         0.000000  1.607824e-01
knn              0.000000 -6.268690e-04
hubscore         0.000000  6.852310e+01
pagerank         0.000000 -1.597402e+00
trans            0.000000  4.911582e-01
evcent           0.000000  5.381298e+01
first            0.000000  3.489773e-02
upto_second      0.000000 -1.544148e-04
upto_third       0.000000  2.256139e-06
upto_fourth      0.000000  0.000000e+00
upto_fifth       0.000000  1.332964e-04
upto_sixth       0.000000  5.690416e-04
second           0.000000 -1.245101e-04
third            0.000000  4.907038e-05
fourth           0.000000 -3.438155e-05
fifth            0.000000  1.893455e-05
sixth            0.000000 -4.962255e-06
ratio1           0.000000 -5.939572e-04
ratio2           0.000000  5.160131e-04
ratio3           0.000000  7.280715e-04
ratio4           0.000000 -1.625265e-03
ratio5           0.000000  0.000000e+00
ratio6           0.000000  1.644117e-04
selfinter        0.000000  5.991900e-01
walktrap_vertex  0.000000 -3.497298e-02
bigcom1          0.000000 -2.157774e+00
bigcom2          0.000000 -9.683345e-01
bigcom3          0.000000 -9.212968e-04
bigcom4          0.000000 -8.781753e-03
bigcom6          0.000000 -4.839019e-01
bigcom8          0.000000 -1.456369e+00
bigcom9          0.000000 -1.244961e+00
bigcom11         0.000000 -1.586545e+00
bigcom13         0.000000 -1.619775e+00
bigcom15         0.000000 -8.219523e-01
bigcom16         0.000000 -9.063338e-01
bigcom21         0.000000 -2.033673e+00
bigcom22         0.000000 -4.427776e-01
bigcom24         0.000000 -3.376613e-01
bigcom26         0.000000  5.739355e-01
bigcom28         0.000000  5.927671e-02
bigcom30         0.000000 -4.049185e-01
bigcom31         0.000000 -1.211500e+00
bigcom32         0.000000 -1.295152e+00
bigcom33         0.000000 -7.687732e-01
bigcom34         0.000000 -1.255625e+00
bigcom36         0.000000 -1.492190e+00
bigcom37         0.000000 -3.291738e-03
bigcom38         0.000000 -9.334433e-01
bigcom39         0.000000 -1.043620e+00
bigcom40         0.000000 -6.546402e-01
bigcom43         0.000000 -7.104189e-01
bigcom44         0.000000 -1.849287e+00
bigcom46         0.000000 -1.190340e+00
bigcom47         0.000000 -1.516917e+00
bigcom49         0.000000 -1.440565e+00
bigcom50         0.000000 -1.401034e+00
bigcom51         0.000000 -3.083741e-01
bigcom52         0.000000 -1.169634e+00
bigcom54         0.000000 -8.471782e-01
bigcom56         0.000000 -4.851552e-01
bigcom62         0.000000  3.341475e+00
bigcom66         0.000000 -1.377099e+00
bigcom68         0.000000 -7.676801e-01
bigcom69         0.000000 -1.009721e+00
bigcom71         0.000000 -7.699065e-01
bigcom72         0.000000 -6.678456e-01
bigcom73         0.000000 -1.086586e+00
bigcom74         0.000000 -1.325434e+00
bigcom75         0.000000 -6.846716e-01
bigcom76         0.000000 -7.563315e-01
bigcom77         0.000000 -1.524326e+00
bigcom79         0.000000 -1.587319e+00
bigcom80         0.000000 -1.499078e+00
bigcom82         0.000000 -1.603130e+00
bigcom83         0.000000 -1.021604e-01
bigcom84         0.000000 -1.961240e+00
bigcom85         0.000000 -1.628827e+00
bigcom87         0.000000 -1.244519e+00
bigcom89         0.000000 -1.276499e+00
bigcom91         0.000000 -6.703641e-01
bigcom92         0.000000 -1.192125e+00
bigcom93         0.000000 -1.754495e-01
bigcom96         0.000000 -7.412883e-01
bigcom97         0.000000 -1.341440e+00
bigcom98         0.000000 -1.535223e+00
bigcom99         0.000000 -1.530091e-01
bigcom101        0.000000  3.057978e+00
bigcom104        0.000000  1.386058e+00
bigcom106        0.000000 -1.232360e+00
bigcom109        0.000000 -1.051101e+00
bigcom113        0.000000 -2.014035e+00
bigcom116        0.000000 -1.375416e+00
bigcom120        0.000000 -1.086635e+00
bigcom123        0.000000 -1.213105e+00
bigcom126        0.000000 -1.008981e+00
bigcom127        0.000000 -1.375871e+00
bigcom137        0.000000 -1.071219e+00
bigcom139        0.000000 -1.093385e+00
bigcom140        0.000000 -9.845661e-01
bigcom143        0.000000  2.345826e+00
bigcom145        0.000000 -7.263162e-01
bigcom146        0.000000 -1.892394e+00
bigcom147        0.000000 -8.076142e-01
bigcom149        0.000000  0.000000e+00
bigcom153        0.000000 -9.513991e-01
bigcom154        0.000000 -1.080172e+00
bigcom156        0.000000 -6.189642e-01
bigcom157        0.000000  0.000000e+00
bigcom158        0.000000 -1.683404e-02
bigcom160        0.000000 -1.000837e+00
bigcom161        0.000000 -9.872004e-01
bigcom162        0.000000 -8.275628e-01
bigcom164        0.000000 -9.544944e-01
bigcom166        0.000000 -8.446873e-01
bigcom167        0.000000 -1.856763e+00
bigcom171        0.000000 -9.185142e-01
bigcom173        0.000000 -9.498798e-01
bigcom175        0.000000 -4.390295e-01
bigcom176        0.000000 -1.114698e+00
bigcom177        0.000000 -6.130555e-01
bigcom178        0.000000  2.496746e+00
bigcom180        0.000000 -1.011634e+00
bigcom181        0.000000 -1.127240e+00
bigcom184        0.000000 -1.046066e+00
bigcom186        0.000000 -1.747303e+00
bigcom187        0.000000 -2.398365e+00
bigcom189        0.000000 -3.765618e-02
bigcom194        0.000000 -5.233970e-01
bigcom195        0.000000 -8.892842e-01
bigcom196        0.000000  2.412693e+00
bigcom204        0.000000 -1.175078e+00
bigcom205        0.000000  2.406483e+00
bigcom212        0.000000 -5.390024e-01
bigcom214        0.000000 -6.524999e-01
bigcom222        0.000000 -5.034106e-01
bigcom223        0.000000  0.000000e+00
bigcom226        0.000000 -1.099303e+00
bigcom227        0.000000 -6.624082e-01
bigcom229        0.000000 -9.744579e-01
bigcom233        0.000000 -5.699778e-01
bigcom236        0.000000 -9.888143e-01
bigcom237        0.000000 -3.665326e-03
bigcom246        0.000000 -8.497717e-01
bigcom248        0.000000 -1.292995e+00
bigcom249        0.000000 -1.098712e+00
bigcom250        0.000000 -2.866040e-01
bigcom254        0.000000 -1.312494e+00
bigcom266        0.000000 -1.300507e+00
bigcom269        0.000000 -1.049131e+00
bigcom272        0.000000 -9.172857e-01
bigcom274        0.000000 -3.927042e-01
bigcom281        0.000000 -3.412291e-01
bigcom291        0.000000 -7.177366e-01
bigcom292        0.000000 -9.218759e-01
bigcom295        0.000000 -7.132120e-01
bigcom299        0.000000 -3.959598e-01
bigcom301        0.000000 -9.526241e-01
bigcom306        0.000000 -1.018087e+00
bigcom309        0.000000 -1.347195e+00
bigcom314        0.000000  0.000000e+00
bigcom321        0.000000 -9.727170e-01
bigcom341        0.000000 -8.386709e-01
bigcom350        0.000000  0.000000e+00
bigcom353        0.000000 -5.978128e-01
bigcom359        0.000000 -1.529678e+00
bigcom363        0.000000  0.000000e+00
bigcom365        0.000000 -1.766853e+00
bigcom385        0.000000 -1.268162e+00
bigcom386        0.000000 -2.675861e-01
bigcom408        0.000000 -1.039367e+00
bigcom412        0.000000 -9.433992e-01
bigcom480        0.000000 -4.635949e-01
spin_vertex      0.000000  5.677969e-01
membership_s1    0.000000 -1.862287e-01
membership_s3    0.000000 -3.002196e+00
membership_s4    0.000000  5.446365e-02
membership_s5    0.000000 -3.271556e-01
membership_s6    0.000000 -2.761230e-01
membership_s7    0.000000 -6.868574e-01
membership_s8    0.000000 -1.808460e+00
membership_s9    0.000000 -1.700567e+00
membership_s11   0.000000 -1.409585e+00
membership_s12   0.000000 -1.064731e+00
membership_s14   0.000000 -5.269417e-01
membership_s15   0.000000  6.409345e-01
membership_s16   0.000000  4.024464e-01
membership_s17   0.000000 -1.541806e+00
membership_s18   0.000000 -1.358038e+00
membership_s20   0.000000 -1.162749e+00
membership_s21   0.000000 -1.730661e+00
membership_s22   0.000000 -1.259380e+00
membership_s24   0.000000 -2.853318e+00
membership_s25   0.000000 -1.657342e+00
membership_s26   0.000000 -4.155730e+00
membership_s27   0.000000 -9.543380e-01
membership_s28   0.000000 -1.948908e+00
membership_s30   0.000000 -1.155713e-01
membership_s31   0.000000 -3.175346e-01
membership_s32   0.000000  9.865427e-01
membership_s33   0.000000 -7.786203e-01
membership_s36   0.000000 -4.973133e-01
membership_s37   0.000000 -1.639960e+00
V1               0.000000  0.000000e+00
V2               0.000000 -9.920917e-01
pdi              0.000000 -6.329486e+03
adhesion         0.000000  6.292034e-05
cohesion         0.000000 -1.303827e-04
inner            0.000000  2.879473e-05
outer            0.000000  5.555117e-05
ioratio          0.000000  1.559781e+00
comsize          0.000000  9.361389e-04
[1] "Dataset: low_targets Model GBM, run: 9 of 10 2015-06-22 18:55:19"
Iter   TrainDeviance   ValidDeviance   StepSize   Improve
     1        0.1140            -nan     0.0100    0.0002
     2        0.1123            -nan     0.0100    0.0001
     3        0.1110            -nan     0.0100    0.0000
     4        0.1094            -nan     0.0100    0.0002
     5        0.1079            -nan     0.0100    0.0001
     6        0.1068            -nan     0.0100    0.0001
     7        0.1054            -nan     0.0100    0.0001
     8        0.1041            -nan     0.0100    0.0002
     9        0.1030            -nan     0.0100    0.0000
    10        0.1021            -nan     0.0100    0.0000
    20        0.0938            -nan     0.0100   -0.0000
    40        0.0823            -nan     0.0100    0.0000
    49        0.0785            -nan     0.0100   -0.0000

[1] "GBM variable coefficients"
                            var     rel.inf
ratio5                   ratio5 8.482184701
pagerank               pagerank 7.520993701
comsize                 comsize 5.835747963
outer                     outer 4.749592683
bet                         bet 4.584927391
V1                           V1 3.827740718
ioratio                 ioratio 3.795067159
V2                           V2 3.651876583
ratio2                   ratio2 3.024747799
adhesion               adhesion 2.961361413
spin_vertex         spin_vertex 2.584821363
trans                     trans 2.528845610
cohesion               cohesion 2.237191043
fourth                   fourth 2.096057680
membership_s32   membership_s32 1.982194888
graph10                 graph10 1.965727846
orbit18                 orbit18 1.940032963
ratio1                   ratio1 1.673167081
orbit16                 orbit16 1.577630740
orbit32                 orbit32 1.509688847
inner                     inner 1.486907686
orbit36                 orbit36 1.169587532
ratio3                   ratio3 1.153769753
selfinter             selfinter 1.144473462
orbit4                   orbit4 1.052022558
walktrap_vertex walktrap_vertex 1.018747735
coreness               coreness 0.969865050
orbit56                 orbit56 0.944051673
graph2                   graph2 0.911614510
fifth                     fifth 0.903859242
orbit10                 orbit10 0.903818018
third                     third 0.900325210
graph25                 graph25 0.880316838
orbit62                 orbit62 0.879394938
graph20                 graph20 0.787240571
orbit44                 orbit44 0.751464092
ratio6                   ratio6 0.730030745
graph11                 graph11 0.681377346
graph23                 graph23 0.644840197
graph3                   graph3 0.561116581
orbit21                 orbit21 0.546005210
membership_s30   membership_s30 0.543499854
orbit27                 orbit27 0.542166702
orbit37                 orbit37 0.518450075
orbit38                 orbit38 0.503462747
graph12                 graph12 0.490761138
graph15                 graph15 0.483876600
ratio4                   ratio4 0.468759170
knn                         knn 0.462372629
orbit19                 orbit19 0.451138958
graph7                   graph7 0.419365354
orbit50                 orbit50 0.401648159
orbit17                 orbit17 0.397594878
orbit9                   orbit9 0.372835695
orbit11                 orbit11 0.353416219
graph21                 graph21 0.339319904
orbit30                 orbit30 0.326784309
orbit51                 orbit51 0.280853345
graph19                 graph19 0.280471743
constraint           constraint 0.274126783
orbit53                 orbit53 0.271324336
bigcom26               bigcom26 0.269480977
membership_s15   membership_s15 0.265154716
orbit20                 orbit20 0.255874195
graph13                 graph13 0.253401391
sixth                     sixth 0.250574951
orbit45                 orbit45 0.249031675
graph5                   graph5 0.236294552
upto_fourth         upto_fourth 0.217078957
orbit64                 orbit64 0.194354487
orbit35                 orbit35 0.165360279
bigcom3                 bigcom3 0.158088598
orbit48                 orbit48 0.150043655
graph6                   graph6 0.143457578
orbit65                 orbit65 0.133867381
graph1                   graph1 0.131582745
upto_fifth           upto_fifth 0.129913941
orbit66                 orbit66 0.113821176
orbit39                 orbit39 0.105836410
graph16                 graph16 0.104469430
orbit49                 orbit49 0.098437610
bigcom22               bigcom22 0.083462474
bigcom4                 bigcom4 0.073229232
orbit47                 orbit47 0.070071383
membership_s1     membership_s1 0.067113102
orbit41                 orbit41 0.057876687
orbit52                 orbit52 0.042387463
orbit28                 orbit28 0.042215600
graph4                   graph4 0.039869922
membership_s4     membership_s4 0.037174644
membership_s36   membership_s36 0.033356759
AP                           AP 0.029920937
membership_s31   membership_s31 0.024388103
graph18                 graph18 0.022117147
graph0                   graph0 0.009191426
orbit1                   orbit1 0.008844703
graph8                   graph8 0.000000000
graph9                   graph9 0.000000000
graph14                 graph14 0.000000000
graph17                 graph17 0.000000000
graph22                 graph22 0.000000000
graph24                 graph24 0.000000000
graph26                 graph26 0.000000000
graph27                 graph27 0.000000000
graph28                 graph28 0.000000000
graph29                 graph29 0.000000000
orbit0                   orbit0 0.000000000
orbit2                   orbit2 0.000000000
orbit3                   orbit3 0.000000000
orbit5                   orbit5 0.000000000
orbit6                   orbit6 0.000000000
orbit7                   orbit7 0.000000000
orbit8                   orbit8 0.000000000
orbit12                 orbit12 0.000000000
orbit13                 orbit13 0.000000000
orbit14                 orbit14 0.000000000
orbit15                 orbit15 0.000000000
orbit22                 orbit22 0.000000000
orbit23                 orbit23 0.000000000
orbit24                 orbit24 0.000000000
orbit25                 orbit25 0.000000000
orbit26                 orbit26 0.000000000
orbit29                 orbit29 0.000000000
orbit31                 orbit31 0.000000000
orbit33                 orbit33 0.000000000
orbit34                 orbit34 0.000000000
orbit40                 orbit40 0.000000000
orbit42                 orbit42 0.000000000
orbit43                 orbit43 0.000000000
orbit46                 orbit46 0.000000000
orbit54                 orbit54 0.000000000
orbit55                 orbit55 0.000000000
orbit57                 orbit57 0.000000000
orbit58                 orbit58 0.000000000
orbit59                 orbit59 0.000000000
orbit60                 orbit60 0.000000000
orbit61                 orbit61 0.000000000
orbit63                 orbit63 0.000000000
orbit67                 orbit67 0.000000000
orbit68                 orbit68 0.000000000
orbit69                 orbit69 0.000000000
orbit70                 orbit70 0.000000000
orbit71                 orbit71 0.000000000
orbit72                 orbit72 0.000000000
ecc                         ecc 0.000000000
eccrad                   eccrad 0.000000000
close                     close 0.000000000
hubscore               hubscore 0.000000000
evcent                   evcent 0.000000000
first                     first 0.000000000
upto_second         upto_second 0.000000000
upto_third           upto_third 0.000000000
upto_sixth           upto_sixth 0.000000000
second                   second 0.000000000
bigcom1                 bigcom1 0.000000000
bigcom2                 bigcom2 0.000000000
bigcom6                 bigcom6 0.000000000
bigcom8                 bigcom8 0.000000000
bigcom9                 bigcom9 0.000000000
bigcom11               bigcom11 0.000000000
bigcom13               bigcom13 0.000000000
bigcom15               bigcom15 0.000000000
bigcom16               bigcom16 0.000000000
bigcom21               bigcom21 0.000000000
bigcom24               bigcom24 0.000000000
bigcom28               bigcom28 0.000000000
bigcom30               bigcom30 0.000000000
bigcom31               bigcom31 0.000000000
bigcom32               bigcom32 0.000000000
bigcom33               bigcom33 0.000000000
bigcom34               bigcom34 0.000000000
bigcom36               bigcom36 0.000000000
bigcom37               bigcom37 0.000000000
bigcom38               bigcom38 0.000000000
bigcom39               bigcom39 0.000000000
bigcom40               bigcom40 0.000000000
bigcom43               bigcom43 0.000000000
bigcom44               bigcom44 0.000000000
bigcom46               bigcom46 0.000000000
bigcom47               bigcom47 0.000000000
bigcom49               bigcom49 0.000000000
bigcom50               bigcom50 0.000000000
bigcom51               bigcom51 0.000000000
bigcom52               bigcom52 0.000000000
bigcom54               bigcom54 0.000000000
bigcom56               bigcom56 0.000000000
bigcom62               bigcom62 0.000000000
bigcom66               bigcom66 0.000000000
bigcom68               bigcom68 0.000000000
bigcom69               bigcom69 0.000000000
bigcom71               bigcom71 0.000000000
bigcom72               bigcom72 0.000000000
bigcom73               bigcom73 0.000000000
bigcom74               bigcom74 0.000000000
bigcom75               bigcom75 0.000000000
bigcom76               bigcom76 0.000000000
bigcom77               bigcom77 0.000000000
bigcom79               bigcom79 0.000000000
bigcom80               bigcom80 0.000000000
bigcom82               bigcom82 0.000000000
bigcom83               bigcom83 0.000000000
bigcom84               bigcom84 0.000000000
bigcom85               bigcom85 0.000000000
bigcom87               bigcom87 0.000000000
bigcom89               bigcom89 0.000000000
bigcom91               bigcom91 0.000000000
bigcom92               bigcom92 0.000000000
bigcom93               bigcom93 0.000000000
bigcom96               bigcom96 0.000000000
bigcom97               bigcom97 0.000000000
bigcom98               bigcom98 0.000000000
bigcom99               bigcom99 0.000000000
bigcom101             bigcom101 0.000000000
bigcom104             bigcom104 0.000000000
bigcom106             bigcom106 0.000000000
bigcom109             bigcom109 0.000000000
bigcom113             bigcom113 0.000000000
bigcom116             bigcom116 0.000000000
bigcom120             bigcom120 0.000000000
bigcom123             bigcom123 0.000000000
bigcom126             bigcom126 0.000000000
bigcom127             bigcom127 0.000000000
bigcom137             bigcom137 0.000000000
bigcom139             bigcom139 0.000000000
bigcom140             bigcom140 0.000000000
bigcom143             bigcom143 0.000000000
bigcom145             bigcom145 0.000000000
bigcom146             bigcom146 0.000000000
bigcom147             bigcom147 0.000000000
bigcom149             bigcom149 0.000000000
bigcom153             bigcom153 0.000000000
bigcom154             bigcom154 0.000000000
bigcom156             bigcom156 0.000000000
bigcom157             bigcom157 0.000000000
bigcom158             bigcom158 0.000000000
bigcom160             bigcom160 0.000000000
bigcom161             bigcom161 0.000000000
bigcom162             bigcom162 0.000000000
bigcom164             bigcom164 0.000000000
bigcom166             bigcom166 0.000000000
bigcom167             bigcom167 0.000000000
bigcom171             bigcom171 0.000000000
bigcom173             bigcom173 0.000000000
bigcom175             bigcom175 0.000000000
bigcom176             bigcom176 0.000000000
bigcom177             bigcom177 0.000000000
bigcom178             bigcom178 0.000000000
bigcom180             bigcom180 0.000000000
bigcom181             bigcom181 0.000000000
bigcom184             bigcom184 0.000000000
bigcom186             bigcom186 0.000000000
bigcom187             bigcom187 0.000000000
bigcom189             bigcom189 0.000000000
bigcom194             bigcom194 0.000000000
bigcom195             bigcom195 0.000000000
bigcom196             bigcom196 0.000000000
bigcom204             bigcom204 0.000000000
bigcom205             bigcom205 0.000000000
bigcom212             bigcom212 0.000000000
bigcom214             bigcom214 0.000000000
bigcom222             bigcom222 0.000000000
bigcom223             bigcom223 0.000000000
bigcom226             bigcom226 0.000000000
bigcom227             bigcom227 0.000000000
bigcom229             bigcom229 0.000000000
bigcom233             bigcom233 0.000000000
bigcom236             bigcom236 0.000000000
bigcom237             bigcom237 0.000000000
bigcom246             bigcom246 0.000000000
bigcom248             bigcom248 0.000000000
bigcom249             bigcom249 0.000000000
bigcom250             bigcom250 0.000000000
bigcom254             bigcom254 0.000000000
bigcom266             bigcom266 0.000000000
bigcom269             bigcom269 0.000000000
bigcom272             bigcom272 0.000000000
bigcom274             bigcom274 0.000000000
bigcom281             bigcom281 0.000000000
bigcom291             bigcom291 0.000000000
bigcom292             bigcom292 0.000000000
bigcom295             bigcom295 0.000000000
bigcom299             bigcom299 0.000000000
bigcom301             bigcom301 0.000000000
bigcom306             bigcom306 0.000000000
bigcom309             bigcom309 0.000000000
bigcom314             bigcom314 0.000000000
bigcom321             bigcom321 0.000000000
bigcom341             bigcom341 0.000000000
bigcom350             bigcom350 0.000000000
bigcom353             bigcom353 0.000000000
bigcom359             bigcom359 0.000000000
bigcom363             bigcom363 0.000000000
bigcom365             bigcom365 0.000000000
bigcom385             bigcom385 0.000000000
bigcom386             bigcom386 0.000000000
bigcom408             bigcom408 0.000000000
bigcom412             bigcom412 0.000000000
bigcom480             bigcom480 0.000000000
membership_s3     membership_s3 0.000000000
membership_s5     membership_s5 0.000000000
membership_s6     membership_s6 0.000000000
membership_s7     membership_s7 0.000000000
membership_s8     membership_s8 0.000000000
membership_s9     membership_s9 0.000000000
membership_s11   membership_s11 0.000000000
membership_s12   membership_s12 0.000000000
membership_s14   membership_s14 0.000000000
membership_s16   membership_s16 0.000000000
membership_s17   membership_s17 0.000000000
membership_s18   membership_s18 0.000000000
membership_s20   membership_s20 0.000000000
membership_s21   membership_s21 0.000000000
membership_s22   membership_s22 0.000000000
membership_s24   membership_s24 0.000000000
membership_s25   membership_s25 0.000000000
membership_s26   membership_s26 0.000000000
membership_s27   membership_s27 0.000000000
membership_s28   membership_s28 0.000000000
membership_s33   membership_s33 0.000000000
membership_s37   membership_s37 0.000000000
pdi                         pdi 0.000000000
[1] "Dataset: low_targets Model RF, run: 9 of 10 2015-06-22 18:55:49"
     |      Out-of-bag   |
Tree |      MSE  %Var(y) |
   1 |  0.02717   263.56 |
   2 |  0.02296   222.71 |
   3 |  0.02048   198.68 |
   4 |  0.01892   183.52 |
   5 |  0.01796   174.19 |
   6 |  0.01691   164.07 |
   7 |  0.01569   152.16 |
   8 |  0.01441   139.77 |
   9 |  0.01407   136.49 |
  10 |  0.01363   132.19 |
  11 |   0.0134   130.02 |
  12 |   0.0133   129.05 |
  13 |  0.01318   127.87 |
  14 |  0.01302   126.27 |
  15 |  0.01288   124.99 |
  16 |  0.01284   124.57 |
  17 |  0.01275   123.70 |
  18 |  0.01257   121.90 |
  19 |  0.01248   121.05 |
  20 |  0.01248   121.06 |
  21 |  0.01249   121.17 |
  22 |  0.01243   120.55 |
  23 |  0.01235   119.79 |
  24 |  0.01221   118.43 |
  25 |  0.01214   117.82 |
  26 |  0.01206   116.99 |
  27 |  0.01197   116.11 |
  28 |  0.01195   115.92 |
  29 |  0.01192   115.61 |
  30 |  0.01194   115.82 |
  31 |  0.01191   115.54 |
  32 |  0.01188   115.21 |
  33 |  0.01182   114.65 |
  34 |  0.01187   115.11 |
  35 |  0.01186   115.04 |
  36 |  0.01185   114.99 |
  37 |  0.01181   114.60 |
  38 |  0.01179   114.35 |
  39 |  0.01182   114.68 |
  40 |  0.01181   114.57 |
  41 |  0.01178   114.27 |
  42 |  0.01176   114.11 |
  43 |  0.01179   114.34 |
  44 |  0.01178   114.24 |
  45 |  0.01172   113.74 |
  46 |  0.01174   113.85 |
  47 |   0.0117   113.47 |
  48 |  0.01166   113.08 |
  49 |  0.01165   113.05 |
  50 |  0.01165   113.03 |
  51 |  0.01165   113.06 |
  52 |  0.01163   112.85 |
  53 |  0.01163   112.84 |
  54 |  0.01162   112.70 |
  55 |   0.0116   112.57 |
  56 |  0.01158   112.35 |
  57 |  0.01157   112.27 |
  58 |  0.01158   112.33 |
  59 |  0.01158   112.35 |
  60 |  0.01158   112.36 |
  61 |  0.01159   112.40 |
  62 |  0.01159   112.44 |
  63 |  0.01158   112.34 |
  64 |  0.01156   112.16 |
  65 |  0.01156   112.18 |
  66 |  0.01157   112.19 |
  67 |  0.01156   112.10 |
  68 |  0.01155   112.05 |
  69 |  0.01155   112.04 |
  70 |  0.01155   112.08 |
  71 |  0.01152   111.80 |
  72 |  0.01152   111.75 |
  73 |  0.01152   111.79 |
  74 |  0.01151   111.66 |
  75 |   0.0115   111.60 |
  76 |   0.0115   111.53 |
  77 |   0.0115   111.60 |
  78 |   0.0115   111.56 |
  79 |   0.0115   111.56 |
  80 |  0.01149   111.45 |
  81 |  0.01146   111.21 |
  82 |  0.01146   111.14 |
  83 |  0.01144   110.96 |
  84 |  0.01144   110.94 |
  85 |  0.01143   110.89 |
  86 |  0.01144   110.95 |
  87 |  0.01144   110.94 |
  88 |  0.01144   110.95 |
  89 |  0.01143   110.89 |
  90 |  0.01142   110.76 |
  91 |  0.01141   110.69 |
  92 |  0.01141   110.70 |
  93 |  0.01139   110.53 |
  94 |   0.0114   110.62 |
  95 |   0.0114   110.63 |
  96 |  0.01142   110.78 |
  97 |  0.01143   110.88 |
  98 |  0.01143   110.85 |
  99 |  0.01142   110.79 |
 100 |  0.01143   110.86 |
[1] "Random Forest variable coefficients"
                      %IncMSE IncNodePurity
graph0           3.416630e-05  3.235276e-02
graph1           3.010745e-03  2.532796e-01
graph2           2.818862e-05  7.561727e-02
graph3           1.918703e-03  2.423148e-01
graph4           4.786177e-03  2.871383e-01
graph5           3.436423e-04  1.718548e-01
graph6           1.624853e-03  4.206963e-01
graph7           5.076731e-05  7.172687e-02
graph8           0.000000e+00  2.166667e-02
graph9           1.782853e-03  2.529280e-01
graph10          3.166791e-03  5.089685e-01
graph11          3.206084e-03  4.297659e-01
graph12          5.688349e-03  3.018565e-01
graph13          2.252656e-03  3.126395e-01
graph14          1.259265e-03  2.619039e-01
graph15          1.086591e-03  2.798932e-01
graph16          4.520851e-03  3.373754e-01
graph17          1.287846e-03  2.325231e-01
graph18          1.224332e-04  1.664292e-01
graph19          1.946257e-03  2.788063e-01
graph20          5.627392e-04  2.010204e-01
graph21          5.191368e-04  2.285956e-01
graph22          5.280117e-05  8.139150e-02
graph23          1.534558e-03  4.048374e-01
graph24          6.901341e-04  8.921048e-03
graph25          4.610365e-05  1.139635e-01
graph26          8.148422e-05  2.037756e-02
graph27          4.330879e-06  2.307692e-02
graph28          0.000000e+00  8.673617e-20
graph29          0.000000e+00  0.000000e+00
orbit0           1.098286e-05  5.768327e-02
orbit1           3.804431e-03  2.358014e-01
orbit2           1.911647e-04  1.706715e-01
orbit3           5.348738e-06  5.000980e-02
orbit4           1.595910e-03  5.799119e-01
orbit5           1.463066e-03  1.982312e-01
orbit6           3.160916e-03  3.821704e-01
orbit7           1.191829e-05  9.700619e-02
orbit8           1.613263e-04  1.189240e-01
orbit9           2.100758e-03  2.736667e-01
orbit10          2.525902e-04  8.537277e-02
orbit11          3.507271e-05  2.499398e-01
orbit12          2.952963e-04  1.529175e-01
orbit13         -4.799616e-07  3.212174e-02
orbit14          0.000000e+00  8.125253e-02
orbit15          1.521875e-03  2.427009e-01
orbit16          7.295861e-04  2.792980e-01
orbit17          8.923894e-04  2.695844e-01
orbit18          2.409697e-03  7.302941e-01
orbit19          3.021947e-03  2.886183e-01
orbit20          6.183307e-04  2.121249e-01
orbit21          1.209475e-04  2.489811e-01
orbit22          2.424543e-03  3.415357e-01
orbit23          4.336513e-06  7.060271e-02
orbit24          2.021241e-03  5.555412e-01
orbit25          1.000516e-03  1.737014e-01
orbit26          6.309531e-04  1.753594e-01
orbit27          2.761840e-03  2.675853e-01
orbit28          3.296001e-03  4.052362e-01
orbit29          2.489769e-04  1.165061e-01
orbit30          3.934197e-04  9.483061e-02
orbit31          3.529254e-03  2.841753e-01
orbit32          6.096019e-04  2.408899e-01
orbit33          2.211204e-05  7.243232e-02
orbit34          1.183593e-03  3.634578e-01
orbit35          3.586120e-03  3.352035e-01
orbit36          4.557621e-04  2.961682e-01
orbit37          4.707992e-04  1.086495e-01
orbit38          2.135442e-04  2.907555e-01
orbit39          2.419168e-03  3.437717e-01
orbit40          1.273168e-04  1.233629e-01
orbit41          1.591857e-05  4.866946e-02
orbit42          3.527892e-06  3.098533e-02
orbit43          2.024768e-04  1.127201e-01
orbit44          9.757850e-05  2.418004e-01
orbit45          3.756190e-03  2.218617e-01
orbit46          3.071330e-04  1.712528e-01
orbit47          6.586962e-05  1.311342e-01
orbit48          2.321454e-05  1.040084e-01
orbit49          4.211175e-04  2.023503e-01
orbit50          2.057420e-04  7.544522e-02
orbit51          1.407759e-04  1.168206e-01
orbit52          3.768308e-04  1.100624e-01
orbit53          3.987179e-05  4.024438e-01
orbit54          7.698324e-05  5.580320e-02
orbit55          0.000000e+00  1.951564e-20
orbit56          1.591039e-03  4.204059e-01
orbit57          0.000000e+00  1.428571e-02
orbit58          0.000000e+00  8.673617e-21
orbit59          1.001537e-03  1.082751e-01
orbit60          5.800468e-05  9.143140e-02
orbit61          0.000000e+00  8.673617e-21
orbit62          2.336851e-05  4.722947e-02
orbit63          3.869715e-05  7.651907e-02
orbit64          1.682832e-05  2.132784e-01
orbit65          9.199869e-06  3.956465e-02
orbit66          1.896683e-05  7.284185e-02
orbit67         -8.102852e-07  3.947630e-02
orbit68          0.000000e+00  1.630640e-18
orbit69          0.000000e+00  0.000000e+00
orbit70          0.000000e+00  1.734723e-20
orbit71          0.000000e+00  3.469447e-20
orbit72          0.000000e+00  0.000000e+00
AP               6.634233e-06  2.804439e-02
bet              1.212042e-03  1.179615e+00
ecc              3.764077e-05  6.271920e-02
eccrad           9.018990e-05  8.662742e-02
close            3.988785e-04  3.354164e-01
constraint       4.241390e-04  2.647057e-01
coreness         8.676193e-04  3.729735e-01
knn              3.204688e-03  4.451274e-01
hubscore         1.279183e-03  2.402508e-01
pagerank         1.882729e-03  2.377862e+00
trans            4.116192e-04  2.739670e-01
evcent           3.040616e-03  3.985371e-01
first            1.669045e-05  3.233595e-02
upto_second      1.639110e-03  3.304683e-01
upto_third       1.601543e-03  3.374312e-01
upto_fourth      1.906736e-03  2.526726e-01
upto_fifth       3.295660e-03  4.363346e-01
upto_sixth       2.832328e-03  2.781508e-01
second           1.525760e-03  2.367841e-01
third            1.424655e-03  6.410870e-01
fourth           4.025649e-03  1.023756e+00
fifth            2.076239e-03  5.670766e-01
sixth            1.973949e-03  6.808856e-01
ratio1           2.199289e-03  4.995660e-01
ratio2           3.089274e-03  1.308850e+00
ratio3           1.709446e-03  7.767080e-01
ratio4           1.103150e-03  6.263933e-01
ratio5           3.708975e-03  2.763630e+00
ratio6           8.941683e-04  5.624668e-01
selfinter        2.127813e-04  2.114261e-01
walktrap_vertex  3.840448e-05  3.108253e-01
bigcom1          1.007858e-05  3.023761e-02
bigcom2          0.000000e+00  0.000000e+00
bigcom3         -2.275725e-05  1.869292e-01
bigcom4          1.528351e-04  5.703031e-02
bigcom6          0.000000e+00  0.000000e+00
bigcom8          0.000000e+00  6.938894e-19
bigcom9          0.000000e+00  0.000000e+00
bigcom11         0.000000e+00  0.000000e+00
bigcom13         0.000000e+00  0.000000e+00
bigcom15         0.000000e+00  8.673617e-21
bigcom16         0.000000e+00  0.000000e+00
bigcom21         0.000000e+00  0.000000e+00
bigcom22         9.667364e-05  2.697682e-02
bigcom24         0.000000e+00  0.000000e+00
bigcom26        -6.152822e-05  1.376049e-01
bigcom28         1.981885e-06  7.001662e-02
bigcom30         2.980361e-06  1.142464e-01
bigcom31         0.000000e+00  0.000000e+00
bigcom32         0.000000e+00  0.000000e+00
bigcom33         0.000000e+00  0.000000e+00
bigcom34         0.000000e+00  8.673617e-21
bigcom36         0.000000e+00  0.000000e+00
bigcom37         0.000000e+00  0.000000e+00
bigcom38         0.000000e+00  0.000000e+00
bigcom39         0.000000e+00  0.000000e+00
bigcom40         0.000000e+00  0.000000e+00
bigcom43         0.000000e+00  0.000000e+00
bigcom44         0.000000e+00  8.673617e-21
bigcom46         0.000000e+00  8.673617e-21
bigcom47         0.000000e+00  0.000000e+00
bigcom49         0.000000e+00  8.673617e-21
bigcom50         0.000000e+00  0.000000e+00
bigcom51         0.000000e+00  0.000000e+00
bigcom52         0.000000e+00  0.000000e+00
bigcom54         0.000000e+00  0.000000e+00
bigcom56         0.000000e+00  0.000000e+00
bigcom62        -7.334996e-06  4.459177e-01
bigcom66         0.000000e+00  0.000000e+00
bigcom68         0.000000e+00  0.000000e+00
bigcom69         0.000000e+00  0.000000e+00
bigcom71         0.000000e+00  0.000000e+00
bigcom72         0.000000e+00  0.000000e+00
bigcom73         0.000000e+00  0.000000e+00
bigcom74         0.000000e+00  0.000000e+00
bigcom75         0.000000e+00  0.000000e+00
bigcom76         0.000000e+00  1.387779e-19
bigcom77         0.000000e+00  8.673617e-21
bigcom79         0.000000e+00  0.000000e+00
bigcom80         0.000000e+00  0.000000e+00
bigcom82         0.000000e+00  0.000000e+00
bigcom83         0.000000e+00  0.000000e+00
bigcom84         0.000000e+00  0.000000e+00
bigcom85         0.000000e+00  0.000000e+00
bigcom87         0.000000e+00  0.000000e+00
bigcom89         0.000000e+00  0.000000e+00
bigcom91         0.000000e+00  0.000000e+00
bigcom92         0.000000e+00  0.000000e+00
bigcom93         0.000000e+00  0.000000e+00
bigcom96         0.000000e+00  0.000000e+00
bigcom97         0.000000e+00  0.000000e+00
bigcom98         0.000000e+00  0.000000e+00
bigcom99         0.000000e+00  0.000000e+00
bigcom101        2.452471e-05  2.394109e-01
bigcom104       -2.563841e-05  2.157598e-01
bigcom106        0.000000e+00  1.084202e-20
bigcom109        0.000000e+00  0.000000e+00
bigcom113        0.000000e+00  0.000000e+00
bigcom116        0.000000e+00  0.000000e+00
bigcom120        0.000000e+00  0.000000e+00
bigcom123        0.000000e+00  0.000000e+00
bigcom126        0.000000e+00  0.000000e+00
bigcom127        0.000000e+00  0.000000e+00
bigcom137        0.000000e+00  0.000000e+00
bigcom139        0.000000e+00  0.000000e+00
bigcom140        0.000000e+00  0.000000e+00
bigcom143       -5.594636e-06  3.123382e-01
bigcom145        0.000000e+00  0.000000e+00
bigcom146        0.000000e+00  0.000000e+00
bigcom147        0.000000e+00  0.000000e+00
bigcom149        0.000000e+00  0.000000e+00
bigcom153        0.000000e+00  0.000000e+00
bigcom154        0.000000e+00  0.000000e+00
bigcom156        0.000000e+00  0.000000e+00
bigcom157        0.000000e+00  0.000000e+00
bigcom158        0.000000e+00  8.673617e-21
bigcom160        0.000000e+00  0.000000e+00
bigcom161        0.000000e+00  0.000000e+00
bigcom162        0.000000e+00  0.000000e+00
bigcom164        0.000000e+00  0.000000e+00
bigcom166        0.000000e+00  0.000000e+00
bigcom167        0.000000e+00  0.000000e+00
bigcom171        0.000000e+00  0.000000e+00
bigcom173        0.000000e+00  0.000000e+00
bigcom175        0.000000e+00  0.000000e+00
bigcom176        0.000000e+00  0.000000e+00
bigcom177        0.000000e+00  0.000000e+00
bigcom178       -2.389788e-05  4.259766e-01
bigcom180        0.000000e+00  0.000000e+00
bigcom181        0.000000e+00  1.734723e-20
bigcom184        0.000000e+00  0.000000e+00
bigcom186        0.000000e+00  0.000000e+00
bigcom187        0.000000e+00  0.000000e+00
bigcom189        0.000000e+00  0.000000e+00
bigcom194        0.000000e+00  0.000000e+00
bigcom195        0.000000e+00  0.000000e+00
bigcom196       -2.179065e-05  6.610269e-01
bigcom204        0.000000e+00  8.673617e-21
bigcom205        9.156107e-06  3.873879e-01
bigcom212        0.000000e+00  0.000000e+00
bigcom214        0.000000e+00  0.000000e+00
bigcom222        0.000000e+00  0.000000e+00
bigcom223        0.000000e+00  0.000000e+00
bigcom226        0.000000e+00  0.000000e+00
bigcom227        0.000000e+00  0.000000e+00
bigcom229        0.000000e+00  0.000000e+00
bigcom233        0.000000e+00  0.000000e+00
bigcom236        0.000000e+00  0.000000e+00
bigcom237        0.000000e+00  0.000000e+00
bigcom246        0.000000e+00  0.000000e+00
bigcom248        0.000000e+00  0.000000e+00
bigcom249        0.000000e+00  0.000000e+00
bigcom250        0.000000e+00  0.000000e+00
bigcom254        0.000000e+00  0.000000e+00
bigcom266        0.000000e+00  0.000000e+00
bigcom269        0.000000e+00  0.000000e+00
bigcom272        0.000000e+00  0.000000e+00
bigcom274        0.000000e+00  8.673617e-21
bigcom281        0.000000e+00  0.000000e+00
bigcom291        0.000000e+00  0.000000e+00
bigcom292        0.000000e+00  0.000000e+00
bigcom295        0.000000e+00  0.000000e+00
bigcom299       -1.575197e-05  6.607869e-01
bigcom301        0.000000e+00  0.000000e+00
bigcom306        0.000000e+00  0.000000e+00
bigcom309        0.000000e+00  0.000000e+00
bigcom314        0.000000e+00  0.000000e+00
bigcom321        0.000000e+00  0.000000e+00
bigcom341        0.000000e+00  0.000000e+00
bigcom350        0.000000e+00  0.000000e+00
bigcom353        0.000000e+00  0.000000e+00
bigcom359        0.000000e+00  0.000000e+00
bigcom363        0.000000e+00  0.000000e+00
bigcom365        0.000000e+00  0.000000e+00
bigcom385        0.000000e+00  0.000000e+00
bigcom386        0.000000e+00  0.000000e+00
bigcom408        0.000000e+00  0.000000e+00
bigcom412        0.000000e+00  0.000000e+00
bigcom480        0.000000e+00  0.000000e+00
spin_vertex      1.328468e-04  3.092733e-01
membership_s1    4.083580e-04  3.409940e-01
membership_s3    0.000000e+00  8.673617e-21
membership_s4    1.160312e-04  1.222088e-01
membership_s5    4.758558e-05  1.527757e-01
membership_s6    3.123184e-05  3.755957e-02
membership_s7   -2.044083e-06  1.041112e-01
membership_s8    0.000000e+00  0.000000e+00
membership_s9    0.000000e+00  0.000000e+00
membership_s11   0.000000e+00  3.469447e-20
membership_s12   0.000000e+00  0.000000e+00
membership_s14  -5.811036e-05  3.652421e-01
membership_s15   1.641896e-04  2.222007e-01
membership_s16   2.461526e-05  3.904779e-02
membership_s17   0.000000e+00  0.000000e+00
membership_s18   0.000000e+00  0.000000e+00
membership_s20   0.000000e+00  0.000000e+00
membership_s21   6.111887e-05  2.945361e-01
membership_s22   0.000000e+00  0.000000e+00
membership_s24   0.000000e+00  0.000000e+00
membership_s25   0.000000e+00  0.000000e+00
membership_s26   0.000000e+00  0.000000e+00
membership_s27   1.507660e-06  3.049028e-02
membership_s28   0.000000e+00  0.000000e+00
membership_s30   1.965681e-06  1.018236e-01
membership_s31   3.135710e-05  7.417922e-02
membership_s32   2.241359e-04  5.238192e-01
membership_s33   0.000000e+00  0.000000e+00
membership_s36   1.827651e-05  3.603303e-02
membership_s37   0.000000e+00  5.204170e-20
V1               3.629886e-03  7.234364e-01
V2               1.795673e-03  1.179440e+00
pdi             -1.778293e-06  9.745140e-02
adhesion         1.132989e-02  1.661776e+00
cohesion         9.041314e-03  1.456368e+00
inner            4.183036e-03  1.307953e+00
outer            2.226202e-03  1.588131e+00
ioratio          3.398505e-03  1.257866e+00
comsize          4.655450e-03  1.526939e+00
[1] "Dataset: low_targets Model GLM, run: 9 of 10 2015-06-22 18:57:29"
[1] "glmnet variable coefficients"
                     [,1]          [,2]
(Intercept)     -4.553877 -2.832562e+01
graph0           0.000000  7.568716e-02
graph1           0.000000 -1.268347e-04
graph2           0.000000  6.553939e-04
graph3           0.000000 -2.678472e-05
graph4           0.000000  0.000000e+00
graph5           0.000000 -3.019669e-04
graph6           0.000000  2.270813e-04
graph7           0.000000 -3.355573e-03
graph8           0.000000 -8.425191e-01
graph9           0.000000  4.885644e-08
graph10          0.000000  6.033186e-09
graph11          0.000000 -2.634102e-10
graph12          0.000000 -8.711729e-08
graph13          0.000000 -1.192329e-05
graph14          0.000000  3.223897e-08
graph15          0.000000  4.801775e-04
graph16          0.000000 -4.999551e-08
graph17          0.000000  0.000000e+00
graph18          0.000000  1.758909e-04
graph19          0.000000  1.881992e-07
graph20          0.000000  3.203418e-05
graph21          0.000000  2.078170e-05
graph22          0.000000 -2.691681e-04
graph23          0.000000 -2.873137e-04
graph24          0.000000  0.000000e+00
graph25          0.000000 -4.117591e-04
graph26          0.000000  3.769303e-03
graph27          0.000000 -5.977026e-02
graph28          0.000000  0.000000e+00
graph29          0.000000 -1.082683e+00
orbit0           0.000000  9.745309e-02
orbit1           0.000000 -9.571073e-05
orbit2           0.000000 -9.886923e-02
orbit3           0.000000  1.016788e-02
orbit4           0.000000 -2.821762e-05
orbit5           0.000000 -1.005199e-05
orbit6           0.000000  0.000000e+00
orbit7           0.000000 -3.479502e-01
orbit8           0.000000 -1.916463e-04
orbit9           0.000000  3.975984e-04
orbit10          0.000000  7.550069e-06
orbit11          0.000000  1.411335e-01
orbit12          0.000000 -2.976809e-03
orbit13          0.000000 -9.770098e-02
orbit14          0.000000 -8.178666e-01
orbit15          0.000000  2.363022e-07
orbit16          0.000000 -1.447406e-06
orbit17          0.000000 -6.640539e-06
orbit18          0.000000  3.776733e-08
orbit19          0.000000  8.208138e-09
orbit20          0.000000 -3.300519e-07
orbit21          0.000000  5.285690e-05
orbit22          0.000000 -2.625986e-10
orbit23          0.000000  4.768019e-01
orbit24          0.000000  5.183429e-08
orbit25          0.000000 -9.087240e-08
orbit26          0.000000 -5.539543e-04
orbit27          0.000000 -1.191133e-05
orbit28          0.000000  3.467802e-05
orbit29          0.000000 -5.521500e-05
orbit30          0.000000 -1.580032e-03
orbit31          0.000000  7.987773e-08
orbit32          0.000000 -1.198812e-07
orbit33          0.000000 -2.280542e-02
orbit34          0.000000  4.895429e-04
orbit35          0.000000 -3.451971e-06
orbit36          0.000000  2.621822e-05
orbit37          0.000000  9.187075e-06
orbit38          0.000000  2.766606e-03
orbit39          0.000000  1.547520e-06
orbit40          0.000000  0.000000e+00
orbit41          0.000000 -9.992524e-04
orbit42          0.000000  3.423844e-01
orbit43          0.000000  2.028295e-04
orbit44          0.000000  7.129749e-01
orbit45          0.000000  1.162831e-05
orbit46          0.000000 -1.228267e-04
orbit47          0.000000  5.820548e-03
orbit48          0.000000 -1.069268e-03
orbit49          0.000000  2.513946e-05
orbit50          0.000000 -9.573591e-03
orbit51          0.000000 -3.067897e-05
orbit52          0.000000  1.148777e-03
orbit53          0.000000  4.661459e-03
orbit54          0.000000 -2.714026e-04
orbit55          0.000000 -1.643835e+00
orbit56          0.000000 -2.098989e-04
orbit57          0.000000 -3.066815e-03
orbit58          0.000000 -3.325004e-01
orbit59          0.000000 -3.778217e-06
orbit60          0.000000 -9.484881e-03
orbit61          0.000000  1.272960e-01
orbit62          0.000000 -4.403255e-03
orbit63          0.000000 -1.062090e-02
orbit64          0.000000  3.921550e-02
orbit65          0.000000  1.781680e-03
orbit66          0.000000  4.272458e-02
orbit67          0.000000  2.233013e+00
orbit68          0.000000 -5.864514e-02
orbit69          0.000000 -4.004338e-01
orbit70          0.000000  0.000000e+00
orbit71          0.000000  0.000000e+00
orbit72          0.000000 -1.106012e+00
AP               0.000000 -7.741063e-01
bet              0.000000  6.794901e-05
ecc              0.000000  2.078316e-01
eccrad           0.000000  1.189945e+00
close            0.000000  9.227088e-01
constraint       0.000000 -1.124576e+00
coreness         0.000000  1.311108e-01
knn              0.000000 -1.383519e-03
hubscore         0.000000  7.907484e+01
pagerank         0.000000 -1.332523e+00
trans            0.000000  5.062470e-01
evcent           0.000000  8.373770e+01
first            0.000000  5.597748e-02
upto_second      0.000000 -9.075892e-05
upto_third       0.000000  3.990525e-05
upto_fourth      0.000000  0.000000e+00
upto_fifth       0.000000  2.604905e-04
upto_sixth       0.000000  8.571116e-04
second           0.000000 -6.555149e-05
third            0.000000  1.302194e-04
fourth           0.000000 -8.359865e-05
fifth            0.000000  1.411481e-05
sixth            0.000000 -1.069114e-04
ratio1           0.000000 -1.287645e-03
ratio2           0.000000  1.312262e-03
ratio3           0.000000  1.288371e-03
ratio4           0.000000 -5.683652e-03
ratio5           0.000000  0.000000e+00
ratio6           0.000000  3.066643e-04
selfinter        0.000000  6.877678e-01
walktrap_vertex  0.000000 -1.198757e-01
bigcom1          0.000000 -8.636706e-01
bigcom2          0.000000 -1.163197e+00
bigcom3          0.000000  1.006525e-01
bigcom4          0.000000  1.513553e-02
bigcom6          0.000000 -7.740425e-01
bigcom8          0.000000 -1.581514e+00
bigcom9          0.000000 -1.416985e+00
bigcom11         0.000000 -1.710546e+00
bigcom13         0.000000 -1.395893e+00
bigcom15         0.000000 -1.281363e+00
bigcom16         0.000000 -2.892420e+00
bigcom21         0.000000 -2.166294e+00
bigcom22         0.000000 -3.764805e-01
bigcom24         0.000000 -6.499643e-01
bigcom26         0.000000  6.131336e-01
bigcom28         0.000000 -5.515603e-01
bigcom30         0.000000 -4.626351e-01
bigcom31         0.000000 -1.247842e+00
bigcom32         0.000000 -1.639429e+00
bigcom33         0.000000 -7.855482e-01
bigcom34         0.000000 -5.462801e-01
bigcom36         0.000000 -2.873839e+00
bigcom37         0.000000  0.000000e+00
bigcom38         0.000000 -1.348856e+00
bigcom39         0.000000 -1.174340e+00
bigcom40         0.000000 -1.032293e+00
bigcom43         0.000000 -9.242603e-01
bigcom44         0.000000 -1.825154e+00
bigcom46         0.000000 -1.881614e+00
bigcom47         0.000000 -1.616777e+00
bigcom49         0.000000 -1.394740e+00
bigcom50         0.000000 -1.724135e+00
bigcom51         0.000000 -8.762979e-01
bigcom52         0.000000 -1.309347e+00
bigcom54         0.000000 -9.517195e-01
bigcom56         0.000000 -8.933612e-01
bigcom62         0.000000  3.550214e+00
bigcom66         0.000000 -1.317437e+00
bigcom68         0.000000 -8.970627e-01
bigcom69         0.000000 -1.155016e+00
bigcom71         0.000000 -9.262369e-01
bigcom72         0.000000 -7.463035e-01
bigcom73         0.000000 -1.139804e+00
bigcom74         0.000000 -1.634615e+00
bigcom75         0.000000 -7.873935e-01
bigcom76         0.000000 -8.976280e-01
bigcom77         0.000000 -1.369174e+00
bigcom79         0.000000 -1.768780e+00
bigcom80         0.000000 -1.940916e+00
bigcom82         0.000000 -1.990665e+00
bigcom83         0.000000 -7.162316e-02
bigcom84         0.000000 -1.324950e+00
bigcom85         0.000000 -1.655930e+00
bigcom87         0.000000 -1.321068e+00
bigcom89         0.000000 -1.276464e+00
bigcom91         0.000000 -9.065377e-01
bigcom92         0.000000 -1.488446e+00
bigcom93         0.000000 -3.103305e-01
bigcom96         0.000000 -1.062278e+00
bigcom97         0.000000 -1.717742e+00
bigcom98         0.000000 -1.518284e+00
bigcom99         0.000000 -1.522712e+00
bigcom101        0.000000  3.502621e+00
bigcom104        0.000000  1.523958e+00
bigcom106        0.000000 -1.292049e+00
bigcom109        0.000000 -9.925399e-01
bigcom113        0.000000 -2.351373e+00
bigcom116        0.000000 -2.161653e+00
bigcom120        0.000000 -1.557018e+00
bigcom123        0.000000 -1.697255e+00
bigcom126        0.000000 -1.174518e+00
bigcom127        0.000000 -1.540537e+00
bigcom137        0.000000 -1.155625e+00
bigcom139        0.000000 -1.252265e+00
bigcom140        0.000000 -1.445724e+00
bigcom143        0.000000  2.544602e+00
bigcom145        0.000000 -7.670820e-01
[truncated: 115,813 more chars]
