# Supplementary material for: Distinctive Behaviors of Druggable Proteins in Cellular Networks
Source: PLoS Comput Biol. 2015 Dec 23;11(12):e1004597. doi: 10.1371/journal.pcbi.1004597 (PMC4689399; doi:10.1371/journal.pcbi.1004597)
Supplement: S1 File — (ZIP) [file pcbi.1004597.s004.zip › S1_File/direct.blast.20150613_all_predict.ppi.optimised_Target_results_low_TnotC.txt]

[[1]]
[1] "low_TnotC"

[1] "Dataset: low_TnotC Model GBM, run: 1 of 10 2015-06-22 18:16:56"
Iter   TrainDeviance   ValidDeviance   StepSize   Improve
     1        0.0974            -nan     0.0100    0.0001
     2        0.0954            -nan     0.0100    0.0002
     3        0.0935            -nan     0.0100    0.0002
     4        0.0923            -nan     0.0100    0.0000
     5        0.0913            -nan     0.0100   -0.0001
     6        0.0901            -nan     0.0100   -0.0000
     7        0.0890            -nan     0.0100    0.0001
     8        0.0878            -nan     0.0100    0.0000
     9        0.0869            -nan     0.0100    0.0001
    10        0.0859            -nan     0.0100    0.0001
    20        0.0784            -nan     0.0100    0.0000
    40        0.0672            -nan     0.0100   -0.0000
    44        0.0654            -nan     0.0100   -0.0000

[1] "GBM variable coefficients"
                            var     rel.inf
ratio5                   ratio5 11.85680563
pagerank               pagerank 10.25371454
ioratio                 ioratio  6.07812890
outer                     outer  5.16403931
comsize                 comsize  5.07888187
trans                     trans  4.18554373
bet                         bet  3.33157106
cohesion               cohesion  2.67871460
ratio2                   ratio2  2.64686535
inner                     inner  2.14439070
fourth                   fourth  2.10108972
V1                           V1  1.64272408
graph6                   graph6  1.60937500
adhesion               adhesion  1.52545939
orbit36                 orbit36  1.50741872
membership_s32   membership_s32  1.43422338
graph25                 graph25  1.42857633
graph12                 graph12  1.30015752
V2                           V2  1.28906742
orbit4                   orbit4  1.19542738
orbit18                 orbit18  1.15500977
orbit21                 orbit21  1.14549205
orbit27                 orbit27  1.08289319
selfinter             selfinter  1.04007010
orbit45                 orbit45  1.01497912
walktrap_vertex walktrap_vertex  0.91647084
orbit35                 orbit35  0.91569542
orbit17                 orbit17  0.90005812
graph21                 graph21  0.89724014
ratio1                   ratio1  0.89034993
orbit19                 orbit19  0.84433247
orbit50                 orbit50  0.83620970
orbit9                   orbit9  0.80164005
ratio6                   ratio6  0.77776732
close                     close  0.75949953
orbit28                 orbit28  0.74199793
membership_s30   membership_s30  0.72097550
knn                         knn  0.65275742
orbit20                 orbit20  0.63503551
graph20                 graph20  0.63177886
third                     third  0.63042986
bigcom26               bigcom26  0.60638126
orbit44                 orbit44  0.58406023
graph23                 graph23  0.57912735
graph1                   graph1  0.57497221
orbit30                 orbit30  0.57433889
graph10                 graph10  0.57113518
spin_vertex         spin_vertex  0.55546442
orbit16                 orbit16  0.51599907
orbit5                   orbit5  0.47847554
graph13                 graph13  0.43631636
graph3                   graph3  0.42311992
orbit51                 orbit51  0.41165199
graph11                 graph11  0.40859125
second                   second  0.36852065
graph4                   graph4  0.36742460
orbit10                 orbit10  0.35565424
upto_fourth         upto_fourth  0.32652696
bigcom3                 bigcom3  0.31447563
ratio3                   ratio3  0.29911497
orbit25                 orbit25  0.29765129
orbit49                 orbit49  0.27435545
graph15                 graph15  0.27066009
upto_third           upto_third  0.26706385
orbit15                 orbit15  0.25687403
orbit31                 orbit31  0.24928658
bigcom4                 bigcom4  0.22542373
orbit6                   orbit6  0.20583263
graph16                 graph16  0.18073381
graph7                   graph7  0.16177938
upto_fifth           upto_fifth  0.15905036
graph26                 graph26  0.15868887
orbit64                 orbit64  0.15769727
graph22                 graph22  0.14569111
graph19                 graph19  0.14475825
fifth                     fifth  0.14339020
orbit53                 orbit53  0.14175339
orbit37                 orbit37  0.13747132
graph17                 graph17  0.13691520
graph14                 graph14  0.12464398
upto_sixth           upto_sixth  0.12061407
orbit67                 orbit67  0.09626250
ratio4                   ratio4  0.09375425
ecc                         ecc  0.09284855
graph9                   graph9  0.07889876
orbit60                 orbit60  0.07834108
bigcom22               bigcom22  0.06567698
membership_s15   membership_s15  0.05672695
orbit56                 orbit56  0.05595690
orbit32                 orbit32  0.05110692
constraint           constraint  0.04717988
orbit39                 orbit39  0.03882678
orbit24                 orbit24  0.03534199
orbit42                 orbit42  0.02111874
membership_s1     membership_s1  0.01804597
bigcom28               bigcom28  0.01537071
graph0                   graph0  0.00000000
graph2                   graph2  0.00000000
graph5                   graph5  0.00000000
graph8                   graph8  0.00000000
graph18                 graph18  0.00000000
graph24                 graph24  0.00000000
graph27                 graph27  0.00000000
graph28                 graph28  0.00000000
graph29                 graph29  0.00000000
orbit0                   orbit0  0.00000000
orbit1                   orbit1  0.00000000
orbit2                   orbit2  0.00000000
orbit3                   orbit3  0.00000000
orbit7                   orbit7  0.00000000
orbit8                   orbit8  0.00000000
orbit11                 orbit11  0.00000000
orbit12                 orbit12  0.00000000
orbit13                 orbit13  0.00000000
orbit14                 orbit14  0.00000000
orbit22                 orbit22  0.00000000
orbit23                 orbit23  0.00000000
orbit26                 orbit26  0.00000000
orbit29                 orbit29  0.00000000
orbit33                 orbit33  0.00000000
orbit34                 orbit34  0.00000000
orbit38                 orbit38  0.00000000
orbit40                 orbit40  0.00000000
orbit41                 orbit41  0.00000000
orbit43                 orbit43  0.00000000
orbit46                 orbit46  0.00000000
orbit47                 orbit47  0.00000000
orbit48                 orbit48  0.00000000
orbit52                 orbit52  0.00000000
orbit54                 orbit54  0.00000000
orbit55                 orbit55  0.00000000
orbit57                 orbit57  0.00000000
orbit58                 orbit58  0.00000000
orbit59                 orbit59  0.00000000
orbit61                 orbit61  0.00000000
orbit62                 orbit62  0.00000000
orbit63                 orbit63  0.00000000
orbit65                 orbit65  0.00000000
orbit66                 orbit66  0.00000000
orbit68                 orbit68  0.00000000
orbit69                 orbit69  0.00000000
orbit70                 orbit70  0.00000000
orbit71                 orbit71  0.00000000
orbit72                 orbit72  0.00000000
AP                           AP  0.00000000
eccrad                   eccrad  0.00000000
coreness               coreness  0.00000000
hubscore               hubscore  0.00000000
evcent                   evcent  0.00000000
first                     first  0.00000000
upto_second         upto_second  0.00000000
sixth                     sixth  0.00000000
bigcom1                 bigcom1  0.00000000
bigcom2                 bigcom2  0.00000000
bigcom6                 bigcom6  0.00000000
bigcom8                 bigcom8  0.00000000
bigcom9                 bigcom9  0.00000000
bigcom11               bigcom11  0.00000000
bigcom13               bigcom13  0.00000000
bigcom15               bigcom15  0.00000000
bigcom16               bigcom16  0.00000000
bigcom21               bigcom21  0.00000000
bigcom24               bigcom24  0.00000000
bigcom30               bigcom30  0.00000000
bigcom31               bigcom31  0.00000000
bigcom32               bigcom32  0.00000000
bigcom33               bigcom33  0.00000000
bigcom34               bigcom34  0.00000000
bigcom36               bigcom36  0.00000000
bigcom37               bigcom37  0.00000000
bigcom38               bigcom38  0.00000000
bigcom39               bigcom39  0.00000000
bigcom40               bigcom40  0.00000000
bigcom43               bigcom43  0.00000000
bigcom44               bigcom44  0.00000000
bigcom46               bigcom46  0.00000000
bigcom47               bigcom47  0.00000000
bigcom49               bigcom49  0.00000000
bigcom50               bigcom50  0.00000000
bigcom51               bigcom51  0.00000000
bigcom52               bigcom52  0.00000000
bigcom54               bigcom54  0.00000000
bigcom56               bigcom56  0.00000000
bigcom62               bigcom62  0.00000000
bigcom66               bigcom66  0.00000000
bigcom68               bigcom68  0.00000000
bigcom69               bigcom69  0.00000000
bigcom71               bigcom71  0.00000000
bigcom72               bigcom72  0.00000000
bigcom73               bigcom73  0.00000000
bigcom74               bigcom74  0.00000000
bigcom75               bigcom75  0.00000000
bigcom76               bigcom76  0.00000000
bigcom77               bigcom77  0.00000000
bigcom79               bigcom79  0.00000000
bigcom80               bigcom80  0.00000000
bigcom82               bigcom82  0.00000000
bigcom83               bigcom83  0.00000000
bigcom84               bigcom84  0.00000000
bigcom85               bigcom85  0.00000000
bigcom87               bigcom87  0.00000000
bigcom89               bigcom89  0.00000000
bigcom91               bigcom91  0.00000000
bigcom92               bigcom92  0.00000000
bigcom93               bigcom93  0.00000000
bigcom96               bigcom96  0.00000000
bigcom97               bigcom97  0.00000000
bigcom98               bigcom98  0.00000000
bigcom99               bigcom99  0.00000000
bigcom101             bigcom101  0.00000000
bigcom104             bigcom104  0.00000000
bigcom106             bigcom106  0.00000000
bigcom109             bigcom109  0.00000000
bigcom113             bigcom113  0.00000000
bigcom116             bigcom116  0.00000000
bigcom120             bigcom120  0.00000000
bigcom123             bigcom123  0.00000000
bigcom126             bigcom126  0.00000000
bigcom127             bigcom127  0.00000000
bigcom137             bigcom137  0.00000000
bigcom139             bigcom139  0.00000000
bigcom140             bigcom140  0.00000000
bigcom143             bigcom143  0.00000000
bigcom145             bigcom145  0.00000000
bigcom146             bigcom146  0.00000000
bigcom147             bigcom147  0.00000000
bigcom149             bigcom149  0.00000000
bigcom153             bigcom153  0.00000000
bigcom154             bigcom154  0.00000000
bigcom156             bigcom156  0.00000000
bigcom157             bigcom157  0.00000000
bigcom158             bigcom158  0.00000000
bigcom160             bigcom160  0.00000000
bigcom161             bigcom161  0.00000000
bigcom162             bigcom162  0.00000000
bigcom164             bigcom164  0.00000000
bigcom166             bigcom166  0.00000000
bigcom167             bigcom167  0.00000000
bigcom171             bigcom171  0.00000000
bigcom173             bigcom173  0.00000000
bigcom175             bigcom175  0.00000000
bigcom176             bigcom176  0.00000000
bigcom177             bigcom177  0.00000000
bigcom178             bigcom178  0.00000000
bigcom180             bigcom180  0.00000000
bigcom181             bigcom181  0.00000000
bigcom184             bigcom184  0.00000000
bigcom186             bigcom186  0.00000000
bigcom187             bigcom187  0.00000000
bigcom189             bigcom189  0.00000000
bigcom194             bigcom194  0.00000000
bigcom195             bigcom195  0.00000000
bigcom196             bigcom196  0.00000000
bigcom204             bigcom204  0.00000000
bigcom205             bigcom205  0.00000000
bigcom212             bigcom212  0.00000000
bigcom214             bigcom214  0.00000000
bigcom222             bigcom222  0.00000000
bigcom223             bigcom223  0.00000000
bigcom226             bigcom226  0.00000000
bigcom227             bigcom227  0.00000000
bigcom229             bigcom229  0.00000000
bigcom233             bigcom233  0.00000000
bigcom236             bigcom236  0.00000000
bigcom237             bigcom237  0.00000000
bigcom246             bigcom246  0.00000000
bigcom248             bigcom248  0.00000000
bigcom249             bigcom249  0.00000000
bigcom250             bigcom250  0.00000000
bigcom254             bigcom254  0.00000000
bigcom266             bigcom266  0.00000000
bigcom269             bigcom269  0.00000000
bigcom272             bigcom272  0.00000000
bigcom274             bigcom274  0.00000000
bigcom281             bigcom281  0.00000000
bigcom291             bigcom291  0.00000000
bigcom292             bigcom292  0.00000000
bigcom295             bigcom295  0.00000000
bigcom299             bigcom299  0.00000000
bigcom301             bigcom301  0.00000000
bigcom306             bigcom306  0.00000000
bigcom309             bigcom309  0.00000000
bigcom314             bigcom314  0.00000000
bigcom321             bigcom321  0.00000000
bigcom341             bigcom341  0.00000000
bigcom350             bigcom350  0.00000000
bigcom353             bigcom353  0.00000000
bigcom359             bigcom359  0.00000000
bigcom363             bigcom363  0.00000000
bigcom365             bigcom365  0.00000000
bigcom385             bigcom385  0.00000000
bigcom386             bigcom386  0.00000000
bigcom408             bigcom408  0.00000000
bigcom412             bigcom412  0.00000000
bigcom480             bigcom480  0.00000000
membership_s3     membership_s3  0.00000000
membership_s4     membership_s4  0.00000000
membership_s5     membership_s5  0.00000000
membership_s6     membership_s6  0.00000000
membership_s7     membership_s7  0.00000000
membership_s8     membership_s8  0.00000000
membership_s9     membership_s9  0.00000000
membership_s11   membership_s11  0.00000000
membership_s12   membership_s12  0.00000000
membership_s14   membership_s14  0.00000000
membership_s16   membership_s16  0.00000000
membership_s17   membership_s17  0.00000000
membership_s18   membership_s18  0.00000000
membership_s20   membership_s20  0.00000000
membership_s21   membership_s21  0.00000000
membership_s22   membership_s22  0.00000000
membership_s24   membership_s24  0.00000000
membership_s25   membership_s25  0.00000000
membership_s26   membership_s26  0.00000000
membership_s27   membership_s27  0.00000000
membership_s28   membership_s28  0.00000000
membership_s31   membership_s31  0.00000000
membership_s33   membership_s33  0.00000000
membership_s36   membership_s36  0.00000000
membership_s37   membership_s37  0.00000000
pdi                         pdi  0.00000000
[1] "Dataset: low_TnotC Model RF, run: 1 of 10 2015-06-22 18:17:32"
     |      Out-of-bag   |
Tree |      MSE  %Var(y) |
   1 |  0.01156   135.78 |
   2 |  0.01345   157.98 |
   3 |  0.01197   140.52 |
   4 |  0.01252   147.06 |
   5 |  0.01255   147.35 |
   6 |  0.01201   140.99 |
   7 |  0.01177   138.24 |
   8 |  0.01232   144.62 |
   9 |  0.01199   140.81 |
  10 |  0.01155   135.66 |
  11 |  0.01106   129.91 |
  12 |  0.01071   125.77 |
  13 |  0.01076   126.37 |
  14 |  0.01051   123.36 |
  15 |  0.01042   122.40 |
  16 |  0.01031   121.08 |
  17 |  0.01025   120.40 |
  18 |   0.0102   119.79 |
  19 |  0.01013   118.91 |
  20 | 0.009997   117.38 |
  21 | 0.009941   116.72 |
  22 | 0.009956   116.90 |
  23 | 0.009946   116.78 |
  24 | 0.009994   117.35 |
  25 | 0.009982   117.21 |
  26 | 0.009892   116.14 |
  27 | 0.009845   115.59 |
  28 | 0.009747   114.44 |
  29 |  0.00975   114.48 |
  30 |  0.00975   114.49 |
  31 | 0.009778   114.81 |
  32 | 0.009731   114.25 |
  33 | 0.009698   113.87 |
  34 | 0.009638   113.17 |
  35 | 0.009624   113.00 |
  36 | 0.009611   112.85 |
  37 | 0.009612   112.86 |
  38 | 0.009607   112.80 |
  39 | 0.009595   112.67 |
  40 |  0.00957   112.37 |
  41 | 0.009593   112.63 |
  42 | 0.009591   112.61 |
  43 | 0.009581   112.50 |
  44 | 0.009547   112.09 |
  45 | 0.009527   111.86 |
  46 | 0.009511   111.67 |
  47 | 0.009464   111.12 |
  48 | 0.009441   110.85 |
  49 |  0.00943   110.73 |
  50 | 0.009404   110.42 |
  51 | 0.009366   109.97 |
  52 | 0.009355   109.84 |
  53 | 0.009352   109.80 |
  54 | 0.009363   109.93 |
  55 | 0.009336   109.61 |
  56 | 0.009331   109.56 |
  57 | 0.009341   109.67 |
  58 | 0.009326   109.50 |
  59 |   0.0093   109.19 |
  60 |   0.0093   109.20 |
  61 | 0.009299   109.19 |
  62 | 0.009293   109.12 |
  63 | 0.009269   108.83 |
  64 | 0.009275   108.90 |
  65 | 0.009278   108.93 |
  66 | 0.009268   108.82 |
  67 | 0.009265   108.79 |
  68 | 0.009269   108.83 |
  69 | 0.009259   108.71 |
  70 | 0.009244   108.54 |
  71 | 0.009251   108.62 |
  72 | 0.009257   108.69 |
  73 | 0.009255   108.67 |
  74 | 0.009262   108.75 |
  75 | 0.009259   108.71 |
  76 | 0.009244   108.54 |
  77 |  0.00922   108.25 |
  78 | 0.009191   107.92 |
  79 | 0.009186   107.86 |
  80 | 0.009199   108.01 |
  81 | 0.009205   108.08 |
  82 | 0.009209   108.13 |
  83 | 0.009206   108.09 |
  84 |   0.0092   108.02 |
  85 |  0.00921   108.15 |
  86 | 0.009217   108.22 |
  87 | 0.009219   108.25 |
  88 | 0.009222   108.28 |
  89 | 0.009217   108.23 |
  90 | 0.009219   108.25 |
  91 | 0.009213   108.17 |
  92 | 0.009208   108.12 |
  93 | 0.009207   108.10 |
  94 | 0.009206   108.09 |
  95 | 0.009212   108.17 |
  96 | 0.009212   108.16 |
  97 | 0.009209   108.13 |
  98 | 0.009208   108.12 |
  99 | 0.009206   108.10 |
 100 | 0.009209   108.13 |
[1] "Random Forest variable coefficients"
                      %IncMSE IncNodePurity
graph0           1.949780e-05  6.677327e-02
graph1           8.501973e-03  2.690073e-01
graph2           1.287761e-05  5.895087e-02
graph3           9.214259e-04  2.749310e-01
graph4           6.523977e-03  3.919778e-01
graph5           3.028302e-04  2.376240e-01
graph6           7.529026e-04  1.686027e-01
graph7           2.091596e-04  1.074690e-01
graph8           0.000000e+00  2.000000e-02
graph9           2.472911e-03  5.000959e-01
graph10          6.845129e-04  3.949381e-01
graph11          2.153456e-03  3.900758e-01
graph12          1.791064e-03  2.624587e-01
graph13          8.817097e-04  1.804442e-01
graph14          2.220332e-03  3.440348e-01
graph15          3.721857e-04  2.015962e-01
graph16          6.759005e-03  3.721289e-01
graph17          5.081594e-04  2.336208e-01
graph18          7.232085e-04  6.962395e-02
graph19          2.353180e-03  2.723360e-01
graph20          5.204685e-04  2.947708e-01
graph21          2.965171e-04  1.324596e-01
graph22          1.622062e-04  6.775912e-02
graph23          1.112438e-03  2.889565e-01
graph24          5.196800e-05  9.135435e-02
graph25          1.531043e-04  1.195897e-01
graph26          1.869245e-04  5.762512e-02
graph27          0.000000e+00  0.000000e+00
graph28          0.000000e+00  2.168404e-19
graph29          0.000000e+00  0.000000e+00
orbit0          -7.640633e-07  1.991987e-02
orbit1           4.015056e-03  2.195241e-01
orbit2           2.113478e-05  5.500614e-02
orbit3           3.605964e-04  1.284319e-01
orbit4           1.476416e-03  5.756148e-01
orbit5           5.323344e-04  1.544052e-01
orbit6           5.107691e-03  3.760184e-01
orbit7          -4.399475e-06  1.171418e-01
orbit8           1.947513e-04  3.225133e-01
orbit9           3.240005e-03  4.407469e-01
orbit10          4.000667e-04  1.285156e-01
orbit11          2.291858e-04  2.954020e-01
orbit12          3.152250e-05  8.137973e-02
orbit13          2.765066e-05  5.350904e-02
orbit14          0.000000e+00  3.511364e-02
orbit15          1.128979e-03  2.432758e-01
orbit16          1.521302e-04  2.225858e-01
orbit17          8.906356e-04  1.947971e-01
orbit18          1.025791e-03  8.989478e-01
orbit19          9.824750e-04  2.042804e-01
orbit20          3.484637e-04  1.455639e-01
orbit21          3.058544e-05  1.432279e-01
orbit22          2.351639e-03  8.570153e-02
orbit23          1.285714e-05  5.315529e-02
orbit24          1.798894e-03  3.349959e-01
orbit25          1.531018e-04  1.518983e-01
orbit26          1.161624e-04  1.022501e-01
orbit27          4.227386e-03  4.731900e-01
orbit28          6.611805e-04  3.176088e-01
orbit29          2.560842e-04  1.205937e-01
orbit30          2.422754e-04  1.287804e-01
orbit31          2.086419e-03  2.229065e-01
orbit32          8.017448e-04  1.192037e-01
orbit33          4.375556e-06  7.760307e-02
orbit34          9.378289e-04  2.597242e-01
orbit35          6.359790e-03  2.212230e-01
orbit36          7.352283e-04  3.406457e-01
orbit37          1.956531e-04  1.531713e-01
orbit38          1.948158e-04  6.160749e-02
orbit39          1.939909e-03  2.909187e-01
orbit40          3.426886e-04  1.499938e-01
orbit41          8.196335e-05  2.283713e-01
orbit42          8.044320e-05  1.138216e-01
orbit43          1.246686e-03  8.739305e-02
orbit44          1.470291e-04  1.490230e-01
orbit45          6.109823e-03  3.376327e-01
orbit46          2.301201e-04  2.488501e-01
orbit47          1.834472e-04  7.787742e-02
orbit48          4.906280e-05  5.992105e-02
orbit49          4.109593e-04  2.209779e-01
orbit50          3.817621e-05  1.366455e-01
orbit51          6.638860e-04  1.101960e-01
orbit52          7.525707e-04  2.344062e-01
orbit53          1.259268e-04  2.312533e-01
orbit54         -8.572653e-06  3.636050e-02
orbit55          0.000000e+00  0.000000e+00
orbit56          1.425591e-03  2.087155e-01
orbit57          8.496177e-06  9.424058e-03
orbit58          0.000000e+00  0.000000e+00
orbit59          5.102812e-04  6.769122e-02
orbit60          8.624001e-05  4.522782e-02
orbit61          0.000000e+00  1.720238e-02
orbit62          3.486194e-05  3.496848e-02
orbit63          2.482197e-05  1.763501e-01
orbit64         -3.236312e-06  1.350772e-01
orbit65         -5.367110e-06  9.618409e-03
orbit66          4.237288e-06  3.298313e-02
orbit67          1.714927e-05  2.090519e-02
orbit68          4.340278e-06  8.333333e-03
orbit69          0.000000e+00  0.000000e+00
orbit70          0.000000e+00  7.372575e-20
orbit71          0.000000e+00  0.000000e+00
orbit72          0.000000e+00  0.000000e+00
AP              -4.382121e-06  1.895299e-02
bet              8.942015e-04  5.573630e-01
ecc              5.883486e-05  1.009505e-01
eccrad           3.164041e-05  7.711749e-02
close            6.111642e-04  3.998916e-01
constraint       8.756947e-04  3.069251e-01
coreness         3.157261e-04  2.521511e-01
knn              3.653990e-03  2.708355e-01
hubscore         6.219143e-04  3.409179e-01
pagerank         2.811841e-03  2.299202e+00
trans            1.209726e-03  3.884968e-01
evcent           1.541790e-03  3.330802e-01
first            1.920693e-05  6.255640e-02
upto_second      6.717364e-04  2.743394e-01
upto_third       6.399419e-04  3.637546e-01
upto_fourth      9.911776e-04  2.075345e-01
upto_fifth       9.636988e-04  1.644191e-01
upto_sixth       1.253909e-03  3.655399e-01
second           4.604926e-04  2.145044e-01
third            1.898460e-03  4.796919e-01
fourth           2.468670e-03  8.250209e-01
fifth            2.053061e-03  4.245355e-01
sixth            1.058471e-03  4.770034e-01
ratio1           2.623737e-04  2.475424e-01
ratio2           5.392751e-03  1.146214e+00
ratio3           1.447217e-03  6.063788e-01
ratio4           1.380774e-03  4.217603e-01
ratio5           3.236494e-03  2.329364e+00
ratio6           2.702540e-03  4.029537e-01
selfinter        7.638586e-04  2.124130e-01
walktrap_vertex  6.518903e-05  1.295595e-01
bigcom1          0.000000e+00  0.000000e+00
bigcom2          0.000000e+00  0.000000e+00
bigcom3          1.067194e-04  1.621644e-01
bigcom4          8.856244e-06  2.929460e-02
bigcom6          0.000000e+00  0.000000e+00
bigcom8          0.000000e+00  0.000000e+00
bigcom9          0.000000e+00  0.000000e+00
bigcom11         0.000000e+00  0.000000e+00
bigcom13         0.000000e+00  0.000000e+00
bigcom15         0.000000e+00  0.000000e+00
bigcom16         0.000000e+00  0.000000e+00
bigcom21         0.000000e+00  0.000000e+00
bigcom22         2.721878e-04  5.204526e-02
bigcom24         0.000000e+00  0.000000e+00
bigcom26         6.002842e-06  1.331751e-01
bigcom28        -9.521135e-06  1.028612e-01
bigcom30        -1.656000e-05  8.909438e-02
bigcom31         0.000000e+00  0.000000e+00
bigcom32         0.000000e+00  0.000000e+00
bigcom33         0.000000e+00  0.000000e+00
bigcom34         0.000000e+00  0.000000e+00
bigcom36         0.000000e+00  0.000000e+00
bigcom37         0.000000e+00  0.000000e+00
bigcom38         0.000000e+00  6.938894e-20
bigcom39         0.000000e+00  0.000000e+00
bigcom40        -1.076195e-06  2.277778e-03
bigcom43         0.000000e+00  0.000000e+00
bigcom44         0.000000e+00  0.000000e+00
bigcom46         0.000000e+00  2.081668e-19
bigcom47         0.000000e+00  0.000000e+00
bigcom49         0.000000e+00  0.000000e+00
bigcom50         0.000000e+00  0.000000e+00
bigcom51         0.000000e+00  0.000000e+00
bigcom52         0.000000e+00  0.000000e+00
bigcom54         0.000000e+00  0.000000e+00
bigcom56         0.000000e+00  0.000000e+00
bigcom62        -1.321457e-05  7.106380e-01
bigcom66         0.000000e+00  0.000000e+00
bigcom68         0.000000e+00  0.000000e+00
bigcom69         0.000000e+00  0.000000e+00
bigcom71         0.000000e+00  0.000000e+00
bigcom72         0.000000e+00  0.000000e+00
bigcom73         0.000000e+00  0.000000e+00
bigcom74         0.000000e+00  0.000000e+00
bigcom75         0.000000e+00  0.000000e+00
bigcom76         0.000000e+00  0.000000e+00
bigcom77         0.000000e+00  0.000000e+00
bigcom79         0.000000e+00  0.000000e+00
bigcom80         0.000000e+00  0.000000e+00
bigcom82         0.000000e+00  0.000000e+00
bigcom83         0.000000e+00  0.000000e+00
bigcom84         0.000000e+00  0.000000e+00
bigcom85         0.000000e+00  0.000000e+00
bigcom87         0.000000e+00  0.000000e+00
bigcom89         0.000000e+00  6.938894e-20
bigcom91         0.000000e+00  0.000000e+00
bigcom92         0.000000e+00  0.000000e+00
bigcom93         0.000000e+00  0.000000e+00
bigcom96         0.000000e+00  0.000000e+00
bigcom97         0.000000e+00  0.000000e+00
bigcom98         0.000000e+00  0.000000e+00
bigcom99         0.000000e+00  0.000000e+00
bigcom101        5.468467e-05  2.682301e-01
bigcom104       -6.818550e-05  2.024412e-01
bigcom106        0.000000e+00  3.469447e-20
bigcom109        0.000000e+00  0.000000e+00
bigcom113        0.000000e+00  0.000000e+00
bigcom116        0.000000e+00  0.000000e+00
bigcom120        0.000000e+00  0.000000e+00
bigcom123        0.000000e+00  0.000000e+00
bigcom126        0.000000e+00  0.000000e+00
bigcom127        0.000000e+00  0.000000e+00
bigcom137        0.000000e+00  0.000000e+00
bigcom139        0.000000e+00  0.000000e+00
bigcom140        0.000000e+00  0.000000e+00
bigcom143        1.932763e-05  1.931277e-01
bigcom145        0.000000e+00  0.000000e+00
bigcom146        0.000000e+00  1.084202e-21
bigcom147        0.000000e+00  0.000000e+00
bigcom149        0.000000e+00  0.000000e+00
bigcom153        0.000000e+00  0.000000e+00
bigcom154        0.000000e+00  0.000000e+00
bigcom156        0.000000e+00  0.000000e+00
bigcom157        0.000000e+00  1.734723e-20
bigcom158        0.000000e+00  0.000000e+00
bigcom160        0.000000e+00  6.938894e-20
bigcom161        0.000000e+00  0.000000e+00
bigcom162        0.000000e+00  0.000000e+00
bigcom164        0.000000e+00  0.000000e+00
bigcom166        0.000000e+00  0.000000e+00
bigcom167        0.000000e+00  3.469447e-19
bigcom171        0.000000e+00  0.000000e+00
bigcom173        0.000000e+00  3.469447e-20
bigcom175        0.000000e+00  0.000000e+00
bigcom176        0.000000e+00  0.000000e+00
bigcom177        0.000000e+00  0.000000e+00
bigcom178        6.039468e-08  4.202822e-01
bigcom180        0.000000e+00  0.000000e+00
bigcom181        0.000000e+00  0.000000e+00
bigcom184        0.000000e+00  0.000000e+00
bigcom186        0.000000e+00  0.000000e+00
bigcom187        0.000000e+00  0.000000e+00
bigcom189        0.000000e+00  0.000000e+00
bigcom194        0.000000e+00  0.000000e+00
bigcom195        0.000000e+00  0.000000e+00
bigcom196        0.000000e+00  0.000000e+00
bigcom204        0.000000e+00  6.938894e-20
bigcom205       -8.488084e-07  4.389697e-01
bigcom212        0.000000e+00  0.000000e+00
bigcom214        0.000000e+00  6.938894e-20
bigcom222        0.000000e+00  0.000000e+00
bigcom223        0.000000e+00  0.000000e+00
bigcom226        0.000000e+00  0.000000e+00
bigcom227        0.000000e+00  0.000000e+00
bigcom229        0.000000e+00  0.000000e+00
bigcom233        0.000000e+00  0.000000e+00
bigcom236        0.000000e+00  3.469447e-20
bigcom237        0.000000e+00  0.000000e+00
bigcom246        0.000000e+00  0.000000e+00
bigcom248        0.000000e+00  0.000000e+00
bigcom249        0.000000e+00  0.000000e+00
bigcom250        0.000000e+00  0.000000e+00
bigcom254        0.000000e+00  0.000000e+00
bigcom266        0.000000e+00  0.000000e+00
bigcom269        0.000000e+00  0.000000e+00
bigcom272        0.000000e+00  0.000000e+00
bigcom274        0.000000e+00  0.000000e+00
bigcom281        0.000000e+00  0.000000e+00
bigcom291        0.000000e+00  3.469447e-20
bigcom292        0.000000e+00  0.000000e+00
bigcom295        0.000000e+00  0.000000e+00
bigcom299        3.096018e-20  7.124407e-01
bigcom301        0.000000e+00  0.000000e+00
bigcom306        0.000000e+00  0.000000e+00
bigcom309        0.000000e+00  0.000000e+00
bigcom314        0.000000e+00  0.000000e+00
bigcom321        0.000000e+00  0.000000e+00
bigcom341        0.000000e+00  0.000000e+00
bigcom350        0.000000e+00  0.000000e+00
bigcom353        0.000000e+00  0.000000e+00
bigcom359        0.000000e+00  0.000000e+00
bigcom363        0.000000e+00  0.000000e+00
bigcom365        0.000000e+00  0.000000e+00
bigcom385        0.000000e+00  0.000000e+00
bigcom386        0.000000e+00  0.000000e+00
bigcom408        0.000000e+00  0.000000e+00
bigcom412        0.000000e+00  0.000000e+00
bigcom480        0.000000e+00  6.938894e-20
spin_vertex      1.115814e-04  1.456651e-01
membership_s1    4.472799e-04  2.598369e-01
membership_s3    0.000000e+00  0.000000e+00
membership_s4    2.278200e-04  6.659243e-02
membership_s5    3.704549e-05  1.336839e-01
membership_s6    1.044694e-05  1.483897e-02
membership_s7    9.927480e-05  1.126395e-01
membership_s8    0.000000e+00  0.000000e+00
membership_s9    0.000000e+00  3.469447e-20
membership_s11   0.000000e+00  0.000000e+00
membership_s12   0.000000e+00  0.000000e+00
membership_s14   2.476798e-06  3.201636e-01
membership_s15   1.679411e-05  1.614082e-01
membership_s16   0.000000e+00  0.000000e+00
membership_s17   0.000000e+00  3.469447e-20
membership_s18   0.000000e+00  0.000000e+00
membership_s20   0.000000e+00  0.000000e+00
membership_s21   2.598693e-05  2.272184e-01
membership_s22   0.000000e+00  6.938894e-20
membership_s24   8.576329e-06  8.333333e-03
membership_s25   0.000000e+00  0.000000e+00
membership_s26   0.000000e+00  7.155734e-20
membership_s27   4.278990e-06  2.834108e-02
membership_s28   0.000000e+00  0.000000e+00
membership_s30   9.717884e-05  1.288144e-01
membership_s31   1.350517e-04  1.183080e-01
membership_s32   8.958931e-05  6.873983e-01
membership_s33   0.000000e+00  0.000000e+00
membership_s36   0.000000e+00  0.000000e+00
membership_s37   0.000000e+00  6.938894e-20
V1               4.932458e-03  7.686899e-01
V2               5.719168e-04  8.773055e-01
pdi              8.678722e-06  9.755482e-03
adhesion         7.669421e-03  1.207729e+00
cohesion         5.895676e-03  1.140194e+00
inner            4.057484e-03  1.186041e+00
outer            2.681462e-03  1.579447e+00
ioratio          5.428995e-03  8.625807e-01
comsize          2.113723e-03  9.344787e-01
[1] "Dataset: low_TnotC Model GLM, run: 1 of 10 2015-06-22 18:19:37"
[1] "glmnet variable coefficients"
                         [,1]          [,2]
(Intercept)     -4.748469e+00 -7.032296e+00
graph0           1.663272e-39  1.290494e-02
graph1          -3.166214e-42 -1.558446e-05
graph2           2.985944e-39  3.871016e-02
graph3          -9.574618e-44  1.660671e-08
graph4          -3.458657e-45 -1.413681e-08
graph5           6.106517e-41  1.423450e-04
graph6          -9.846779e-43  1.048599e-06
graph7          -2.830590e-41 -1.178557e-03
graph8          -1.896308e-39 -1.307222e-01
graph9          -1.759038e-45  7.794246e-09
graph10         -1.179775e-46 -2.047766e-10
graph11         -5.295101e-48 -3.096008e-11
graph12         -5.370157e-45  8.265077e-09
graph13         -1.263350e-44  2.099968e-08
graph14         -8.690789e-46 -4.732019e-10
graph15          3.429548e-44  1.810397e-05
graph16         -2.184482e-44  5.007809e-08
graph17         -4.035731e-44 -2.179641e-07
graph18         -4.578795e-43  8.128146e-06
graph19         -1.632650e-43  1.024361e-07
graph20          3.293785e-42  4.532152e-05
graph21          7.070013e-43  3.063264e-05
graph22         -9.740697e-43 -2.909395e-05
graph23         -1.450688e-42 -2.796604e-05
graph24         -1.357825e-42  2.757384e-05
graph25          3.330964e-41 -1.514479e-04
graph26         -1.349257e-41 -1.522122e-04
graph27         -1.866455e-40 -8.495691e-03
graph28         -1.525214e-40 -1.910007e-03
graph29         -7.107929e-39 -1.257131e-01
orbit0           1.663272e-39  1.292411e-02
orbit1          -3.174367e-42 -1.537672e-05
orbit2           2.505111e-40 -1.256819e-02
orbit3           2.985944e-39  3.872691e-02
orbit4          -1.025159e-43  1.337820e-07
orbit5          -7.426011e-43 -7.458655e-06
orbit6          -3.458654e-45 -1.410570e-08
orbit7          -2.014199e-40 -2.656392e-02
orbit8           6.106517e-41  1.525114e-04
orbit9          -1.369980e-42  2.283281e-06
orbit10         -1.130784e-42 -3.045294e-06
orbit11          1.626333e-39  1.409083e-02
orbit12         -2.943353e-41 -1.192840e-03
orbit13          2.331009e-39 -1.459022e-03
orbit14         -1.896308e-39 -1.307305e-01
orbit15         -2.003301e-45  2.140740e-08
orbit16          3.034024e-45  2.648736e-07
orbit17         -1.138860e-44 -3.118431e-07
orbit18          2.795164e-46 -3.358623e-09
orbit19         -1.284650e-46 -1.191138e-10
orbit20         -1.306818e-45 -1.768041e-08
orbit21         -4.537134e-43  1.225747e-06
orbit22         -5.295101e-48 -3.085384e-11
orbit23         -6.477360e-40 -2.111829e-02
orbit24         -6.367090e-45  1.493096e-08
orbit25         -8.449399e-45 -1.990376e-08
orbit26         -1.054178e-42 -3.880808e-05
orbit27         -1.988235e-44  7.716213e-07
orbit28         -2.233264e-43  9.567050e-06
orbit29         -1.047060e-44 -2.701475e-06
orbit30         -2.072732e-42 -1.299386e-04
orbit31         -1.004559e-45 -1.449020e-09
orbit32         -1.720247e-45  1.906119e-08
orbit33          6.583382e-40 -5.136102e-02
orbit34          3.429548e-44  1.846853e-05
orbit35         -3.893934e-44  1.988417e-07
orbit36          9.729995e-43  5.610869e-06
orbit37         -1.799373e-44 -3.274572e-07
orbit38          2.750931e-41  3.924370e-04
orbit39         -7.372308e-44 -1.777495e-07
orbit40         -3.670956e-44 -4.222990e-07
orbit41         -3.593243e-42 -1.172960e-04
orbit42          2.839229e-39  5.308205e-02
orbit43         -4.581489e-43  8.186467e-06
orbit44          1.613374e-38  1.196597e-01
orbit45         -2.018718e-43  1.686908e-06
orbit46         -9.752642e-44 -2.078126e-05
orbit47         -1.540815e-41 -2.530126e-04
orbit48         -2.812749e-42 -1.620370e-04
orbit49          3.303335e-42  4.590338e-05
orbit50          2.351027e-40  1.592708e-03
orbit51          1.441555e-42  4.584333e-06
orbit52          1.825222e-43  8.939385e-05
orbit53          8.432025e-41  2.761071e-04
orbit54         -9.740113e-43 -2.903198e-05
orbit55         -5.778348e-39 -4.335890e-01
orbit56         -1.425281e-42 -2.684925e-05
orbit57         -7.830533e-42 -2.006521e-04
orbit58         -4.691977e-39 -1.664839e-01
orbit59         -1.297267e-42  3.756780e-05
orbit60         -4.740180e-41 -1.971002e-03
orbit61          4.897708e-39  6.557259e-02
orbit62          2.062629e-41 -7.463094e-04
orbit63          6.752463e-40  9.822566e-03
orbit64          1.928342e-40  6.978595e-03
orbit65         -1.423511e-41 -1.295412e-04
orbit66         -6.681163e-41 -1.300230e-03
orbit67          7.583471e-39  2.305188e-01
orbit68         -1.865909e-40 -8.478948e-03
orbit69         -8.691118e-39 -4.588803e-01
orbit70         -1.523528e-40 -1.874481e-03
orbit71         -4.239885e-39 -1.119056e-01
orbit72         -7.107929e-39 -1.256419e-01
AP               1.791408e-39  5.981758e-02
bet             -1.254834e-45  2.157535e-06
ecc              2.506204e-39  3.825189e-02
eccrad           1.503722e-38  2.291241e-01
close           -5.712650e-38 -6.421146e-02
constraint      -9.235156e-39 -2.234049e-01
coreness         3.106716e-39  4.062827e-02
knn             -5.955998e-42 -5.212735e-05
hubscore        -2.843041e-37  1.404768e+00
pagerank        -6.104876e-39 -8.193141e-01
trans            1.474015e-38  2.986868e-01
evcent          -2.858781e-37  1.348102e+00
first            1.663272e-39  1.287852e-02
upto_second     -3.327456e-42 -1.405214e-05
upto_third      -5.493354e-43  1.576601e-06
upto_fourth     -5.328610e-43 -5.814819e-06
upto_fifth       2.446832e-43  1.814645e-05
upto_sixth       1.195348e-42  5.033419e-05
second          -3.336147e-42 -1.415757e-05
third           -5.424959e-43  3.452984e-06
fourth           4.026370e-43 -1.214281e-05
fifth            9.320285e-43  1.382399e-05
sixth           -1.455645e-43 -1.877327e-05
ratio1          -5.995269e-42 -5.128171e-05
ratio2           1.434883e-41  3.529262e-04
ratio3           6.940760e-42  2.979455e-04
ratio4          -1.331677e-41 -3.780517e-04
ratio5          -9.974849e-42 -1.983022e-04
ratio6          -7.670733e-43 -2.273166e-05
selfinter        2.432622e-38  3.923744e-01
walktrap_vertex -6.791533e-40 -9.903511e-02
bigcom1         -9.322416e-39 -2.781118e-01
bigcom2         -8.688349e-39 -2.597255e-01
bigcom3          9.369024e-39  2.041645e-01
bigcom4          2.000791e-39  1.043844e-01
bigcom6         -8.680053e-39 -2.173638e-01
bigcom8         -8.814715e-39 -2.866677e-01
bigcom9         -8.717509e-39 -2.582250e-01
bigcom11        -8.691118e-39 -3.659698e-01
bigcom13        -8.704988e-39 -3.595912e-01
bigcom15        -8.703599e-39 -2.291767e-01
bigcom16        -8.685582e-39 -3.239707e-01
bigcom21        -8.738458e-39 -4.601358e-01
bigcom22         3.842606e-39 -8.299489e-03
bigcom24        -8.682817e-39 -2.080720e-01
bigcom26         2.627500e-38  5.177570e-01
bigcom28         1.446734e-39  3.189500e-02
bigcom30         1.547614e-38  1.243746e-01
bigcom31        -8.680053e-39 -4.157132e-01
bigcom32        -8.691118e-39 -4.730645e-01
bigcom33        -8.680053e-39 -2.343356e-01
bigcom34        -8.684199e-39 -2.972636e-01
bigcom36        -8.691118e-39 -5.974050e-01
bigcom37        -8.680053e-39 -1.720835e-01
bigcom38        -8.689733e-39 -3.249352e-01
bigcom39        -8.695274e-39 -3.414400e-01
bigcom40        -5.970261e-39 -1.888788e-01
bigcom43        -8.685582e-39 -2.008262e-01
bigcom44        -8.784902e-39 -2.467084e-01
bigcom46        -8.691118e-39 -3.874101e-01
bigcom47        -8.686965e-39 -4.211120e-01
bigcom49        -8.686965e-39 -3.851288e-01
bigcom50        -8.689733e-39 -3.468964e-01
bigcom51        -8.682817e-39 -2.832139e-01
bigcom52        -8.680053e-39 -3.635224e-01
bigcom54        -8.682817e-39 -2.340633e-01
bigcom56        -8.682817e-39 -1.595208e-01
bigcom62         4.965312e-37  2.716815e+00
bigcom66        -8.682817e-39 -3.642456e-01
bigcom68        -8.682817e-39 -2.356809e-01
bigcom69        -8.688349e-39 -3.463472e-01
bigcom71        -8.698047e-39 -2.286231e-01
bigcom72        -8.682817e-39 -2.069562e-01
bigcom73        -8.682817e-39 -3.127881e-01
bigcom74        -8.684199e-39 -3.749969e-01
bigcom75        -8.680053e-39 -3.310180e-01
bigcom76        -8.684199e-39 -2.631162e-01
bigcom77        -8.682817e-39 -4.701555e-01
bigcom79        -8.681435e-39 -4.250321e-01
bigcom80        -8.682817e-39 -4.756345e-01
bigcom82        -8.685582e-39 -4.991256e-01
bigcom83        -8.681435e-39 -2.497932e-01
bigcom84        -8.681435e-39 -4.105905e-01
bigcom85        -8.685582e-39 -4.893127e-01
bigcom87        -8.684199e-39 -3.870807e-01
bigcom89        -8.682817e-39 -3.393855e-01
bigcom91        -8.681435e-39 -4.048055e-01
bigcom92        -8.693888e-39 -3.639658e-01
bigcom93        -8.682817e-39 -2.521654e-01
bigcom96        -8.680053e-39 -5.194203e-01
bigcom97        -8.686965e-39 -3.793641e-01
bigcom98        -8.684199e-39 -4.688566e-01
bigcom99        -8.684199e-39 -3.808778e-01
bigcom101        1.357740e-37  1.995100e+00
bigcom104        8.329583e-38  1.110970e+00
bigcom106       -8.685582e-39 -3.909304e-01
bigcom109       -8.684199e-39 -2.932519e-01
bigcom113       -8.686965e-39 -5.174114e-01
bigcom116       -8.692503e-39 -3.656761e-01
bigcom120       -8.681435e-39 -5.397756e-01
bigcom123       -8.684199e-39 -3.754727e-01
bigcom126       -8.680053e-39 -3.658054e-01
bigcom127       -8.680053e-39 -1.950479e-01
bigcom137       -8.682817e-39 -3.074066e-01
bigcom139       -8.678672e-39 -3.418926e-01
bigcom140       -8.682817e-39 -3.774178e-01
bigcom143        1.934968e-37  1.472359e+00
bigcom145       -8.681435e-39 -3.544098e-01
bigcom146       -8.682817e-39 -2.571626e-01
bigcom147       -8.684199e-39 -3.552995e-01
bigcom149       -8.678672e-39 -1.717328e-01
bigcom153       -8.686965e-39 -3.518881e-01
bigcom154       -8.693888e-39 -2.262147e-01
bigcom156       -8.681435e-39 -2.718895e-01
bigcom157       -8.680053e-39 -1.147755e-01
bigcom158       -8.681435e-39 -4.331666e-01
bigcom160       -8.684199e-39 -3.845592e-01
bigcom161       -8.681435e-39 -3.195894e-01
bigcom162       -8.681435e-39 -2.944310e-01
bigcom164       -8.680053e-39 -3.813233e-01
bigcom166       -8.686965e-39 -2.368938e-01
bigcom167       -8.689733e-39 -4.159249e-01
bigcom171       -8.678672e-39 -3.371293e-01
bigcom173       -8.684199e-39 -2.622278e-01
bigcom175       -8.681435e-39 -2.049831e-01
bigcom176       -8.681435e-39 -4.193633e-01
bigcom177       -8.682817e-39 -3.551527e-01
bigcom178        2.440032e-37  1.772384e+00
bigcom180       -8.681435e-39 -4.858307e-01
bigcom181       -8.684199e-39 -3.577929e-01
bigcom184       -8.680053e-39 -2.647678e-01
bigcom186       -8.681435e-39 -5.711824e-01
bigcom187       -8.680053e-39 -4.135836e-01
bigcom189       -8.685582e-39 -3.447531e-01
bigcom194       -8.682817e-39 -1.956718e-01
bigcom195       -8.682817e-39 -2.867477e-01
bigcom196       -8.680053e-39 -5.543661e-01
bigcom204       -8.689733e-39 -4.079084e-01
bigcom205        3.281797e-37  2.175895e+00
bigcom212       -8.682817e-39 -2.605058e-01
bigcom214       -8.685582e-39 -2.471716e-01
bigcom222       -8.680053e-39 -1.626653e-01
bigcom223        0.000000e+00  0.000000e+00
bigcom226       -8.681435e-39 -3.394389e-01
bigcom227       -8.681435e-39 -2.097925e-01
bigcom229       -8.680053e-39 -3.566329e-01
bigcom233       -8.680053e-39 -3.515300e-01
bigcom236       -8.681435e-39 -3.112923e-01
bigcom237        0.000000e+00  0.000000e+00
bigcom246       -8.684199e-39 -3.069987e-01
bigcom248       -8.682817e-39 -3.620486e-01
bigcom249       -8.680053e-39 -4.716562e-01
bigcom250       -8.681435e-39 -3.616834e-01
bigcom254       -8.684199e-39 -3.819846e-01
bigcom266       -8.680053e-39 -3.557884e-01
bigcom269       -8.685582e-39 -2.584006e-01
bigcom272       -8.681435e-39 -2.351577e-01
bigcom274       -8.698047e-39 -2.850234e-01
bigcom281       -8.681435e-39 -2.469827e-01
bigcom291       -8.678672e-39 -2.968058e-01
bigcom292       -8.681435e-39 -3.322247e-01
bigcom295       -8.678672e-39 -3.535797e-01
bigcom299        4.965312e-37  2.686011e+00
bigcom301       -8.682817e-39 -3.182853e-01
bigcom306       -8.682817e-39 -3.107181e-01
bigcom309       -8.686965e-39 -4.484981e-01
bigcom314       -8.678672e-39 -6.403612e-02
bigcom321       -8.689733e-39 -2.775606e-01
bigcom341       -8.680053e-39 -1.180976e-01
bigcom350       -8.680053e-39 -9.256271e-02
bigcom353       -8.681435e-39 -2.202073e-01
bigcom359       -8.681435e-39 -5.734770e-01
bigcom363       -8.682817e-39 -7.691623e-02
bigcom365       -8.680053e-39 -6.397527e-01
bigcom385       -8.684199e-39 -3.642455e-01
bigcom386       -8.678672e-39 -2.524488e-01
bigcom408       -8.685582e-39 -4.342833e-01
bigcom412       -8.682817e-39 -2.972076e-01
bigcom480       -8.684199e-39 -1.984560e-01
spin_vertex      2.299976e-39  2.135678e-01
membership_s1    6.299153e-39  1.537531e-01
membership_s3   -8.703599e-39 -3.888811e-01
membership_s4   -1.561560e-39  6.236242e-02
membership_s5   -4.743541e-39 -9.191156e-02
membership_s6   -5.550480e-39 -4.506271e-03
membership_s7   -5.938319e-39 -1.615399e-01
membership_s8   -8.688349e-39 -4.275601e-01
membership_s9   -8.695274e-39 -3.394599e-01
membership_s11  -8.689733e-39 -3.875157e-01
membership_s12  -8.689733e-39 -3.257954e-01
membership_s14   1.598254e-37  1.227881e+00
membership_s15   1.020359e-38  3.330204e-01
membership_s16  -8.689733e-39 -2.894094e-01
membership_s17  -8.688349e-39 -3.112606e-01
membership_s18  -8.735659e-39 -2.750273e-01
membership_s20  -8.685582e-39 -2.982241e-01
membership_s21  -9.871694e-40  4.208511e-02
membership_s22  -8.706377e-39 -2.642720e-01
membership_s24  -8.706377e-39 -8.929536e-01
membership_s25  -8.689733e-39 -3.658271e-01
membership_s26  -8.700822e-39 -3.208788e-01
membership_s27  -3.970744e-39 -2.777599e-01
membership_s28  -8.696660e-39 -5.082269e-01
membership_s30   9.176661e-39  1.029801e-01
membership_s31  -3.250052e-40  5.526273e-02
membership_s32   2.032277e-38  4.634807e-01
membership_s33  -8.685582e-39 -3.033113e-01
membership_s36  -9.984524e-39 -3.250041e-01
membership_s37  -8.773597e-39 -3.012036e-01
V1               9.684987e-39  4.023131e-02
V2               3.994450e-40 -2.368429e-01
pdi             -9.750696e-37 -5.613354e+02
adhesion        -4.373495e-43 -2.248760e-06
cohesion         8.739885e-43  4.437923e-06
inner            3.053456e-43 -2.926538e-07
outer            4.059543e-43  4.024755e-06
ioratio          8.291670e-39  1.847919e-01
comsize          2.708414e-42  5.789856e-05
[1] "Dataset: low_TnotC Model GBM, run: 2 of 10 2015-06-22 18:21:25"
Iter   TrainDeviance   ValidDeviance   StepSize   Improve
     1        0.0941            -nan     0.0100    0.0004
     2        0.0926            -nan     0.0100    0.0001
     3        0.0908            -nan     0.0100   -0.0001
     4        0.0892            -nan     0.0100    0.0001
     5        0.0882            -nan     0.0100    0.0002
     6        0.0872            -nan     0.0100    0.0001
     7        0.0856            -nan     0.0100    0.0000
     8        0.0843            -nan     0.0100    0.0001
     9        0.0835            -nan     0.0100    0.0001
    10        0.0818            -nan     0.0100    0.0003
    20        0.0742            -nan     0.0100   -0.0000
    40        0.0634            -nan     0.0100   -0.0000
    44        0.0617            -nan     0.0100    0.0000

[1] "GBM variable coefficients"
                            var     rel.inf
ratio5                   ratio5 13.00524896
pagerank               pagerank 11.26850280
outer                     outer  4.82730425
ioratio                 ioratio  4.37456776
orbit18                 orbit18  3.29201968
knn                         knn  3.27274690
bet                         bet  3.21084545
V2                           V2  2.60972593
membership_s32   membership_s32  2.49633985
adhesion               adhesion  2.35429652
comsize                 comsize  2.19915460
fourth                   fourth  2.19034484
orbit16                 orbit16  1.78494454
ratio2                   ratio2  1.75720733
selfinter             selfinter  1.65017245
inner                     inner  1.53074196
V1                           V1  1.38853100
orbit38                 orbit38  1.37582447
spin_vertex         spin_vertex  1.35851511
graph20                 graph20  1.32154772
graph15                 graph15  1.32029960
orbit36                 orbit36  1.31277316
cohesion               cohesion  1.30164242
trans                     trans  1.29970386
ratio6                   ratio6  1.24628122
evcent                   evcent  1.19866136
ratio3                   ratio3  1.13066890
orbit27                 orbit27  1.05433568
ratio1                   ratio1  1.04435385
graph6                   graph6  1.00252206
orbit37                 orbit37  0.91593566
orbit21                 orbit21  0.89306438
orbit19                 orbit19  0.82494906
orbit29                 orbit29  0.81232669
graph1                   graph1  0.78089383
orbit15                 orbit15  0.75310882
orbit44                 orbit44  0.72685608
upto_third           upto_third  0.71480482
upto_fifth           upto_fifth  0.69223073
third                     third  0.60341778
membership_s15   membership_s15  0.56756752
hubscore               hubscore  0.56503848
orbit50                 orbit50  0.55436537
orbit28                 orbit28  0.54481445
upto_fourth         upto_fourth  0.52962949
orbit45                 orbit45  0.49883944
graph5                   graph5  0.48344543
orbit51                 orbit51  0.47550113
bigcom3                 bigcom3  0.42212820
graph19                 graph19  0.41601908
walktrap_vertex walktrap_vertex  0.41442966
orbit31                 orbit31  0.41003624
bigcom26               bigcom26  0.40161009
graph23                 graph23  0.39753980
graph26                 graph26  0.39055108
fifth                     fifth  0.34388708
orbit62                 orbit62  0.30925265
graph13                 graph13  0.30454744
membership_s30   membership_s30  0.27941498
coreness               coreness  0.27222670
membership_s27   membership_s27  0.26529393
ratio4                   ratio4  0.26265756
constraint           constraint  0.25868096
orbit12                 orbit12  0.25325740
orbit39                 orbit39  0.25307017
graph12                 graph12  0.22289515
graph11                 graph11  0.21031481
orbit25                 orbit25  0.20681676
membership_s1     membership_s1  0.19508394
orbit2                   orbit2  0.18315436
graph21                 graph21  0.17846935
orbit9                   orbit9  0.17443787
orbit49                 orbit49  0.17095454
orbit17                 orbit17  0.15329008
membership_s5     membership_s5  0.15061164
graph7                   graph7  0.14740907
close                     close  0.14008602
orbit46                 orbit46  0.13304975
ecc                         ecc  0.10105817
orbit53                 orbit53  0.09418137
orbit64                 orbit64  0.09327828
orbit33                 orbit33  0.09296549
orbit63                 orbit63  0.08130019
graph16                 graph16  0.08003770
orbit67                 orbit67  0.06122771
orbit35                 orbit35  0.05821147
graph2                   graph2  0.05403217
graph25                 graph25  0.05313108
orbit13                 orbit13  0.04788967
orbit52                 orbit52  0.04697965
graph10                 graph10  0.03392980
upto_sixth           upto_sixth  0.03133742
orbit56                 orbit56  0.02187904
membership_s31   membership_s31  0.01077101
graph0                   graph0  0.00000000
graph3                   graph3  0.00000000
graph4                   graph4  0.00000000
graph8                   graph8  0.00000000
graph9                   graph9  0.00000000
graph14                 graph14  0.00000000
graph17                 graph17  0.00000000
graph18                 graph18  0.00000000
graph22                 graph22  0.00000000
graph24                 graph24  0.00000000
graph27                 graph27  0.00000000
graph28                 graph28  0.00000000
graph29                 graph29  0.00000000
orbit0                   orbit0  0.00000000
orbit1                   orbit1  0.00000000
orbit3                   orbit3  0.00000000
orbit4                   orbit4  0.00000000
orbit5                   orbit5  0.00000000
orbit6                   orbit6  0.00000000
orbit7                   orbit7  0.00000000
orbit8                   orbit8  0.00000000
orbit10                 orbit10  0.00000000
orbit11                 orbit11  0.00000000
orbit14                 orbit14  0.00000000
orbit20                 orbit20  0.00000000
orbit22                 orbit22  0.00000000
orbit23                 orbit23  0.00000000
orbit24                 orbit24  0.00000000
orbit26                 orbit26  0.00000000
orbit30                 orbit30  0.00000000
orbit32                 orbit32  0.00000000
orbit34                 orbit34  0.00000000
orbit40                 orbit40  0.00000000
orbit41                 orbit41  0.00000000
orbit42                 orbit42  0.00000000
orbit43                 orbit43  0.00000000
orbit47                 orbit47  0.00000000
orbit48                 orbit48  0.00000000
orbit54                 orbit54  0.00000000
orbit55                 orbit55  0.00000000
orbit57                 orbit57  0.00000000
orbit58                 orbit58  0.00000000
orbit59                 orbit59  0.00000000
orbit60                 orbit60  0.00000000
orbit61                 orbit61  0.00000000
orbit65                 orbit65  0.00000000
orbit66                 orbit66  0.00000000
orbit68                 orbit68  0.00000000
orbit69                 orbit69  0.00000000
orbit70                 orbit70  0.00000000
orbit71                 orbit71  0.00000000
orbit72                 orbit72  0.00000000
AP                           AP  0.00000000
eccrad                   eccrad  0.00000000
first                     first  0.00000000
upto_second         upto_second  0.00000000
second                   second  0.00000000
sixth                     sixth  0.00000000
bigcom1                 bigcom1  0.00000000
bigcom2                 bigcom2  0.00000000
bigcom4                 bigcom4  0.00000000
bigcom6                 bigcom6  0.00000000
bigcom8                 bigcom8  0.00000000
bigcom9                 bigcom9  0.00000000
bigcom11               bigcom11  0.00000000
bigcom13               bigcom13  0.00000000
bigcom15               bigcom15  0.00000000
bigcom16               bigcom16  0.00000000
bigcom21               bigcom21  0.00000000
bigcom22               bigcom22  0.00000000
bigcom24               bigcom24  0.00000000
bigcom28               bigcom28  0.00000000
bigcom30               bigcom30  0.00000000
bigcom31               bigcom31  0.00000000
bigcom32               bigcom32  0.00000000
bigcom33               bigcom33  0.00000000
bigcom34               bigcom34  0.00000000
bigcom36               bigcom36  0.00000000
bigcom37               bigcom37  0.00000000
bigcom38               bigcom38  0.00000000
bigcom39               bigcom39  0.00000000
bigcom40               bigcom40  0.00000000
bigcom43               bigcom43  0.00000000
bigcom44               bigcom44  0.00000000
bigcom46               bigcom46  0.00000000
bigcom47               bigcom47  0.00000000
bigcom49               bigcom49  0.00000000
bigcom50               bigcom50  0.00000000
bigcom51               bigcom51  0.00000000
bigcom52               bigcom52  0.00000000
bigcom54               bigcom54  0.00000000
bigcom56               bigcom56  0.00000000
bigcom62               bigcom62  0.00000000
bigcom66               bigcom66  0.00000000
bigcom68               bigcom68  0.00000000
bigcom69               bigcom69  0.00000000
bigcom71               bigcom71  0.00000000
bigcom72               bigcom72  0.00000000
bigcom73               bigcom73  0.00000000
bigcom74               bigcom74  0.00000000
bigcom75               bigcom75  0.00000000
bigcom76               bigcom76  0.00000000
bigcom77               bigcom77  0.00000000
bigcom79               bigcom79  0.00000000
bigcom80               bigcom80  0.00000000
bigcom82               bigcom82  0.00000000
bigcom83               bigcom83  0.00000000
bigcom84               bigcom84  0.00000000
bigcom85               bigcom85  0.00000000
bigcom87               bigcom87  0.00000000
bigcom89               bigcom89  0.00000000
bigcom91               bigcom91  0.00000000
bigcom92               bigcom92  0.00000000
bigcom93               bigcom93  0.00000000
bigcom96               bigcom96  0.00000000
bigcom97               bigcom97  0.00000000
bigcom98               bigcom98  0.00000000
bigcom99               bigcom99  0.00000000
bigcom101             bigcom101  0.00000000
bigcom104             bigcom104  0.00000000
bigcom106             bigcom106  0.00000000
bigcom109             bigcom109  0.00000000
bigcom113             bigcom113  0.00000000
bigcom116             bigcom116  0.00000000
bigcom120             bigcom120  0.00000000
bigcom123             bigcom123  0.00000000
bigcom126             bigcom126  0.00000000
bigcom127             bigcom127  0.00000000
bigcom137             bigcom137  0.00000000
bigcom139             bigcom139  0.00000000
bigcom140             bigcom140  0.00000000
bigcom143             bigcom143  0.00000000
bigcom145             bigcom145  0.00000000
bigcom146             bigcom146  0.00000000
bigcom147             bigcom147  0.00000000
bigcom149             bigcom149  0.00000000
bigcom153             bigcom153  0.00000000
bigcom154             bigcom154  0.00000000
bigcom156             bigcom156  0.00000000
bigcom157             bigcom157  0.00000000
bigcom158             bigcom158  0.00000000
bigcom160             bigcom160  0.00000000
bigcom161             bigcom161  0.00000000
bigcom162             bigcom162  0.00000000
bigcom164             bigcom164  0.00000000
bigcom166             bigcom166  0.00000000
bigcom167             bigcom167  0.00000000
bigcom171             bigcom171  0.00000000
bigcom173             bigcom173  0.00000000
bigcom175             bigcom175  0.00000000
bigcom176             bigcom176  0.00000000
bigcom177             bigcom177  0.00000000
bigcom178             bigcom178  0.00000000
bigcom180             bigcom180  0.00000000
bigcom181             bigcom181  0.00000000
bigcom184             bigcom184  0.00000000
bigcom186             bigcom186  0.00000000
bigcom187             bigcom187  0.00000000
bigcom189             bigcom189  0.00000000
bigcom194             bigcom194  0.00000000
bigcom195             bigcom195  0.00000000
bigcom196             bigcom196  0.00000000
bigcom204             bigcom204  0.00000000
bigcom205             bigcom205  0.00000000
bigcom212             bigcom212  0.00000000
bigcom214             bigcom214  0.00000000
bigcom222             bigcom222  0.00000000
bigcom223             bigcom223  0.00000000
bigcom226             bigcom226  0.00000000
bigcom227             bigcom227  0.00000000
bigcom229             bigcom229  0.00000000
bigcom233             bigcom233  0.00000000
bigcom236             bigcom236  0.00000000
bigcom237             bigcom237  0.00000000
bigcom246             bigcom246  0.00000000
bigcom248             bigcom248  0.00000000
bigcom249             bigcom249  0.00000000
bigcom250             bigcom250  0.00000000
bigcom254             bigcom254  0.00000000
bigcom266             bigcom266  0.00000000
bigcom269             bigcom269  0.00000000
bigcom272             bigcom272  0.00000000
bigcom274             bigcom274  0.00000000
bigcom281             bigcom281  0.00000000
bigcom291             bigcom291  0.00000000
bigcom292             bigcom292  0.00000000
bigcom295             bigcom295  0.00000000
bigcom299             bigcom299  0.00000000
bigcom301             bigcom301  0.00000000
bigcom306             bigcom306  0.00000000
bigcom309             bigcom309  0.00000000
bigcom314             bigcom314  0.00000000
bigcom321             bigcom321  0.00000000
bigcom341             bigcom341  0.00000000
bigcom350             bigcom350  0.00000000
bigcom353             bigcom353  0.00000000
bigcom359             bigcom359  0.00000000
bigcom363             bigcom363  0.00000000
bigcom365             bigcom365  0.00000000
bigcom385             bigcom385  0.00000000
bigcom386             bigcom386  0.00000000
bigcom408             bigcom408  0.00000000
bigcom412             bigcom412  0.00000000
bigcom480             bigcom480  0.00000000
membership_s3     membership_s3  0.00000000
membership_s4     membership_s4  0.00000000
membership_s6     membership_s6  0.00000000
membership_s7     membership_s7  0.00000000
membership_s8     membership_s8  0.00000000
membership_s9     membership_s9  0.00000000
membership_s11   membership_s11  0.00000000
membership_s12   membership_s12  0.00000000
membership_s14   membership_s14  0.00000000
membership_s16   membership_s16  0.00000000
membership_s17   membership_s17  0.00000000
membership_s18   membership_s18  0.00000000
membership_s20   membership_s20  0.00000000
membership_s21   membership_s21  0.00000000
membership_s22   membership_s22  0.00000000
membership_s24   membership_s24  0.00000000
membership_s25   membership_s25  0.00000000
membership_s26   membership_s26  0.00000000
membership_s28   membership_s28  0.00000000
membership_s33   membership_s33  0.00000000
membership_s36   membership_s36  0.00000000
membership_s37   membership_s37  0.00000000
pdi                         pdi  0.00000000
[1] "Dataset: low_TnotC Model RF, run: 2 of 10 2015-06-22 18:21:58"
     |      Out-of-bag   |
Tree |      MSE  %Var(y) |
   1 |  0.01271   155.10 |
   2 |   0.0129   157.46 |
   3 |  0.01291   157.53 |
   4 |  0.01248   152.29 |
   5 |  0.01173   143.13 |
   6 |   0.0112   136.73 |
   7 |   0.0107   130.62 |
   8 |  0.01057   128.98 |
   9 |   0.0107   130.60 |
  10 |  0.01063   129.73 |
  11 |  0.01026   125.20 |
  12 |  0.01008   122.99 |
  13 |  0.01004   122.46 |
  14 |  0.01016   124.04 |
  15 | 0.009918   121.02 |
  16 | 0.009592   117.05 |
  17 | 0.009551   116.55 |
  18 | 0.009479   115.67 |
  19 | 0.009393   114.62 |
  20 | 0.009397   114.67 |
  21 | 0.009358   114.20 |
  22 | 0.009236   112.70 |
  23 | 0.009175   111.96 |
  24 | 0.009131   111.42 |
  25 | 0.009086   110.87 |
  26 | 0.009021   110.08 |
  27 | 0.008984   109.63 |
  28 | 0.009005   109.89 |
  29 |  0.00895   109.21 |
  30 | 0.008973   109.49 |
  31 | 0.008963   109.38 |
  32 | 0.008962   109.36 |
  33 | 0.008911   108.74 |
  34 | 0.008876   108.31 |
  35 |  0.00889   108.48 |
  36 |  0.00892   108.85 |
  37 | 0.008918   108.82 |
  38 | 0.008944   109.14 |
  39 | 0.008923   108.89 |
  40 | 0.008927   108.93 |
  41 | 0.008928   108.94 |
  42 | 0.008935   109.03 |
  43 | 0.008911   108.73 |
  44 | 0.008936   109.04 |
  45 | 0.008904   108.65 |
  46 | 0.008879   108.35 |
  47 |  0.00882   107.63 |
  48 | 0.008829   107.73 |
  49 | 0.008818   107.61 |
  50 | 0.008817   107.59 |
  51 | 0.008827   107.71 |
  52 | 0.008826   107.70 |
  53 | 0.008838   107.85 |
  54 | 0.008857   108.08 |
  55 |  0.00884   107.87 |
  56 |  0.00883   107.75 |
  57 | 0.008832   107.77 |
  58 | 0.008833   107.79 |
  59 |  0.00885   108.00 |
  60 |  0.00885   107.99 |
  61 | 0.008851   108.00 |
  62 | 0.008849   107.98 |
  63 | 0.008858   108.09 |
  64 | 0.008858   108.09 |
  65 | 0.008861   108.12 |
  66 | 0.008867   108.20 |
  67 | 0.008845   107.94 |
  68 | 0.008846   107.95 |
  69 | 0.008844   107.92 |
  70 | 0.008849   107.98 |
  71 | 0.008834   107.79 |
  72 |  0.00884   107.87 |
  73 | 0.008863   108.15 |
  74 | 0.008878   108.34 |
  75 | 0.008876   108.31 |
  76 | 0.008866   108.19 |
  77 | 0.008858   108.10 |
  78 |  0.00886   108.11 |
  79 | 0.008847   107.95 |
  80 | 0.008818   107.60 |
  81 | 0.008824   107.67 |
  82 | 0.008809   107.50 |
  83 | 0.008823   107.66 |
  84 | 0.008795   107.32 |
  85 | 0.008788   107.24 |
  86 | 0.008786   107.21 |
  87 | 0.008787   107.23 |
  88 | 0.008776   107.09 |
  89 | 0.008772   107.05 |
  90 | 0.008781   107.15 |
  91 | 0.008778   107.12 |
  92 | 0.008776   107.09 |
  93 | 0.008783   107.17 |
  94 | 0.008791   107.28 |
  95 | 0.008788   107.24 |
  96 | 0.008783   107.18 |
  97 | 0.008781   107.16 |
  98 | 0.008773   107.05 |
  99 | 0.008782   107.16 |
 100 | 0.008792   107.28 |
[1] "Random Forest variable coefficients"
                      %IncMSE IncNodePurity
graph0           2.354906e-05  4.144048e-02
graph1           2.120825e-03  2.724294e-01
graph2           1.058011e-05  4.787705e-02
graph3           4.272474e-03  2.675264e-01
graph4           2.652239e-03  2.624610e-01
graph5           5.381237e-04  8.863517e-02
graph6           1.513949e-03  2.367270e-01
graph7           1.510443e-05  2.750000e-02
graph8           0.000000e+00  0.000000e+00
graph9           1.282863e-03  2.811122e-01
graph10          7.853500e-04  3.509386e-01
graph11          4.733901e-03  2.560452e-01
graph12          1.312844e-03  2.180658e-01
graph13          1.876006e-03  3.008585e-01
graph14          5.237239e-04  1.886486e-01
graph15          1.491328e-03  3.125087e-01
graph16          2.694845e-03  3.121669e-01
graph17          1.647677e-03  3.364479e-01
graph18          5.291579e-05  8.719577e-02
graph19          1.336087e-03  3.127828e-01
graph20          3.952864e-04  1.832680e-01
graph21          1.316904e-03  3.796409e-01
graph22          2.626391e-05  3.858472e-02
graph23          7.174795e-04  3.169142e-01
graph24          3.507705e-04  7.162926e-02
graph25          3.630168e-04  1.399424e-01
graph26          3.028539e-05  4.535686e-02
graph27          1.721007e-05  3.541667e-02
graph28          0.000000e+00  0.000000e+00
graph29          0.000000e+00  0.000000e+00
orbit0           7.327564e-05  3.676420e-02
orbit1           1.639867e-03  2.000398e-01
orbit2           9.780048e-06  1.782862e-02
orbit3           2.607529e-05  1.258165e-01
orbit4           4.511732e-04  3.784006e-01
orbit5           6.766090e-04  2.425040e-01
orbit6           2.177003e-03  2.987056e-01
orbit7           2.471482e-05  5.052408e-02
orbit8           2.713862e-04  1.611545e-01
orbit9           9.681642e-04  3.298877e-01
orbit10          4.816137e-04  1.603926e-01
orbit11          1.965781e-04  6.829533e-02
orbit12          5.245064e-04  8.744835e-02
orbit13         -6.285663e-06  7.289509e-02
orbit14          0.000000e+00  1.428571e-02
orbit15          6.189550e-04  1.866051e-01
orbit16          1.830859e-04  2.470955e-01
orbit17          3.414174e-04  2.365354e-01
orbit18          1.678691e-03  7.276553e-01
orbit19          2.328657e-03  1.600164e-01
orbit20          5.694385e-04  1.896587e-01
orbit21          4.766266e-05  1.110906e-01
orbit22          2.420897e-03  1.876787e-01
orbit23         -1.854717e-08  1.061297e-02
orbit24          1.522114e-03  3.541427e-01
orbit25          5.482944e-04  2.061348e-02
orbit26          1.352349e-04  3.756118e-02
orbit27          4.570510e-03  2.343569e-01
orbit28          2.379980e-04  1.527619e-01
orbit29          7.186001e-04  1.606576e-01
orbit30          6.007065e-04  1.777630e-01
orbit31          7.234950e-04  2.045112e-01
orbit32          1.915016e-03  1.111758e-01
orbit33          1.032165e-04  8.217261e-02
orbit34          9.112279e-04  2.125308e-01
orbit35          9.857548e-04  1.017542e-01
orbit36          3.793683e-04  4.425007e-01
orbit37          9.143736e-04  2.151468e-01
orbit38          1.340707e-04  1.513337e-01
orbit39          1.636890e-03  2.909959e-01
orbit40          1.776698e-04  5.289182e-02
orbit41          4.753026e-05  9.549532e-02
orbit42          4.845816e-05  2.673530e-02
orbit43          3.550087e-04  8.076421e-02
orbit44          1.024544e-04  8.844185e-02
orbit45          2.725688e-03  2.857855e-01
orbit46          5.046478e-05  9.150297e-02
orbit47          3.483020e-05  3.971285e-02
orbit48          5.524771e-05  1.258705e-01
orbit49          3.637870e-04  1.564187e-01
orbit50          5.406230e-05  1.011632e-01
orbit51          4.428350e-04  1.563532e-01
orbit52          1.833981e-04  1.137880e-01
orbit53          3.833587e-05  2.694416e-01
orbit54          3.508424e-05  9.155781e-02
orbit55          0.000000e+00  0.000000e+00
orbit56          6.719651e-04  2.217089e-01
orbit57          0.000000e+00  2.168404e-20
orbit58          0.000000e+00  0.000000e+00
orbit59          1.296749e-03  3.146613e-02
orbit60          6.525687e-05  2.672970e-02
orbit61          0.000000e+00  5.044286e-02
orbit62          1.693626e-04  6.462455e-02
orbit63          2.377185e-05  2.219625e-01
orbit64          1.455114e-05  1.249418e-01
orbit65          4.315926e-06  3.216196e-02
orbit66          0.000000e+00  8.750000e-03
orbit67          3.375882e-05  4.463168e-02
orbit68          0.000000e+00  0.000000e+00
orbit69          0.000000e+00  0.000000e+00
orbit70          0.000000e+00  0.000000e+00
orbit71          0.000000e+00  0.000000e+00
orbit72          0.000000e+00  0.000000e+00
AP               2.637690e-07  5.657278e-03
bet              3.110123e-04  5.048060e-01
ecc              8.131371e-06  3.742774e-02
eccrad           6.238303e-05  8.471058e-02
close            2.535453e-03  4.330026e-01
constraint       2.104452e-03  2.902121e-01
coreness         2.832966e-04  1.210904e-01
knn              1.398725e-03  3.827395e-01
hubscore         6.712267e-04  1.858433e-01
pagerank         1.995003e-03  2.483904e+00
trans            5.379772e-04  5.577462e-01
evcent           1.314659e-03  3.703149e-01
first            1.619969e-03  8.369900e-02
upto_second      1.668464e-03  2.631082e-01
upto_third       6.595346e-04  2.342171e-01
upto_fourth      2.830380e-03  2.621418e-01
upto_fifth       7.011223e-04  2.520390e-01
upto_sixth       8.672565e-04  1.604957e-01
second           4.057999e-04  2.952983e-01
third            1.945143e-03  4.280485e-01
fourth           2.616307e-03  6.841807e-01
fifth            7.665761e-04  5.292875e-01
sixth            1.823680e-03  3.473358e-01
ratio1           3.291385e-03  2.722408e-01
ratio2           4.524332e-03  1.154417e+00
ratio3           1.065700e-03  6.393058e-01
ratio4           2.564438e-03  5.040098e-01
ratio5           2.521697e-03  2.579228e+00
ratio6           9.108414e-04  4.443465e-01
selfinter        4.319670e-04  2.657107e-01
walktrap_vertex -1.762882e-06  1.663896e-01
bigcom1          0.000000e+00  0.000000e+00
bigcom2          0.000000e+00  0.000000e+00
bigcom3          8.603801e-05  9.284748e-02
bigcom4          2.339956e-05  1.058175e-02
bigcom6          0.000000e+00  0.000000e+00
bigcom8          0.000000e+00  0.000000e+00
bigcom9          0.000000e+00  0.000000e+00
bigcom11         0.000000e+00  0.000000e+00
bigcom13         0.000000e+00  0.000000e+00
bigcom15         0.000000e+00  0.000000e+00
bigcom16         0.000000e+00  0.000000e+00
bigcom21         0.000000e+00  0.000000e+00
bigcom22         9.229141e-05  3.540439e-02
bigcom24         0.000000e+00  0.000000e+00
bigcom26         5.263786e-05  2.098296e-01
bigcom28        -5.126691e-06  1.977766e-02
bigcom30         0.000000e+00  0.000000e+00
bigcom31         0.000000e+00  0.000000e+00
bigcom32         0.000000e+00  0.000000e+00
bigcom33         0.000000e+00  0.000000e+00
bigcom34         0.000000e+00  0.000000e+00
bigcom36         0.000000e+00  0.000000e+00
bigcom37         0.000000e+00  0.000000e+00
bigcom38         0.000000e+00  0.000000e+00
bigcom39         0.000000e+00  0.000000e+00
bigcom40         0.000000e+00  0.000000e+00
bigcom43         0.000000e+00  0.000000e+00
bigcom44         0.000000e+00  0.000000e+00
bigcom46         0.000000e+00  0.000000e+00
bigcom47         0.000000e+00  0.000000e+00
bigcom49         0.000000e+00  0.000000e+00
bigcom50         0.000000e+00  0.000000e+00
bigcom51         0.000000e+00  0.000000e+00
bigcom52         0.000000e+00  0.000000e+00
bigcom54         0.000000e+00  0.000000e+00
bigcom56         0.000000e+00  0.000000e+00
bigcom62        -7.666064e-06  5.189492e-01
bigcom66         0.000000e+00  0.000000e+00
bigcom68         0.000000e+00  0.000000e+00
bigcom69         0.000000e+00  0.000000e+00
bigcom71         0.000000e+00  0.000000e+00
bigcom72         0.000000e+00  0.000000e+00
bigcom73         0.000000e+00  0.000000e+00
bigcom74         0.000000e+00  0.000000e+00
bigcom75         0.000000e+00  0.000000e+00
bigcom76         0.000000e+00  0.000000e+00
bigcom77         0.000000e+00  0.000000e+00
bigcom79         0.000000e+00  0.000000e+00
bigcom80         0.000000e+00  0.000000e+00
bigcom82         0.000000e+00  0.000000e+00
bigcom83         0.000000e+00  0.000000e+00
bigcom84         0.000000e+00  0.000000e+00
bigcom85         0.000000e+00  0.000000e+00
bigcom87         0.000000e+00  0.000000e+00
bigcom89         0.000000e+00  0.000000e+00
bigcom91         0.000000e+00  0.000000e+00
bigcom92         0.000000e+00  0.000000e+00
bigcom93         0.000000e+00  0.000000e+00
bigcom96         0.000000e+00  0.000000e+00
bigcom97         0.000000e+00  1.387779e-19
bigcom98         0.000000e+00  2.775558e-19
bigcom99         0.000000e+00  0.000000e+00
bigcom101        0.000000e+00  2.775558e-19
bigcom104       -3.056909e-05  2.215457e-01
bigcom106        0.000000e+00  0.000000e+00
bigcom109        0.000000e+00  0.000000e+00
bigcom113        0.000000e+00  0.000000e+00
bigcom116        0.000000e+00  0.000000e+00
bigcom120        0.000000e+00  0.000000e+00
bigcom123        0.000000e+00  0.000000e+00
bigcom126        0.000000e+00  0.000000e+00
bigcom127        0.000000e+00  0.000000e+00
bigcom137        0.000000e+00  0.000000e+00
bigcom139        0.000000e+00  0.000000e+00
bigcom140        0.000000e+00  0.000000e+00
bigcom143        2.305040e-05  2.596026e-01
bigcom145        0.000000e+00  0.000000e+00
bigcom146        0.000000e+00  0.000000e+00
bigcom147        0.000000e+00  0.000000e+00
bigcom149        0.000000e+00  0.000000e+00
bigcom153        0.000000e+00  0.000000e+00
bigcom154        0.000000e+00  0.000000e+00
bigcom156        0.000000e+00  0.000000e+00
bigcom157        0.000000e+00  0.000000e+00
bigcom158        0.000000e+00  0.000000e+00
bigcom160        0.000000e+00  0.000000e+00
bigcom161        0.000000e+00  0.000000e+00
bigcom162        0.000000e+00  0.000000e+00
bigcom164        0.000000e+00  0.000000e+00
bigcom166        0.000000e+00  0.000000e+00
bigcom167        0.000000e+00  0.000000e+00
bigcom171        0.000000e+00  0.000000e+00
bigcom173        0.000000e+00  0.000000e+00
bigcom175        0.000000e+00  0.000000e+00
bigcom176        0.000000e+00  0.000000e+00
bigcom177        0.000000e+00  1.387779e-19
bigcom178        0.000000e+00  0.000000e+00
bigcom180        0.000000e+00  0.000000e+00
bigcom181        0.000000e+00  0.000000e+00
bigcom184        0.000000e+00  0.000000e+00
bigcom186        0.000000e+00  0.000000e+00
bigcom187        0.000000e+00  0.000000e+00
bigcom189        0.000000e+00  0.000000e+00
bigcom194        0.000000e+00  0.000000e+00
bigcom195        0.000000e+00  0.000000e+00
bigcom196        0.000000e+00  0.000000e+00
bigcom204        0.000000e+00  0.000000e+00
bigcom205       -8.571853e-06  3.582298e-01
bigcom212        0.000000e+00  0.000000e+00
bigcom214        0.000000e+00  0.000000e+00
bigcom222        0.000000e+00  0.000000e+00
bigcom223        0.000000e+00  0.000000e+00
bigcom226        0.000000e+00  0.000000e+00
bigcom227        0.000000e+00  1.387779e-19
bigcom229        0.000000e+00  0.000000e+00
bigcom233        0.000000e+00  0.000000e+00
bigcom236        0.000000e+00  0.000000e+00
bigcom237        0.000000e+00  0.000000e+00
bigcom246        0.000000e+00  0.000000e+00
bigcom248        0.000000e+00  0.000000e+00
bigcom249        0.000000e+00  0.000000e+00
bigcom250        0.000000e+00  0.000000e+00
bigcom254        0.000000e+00  0.000000e+00
bigcom266        0.000000e+00  0.000000e+00
bigcom269        0.000000e+00  0.000000e+00
bigcom272        0.000000e+00  0.000000e+00
bigcom274        0.000000e+00  0.000000e+00
bigcom281        0.000000e+00  0.000000e+00
bigcom291        0.000000e+00  0.000000e+00
bigcom292        0.000000e+00  0.000000e+00
bigcom295        0.000000e+00  0.000000e+00
bigcom299       -1.165829e-06  3.647437e-01
bigcom301        0.000000e+00  0.000000e+00
bigcom306        0.000000e+00  0.000000e+00
bigcom309        0.000000e+00  0.000000e+00
bigcom314        0.000000e+00  0.000000e+00
bigcom321        0.000000e+00  0.000000e+00
bigcom341        0.000000e+00  0.000000e+00
bigcom350        0.000000e+00  0.000000e+00
bigcom353        0.000000e+00  0.000000e+00
bigcom359        0.000000e+00  0.000000e+00
bigcom363        0.000000e+00  0.000000e+00
bigcom365        0.000000e+00  0.000000e+00
bigcom385        0.000000e+00  0.000000e+00
bigcom386        0.000000e+00  0.000000e+00
bigcom408        0.000000e+00  0.000000e+00
bigcom412        0.000000e+00  0.000000e+00
bigcom480        0.000000e+00  0.000000e+00
spin_vertex      2.275285e-04  2.300320e-01
membership_s1    3.185821e-04  1.702088e-01
membership_s3    0.000000e+00  0.000000e+00
membership_s4    2.669465e-06  7.772776e-03
membership_s5    6.229762e-05  1.707519e-01
membership_s6   -6.202181e-06  5.329953e-02
membership_s7    2.540962e-05  5.768304e-02
membership_s8    0.000000e+00  0.000000e+00
membership_s9    0.000000e+00  0.000000e+00
membership_s11   0.000000e+00  0.000000e+00
membership_s12   0.000000e+00  0.000000e+00
membership_s14  -2.028955e-05  3.890212e-01
membership_s15   7.091914e-05  2.616757e-01
membership_s16   0.000000e+00  0.000000e+00
membership_s17   0.000000e+00  1.387779e-19
membership_s18   0.000000e+00  0.000000e+00
membership_s20   0.000000e+00  0.000000e+00
membership_s21   4.065552e-05  1.609941e-01
membership_s22   0.000000e+00  0.000000e+00
membership_s24   0.000000e+00  0.000000e+00
membership_s25   0.000000e+00  0.000000e+00
membership_s26   0.000000e+00  0.000000e+00
membership_s27   2.969578e-05  5.540033e-02
membership_s28   0.000000e+00  0.000000e+00
membership_s30   2.120284e-04  1.858499e-01
membership_s31   1.472198e-04  4.198142e-02
membership_s32   4.296986e-04  4.397262e-01
membership_s33   0.000000e+00  0.000000e+00
membership_s36   0.000000e+00  3.035766e-20
membership_s37   0.000000e+00  0.000000e+00
V1               4.846333e-03  7.739163e-01
V2               1.160595e-03  9.442727e-01
pdi              4.277160e-06  1.976356e-02
adhesion         6.231499e-03  9.216317e-01
cohesion         7.671931e-03  1.019932e+00
inner            1.624947e-03  9.572496e-01
outer            7.951359e-04  1.665540e+00
ioratio          3.286574e-03  9.145845e-01
comsize          1.258135e-03  9.470742e-01
[1] "Dataset: low_TnotC Model GLM, run: 2 of 10 2015-06-22 18:24:05"
[1] "glmnet variable coefficients"
                         [,1]          [,2]
(Intercept)     -4.787652e+00 -6.964218e+00
graph0           1.872336e-39  1.371295e-02
graph1          -3.213599e-42 -2.646675e-05
graph2           2.253527e-39  2.855203e-02
graph3          -6.316060e-44 -3.573232e-07
graph4          -3.900482e-45 -2.785905e-08
graph5           8.683751e-41  3.676480e-04
graph6          -9.090457e-43  3.245823e-06
graph7          -2.837594e-41 -1.270690e-03
graph8          -1.945358e-39 -1.335169e-01
graph9          -7.841978e-46  5.977051e-09
graph10         -1.285973e-46 -6.143009e-10
graph11         -6.055369e-48 -5.583645e-11
graph12         -4.176780e-45  2.781360e-08
graph13          3.087080e-45 -6.795699e-08
graph14         -9.529129e-46 -1.937070e-09
graph15          2.499687e-42  5.073629e-05
graph16         -1.745698e-44  1.340577e-07
graph17         -3.736700e-44 -1.928220e-07
graph18         -4.295586e-43  1.434887e-05
graph19         -9.154020e-44  9.740266e-07
graph20          3.766465e-42  3.407872e-05
graph21          1.899826e-42  4.787751e-05
graph22         -8.939314e-43 -2.968363e-05
graph23         -1.116509e-42 -3.281227e-05
graph24         -1.265507e-42  2.977059e-05
graph25          4.897429e-41 -1.414084e-04
graph26         -1.277734e-41 -1.049474e-04
graph27         -1.757859e-40 -8.753334e-03
graph28         -1.447600e-40 -1.821926e-03
graph29         -8.354581e-39 -3.134659e-02
orbit0           1.872336e-39  1.373065e-02
orbit1          -3.226082e-42 -2.630442e-05
orbit2           4.901718e-40 -1.074714e-02
orbit3           2.253527e-39  2.856785e-02
orbit4          -6.493622e-44 -1.258766e-07
orbit5          -6.861082e-43 -2.026681e-05
orbit6          -3.900485e-45 -2.783892e-08
orbit7           2.098581e-40 -2.228430e-02
orbit8           8.683751e-41  3.824442e-04
orbit9          -1.265720e-42  3.401605e-06
orbit10         -1.135615e-42  1.085979e-05
orbit11          1.199804e-39  1.130941e-03
orbit12         -2.929726e-41 -1.285787e-03
orbit13          1.684338e-39 -3.310548e-03
orbit14         -1.945358e-39 -1.335219e-01
orbit15         -8.893413e-46  2.381370e-08
orbit16          2.935708e-44  1.568358e-07
orbit17         -7.375373e-45 -4.410279e-07
orbit18          4.580201e-46 -9.008167e-09
orbit19         -1.403257e-46 -4.521060e-10
orbit20         -1.647248e-45 -3.568993e-08
orbit21         -7.424695e-44  2.437009e-06
orbit22         -6.055369e-48 -5.574171e-11
orbit23          2.352892e-40 -1.765116e-02
orbit24         -4.851821e-45  4.336697e-08
orbit25         -7.530278e-45 -1.365426e-08
orbit26         -1.027087e-42 -4.126311e-05
orbit27          1.705461e-44  8.355688e-07
orbit28         -1.247201e-43  7.923024e-06
orbit29         -2.021566e-44 -3.280039e-06
orbit30         -2.158158e-42 -1.414710e-04
orbit31         -1.119702e-45 -4.355276e-09
orbit32         -1.709717e-45  4.107607e-08
orbit33          8.601139e-40 -3.517209e-02
orbit34          2.499687e-42  5.155135e-05
orbit35         -3.722034e-44  1.857948e-07
orbit36          1.509832e-42  3.990142e-06
orbit37          2.708867e-46  2.562598e-07
orbit38          5.947076e-41  9.616235e-04
orbit39         -7.108749e-44 -1.765126e-07
orbit40         -3.370299e-44 -3.470377e-07
orbit41         -3.438591e-42 -1.453920e-04
orbit42          1.862720e-39  2.080399e-02
orbit43         -4.298136e-43  1.444453e-05
orbit44          1.320056e-38  2.096261e-01
orbit45         -1.084752e-43  3.140365e-06
orbit46         -9.380263e-44 -2.511258e-05
orbit47         -1.536667e-41 -5.679265e-04
orbit48         -2.354424e-42 -1.307615e-04
orbit49          3.780927e-42  3.468639e-05
orbit50          2.277563e-40  1.011662e-03
orbit51          4.872669e-42  5.623029e-05
orbit52          6.862125e-44  8.383263e-05
orbit53          7.526771e-41 -8.612468e-04
orbit54         -8.938876e-43 -2.959705e-05
orbit55         -5.358585e-39 -5.089003e-01
orbit56         -1.083544e-42 -3.168433e-05
orbit57         -7.087557e-42 -2.038317e-04
orbit58         -4.562356e-39 -1.802503e-01
orbit59         -1.213874e-42  4.040273e-05
orbit60         -4.047057e-41 -1.836403e-03
orbit61          4.885622e-39  1.461752e-01
orbit62          4.276459e-41 -7.459276e-04
orbit63          7.210352e-40  1.150069e-02
orbit64          1.814303e-40  7.773310e-03
orbit65         -1.345122e-41 -6.352940e-05
orbit66         -6.432399e-41 -1.359205e-03
orbit67          5.666381e-39  2.616959e-01
orbit68         -1.756176e-40 -8.744460e-03
orbit69         -8.361231e-39 -3.021713e-01
orbit70         -1.447323e-40 -1.789916e-03
orbit71         -4.184612e-39 -1.185734e-01
orbit72         -8.354581e-39 -3.126885e-02
AP               2.357196e-39  7.492650e-02
bet              4.375492e-44  4.659501e-06
ecc              2.449829e-39  3.147779e-02
eccrad           1.469897e-38  1.885895e-01
close           -4.612386e-38 -6.011709e-02
constraint      -9.268018e-39 -1.901980e-01
coreness         3.320079e-39  5.062227e-02
knn             -6.022529e-42 -5.225417e-05
hubscore        -2.484117e-37  1.336921e+00
pagerank        -5.145714e-39 -5.563080e-01
trans            1.227875e-38  3.281181e-01
evcent          -2.505892e-37  1.303207e+00
first            1.872336e-39  1.367614e-02
upto_second     -3.436633e-42 -2.555037e-05
upto_third      -4.403636e-43  1.429009e-06
upto_fourth     -3.128236e-43 -2.759718e-06
upto_fifth       3.538171e-43  1.663739e-05
upto_sixth       1.111922e-42  5.282577e-05
second          -3.446310e-42 -2.565792e-05
third           -3.710547e-43  4.182453e-06
fourth           4.978779e-43 -7.251227e-06
fifth            5.884003e-43  8.253333e-06
sixth           -2.954766e-43 -1.370766e-05
ratio1          -6.087377e-42 -5.142519e-05
ratio2           1.765449e-41  5.106007e-04
ratio3           4.767899e-42  3.647958e-04
ratio4          -1.558829e-41 -5.371259e-04
ratio5          -9.588398e-42 -2.022081e-04
ratio6          -9.063360e-43 -1.652258e-05
selfinter        2.474145e-38  4.175596e-01
walktrap_vertex -9.640356e-40 -1.270753e-01
bigcom1         -8.954186e-39 -3.137666e-01
bigcom2         -8.357240e-39 -2.747431e-01
bigcom3          9.547409e-39  2.410953e-01
bigcom4          3.592444e-39  1.172048e-01
bigcom6         -8.349269e-39 -2.976364e-01
bigcom8         -8.466353e-39 -3.060414e-01
bigcom9         -8.381243e-39 -2.974108e-01
bigcom11        -8.358570e-39 -3.849042e-01
bigcom13        -8.371892e-39 -3.930456e-01
bigcom15        -8.373227e-39 -2.586025e-01
bigcom16        -8.355910e-39 -3.536738e-01
bigcom21        -8.405385e-39 -5.259951e-01
bigcom22         3.445836e-39 -6.482153e-02
bigcom24        -8.351924e-39 -2.265486e-01
bigcom26         2.785235e-38  5.214033e-01
bigcom28         1.484487e-39 -9.392142e-03
bigcom30        -8.395980e-39 -5.977219e-01
bigcom31        -8.349269e-39 -4.125364e-01
bigcom32        -8.361231e-39 -4.780198e-01
bigcom33        -8.350597e-39 -2.814104e-01
bigcom34        -8.353253e-39 -3.366010e-01
bigcom36        -8.358570e-39 -6.916073e-01
bigcom37        -8.349269e-39 -2.244687e-01
bigcom38        -8.361231e-39 -3.246918e-01
bigcom39        -8.362562e-39 -3.627459e-01
bigcom40        -5.703042e-39 -1.842856e-01
bigcom43        -8.353253e-39 -2.372451e-01
bigcom44        -8.450008e-39 -3.055259e-01
bigcom46        -8.359900e-39 -3.345582e-01
bigcom47        -8.355910e-39 -3.840284e-01
bigcom49        -8.357240e-39 -3.878962e-01
bigcom50        -8.358570e-39 -4.025141e-01
bigcom51        -8.351924e-39 -3.400429e-01
bigcom52        -8.350597e-39 -4.035279e-01
bigcom54        -8.351924e-39 -2.454428e-01
bigcom56        -8.353253e-39 -2.632108e-01
bigcom62         3.285103e-37  2.308771e+00
bigcom66        -8.353253e-39 -4.752165e-01
bigcom68        -8.350597e-39 -2.839308e-01
bigcom69        -8.358570e-39 -3.899963e-01
bigcom71        -8.365226e-39 -2.579061e-01
bigcom72        -8.354581e-39 -2.245569e-01
bigcom73        -8.350597e-39 -3.473423e-01
bigcom74        -8.354581e-39 -3.960016e-01
bigcom75        -8.349269e-39 -3.524961e-01
bigcom76        -8.350597e-39 -3.571236e-01
bigcom77        -8.351924e-39 -4.971695e-01
bigcom79        -8.351924e-39 -5.077506e-01
bigcom80        -8.351924e-39 -4.399374e-01
bigcom82        -8.354581e-39 -5.867480e-01
bigcom83        -8.350597e-39 -2.684338e-01
bigcom84        -8.350597e-39 -4.966940e-01
bigcom85        -8.353253e-39 -3.419519e-01
bigcom87        -8.353253e-39 -4.104181e-01
bigcom89        -8.351924e-39 -4.063255e-01
bigcom91        -8.349269e-39 -3.231229e-01
bigcom92        -8.362562e-39 -3.706516e-01
bigcom93        -8.350597e-39 -2.470736e-01
bigcom96        -8.349269e-39 -5.748367e-01
bigcom97        -8.354581e-39 -4.879567e-01
bigcom98        -8.350597e-39 -5.757396e-01
bigcom99        -8.349269e-39 -3.605107e-01
bigcom101       -8.355910e-39 -2.745854e-01
bigcom104        9.281097e-38  1.155952e+00
bigcom106       -8.353253e-39 -4.344278e-01
bigcom109       -8.351924e-39 -3.689602e-01
bigcom113       -8.355910e-39 -5.594100e-01
bigcom116       -8.365226e-39 -3.662317e-01
bigcom120       -8.349269e-39 -5.663273e-01
bigcom123       -8.353253e-39 -4.241013e-01
bigcom126       -8.349269e-39 -4.038084e-01
bigcom127       -8.347942e-39 -1.682364e-01
bigcom137       -8.353253e-39 -4.072573e-01
bigcom139       -8.350597e-39 -4.681745e-01
bigcom140       -8.351924e-39 -4.290258e-01
bigcom143        2.443339e-37  1.892993e+00
bigcom145       -8.351924e-39 -3.488104e-01
bigcom146       -8.353253e-39 -2.143833e-01
bigcom147       -8.353253e-39 -3.845252e-01
bigcom149       -8.347942e-39 -1.948469e-01
bigcom153       -8.355910e-39 -3.843615e-01
bigcom154       -8.361231e-39 -1.832986e-01
bigcom156       -8.350597e-39 -3.117961e-01
bigcom157       -8.350597e-39 -1.894153e-01
bigcom158       -8.350597e-39 -4.855417e-01
bigcom160       -8.353253e-39 -3.951248e-01
bigcom161       -8.350597e-39 -3.631897e-01
bigcom162       -8.350597e-39 -3.527440e-01
bigcom164       -8.350597e-39 -3.746410e-01
bigcom166       -8.357240e-39 -2.669026e-01
bigcom167       -8.359900e-39 -4.266867e-01
bigcom171       -8.347942e-39 -3.685122e-01
bigcom173       -8.353253e-39 -3.105620e-01
bigcom175       -8.350597e-39 -1.985910e-01
bigcom176       -8.351924e-39 -3.876943e-01
bigcom177       -8.351924e-39 -4.004414e-01
bigcom178       -8.351924e-39 -4.944900e-01
bigcom180       -8.350597e-39 -5.323886e-01
bigcom181       -8.351924e-39 -3.502992e-01
bigcom184       -8.350597e-39 -2.300353e-01
bigcom186       -8.350597e-39 -6.405478e-01
bigcom187       -8.350597e-39 -4.881882e-01
bigcom189       -8.351924e-39 -3.747589e-01
bigcom194       -8.353253e-39 -2.277001e-01
bigcom195       -8.351924e-39 -3.013907e-01
bigcom196       -8.349269e-39 -6.198778e-01
bigcom204       -8.358570e-39 -4.142782e-01
bigcom205        2.443339e-37  1.889194e+00
bigcom212       -8.349269e-39 -2.597957e-01
bigcom214       -8.353253e-39 -3.211548e-01
bigcom222       -8.350597e-39 -2.320135e-01
bigcom223        0.000000e+00  0.000000e+00
bigcom226       -8.350597e-39 -3.228117e-01
bigcom227       -8.350597e-39 -2.693181e-01
bigcom229       -8.351924e-39 -3.298215e-01
bigcom233       -8.349269e-39 -3.052403e-01
bigcom236       -8.350597e-39 -3.194118e-01
bigcom237       -8.347942e-39 -4.550531e-01
bigcom246       -8.351924e-39 -2.952635e-01
bigcom248       -8.354581e-39 -4.966027e-01
bigcom249       -8.349269e-39 -4.893097e-01
bigcom250       -8.350597e-39 -3.491757e-01
bigcom254       -8.350597e-39 -3.673050e-01
bigcom266       -8.349269e-39 -4.649231e-01
bigcom269       -8.357240e-39 -2.959883e-01
bigcom272       -8.351924e-39 -2.875269e-01
bigcom274       -8.365226e-39 -3.242884e-01
bigcom281       -8.350597e-39 -2.839932e-01
bigcom291       -8.347942e-39 -3.178167e-01
bigcom292       -8.350597e-39 -3.824146e-01
bigcom295       -8.347942e-39 -3.900752e-01
bigcom299        3.285103e-37  2.270536e+00
bigcom301       -8.353253e-39 -3.627393e-01
bigcom306       -8.351924e-39 -3.230980e-01
bigcom309       -8.355910e-39 -4.854183e-01
bigcom314       -8.349269e-39 -3.188283e-01
bigcom321       -8.358570e-39 -2.702076e-01
bigcom341       -8.350597e-39 -3.186531e-01
bigcom350       -8.349269e-39 -1.031550e-01
bigcom353       -8.347942e-39 -2.097912e-01
bigcom359       -8.349269e-39 -5.227529e-01
bigcom363       -8.351924e-39 -2.400841e-01
bigcom365       -8.349269e-39 -6.811857e-01
bigcom385       -8.353253e-39 -4.134211e-01
bigcom386       -8.349269e-39 -2.366446e-01
bigcom408       -8.357240e-39 -4.715633e-01
bigcom412       -8.353253e-39 -3.167096e-01
bigcom480       -8.353253e-39 -2.203899e-01
spin_vertex     -3.396484e-39  3.503949e-04
membership_s1    4.775964e-39  1.005944e-01
membership_s3   -8.369224e-39 -4.563035e-01
membership_s4   -4.441908e-39 -6.598111e-02
membership_s5   -4.342992e-39 -9.486841e-02
membership_s6   -5.119198e-39  3.133324e-02
membership_s7   -5.791885e-39 -1.323608e-01
membership_s8   -8.357240e-39 -4.235369e-01
membership_s9   -8.363894e-39 -3.866117e-01
membership_s11  -8.355910e-39 -3.635943e-01
membership_s12  -8.357240e-39 -3.654517e-01
membership_s14   1.938276e-37  1.437483e+00
membership_s15   1.071598e-38  3.913308e-01
membership_s16  -8.359900e-39 -3.755034e-01
membership_s17  -8.357240e-39 -3.804389e-01
membership_s18  -8.401352e-39 -3.082702e-01
membership_s20  -8.354581e-39 -3.332762e-01
membership_s21  -1.370919e-40  6.128105e-02
membership_s22  -8.370558e-39 -2.870385e-01
membership_s24  -8.371892e-39 -2.842059e-01
membership_s25  -8.359900e-39 -3.725637e-01
membership_s26  -8.367891e-39 -3.775502e-01
membership_s27  -9.831434e-40 -1.652981e-01
membership_s28  -8.367891e-39 -5.173592e-01
membership_s30   9.508074e-39  1.566844e-01
membership_s31  -2.672046e-39 -1.599719e-02
membership_s32   2.379722e-38  5.603353e-01
membership_s33  -8.354581e-39 -3.059532e-01
membership_s36  -9.628827e-39 -3.544660e-01
membership_s37  -8.444574e-39 -3.239771e-01
V1               1.079020e-38  6.576542e-02
V2               2.757254e-40 -2.539139e-01
pdi              1.236128e-36 -7.191326e+02
adhesion        -4.444106e-43 -4.066416e-06
cohesion         8.880636e-43  8.037770e-06
inner            3.121954e-43 -7.359031e-08
outer            3.798606e-43  2.000741e-06
ioratio          6.569032e-39  7.353952e-02
comsize          2.785515e-42  8.186190e-05
[1] "Dataset: low_TnotC Model GBM, run: 3 of 10 2015-06-22 18:25:36"
Iter   TrainDeviance   ValidDeviance   StepSize   Improve
     1        0.0995            -nan     0.0100    0.0001
     2        0.0977            -nan     0.0100    0.0004
     3        0.0959            -nan     0.0100    0.0002
     4        0.0943            -nan     0.0100    0.0003
     5        0.0935            -nan     0.0100    0.0001
     6        0.0922            -nan     0.0100    0.0001
     7        0.0911            -nan     0.0100    0.0000
     8        0.0900            -nan     0.0100   -0.0000
     9        0.0887            -nan     0.0100    0.0001
    10        0.0876            -nan     0.0100    0.0001
    20        0.0797            -nan     0.0100    0.0000
    40        0.0694            -nan     0.0100   -0.0000
    44        0.0678            -nan     0.0100   -0.0000

[1] "GBM variable coefficients"
                            var     rel.inf
ratio5                   ratio5 15.00275003
pagerank               pagerank  6.98794537
comsize                 comsize  5.25747602
outer                     outer  3.99704956
bet                         bet  3.58324841
fourth                   fourth  2.77033264
inner                     inner  2.71636750
ioratio                 ioratio  2.67746435
adhesion               adhesion  2.52019181
ratio2                   ratio2  2.50725598
cohesion               cohesion  2.44212123
membership_s32   membership_s32  2.28072581
orbit18                 orbit18  2.04905894
ratio6                   ratio6  1.77785378
spin_vertex         spin_vertex  1.61277263
orbit49                 orbit49  1.59587000
orbit38                 orbit38  1.56328899
graph17                 graph17  1.42391022
graph12                 graph12  1.39041527
V2                           V2  1.33409161
trans                     trans  1.30474596
orbit25                 orbit25  1.16530855
orbit19                 orbit19  1.04373328
orbit45                 orbit45  0.99248051
orbit36                 orbit36  0.97746923
graph23                 graph23  0.90456411
orbit39                 orbit39  0.90450957
graph4                   graph4  0.86245664
graph13                 graph13  0.85965871
orbit31                 orbit31  0.84408132
close                     close  0.80390112
orbit32                 orbit32  0.80376396
graph9                   graph9  0.79820841
hubscore               hubscore  0.79322427
orbit16                 orbit16  0.75013207
graph10                 graph10  0.74652348
ratio1                   ratio1  0.72198436
graph20                 graph20  0.71846120
orbit28                 orbit28  0.63362731
V1                           V1  0.62957244
membership_s15   membership_s15  0.61151913
ratio3                   ratio3  0.60005981
upto_third           upto_third  0.56539465
orbit35                 orbit35  0.56145812
graph15                 graph15  0.55029831
bigcom26               bigcom26  0.52939869
orbit44                 orbit44  0.51541253
constraint           constraint  0.50682055
graph1                   graph1  0.49794307
knn                         knn  0.49051710
graph16                 graph16  0.48279205
selfinter             selfinter  0.45922905
orbit17                 orbit17  0.44704272
fifth                     fifth  0.42555269
graph19                 graph19  0.42400840
orbit12                 orbit12  0.42379925
walktrap_vertex walktrap_vertex  0.41287214
orbit5                   orbit5  0.41227459
orbit41                 orbit41  0.41110132
orbit21                 orbit21  0.41041562
orbit27                 orbit27  0.40653085
graph3                   graph3  0.39077898
sixth                     sixth  0.38144517
membership_s30   membership_s30  0.37073744
orbit20                 orbit20  0.36901446
orbit63                 orbit63  0.36356146
orbit11                 orbit11  0.36263607
upto_fourth         upto_fourth  0.35768319
orbit50                 orbit50  0.32514764
orbit30                 orbit30  0.30865363
bigcom4                 bigcom4  0.30417972
orbit9                   orbit9  0.27601054
graph25                 graph25  0.26493302
membership_s27   membership_s27  0.23854676
orbit52                 orbit52  0.22308829
orbit10                 orbit10  0.20825626
graph14                 graph14  0.20661189
graph18                 graph18  0.16313231
graph5                   graph5  0.15928818
bigcom3                 bigcom3  0.15574301
coreness               coreness  0.14480674
orbit53                 orbit53  0.12925946
graph22                 graph22  0.12726978
orbit26                 orbit26  0.11728894
bigcom22               bigcom22  0.11320198
ratio4                   ratio4  0.10388357
membership_s4     membership_s4  0.10201407
graph6                   graph6  0.09680202
orbit24                 orbit24  0.09418272
membership_s6     membership_s6  0.09214481
graph11                 graph11  0.08875991
orbit67                 orbit67  0.07355136
orbit60                 orbit60  0.05083501
third                     third  0.04973842
graph7                   graph7  0.04946228
orbit33                 orbit33  0.04386081
membership_s21   membership_s21  0.04358150
orbit48                 orbit48  0.04082228
graph0                   graph0  0.03201823
orbit23                 orbit23  0.03083226
orbit56                 orbit56  0.02891855
upto_fifth           upto_fifth  0.02428000
graph2                   graph2  0.00000000
graph8                   graph8  0.00000000
graph21                 graph21  0.00000000
graph24                 graph24  0.00000000
graph26                 graph26  0.00000000
graph27                 graph27  0.00000000
graph28                 graph28  0.00000000
graph29                 graph29  0.00000000
orbit0                   orbit0  0.00000000
orbit1                   orbit1  0.00000000
orbit2                   orbit2  0.00000000
orbit3                   orbit3  0.00000000
orbit4                   orbit4  0.00000000
orbit6                   orbit6  0.00000000
orbit7                   orbit7  0.00000000
orbit8                   orbit8  0.00000000
orbit13                 orbit13  0.00000000
orbit14                 orbit14  0.00000000
orbit15                 orbit15  0.00000000
orbit22                 orbit22  0.00000000
orbit29                 orbit29  0.00000000
orbit34                 orbit34  0.00000000
orbit37                 orbit37  0.00000000
orbit40                 orbit40  0.00000000
orbit42                 orbit42  0.00000000
orbit43                 orbit43  0.00000000
orbit46                 orbit46  0.00000000
orbit47                 orbit47  0.00000000
orbit51                 orbit51  0.00000000
orbit54                 orbit54  0.00000000
orbit55                 orbit55  0.00000000
orbit57                 orbit57  0.00000000
orbit58                 orbit58  0.00000000
orbit59                 orbit59  0.00000000
orbit61                 orbit61  0.00000000
orbit62                 orbit62  0.00000000
orbit64                 orbit64  0.00000000
orbit65                 orbit65  0.00000000
orbit66                 orbit66  0.00000000
orbit68                 orbit68  0.00000000
orbit69                 orbit69  0.00000000
orbit70                 orbit70  0.00000000
orbit71                 orbit71  0.00000000
orbit72                 orbit72  0.00000000
AP                           AP  0.00000000
ecc                         ecc  0.00000000
eccrad                   eccrad  0.00000000
evcent                   evcent  0.00000000
first                     first  0.00000000
upto_second         upto_second  0.00000000
upto_sixth           upto_sixth  0.00000000
second                   second  0.00000000
bigcom1                 bigcom1  0.00000000
bigcom2                 bigcom2  0.00000000
bigcom6                 bigcom6  0.00000000
bigcom8                 bigcom8  0.00000000
bigcom9                 bigcom9  0.00000000
bigcom11               bigcom11  0.00000000
bigcom13               bigcom13  0.00000000
bigcom15               bigcom15  0.00000000
bigcom16               bigcom16  0.00000000
bigcom21               bigcom21  0.00000000
bigcom24               bigcom24  0.00000000
bigcom28               bigcom28  0.00000000
bigcom30               bigcom30  0.00000000
bigcom31               bigcom31  0.00000000
bigcom32               bigcom32  0.00000000
bigcom33               bigcom33  0.00000000
bigcom34               bigcom34  0.00000000
bigcom36               bigcom36  0.00000000
bigcom37               bigcom37  0.00000000
bigcom38               bigcom38  0.00000000
bigcom39               bigcom39  0.00000000
bigcom40               bigcom40  0.00000000
bigcom43               bigcom43  0.00000000
bigcom44               bigcom44  0.00000000
bigcom46               bigcom46  0.00000000
bigcom47               bigcom47  0.00000000
bigcom49               bigcom49  0.00000000
bigcom50               bigcom50  0.00000000
bigcom51               bigcom51  0.00000000
bigcom52               bigcom52  0.00000000
bigcom54               bigcom54  0.00000000
bigcom56               bigcom56  0.00000000
bigcom62               bigcom62  0.00000000
bigcom66               bigcom66  0.00000000
bigcom68               bigcom68  0.00000000
bigcom69               bigcom69  0.00000000
bigcom71               bigcom71  0.00000000
bigcom72               bigcom72  0.00000000
bigcom73               bigcom73  0.00000000
bigcom74               bigcom74  0.00000000
bigcom75               bigcom75  0.00000000
bigcom76               bigcom76  0.00000000
bigcom77               bigcom77  0.00000000
bigcom79               bigcom79  0.00000000
bigcom80               bigcom80  0.00000000
bigcom82               bigcom82  0.00000000
bigcom83               bigcom83  0.00000000
bigcom84               bigcom84  0.00000000
bigcom85               bigcom85  0.00000000
bigcom87               bigcom87  0.00000000
bigcom89               bigcom89  0.00000000
bigcom91               bigcom91  0.00000000
bigcom92               bigcom92  0.00000000
bigcom93               bigcom93  0.00000000
bigcom96               bigcom96  0.00000000
bigcom97               bigcom97  0.00000000
bigcom98               bigcom98  0.00000000
bigcom99               bigcom99  0.00000000
bigcom101             bigcom101  0.00000000
bigcom104             bigcom104  0.00000000
bigcom106             bigcom106  0.00000000
bigcom109             bigcom109  0.00000000
bigcom113             bigcom113  0.00000000
bigcom116             bigcom116  0.00000000
bigcom120             bigcom120  0.00000000
bigcom123             bigcom123  0.00000000
bigcom126             bigcom126  0.00000000
bigcom127             bigcom127  0.00000000
bigcom137             bigcom137  0.00000000
bigcom139             bigcom139  0.00000000
bigcom140             bigcom140  0.00000000
bigcom143             bigcom143  0.00000000
bigcom145             bigcom145  0.00000000
bigcom146             bigcom146  0.00000000
bigcom147             bigcom147  0.00000000
bigcom149             bigcom149  0.00000000
bigcom153             bigcom153  0.00000000
bigcom154             bigcom154  0.00000000
bigcom156             bigcom156  0.00000000
bigcom157             bigcom157  0.00000000
bigcom158             bigcom158  0.00000000
bigcom160             bigcom160  0.00000000
bigcom161             bigcom161  0.00000000
bigcom162             bigcom162  0.00000000
bigcom164             bigcom164  0.00000000
bigcom166             bigcom166  0.00000000
bigcom167             bigcom167  0.00000000
bigcom171             bigcom171  0.00000000
bigcom173             bigcom173  0.00000000
bigcom175             bigcom175  0.00000000
bigcom176             bigcom176  0.00000000
bigcom177             bigcom177  0.00000000
bigcom178             bigcom178  0.00000000
bigcom180             bigcom180  0.00000000
bigcom181             bigcom181  0.00000000
bigcom184             bigcom184  0.00000000
bigcom186             bigcom186  0.00000000
bigcom187             bigcom187  0.00000000
bigcom189             bigcom189  0.00000000
bigcom194             bigcom194  0.00000000
bigcom195             bigcom195  0.00000000
bigcom196             bigcom196  0.00000000
bigcom204             bigcom204  0.00000000
bigcom205             bigcom205  0.00000000
bigcom212             bigcom212  0.00000000
bigcom214             bigcom214  0.00000000
bigcom222             bigcom222  0.00000000
bigcom223             bigcom223  0.00000000
bigcom226             bigcom226  0.00000000
bigcom227             bigcom227  0.00000000
bigcom229             bigcom229  0.00000000
bigcom233             bigcom233  0.00000000
bigcom236             bigcom236  0.00000000
bigcom237             bigcom237  0.00000000
bigcom246             bigcom246  0.00000000
bigcom248             bigcom248  0.00000000
bigcom249             bigcom249  0.00000000
bigcom250             bigcom250  0.00000000
bigcom254             bigcom254  0.00000000
bigcom266             bigcom266  0.00000000
bigcom269             bigcom269  0.00000000
bigcom272             bigcom272  0.00000000
bigcom274             bigcom274  0.00000000
bigcom281             bigcom281  0.00000000
bigcom291             bigcom291  0.00000000
bigcom292             bigcom292  0.00000000
bigcom295             bigcom295  0.00000000
bigcom299             bigcom299  0.00000000
bigcom301             bigcom301  0.00000000
bigcom306             bigcom306  0.00000000
bigcom309             bigcom309  0.00000000
bigcom314             bigcom314  0.00000000
bigcom321             bigcom321  0.00000000
bigcom341             bigcom341  0.00000000
bigcom350             bigcom350  0.00000000
bigcom353             bigcom353  0.00000000
bigcom359             bigcom359  0.00000000
bigcom363             bigcom363  0.00000000
bigcom365             bigcom365  0.00000000
bigcom385             bigcom385  0.00000000
bigcom386             bigcom386  0.00000000
bigcom408             bigcom408  0.00000000
bigcom412             bigcom412  0.00000000
bigcom480             bigcom480  0.00000000
membership_s1     membership_s1  0.00000000
membership_s3     membership_s3  0.00000000
membership_s5     membership_s5  0.00000000
membership_s7     membership_s7  0.00000000
membership_s8     membership_s8  0.00000000
membership_s9     membership_s9  0.00000000
membership_s11   membership_s11  0.00000000
membership_s12   membership_s12  0.00000000
membership_s14   membership_s14  0.00000000
membership_s16   membership_s16  0.00000000
membership_s17   membership_s17  0.00000000
membership_s18   membership_s18  0.00000000
membership_s20   membership_s20  0.00000000
membership_s22   membership_s22  0.00000000
membership_s24   membership_s24  0.00000000
membership_s25   membership_s25  0.00000000
membership_s26   membership_s26  0.00000000
membership_s28   membership_s28  0.00000000
membership_s31   membership_s31  0.00000000
membership_s33   membership_s33  0.00000000
membership_s36   membership_s36  0.00000000
membership_s37   membership_s37  0.00000000
pdi                         pdi  0.00000000
[1] "Dataset: low_TnotC Model RF, run: 3 of 10 2015-06-22 18:26:08"
     |      Out-of-bag   |
Tree |      MSE  %Var(y) |
   1 |  0.01735   197.57 |
   2 |  0.01844   209.95 |
   3 |  0.01615   183.82 |
   4 |  0.01509   171.81 |
   5 |  0.01418   161.38 |
   6 |  0.01377   156.76 |
   7 |   0.0136   154.79 |
   8 |  0.01277   145.37 |
   9 |  0.01249   142.16 |
  10 |  0.01207   137.40 |
  11 |  0.01207   137.36 |
  12 |  0.01171   133.33 |
  13 |  0.01127   128.34 |
  14 |  0.01128   128.43 |
  15 |  0.01123   127.82 |
  16 |  0.01116   127.01 |
  17 |  0.01091   124.24 |
  18 |  0.01078   122.68 |
  19 |   0.0107   121.84 |
  20 |  0.01071   121.96 |
  21 |  0.01063   121.01 |
  22 |  0.01052   119.76 |
  23 |  0.01044   118.89 |
  24 |   0.0104   118.40 |
  25 |  0.01036   118.00 |
  26 |  0.01035   117.84 |
  27 |  0.01031   117.35 |
  28 |   0.0102   116.07 |
  29 |  0.01016   115.70 |
  30 |  0.01014   115.49 |
  31 |  0.01012   115.26 |
  32 |  0.01004   114.29 |
  33 |  0.01003   114.24 |
  34 | 0.009999   113.84 |
  35 | 0.009984   113.66 |
  36 | 0.009952   113.30 |
  37 |  0.00994   113.17 |
  38 | 0.009895   112.66 |
  39 | 0.009876   112.43 |
  40 | 0.009907   112.79 |
  41 | 0.009913   112.86 |
  42 | 0.009883   112.52 |
  43 | 0.009894   112.64 |
  44 | 0.009875   112.43 |
  45 | 0.009831   111.92 |
  46 | 0.009845   112.08 |
  47 | 0.009833   111.95 |
  48 | 0.009822   111.82 |
  49 | 0.009799   111.56 |
  50 | 0.009783   111.38 |
  51 | 0.009782   111.36 |
  52 | 0.009763   111.15 |
  53 | 0.009732   110.80 |
  54 | 0.009724   110.71 |
  55 | 0.009713   110.58 |
  56 | 0.009709   110.53 |
  57 | 0.009698   110.41 |
  58 | 0.009692   110.34 |
  59 | 0.009666   110.04 |
  60 | 0.009674   110.13 |
  61 | 0.009653   109.90 |
  62 | 0.009638   109.73 |
  63 | 0.009627   109.60 |
  64 | 0.009623   109.55 |
  65 | 0.009629   109.63 |
  66 | 0.009622   109.54 |
  67 | 0.009597   109.26 |
  68 | 0.009598   109.28 |
  69 | 0.009611   109.42 |
  70 | 0.009629   109.63 |
  71 | 0.009625   109.58 |
  72 | 0.009629   109.62 |
  73 | 0.009636   109.70 |
  74 | 0.009632   109.66 |
  75 | 0.009622   109.55 |
  76 | 0.009626   109.59 |
  77 | 0.009633   109.67 |
  78 | 0.009631   109.65 |
  79 | 0.009645   109.80 |
  80 | 0.009626   109.59 |
  81 | 0.009628   109.62 |
  82 | 0.009615   109.46 |
  83 | 0.009596   109.25 |
  84 | 0.009587   109.14 |
  85 | 0.009583   109.11 |
  86 |  0.00957   108.95 |
  87 | 0.009593   109.21 |
  88 | 0.009604   109.34 |
  89 |   0.0096   109.30 |
  90 | 0.009592   109.20 |
  91 |  0.00959   109.18 |
  92 | 0.009577   109.03 |
  93 | 0.009566   108.90 |
  94 | 0.009567   108.92 |
  95 |  0.00956   108.84 |
  96 | 0.009556   108.80 |
  97 | 0.009551   108.73 |
  98 | 0.009555   108.79 |
  99 | 0.009535   108.56 |
 100 | 0.009539   108.60 |
[1] "Random Forest variable coefficients"
                      %IncMSE IncNodePurity
graph0           2.527688e-05  5.863149e-02
graph1           7.568100e-04  2.703782e-01
graph2           4.395496e-05  6.840526e-02
graph3           7.188527e-04  3.777250e-01
graph4           1.053536e-03  1.817282e-01
graph5           6.353882e-04  3.018961e-01
graph6           3.451793e-03  2.873287e-01
graph7           2.548794e-04  8.271538e-02
graph8           0.000000e+00  1.084202e-19
graph9           5.443103e-04  2.715660e-01
graph10          2.201051e-03  4.160142e-01
graph11          6.266099e-03  3.179867e-01
graph12          3.582847e-03  4.160409e-01
graph13          9.808998e-04  2.187835e-01
graph14          1.737937e-03  2.408930e-01
graph15          1.338450e-03  2.521992e-01
graph16          7.162575e-03  2.867167e-01
graph17          1.297546e-03  1.501383e-01
graph18          1.812382e-04  3.747112e-02
graph19          2.582879e-03  3.390505e-01
graph20          8.767931e-04  2.179262e-01
graph21          1.249410e-03  2.045409e-01
graph22          1.815664e-04  5.937379e-02
graph23          1.038321e-03  2.615295e-01
graph24          2.458607e-04  1.142751e-01
graph25          2.532039e-04  9.753304e-02
graph26          1.721144e-04  5.201703e-02
graph27          0.000000e+00  1.485357e-19
graph28          0.000000e+00  1.203464e-19
graph29          0.000000e+00  0.000000e+00
orbit0           4.045995e-06  1.161470e-01
orbit1           1.878618e-03  2.299334e-01
orbit2           1.119904e-05  7.578922e-02
orbit3           2.352674e-05  5.806851e-02
orbit4           1.727694e-03  6.172268e-01
orbit5           8.859064e-04  2.166956e-01
orbit6           2.722502e-03  4.350349e-01
orbit7           0.000000e+00  3.644444e-02
orbit8           2.019289e-04  1.182894e-01
orbit9           1.260206e-03  2.731341e-01
orbit10          7.192872e-04  1.645706e-01
orbit11          5.449620e-05  1.742071e-01
orbit12          1.022944e-04  1.554897e-01
orbit13          1.576304e-05  2.349656e-02
orbit14          0.000000e+00  3.600000e-02
orbit15          6.039994e-04  1.480224e-01
orbit16          2.273673e-03  2.016637e-01
orbit17          1.395790e-03  1.034287e-01
orbit18          8.875744e-04  9.973422e-01
orbit19          2.179715e-03  2.555418e-01
orbit20          2.130140e-03  1.424293e-01
orbit21          2.127962e-05  7.647674e-02
orbit22          5.570861e-03  2.858104e-01
orbit23          7.998997e-07  1.789214e-03
orbit24          3.025031e-03  4.334602e-01
orbit25          7.412774e-04  8.920045e-02
orbit26          1.724601e-04  6.241121e-02
orbit27          5.491847e-03  4.858382e-01
orbit28          1.761054e-03  2.357000e-01
orbit29          1.570497e-03  1.941974e-01
orbit30          6.097872e-04  1.085854e-01
orbit31          1.372966e-03  2.060628e-01
orbit32          2.942886e-03  2.069716e-01
orbit33          8.829022e-06  7.614597e-02
orbit34          5.351217e-04  1.982290e-01
orbit35          3.790689e-03  2.465934e-01
orbit36          6.482434e-04  3.049732e-01
orbit37          1.795814e-03  2.654086e-01
orbit38          2.795727e-05  1.929037e-01
orbit39          7.374134e-04  2.700757e-01
orbit40          1.378265e-04  1.639822e-01
orbit41         -1.519452e-05  1.375396e-01
orbit42          7.842620e-05  9.911191e-02
orbit43          1.036279e-04  5.770359e-02
orbit44          7.476270e-05  5.608466e-02
orbit45          7.600806e-03  2.989337e-01
orbit46          5.405701e-05  9.325753e-02
orbit47          7.385891e-05  1.320799e-01
orbit48          1.853354e-04  1.238156e-01
orbit49          5.089425e-04  3.191824e-01
orbit50          4.858184e-05  5.812877e-02
orbit51          3.610077e-05  1.076596e-01
orbit52          5.348219e-04  1.699404e-01
orbit53          1.199100e-04  3.316199e-01
orbit54          3.940690e-05  2.514125e-02
orbit55          0.000000e+00  3.252607e-20
orbit56          2.059865e-03  1.921887e-01
orbit57          0.000000e+00  1.181780e-19
orbit58          0.000000e+00  5.637851e-20
orbit59          9.120494e-04  6.442218e-02
orbit60          1.478513e-04  7.617943e-02
orbit61          4.284490e-06  3.462685e-02
orbit62          2.914799e-04  8.595436e-02
orbit63          1.278558e-04  3.015702e-01
orbit64         -3.018496e-06  9.939091e-02
orbit65          1.484532e-04  1.299995e-03
orbit66          1.068299e-05  4.842883e-02
orbit67         -1.120651e-06  6.075192e-02
orbit68          0.000000e+00  5.258381e-19
orbit69          0.000000e+00  2.168404e-21
orbit70          0.000000e+00  3.686287e-20
orbit71          0.000000e+00  2.168404e-21
orbit72          0.000000e+00  1.734723e-20
AP               0.000000e+00  2.285714e-02
bet              2.287505e-03  1.044070e+00
ecc              6.157313e-06  1.208400e-01
eccrad           1.954351e-05  1.501963e-01
close            1.498262e-03  3.362703e-01
constraint       3.717164e-04  3.180638e-01
coreness         4.791776e-05  1.448967e-01
knn              1.992599e-03  2.559683e-01
hubscore         9.824943e-04  3.048371e-01
pagerank         3.501263e-03  2.455849e+00
trans            6.093743e-04  2.927466e-01
evcent           2.266640e-03  3.294084e-01
first            1.813914e-05  6.943135e-02
upto_second      5.959145e-03  2.917653e-01
upto_third       1.058928e-03  1.874734e-01
upto_fourth      1.156174e-03  2.916387e-01
upto_fifth       5.682284e-04  1.591383e-01
upto_sixth       1.586837e-03  3.161980e-01
second           2.294846e-03  2.566585e-01
third            1.082806e-03  3.600110e-01
fourth           1.966630e-03  7.188734e-01
fifth            1.872995e-03  4.804052e-01
sixth            4.259532e-04  3.070802e-01
ratio1           1.329445e-03  3.444329e-01
ratio2           8.530127e-03  1.107159e+00
ratio3           1.075226e-03  5.685698e-01
ratio4           2.536816e-03  5.082237e-01
ratio5           3.532594e-03  2.813576e+00
ratio6           1.317514e-03  4.215531e-01
selfinter       -6.736141e-05  2.374796e-01
walktrap_vertex  2.657208e-05  1.129470e-01
bigcom1          0.000000e+00  2.168404e-20
bigcom2          0.000000e+00  3.903128e-20
bigcom3          2.045548e-04  1.202060e-01
bigcom4         -6.125547e-06  9.163063e-04
bigcom6          0.000000e+00  0.000000e+00
bigcom8          0.000000e+00  1.084202e-21
bigcom9          0.000000e+00  0.000000e+00
bigcom11         0.000000e+00  1.734723e-20
bigcom13         0.000000e+00  3.252607e-21
bigcom15         0.000000e+00  2.168404e-21
bigcom16         0.000000e+00  1.734723e-20
bigcom21         0.000000e+00  0.000000e+00
bigcom22         1.022684e-04  6.788067e-02
bigcom24         0.000000e+00  0.000000e+00
bigcom26         5.106507e-05  2.080176e-01
bigcom28        -2.876704e-05  1.132735e-01
bigcom30         3.975095e-06  1.578433e-03
bigcom31         0.000000e+00  1.734723e-20
bigcom32         0.000000e+00  1.084202e-21
bigcom33         0.000000e+00  2.168404e-21
bigcom34         0.000000e+00  1.734723e-20
bigcom36         0.000000e+00  5.204170e-20
bigcom37         0.000000e+00  1.734723e-20
bigcom38         0.000000e+00  2.168404e-21
bigcom39         0.000000e+00  2.168404e-20
bigcom40         0.000000e+00  6.179952e-20
bigcom43         0.000000e+00  1.409463e-19
bigcom44         0.000000e+00  2.385245e-20
bigcom46         0.000000e+00  3.469447e-20
bigcom47         0.000000e+00  0.000000e+00
bigcom49         0.000000e+00  0.000000e+00
bigcom50         0.000000e+00  2.168404e-21
bigcom51         0.000000e+00  0.000000e+00
bigcom52         0.000000e+00  0.000000e+00
bigcom54         0.000000e+00  0.000000e+00
bigcom56         0.000000e+00  8.673617e-20
bigcom62        -7.933733e-06  4.063180e-01
bigcom66         0.000000e+00  5.312591e-20
bigcom68         0.000000e+00  2.168404e-21
bigcom69         0.000000e+00  3.469447e-20
bigcom71         0.000000e+00  2.168404e-21
bigcom72         0.000000e+00  0.000000e+00
bigcom73         0.000000e+00  0.000000e+00
bigcom74         0.000000e+00  0.000000e+00
bigcom75         0.000000e+00  0.000000e+00
bigcom76         0.000000e+00  0.000000e+00
bigcom77         0.000000e+00  2.168404e-21
bigcom79         0.000000e+00  0.000000e+00
bigcom80         0.000000e+00  1.734723e-20
bigcom82         0.000000e+00  0.000000e+00
bigcom83         0.000000e+00  0.000000e+00
bigcom84         0.000000e+00  0.000000e+00
bigcom85         0.000000e+00  0.000000e+00
bigcom87         0.000000e+00  0.000000e+00
bigcom89         0.000000e+00  3.469447e-20
bigcom91         0.000000e+00  0.000000e+00
bigcom92         0.000000e+00  4.336809e-21
bigcom93         0.000000e+00  0.000000e+00
bigcom96         0.000000e+00  0.000000e+00
bigcom97         0.000000e+00  3.252607e-21
bigcom98         0.000000e+00  5.551115e-19
bigcom99         0.000000e+00  0.000000e+00
bigcom101       -8.448873e-07  3.023619e-01
bigcom104       -1.676588e-05  2.921006e-01
bigcom106        0.000000e+00  3.469447e-20
bigcom109        0.000000e+00  0.000000e+00
bigcom113        0.000000e+00  0.000000e+00
bigcom116        0.000000e+00  1.734723e-20
bigcom120        0.000000e+00  0.000000e+00
bigcom123        0.000000e+00  4.119968e-20
bigcom126        0.000000e+00  5.551115e-19
bigcom127        0.000000e+00  2.168404e-21
bigcom137        0.000000e+00  1.084202e-21
bigcom139        0.000000e+00  0.000000e+00
bigcom140        0.000000e+00  0.000000e+00
bigcom143        2.191505e-05  1.810244e-01
bigcom145        0.000000e+00  3.469447e-20
bigcom146        0.000000e+00  0.000000e+00
bigcom147        0.000000e+00  1.951564e-20
bigcom149        0.000000e+00  0.000000e+00
bigcom153        0.000000e+00  3.469447e-20
bigcom154        0.000000e+00  0.000000e+00
bigcom156        0.000000e+00  0.000000e+00
bigcom157        0.000000e+00  8.890458e-20
bigcom158        0.000000e+00  2.168404e-21
bigcom160        0.000000e+00  0.000000e+00
bigcom161        0.000000e+00  0.000000e+00
bigcom162        0.000000e+00  0.000000e+00
bigcom164        0.000000e+00  0.000000e+00
bigcom166        0.000000e+00  1.084202e-21
bigcom167        0.000000e+00  1.951564e-20
bigcom171        0.000000e+00  0.000000e+00
bigcom173        0.000000e+00  0.000000e+00
bigcom175        0.000000e+00  1.734723e-20
bigcom176        0.000000e+00  3.686287e-20
bigcom177        0.000000e+00  0.000000e+00
bigcom178        7.796658e-06  3.963323e-01
bigcom180        0.000000e+00  0.000000e+00
bigcom181        0.000000e+00  0.000000e+00
bigcom184        0.000000e+00  0.000000e+00
bigcom186        0.000000e+00  3.469447e-20
bigcom187        0.000000e+00  0.000000e+00
bigcom189        0.000000e+00  1.734723e-20
bigcom194        0.000000e+00  0.000000e+00
bigcom195        0.000000e+00  1.734723e-20
bigcom196        0.000000e+00  0.000000e+00
bigcom204        0.000000e+00  2.385245e-20
bigcom205        3.180763e-05  3.092592e-01
bigcom212        0.000000e+00  4.336809e-21
bigcom214        0.000000e+00  0.000000e+00
bigcom222        0.000000e+00  0.000000e+00
bigcom223        0.000000e+00  0.000000e+00
bigcom226        0.000000e+00  0.000000e+00
bigcom227        0.000000e+00  0.000000e+00
bigcom229        0.000000e+00  0.000000e+00
bigcom233        0.000000e+00  0.000000e+00
bigcom236        0.000000e+00  1.734723e-20
bigcom237        0.000000e+00  0.000000e+00
bigcom246        0.000000e+00  1.084202e-21
bigcom248        0.000000e+00  6.505213e-21
bigcom249        0.000000e+00  0.000000e+00
bigcom250        0.000000e+00  0.000000e+00
bigcom254        0.000000e+00  0.000000e+00
bigcom266        0.000000e+00  0.000000e+00
bigcom269        0.000000e+00  0.000000e+00
bigcom272        0.000000e+00  0.000000e+00
bigcom274        0.000000e+00  0.000000e+00
bigcom281        0.000000e+00  2.168404e-21
bigcom291        0.000000e+00  0.000000e+00
bigcom292        0.000000e+00  0.000000e+00
bigcom295        0.000000e+00  0.000000e+00
bigcom299       -3.953511e-06  5.347865e-01
bigcom301        0.000000e+00  0.000000e+00
bigcom306        0.000000e+00  0.000000e+00
bigcom309        0.000000e+00  1.734723e-20
bigcom314        0.000000e+00  0.000000e+00
bigcom321        0.000000e+00  1.951564e-20
bigcom341        0.000000e+00  1.951564e-20
bigcom350        0.000000e+00  0.000000e+00
bigcom353        0.000000e+00  1.387779e-19
bigcom359        0.000000e+00  2.168404e-21
bigcom363        0.000000e+00  0.000000e+00
bigcom365        0.000000e+00  0.000000e+00
bigcom385        0.000000e+00  2.168404e-21
bigcom386        0.000000e+00  0.000000e+00
bigcom408        0.000000e+00  0.000000e+00
bigcom412        0.000000e+00  0.000000e+00
bigcom480        0.000000e+00  3.469447e-20
spin_vertex      1.071982e-04  2.482637e-01
membership_s1    2.688519e-04  1.177160e-01
membership_s3    0.000000e+00  1.301043e-20
membership_s4    6.535131e-05  9.077239e-02
membership_s5    3.887764e-05  1.946961e-01
membership_s6    1.582544e-06  4.242481e-02
membership_s7    8.093776e-05  1.799133e-01
membership_s8    0.000000e+00  1.734723e-20
membership_s9    0.000000e+00  6.938894e-20
membership_s11   0.000000e+00  0.000000e+00
membership_s12   0.000000e+00  3.794708e-20
membership_s14  -3.034798e-05  1.813146e-01
membership_s15   1.518275e-04  2.387166e-01
membership_s16   0.000000e+00  0.000000e+00
membership_s17   0.000000e+00  2.168404e-21
membership_s18   0.000000e+00  4.011548e-20
membership_s20   0.000000e+00  8.673617e-20
membership_s21   1.290798e-05  1.625766e-01
membership_s22   0.000000e+00  0.000000e+00
membership_s24   0.000000e+00  1.734723e-20
membership_s25   0.000000e+00  3.469447e-20
membership_s26   0.000000e+00  2.168404e-21
membership_s27  -2.961165e-05  7.914664e-03
membership_s28   0.000000e+00  3.469447e-20
membership_s30   7.539324e-05  1.469168e-01
membership_s31   1.906065e-05  2.650535e-02
membership_s32   3.107202e-04  4.181305e-01
membership_s33   0.000000e+00  0.000000e+00
membership_s36   0.000000e+00  2.710505e-20
membership_s37   0.000000e+00  6.505213e-21
V1               5.733175e-03  8.112471e-01
V2               1.087593e-03  7.743052e-01
pdi              0.000000e+00  2.583957e-02
adhesion         6.284519e-03  1.246539e+00
cohesion         5.771574e-03  9.632275e-01
inner            2.398981e-03  1.207579e+00
outer            1.874041e-03  1.715135e+00
ioratio          4.126265e-03  8.341880e-01
comsize          2.353038e-03  1.160349e+00
[1] "Dataset: low_TnotC Model GLM, run: 3 of 10 2015-06-22 18:28:38"
[1] "glmnet variable coefficients"
                         [,1]          [,2]
(Intercept)     -4.717063e+00 -6.817795e+00
graph0           1.891520e-39  1.835159e-02
graph1          -3.483557e-42 -2.074916e-05
graph2           2.629230e-39  3.097257e-02
graph3          -1.056864e-43 -2.000289e-07
graph4          -3.734997e-45 -7.931584e-09
graph5           7.096626e-41  3.333579e-04
graph6          -1.157449e-42 -7.595478e-07
graph7          -3.189645e-41 -1.286643e-03
graph8          -2.240188e-39 -1.331183e-01
graph9          -1.908077e-45 -1.140803e-09
graph10         -1.295546e-46 -4.590487e-11
graph11         -5.639969e-48 -1.824177e-11
graph12         -6.186641e-45  6.371155e-09
graph13         -1.587801e-44 -1.752411e-07
graph14         -9.687021e-46 -5.227683e-10
graph15          8.026441e-43  7.880232e-05
graph16         -2.356196e-44  6.515513e-08
graph17         -4.463890e-44 -3.261460e-07
graph18         -5.599368e-43  1.556454e-05
graph19         -1.896265e-43  7.618138e-07
graph20          3.438074e-42  4.226742e-05
graph21          7.206670e-43  3.405740e-05
graph22         -9.806833e-43 -2.911561e-05
graph23         -1.768340e-42 -3.531660e-05
graph24         -1.712842e-42  5.760735e-05
graph25          3.646725e-41 -1.611782e-04
graph26         -1.551459e-41 -1.854798e-04
graph27         -2.008779e-40 -1.096276e-02
graph28         -1.591146e-40 -1.958597e-03
graph29         -7.332645e-39 -1.263433e-01
orbit0           1.891520e-39  1.835963e-02
orbit1          -3.493480e-42 -2.059688e-05
orbit2           3.417349e-40 -1.420488e-02
orbit3           2.629230e-39  3.101158e-02
orbit4          -1.116729e-43  6.764372e-09
orbit5          -9.286863e-43 -1.722386e-05
orbit6          -3.734994e-45 -7.956132e-09
orbit7          -1.468358e-40 -3.354740e-02
orbit8           7.096626e-41  3.446448e-04
orbit9          -1.622546e-42 -3.274248e-07
orbit10         -1.304133e-42 -4.809024e-06
orbit11          1.532683e-39  1.675926e-02
orbit12         -3.293259e-41 -1.295469e-03
orbit13          1.903152e-39 -2.397634e-02
orbit14         -2.240188e-39 -1.330838e-01
orbit15         -2.142115e-45  1.999453e-08
orbit16          1.570804e-45  4.961002e-08
orbit17         -1.308124e-44 -6.007056e-07
orbit18          4.564721e-46 -1.499049e-09
orbit19         -1.419078e-46  2.727462e-11
orbit20         -1.502216e-45 -1.422946e-08
orbit21         -6.892893e-43 -2.073604e-05
orbit22         -5.639969e-48 -1.818792e-11
orbit23         -6.288755e-40 -3.614968e-02
orbit24         -7.634714e-45  1.370167e-08
orbit25         -8.061914e-45 -2.252198e-08
orbit26         -1.141213e-42 -3.780582e-05
orbit27         -1.764812e-44  8.550007e-07
orbit28         -4.506493e-43 -4.197564e-06
orbit29         -2.561748e-44 -3.398260e-06
orbit30         -2.282218e-42 -1.383281e-04
orbit31         -1.123898e-45 -1.128580e-09
orbit32         -1.863917e-45  1.099717e-08
orbit33          5.244158e-40 -5.787317e-02
orbit34          8.026441e-43  7.960145e-05
orbit35         -4.362038e-44  2.349556e-07
orbit36          1.141688e-42  6.931035e-06
orbit37         -1.570406e-44 -3.302797e-07
orbit38          4.398571e-41  1.118628e-03
orbit39         -9.015143e-44 -4.371487e-07
orbit40         -3.573028e-44 -4.570482e-07
orbit41         -3.889059e-42 -1.395953e-04
orbit42          2.727615e-39  6.704042e-02
orbit43         -5.601945e-43  1.566020e-05
orbit44          1.677707e-38  1.726987e-01
orbit45         -2.297257e-43  3.004972e-06
orbit46         -1.989852e-43 -2.677357e-05
orbit47         -1.756976e-41 -4.436026e-04
orbit48         -2.547673e-42 -1.609289e-04
orbit49          3.449533e-42  4.277841e-05
orbit50          2.149131e-40  1.402666e-03
orbit51          1.961760e-42 -1.154834e-05
orbit52         -2.611809e-43  1.174974e-04
orbit53          7.879998e-41 -5.672935e-04
orbit54         -9.806368e-43 -2.902471e-05
orbit55         -5.786439e-39 -5.102507e-01
orbit56         -1.755228e-42 -3.415284e-05
orbit57         -7.242208e-42 -1.984581e-04
orbit58         -5.092272e-39 -2.145890e-01
orbit59         -1.678971e-42  7.193547e-05
orbit60         -4.569278e-41 -2.070507e-03
orbit61          4.740788e-39  1.368953e-01
orbit62          2.749956e-41 -8.068828e-04
orbit63          6.463234e-40  9.924074e-03
orbit64          1.816166e-40  9.631289e-03
orbit65         -1.626815e-41 -1.617856e-04
orbit66         -7.927346e-41 -1.591028e-03
orbit67          4.785824e-39  2.665914e-01
orbit68         -2.006903e-40 -1.094426e-02
orbit69         -8.968710e-39 -4.523510e-01
orbit70         -1.588140e-40 -1.918794e-03
orbit71         -4.432689e-39 -1.200816e-01
orbit72         -7.332645e-39 -1.262415e-01
AP               1.083973e-39  3.252726e-03
bet              1.242159e-43  1.045817e-05
ecc              2.219286e-39  3.770343e-02
eccrad           1.331572e-38  2.257707e-01
close           -5.063931e-38 -2.399596e-02
constraint      -1.084436e-38 -3.125348e-01
coreness         3.181634e-39  5.057376e-02
knn             -6.338099e-42 -5.618191e-05
hubscore        -3.174481e-37  1.708739e+00
pagerank        -7.070098e-39 -5.693498e-01
trans            1.355109e-38  3.034038e-01
evcent          -3.173130e-37  1.808738e+00
first            1.891520e-39  1.828764e-02
upto_second     -3.677048e-42 -1.951300e-05
upto_third      -5.428651e-43  1.971195e-06
upto_fourth     -2.680202e-43 -4.677134e-06
upto_fifth       8.649545e-43  2.812899e-05
upto_sixth       1.388659e-42  3.375546e-05
second          -3.686753e-42 -1.964025e-05
third           -5.036451e-43  4.495430e-06
fourth           7.809519e-43 -1.135589e-05
fifth            6.547756e-43  1.464362e-05
sixth           -1.093975e-42 -3.843584e-05
ratio1          -6.384067e-42 -5.521904e-05
ratio2           2.061045e-41  5.497636e-04
ratio3          -1.237386e-41 -6.460003e-04
ratio4          -1.502166e-41 -1.779887e-04
ratio5          -1.083402e-41 -1.675781e-04
ratio6          -1.903290e-42 -6.522471e-05
selfinter        2.227899e-38  3.102380e-01
walktrap_vertex -2.294728e-39 -1.990230e-01
bigcom1         -9.615104e-39 -3.352292e-01
bigcom2         -8.960186e-39 -2.892060e-01
bigcom3          9.580571e-39  1.974798e-01
bigcom4          4.837956e-40  3.259055e-02
bigcom6         -8.954513e-39 -3.309496e-01
bigcom8         -9.089773e-39 -3.215636e-01
bigcom9         -8.990092e-39 -3.118434e-01
bigcom11        -8.965867e-39 -4.056287e-01
bigcom13        -8.975826e-39 -4.155133e-01
bigcom15        -8.980101e-39 -2.992281e-01
bigcom16        -8.961606e-39 -3.794143e-01
bigcom21        -9.013011e-39 -5.415804e-01
bigcom22         4.048306e-39  7.705202e-03
bigcom24        -8.955930e-39 -2.744580e-01
bigcom26         3.157729e-38  5.831531e-01
bigcom28         1.938147e-39  3.177217e-02
bigcom30         1.578737e-38  1.176942e-01
bigcom31        -8.953095e-39 -3.106177e-01
bigcom32        -8.967289e-39 -4.831485e-01
bigcom33        -8.954513e-39 -3.118869e-01
bigcom34        -8.957349e-39 -3.600000e-01
bigcom36        -8.965867e-39 -6.726953e-01
bigcom37        -8.955930e-39 -2.315489e-01
bigcom38        -8.967289e-39 -3.944095e-01
bigcom39        -8.967289e-39 -3.624123e-01
bigcom40        -6.391718e-39 -2.301044e-01
bigcom43        -8.958767e-39 -2.444976e-01
bigcom44        -9.051953e-39 -3.478483e-01
bigcom46        -8.965867e-39 -4.352521e-01
bigcom47        -8.960186e-39 -4.411328e-01
bigcom49        -8.963026e-39 -4.425217e-01
bigcom50        -8.965867e-39 -4.510730e-01
bigcom51        -8.957349e-39 -3.406805e-01
bigcom52        -8.954513e-39 -3.914657e-01
bigcom54        -8.957349e-39 -2.971331e-01
bigcom56        -8.957349e-39 -2.917582e-01
bigcom62         3.279043e-37  2.267816e+00
bigcom66        -8.957349e-39 -5.118763e-01
bigcom68        -8.955930e-39 -2.895664e-01
bigcom69        -8.964446e-39 -3.874048e-01
bigcom71        -8.968710e-39 -2.747263e-01
bigcom72        -8.960186e-39 -2.504425e-01
bigcom73        -8.957349e-39 -3.369090e-01
bigcom74        -8.960186e-39 -3.937026e-01
bigcom75        -8.954513e-39 -3.897051e-01
bigcom76        -8.958767e-39 -3.285392e-01
bigcom77        -8.957349e-39 -5.131985e-01
bigcom79        -8.955930e-39 -4.750786e-01
bigcom80        -8.957349e-39 -5.046045e-01
bigcom82        -8.960186e-39 -6.095231e-01
bigcom83        -8.955930e-39 -2.890389e-01
bigcom84        -8.954513e-39 -4.776169e-01
bigcom85        -8.960186e-39 -5.887420e-01
bigcom87        -8.960186e-39 -4.087749e-01
bigcom89        -8.957349e-39 -4.372338e-01
bigcom91        -8.955930e-39 -4.757152e-01
bigcom92        -8.968710e-39 -3.693868e-01
bigcom93        -8.957349e-39 -3.053902e-01
bigcom96        -8.954513e-39 -5.538288e-01
bigcom97        -8.963026e-39 -4.835458e-01
bigcom98        -8.958767e-39 -5.472191e-01
bigcom99        -8.958767e-39 -4.222921e-01
bigcom101        1.354986e-37  1.955407e+00
bigcom104        9.220434e-38  1.206775e+00
bigcom106       -8.960186e-39 -4.421536e-01
bigcom109       -8.957349e-39 -3.205452e-01
bigcom113       -8.960186e-39 -6.586208e-01
bigcom116       -8.971555e-39 -4.320760e-01
bigcom120       -8.955930e-39 -5.552467e-01
bigcom123       -8.958767e-39 -4.373112e-01
bigcom126       -8.955930e-39 -4.226465e-01
bigcom127       -8.954513e-39 -2.320114e-01
bigcom137       -8.958767e-39 -4.174324e-01
bigcom139       -8.955930e-39 -4.843454e-01
bigcom140       -8.957349e-39 -4.128435e-01
bigcom143        1.932214e-37  1.542129e+00
bigcom145       -8.955930e-39 -3.103141e-01
bigcom146       -8.957349e-39 -2.624796e-01
bigcom147       -8.957349e-39 -3.832437e-01
bigcom149       -8.953095e-39 -2.102487e-01
bigcom153       -8.960186e-39 -3.679073e-01
bigcom154       -8.967289e-39 -2.487216e-01
bigcom156       -8.955930e-39 -3.196630e-01
bigcom157       -8.955930e-39 -1.815950e-01
bigcom158       -8.955930e-39 -5.118611e-01
bigcom160       -8.957349e-39 -3.548985e-01
bigcom161       -8.954513e-39 -4.271718e-01
bigcom162       -8.955930e-39 -4.249829e-01
bigcom164       -8.957349e-39 -4.260462e-01
bigcom166       -8.963026e-39 -2.762001e-01
bigcom167       -8.965867e-39 -4.367077e-01
bigcom171        0.000000e+00  0.000000e+00
bigcom173       -8.957349e-39 -3.469429e-01
bigcom175       -8.955930e-39 -2.405903e-01
bigcom176       -8.957349e-39 -4.161161e-01
bigcom177       -8.955930e-39 -4.194736e-01
bigcom178        1.932214e-37  1.534269e+00
bigcom180       -8.955930e-39 -5.274945e-01
bigcom181       -8.960186e-39 -3.352061e-01
bigcom184       -8.953095e-39 -3.267062e-01
bigcom186       -8.955930e-39 -6.497632e-01
bigcom187       -8.955930e-39 -5.332446e-01
bigcom189       -8.958767e-39 -3.599849e-01
bigcom194       -8.957349e-39 -2.234814e-01
bigcom195       -8.954513e-39 -3.145322e-01
bigcom196       -8.954513e-39 -6.788457e-01
bigcom204       -8.963026e-39 -4.147192e-01
bigcom205        2.437279e-37  1.825399e+00
bigcom212       -8.957349e-39 -2.567791e-01
bigcom214       -8.960186e-39 -3.233837e-01
bigcom222       -8.955930e-39 -2.497985e-01
bigcom223        0.000000e+00  0.000000e+00
bigcom226       -8.955930e-39 -3.860025e-01
bigcom227       -8.954513e-39 -2.023036e-01
bigcom229       -8.957349e-39 -3.599153e-01
bigcom233       -8.953095e-39 -3.099678e-01
bigcom236       -8.957349e-39 -3.589325e-01
bigcom237       -8.953095e-39 -4.464148e-01
bigcom246       -8.957349e-39 -3.204988e-01
bigcom248       -8.961606e-39 -5.435287e-01
bigcom249       -8.953095e-39 -5.706262e-01
bigcom250       -8.954513e-39 -3.044802e-01
bigcom254       -8.958767e-39 -4.592963e-01
bigcom266       -8.953095e-39 -1.256625e-01
bigcom269       -8.960186e-39 -3.381941e-01
bigcom272       -8.955930e-39 -3.066582e-01
bigcom274       -8.974402e-39 -3.702608e-01
bigcom281       -8.955930e-39 -2.981528e-01
bigcom291       -8.953095e-39 -3.186622e-01
bigcom292       -8.955930e-39 -4.040876e-01
bigcom295       -8.953095e-39 -4.068795e-01
bigcom299        3.279043e-37  2.239738e+00
bigcom301       -8.958767e-39 -3.508847e-01
bigcom306       -8.955930e-39 -3.299761e-01
bigcom309       -8.961606e-39 -5.541030e-01
bigcom314       -8.954513e-39 -3.436513e-01
bigcom321       -8.963026e-39 -2.933522e-01
bigcom341       -8.955930e-39 -3.036562e-01
bigcom350       -8.954513e-39 -8.426056e-02
bigcom353       -8.955930e-39 -2.405284e-01
bigcom359       -8.955930e-39 -6.554920e-01
bigcom363       -8.957349e-39 -9.951235e-02
bigcom365       -8.954513e-39 -6.545671e-01
bigcom385       -8.958767e-39 -4.387215e-01
bigcom386       -8.954513e-39 -2.370882e-01
bigcom408       -8.960186e-39 -4.588906e-01
bigcom412       -8.957349e-39 -2.635354e-01
bigcom480       -8.958767e-39 -2.403630e-01
spin_vertex     -1.175505e-39  8.317445e-02
membership_s1    5.321524e-39  1.138704e-01
membership_s3   -8.977251e-39 -4.740464e-01
membership_s4   -2.059316e-39  6.712654e-02
membership_s5   -4.951169e-39 -1.063163e-01
membership_s6   -5.912312e-39 -2.195423e-02
membership_s7   -6.279315e-39 -1.726842e-01
membership_s8   -8.967289e-39 -4.423124e-01
membership_s9   -8.968710e-39 -3.244091e-01
membership_s11  -8.964446e-39 -4.468883e-01
membership_s12  -8.964446e-39 -3.661019e-01
membership_s14   1.595500e-37  1.296492e+00
membership_s15   2.024475e-38  5.301946e-01
membership_s16  -8.965867e-39 -3.804216e-01
membership_s17  -8.964446e-39 -3.822357e-01
membership_s18  -9.014447e-39 -3.246408e-01
membership_s20  -8.960186e-39 -3.543517e-01
membership_s21  -9.540270e-40  5.642482e-02
membership_s22  -8.978676e-39 -2.959580e-01
membership_s24  -8.981527e-39 -8.651121e-01
membership_s25  -8.967289e-39 -4.407829e-01
membership_s26  -8.977251e-39 -5.335323e-01
membership_s27  -1.609909e-39 -1.635121e-01
membership_s28  -8.974402e-39 -4.878003e-01
membership_s30   9.109152e-39  1.250135e-01
membership_s31  -3.274816e-39 -4.993133e-02
membership_s32   2.289203e-38  5.486788e-01
membership_s33  -8.960186e-39 -3.070870e-01
membership_s36  -1.030340e-38 -3.664636e-01
membership_s37  -9.051953e-39 -3.372899e-01
V1               1.018476e-38  2.387903e-02
V2               6.214699e-39 -8.198917e-02
pdi             -3.864614e-36 -1.057026e+03
adhesion        -4.696810e-43 -4.021223e-06
cohesion         9.386695e-43  7.954314e-06
inner            3.321761e-43  7.433586e-07
outer            4.112166e-43  2.595983e-06
ioratio          7.427354e-39  8.428457e-02
comsize          2.934133e-42  8.443934e-05
[1] "Dataset: low_TnotC Model GBM, run: 4 of 10 2015-06-22 18:30:04"
Iter   TrainDeviance   ValidDeviance   StepSize   Improve
     1        0.1007            -nan     0.0100    0.0002
     2        0.0993            -nan     0.0100    0.0000
     3        0.0978            -nan     0.0100    0.0003
     4        0.0962            -nan     0.0100    0.0002
     5        0.0944            -nan     0.0100    0.0004
     6        0.0933            -nan     0.0100    0.0001
     7        0.0921            -nan     0.0100    0.0002
     8        0.0908            -nan     0.0100    0.0001
     9        0.0897            -nan     0.0100   -0.0000
    10        0.0888            -nan     0.0100    0.0001
    20        0.0809            -nan     0.0100    0.0000
    40        0.0700            -nan     0.0100   -0.0000
    44        0.0682            -nan     0.0100   -0.0000

[1] "GBM variable coefficients"
                            var      rel.inf
ratio5                   ratio5 11.361658276
pagerank               pagerank  9.676423621
comsize                 comsize  6.894852412
knn                         knn  4.457572158
outer                     outer  4.293732589
bet                         bet  3.207309490
ioratio                 ioratio  3.043807815
cohesion               cohesion  2.749090369
fourth                   fourth  2.569398438
inner                     inner  2.354279471
adhesion               adhesion  2.232957852
trans                     trans  2.177952926
ratio2                   ratio2  2.036929162
V1                           V1  1.894935463
graph15                 graph15  1.652750495
ratio6                   ratio6  1.504459466
orbit35                 orbit35  1.457789415
membership_s32   membership_s32  1.443337382
orbit36                 orbit36  1.381405623
orbit27                 orbit27  1.313446408
orbit38                 orbit38  1.250147932
upto_fourth         upto_fourth  1.223827700
graph13                 graph13  1.210927971
orbit9                   orbit9  1.198632027
third                     third  0.902248095
membership_s15   membership_s15  0.891395025
ratio1                   ratio1  0.869616114
ratio4                   ratio4  0.852714397
graph12                 graph12  0.845203049
graph20                 graph20  0.836251796
upto_sixth           upto_sixth  0.776131425
orbit15                 orbit15  0.743175243
graph5                   graph5  0.740412058
V2                           V2  0.723161249
selfinter             selfinter  0.699242817
orbit40                 orbit40  0.677302205
orbit18                 orbit18  0.647901078
orbit21                 orbit21  0.640750720
graph1                   graph1  0.638441846
orbit51                 orbit51  0.637939911
graph4                   graph4  0.581401508
orbit24                 orbit24  0.575941820
orbit31                 orbit31  0.563484924
orbit28                 orbit28  0.533789941
graph25                 graph25  0.519820816
spin_vertex         spin_vertex  0.513272856
orbit16                 orbit16  0.491979412
orbit19                 orbit19  0.468324360
graph9                   graph9  0.461890476
orbit2                   orbit2  0.461388486
fifth                     fifth  0.460841476
bigcom4                 bigcom4  0.431593626
orbit44                 orbit44  0.431322630
bigcom26               bigcom26  0.416708010
graph19                 graph19  0.416528112
orbit53                 orbit53  0.414417353
graph3                   graph3  0.413023210
graph17                 graph17  0.406101071
ratio3                   ratio3  0.396913789
close                     close  0.374565207
graph7                   graph7  0.351785845
graph6                   graph6  0.339751946
orbit4                   orbit4  0.337192602
orbit20                 orbit20  0.285826596
constraint           constraint  0.284314794
orbit45                 orbit45  0.270268543
graph0                   graph0  0.267898252
orbit39                 orbit39  0.256231457
coreness               coreness  0.251302878
membership_s30   membership_s30  0.245316744
orbit62                 orbit62  0.236987869
upto_fifth           upto_fifth  0.222146583
orbit37                 orbit37  0.222033955
graph24                 graph24  0.203161208
orbit1                   orbit1  0.202100952
orbit56                 orbit56  0.177501855
graph16                 graph16  0.162234985
orbit17                 orbit17  0.157128562
graph26                 graph26  0.153314929
graph21                 graph21  0.147552163
graph11                 graph11  0.134912190
graph2                   graph2  0.125977897
walktrap_vertex walktrap_vertex  0.124681633
graph23                 graph23  0.122704014
orbit67                 orbit67  0.114376331
orbit13                 orbit13  0.105173712
orbit48                 orbit48  0.103594818
bigcom3                 bigcom3  0.102621729
orbit59                 orbit59  0.057120847
orbit52                 orbit52  0.048784092
orbit50                 orbit50  0.043666339
graph10                 graph10  0.024762990
membership_s31   membership_s31  0.022812698
membership_s27   membership_s27  0.022342290
orbit25                 orbit25  0.019672325
bigcom28               bigcom28  0.009922804
graph8                   graph8  0.000000000
graph14                 graph14  0.000000000
graph18                 graph18  0.000000000
graph22                 graph22  0.000000000
graph27                 graph27  0.000000000
graph28                 graph28  0.000000000
graph29                 graph29  0.000000000
orbit0                   orbit0  0.000000000
orbit3                   orbit3  0.000000000
orbit5                   orbit5  0.000000000
orbit6                   orbit6  0.000000000
orbit7                   orbit7  0.000000000
orbit8                   orbit8  0.000000000
orbit10                 orbit10  0.000000000
orbit11                 orbit11  0.000000000
orbit12                 orbit12  0.000000000
orbit14                 orbit14  0.000000000
orbit22                 orbit22  0.000000000
orbit23                 orbit23  0.000000000
orbit26                 orbit26  0.000000000
orbit29                 orbit29  0.000000000
orbit30                 orbit30  0.000000000
orbit32                 orbit32  0.000000000
orbit33                 orbit33  0.000000000
orbit34                 orbit34  0.000000000
orbit41                 orbit41  0.000000000
orbit42                 orbit42  0.000000000
orbit43                 orbit43  0.000000000
orbit46                 orbit46  0.000000000
orbit47                 orbit47  0.000000000
orbit49                 orbit49  0.000000000
orbit54                 orbit54  0.000000000
orbit55                 orbit55  0.000000000
orbit57                 orbit57  0.000000000
orbit58                 orbit58  0.000000000
orbit60                 orbit60  0.000000000
orbit61                 orbit61  0.000000000
orbit63                 orbit63  0.000000000
orbit64                 orbit64  0.000000000
orbit65                 orbit65  0.000000000
orbit66                 orbit66  0.000000000
orbit68                 orbit68  0.000000000
orbit69                 orbit69  0.000000000
orbit70                 orbit70  0.000000000
orbit71                 orbit71  0.000000000
orbit72                 orbit72  0.000000000
AP                           AP  0.000000000
ecc                         ecc  0.000000000
eccrad                   eccrad  0.000000000
hubscore               hubscore  0.000000000
evcent                   evcent  0.000000000
first                     first  0.000000000
upto_second         upto_second  0.000000000
upto_third           upto_third  0.000000000
second                   second  0.000000000
sixth                     sixth  0.000000000
bigcom1                 bigcom1  0.000000000
bigcom2                 bigcom2  0.000000000
bigcom6                 bigcom6  0.000000000
bigcom8                 bigcom8  0.000000000
bigcom9                 bigcom9  0.000000000
bigcom11               bigcom11  0.000000000
bigcom13               bigcom13  0.000000000
bigcom15               bigcom15  0.000000000
bigcom16               bigcom16  0.000000000
bigcom21               bigcom21  0.000000000
bigcom22               bigcom22  0.000000000
bigcom24               bigcom24  0.000000000
bigcom30               bigcom30  0.000000000
bigcom31               bigcom31  0.000000000
bigcom32               bigcom32  0.000000000
bigcom33               bigcom33  0.000000000
bigcom34               bigcom34  0.000000000
bigcom36               bigcom36  0.000000000
bigcom37               bigcom37  0.000000000
bigcom38               bigcom38  0.000000000
bigcom39               bigcom39  0.000000000
bigcom40               bigcom40  0.000000000
bigcom43               bigcom43  0.000000000
bigcom44               bigcom44  0.000000000
bigcom46               bigcom46  0.000000000
bigcom47               bigcom47  0.000000000
bigcom49               bigcom49  0.000000000
bigcom50               bigcom50  0.000000000
bigcom51               bigcom51  0.000000000
bigcom52               bigcom52  0.000000000
bigcom54               bigcom54  0.000000000
bigcom56               bigcom56  0.000000000
bigcom62               bigcom62  0.000000000
bigcom66               bigcom66  0.000000000
bigcom68               bigcom68  0.000000000
bigcom69               bigcom69  0.000000000
bigcom71               bigcom71  0.000000000
bigcom72               bigcom72  0.000000000
bigcom73               bigcom73  0.000000000
bigcom74               bigcom74  0.000000000
bigcom75               bigcom75  0.000000000
bigcom76               bigcom76  0.000000000
bigcom77               bigcom77  0.000000000
bigcom79               bigcom79  0.000000000
bigcom80               bigcom80  0.000000000
bigcom82               bigcom82  0.000000000
bigcom83               bigcom83  0.000000000
bigcom84               bigcom84  0.000000000
bigcom85               bigcom85  0.000000000
bigcom87               bigcom87  0.000000000
bigcom89               bigcom89  0.000000000
bigcom91               bigcom91  0.000000000
bigcom92               bigcom92  0.000000000
bigcom93               bigcom93  0.000000000
bigcom96               bigcom96  0.000000000
bigcom97               bigcom97  0.000000000
bigcom98               bigcom98  0.000000000
bigcom99               bigcom99  0.000000000
bigcom101             bigcom101  0.000000000
bigcom104             bigcom104  0.000000000
bigcom106             bigcom106  0.000000000
bigcom109             bigcom109  0.000000000
bigcom113             bigcom113  0.000000000
bigcom116             bigcom116  0.000000000
bigcom120             bigcom120  0.000000000
bigcom123             bigcom123  0.000000000
bigcom126             bigcom126  0.000000000
bigcom127             bigcom127  0.000000000
bigcom137             bigcom137  0.000000000
bigcom139             bigcom139  0.000000000
bigcom140             bigcom140  0.000000000
bigcom143             bigcom143  0.000000000
bigcom145             bigcom145  0.000000000
bigcom146             bigcom146  0.000000000
bigcom147             bigcom147  0.000000000
bigcom149             bigcom149  0.000000000
bigcom153             bigcom153  0.000000000
bigcom154             bigcom154  0.000000000
bigcom156             bigcom156  0.000000000
bigcom157             bigcom157  0.000000000
bigcom158             bigcom158  0.000000000
bigcom160             bigcom160  0.000000000
bigcom161             bigcom161  0.000000000
bigcom162             bigcom162  0.000000000
bigcom164             bigcom164  0.000000000
bigcom166             bigcom166  0.000000000
bigcom167             bigcom167  0.000000000
bigcom171             bigcom171  0.000000000
bigcom173             bigcom173  0.000000000
bigcom175             bigcom175  0.000000000
bigcom176             bigcom176  0.000000000
bigcom177             bigcom177  0.000000000
bigcom178             bigcom178  0.000000000
bigcom180             bigcom180  0.000000000
bigcom181             bigcom181  0.000000000
bigcom184             bigcom184  0.000000000
bigcom186             bigcom186  0.000000000
bigcom187             bigcom187  0.000000000
bigcom189             bigcom189  0.000000000
bigcom194             bigcom194  0.000000000
bigcom195             bigcom195  0.000000000
bigcom196             bigcom196  0.000000000
bigcom204             bigcom204  0.000000000
bigcom205             bigcom205  0.000000000
bigcom212             bigcom212  0.000000000
bigcom214             bigcom214  0.000000000
bigcom222             bigcom222  0.000000000
bigcom223             bigcom223  0.000000000
bigcom226             bigcom226  0.000000000
bigcom227             bigcom227  0.000000000
bigcom229             bigcom229  0.000000000
bigcom233             bigcom233  0.000000000
bigcom236             bigcom236  0.000000000
bigcom237             bigcom237  0.000000000
bigcom246             bigcom246  0.000000000
bigcom248             bigcom248  0.000000000
bigcom249             bigcom249  0.000000000
bigcom250             bigcom250  0.000000000
bigcom254             bigcom254  0.000000000
bigcom266             bigcom266  0.000000000
bigcom269             bigcom269  0.000000000
bigcom272             bigcom272  0.000000000
bigcom274             bigcom274  0.000000000
bigcom281             bigcom281  0.000000000
bigcom291             bigcom291  0.000000000
bigcom292             bigcom292  0.000000000
bigcom295             bigcom295  0.000000000
bigcom299             bigcom299  0.000000000
bigcom301             bigcom301  0.000000000
bigcom306             bigcom306  0.000000000
bigcom309             bigcom309  0.000000000
bigcom314             bigcom314  0.000000000
bigcom321             bigcom321  0.000000000
bigcom341             bigcom341  0.000000000
bigcom350             bigcom350  0.000000000
bigcom353             bigcom353  0.000000000
bigcom359             bigcom359  0.000000000
bigcom363             bigcom363  0.000000000
bigcom365             bigcom365  0.000000000
bigcom385             bigcom385  0.000000000
bigcom386             bigcom386  0.000000000
bigcom408             bigcom408  0.000000000
bigcom412             bigcom412  0.000000000
bigcom480             bigcom480  0.000000000
membership_s1     membership_s1  0.000000000
membership_s3     membership_s3  0.000000000
membership_s4     membership_s4  0.000000000
membership_s5     membership_s5  0.000000000
membership_s6     membership_s6  0.000000000
membership_s7     membership_s7  0.000000000
membership_s8     membership_s8  0.000000000
membership_s9     membership_s9  0.000000000
membership_s11   membership_s11  0.000000000
membership_s12   membership_s12  0.000000000
membership_s14   membership_s14  0.000000000
membership_s16   membership_s16  0.000000000
membership_s17   membership_s17  0.000000000
membership_s18   membership_s18  0.000000000
membership_s20   membership_s20  0.000000000
membership_s21   membership_s21  0.000000000
membership_s22   membership_s22  0.000000000
membership_s24   membership_s24  0.000000000
membership_s25   membership_s25  0.000000000
membership_s26   membership_s26  0.000000000
membership_s28   membership_s28  0.000000000
membership_s33   membership_s33  0.000000000
membership_s36   membership_s36  0.000000000
membership_s37   membership_s37  0.000000000
pdi                         pdi  0.000000000
[1] "Dataset: low_TnotC Model RF, run: 4 of 10 2015-06-22 18:30:31"
     |      Out-of-bag   |
Tree |      MSE  %Var(y) |
   1 |  0.01671   188.46 |
   2 |  0.01755   198.00 |
   3 |  0.01708   192.69 |
   4 |  0.01667   188.01 |
   5 |  0.01565   176.52 |
   6 |  0.01448   163.38 |
   7 |  0.01344   151.60 |
   8 |  0.01295   146.11 |
   9 |  0.01271   143.39 |
  10 |  0.01209   136.38 |
  11 |  0.01194   134.66 |
  12 |  0.01156   130.42 |
  13 |  0.01153   130.05 |
  14 |  0.01142   128.86 |
  15 |  0.01143   128.96 |
  16 |  0.01129   127.35 |
  17 |  0.01122   126.54 |
  18 |  0.01115   125.84 |
  19 |  0.01107   124.94 |
  20 |  0.01105   124.63 |
  21 |  0.01099   123.99 |
  22 |  0.01087   122.68 |
  23 |  0.01077   121.49 |
  24 |  0.01071   120.80 |
  25 |  0.01061   119.67 |
  26 |  0.01046   117.97 |
  27 |  0.01039   117.21 |
  28 |  0.01042   117.51 |
  29 |  0.01041   117.49 |
  30 |  0.01037   116.94 |
  31 |  0.01032   116.41 |
  32 |  0.01028   116.03 |
  33 |  0.01024   115.51 |
  34 |  0.01024   115.56 |
  35 |  0.01024   115.52 |
  36 |  0.01021   115.20 |
  37 |  0.01019   114.93 |
  38 |  0.01021   115.22 |
  39 |  0.01019   114.99 |
  40 |  0.01018   114.87 |
  41 |  0.01024   115.56 |
  42 |  0.01025   115.60 |
  43 |  0.01024   115.50 |
  44 |  0.01025   115.60 |
  45 |  0.01026   115.74 |
  46 |  0.01022   115.34 |
  47 |  0.01022   115.30 |
  48 |   0.0102   115.07 |
  49 |  0.01023   115.38 |
  50 |  0.01017   114.78 |
  51 |  0.01017   114.76 |
  52 |  0.01018   114.84 |
  53 |  0.01018   114.85 |
  54 |  0.01018   114.86 |
  55 |  0.01016   114.63 |
  56 |  0.01012   114.12 |
  57 |  0.01011   114.00 |
  58 |  0.01008   113.72 |
  59 |  0.01006   113.54 |
  60 |  0.01005   113.34 |
  61 |  0.01005   113.34 |
  62 |  0.01007   113.62 |
  63 |  0.01006   113.46 |
  64 |  0.01005   113.35 |
  65 |  0.01004   113.25 |
  66 |  0.01002   113.06 |
  67 |  0.01002   112.99 |
  68 |  0.01001   112.94 |
  69 | 0.009972   112.49 |
  70 | 0.009972   112.50 |
  71 | 0.009977   112.55 |
  72 | 0.009967   112.44 |
  73 |  0.00996   112.36 |
  74 | 0.009961   112.37 |
  75 | 0.009979   112.58 |
  76 | 0.009984   112.64 |
  77 | 0.009984   112.63 |
  78 | 0.009976   112.54 |
  79 | 0.009976   112.54 |
  80 | 0.009971   112.48 |
  81 | 0.009965   112.42 |
  82 | 0.009945   112.19 |
  83 | 0.009944   112.18 |
  84 | 0.009941   112.14 |
  85 | 0.009938   112.12 |
  86 | 0.009941   112.15 |
  87 | 0.009949   112.24 |
  88 | 0.009938   112.12 |
  89 | 0.009938   112.11 |
  90 | 0.009921   111.92 |
  91 | 0.009911   111.81 |
  92 | 0.009895   111.63 |
  93 | 0.009889   111.56 |
  94 | 0.009901   111.69 |
  95 |   0.0099   111.68 |
  96 | 0.009909   111.79 |
  97 | 0.009909   111.79 |
  98 | 0.009921   111.92 |
  99 | 0.009917   111.87 |
 100 | 0.009899   111.68 |
[1] "Random Forest variable coefficients"
                      %IncMSE IncNodePurity
graph0           1.303209e-04  4.529019e-02
graph1           2.147691e-03  3.225789e-01
graph2           3.054115e-05  8.197715e-02
graph3           2.328865e-03  4.668513e-01
graph4           5.829567e-03  3.010571e-01
graph5           3.155678e-04  1.821216e-01
graph6           1.283328e-03  3.141634e-01
graph7           2.623524e-05  2.676101e-02
graph8           0.000000e+00  8.333333e-03
graph9           8.203711e-04  3.495072e-01
graph10          2.288978e-03  3.041026e-01
graph11          3.057160e-03  8.386959e-02
graph12          1.212487e-03  4.152323e-01
graph13          2.657510e-03  3.068663e-01
graph14          2.344623e-03  2.583161e-01
graph15          1.805093e-03  3.221644e-01
graph16          3.245256e-03  4.523429e-01
graph17          9.856648e-04  2.872226e-01
graph18          1.140252e-03  8.471367e-02
graph19          9.147166e-04  4.896239e-01
graph20          3.380775e-04  2.203982e-01
graph21          2.850917e-04  1.230033e-01
graph22          1.437438e-04  9.380903e-02
graph23          5.995533e-04  1.914392e-01
graph24          6.927783e-04  7.216313e-02
graph25          5.377696e-05  3.462517e-02
graph26          4.808995e-05  7.448661e-03
graph27          0.000000e+00  3.534499e-19
graph28          0.000000e+00  1.485357e-19
graph29          0.000000e+00  8.673617e-21
orbit0           4.825926e-05  7.067130e-02
orbit1           2.770632e-03  3.875561e-01
orbit2           7.551861e-05  8.871278e-02
orbit3          -1.647309e-05  6.889658e-02
orbit4           1.534008e-03  2.630839e-01
orbit5           5.816936e-04  1.647496e-01
orbit6           5.371019e-03  2.399780e-01
orbit7          -2.546680e-05  2.896351e-02
orbit8           1.370356e-04  1.683694e-01
orbit9           1.017461e-03  3.238260e-01
orbit10          3.283973e-04  1.478495e-01
orbit11          4.002614e-04  1.890249e-01
orbit12          3.444367e-05  4.265011e-02
orbit13         -2.161778e-05  1.054664e-01
orbit14          0.000000e+00  3.055556e-02
orbit15          2.205497e-03  3.703734e-01
orbit16          5.255520e-04  3.859112e-01
orbit17          1.360289e-03  1.511076e-01
orbit18          2.207780e-03  8.896050e-01
orbit19          1.057714e-03  1.610948e-01
orbit20          5.960696e-04  2.628407e-01
orbit21          2.235156e-04  1.760848e-01
orbit22          3.501188e-03  1.950309e-01
orbit23          0.000000e+00  1.150500e-03
orbit24          1.255564e-03  3.785519e-01
orbit25          9.965990e-04  1.439265e-01
orbit26          3.602016e-04  1.228975e-01
orbit27          4.651176e-03  3.487688e-01
orbit28          1.396812e-03  3.504852e-01
orbit29          2.006288e-04  9.589003e-02
orbit30          1.195495e-03  2.970470e-01
orbit31          2.190129e-03  3.067091e-01
orbit32          1.051621e-03  1.916309e-01
orbit33          7.044450e-06  2.121058e-02
orbit34          1.579335e-03  3.500911e-01
orbit35          1.505198e-03  3.535819e-01
orbit36          5.347775e-04  5.092840e-01
orbit37          1.957133e-04  1.296034e-01
orbit38          2.735445e-04  1.411095e-01
orbit39          2.882095e-04  2.192456e-01
orbit40          2.790222e-04  4.781974e-02
orbit41          3.319849e-05  9.484327e-02
orbit42          9.104706e-06  5.552937e-02
orbit43          1.118959e-03  5.700827e-02
orbit44          1.164430e-05  5.357728e-02
orbit45          5.819957e-03  3.046266e-01
orbit46          6.966183e-05  7.936519e-02
orbit47          1.023978e-05  1.502929e-01
orbit48          2.983005e-06  5.811759e-02
orbit49          1.879958e-04  2.047348e-01
orbit50          2.809491e-05  7.432535e-02
orbit51          4.373381e-04  1.585274e-01
orbit52          4.205179e-04  1.350982e-01
orbit53          4.631765e-05  2.190036e-01
orbit54          2.216685e-04  1.047867e-01
orbit55          0.000000e+00  1.951564e-20
orbit56          2.139525e-03  2.269523e-01
orbit57          0.000000e+00  5.963112e-20
orbit58          0.000000e+00  3.686287e-19
orbit59          9.649263e-04  4.134526e-02
orbit60          4.332756e-06  1.503736e-04
orbit61          0.000000e+00  2.770421e-02
orbit62          5.867397e-06  7.602392e-02
orbit63          3.212390e-05  2.555686e-01
orbit64         -1.729845e-05  2.538337e-01
orbit65          1.734751e-04  4.315523e-02
orbit66          0.000000e+00  8.456777e-20
orbit67          8.446498e-06  4.972479e-02
orbit68          0.000000e+00  2.699663e-19
orbit69          0.000000e+00  5.637851e-20
orbit70          0.000000e+00  1.843144e-19
orbit71          0.000000e+00  8.673617e-21
orbit72          0.000000e+00  1.734723e-20
AP               1.187965e-05  6.701756e-02
bet              1.029087e-03  6.421278e-01
ecc              7.266461e-05  6.100902e-02
eccrad           6.424513e-05  7.878246e-02
close            8.499027e-04  1.944056e-01
constraint       3.117302e-04  2.853713e-01
coreness         5.104116e-04  1.464751e-01
knn              3.633671e-03  3.417399e-01
hubscore         2.197104e-03  3.605995e-01
pagerank         3.404971e-03  2.597756e+00
trans            4.209081e-04  4.729868e-01
evcent           1.889575e-03  2.347071e-01
first            9.972373e-05  7.713803e-02
upto_second      2.673818e-03  3.110734e-01
upto_third       1.315182e-03  3.882773e-01
upto_fourth      1.654152e-03  2.100976e-01
upto_fifth       1.196181e-03  3.449437e-01
upto_sixth       4.359644e-03  4.078192e-01
second           9.085284e-04  1.082687e-01
third            1.357443e-03  3.981907e-01
fourth           4.669073e-03  8.807779e-01
fifth            6.151197e-04  4.618473e-01
sixth            1.139474e-03  3.656059e-01
ratio1           2.033229e-03  3.469901e-01
ratio2           7.429322e-03  1.066791e+00
ratio3           2.185644e-03  7.162923e-01
ratio4           9.834269e-04  5.026325e-01
ratio5           3.176530e-03  2.509975e+00
ratio6           1.217018e-03  5.524666e-01
selfinter        7.538879e-04  2.336963e-01
walktrap_vertex  5.377236e-05  1.109849e-01
bigcom1          0.000000e+00  2.818926e-20
bigcom2          0.000000e+00  3.686287e-20
bigcom3          5.343147e-05  8.320418e-02
bigcom4         -2.094564e-05  5.743035e-02
bigcom6          0.000000e+00  3.469447e-20
bigcom8          0.000000e+00  2.710505e-20
bigcom9          0.000000e+00  9.540979e-20
bigcom11         0.000000e+00  4.336809e-20
bigcom13         0.000000e+00  2.168404e-21
bigcom15         0.000000e+00  8.673617e-21
bigcom16         0.000000e+00  8.673617e-21
bigcom21         0.000000e+00  1.734723e-20
bigcom22         1.881667e-04  2.226142e-02
bigcom24         0.000000e+00  3.469447e-20
bigcom26        -8.503028e-06  2.017306e-01
bigcom28         1.126732e-05  6.627438e-02
bigcom30         3.408931e-05  7.118445e-02
bigcom31         0.000000e+00  3.469447e-20
bigcom32         0.000000e+00  0.000000e+00
bigcom33         0.000000e+00  0.000000e+00
bigcom34         0.000000e+00  3.469447e-20
bigcom36         0.000000e+00  0.000000e+00
bigcom37         0.000000e+00  0.000000e+00
bigcom38         0.000000e+00  0.000000e+00
bigcom39         0.000000e+00  8.673617e-21
bigcom40         0.000000e+00  5.952381e-03
bigcom43         0.000000e+00  1.734723e-20
bigcom44         0.000000e+00  2.710505e-20
bigcom46         0.000000e+00  6.938894e-20
bigcom47         0.000000e+00  0.000000e+00
bigcom49         0.000000e+00  1.127570e-19
bigcom50         0.000000e+00  2.602085e-20
bigcom51         0.000000e+00  0.000000e+00
bigcom52         0.000000e+00  1.734723e-20
bigcom54         0.000000e+00  8.673617e-21
bigcom56         0.000000e+00  0.000000e+00
bigcom62        -9.798906e-06  4.962960e-01
bigcom66         0.000000e+00  0.000000e+00
bigcom68         0.000000e+00  3.469447e-20
bigcom69         0.000000e+00  8.673617e-21
bigcom71         0.000000e+00  3.469447e-20
bigcom72         0.000000e+00  8.673617e-21
bigcom73         0.000000e+00  0.000000e+00
bigcom74         0.000000e+00  8.673617e-21
bigcom75         0.000000e+00  3.469447e-20
bigcom76         0.000000e+00  8.673617e-21
bigcom77         0.000000e+00  2.775558e-19
bigcom79         0.000000e+00  1.734723e-20
bigcom80         0.000000e+00  0.000000e+00
bigcom82         0.000000e+00  0.000000e+00
bigcom83         0.000000e+00  0.000000e+00
bigcom84         0.000000e+00  1.084202e-20
bigcom85         0.000000e+00  8.673617e-21
bigcom87         0.000000e+00  0.000000e+00
bigcom89         0.000000e+00  1.387779e-19
bigcom91         0.000000e+00  0.000000e+00
bigcom92         0.000000e+00  3.469447e-20
bigcom93         0.000000e+00  0.000000e+00
bigcom96         0.000000e+00  0.000000e+00
bigcom97         0.000000e+00  2.168404e-21
bigcom98         0.000000e+00  0.000000e+00
bigcom99         0.000000e+00  0.000000e+00
bigcom101        4.584072e-06  3.710308e-01
bigcom104       -7.172759e-06  2.148955e-01
bigcom106        0.000000e+00  0.000000e+00
bigcom109        0.000000e+00  8.673617e-21
bigcom113        0.000000e+00  1.084202e-20
bigcom116        0.000000e+00  4.336809e-20
bigcom120        0.000000e+00  3.469447e-20
bigcom123        0.000000e+00  0.000000e+00
bigcom126        0.000000e+00  0.000000e+00
bigcom127        0.000000e+00  0.000000e+00
bigcom137        0.000000e+00  4.336809e-20
bigcom139        0.000000e+00  5.204170e-20
bigcom140        0.000000e+00  8.673617e-21
bigcom143       -1.282778e-06  3.472248e-01
bigcom145        0.000000e+00  5.204170e-20
bigcom146        0.000000e+00  0.000000e+00
bigcom147        0.000000e+00  1.040834e-19
bigcom149        0.000000e+00  0.000000e+00
bigcom153        0.000000e+00  0.000000e+00
bigcom154        0.000000e+00  0.000000e+00
bigcom156        0.000000e+00  0.000000e+00
bigcom157        0.000000e+00  8.673617e-21
bigcom158        0.000000e+00  0.000000e+00
bigcom160        0.000000e+00  0.000000e+00
bigcom161        0.000000e+00  8.673617e-21
bigcom162        0.000000e+00  8.673617e-21
bigcom164        0.000000e+00  8.673617e-21
bigcom166        0.000000e+00  1.084202e-21
bigcom167        0.000000e+00  1.214306e-19
bigcom171        0.000000e+00  0.000000e+00
bigcom173        0.000000e+00  8.673617e-21
bigcom175        0.000000e+00  0.000000e+00
bigcom176        0.000000e+00  3.469447e-20
bigcom177        0.000000e+00  0.000000e+00
bigcom178        1.130033e-06  4.292530e-01
bigcom180        0.000000e+00  3.469447e-20
bigcom181        0.000000e+00  0.000000e+00
bigcom184        0.000000e+00  1.387779e-19
bigcom186        0.000000e+00  0.000000e+00
bigcom187        0.000000e+00  1.734723e-20
bigcom189        0.000000e+00  4.336809e-20
bigcom194        0.000000e+00  0.000000e+00
bigcom195        0.000000e+00  8.673617e-21
bigcom196        0.000000e+00  1.301043e-20
bigcom204        0.000000e+00  5.421011e-20
bigcom205        2.445499e-05  3.813050e-01
bigcom212        0.000000e+00  0.000000e+00
bigcom214        0.000000e+00  0.000000e+00
bigcom222        0.000000e+00  1.040834e-19
bigcom223        0.000000e+00  0.000000e+00
bigcom226        0.000000e+00  0.000000e+00
bigcom227        0.000000e+00  0.000000e+00
bigcom229        0.000000e+00  0.000000e+00
bigcom233        0.000000e+00  0.000000e+00
bigcom236        0.000000e+00  0.000000e+00
bigcom237        0.000000e+00  0.000000e+00
bigcom246        0.000000e+00  0.000000e+00
bigcom248        0.000000e+00  0.000000e+00
bigcom249        0.000000e+00  8.673617e-21
bigcom250        0.000000e+00  2.775558e-19
bigcom254        0.000000e+00  0.000000e+00
bigcom266        0.000000e+00  8.673617e-21
bigcom269        0.000000e+00  0.000000e+00
bigcom272        0.000000e+00  0.000000e+00
bigcom274        0.000000e+00  2.818926e-20
bigcom281        0.000000e+00  0.000000e+00
bigcom291        0.000000e+00  0.000000e+00
bigcom292        0.000000e+00  8.673617e-21
bigcom295        0.000000e+00  0.000000e+00
bigcom299       -2.523274e-05  5.992949e-01
bigcom301        0.000000e+00  2.775558e-19
bigcom306        0.000000e+00  0.000000e+00
bigcom309        0.000000e+00  0.000000e+00
bigcom314        0.000000e+00  3.469447e-20
bigcom321        0.000000e+00  6.071532e-20
bigcom341        0.000000e+00  4.336809e-21
bigcom350        0.000000e+00  0.000000e+00
bigcom353        0.000000e+00  0.000000e+00
bigcom359        0.000000e+00  0.000000e+00
bigcom363        0.000000e+00  0.000000e+00
bigcom365        0.000000e+00  0.000000e+00
bigcom385        0.000000e+00  3.469447e-20
bigcom386        0.000000e+00  0.000000e+00
bigcom408        0.000000e+00  0.000000e+00
bigcom412        0.000000e+00  0.000000e+00
bigcom480        0.000000e+00  4.336809e-20
spin_vertex      2.327318e-04  2.522188e-01
membership_s1    1.080506e-04  1.665512e-01
membership_s3    0.000000e+00  4.662069e-20
membership_s4    1.293062e-04  1.286958e-01
membership_s5    4.345845e-05  1.927854e-01
membership_s6    2.280411e-05  5.863526e-02
membership_s7    8.229566e-05  4.758965e-02
membership_s8    0.000000e+00  3.686287e-20
membership_s9    0.000000e+00  0.000000e+00
membership_s11   0.000000e+00  7.806256e-20
membership_s12   0.000000e+00  4.336809e-20
membership_s14  -5.262339e-05  3.693331e-01
membership_s15   1.047149e-04  4.309689e-01
membership_s16   0.000000e+00  6.938894e-20
membership_s17   0.000000e+00  5.204170e-20
membership_s18   0.000000e+00  4.510281e-19
membership_s20   0.000000e+00  1.084202e-21
membership_s21   5.342514e-05  2.099105e-01
membership_s22   0.000000e+00  4.553649e-20
membership_s24   0.000000e+00  1.734723e-20
membership_s25   0.000000e+00  8.673617e-21
membership_s26   0.000000e+00  7.264155e-20
membership_s27   1.093778e-04  3.437470e-02
membership_s28   0.000000e+00  1.409463e-20
membership_s30   1.437289e-04  1.914975e-01
membership_s31   5.316645e-05  7.077830e-02
membership_s32   8.399846e-05  5.251597e-01
membership_s33   0.000000e+00  0.000000e+00
membership_s36   0.000000e+00  2.211772e-19
membership_s37   0.000000e+00  3.903128e-20
V1               5.700996e-03  7.401150e-01
V2               1.035916e-03  6.513167e-01
pdi             -4.378284e-06  4.638889e-02
adhesion         8.263978e-03  1.397252e+00
cohesion         5.906200e-03  1.314942e+00
inner            3.572359e-03  1.035683e+00
outer            2.433052e-03  2.004279e+00
ioratio          3.943832e-03  1.205485e+00
comsize          3.877873e-03  1.142813e+00
[1] "Dataset: low_TnotC Model GLM, run: 4 of 10 2015-06-22 18:32:38"
[1] "glmnet variable coefficients"
                         [,1]          [,2]
(Intercept)     -4.707759e+00 -6.722918e+00
graph0           1.812254e-39  1.299382e-02
graph1          -3.107264e-42 -2.118916e-05
graph2           1.749717e-39  1.575958e-02
graph3          -6.686054e-44 -4.659315e-07
graph4          -3.624739e-45 -1.643172e-08
graph5           8.210068e-41  1.906168e-04
graph6          -9.340166e-43  3.986487e-06
graph7          -3.317510e-41 -1.146717e-03
graph8          -2.278509e-39 -1.084424e-01
graph9          -1.068020e-45 -1.305002e-09
graph10         -1.178716e-46 -1.827011e-10
graph11         -5.607171e-48 -3.721361e-11
graph12         -4.402503e-45  1.657803e-08
graph13         -2.772100e-45 -1.170236e-07
graph14         -9.017394e-46 -7.984505e-11
graph15          2.124675e-42  4.822431e-05
graph16         -1.792529e-44  1.106504e-07
graph17         -3.790979e-44 -1.710179e-07
graph18         -6.102465e-43  1.191335e-05
graph19         -1.129253e-43  8.614649e-07
graph20          3.778078e-42  3.734516e-05
graph21          1.471325e-42  3.903027e-05
graph22         -9.836857e-43 -2.949255e-05
graph23         -1.253353e-42 -3.283531e-05
graph24         -1.809982e-42  2.953488e-05
graph25          5.346515e-41 -1.847376e-04
graph26         -1.519298e-41 -1.726693e-04
graph27         -2.105266e-40 -8.930681e-03
graph28         -1.639271e-40 -2.032721e-03
graph29         -7.538871e-39 -1.330135e-01
orbit0           1.812254e-39  1.303867e-02
orbit1          -3.119119e-42 -2.102526e-05
orbit2           4.582471e-40 -1.140863e-02
orbit3           1.749717e-39  1.581335e-02
orbit4          -7.142638e-44 -3.200724e-07
orbit5          -5.333803e-43 -1.522764e-05
orbit6          -3.624741e-45 -1.641038e-08
orbit7           1.207225e-40 -2.647669e-02
orbit8           8.210068e-41  2.085270e-04
orbit9          -1.257917e-42  5.874183e-06
orbit10         -1.411395e-42  3.948278e-06
orbit11          1.161614e-39  1.502071e-02
orbit12         -3.382333e-41 -1.141885e-03
orbit13          6.991054e-40 -6.194368e-02
orbit14         -2.278509e-39 -1.084037e-01
orbit15         -1.241719e-45  1.646838e-08
orbit16          3.103174e-44  3.960286e-07
orbit17         -8.554241e-45 -5.398117e-07
orbit18          7.011639e-46  3.397475e-09
orbit19         -1.314926e-46 -9.787741e-11
orbit20         -1.351614e-45 -2.739622e-08
orbit21         -5.184366e-44  1.536469e-06
orbit22         -5.607171e-48 -3.707007e-11
orbit23          8.946073e-41 -1.846129e-02
orbit24         -5.037459e-45  3.119599e-08
orbit25         -8.439811e-45 -3.499284e-08
orbit26         -1.196801e-42 -4.886309e-05
orbit27          9.102168e-45  5.531505e-07
orbit28         -5.598322e-44  1.119293e-05
orbit29         -3.991886e-44 -2.892965e-06
orbit30         -2.464217e-42 -1.492541e-04
orbit31         -1.043671e-45 -1.158628e-09
orbit32         -1.916338e-45  2.217329e-08
orbit33          4.728581e-40 -5.293153e-02
orbit34          2.124675e-42  4.905551e-05
orbit35         -3.658757e-44  2.160966e-07
orbit36          1.460691e-42  4.714467e-06
orbit37         -2.668880e-45  8.408750e-09
orbit38          6.039565e-41  1.068832e-03
orbit39         -7.016036e-44 -2.340943e-08
orbit40         -3.700446e-44 -4.249397e-07
orbit41         -3.789462e-42 -1.318602e-04
orbit42          1.423427e-39  2.900978e-02
orbit43         -6.104864e-43  1.200682e-05
orbit44          1.260105e-38  1.584822e-01
orbit45         -1.281943e-43  2.980507e-06
orbit46         -2.180461e-43 -2.473086e-05
orbit47         -1.838735e-41 -5.284338e-04
orbit48         -2.710450e-42 -1.303551e-04
orbit49          3.793771e-42  3.794276e-05
orbit50          2.177770e-40  1.356353e-03
orbit51          4.390165e-42  3.986700e-05
orbit52         -4.984905e-43  7.516928e-05
orbit53          6.694433e-41 -5.963129e-04
orbit54         -9.836435e-43 -2.942035e-05
orbit55         -6.718199e-39 -4.747358e-01
orbit56         -1.213009e-42 -3.127117e-05
orbit57         -7.440964e-42 -2.190696e-04
orbit58         -4.916264e-39 -1.945931e-01
orbit59         -1.778468e-42  3.993318e-05
orbit60         -4.845772e-41 -1.840037e-03
orbit61          4.192488e-39  1.616479e-01
orbit62          4.486591e-41 -8.440238e-04
orbit63          6.489823e-40  1.076549e-02
orbit64          2.754058e-40  1.009562e-02
orbit65         -1.632660e-41 -1.476103e-04
orbit66         -7.123430e-41 -1.439665e-03
orbit67          5.077005e-39  3.811816e-01
orbit68         -2.098217e-40 -8.887055e-03
orbit69         -9.047610e-39 -3.880531e-01
orbit70         -1.636218e-40 -1.987937e-03
orbit71         -4.420902e-39 -1.261573e-01
orbit72         -7.538871e-39 -1.328831e-01
AP               1.422897e-39  2.031128e-03
bet              1.469946e-43  1.381837e-05
ecc              1.968496e-39  2.191736e-02
eccrad           1.181098e-38  1.311617e-01
close           -4.705126e-38 -2.057695e-01
constraint      -9.869244e-39 -2.396705e-01
coreness         3.251325e-39  5.313549e-02
knn             -6.197442e-42 -5.571676e-05
hubscore        -2.483769e-37  1.546351e+00
pagerank         5.043236e-39 -3.328382e-01
trans            1.115160e-38  3.036122e-01
evcent          -2.502144e-37  1.556830e+00
first            1.812254e-39  1.290180e-02
upto_second     -3.308077e-42 -1.986631e-05
upto_third      -4.410340e-43  8.286343e-08
upto_fourth     -3.788183e-43 -6.411520e-06
upto_fifth       4.003826e-43  1.832116e-05
upto_sixth       1.443459e-42  6.037318e-05
second          -3.317483e-42 -1.995090e-05
third           -3.829883e-43  1.725853e-06
fourth           3.856425e-43 -9.962604e-06
fifth            7.232492e-43  1.504123e-05
sixth           -3.698154e-43 -1.795090e-05
ratio1          -6.248997e-42 -5.433849e-05
ratio2           1.655068e-41  4.499854e-04
ratio3           7.436651e-42  4.769990e-04
ratio4          -1.445618e-41 -3.675992e-04
ratio5          -1.052440e-41 -1.756835e-04
ratio6          -9.217579e-43 -2.156310e-05
selfinter        2.431755e-38  4.084431e-01
walktrap_vertex -9.372894e-40 -1.225471e-01
bigcom1         -9.705844e-39 -3.371792e-01
bigcom2         -9.046163e-39 -3.135887e-01
bigcom3          3.237679e-40  1.319788e-02
bigcom4          2.964683e-39  9.570733e-02
bigcom6         -9.037491e-39 -3.020973e-01
bigcom8         -9.176778e-39 -3.182294e-01
bigcom9         -9.075190e-39 -3.293725e-01
bigcom11        -9.049057e-39 -3.813297e-01
bigcom13        -9.060653e-39 -4.378454e-01
bigcom15        -9.059202e-39 -2.919665e-01
bigcom16        -9.043270e-39 -3.792806e-01
bigcom21        -9.101473e-39 -5.260919e-01
bigcom22         3.177409e-39 -4.357502e-02
bigcom24        -9.040380e-39 -2.698413e-01
bigcom26         2.993977e-38  5.327827e-01
bigcom28         1.622659e-39  2.185158e-03
bigcom30         1.697114e-38  9.000952e-02
bigcom31        -9.037491e-39 -4.585327e-01
bigcom32        -9.049057e-39 -3.898233e-01
bigcom33        -9.038935e-39 -2.925721e-01
bigcom34        -9.041825e-39 -3.485970e-01
bigcom36        -9.047610e-39 -4.539249e-01
bigcom37        -9.037491e-39 -1.976287e-01
bigcom38        -9.053402e-39 -4.022269e-01
bigcom39        -9.051953e-39 -3.557853e-01
bigcom40        -6.442655e-39 -2.325114e-01
bigcom43        -9.043270e-39 -2.500164e-01
bigcom44        -9.141186e-39 -3.000883e-01
bigcom46        -9.049057e-39 -3.799421e-01
bigcom47        -9.046163e-39 -3.795131e-01
bigcom49        -9.046163e-39 -4.464124e-01
bigcom50        -9.047610e-39 -4.792772e-01
bigcom51        -9.040380e-39 -3.932289e-01
bigcom52        -9.038935e-39 -4.419254e-01
bigcom54        -9.040380e-39 -2.995447e-01
bigcom56        -9.041825e-39 -2.693783e-01
bigcom62         3.278228e-37  2.257287e+00
bigcom66        -9.040380e-39 -4.900488e-01
bigcom68        -9.038935e-39 -2.793071e-01
bigcom69        -9.046163e-39 -4.053041e-01
bigcom71        -9.056301e-39 -2.699867e-01
bigcom72        -9.043270e-39 -2.642768e-01
bigcom73        -9.040380e-39 -3.162015e-01
bigcom74        -9.041825e-39 -3.794466e-01
bigcom75        -9.037491e-39 -3.375485e-01
bigcom76        -9.041825e-39 -3.321358e-01
bigcom77        -9.038935e-39 -5.199351e-01
bigcom79        -9.040380e-39 -5.310038e-01
bigcom80        -9.038935e-39 -4.359489e-01
bigcom82        -9.041825e-39 -5.776778e-01
bigcom83        -9.036047e-39 -1.995808e-01
bigcom84        -9.038935e-39 -5.146581e-01
bigcom85        -9.043270e-39 -5.874242e-01
bigcom87        -9.043270e-39 -3.832173e-01
bigcom89        -9.040380e-39 -4.254241e-01
bigcom91        -9.038935e-39 -4.730288e-01
bigcom92        -9.051953e-39 -3.874421e-01
bigcom93        -9.040380e-39 -2.593405e-01
bigcom96        -9.037491e-39 -6.219410e-01
bigcom97        -9.046163e-39 -5.185256e-01
bigcom98        -9.041825e-39 -5.095928e-01
bigcom99        -9.040380e-39 -4.131760e-01
bigcom101        1.354169e-37  2.188674e+00
bigcom104        8.293848e-38  1.061980e+00
bigcom106       -9.043270e-39 -4.100506e-01
bigcom109       -9.041825e-39 -3.823900e-01
bigcom113       -9.044716e-39 -6.534101e-01
bigcom116       -9.056301e-39 -3.580477e-01
bigcom120       -9.037491e-39 -5.931967e-01
bigcom123       -9.038935e-39 -4.215771e-01
bigcom126       -9.038935e-39 -4.648212e-01
bigcom127       -9.037491e-39 -2.273209e-01
bigcom137       -9.038935e-39 -4.358823e-01
bigcom139       -9.038935e-39 -4.440528e-01
bigcom140       -9.037491e-39 -5.235529e-01
bigcom143        2.436463e-37  1.837376e+00
bigcom145       -9.040380e-39 -3.424422e-01
bigcom146       -9.040380e-39 -1.832482e-01
bigcom147       -9.041825e-39 -4.147907e-01
bigcom149       -9.036047e-39 -1.633395e-01
bigcom153       -9.041825e-39 -3.676970e-01
bigcom154       -9.049057e-39 -2.829048e-01
bigcom156       -9.037491e-39 -3.132267e-01
bigcom157       -9.038935e-39 -1.675018e-01
bigcom158       -9.037491e-39 -5.330874e-01
bigcom160       -9.038935e-39 -3.996086e-01
bigcom161       -9.037491e-39 -3.711635e-01
bigcom162       -9.038935e-39 -4.146453e-01
bigcom164       -9.040380e-39 -4.359057e-01
bigcom166       -9.044716e-39 -2.822387e-01
bigcom167       -9.050505e-39 -4.068946e-01
bigcom171       -9.036047e-39 -4.258919e-01
bigcom173       -9.040380e-39 -3.088533e-01
bigcom175       -9.037491e-39 -2.595379e-01
bigcom176       -9.038935e-39 -4.775547e-01
bigcom177       -9.038935e-39 -3.885123e-01
bigcom178        2.436463e-37  1.807790e+00
bigcom180       -9.037491e-39 -5.416911e-01
bigcom181       -9.040380e-39 -3.347709e-01
bigcom184       -9.038935e-39 -3.733296e-01
bigcom186       -9.037491e-39 -5.794223e-01
bigcom187       -9.038935e-39 -4.845890e-01
bigcom189       -9.043270e-39 -3.672910e-01
bigcom194       -9.041825e-39 -2.448160e-01
bigcom195       -9.038935e-39 -3.431396e-01
bigcom196       -9.037491e-39 -6.148153e-01
bigcom204       -9.046163e-39 -4.370735e-01
bigcom205        2.436463e-37  1.925745e+00
bigcom212       -9.040380e-39 -3.030212e-01
bigcom214       -9.040380e-39 -2.422889e-01
bigcom222       -9.037491e-39 -2.514284e-01
bigcom223        0.000000e+00  0.000000e+00
bigcom226       -9.038935e-39 -3.404166e-01
bigcom227       -9.038935e-39 -2.748968e-01
bigcom229       -9.038935e-39 -3.510911e-01
bigcom233       -9.037491e-39 -2.841594e-01
bigcom236       -9.038935e-39 -3.374237e-01
bigcom237       -9.036047e-39 -4.665197e-01
bigcom246       -9.040380e-39 -3.652053e-01
bigcom248       -9.044716e-39 -4.912735e-01
bigcom249       -9.037491e-39 -4.329946e-01
bigcom250       -9.038935e-39 -3.563031e-01
bigcom254       -9.041825e-39 -4.062986e-01
bigcom266       -9.037491e-39 -4.752228e-01
bigcom269       -9.044716e-39 -2.302469e-01
bigcom272       -9.040380e-39 -3.288644e-01
bigcom274       -9.057751e-39 -3.216864e-01
bigcom281       -9.037491e-39 -2.794010e-01
bigcom291        0.000000e+00  0.000000e+00
bigcom292       -9.038935e-39 -4.121209e-01
bigcom295       -9.036047e-39 -3.604872e-01
bigcom299        3.278228e-37  2.215200e+00
bigcom301       -9.040380e-39 -2.984272e-01
bigcom306       -9.038935e-39 -3.334148e-01
bigcom309       -9.044716e-39 -5.312261e-01
bigcom314       -9.037491e-39 -3.009843e-01
bigcom321       -9.049057e-39 -3.238831e-01
bigcom341       -9.037491e-39 -4.004437e-01
bigcom350       -9.037491e-39 -7.417315e-02
bigcom353       -9.038935e-39 -2.236107e-01
bigcom359       -9.038935e-39 -6.219411e-01
bigcom363       -9.040380e-39 -6.808339e-02
bigcom365       -9.037491e-39 -6.332143e-01
bigcom385       -9.040380e-39 -4.483723e-01
bigcom386       -9.037491e-39 -2.346597e-01
bigcom408       -9.046163e-39 -4.455088e-01
bigcom412       -9.040380e-39 -3.772808e-01
bigcom480       -9.040380e-39 -2.403181e-01
spin_vertex     -2.646656e-39  5.279289e-02
membership_s1    9.338557e-40 -2.546843e-03
membership_s3   -9.060653e-39 -4.926916e-01
membership_s4   -2.166950e-39  6.255149e-02
membership_s5   -4.885635e-39 -1.333041e-01
membership_s6   -5.909394e-39 -1.935830e-02
membership_s7   -6.391167e-39 -1.278891e-01
membership_s8   -9.049057e-39 -4.770558e-01
membership_s9   -9.057751e-39 -4.291711e-01
membership_s11  -9.047610e-39 -4.103780e-01
membership_s12  -9.046163e-39 -3.659559e-01
membership_s14   1.594684e-37  1.294200e+00
membership_s15   1.810907e-38  5.013077e-01
membership_s16  -9.049057e-39 -3.885620e-01
membership_s17  -9.044716e-39 -4.424006e-01
membership_s18  -9.101473e-39 -3.241221e-01
membership_s20  -9.041825e-39 -3.567710e-01
membership_s21  -1.291411e-39  4.251150e-02
membership_s22  -9.057751e-39 -3.017804e-01
membership_s24  -9.063557e-39 -1.102652e+00
membership_s25  -9.049057e-39 -4.526766e-01
membership_s26  -9.053402e-39 -4.139299e-01
membership_s27  -1.719439e-39 -1.770555e-01
membership_s28  -9.054851e-39 -5.607129e-01
membership_s30   1.197471e-38  1.973155e-01
membership_s31  -2.386986e-40  5.409614e-02
membership_s32   2.273201e-38  5.299908e-01
membership_s33  -9.043270e-39 -3.331281e-01
membership_s36  -1.041533e-38 -3.595574e-01
membership_s37  -9.124965e-39 -3.514913e-01
V1               1.032005e-38  3.784169e-02
V2               9.588632e-40 -2.443447e-01
pdi             -2.787156e-36 -1.253483e+03
adhesion        -4.809252e-43 -4.144353e-06
cohesion         9.610887e-43  8.213684e-06
inner            3.530083e-43  1.439525e-06
outer            4.224118e-43  2.097800e-06
ioratio          6.782254e-39  4.023824e-02
comsize          2.945490e-42  8.534379e-05
[1] "Dataset: low_TnotC Model GBM, run: 5 of 10 2015-06-22 18:33:59"
Iter   TrainDeviance   ValidDeviance   StepSize   Improve
     1        0.0991            -nan     0.0100    0.0003
     2        0.0969            -nan     0.0100    0.0001
     3        0.0957            -nan     0.0100    0.0000
     4        0.0937            -nan     0.0100    0.0000
     5        0.0926            -nan     0.0100    0.0001
     6        0.0911            -nan     0.0100    0.0001
     7        0.0901            -nan     0.0100   -0.0000
     8        0.0893            -nan     0.0100    0.0001
     9        0.0880            -nan     0.0100    0.0000
    10        0.0870            -nan     0.0100   -0.0000
    20        0.0784            -nan     0.0100    0.0001
    40        0.0683            -nan     0.0100   -0.0000
    44        0.0665            -nan     0.0100   -0.0000

[1] "GBM variable coefficients"
                            var     rel.inf
pagerank               pagerank 10.51026615
ratio5                   ratio5 10.40814946
comsize                 comsize  5.26902479
outer                     outer  5.15648161
membership_s32   membership_s32  4.07955335
bet                         bet  3.42564941
cohesion               cohesion  3.02534583
adhesion               adhesion  2.66287105
ioratio                 ioratio  2.58028182
graph25                 graph25  2.37067419
orbit18                 orbit18  2.29095669
ratio2                   ratio2  2.26522168
trans                     trans  2.18418121
V1                           V1  2.11475077
fourth                   fourth  1.77717691
spin_vertex         spin_vertex  1.65729909
graph12                 graph12  1.53012113
inner                     inner  1.49453396
graph16                 graph16  1.38415063
orbit16                 orbit16  1.34240972
graph19                 graph19  1.31468155
orbit36                 orbit36  1.30687463
orbit21                 orbit21  1.23274158
sixth                     sixth  1.22850611
orbit38                 orbit38  1.14434117
graph5                   graph5  1.13275320
hubscore               hubscore  1.02987321
selfinter             selfinter  0.95451836
graph11                 graph11  0.90848506
orbit27                 orbit27  0.87395698
V2                           V2  0.87271671
evcent                   evcent  0.86081021
fifth                     fifth  0.83808653
orbit32                 orbit32  0.74434880
ratio6                   ratio6  0.73569148
upto_third           upto_third  0.68843209
graph14                 graph14  0.68794845
ratio3                   ratio3  0.66895976
graph24                 graph24  0.65461430
orbit44                 orbit44  0.62715788
orbit50                 orbit50  0.59164246
orbit45                 orbit45  0.54525972
orbit5                   orbit5  0.54249306
orbit28                 orbit28  0.50732572
graph21                 graph21  0.49052918
coreness               coreness  0.48283868
graph23                 graph23  0.48193194
orbit9                   orbit9  0.44907388
second                   second  0.44252030
graph13                 graph13  0.43393836
orbit10                 orbit10  0.43269510
graph1                   graph1  0.39069663
orbit35                 orbit35  0.37723782
bigcom3                 bigcom3  0.36738001
graph4                   graph4  0.36680794
graph0                   graph0  0.35956235
ratio4                   ratio4  0.35549919
graph17                 graph17  0.34408694
upto_fifth           upto_fifth  0.34248143
ratio1                   ratio1  0.33233895
orbit11                 orbit11  0.31301919
orbit17                 orbit17  0.28872828
bigcom4                 bigcom4  0.27932324
graph20                 graph20  0.27092772
orbit1                   orbit1  0.26490262
third                     third  0.26187767
graph26                 graph26  0.25988945
graph6                   graph6  0.23535891
constraint           constraint  0.23116457
membership_s30   membership_s30  0.22636264
orbit48                 orbit48  0.21389368
graph15                 graph15  0.19388042
graph9                   graph9  0.19213293
membership_s15   membership_s15  0.18601827
orbit64                 orbit64  0.15489057
orbit12                 orbit12  0.14141995
walktrap_vertex walktrap_vertex  0.13682331
graph10                 graph10  0.13393495
orbit53                 orbit53  0.12836545
orbit37                 orbit37  0.12032132
orbit24                 orbit24  0.11998017
graph2                   graph2  0.11717503
orbit25                 orbit25  0.10609870
orbit52                 orbit52  0.10355549
upto_sixth           upto_sixth  0.07941162
bigcom28               bigcom28  0.07095317
orbit56                 orbit56  0.06290783
orbit67                 orbit67  0.05831517
membership_s4     membership_s4  0.05560118
orbit63                 orbit63  0.04916710
membership_s1     membership_s1  0.04754855
orbit62                 orbit62  0.04606962
knn                         knn  0.03956195
orbit33                 orbit33  0.03557204
upto_fourth         upto_fourth  0.03547366
close                     close  0.03382257
orbit42                 orbit42  0.02056799
bigcom22               bigcom22  0.01404585
graph3                   graph3  0.00000000
graph7                   graph7  0.00000000
graph8                   graph8  0.00000000
graph18                 graph18  0.00000000
graph22                 graph22  0.00000000
graph27                 graph27  0.00000000
graph28                 graph28  0.00000000
graph29                 graph29  0.00000000
orbit0                   orbit0  0.00000000
orbit2                   orbit2  0.00000000
orbit3                   orbit3  0.00000000
orbit4                   orbit4  0.00000000
orbit6                   orbit6  0.00000000
orbit7                   orbit7  0.00000000
orbit8                   orbit8  0.00000000
orbit13                 orbit13  0.00000000
orbit14                 orbit14  0.00000000
orbit15                 orbit15  0.00000000
orbit19                 orbit19  0.00000000
orbit20                 orbit20  0.00000000
orbit22                 orbit22  0.00000000
orbit23                 orbit23  0.00000000
orbit26                 orbit26  0.00000000
orbit29                 orbit29  0.00000000
orbit30                 orbit30  0.00000000
orbit31                 orbit31  0.00000000
orbit34                 orbit34  0.00000000
orbit39                 orbit39  0.00000000
orbit40                 orbit40  0.00000000
orbit41                 orbit41  0.00000000
orbit43                 orbit43  0.00000000
orbit46                 orbit46  0.00000000
orbit47                 orbit47  0.00000000
orbit49                 orbit49  0.00000000
orbit51                 orbit51  0.00000000
orbit54                 orbit54  0.00000000
orbit55                 orbit55  0.00000000
orbit57                 orbit57  0.00000000
orbit58                 orbit58  0.00000000
orbit59                 orbit59  0.00000000
orbit60                 orbit60  0.00000000
orbit61                 orbit61  0.00000000
orbit65                 orbit65  0.00000000
orbit66                 orbit66  0.00000000
orbit68                 orbit68  0.00000000
orbit69                 orbit69  0.00000000
orbit70                 orbit70  0.00000000
orbit71                 orbit71  0.00000000
orbit72                 orbit72  0.00000000
AP                           AP  0.00000000
ecc                         ecc  0.00000000
eccrad                   eccrad  0.00000000
first                     first  0.00000000
upto_second         upto_second  0.00000000
bigcom1                 bigcom1  0.00000000
bigcom2                 bigcom2  0.00000000
bigcom6                 bigcom6  0.00000000
bigcom8                 bigcom8  0.00000000
bigcom9                 bigcom9  0.00000000
bigcom11               bigcom11  0.00000000
bigcom13               bigcom13  0.00000000
bigcom15               bigcom15  0.00000000
bigcom16               bigcom16  0.00000000
bigcom21               bigcom21  0.00000000
bigcom24               bigcom24  0.00000000
bigcom26               bigcom26  0.00000000
bigcom30               bigcom30  0.00000000
bigcom31               bigcom31  0.00000000
bigcom32               bigcom32  0.00000000
bigcom33               bigcom33  0.00000000
bigcom34               bigcom34  0.00000000
bigcom36               bigcom36  0.00000000
bigcom37               bigcom37  0.00000000
bigcom38               bigcom38  0.00000000
bigcom39               bigcom39  0.00000000
bigcom40               bigcom40  0.00000000
bigcom43               bigcom43  0.00000000
bigcom44               bigcom44  0.00000000
bigcom46               bigcom46  0.00000000
bigcom47               bigcom47  0.00000000
bigcom49               bigcom49  0.00000000
bigcom50               bigcom50  0.00000000
bigcom51               bigcom51  0.00000000
bigcom52               bigcom52  0.00000000
bigcom54               bigcom54  0.00000000
bigcom56               bigcom56  0.00000000
bigcom62               bigcom62  0.00000000
bigcom66               bigcom66  0.00000000
bigcom68               bigcom68  0.00000000
bigcom69               bigcom69  0.00000000
bigcom71               bigcom71  0.00000000
bigcom72               bigcom72  0.00000000
bigcom73               bigcom73  0.00000000
bigcom74               bigcom74  0.00000000
bigcom75               bigcom75  0.00000000
bigcom76               bigcom76  0.00000000
bigcom77               bigcom77  0.00000000
bigcom79               bigcom79  0.00000000
bigcom80               bigcom80  0.00000000
bigcom82               bigcom82  0.00000000
bigcom83               bigcom83  0.00000000
bigcom84               bigcom84  0.00000000
bigcom85               bigcom85  0.00000000
bigcom87               bigcom87  0.00000000
bigcom89               bigcom89  0.00000000
bigcom91               bigcom91  0.00000000
bigcom92               bigcom92  0.00000000
bigcom93               bigcom93  0.00000000
bigcom96               bigcom96  0.00000000
bigcom97               bigcom97  0.00000000
bigcom98               bigcom98  0.00000000
bigcom99               bigcom99  0.00000000
bigcom101             bigcom101  0.00000000
bigcom104             bigcom104  0.00000000
bigcom106             bigcom106  0.00000000
bigcom109             bigcom109  0.00000000
bigcom113             bigcom113  0.00000000
bigcom116             bigcom116  0.00000000
bigcom120             bigcom120  0.00000000
bigcom123             bigcom123  0.00000000
bigcom126             bigcom126  0.00000000
bigcom127             bigcom127  0.00000000
bigcom137             bigcom137  0.00000000
bigcom139             bigcom139  0.00000000
bigcom140             bigcom140  0.00000000
bigcom143             bigcom143  0.00000000
bigcom145             bigcom145  0.00000000
bigcom146             bigcom146  0.00000000
bigcom147             bigcom147  0.00000000
bigcom149             bigcom149  0.00000000
bigcom153             bigcom153  0.00000000
bigcom154             bigcom154  0.00000000
bigcom156             bigcom156  0.00000000
bigcom157             bigcom157  0.00000000
bigcom158             bigcom158  0.00000000
bigcom160             bigcom160  0.00000000
bigcom161             bigcom161  0.00000000
bigcom162             bigcom162  0.00000000
bigcom164             bigcom164  0.00000000
bigcom166             bigcom166  0.00000000
bigcom167             bigcom167  0.00000000
bigcom171             bigcom171  0.00000000
bigcom173             bigcom173  0.00000000
bigcom175             bigcom175  0.00000000
bigcom176             bigcom176  0.00000000
bigcom177             bigcom177  0.00000000
bigcom178             bigcom178  0.00000000
bigcom180             bigcom180  0.00000000
bigcom181             bigcom181  0.00000000
bigcom184             bigcom184  0.00000000
bigcom186             bigcom186  0.00000000
bigcom187             bigcom187  0.00000000
bigcom189             bigcom189  0.00000000
bigcom194             bigcom194  0.00000000
bigcom195             bigcom195  0.00000000
bigcom196             bigcom196  0.00000000
bigcom204             bigcom204  0.00000000
bigcom205             bigcom205  0.00000000
bigcom212             bigcom212  0.00000000
bigcom214             bigcom214  0.00000000
bigcom222             bigcom222  0.00000000
bigcom223             bigcom223  0.00000000
bigcom226             bigcom226  0.00000000
bigcom227             bigcom227  0.00000000
bigcom229             bigcom229  0.00000000
bigcom233             bigcom233  0.00000000
bigcom236             bigcom236  0.00000000
bigcom237             bigcom237  0.00000000
bigcom246             bigcom246  0.00000000
bigcom248             bigcom248  0.00000000
bigcom249             bigcom249  0.00000000
bigcom250             bigcom250  0.00000000
bigcom254             bigcom254  0.00000000
bigcom266             bigcom266  0.00000000
bigcom269             bigcom269  0.00000000
bigcom272             bigcom272  0.00000000
bigcom274             bigcom274  0.00000000
bigcom281             bigcom281  0.00000000
bigcom291             bigcom291  0.00000000
bigcom292             bigcom292  0.00000000
bigcom295             bigcom295  0.00000000
bigcom299             bigcom299  0.00000000
bigcom301             bigcom301  0.00000000
bigcom306             bigcom306  0.00000000
bigcom309             bigcom309  0.00000000
bigcom314             bigcom314  0.00000000
bigcom321             bigcom321  0.00000000
bigcom341             bigcom341  0.00000000
bigcom350             bigcom350  0.00000000
bigcom353             bigcom353  0.00000000
bigcom359             bigcom359  0.00000000
bigcom363             bigcom363  0.00000000
bigcom365             bigcom365  0.00000000
bigcom385             bigcom385  0.00000000
bigcom386             bigcom386  0.00000000
bigcom408             bigcom408  0.00000000
bigcom412             bigcom412  0.00000000
bigcom480             bigcom480  0.00000000
membership_s3     membership_s3  0.00000000
membership_s5     membership_s5  0.00000000
membership_s6     membership_s6  0.00000000
membership_s7     membership_s7  0.00000000
membership_s8     membership_s8  0.00000000
membership_s9     membership_s9  0.00000000
membership_s11   membership_s11  0.00000000
membership_s12   membership_s12  0.00000000
membership_s14   membership_s14  0.00000000
membership_s16   membership_s16  0.00000000
membership_s17   membership_s17  0.00000000
membership_s18   membership_s18  0.00000000
membership_s20   membership_s20  0.00000000
membership_s21   membership_s21  0.00000000
membership_s22   membership_s22  0.00000000
membership_s24   membership_s24  0.00000000
membership_s25   membership_s25  0.00000000
membership_s26   membership_s26  0.00000000
membership_s27   membership_s27  0.00000000
membership_s28   membership_s28  0.00000000
membership_s31   membership_s31  0.00000000
membership_s33   membership_s33  0.00000000
membership_s36   membership_s36  0.00000000
membership_s37   membership_s37  0.00000000
pdi                         pdi  0.00000000
[1] "Dataset: low_TnotC Model RF, run: 5 of 10 2015-06-22 18:34:25"
     |      Out-of-bag   |
Tree |      MSE  %Var(y) |
   1 |  0.01549   177.68 |
   2 |  0.01929   221.18 |
   3 |  0.01804   206.85 |
   4 |  0.01499   171.86 |
   5 |   0.0142   162.85 |
   6 |  0.01357   155.57 |
   7 |  0.01287   147.64 |
   8 |  0.01272   145.90 |
   9 |  0.01224   140.34 |
  10 |   0.0119   136.42 |
  11 |  0.01162   133.28 |
  12 |  0.01142   130.96 |
  13 |  0.01138   130.50 |
  14 |  0.01135   130.19 |
  15 |  0.01135   130.17 |
  16 |  0.01126   129.14 |
  17 |   0.0111   127.29 |
  18 |  0.01086   124.51 |
  19 |  0.01067   122.37 |
  20 |  0.01064   122.08 |
  21 |  0.01054   120.93 |
  22 |  0.01048   120.17 |
  23 |   0.0104   119.28 |
  24 |  0.01032   118.32 |
  25 |   0.0103   118.10 |
  26 |  0.01024   117.38 |
  27 |  0.01028   117.95 |
  28 |   0.0102   116.97 |
  29 |  0.01018   116.70 |
  30 |  0.01015   116.39 |
  31 |  0.01014   116.30 |
  32 |  0.01012   116.10 |
  33 |  0.01005   115.25 |
  34 | 0.009977   114.42 |
  35 | 0.009949   114.10 |
  36 | 0.009945   114.05 |
  37 | 0.009966   114.29 |
  38 | 0.009954   114.16 |
  39 | 0.009954   114.15 |
  40 | 0.009955   114.16 |
  41 | 0.009943   114.02 |
  42 | 0.009965   114.28 |
  43 | 0.009956   114.17 |
  44 | 0.009945   114.05 |
  45 | 0.009902   113.56 |
  46 | 0.009862   113.10 |
  47 |  0.00986   113.07 |
  48 | 0.009868   113.17 |
  49 | 0.009862   113.09 |
  50 | 0.009851   112.97 |
  51 |  0.00986   113.08 |
  52 | 0.009846   112.92 |
  53 |  0.00983   112.73 |
  54 | 0.009827   112.69 |
  55 | 0.009818   112.59 |
  56 | 0.009787   112.24 |
  57 | 0.009772   112.07 |
  58 | 0.009766   112.00 |
  59 | 0.009749   111.81 |
  60 | 0.009744   111.75 |
  61 | 0.009747   111.78 |
  62 | 0.009736   111.65 |
  63 | 0.009733   111.62 |
  64 |  0.00971   111.36 |
  65 | 0.009695   111.18 |
  66 | 0.009676   110.96 |
  67 |  0.00968   111.01 |
  68 | 0.009673   110.93 |
  69 | 0.009673   110.93 |
  70 | 0.009668   110.88 |
  71 | 0.009618   110.30 |
  72 | 0.009625   110.38 |
  73 | 0.009602   110.11 |
  74 | 0.009601   110.11 |
  75 | 0.009608   110.19 |
  76 | 0.009614   110.25 |
  77 | 0.009618   110.30 |
  78 |  0.00959   109.98 |
  79 | 0.009572   109.77 |
  80 | 0.009574   109.79 |
  81 | 0.009571   109.76 |
  82 | 0.009577   109.84 |
  83 | 0.009556   109.59 |
  84 | 0.009557   109.60 |
  85 | 0.009549   109.51 |
  86 |  0.00954   109.40 |
  87 | 0.009541   109.42 |
  88 | 0.009516   109.13 |
  89 | 0.009523   109.21 |
  90 |  0.00951   109.06 |
  91 | 0.009514   109.11 |
  92 | 0.009511   109.07 |
  93 | 0.009502   108.97 |
  94 | 0.009495   108.89 |
  95 | 0.009479   108.70 |
  96 | 0.009476   108.67 |
  97 | 0.009479   108.71 |
  98 | 0.009479   108.71 |
  99 | 0.009491   108.84 |
 100 | 0.009486   108.78 |
[1] "Random Forest variable coefficients"
                      %IncMSE IncNodePurity
graph0           3.776710e-05  7.395191e-02
graph1           3.478827e-03  2.116236e-01
graph2           1.166776e-04  1.117562e-01
graph3           8.416268e-04  4.239956e-01
graph4           1.775446e-03  3.522848e-01
graph5           7.124359e-05  1.541495e-01
graph6           1.671520e-03  2.564557e-01
graph7           4.723134e-04  6.791915e-02
graph8           0.000000e+00  3.190476e-02
graph9           1.622277e-03  3.274193e-01
graph10          1.721274e-03  4.629998e-01
graph11          2.110561e-03  3.113181e-01
graph12          1.556804e-03  5.327838e-01
graph13          2.600277e-03  2.936109e-01
graph14          1.141875e-03  2.419681e-01
graph15          1.213987e-03  3.896190e-01
graph16          3.400125e-03  4.167122e-01
graph17          2.157683e-03  2.373459e-01
graph18          2.451444e-04  8.232815e-02
graph19          2.263635e-03  4.224236e-01
graph20          2.708709e-04  6.291380e-02
graph21          3.032856e-04  2.292690e-01
graph22          5.796976e-04  6.015627e-02
graph23          8.094721e-04  2.274397e-01
graph24          9.572004e-04  7.212823e-02
graph25          5.801826e-05  5.386953e-02
graph26          2.895108e-04  4.119335e-02
graph27          0.000000e+00  1.600000e-02
graph28          0.000000e+00  4.011548e-20
graph29          0.000000e+00  0.000000e+00
orbit0           2.578536e-05  6.388617e-02
orbit1           2.207930e-03  2.621825e-01
orbit2           1.345978e-05  6.825777e-02
orbit3           1.162550e-05  7.135075e-02
orbit4           3.292952e-04  3.710329e-01
orbit5           2.145582e-03  2.338525e-01
orbit6           2.403561e-03  2.188077e-01
orbit7           5.183601e-06  5.237712e-02
orbit8           2.446319e-05  1.525096e-01
orbit9           1.548917e-03  2.412281e-01
orbit10          3.376955e-04  1.638162e-01
orbit11          2.586483e-04  2.215107e-01
orbit12          1.172479e-05  5.731984e-02
orbit13         -1.025106e-05  4.660004e-02
orbit14          0.000000e+00  1.333333e-02
orbit15          3.817700e-03  2.156836e-01
orbit16          5.711987e-04  2.413881e-01
orbit17          1.501790e-03  1.615604e-01
orbit18          1.740048e-03  6.393682e-01
orbit19          1.575872e-03  3.154730e-01
orbit20          1.913232e-03  1.520057e-01
orbit21          6.490244e-05  1.716795e-01
orbit22          3.921720e-03  1.969268e-01
orbit23         -2.092415e-06  9.355067e-04
orbit24          3.321547e-03  3.158405e-01
orbit25          1.921467e-04  1.209143e-01
orbit26          8.220492e-04  1.182580e-01
orbit27          5.814978e-03  2.506540e-01
orbit28          1.691710e-03  3.312066e-01
orbit29          7.954490e-05  1.766496e-01
orbit30          6.792032e-04  9.178208e-02
orbit31          1.160790e-03  2.064603e-01
orbit32          3.769491e-04  1.554958e-01
orbit33          2.580182e-05  9.114775e-02
orbit34          1.189999e-03  2.671961e-01
orbit35          5.591574e-03  2.046081e-01
orbit36          2.437874e-04  3.939572e-01
orbit37          8.714415e-05  1.102178e-01
orbit38         -2.456053e-05  2.058532e-01
orbit39          2.276737e-03  2.732849e-01
orbit40          6.110837e-05  1.219852e-01
orbit41          7.967559e-05  7.696803e-02
orbit42          3.908053e-05  8.363627e-02
orbit43          8.535376e-06  6.811573e-02
orbit44          1.117050e-04  5.922694e-02
orbit45          9.635848e-04  2.825360e-01
orbit46          1.938409e-04  1.100829e-01
orbit47          2.149505e-04  6.238366e-02
orbit48          3.186023e-05  8.886466e-02
orbit49          5.223221e-05  8.982480e-02
orbit50          1.465702e-04  8.467108e-02
orbit51          3.538262e-04  7.011848e-02
orbit52          6.518646e-04  1.107803e-01
orbit53          6.850801e-05  3.122187e-01
orbit54          2.332398e-04  7.030711e-02
orbit55          0.000000e+00  2.602085e-20
orbit56          1.303662e-03  1.630580e-01
orbit57          0.000000e+00  4.336809e-21
orbit58          0.000000e+00  3.903128e-20
orbit59          3.440422e-04  7.819344e-02
orbit60          9.122827e-05  1.507197e-01
orbit61          0.000000e+00  1.555556e-02
orbit62          5.144627e-05  3.995792e-02
orbit63          1.516794e-05  3.943204e-01
orbit64         -3.514713e-05  1.583559e-01
orbit65          2.681253e-07  2.395013e-03
orbit66         -8.209282e-07  1.720816e-02
orbit67          0.000000e+00  2.765994e-02
orbit68          0.000000e+00  1.008308e-19
orbit69          0.000000e+00  0.000000e+00
orbit70          0.000000e+00  6.505213e-21
orbit71          0.000000e+00  0.000000e+00
orbit72          0.000000e+00  0.000000e+00
AP               4.499363e-06  4.112085e-02
bet              1.722215e-03  6.837368e-01
ecc              3.347253e-05  6.260647e-02
eccrad           1.956515e-05  1.051160e-01
close            1.080915e-03  2.227101e-01
constraint       4.498436e-04  3.576462e-01
coreness         1.251370e-04  2.482052e-01
knn              2.904228e-03  4.163840e-01
hubscore         1.766087e-03  3.169953e-01
pagerank         3.529010e-03  2.662789e+00
trans            1.272610e-04  2.061060e-01
evcent           2.673204e-03  3.455240e-01
first           -2.550811e-06  7.479359e-02
upto_second      1.134401e-03  2.987067e-01
upto_third       2.603225e-03  3.949656e-01
upto_fourth      9.664986e-04  3.932073e-01
upto_fifth       2.758086e-03  8.059666e-02
upto_sixth       2.130177e-03  2.673513e-01
second           2.427053e-03  2.861818e-01
third            2.259504e-03  3.798432e-01
fourth           1.599464e-03  7.335393e-01
fifth            2.580519e-03  6.241311e-01
sixth            6.777991e-04  3.086897e-01
ratio1           2.465448e-03  3.680159e-01
ratio2           9.449449e-03  1.537659e+00
ratio3           2.606736e-03  7.963070e-01
ratio4           2.440154e-03  5.149464e-01
ratio5           1.975970e-03  2.940235e+00
ratio6           2.177712e-03  4.503619e-01
selfinter        9.788076e-04  2.555129e-01
walktrap_vertex  1.845636e-05  1.183721e-01
bigcom1          0.000000e+00  3.577867e-20
bigcom2          0.000000e+00  0.000000e+00
bigcom3          4.163933e-05  1.427647e-01
bigcom4          3.079414e-05  1.409001e-02
bigcom6          0.000000e+00  0.000000e+00
bigcom8          0.000000e+00  0.000000e+00
bigcom9          0.000000e+00  0.000000e+00
bigcom11         0.000000e+00  3.469447e-20
bigcom13         0.000000e+00  4.336809e-21
bigcom15         0.000000e+00  0.000000e+00
bigcom16         0.000000e+00  0.000000e+00
bigcom21         0.000000e+00  8.673617e-21
bigcom22         8.642445e-05  3.153564e-02
bigcom24         0.000000e+00  6.938894e-20
bigcom26         0.000000e+00  0.000000e+00
bigcom28        -2.523857e-05  5.750738e-02
bigcom30        -5.470460e-06  1.997909e-02
bigcom31         0.000000e+00  0.000000e+00
bigcom32         0.000000e+00  0.000000e+00
bigcom33         0.000000e+00  1.387779e-19
bigcom34         0.000000e+00  0.000000e+00
bigcom36         0.000000e+00  0.000000e+00
bigcom37         0.000000e+00  0.000000e+00
bigcom38         0.000000e+00  4.336809e-21
bigcom39         0.000000e+00  0.000000e+00
bigcom40         0.000000e+00  1.734723e-20
bigcom43         0.000000e+00  2.775558e-19
bigcom44         0.000000e+00  4.336809e-20
bigcom46         0.000000e+00  0.000000e+00
bigcom47         0.000000e+00  0.000000e+00
bigcom49         0.000000e+00  1.387779e-19
bigcom50         0.000000e+00  0.000000e+00
bigcom51         0.000000e+00  0.000000e+00
bigcom52         0.000000e+00  0.000000e+00
bigcom54         0.000000e+00  0.000000e+00
bigcom56         0.000000e+00  0.000000e+00
bigcom62        -4.157716e-06  5.195284e-01
bigcom66         0.000000e+00  2.775558e-19
bigcom68         0.000000e+00  0.000000e+00
bigcom69         0.000000e+00  0.000000e+00
bigcom71         0.000000e+00  0.000000e+00
bigcom72         0.000000e+00  0.000000e+00
bigcom73         0.000000e+00  0.000000e+00
bigcom74         0.000000e+00  1.431147e-19
bigcom75         0.000000e+00  0.000000e+00
bigcom76         0.000000e+00  3.469447e-20
bigcom77         0.000000e+00  0.000000e+00
bigcom79         0.000000e+00  0.000000e+00
bigcom80         0.000000e+00  1.387779e-19
bigcom82         0.000000e+00  0.000000e+00
bigcom83         0.000000e+00  0.000000e+00
bigcom84         0.000000e+00  0.000000e+00
bigcom85         0.000000e+00  3.469447e-20
bigcom87         0.000000e+00  0.000000e+00
bigcom89         0.000000e+00  0.000000e+00
bigcom91         0.000000e+00  0.000000e+00
bigcom92         0.000000e+00  2.081668e-19
bigcom93         0.000000e+00  0.000000e+00
bigcom96         0.000000e+00  0.000000e+00
bigcom97         0.000000e+00  0.000000e+00
bigcom98         0.000000e+00  0.000000e+00
bigcom99         0.000000e+00  0.000000e+00
bigcom101        2.570278e-05  2.366408e-01
bigcom104        0.000000e+00  0.000000e+00
bigcom106        0.000000e+00  0.000000e+00
bigcom109        0.000000e+00  0.000000e+00
bigcom113        0.000000e+00  3.469447e-20
bigcom116        0.000000e+00  1.734723e-20
bigcom120        0.000000e+00  0.000000e+00
bigcom123        0.000000e+00  8.673617e-21
bigcom126        0.000000e+00  0.000000e+00
bigcom127        0.000000e+00  2.602085e-20
bigcom137        0.000000e+00  0.000000e+00
bigcom139        0.000000e+00  3.903128e-20
bigcom140        0.000000e+00  0.000000e+00
bigcom143        4.948737e-05  2.715599e-01
bigcom145        0.000000e+00  0.000000e+00
bigcom146        0.000000e+00  0.000000e+00
bigcom147        0.000000e+00  0.000000e+00
bigcom149        0.000000e+00  0.000000e+00
bigcom153        0.000000e+00  0.000000e+00
bigcom154        0.000000e+00  0.000000e+00
bigcom156        0.000000e+00  0.000000e+00
bigcom157        0.000000e+00  0.000000e+00
bigcom158        0.000000e+00  0.000000e+00
bigcom160        0.000000e+00  0.000000e+00
bigcom161        0.000000e+00  0.000000e+00
bigcom162        0.000000e+00  0.000000e+00
bigcom164        0.000000e+00  0.000000e+00
bigcom166        0.000000e+00  0.000000e+00
bigcom167        0.000000e+00  0.000000e+00
bigcom171        0.000000e+00  0.000000e+00
bigcom173        0.000000e+00  0.000000e+00
bigcom175        0.000000e+00  0.000000e+00
bigcom176        0.000000e+00  0.000000e+00
bigcom177        0.000000e+00  0.000000e+00
bigcom178       -6.614799e-06  4.005706e-01
bigcom180        0.000000e+00  0.000000e+00
bigcom181        0.000000e+00  0.000000e+00
bigcom184        0.000000e+00  0.000000e+00
bigcom186        0.000000e+00  7.806256e-20
bigcom187        0.000000e+00  0.000000e+00
bigcom189        0.000000e+00  6.938894e-20
bigcom194        0.000000e+00  0.000000e+00
bigcom195        0.000000e+00  8.673617e-21
bigcom196        0.000000e+00  0.000000e+00
bigcom204        0.000000e+00  0.000000e+00
bigcom205       -1.998523e-06  3.535647e-01
bigcom212        0.000000e+00  1.734723e-19
bigcom214        0.000000e+00  0.000000e+00
bigcom222        0.000000e+00  8.673617e-21
bigcom223        0.000000e+00  0.000000e+00
bigcom226        0.000000e+00  0.000000e+00
bigcom227        0.000000e+00  0.000000e+00
bigcom229        0.000000e+00  0.000000e+00
bigcom233        0.000000e+00  0.000000e+00
bigcom236        0.000000e+00  1.431147e-19
bigcom237        0.000000e+00  0.000000e+00
bigcom246        0.000000e+00  0.000000e+00
bigcom248        0.000000e+00  0.000000e+00
bigcom249        0.000000e+00  0.000000e+00
bigcom250        0.000000e+00  0.000000e+00
bigcom254        0.000000e+00  0.000000e+00
bigcom266        0.000000e+00  0.000000e+00
bigcom269        0.000000e+00  0.000000e+00
bigcom272        0.000000e+00  2.602085e-20
bigcom274        0.000000e+00  0.000000e+00
bigcom281        0.000000e+00  0.000000e+00
bigcom291        0.000000e+00  0.000000e+00
bigcom292        0.000000e+00  1.387779e-19
bigcom295        0.000000e+00  0.000000e+00
bigcom299       -3.722419e-06  5.965423e-01
bigcom301        0.000000e+00  0.000000e+00
bigcom306        0.000000e+00  0.000000e+00
bigcom309        0.000000e+00  0.000000e+00
bigcom314        0.000000e+00  0.000000e+00
bigcom321        0.000000e+00  8.673617e-21
bigcom341        0.000000e+00  0.000000e+00
bigcom350        0.000000e+00  0.000000e+00
bigcom353        0.000000e+00  0.000000e+00
bigcom359        0.000000e+00  0.000000e+00
bigcom363        0.000000e+00  0.000000e+00
bigcom365        0.000000e+00  0.000000e+00
bigcom385        0.000000e+00  0.000000e+00
bigcom386        0.000000e+00  0.000000e+00
bigcom408        0.000000e+00  0.000000e+00
bigcom412        0.000000e+00  0.000000e+00
bigcom480        0.000000e+00  0.000000e+00
spin_vertex      9.787621e-05  1.374990e-01
membership_s1    3.455221e-04  2.782051e-01
membership_s3    0.000000e+00  0.000000e+00
membership_s4    1.769556e-04  6.731758e-02
membership_s5    4.947751e-05  9.571468e-02
membership_s6    1.181829e-05  2.331733e-03
membership_s7   -3.236750e-06  1.253102e-01
membership_s8    0.000000e+00  0.000000e+00
membership_s9    0.000000e+00  2.602085e-20
membership_s11   0.000000e+00  0.000000e+00
membership_s12   0.000000e+00  0.000000e+00
membership_s14  -2.137700e-05  3.604550e-01
membership_s15   9.603564e-05  7.987453e-02
membership_s16   0.000000e+00  0.000000e+00
membership_s17   0.000000e+00  0.000000e+00
membership_s18   0.000000e+00  7.806256e-20
membership_s20   0.000000e+00  0.000000e+00
membership_s21   3.027472e-05  2.395858e-01
membership_s22   0.000000e+00  8.673617e-21
membership_s24   0.000000e+00  0.000000e+00
membership_s25   0.000000e+00  0.000000e+00
membership_s26   0.000000e+00  0.000000e+00
membership_s27   1.528600e-05  6.715164e-03
membership_s28   0.000000e+00  0.000000e+00
membership_s30   7.930524e-05  1.590693e-01
membership_s31   1.475464e-04  1.285612e-02
membership_s32   2.437403e-04  5.130084e-01
membership_s33   0.000000e+00  0.000000e+00
membership_s36   0.000000e+00  9.757820e-21
membership_s37   0.000000e+00  4.336809e-21
V1               7.922901e-03  8.980609e-01
V2               5.356888e-04  8.573678e-01
pdi             -4.277160e-06  3.376123e-02
adhesion         6.158436e-03  1.320806e+00
cohesion         4.808560e-03  1.182390e+00
inner            2.887839e-03  6.782082e-01
outer            2.221859e-03  1.601920e+00
ioratio          3.765008e-03  1.101812e+00
comsize          2.591949e-03  1.112054e+00
[1] "Dataset: low_TnotC Model GLM, run: 5 of 10 2015-06-22 18:36:06"
[1] "glmnet variable coefficients"
                         [,1]          [,2]
(Intercept)     -4.724487e+00 -6.395559e+00
graph0           2.016176e-39  1.606488e-02
graph1          -4.010658e-42 -3.245864e-05
graph2           2.542738e-39  3.759529e-02
graph3          -1.197982e-43 -3.063062e-07
graph4          -4.290997e-45 -1.944694e-08
graph5           6.781154e-41  1.888038e-05
graph6          -1.279051e-42 -1.120807e-06
graph7          -3.271349e-41 -1.054617e-03
graph8          -2.072197e-39 -1.306061e-01
graph9          -2.362132e-45 -1.627540e-08
graph10         -1.447968e-46 -2.165987e-10
graph11         -6.544396e-48 -3.896825e-11
graph12         -6.251115e-45  3.243993e-08
graph13         -2.412817e-44 -8.848707e-08
graph14         -1.103407e-45 -2.748024e-09
graph15          8.035344e-43  3.935185e-05
graph16         -2.671117e-44  9.019669e-08
graph17         -4.495883e-44 -1.637810e-07
graph18         -1.061050e-42 -4.782880e-06
graph19         -1.915316e-43  1.450384e-06
graph20          2.862553e-42  1.869831e-05
graph21          7.886068e-43  5.079061e-05
graph22         -1.004064e-42 -2.729892e-05
graph23         -1.521782e-42 -2.843865e-05
graph24         -1.603475e-42  4.733261e-05
graph25          3.420000e-41 -3.119949e-04
graph26         -1.473255e-41 -1.257361e-04
graph27         -1.883563e-40 -8.056198e-03
graph28         -1.754596e-40 -2.349649e-03
graph29         -7.278974e-39 -1.258816e-01
orbit0           2.016176e-39  1.613145e-02
orbit1          -4.024317e-42 -3.225053e-05
orbit2           5.242383e-40 -1.189994e-02
orbit3           2.542738e-39  3.762948e-02
orbit4          -1.325771e-43 -2.922806e-07
orbit5          -6.171100e-43 -3.567232e-06
orbit6          -4.290998e-45 -1.941487e-08
orbit7           1.353549e-40 -2.790714e-02
orbit8           6.781154e-41  4.059107e-05
orbit9          -1.660721e-42  3.747676e-06
orbit10         -2.247210e-42 -2.910794e-05
orbit11          1.630415e-39  1.689449e-02
orbit12         -3.393145e-41 -1.064544e-03
orbit13          2.408892e-39 -9.806916e-03
orbit14         -2.072197e-39 -1.306576e-01
orbit15         -2.878815e-45 -8.507648e-09
orbit16          2.541228e-44  8.983121e-07
orbit17         -1.151947e-44 -4.462481e-07
orbit18          4.868682e-46  4.955314e-09
orbit19         -1.600356e-46 -2.404846e-10
orbit20         -1.328115e-45 -7.718324e-09
orbit21         -3.637285e-44  5.669164e-06
orbit22         -6.544396e-48 -3.885005e-11
orbit23          1.076868e-40 -1.261025e-02
orbit24         -7.365779e-45  5.895414e-08
orbit25         -1.069979e-44 -7.078429e-08
orbit26         -1.081149e-42 -2.282836e-05
orbit27         -3.159620e-44  5.605099e-07
orbit28         -6.596423e-44  1.629689e-05
orbit29         -6.442131e-44 -3.093279e-06
orbit30         -2.183501e-42 -1.385035e-04
orbit31         -1.238533e-45 -1.836003e-09
orbit32         -3.103465e-45 -3.297763e-08
orbit33          7.149772e-40 -9.006651e-02
orbit34          8.035344e-43  3.997220e-05
orbit35         -4.936574e-44  1.801001e-07
orbit36          1.204686e-42  4.103260e-06
orbit37         -1.661888e-44 -5.940635e-09
orbit38          5.728744e-41  1.506170e-03
orbit39         -8.645289e-44 -4.426083e-08
orbit40         -4.131177e-44 -3.915421e-07
orbit41         -3.574704e-42 -1.019850e-04
orbit42          3.028003e-39  5.443391e-02
orbit43         -1.061315e-42 -4.741682e-06
orbit44          1.478357e-38  1.319766e-01
orbit45         -2.369428e-43  3.219648e-06
orbit46         -1.408616e-43 -1.741167e-05
orbit47         -1.540992e-41 -6.882596e-04
orbit48         -2.508621e-42 -1.178192e-04
orbit49          2.864712e-42  1.891092e-05
orbit50          2.705802e-40  2.574527e-03
orbit51          2.482363e-42  1.111436e-05
orbit52         -5.016213e-43  1.323783e-04
orbit53          8.181663e-41  7.479169e-04
orbit54         -1.004017e-42 -2.723770e-05
orbit55         -5.623802e-39 -5.182392e-01
orbit56         -1.501198e-42 -2.746349e-05
orbit57         -7.308417e-42 -1.784560e-04
orbit58         -4.862747e-39 -2.111963e-01
orbit59         -1.564725e-42  6.096051e-05
orbit60         -4.366410e-41 -2.120460e-03
orbit61          5.171889e-39  1.058272e-01
orbit62          2.187705e-41 -1.070493e-03
orbit63          7.404792e-40  1.319695e-02
orbit64          1.886074e-40  8.074973e-03
orbit65         -1.525585e-41 -8.407254e-05
orbit66         -8.057781e-41 -1.692133e-03
orbit67          5.416968e-39  2.673832e-01
orbit68         -1.882882e-40 -8.034243e-03
orbit69         -8.898856e-39 -5.200887e-01
orbit70         -1.752047e-40 -2.321221e-03
orbit71         -5.670918e-39 -1.414026e-01
orbit72         -7.278974e-39 -1.258048e-01
AP               2.156789e-39 -1.142531e-02
bet              1.818819e-43  1.058937e-05
ecc              2.639536e-39  2.387620e-02
eccrad           1.583722e-38  1.430122e-01
close           -6.975728e-38 -3.089641e-01
constraint      -9.989694e-39 -2.609329e-01
coreness         3.507254e-39  5.012774e-02
knn             -7.261407e-42 -7.643359e-05
hubscore        -3.638696e-37  7.069470e-01
pagerank        -6.582670e-39 -8.670837e-01
trans            8.651988e-39  1.658314e-01
evcent          -3.646488e-37  7.199899e-01
first            2.016176e-39  1.597005e-02
upto_second     -4.214685e-42 -3.142298e-05
upto_third      -6.922204e-43 -1.380424e-06
upto_fourth     -5.780156e-43 -6.496939e-06
upto_fifth       2.801682e-43  1.839173e-05
upto_sixth       1.213277e-42  4.379650e-05
second          -4.225276e-42 -3.151181e-05
third           -6.809621e-43  5.157911e-07
fourth           6.339601e-43 -6.855079e-06
fifth            1.017706e-42  1.502839e-05
sixth           -1.834832e-43 -1.989541e-05
ratio1          -7.286272e-42 -7.461702e-05
ratio2           2.029635e-41  4.828048e-04
ratio3           1.852170e-41  5.213088e-04
ratio4          -1.380359e-41 -3.263297e-04
ratio5          -9.914929e-42 -1.566931e-04
ratio6          -8.090343e-43 -2.489313e-05
selfinter        2.667844e-38  3.982872e-01
walktrap_vertex -3.291252e-39 -1.821307e-01
bigcom1         -9.543988e-39 -3.030210e-01
bigcom2         -8.897430e-39 -2.373346e-01
bigcom3          9.157361e-39  1.974780e-01
bigcom4          8.281125e-40  5.762678e-02
bigcom6         -8.888889e-39 -2.860099e-01
bigcom8         -9.024619e-39 -2.828205e-01
bigcom9         -8.928890e-39 -2.942352e-01
bigcom11        -8.900281e-39 -4.325988e-01
bigcom13        -8.913133e-39 -3.788553e-01
bigcom15        -8.910274e-39 -2.300233e-01
bigcom16        -8.894581e-39 -2.820998e-01
bigcom21        -8.947585e-39 -5.075908e-01
bigcom22         3.181715e-39 -7.547033e-02
bigcom24        -8.890311e-39 -2.724092e-01
bigcom26        -8.921721e-39 -4.313024e-01
bigcom28         2.005082e-39  1.335071e-02
bigcom30         1.585454e-38  3.310452e-02
bigcom31        -8.888889e-39 -3.670813e-01
bigcom32        -8.903134e-39 -4.520509e-01
bigcom33        -8.888889e-39 -2.017532e-01
bigcom34        -8.891734e-39 -2.950544e-01
bigcom36        -8.900281e-39 -6.728674e-01
bigcom37        -8.890311e-39 -1.939299e-01
bigcom38        -8.900281e-39 -4.058353e-01
bigcom39        -8.903134e-39 -3.601881e-01
bigcom40        -6.336140e-39 -2.167564e-01
bigcom43        -8.893158e-39 -2.448181e-01
bigcom44        -8.988118e-39 -2.629997e-01
bigcom46        -8.901707e-39 -3.879067e-01
bigcom47        -8.897430e-39 -4.298121e-01
bigcom49        -8.896006e-39 -4.489240e-01
bigcom50        -8.898856e-39 -4.478469e-01
bigcom51        -8.890311e-39 -3.942333e-01
bigcom52        -8.890311e-39 -4.192124e-01
bigcom54        -8.891734e-39 -2.896360e-01
bigcom56        -8.893158e-39 -2.656640e-01
bigcom62         3.279717e-37  2.170752e+00
bigcom66        -8.893158e-39 -4.898974e-01
bigcom68        -8.891734e-39 -2.742816e-01
bigcom69        -8.897430e-39 -3.928916e-01
bigcom71        -8.908845e-39 -2.119730e-01
bigcom72        -8.894581e-39 -2.648779e-01
bigcom73        -8.888889e-39 -3.017498e-01
bigcom74        -8.893158e-39 -4.193960e-01
bigcom75        -8.888889e-39 -3.654315e-01
bigcom76        -8.893158e-39 -3.455761e-01
bigcom77        -8.890311e-39 -4.857539e-01
bigcom79        -8.890311e-39 -5.479303e-01
bigcom80        -8.888889e-39 -5.381938e-01
bigcom82        -8.891734e-39 -5.123084e-01
bigcom83        -8.888889e-39 -2.715553e-01
bigcom84        -8.890311e-39 -5.318668e-01
bigcom85        -8.893158e-39 -5.944090e-01
bigcom87        -8.893158e-39 -4.123172e-01
bigcom89        -8.890311e-39 -2.271150e-01
bigcom91        -8.888889e-39 -4.471000e-01
bigcom92        -8.901707e-39 -3.136691e-01
bigcom93        -8.890311e-39 -3.045123e-01
bigcom96         0.000000e+00  0.000000e+00
bigcom97        -8.897430e-39 -5.409596e-01
bigcom98        -8.891734e-39 -4.496148e-01
bigcom99        -8.891734e-39 -3.981489e-01
bigcom101        1.175270e-37  1.849976e+00
bigcom104       -8.894581e-39 -2.981103e-01
bigcom106       -8.894581e-39 -4.343509e-01
bigcom109       -8.891734e-39 -3.261454e-01
bigcom113       -8.896006e-39 -5.104898e-01
bigcom116       -8.904561e-39 -3.986113e-01
bigcom120       -8.890311e-39 -5.565621e-01
bigcom123       -8.893158e-39 -4.329459e-01
bigcom126       -8.890311e-39 -3.649004e-01
bigcom127       -8.888889e-39 -1.974060e-01
bigcom137       -8.893158e-39 -4.071130e-01
bigcom139       -8.890311e-39 -4.644831e-01
bigcom140       -8.891734e-39 -4.352357e-01
bigcom143        1.932887e-37  1.507449e+00
bigcom145       -8.891734e-39 -2.675638e-01
bigcom146       -8.891734e-39 -2.326214e-01
bigcom147       -8.890311e-39 -2.718062e-01
bigcom149        0.000000e+00  0.000000e+00
bigcom153       -8.896006e-39 -3.941773e-01
bigcom154       -8.900281e-39 -2.393958e-01
bigcom156       -8.890311e-39 -2.861113e-01
bigcom157       -8.890311e-39 -1.501007e-01
bigcom158       -8.890311e-39 -4.744487e-01
bigcom160       -8.890311e-39 -4.782669e-01
bigcom161       -8.890311e-39 -3.587792e-01
bigcom162       -8.887467e-39 -2.232867e-01
bigcom164       -8.891734e-39 -4.191047e-01
bigcom166       -8.896006e-39 -2.203345e-01
bigcom167       -8.898856e-39 -4.787020e-01
bigcom171       -8.887467e-39 -3.988818e-01
bigcom173       -8.893158e-39 -2.430497e-01
bigcom175       -8.888889e-39 -1.870881e-01
bigcom176       -8.891734e-39 -4.265009e-01
bigcom177       -8.891734e-39 -3.536803e-01
bigcom178        1.932887e-37  1.470008e+00
bigcom180       -8.888889e-39 -5.887144e-01
bigcom181       -8.894581e-39 -2.694255e-01
bigcom184       -8.890311e-39 -3.465317e-01
bigcom186       -8.888889e-39 -6.853542e-01
bigcom187       -8.888889e-39 -5.216909e-01
bigcom189       -8.893158e-39 -3.694600e-01
bigcom194       -8.893158e-39 -1.977752e-01
bigcom195       -8.891734e-39 -2.707832e-01
bigcom196       -8.887467e-39 -6.827051e-01
bigcom204       -8.894581e-39 -3.410453e-01
bigcom205        3.279717e-37  2.274809e+00
bigcom212       -8.890311e-39 -3.030673e-01
bigcom214       -8.894581e-39 -3.127343e-01
bigcom222       -8.890311e-39 -2.240153e-01
bigcom223        0.000000e+00  0.000000e+00
bigcom226       -8.890311e-39 -3.529435e-01
bigcom227       -8.888889e-39 -2.335127e-01
bigcom229       -8.890311e-39 -2.408625e-01
bigcom233       -8.888889e-39 -3.413137e-01
bigcom236       -8.891734e-39 -3.222654e-01
bigcom237       -8.887467e-39 -4.425263e-01
bigcom246       -8.893158e-39 -2.758037e-01
bigcom248       -8.894581e-39 -4.234772e-01
bigcom249       -8.888889e-39 -4.802869e-01
bigcom250       -8.890311e-39 -3.746655e-01
bigcom254       -8.891734e-39 -3.604145e-01
bigcom266       -8.887467e-39 -6.006107e-01
bigcom269       -8.896006e-39 -3.021456e-01
bigcom272       -8.891734e-39 -2.744026e-01
bigcom274       -8.908845e-39 -3.064270e-01
bigcom281       -8.888889e-39 -2.120189e-01
bigcom291       -8.887467e-39 -2.831869e-01
bigcom292       -8.890311e-39 -4.050203e-01
bigcom295       -8.887467e-39 -3.928271e-01
bigcom299        3.279717e-37  2.155970e+00
bigcom301       -8.893158e-39 -3.508587e-01
bigcom306       -8.890311e-39 -3.174170e-01
bigcom309       -8.893158e-39 -4.931784e-01
bigcom314       -8.888889e-39 -2.970842e-01
bigcom321       -8.898856e-39 -2.570562e-01
bigcom341       -8.888889e-39 -3.567763e-01
bigcom350        0.000000e+00  0.000000e+00
bigcom353       -8.888889e-39 -1.692274e-01
bigcom359       -8.890311e-39 -6.528842e-01
bigcom363       -8.888889e-39 -9.421617e-02
bigcom365       -8.888889e-39 -6.683435e-01
bigcom385       -8.893158e-39 -4.474783e-01
bigcom386       -8.888889e-39 -1.784045e-01
bigcom408       -8.894581e-39 -4.990293e-01
bigcom412       -8.893158e-39 -2.945867e-01
bigcom480       -8.891734e-39 -2.215439e-01
spin_vertex     -8.904918e-40  9.150732e-02
membership_s1    6.024944e-39  1.157892e-01
membership_s3   -8.911703e-39 -4.582355e-01
membership_s4   -1.857775e-39  7.802560e-02
membership_s5   -4.939096e-39 -1.025626e-01
membership_s6   -8.659144e-39 -1.229416e-01
membership_s7   -6.296134e-39 -1.671019e-01
membership_s8   -8.901707e-39 -4.652305e-01
membership_s9   -8.907416e-39 -4.107469e-01
membership_s11  -8.900281e-39 -4.039804e-01
membership_s12  -8.897430e-39 -3.122451e-01
membership_s14   1.932887e-37  1.287240e+00
membership_s15   1.016837e-38  3.366870e-01
membership_s16  -8.898856e-39 -4.104402e-01
membership_s17  -8.897430e-39 -3.774425e-01
membership_s18  -8.947585e-39 -2.991187e-01
membership_s20  -8.893158e-39 -3.409710e-01
membership_s21  -9.518291e-40  8.635701e-02
membership_s22  -8.913133e-39 -3.008776e-01
membership_s24  -8.914563e-39 -8.792951e-01
membership_s25  -8.900281e-39 -4.306682e-01
membership_s26  -8.910274e-39 -5.174368e-01
membership_s27  -1.480996e-39 -1.488509e-01
membership_s28  -8.907416e-39 -4.800814e-01
membership_s30   1.083617e-38  2.012071e-01
membership_s31  -3.474437e-39 -6.047821e-02
membership_s32   2.639332e-38  5.873105e-01
membership_s33  -8.894581e-39 -3.166464e-01
membership_s36  -1.022746e-38 -3.417169e-01
membership_s37  -8.980853e-39 -3.325570e-01
V1               1.197836e-38  6.067380e-02
V2               1.009117e-39 -3.156239e-01
pdi              2.293973e-37 -9.929189e+02
adhesion        -4.583263e-43 -2.495250e-06
cohesion         9.146331e-43  4.734372e-06
inner            2.864124e-43 -3.417425e-06
outer            3.794072e-43 -9.224433e-08
ioratio          8.441948e-39  1.735244e-01
comsize          3.003927e-42  8.082929e-05
[1] "Dataset: low_TnotC Model GBM, run: 6 of 10 2015-06-22 18:37:35"
Iter   TrainDeviance   ValidDeviance   StepSize   Improve
     1        0.0927            -nan     0.0100   -0.0001
     2        0.0913            -nan     0.0100    0.0001
     3        0.0902            -nan     0.0100    0.0002
     4        0.0888            -nan     0.0100   -0.0000
     5        0.0877            -nan     0.0100    0.0000
     6        0.0865            -nan     0.0100    0.0002
     7        0.0852            -nan     0.0100    0.0002
     8        0.0844            -nan     0.0100   -0.0000
     9        0.0834            -nan     0.0100    0.0000
    10        0.0824            -nan     0.0100    0.0000
    20        0.0734            -nan     0.0100    0.0001
    40        0.0629            -nan     0.0100   -0.0000
    44        0.0611            -nan     0.0100   -0.0000

[1] "GBM variable coefficients"
                            var     rel.inf
ratio5                   ratio5 12.93315334
pagerank               pagerank  8.53671245
outer                     outer  6.74602276
comsize                 comsize  6.60907335
fourth                   fourth  3.95873759
ratio2                   ratio2  3.75898982
orbit18                 orbit18  3.75049050
V1                           V1  2.83766307
membership_s32   membership_s32  2.52350509
inner                     inner  2.34606975
trans                     trans  2.04989066
orbit27                 orbit27  1.95051803
orbit36                 orbit36  1.86016219
orbit38                 orbit38  1.79760631
bet                         bet  1.78570522
ioratio                 ioratio  1.76396303
selfinter             selfinter  1.74007063
V2                           V2  1.53231870
graph6                   graph6  1.45089178
membership_s30   membership_s30  1.31220399
orbit35                 orbit35  1.28281342
graph20                 graph20  1.20382977
adhesion               adhesion  1.17093790
cohesion               cohesion  1.14514526
spin_vertex         spin_vertex  1.05231051
orbit21                 orbit21  1.03780848
walktrap_vertex walktrap_vertex  1.02628660
orbit45                 orbit45  0.99479101
third                     third  0.92087511
orbit16                 orbit16  0.87076092
graph13                 graph13  0.84988944
orbit28                 orbit28  0.83273631
sixth                     sixth  0.66666650
graph16                 graph16  0.62358174
orbit10                 orbit10  0.61862500
ratio3                   ratio3  0.60208413
knn                         knn  0.59232212
orbit32                 orbit32  0.56555023
graph12                 graph12  0.56272431
graph10                 graph10  0.50906465
orbit41                 orbit41  0.49119441
graph5                   graph5  0.47095445
coreness               coreness  0.46393241
graph21                 graph21  0.46048463
graph15                 graph15  0.45500240
upto_second         upto_second  0.45253990
orbit62                 orbit62  0.43834960
orbit4                   orbit4  0.41024965
ratio6                   ratio6  0.38935898
bigcom26               bigcom26  0.37222755
ratio1                   ratio1  0.34374787
bigcom3                 bigcom3  0.33581300
membership_s15   membership_s15  0.33239705
graph14                 graph14  0.32510687
orbit37                 orbit37  0.30631582
orbit49                 orbit49  0.30620479
orbit20                 orbit20  0.30183193
orbit39                 orbit39  0.28944497
graph23                 graph23  0.28888111
graph17                 graph17  0.28719970
graph4                   graph4  0.27583545
graph3                   graph3  0.27057324
ratio4                   ratio4  0.26611428
constraint           constraint  0.23147744
graph19                 graph19  0.21638211
orbit67                 orbit67  0.20028604
orbit15                 orbit15  0.18466944
graph11                 graph11  0.18381263
graph26                 graph26  0.18261825
hubscore               hubscore  0.15401823
orbit50                 orbit50  0.15363741
upto_fifth           upto_fifth  0.15093589
graph9                   graph9  0.14502943
orbit5                   orbit5  0.14454156
orbit51                 orbit51  0.13580730
fifth                     fifth  0.11092503
orbit17                 orbit17  0.11041819
membership_s4     membership_s4  0.10177279
orbit30                 orbit30  0.07262722
graph1                   graph1  0.07037863
graph2                   graph2  0.06454942
orbit66                 orbit66  0.05669239
orbit56                 orbit56  0.05577228
orbit64                 orbit64  0.05393042
orbit48                 orbit48  0.05379067
orbit29                 orbit29  0.05255436
graph22                 graph22  0.05118122
upto_sixth           upto_sixth  0.05060717
orbit53                 orbit53  0.04991358
upto_fourth         upto_fourth  0.04960650
membership_s7     membership_s7  0.04369442
bigcom22               bigcom22  0.04221105
orbit46                 orbit46  0.03962812
orbit23                 orbit23  0.03699261
membership_s27   membership_s27  0.02338164
membership_s31   membership_s31  0.01984484
graph0                   graph0  0.00000000
graph7                   graph7  0.00000000
graph8                   graph8  0.00000000
graph18                 graph18  0.00000000
graph24                 graph24  0.00000000
graph25                 graph25  0.00000000
graph27                 graph27  0.00000000
graph28                 graph28  0.00000000
graph29                 graph29  0.00000000
orbit0                   orbit0  0.00000000
orbit1                   orbit1  0.00000000
orbit2                   orbit2  0.00000000
orbit3                   orbit3  0.00000000
orbit6                   orbit6  0.00000000
orbit7                   orbit7  0.00000000
orbit8                   orbit8  0.00000000
orbit9                   orbit9  0.00000000
orbit11                 orbit11  0.00000000
orbit12                 orbit12  0.00000000
orbit13                 orbit13  0.00000000
orbit14                 orbit14  0.00000000
orbit19                 orbit19  0.00000000
orbit22                 orbit22  0.00000000
orbit24                 orbit24  0.00000000
orbit25                 orbit25  0.00000000
orbit26                 orbit26  0.00000000
orbit31                 orbit31  0.00000000
orbit33                 orbit33  0.00000000
orbit34                 orbit34  0.00000000
orbit40                 orbit40  0.00000000
orbit42                 orbit42  0.00000000
orbit43                 orbit43  0.00000000
orbit44                 orbit44  0.00000000
orbit47                 orbit47  0.00000000
orbit52                 orbit52  0.00000000
orbit54                 orbit54  0.00000000
orbit55                 orbit55  0.00000000
orbit57                 orbit57  0.00000000
orbit58                 orbit58  0.00000000
orbit59                 orbit59  0.00000000
orbit60                 orbit60  0.00000000
orbit61                 orbit61  0.00000000
orbit63                 orbit63  0.00000000
orbit65                 orbit65  0.00000000
orbit68                 orbit68  0.00000000
orbit69                 orbit69  0.00000000
orbit70                 orbit70  0.00000000
orbit71                 orbit71  0.00000000
orbit72                 orbit72  0.00000000
AP                           AP  0.00000000
ecc                         ecc  0.00000000
eccrad                   eccrad  0.00000000
close                     close  0.00000000
evcent                   evcent  0.00000000
first                     first  0.00000000
upto_third           upto_third  0.00000000
second                   second  0.00000000
bigcom1                 bigcom1  0.00000000
bigcom2                 bigcom2  0.00000000
bigcom4                 bigcom4  0.00000000
bigcom6                 bigcom6  0.00000000
bigcom8                 bigcom8  0.00000000
bigcom9                 bigcom9  0.00000000
bigcom11               bigcom11  0.00000000
bigcom13               bigcom13  0.00000000
bigcom15               bigcom15  0.00000000
bigcom16               bigcom16  0.00000000
bigcom21               bigcom21  0.00000000
bigcom24               bigcom24  0.00000000
bigcom28               bigcom28  0.00000000
bigcom30               bigcom30  0.00000000
bigcom31               bigcom31  0.00000000
bigcom32               bigcom32  0.00000000
bigcom33               bigcom33  0.00000000
bigcom34               bigcom34  0.00000000
bigcom36               bigcom36  0.00000000
bigcom37               bigcom37  0.00000000
bigcom38               bigcom38  0.00000000
bigcom39               bigcom39  0.00000000
bigcom40               bigcom40  0.00000000
bigcom43               bigcom43  0.00000000
bigcom44               bigcom44  0.00000000
bigcom46               bigcom46  0.00000000
bigcom47               bigcom47  0.00000000
bigcom49               bigcom49  0.00000000
bigcom50               bigcom50  0.00000000
bigcom51               bigcom51  0.00000000
bigcom52               bigcom52  0.00000000
bigcom54               bigcom54  0.00000000
bigcom56               bigcom56  0.00000000
bigcom62               bigcom62  0.00000000
bigcom66               bigcom66  0.00000000
bigcom68               bigcom68  0.00000000
bigcom69               bigcom69  0.00000000
bigcom71               bigcom71  0.00000000
bigcom72               bigcom72  0.00000000
bigcom73               bigcom73  0.00000000
bigcom74               bigcom74  0.00000000
bigcom75               bigcom75  0.00000000
bigcom76               bigcom76  0.00000000
bigcom77               bigcom77  0.00000000
bigcom79               bigcom79  0.00000000
bigcom80               bigcom80  0.00000000
bigcom82               bigcom82  0.00000000
bigcom83               bigcom83  0.00000000
bigcom84               bigcom84  0.00000000
bigcom85               bigcom85  0.00000000
bigcom87               bigcom87  0.00000000
bigcom89               bigcom89  0.00000000
bigcom91               bigcom91  0.00000000
bigcom92               bigcom92  0.00000000
bigcom93               bigcom93  0.00000000
bigcom96               bigcom96  0.00000000
bigcom97               bigcom97  0.00000000
bigcom98               bigcom98  0.00000000
bigcom99               bigcom99  0.00000000
bigcom101             bigcom101  0.00000000
bigcom104             bigcom104  0.00000000
bigcom106             bigcom106  0.00000000
bigcom109             bigcom109  0.00000000
bigcom113             bigcom113  0.00000000
bigcom116             bigcom116  0.00000000
bigcom120             bigcom120  0.00000000
bigcom123             bigcom123  0.00000000
bigcom126             bigcom126  0.00000000
bigcom127             bigcom127  0.00000000
bigcom137             bigcom137  0.00000000
bigcom139             bigcom139  0.00000000
bigcom140             bigcom140  0.00000000
bigcom143             bigcom143  0.00000000
bigcom145             bigcom145  0.00000000
bigcom146             bigcom146  0.00000000
bigcom147             bigcom147  0.00000000
bigcom149             bigcom149  0.00000000
bigcom153             bigcom153  0.00000000
bigcom154             bigcom154  0.00000000
bigcom156             bigcom156  0.00000000
bigcom157             bigcom157  0.00000000
bigcom158             bigcom158  0.00000000
bigcom160             bigcom160  0.00000000
bigcom161             bigcom161  0.00000000
bigcom162             bigcom162  0.00000000
bigcom164             bigcom164  0.00000000
bigcom166             bigcom166  0.00000000
bigcom167             bigcom167  0.00000000
bigcom171             bigcom171  0.00000000
bigcom173             bigcom173  0.00000000
bigcom175             bigcom175  0.00000000
bigcom176             bigcom176  0.00000000
bigcom177             bigcom177  0.00000000
bigcom178             bigcom178  0.00000000
bigcom180             bigcom180  0.00000000
bigcom181             bigcom181  0.00000000
bigcom184             bigcom184  0.00000000
bigcom186             bigcom186  0.00000000
bigcom187             bigcom187  0.00000000
bigcom189             bigcom189  0.00000000
bigcom194             bigcom194  0.00000000
bigcom195             bigcom195  0.00000000
bigcom196             bigcom196  0.00000000
bigcom204             bigcom204  0.00000000
bigcom205             bigcom205  0.00000000
bigcom212             bigcom212  0.00000000
bigcom214             bigcom214  0.00000000
bigcom222             bigcom222  0.00000000
bigcom223             bigcom223  0.00000000
bigcom226             bigcom226  0.00000000
bigcom227             bigcom227  0.00000000
bigcom229             bigcom229  0.00000000
bigcom233             bigcom233  0.00000000
bigcom236             bigcom236  0.00000000
bigcom237             bigcom237  0.00000000
bigcom246             bigcom246  0.00000000
bigcom248             bigcom248  0.00000000
bigcom249             bigcom249  0.00000000
bigcom250             bigcom250  0.00000000
bigcom254             bigcom254  0.00000000
bigcom266             bigcom266  0.00000000
bigcom269             bigcom269  0.00000000
bigcom272             bigcom272  0.00000000
bigcom274             bigcom274  0.00000000
bigcom281             bigcom281  0.00000000
bigcom291             bigcom291  0.00000000
bigcom292             bigcom292  0.00000000
bigcom295             bigcom295  0.00000000
bigcom299             bigcom299  0.00000000
bigcom301             bigcom301  0.00000000
bigcom306             bigcom306  0.00000000
bigcom309             bigcom309  0.00000000
bigcom314             bigcom314  0.00000000
bigcom321             bigcom321  0.00000000
bigcom341             bigcom341  0.00000000
bigcom350             bigcom350  0.00000000
bigcom353             bigcom353  0.00000000
bigcom359             bigcom359  0.00000000
bigcom363             bigcom363  0.00000000
bigcom365             bigcom365  0.00000000
bigcom385             bigcom385  0.00000000
bigcom386             bigcom386  0.00000000
bigcom408             bigcom408  0.00000000
bigcom412             bigcom412  0.00000000
bigcom480             bigcom480  0.00000000
membership_s1     membership_s1  0.00000000
membership_s3     membership_s3  0.00000000
membership_s5     membership_s5  0.00000000
membership_s6     membership_s6  0.00000000
membership_s8     membership_s8  0.00000000
membership_s9     membership_s9  0.00000000
membership_s11   membership_s11  0.00000000
membership_s12   membership_s12  0.00000000
membership_s14   membership_s14  0.00000000
membership_s16   membership_s16  0.00000000
membership_s17   membership_s17  0.00000000
membership_s18   membership_s18  0.00000000
membership_s20   membership_s20  0.00000000
membership_s21   membership_s21  0.00000000
membership_s22   membership_s22  0.00000000
membership_s24   membership_s24  0.00000000
membership_s25   membership_s25  0.00000000
membership_s26   membership_s26  0.00000000
membership_s28   membership_s28  0.00000000
membership_s33   membership_s33  0.00000000
membership_s36   membership_s36  0.00000000
membership_s37   membership_s37  0.00000000
pdi                         pdi  0.00000000
[1] "Dataset: low_TnotC Model RF, run: 6 of 10 2015-06-22 18:38:09"
     |      Out-of-bag   |
Tree |      MSE  %Var(y) |
   1 |  0.01723   214.53 |
   2 |  0.01929   240.23 |
   3 |  0.01732   215.69 |
   4 |  0.01513   188.35 |
   5 |  0.01368   170.35 |
   6 |  0.01301   161.97 |
   7 |  0.01214   151.13 |
   8 |  0.01151   143.29 |
   9 |  0.01104   137.49 |
  10 |  0.01086   135.20 |
  11 |  0.01063   132.30 |
  12 |  0.01037   129.07 |
  13 |  0.01021   127.12 |
  14 |  0.01023   127.34 |
  15 |  0.01012   125.97 |
  16 |  0.01001   124.67 |
  17 | 0.009858   122.75 |
  18 | 0.009853   122.68 |
  19 | 0.009851   122.67 |
  20 |  0.00983   122.41 |
  21 | 0.009747   121.37 |
  22 | 0.009667   120.37 |
  23 | 0.009646   120.12 |
  24 | 0.009561   119.05 |
  25 | 0.009585   119.35 |
  26 | 0.009514   118.47 |
  27 |   0.0095   118.30 |
  28 | 0.009425   117.36 |
  29 | 0.009385   116.86 |
  30 | 0.009415   117.23 |
  31 |  0.00937   116.68 |
  32 | 0.009337   116.26 |
  33 | 0.009323   116.09 |
  34 | 0.009264   115.36 |
  35 | 0.009245   115.12 |
  36 | 0.009215   114.74 |
  37 |   0.0092   114.56 |
  38 | 0.009165   114.12 |
  39 | 0.009142   113.83 |
  40 | 0.009138   113.78 |
  41 | 0.009134   113.73 |
  42 | 0.009081   113.08 |
  43 | 0.009067   112.90 |
  44 |  0.00907   112.94 |
  45 | 0.009075   113.00 |
  46 | 0.009057   112.78 |
  47 | 0.009062   112.84 |
  48 | 0.009047   112.65 |
  49 |  0.00906   112.81 |
  50 | 0.009047   112.65 |
  51 | 0.009029   112.42 |
  52 |  0.00901   112.19 |
  53 | 0.008984   111.87 |
  54 | 0.008986   111.89 |
  55 | 0.008981   111.83 |
  56 | 0.008969   111.68 |
  57 | 0.008965   111.63 |
  58 |  0.00897   111.69 |
  59 | 0.008939   111.31 |
  60 |  0.00894   111.32 |
  61 | 0.008943   111.36 |
  62 |  0.00894   111.31 |
  63 | 0.008924   111.12 |
  64 | 0.008945   111.39 |
  65 | 0.008929   111.18 |
  66 | 0.008927   111.16 |
  67 | 0.008928   111.17 |
  68 | 0.008906   110.89 |
  69 | 0.008905   110.89 |
  70 | 0.008891   110.71 |
  71 | 0.008902   110.85 |
  72 | 0.008912   110.96 |
  73 | 0.008899   110.81 |
  74 | 0.008902   110.85 |
  75 | 0.008905   110.89 |
  76 | 0.008903   110.86 |
  77 | 0.008897   110.78 |
  78 | 0.008907   110.91 |
  79 | 0.008906   110.89 |
  80 | 0.008896   110.78 |
  81 | 0.008874   110.49 |
  82 | 0.008868   110.42 |
  83 | 0.008863   110.36 |
  84 | 0.008864   110.38 |
  85 | 0.008855   110.26 |
  86 | 0.008855   110.26 |
  87 | 0.008853   110.23 |
  88 | 0.008848   110.17 |
  89 | 0.008833   109.99 |
  90 | 0.008814   109.75 |
  91 |  0.00883   109.95 |
  92 |  0.00882   109.83 |
  93 | 0.008821   109.83 |
  94 | 0.008821   109.84 |
  95 | 0.008817   109.79 |
  96 | 0.008816   109.78 |
  97 | 0.008816   109.77 |
  98 | 0.008804   109.62 |
  99 | 0.008797   109.54 |
 100 | 0.008789   109.44 |
[1] "Random Forest variable coefficients"
                      %IncMSE IncNodePurity
graph0           5.270540e-05  4.466071e-02
graph1           2.335909e-03  4.213593e-01
graph2           4.393629e-05  5.878883e-02
graph3           9.091156e-04  2.070483e-01
graph4           6.881747e-03  2.409754e-01
graph5           3.319110e-04  1.818476e-01
graph6           2.051211e-03  2.658734e-01
graph7           2.013427e-04  1.698054e-01
graph8           0.000000e+00  8.333333e-03
graph9           1.667664e-03  1.747204e-01
graph10          1.437243e-03  3.083548e-01
graph11          4.972038e-03  2.372282e-01
graph12          6.542925e-04  2.344939e-01
graph13          1.833599e-03  2.691916e-01
graph14          1.683975e-03  2.068211e-01
graph15          1.697493e-03  1.566810e-01
graph16          4.188031e-03  2.856544e-01
graph17          1.498877e-03  1.820147e-01
graph18          1.121203e-04  1.101313e-01
graph19          1.279395e-03  1.698453e-01
graph20          2.059227e-04  1.418866e-01
graph21          6.869260e-04  2.418653e-01
graph22          3.238745e-04  1.420723e-01
graph23          8.102895e-04  2.095636e-01
graph24          6.803894e-04  7.303366e-02
graph25          2.117364e-04  1.515676e-01
graph26          1.551066e-04  2.435987e-02
graph27          0.000000e+00  2.168404e-21
graph28          0.000000e+00  9.090909e-03
graph29          0.000000e+00  0.000000e+00
orbit0           4.659499e-05  4.599260e-02
orbit1           1.984696e-03  2.291145e-01
orbit2           2.608113e-04  7.206054e-02
orbit3           1.102195e-05  3.158842e-02
orbit4           4.951260e-04  4.199681e-01
orbit5           3.010419e-04  2.045916e-01
orbit6           4.792654e-03  3.299918e-01
orbit7           1.400739e-05  2.472569e-02
orbit8           5.673512e-04  2.665837e-01
orbit9           1.650503e-03  2.458262e-01
orbit10          8.330715e-04  1.699690e-01
orbit11          4.463835e-05  8.855670e-02
orbit12          2.131223e-05  9.215695e-02
orbit13          1.760957e-05  8.068647e-02
orbit14          0.000000e+00  8.333333e-03
orbit15          4.719034e-04  2.016513e-01
orbit16          4.994493e-04  2.200130e-01
orbit17          6.504734e-04  2.783545e-01
orbit18          3.711465e-03  1.039987e+00
orbit19          2.441052e-03  9.984965e-02
orbit20          2.968373e-04  2.344775e-01
orbit21          3.375072e-04  1.270757e-01
orbit22          9.069060e-03  3.483041e-01
orbit23          3.068966e-05  1.812552e-02
orbit24          3.803228e-03  3.592553e-01
orbit25          1.131809e-03  1.352556e-01
orbit26          5.742681e-04  1.206869e-01
orbit27          2.471143e-03  3.235486e-01
orbit28          8.717247e-04  3.633473e-01
orbit29          6.289767e-04  1.476984e-01
orbit30          7.862990e-04  1.628963e-01
orbit31          8.952061e-04  2.257776e-01
orbit32          8.053536e-04  1.901058e-01
orbit33          4.308488e-06  1.582633e-03
orbit34          7.496624e-04  2.540698e-01
orbit35          5.045794e-03  3.130936e-01
orbit36          2.949640e-04  4.282044e-01
orbit37          5.106573e-04  6.200556e-02
orbit38          1.754775e-04  2.522703e-01
orbit39          9.177432e-04  2.031835e-01
orbit40          8.447433e-05  7.138609e-02
orbit41          2.834560e-05  7.313430e-02
orbit42          2.827124e-04  9.305655e-02
orbit43          2.583431e-05  4.992305e-02
orbit44          0.000000e+00  0.000000e+00
orbit45          4.163540e-03  3.439237e-01
orbit46          2.080322e-04  1.890967e-01
orbit47          4.409916e-04  1.095793e-01
orbit48          1.954984e-04  1.094019e-01
orbit49          2.981328e-04  2.100868e-01
orbit50          3.777812e-04  1.131718e-01
orbit51          3.662955e-04  1.452581e-01
orbit52          1.623346e-03  1.294388e-01
orbit53          6.509988e-05  1.919127e-01
orbit54          1.814817e-05  7.849655e-02
orbit55          0.000000e+00  9.757820e-21
orbit56          1.131507e-03  1.023741e-01
orbit57          0.000000e+00  1.600000e-02
orbit58          0.000000e+00  2.168404e-21
orbit59          1.826602e-03  4.184750e-02
orbit60          3.506731e-05  4.404094e-02
orbit61          4.378284e-06  1.767136e-02
orbit62          2.930778e-04  9.220831e-02
orbit63          1.048075e-05  1.504396e-01
orbit64         -3.417073e-06  9.087600e-02
orbit65          5.602043e-05  1.074557e-03
orbit66         -6.732844e-06  4.404232e-02
orbit67          2.420995e-07  7.191801e-02
orbit68          0.000000e+00  1.192622e-20
orbit69          0.000000e+00  0.000000e+00
orbit70          0.000000e+00  6.938894e-20
orbit71          0.000000e+00  0.000000e+00
orbit72          0.000000e+00  0.000000e+00
AP              -2.406892e-06  6.788655e-02
bet              6.758391e-04  6.103583e-01
ecc              1.571720e-04  7.000180e-02
eccrad          -6.738490e-06  2.536377e-02
close            1.567033e-03  3.174257e-01
constraint       4.953473e-04  2.854633e-01
coreness         8.990272e-04  3.357593e-01
knn              2.830564e-03  2.727690e-01
hubscore         1.821105e-03  2.610657e-01
pagerank         3.004024e-03  1.922653e+00
trans            6.941035e-05  3.133169e-01
evcent           1.379853e-03  2.605894e-01
first            2.120427e-04  3.703785e-02
upto_second      1.524500e-03  3.463503e-01
upto_third       3.608714e-04  1.759922e-01
upto_fourth      1.774497e-03  3.418953e-01
upto_fifth       3.045323e-03  3.735883e-01
upto_sixth       2.638563e-03  2.933994e-01
second           1.916535e-03  3.006721e-01
third            2.547693e-03  3.291520e-01
fourth           6.333434e-03  7.449300e-01
fifth            1.973021e-03  4.204462e-01
sixth            2.060408e-03  4.143915e-01
ratio1           5.191019e-04  2.877816e-01
ratio2           4.702149e-03  9.872874e-01
ratio3           4.088860e-03  6.009821e-01
ratio4           3.395779e-03  4.458653e-01
ratio5           4.533641e-03  2.432727e+00
ratio6           1.101616e-03  3.563140e-01
selfinter        1.308370e-03  2.812481e-01
walktrap_vertex  3.639417e-05  1.183068e-01
bigcom1          0.000000e+00  6.805556e-03
bigcom2          0.000000e+00  0.000000e+00
bigcom3          8.453245e-05  1.194980e-01
bigcom4          7.744832e-05  5.096164e-02
bigcom6          0.000000e+00  0.000000e+00
bigcom8          0.000000e+00  5.551115e-19
bigcom9          0.000000e+00  7.480995e-20
bigcom11         0.000000e+00  0.000000e+00
bigcom13         0.000000e+00  0.000000e+00
bigcom15         0.000000e+00  0.000000e+00
bigcom16         0.000000e+00  0.000000e+00
bigcom21         0.000000e+00  6.505213e-21
bigcom22         2.774492e-04  1.651830e-02
bigcom24         0.000000e+00  0.000000e+00
bigcom26         3.937444e-05  1.872066e-01
bigcom28        -1.398483e-08  4.144846e-02
bigcom30         7.169014e-06  1.363996e-01
bigcom31         0.000000e+00  0.000000e+00
bigcom32         0.000000e+00  0.000000e+00
bigcom33         0.000000e+00  0.000000e+00
bigcom34         0.000000e+00  0.000000e+00
bigcom36         0.000000e+00  0.000000e+00
bigcom37         0.000000e+00  1.110223e-18
bigcom38         0.000000e+00  0.000000e+00
bigcom39         0.000000e+00  0.000000e+00
bigcom40         0.000000e+00  1.084202e-20
bigcom43         0.000000e+00  0.000000e+00
bigcom44         0.000000e+00  1.084202e-21
bigcom46         0.000000e+00  0.000000e+00
bigcom47         0.000000e+00  0.000000e+00
bigcom49         0.000000e+00  0.000000e+00
bigcom50         0.000000e+00  0.000000e+00
bigcom51         0.000000e+00  0.000000e+00
bigcom52         0.000000e+00  0.000000e+00
bigcom54         0.000000e+00  0.000000e+00
bigcom56         0.000000e+00  0.000000e+00
bigcom62         0.000000e+00  5.551115e-19
bigcom66         0.000000e+00  0.000000e+00
bigcom68         0.000000e+00  0.000000e+00
bigcom69         0.000000e+00  0.000000e+00
bigcom71         0.000000e+00  0.000000e+00
bigcom72         0.000000e+00  0.000000e+00
bigcom73         0.000000e+00  0.000000e+00
bigcom74         0.000000e+00  0.000000e+00
bigcom75         0.000000e+00  0.000000e+00
bigcom76         0.000000e+00  0.000000e+00
bigcom77         0.000000e+00  0.000000e+00
bigcom79         0.000000e+00  0.000000e+00
bigcom80         0.000000e+00  8.673617e-21
bigcom82         0.000000e+00  0.000000e+00
bigcom83         0.000000e+00  0.000000e+00
bigcom84         0.000000e+00  0.000000e+00
bigcom85         0.000000e+00  8.673617e-21
bigcom87         0.000000e+00  0.000000e+00
bigcom89         0.000000e+00  8.673617e-21
bigcom91         0.000000e+00  0.000000e+00
bigcom92         0.000000e+00  0.000000e+00
bigcom93         0.000000e+00  4.336809e-21
bigcom96         0.000000e+00  0.000000e+00
bigcom97         0.000000e+00  0.000000e+00
bigcom98         0.000000e+00  1.040834e-19
bigcom99         0.000000e+00  0.000000e+00
bigcom101        5.302793e-05  4.206758e-01
bigcom104       -4.394480e-05  1.903782e-01
bigcom106        0.000000e+00  0.000000e+00
bigcom109        0.000000e+00  0.000000e+00
bigcom113        0.000000e+00  1.040834e-19
bigcom116        0.000000e+00  0.000000e+00
bigcom120        0.000000e+00  0.000000e+00
bigcom123        0.000000e+00  0.000000e+00
bigcom126        0.000000e+00  3.469447e-20
bigcom127        0.000000e+00  0.000000e+00
bigcom137        0.000000e+00  0.000000e+00
bigcom139        0.000000e+00  0.000000e+00
bigcom140        0.000000e+00  0.000000e+00
bigcom143        0.000000e+00  0.000000e+00
bigcom145        0.000000e+00  0.000000e+00
bigcom146        0.000000e+00  0.000000e+00
bigcom147        0.000000e+00  0.000000e+00
bigcom149        0.000000e+00  0.000000e+00
bigcom153        0.000000e+00  4.336809e-21
bigcom154        0.000000e+00  0.000000e+00
bigcom156        0.000000e+00  5.551115e-19
bigcom157        0.000000e+00  0.000000e+00
bigcom158        0.000000e+00  0.000000e+00
bigcom160        0.000000e+00  8.673617e-21
bigcom161        0.000000e+00  0.000000e+00
bigcom162        0.000000e+00  0.000000e+00
bigcom164        0.000000e+00  0.000000e+00
bigcom166        0.000000e+00  5.551115e-19
bigcom167        0.000000e+00  0.000000e+00
bigcom171        0.000000e+00  0.000000e+00
bigcom173        0.000000e+00  0.000000e+00
bigcom175        0.000000e+00  0.000000e+00
bigcom176        0.000000e+00  0.000000e+00
bigcom177        0.000000e+00  6.938894e-20
bigcom178       -2.701024e-05  3.575493e-01
bigcom180        0.000000e+00  0.000000e+00
bigcom181        0.000000e+00  0.000000e+00
bigcom184        0.000000e+00  0.000000e+00
bigcom186        0.000000e+00  0.000000e+00
bigcom187        0.000000e+00  0.000000e+00
bigcom189        0.000000e+00  0.000000e+00
bigcom194        0.000000e+00  0.000000e+00
bigcom195        0.000000e+00  0.000000e+00
bigcom196        0.000000e+00  0.000000e+00
bigcom204        0.000000e+00  0.000000e+00
bigcom205        0.000000e+00  0.000000e+00
bigcom212        0.000000e+00  0.000000e+00
bigcom214        0.000000e+00  0.000000e+00
bigcom222        0.000000e+00  0.000000e+00
bigcom223        0.000000e+00  0.000000e+00
bigcom226        0.000000e+00  0.000000e+00
bigcom227        0.000000e+00  0.000000e+00
bigcom229        0.000000e+00  3.469447e-20
bigcom233        0.000000e+00  0.000000e+00
bigcom236        0.000000e+00  0.000000e+00
bigcom237        0.000000e+00  0.000000e+00
bigcom246        0.000000e+00  0.000000e+00
bigcom248        0.000000e+00  0.000000e+00
bigcom249        0.000000e+00  0.000000e+00
bigcom250        0.000000e+00  0.000000e+00
bigcom254        0.000000e+00  0.000000e+00
bigcom266        0.000000e+00  0.000000e+00
bigcom269        0.000000e+00  0.000000e+00
bigcom272        0.000000e+00  0.000000e+00
bigcom274        0.000000e+00  0.000000e+00
bigcom281        0.000000e+00  0.000000e+00
bigcom291        0.000000e+00  0.000000e+00
bigcom292        0.000000e+00  0.000000e+00
bigcom295        0.000000e+00  0.000000e+00
bigcom299       -6.899731e-06  7.387445e-01
bigcom301        0.000000e+00  0.000000e+00
bigcom306        0.000000e+00  0.000000e+00
bigcom309        0.000000e+00  0.000000e+00
bigcom314        0.000000e+00  0.000000e+00
bigcom321        0.000000e+00  0.000000e+00
bigcom341        0.000000e+00  0.000000e+00
bigcom350        0.000000e+00  1.084202e-21
bigcom353        0.000000e+00  0.000000e+00
bigcom359        0.000000e+00  0.000000e+00
bigcom363        0.000000e+00  0.000000e+00
bigcom365        0.000000e+00  0.000000e+00
bigcom385        0.000000e+00  0.000000e+00
bigcom386        0.000000e+00  0.000000e+00
bigcom408        0.000000e+00  0.000000e+00
bigcom412        0.000000e+00  0.000000e+00
bigcom480        0.000000e+00  0.000000e+00
spin_vertex      5.431742e-05  3.138223e-01
membership_s1    1.839765e-05  5.169667e-02
membership_s3    0.000000e+00  5.637851e-20
membership_s4    9.753536e-05  8.159866e-02
membership_s5    2.471475e-05  1.752489e-01
membership_s6    1.179547e-05  2.828627e-02
membership_s7    1.898636e-06  1.016632e-01
membership_s8    0.000000e+00  0.000000e+00
membership_s9    0.000000e+00  0.000000e+00
membership_s11   0.000000e+00  0.000000e+00
membership_s12   0.000000e+00  0.000000e+00
membership_s14  -1.099242e-05  2.600835e-01
membership_s15   1.022322e-04  2.528434e-01
membership_s16   0.000000e+00  0.000000e+00
membership_s17   0.000000e+00  0.000000e+00
membership_s18   0.000000e+00  0.000000e+00
membership_s20   0.000000e+00  0.000000e+00
membership_s21   2.366397e-05  1.044165e-01
membership_s22   0.000000e+00  2.775558e-19
membership_s24   8.673027e-06  2.222222e-02
membership_s25   0.000000e+00  0.000000e+00
membership_s26   0.000000e+00  3.252607e-21
membership_s27   1.499531e-05  1.794885e-02
membership_s28   0.000000e+00  0.000000e+00
membership_s30   6.441595e-05  1.291047e-01
membership_s31   1.000745e-04  2.812792e-02
membership_s32   3.414209e-04  7.345578e-01
membership_s33   0.000000e+00  0.000000e+00
membership_s36   0.000000e+00  1.514630e-17
membership_s37   0.000000e+00  2.168404e-21
V1               3.117596e-04  6.631321e-01
V2               1.285472e-03  8.311821e-01
pdi              4.349717e-06  1.525392e-02
adhesion         5.050289e-03  9.649014e-01
cohesion         6.240106e-03  8.935562e-01
inner            3.912160e-03  8.218500e-01
outer            2.667445e-03  2.075419e+00
ioratio          3.744507e-03  6.900766e-01
comsize          3.788860e-03  1.125725e+00
[1] "Dataset: low_TnotC Model GLM, run: 6 of 10 2015-06-22 18:39:59"
[1] "glmnet variable coefficients"
                         [,1]          [,2]
(Intercept)     -4.808191e+00 -7.033755e+00
graph0           1.581560e-39  1.821456e-02
graph1          -2.688230e-42 -1.957755e-05
graph2           1.804828e-39  2.497508e-02
graph3          -5.388639e-44 -5.865999e-07
graph4          -3.147759e-45 -7.717454e-09
graph5           8.685961e-41  3.623953e-04
graph6          -8.177332e-43  2.864817e-06
graph7          -2.858241e-41 -1.043696e-03
graph8          -1.746549e-39 -1.236688e-01
graph9          -7.646232e-46 -8.608084e-09
graph10         -1.029296e-46  2.293377e-11
graph11         -4.882806e-48 -2.294481e-11
graph12         -4.088541e-45  2.076153e-09
graph13         -6.132789e-46 -1.839397e-07
graph14         -7.769763e-46  2.446404e-09
graph15          2.550823e-42  7.203925e-05
graph16         -1.400047e-44  6.417723e-08
graph17         -3.280822e-44 -1.078553e-07
graph18         -5.555818e-43  1.310543e-05
graph19         -1.008223e-43  2.124658e-08
graph20          3.689313e-42  3.589522e-05
graph21          1.487611e-42  3.553341e-05
graph22         -8.667286e-43 -2.789848e-05
graph23         -1.160599e-42 -3.467518e-05
graph24         -1.658917e-42  3.350878e-05
graph25          4.552583e-41 -2.157855e-04
graph26         -1.319684e-41 -1.012103e-04
graph27         -1.723952e-40 -9.937317e-03
graph28         -1.456532e-40 -2.188977e-03
graph29         -6.824284e-39 -1.267410e-01
orbit0           1.581560e-39  1.824603e-02
orbit1          -2.698082e-42 -1.947076e-05
orbit2           3.787326e-40 -8.675200e-03
orbit3           1.804828e-39  2.498866e-02
orbit4          -5.808967e-44 -4.691336e-07
orbit5          -3.917997e-43 -1.515237e-05
orbit6          -3.147761e-45 -7.700768e-09
orbit7           1.794607e-40 -2.142208e-02
orbit8           8.685961e-41  3.775444e-04
orbit9          -1.098450e-42  4.092082e-06
orbit10         -1.272150e-42  3.786043e-06
orbit11          2.647650e-40 -1.681794e-02
orbit12         -2.970474e-41 -1.065309e-03
orbit13          2.332751e-39  2.762238e-02
orbit14         -1.746549e-39 -1.236833e-01
orbit15         -9.040185e-46  5.434991e-09
orbit16          3.192712e-44  2.076939e-07
orbit17         -6.418883e-45 -4.918291e-07
orbit18          4.593708e-46 -3.540510e-09
orbit19         -1.137269e-46  1.786528e-10
orbit20         -1.153142e-45 -2.614012e-08
orbit21          1.181040e-43  3.039315e-06
orbit22         -4.882806e-48 -2.279619e-11
orbit23          3.101294e-40 -2.071988e-02
orbit24         -4.684794e-45  1.177637e-08
orbit25         -7.920923e-45 -4.198884e-08
orbit26         -1.210174e-42 -4.830797e-05
orbit27          1.495851e-44  5.842293e-07
orbit28         -9.069672e-45  1.117861e-05
orbit29         -4.525289e-44 -3.424586e-06
orbit30         -2.874303e-42 -1.831980e-04
orbit31         -9.018382e-46  1.786561e-09
orbit32         -1.657087e-45  2.706911e-08
orbit33         -5.733675e-40 -1.018389e-01
orbit34          2.550823e-42  7.301535e-05
orbit35         -3.131976e-44  1.928816e-07
orbit36          1.564200e-42  1.072442e-05
orbit37          3.498000e-45 -2.192489e-07
orbit38          6.130903e-41  9.912873e-04
orbit39         -6.110048e-44  6.373910e-08
orbit40         -3.265500e-44 -3.268005e-07
orbit41         -3.213045e-42 -1.375335e-04
orbit42          3.216027e-39  1.138900e-01
orbit43         -5.555162e-43  1.318463e-05
orbit44         -4.875760e-39 -2.020133e-01
orbit45         -1.135402e-43  2.010453e-06
orbit46         -2.192536e-43 -2.688855e-05
orbit47         -1.685377e-41 -2.868866e-04
orbit48         -2.188049e-42 -1.434252e-04
orbit49          3.700424e-42  3.657332e-05
orbit50          2.374125e-40  9.453460e-04
orbit51          4.865644e-42  6.566305e-05
orbit52         -9.231702e-43  3.645717e-05
orbit53          6.612250e-41 -1.276165e-04
orbit54         -8.666860e-43 -2.781512e-05
orbit55         -5.321913e-39 -5.518489e-01
orbit56         -1.128821e-42 -3.382974e-05
orbit57         -6.542069e-42 -1.744352e-04
orbit58         -4.426119e-39 -1.552891e-01
orbit59         -1.649821e-42  4.552430e-05
orbit60         -3.900757e-41 -2.099526e-03
orbit61          5.007777e-39  1.296789e-01
orbit62          3.991441e-41 -8.529571e-04
orbit63          6.346854e-40  1.173078e-02
orbit64          1.898840e-40  7.741178e-03
orbit65         -1.393336e-41 -6.579016e-05
orbit66         -6.297388e-41 -1.155130e-03
orbit67          5.627559e-39  2.317681e-01
orbit68         -1.722566e-40 -9.911284e-03
orbit69         -8.192613e-39 -5.414322e-01
orbit70         -1.455435e-40 -2.155717e-03
orbit71         -3.996048e-39 -1.164279e-01
orbit72         -6.824284e-39 -1.266542e-01
AP              -3.256854e-39 -1.480136e-01
bet              1.221344e-44  9.657951e-06
ecc              2.264492e-39  3.470454e-02
eccrad           1.358695e-38  2.078581e-01
close           -4.243252e-38 -1.689951e-01
constraint      -7.957255e-39 -1.956699e-01
coreness         3.084448e-39  5.188687e-02
knn             -5.521203e-42 -5.184380e-05
hubscore        -2.082422e-37  1.735254e+00
pagerank        -1.195723e-38 -8.406622e-01
trans            1.126339e-38  3.069441e-01
evcent          -2.099491e-37  1.738338e+00
first            1.581560e-39  1.818437e-02
upto_second     -2.888011e-42 -1.884076e-05
upto_third      -4.053126e-43 -2.813613e-07
upto_fourth     -3.543590e-43 -4.964149e-06
upto_fifth       2.935134e-43  1.632012e-05
upto_sixth       1.117811e-42  5.289456e-05
second          -2.896087e-42 -1.896311e-05
third           -3.642979e-43  1.093312e-06
fourth           3.445886e-43 -6.926221e-06
fifth            6.592293e-43  1.228907e-05
sixth           -2.110075e-43 -1.399973e-05
ratio1          -5.583792e-42 -5.124389e-05
ratio2           1.316220e-41  4.988836e-04
ratio3           6.384105e-42  4.499037e-04
ratio4          -1.289961e-41 -3.656148e-04
ratio5          -9.558522e-42 -1.748025e-04
ratio6          -6.679088e-43 -2.020732e-05
selfinter        2.313941e-38  3.750979e-01
walktrap_vertex -2.166284e-39 -1.399193e-01
bigcom1         -8.786483e-39 -3.169369e-01
bigcom2         -8.188706e-39 -2.941762e-01
bigcom3          9.563263e-39  2.768201e-01
bigcom4          1.719442e-39  5.384017e-02
bigcom6          0.000000e+00  0.000000e+00
bigcom8         -8.306216e-39 -2.931596e-01
bigcom9         -8.217443e-39 -3.317523e-01
bigcom11        -8.191310e-39 -3.826075e-01
bigcom13        -8.199133e-39 -4.357190e-01
bigcom15        -8.205663e-39 -2.514283e-01
bigcom16        -8.187405e-39 -4.017500e-01
bigcom21        -8.231887e-39 -5.438026e-01
bigcom22         3.216591e-39 -3.374097e-02
bigcom24        -8.183503e-39 -2.466937e-01
bigcom26         2.802129e-38  4.635839e-01
bigcom28         2.270063e-39  5.352798e-02
bigcom30         1.923470e-38  6.214308e-02
bigcom31        -8.180904e-39 -4.396339e-01
bigcom32        -8.192613e-39 -4.145723e-01
bigcom33        -8.182203e-39 -2.478235e-01
bigcom34        -8.184803e-39 -3.257743e-01
bigcom36        -8.190008e-39 -7.268676e-01
bigcom37        -8.182203e-39 -1.957677e-01
bigcom38        -8.195220e-39 -3.809748e-01
bigcom39        -8.191310e-39 -3.124100e-01
bigcom40        -5.593972e-39 -2.045769e-01
bigcom43        -8.186104e-39 -2.483124e-01
bigcom44        -8.283510e-39 -3.381915e-01
bigcom46        -8.192613e-39 -3.643978e-01
bigcom47        -8.187405e-39 -3.567024e-01
bigcom49        -8.187405e-39 -4.000460e-01
bigcom50        -8.188706e-39 -4.426087e-01
bigcom51        -8.183503e-39 -3.141606e-01
bigcom52        -8.182203e-39 -4.560898e-01
bigcom54        -8.180904e-39 -2.680270e-01
bigcom56        -8.184803e-39 -2.693891e-01
bigcom62        -8.180904e-39 -3.931572e-01
bigcom66        -8.184803e-39 -4.440243e-01
bigcom68        -8.182203e-39 -2.791911e-01
bigcom69        -8.188706e-39 -4.433045e-01
bigcom71        -8.197828e-39 -2.388031e-01
bigcom72        -8.186104e-39 -2.682693e-01
bigcom73        -8.183503e-39 -2.897016e-01
bigcom74        -8.184803e-39 -3.805115e-01
bigcom75        -8.180904e-39 -3.005873e-01
bigcom76        -8.184803e-39 -3.297953e-01
bigcom77        -8.183503e-39 -5.250684e-01
bigcom79        -8.183503e-39 -5.505137e-01
bigcom80        -8.183503e-39 -4.424300e-01
bigcom82        -8.184803e-39 -6.587291e-01
bigcom83        -8.182203e-39 -2.598208e-01
bigcom84        -8.180904e-39 -4.522584e-01
bigcom85        -8.187405e-39 -5.117664e-01
bigcom87        -8.186104e-39 -3.343959e-01
bigcom89        -8.183503e-39 -4.493257e-01
bigcom91        -8.182203e-39 -4.916105e-01
bigcom92        -8.193916e-39 -4.144668e-01
bigcom93        -8.183503e-39 -2.934545e-01
bigcom96        -8.180904e-39 -6.057722e-01
bigcom97        -8.187405e-39 -5.170705e-01
bigcom98        -8.183503e-39 -6.233987e-01
bigcom99        -8.184803e-39 -4.305047e-01
bigcom101        1.362733e-37  1.995991e+00
bigcom104        8.379539e-38  1.106264e+00
bigcom106       -8.184803e-39 -3.925170e-01
bigcom109       -8.183503e-39 -3.341036e-01
bigcom113       -8.186104e-39 -6.772566e-01
bigcom116       -8.192613e-39 -2.952322e-01
bigcom120       -8.182203e-39 -4.560146e-01
bigcom123       -8.184803e-39 -3.933533e-01
bigcom126       -8.182203e-39 -4.351160e-01
bigcom127       -8.180904e-39 -2.113601e-01
bigcom137       -8.183503e-39 -3.882739e-01
bigcom139       -8.180904e-39 -3.955357e-01
bigcom140       -8.183503e-39 -4.709322e-01
bigcom143       -8.183503e-39 -4.670994e-01
bigcom145       -8.183503e-39 -3.265715e-01
bigcom146       -8.184803e-39 -2.211897e-01
bigcom147       -8.183503e-39 -4.124827e-01
bigcom149       -8.179605e-39 -5.960612e-02
bigcom153       -8.187405e-39 -3.574898e-01
bigcom154       -8.190008e-39 -2.591358e-01
bigcom156       -8.180904e-39 -3.437878e-01
bigcom157       -8.180904e-39 -1.874223e-01
bigcom158       -8.182203e-39 -5.001407e-01
bigcom160       -8.184803e-39 -3.497315e-01
bigcom161       -8.182203e-39 -3.670457e-01
bigcom162       -8.182203e-39 -3.855580e-01
bigcom164       -8.183503e-39 -4.048465e-01
bigcom166       -8.183503e-39 -2.743317e-01
bigcom167       -8.191310e-39 -3.777264e-01
bigcom171       -8.179605e-39 -4.229298e-01
bigcom173       -8.184803e-39 -2.847596e-01
bigcom175       -8.182203e-39 -2.270272e-01
bigcom176       -8.183503e-39 -3.902190e-01
bigcom177       -8.183503e-39 -3.619954e-01
bigcom178        1.939959e-37  1.509523e+00
bigcom180       -8.182203e-39 -5.023473e-01
bigcom181       -8.184803e-39 -3.924658e-01
bigcom184       -8.182203e-39 -3.457774e-01
bigcom186       -8.182203e-39 -6.796342e-01
bigcom187       -8.182203e-39 -5.634674e-01
bigcom189       -8.183503e-39 -4.187744e-01
bigcom194       -8.183503e-39 -2.077821e-01
bigcom195       -8.182203e-39 -3.234653e-01
bigcom196       -8.179605e-39 -6.426615e-01
bigcom204       -8.188706e-39 -3.870254e-01
bigcom205       -8.180904e-39 -3.029531e-01
bigcom212       -8.183503e-39 -2.401621e-01
bigcom214       -8.186104e-39 -3.085655e-01
bigcom222       -8.182203e-39 -2.539967e-01
bigcom223        0.000000e+00  0.000000e+00
bigcom226       -8.182203e-39 -3.555441e-01
bigcom227       -8.182203e-39 -2.470553e-01
bigcom229       -8.183503e-39 -2.900155e-01
bigcom233       -8.180904e-39 -3.010203e-01
bigcom236       -8.183503e-39 -2.857013e-01
bigcom237       -8.179605e-39 -4.374551e-01
bigcom246       -8.184803e-39 -3.271984e-01
bigcom248       -8.187405e-39 -5.201158e-01
bigcom249       -8.180904e-39 -4.238311e-01
bigcom250       -8.180904e-39 -4.596258e-01
bigcom254       -8.183503e-39 -3.910046e-01
bigcom266       -8.180904e-39 -5.065531e-01
bigcom269       -8.186104e-39 -3.211494e-01
bigcom272       -8.183503e-39 -3.289327e-01
bigcom274       -8.200438e-39 -3.302295e-01
bigcom281       -8.182203e-39 -2.487610e-01
bigcom291       -8.179605e-39 -3.435243e-01
bigcom292       -8.180904e-39 -3.321823e-01
bigcom295       -8.179605e-39 -3.522824e-01
bigcom299        3.286786e-37  2.252784e+00
bigcom301       -8.183503e-39 -3.849734e-01
bigcom306       -8.183503e-39 -3.706852e-01
bigcom309       -8.184803e-39 -5.914137e-01
bigcom314       -8.180904e-39 -2.751658e-01
bigcom321       -8.190008e-39 -3.088343e-01
bigcom341       -8.182203e-39 -2.777542e-01
bigcom350       -8.180904e-39 -1.072049e-01
bigcom353       -8.182203e-39 -2.240838e-01
bigcom359       -8.180904e-39 -7.355920e-01
bigcom363       -8.182203e-39 -7.299216e-02
bigcom365       -8.179605e-39 -6.330494e-01
bigcom385       -8.184803e-39 -4.612195e-01
bigcom386       -8.180904e-39 -1.868115e-01
bigcom408       -8.188706e-39 -4.137477e-01
bigcom412       -8.183503e-39 -3.711782e-01
bigcom480       -8.184803e-39 -2.176278e-01
spin_vertex     -1.576647e-39  1.047847e-01
membership_s1   -1.211694e-39 -4.556528e-02
membership_s3   -8.204356e-39 -4.488595e-01
membership_s4   -2.784495e-39  3.871675e-02
membership_s5   -4.160874e-39 -9.628183e-02
membership_s6   -6.470669e-39 -8.809695e-02
membership_s7   -5.504538e-39 -1.502641e-01
membership_s8   -8.190008e-39 -4.402635e-01
membership_s9   -8.196524e-39 -4.148501e-01
membership_s11  -8.191310e-39 -4.065610e-01
membership_s12  -8.188706e-39 -3.656124e-01
membership_s14   1.603246e-37  1.319901e+00
membership_s15   1.946473e-38  5.452929e-01
membership_s16  -8.191310e-39 -3.641439e-01
membership_s17  -8.188706e-39 -3.845089e-01
membership_s18  -8.239788e-39 -3.051039e-01
membership_s20  -8.184803e-39 -3.294309e-01
membership_s21  -2.928429e-40  7.548284e-02
membership_s22  -8.204356e-39 -2.934860e-01
membership_s24  -8.203050e-39 -8.381851e-01
membership_s25  -8.191310e-39 -4.234581e-01
membership_s26  -8.199133e-39 -5.479785e-01
membership_s27  -3.325812e-39 -1.469379e-01
membership_s28  -8.199133e-39 -5.402698e-01
membership_s30   1.155586e-38  2.162507e-01
membership_s31   2.044459e-40  5.718908e-02
membership_s32   2.713185e-38  6.286853e-01
membership_s33  -8.184803e-39 -2.866327e-01
membership_s36  -9.414319e-39 -3.587190e-01
membership_s37  -8.271540e-39 -3.189622e-01
V1               9.068736e-39  1.497878e-02
V2               4.339358e-41 -3.243178e-01
pdi             -1.897929e-35 -1.259399e+03
adhesion        -4.194783e-43 -3.716267e-06
cohesion         8.393712e-43  7.432351e-06
inner            2.605114e-43 -4.151976e-06
outer            3.581171e-43  6.484173e-07
ioratio          7.941964e-39  2.026035e-01
comsize          2.791564e-42  1.022400e-04
[1] "Dataset: low_TnotC Model GBM, run: 7 of 10 2015-06-22 18:41:28"
Iter   TrainDeviance   ValidDeviance   StepSize   Improve
     1        0.0928            -nan     0.0100    0.0001
     2        0.0908            -nan     0.0100    0.0001
     3        0.0890            -nan     0.0100    0.0002
     4        0.0871            -nan     0.0100    0.0001
     5        0.0859            -nan     0.0100    0.0001
     6        0.0847            -nan     0.0100    0.0000
     7        0.0838            -nan     0.0100    0.0000
     8        0.0829            -nan     0.0100    0.0001
     9        0.0816            -nan     0.0100    0.0000
    10        0.0805            -nan     0.0100    0.0000
    20        0.0724            -nan     0.0100    0.0000
    40        0.0626            -nan     0.0100   -0.0000
    44        0.0610            -nan     0.0100   -0.0000

[1] "GBM variable coefficients"
                            var     rel.inf
pagerank               pagerank 11.88081238
ratio5                   ratio5  9.04740620
comsize                 comsize  6.61136039
outer                     outer  5.57047200
ioratio                 ioratio  4.46572535
inner                     inner  3.95227352
adhesion               adhesion  3.24112936
V2                           V2  2.73290596
orbit18                 orbit18  2.44425474
V1                           V1  2.38983832
ratio2                   ratio2  2.35927622
membership_s32   membership_s32  2.30073337
graph19                 graph19  2.18911492
fourth                   fourth  2.06516731
graph15                 graph15  1.76326660
cohesion               cohesion  1.67009165
bet                         bet  1.66130527
orbit38                 orbit38  1.63932919
trans                     trans  1.51725435
orbit16                 orbit16  1.33728575
ratio1                   ratio1  1.33603426
upto_sixth           upto_sixth  1.22052106
upto_third           upto_third  1.21154029
graph20                 graph20  1.09886777
orbit19                 orbit19  1.06082977
knn                         knn  1.01635815
orbit10                 orbit10  1.01221047
graph18                 graph18  0.86309046
orbit9                   orbit9  0.86237033
orbit44                 orbit44  0.83920120
graph11                 graph11  0.81451501
orbit4                   orbit4  0.80986097
third                     third  0.80935660
ratio4                   ratio4  0.78483860
graph23                 graph23  0.76853872
hubscore               hubscore  0.76560642
selfinter             selfinter  0.75604125
orbit28                 orbit28  0.66708776
graph16                 graph16  0.65302787
ratio3                   ratio3  0.62745347
orbit53                 orbit53  0.62188409
graph5                   graph5  0.54191856
orbit21                 orbit21  0.49834400
orbit36                 orbit36  0.47382298
walktrap_vertex walktrap_vertex  0.44950773
graph1                   graph1  0.39589991
orbit17                 orbit17  0.38425805
graph13                 graph13  0.37259862
membership_s15   membership_s15  0.35966629
orbit39                 orbit39  0.34265172
orbit29                 orbit29  0.34096455
constraint           constraint  0.32441575
graph10                 graph10  0.31643117
orbit37                 orbit37  0.29791799
orbit50                 orbit50  0.28850746
orbit46                 orbit46  0.28618623
orbit27                 orbit27  0.27477409
orbit49                 orbit49  0.27382644
orbit45                 orbit45  0.27338970
coreness               coreness  0.26292261
graph4                   graph4  0.25826082
bigcom26               bigcom26  0.24228381
graph12                 graph12  0.21126645
membership_s27   membership_s27  0.20614371
orbit5                   orbit5  0.20334739
graph3                   graph3  0.19689258
graph6                   graph6  0.17821195
orbit15                 orbit15  0.17327108
orbit30                 orbit30  0.15723693
upto_fifth           upto_fifth  0.15213999
orbit20                 orbit20  0.15178472
orbit40                 orbit40  0.14200183
orbit47                 orbit47  0.13018461
sixth                     sixth  0.11887423
orbit48                 orbit48  0.11842336
membership_s31   membership_s31  0.10772058
orbit24                 orbit24  0.10653017
membership_s6     membership_s6  0.10454216
membership_s4     membership_s4  0.10284694
graph14                 graph14  0.09712863
membership_s1     membership_s1  0.08810484
spin_vertex         spin_vertex  0.05256734
orbit59                 orbit59  0.04984687
ratio6                   ratio6  0.04961222
graph26                 graph26  0.04827066
membership_s21   membership_s21  0.04826301
bigcom22               bigcom22  0.04478683
orbit31                 orbit31  0.04180097
orbit52                 orbit52  0.04050887
graph2                   graph2  0.03762153
ecc                         ecc  0.03322401
orbit35                 orbit35  0.03269469
orbit67                 orbit67  0.02773322
membership_s30   membership_s30  0.02509704
orbit25                 orbit25  0.02453469
graph0                   graph0  0.00000000
graph7                   graph7  0.00000000
graph8                   graph8  0.00000000
graph9                   graph9  0.00000000
graph17                 graph17  0.00000000
graph21                 graph21  0.00000000
graph22                 graph22  0.00000000
graph24                 graph24  0.00000000
graph25                 graph25  0.00000000
graph27                 graph27  0.00000000
graph28                 graph28  0.00000000
graph29                 graph29  0.00000000
orbit0                   orbit0  0.00000000
orbit1                   orbit1  0.00000000
orbit2                   orbit2  0.00000000
orbit3                   orbit3  0.00000000
orbit6                   orbit6  0.00000000
orbit7                   orbit7  0.00000000
orbit8                   orbit8  0.00000000
orbit11                 orbit11  0.00000000
orbit12                 orbit12  0.00000000
orbit13                 orbit13  0.00000000
orbit14                 orbit14  0.00000000
orbit22                 orbit22  0.00000000
orbit23                 orbit23  0.00000000
orbit26                 orbit26  0.00000000
orbit32                 orbit32  0.00000000
orbit33                 orbit33  0.00000000
orbit34                 orbit34  0.00000000
orbit41                 orbit41  0.00000000
orbit42                 orbit42  0.00000000
orbit43                 orbit43  0.00000000
orbit51                 orbit51  0.00000000
orbit54                 orbit54  0.00000000
orbit55                 orbit55  0.00000000
orbit56                 orbit56  0.00000000
orbit57                 orbit57  0.00000000
orbit58                 orbit58  0.00000000
orbit60                 orbit60  0.00000000
orbit61                 orbit61  0.00000000
orbit62                 orbit62  0.00000000
orbit63                 orbit63  0.00000000
orbit64                 orbit64  0.00000000
orbit65                 orbit65  0.00000000
orbit66                 orbit66  0.00000000
orbit68                 orbit68  0.00000000
orbit69                 orbit69  0.00000000
orbit70                 orbit70  0.00000000
orbit71                 orbit71  0.00000000
orbit72                 orbit72  0.00000000
AP                           AP  0.00000000
eccrad                   eccrad  0.00000000
close                     close  0.00000000
evcent                   evcent  0.00000000
first                     first  0.00000000
upto_second         upto_second  0.00000000
upto_fourth         upto_fourth  0.00000000
second                   second  0.00000000
fifth                     fifth  0.00000000
bigcom1                 bigcom1  0.00000000
bigcom2                 bigcom2  0.00000000
bigcom3                 bigcom3  0.00000000
bigcom4                 bigcom4  0.00000000
bigcom6                 bigcom6  0.00000000
bigcom8                 bigcom8  0.00000000
bigcom9                 bigcom9  0.00000000
bigcom11               bigcom11  0.00000000
bigcom13               bigcom13  0.00000000
bigcom15               bigcom15  0.00000000
bigcom16               bigcom16  0.00000000
bigcom21               bigcom21  0.00000000
bigcom24               bigcom24  0.00000000
bigcom28               bigcom28  0.00000000
bigcom30               bigcom30  0.00000000
bigcom31               bigcom31  0.00000000
bigcom32               bigcom32  0.00000000
bigcom33               bigcom33  0.00000000
bigcom34               bigcom34  0.00000000
bigcom36               bigcom36  0.00000000
bigcom37               bigcom37  0.00000000
bigcom38               bigcom38  0.00000000
bigcom39               bigcom39  0.00000000
bigcom40               bigcom40  0.00000000
bigcom43               bigcom43  0.00000000
bigcom44               bigcom44  0.00000000
bigcom46               bigcom46  0.00000000
bigcom47               bigcom47  0.00000000
bigcom49               bigcom49  0.00000000
bigcom50               bigcom50  0.00000000
bigcom51               bigcom51  0.00000000
bigcom52               bigcom52  0.00000000
bigcom54               bigcom54  0.00000000
bigcom56               bigcom56  0.00000000
bigcom62               bigcom62  0.00000000
bigcom66               bigcom66  0.00000000
bigcom68               bigcom68  0.00000000
bigcom69               bigcom69  0.00000000
bigcom71               bigcom71  0.00000000
bigcom72               bigcom72  0.00000000
bigcom73               bigcom73  0.00000000
bigcom74               bigcom74  0.00000000
bigcom75               bigcom75  0.00000000
bigcom76               bigcom76  0.00000000
bigcom77               bigcom77  0.00000000
bigcom79               bigcom79  0.00000000
bigcom80               bigcom80  0.00000000
bigcom82               bigcom82  0.00000000
bigcom83               bigcom83  0.00000000
bigcom84               bigcom84  0.00000000
bigcom85               bigcom85  0.00000000
bigcom87               bigcom87  0.00000000
bigcom89               bigcom89  0.00000000
bigcom91               bigcom91  0.00000000
bigcom92               bigcom92  0.00000000
bigcom93               bigcom93  0.00000000
bigcom96               bigcom96  0.00000000
bigcom97               bigcom97  0.00000000
bigcom98               bigcom98  0.00000000
bigcom99               bigcom99  0.00000000
bigcom101             bigcom101  0.00000000
bigcom104             bigcom104  0.00000000
bigcom106             bigcom106  0.00000000
bigcom109             bigcom109  0.00000000
bigcom113             bigcom113  0.00000000
bigcom116             bigcom116  0.00000000
bigcom120             bigcom120  0.00000000
bigcom123             bigcom123  0.00000000
bigcom126             bigcom126  0.00000000
bigcom127             bigcom127  0.00000000
bigcom137             bigcom137  0.00000000
bigcom139             bigcom139  0.00000000
bigcom140             bigcom140  0.00000000
bigcom143             bigcom143  0.00000000
bigcom145             bigcom145  0.00000000
bigcom146             bigcom146  0.00000000
bigcom147             bigcom147  0.00000000
bigcom149             bigcom149  0.00000000
bigcom153             bigcom153  0.00000000
bigcom154             bigcom154  0.00000000
bigcom156             bigcom156  0.00000000
bigcom157             bigcom157  0.00000000
bigcom158             bigcom158  0.00000000
bigcom160             bigcom160  0.00000000
bigcom161             bigcom161  0.00000000
bigcom162             bigcom162  0.00000000
bigcom164             bigcom164  0.00000000
bigcom166             bigcom166  0.00000000
bigcom167             bigcom167  0.00000000
bigcom171             bigcom171  0.00000000
bigcom173             bigcom173  0.00000000
bigcom175             bigcom175  0.00000000
bigcom176             bigcom176  0.00000000
bigcom177             bigcom177  0.00000000
bigcom178             bigcom178  0.00000000
bigcom180             bigcom180  0.00000000
bigcom181             bigcom181  0.00000000
bigcom184             bigcom184  0.00000000
bigcom186             bigcom186  0.00000000
bigcom187             bigcom187  0.00000000
bigcom189             bigcom189  0.00000000
bigcom194             bigcom194  0.00000000
bigcom195             bigcom195  0.00000000
bigcom196             bigcom196  0.00000000
bigcom204             bigcom204  0.00000000
bigcom205             bigcom205  0.00000000
bigcom212             bigcom212  0.00000000
bigcom214             bigcom214  0.00000000
bigcom222             bigcom222  0.00000000
bigcom223             bigcom223  0.00000000
bigcom226             bigcom226  0.00000000
bigcom227             bigcom227  0.00000000
bigcom229             bigcom229  0.00000000
bigcom233             bigcom233  0.00000000
bigcom236             bigcom236  0.00000000
bigcom237             bigcom237  0.00000000
bigcom246             bigcom246  0.00000000
bigcom248             bigcom248  0.00000000
bigcom249             bigcom249  0.00000000
bigcom250             bigcom250  0.00000000
bigcom254             bigcom254  0.00000000
bigcom266             bigcom266  0.00000000
bigcom269             bigcom269  0.00000000
bigcom272             bigcom272  0.00000000
bigcom274             bigcom274  0.00000000
bigcom281             bigcom281  0.00000000
bigcom291             bigcom291  0.00000000
bigcom292             bigcom292  0.00000000
bigcom295             bigcom295  0.00000000
bigcom299             bigcom299  0.00000000
bigcom301             bigcom301  0.00000000
bigcom306             bigcom306  0.00000000
bigcom309             bigcom309  0.00000000
bigcom314             bigcom314  0.00000000
bigcom321             bigcom321  0.00000000
bigcom341             bigcom341  0.00000000
bigcom350             bigcom350  0.00000000
bigcom353             bigcom353  0.00000000
bigcom359             bigcom359  0.00000000
bigcom363             bigcom363  0.00000000
bigcom365             bigcom365  0.00000000
bigcom385             bigcom385  0.00000000
bigcom386             bigcom386  0.00000000
bigcom408             bigcom408  0.00000000
bigcom412             bigcom412  0.00000000
bigcom480             bigcom480  0.00000000
membership_s3     membership_s3  0.00000000
membership_s5     membership_s5  0.00000000
membership_s7     membership_s7  0.00000000
membership_s8     membership_s8  0.00000000
membership_s9     membership_s9  0.00000000
membership_s11   membership_s11  0.00000000
membership_s12   membership_s12  0.00000000
membership_s14   membership_s14  0.00000000
membership_s16   membership_s16  0.00000000
membership_s17   membership_s17  0.00000000
membership_s18   membership_s18  0.00000000
membership_s20   membership_s20  0.00000000
membership_s22   membership_s22  0.00000000
membership_s24   membership_s24  0.00000000
membership_s25   membership_s25  0.00000000
membership_s26   membership_s26  0.00000000
membership_s28   membership_s28  0.00000000
membership_s33   membership_s33  0.00000000
membership_s36   membership_s36  0.00000000
membership_s37   membership_s37  0.00000000
pdi                         pdi  0.00000000
[1] "Dataset: low_TnotC Model RF, run: 7 of 10 2015-06-22 18:41:51"
     |      Out-of-bag   |
Tree |      MSE  %Var(y) |
   1 |   0.0168   207.87 |
   2 |  0.01654   204.65 |
   3 |  0.01699   210.24 |
   4 |   0.0164   202.89 |
   5 |  0.01596   197.50 |
   6 |  0.01418   175.51 |
   7 |  0.01277   158.02 |
   8 |  0.01244   153.92 |
   9 |  0.01194   147.77 |
  10 |  0.01161   143.71 |
  11 |  0.01154   142.73 |
  12 |  0.01117   138.22 |
  13 |  0.01089   134.75 |
  14 |  0.01062   131.41 |
  15 |  0.01042   128.97 |
  16 |   0.0103   127.45 |
  17 |  0.01018   125.91 |
  18 |  0.01009   124.86 |
  19 | 0.009965   123.30 |
  20 |  0.01002   124.02 |
  21 |  0.01001   123.88 |
  22 | 0.009862   122.02 |
  23 | 0.009746   120.59 |
  24 | 0.009721   120.29 |
  25 | 0.009659   119.52 |
  26 | 0.009571   118.42 |
  27 | 0.009545   118.10 |
  28 |  0.00952   117.80 |
  29 | 0.009484   117.35 |
  30 | 0.009479   117.29 |
  31 | 0.009427   116.64 |
  32 | 0.009423   116.60 |
  33 | 0.009427   116.64 |
  34 | 0.009382   116.08 |
  35 | 0.009354   115.74 |
  36 | 0.009325   115.38 |
  37 | 0.009347   115.66 |
  38 |  0.00934   115.57 |
  39 | 0.009337   115.53 |
  40 | 0.009308   115.17 |
  41 | 0.009291   114.96 |
  42 | 0.009241   114.34 |
  43 | 0.009236   114.28 |
  44 | 0.009248   114.43 |
  45 | 0.009238   114.31 |
  46 | 0.009228   114.18 |
  47 | 0.009233   114.24 |
  48 | 0.009261   114.59 |
  49 |  0.00924   114.32 |
  50 | 0.009247   114.42 |
  51 | 0.009236   114.27 |
  52 |   0.0092   113.83 |
  53 | 0.009205   113.90 |
  54 | 0.009217   114.04 |
  55 | 0.009227   114.17 |
  56 | 0.009216   114.04 |
  57 | 0.009208   113.94 |
  58 | 0.009191   113.72 |
  59 | 0.009171   113.48 |
  60 | 0.009149   113.20 |
  61 | 0.009135   113.03 |
  62 |  0.00913   112.97 |
  63 | 0.009127   112.93 |
  64 | 0.009137   113.06 |
  65 | 0.009122   112.87 |
  66 | 0.009116   112.80 |
  67 | 0.009092   112.50 |
  68 | 0.009075   112.29 |
  69 | 0.009055   112.04 |
  70 | 0.009032   111.76 |
  71 | 0.009011   111.49 |
  72 | 0.009003   111.40 |
  73 |  0.00898   111.11 |
  74 | 0.008976   111.06 |
  75 | 0.008975   111.06 |
  76 | 0.008969   110.98 |
  77 | 0.008964   110.91 |
  78 | 0.008957   110.83 |
  79 | 0.008956   110.82 |
  80 | 0.008952   110.76 |
  81 |  0.00894   110.62 |
  82 | 0.008926   110.45 |
  83 |  0.00893   110.50 |
  84 | 0.008934   110.54 |
  85 | 0.008942   110.64 |
  86 | 0.008956   110.81 |
  87 | 0.008953   110.77 |
  88 | 0.008964   110.92 |
  89 | 0.008955   110.80 |
  90 | 0.008955   110.80 |
  91 | 0.008955   110.81 |
  92 | 0.008968   110.96 |
  93 | 0.008949   110.73 |
  94 | 0.008942   110.64 |
  95 | 0.008945   110.68 |
  96 | 0.008934   110.55 |
  97 |  0.00893   110.49 |
  98 | 0.008928   110.47 |
  99 | 0.008922   110.40 |
 100 | 0.008914   110.30 |
[1] "Random Forest variable coefficients"
                      %IncMSE IncNodePurity
graph0           2.183277e-05  9.250000e-02
graph1           7.401757e-04  2.783979e-01
graph2           5.615724e-06  2.913272e-02
graph3           1.065065e-03  3.682424e-01
graph4           4.214990e-03  3.357377e-01
graph5           4.463190e-04  2.922982e-01
graph6           1.307976e-03  2.693199e-01
graph7           2.624800e-05  2.500000e-02
graph8           0.000000e+00  1.452831e-19
graph9           1.791265e-03  2.942675e-01
graph10          1.478041e-03  3.917525e-01
graph11          6.093422e-03  2.571994e-01
graph12          2.405364e-03  3.032129e-01
graph13          4.012503e-03  2.312694e-01
graph14          9.189334e-04  1.758545e-01
graph15          8.274793e-04  1.639605e-01
graph16          3.153772e-03  2.183024e-01
graph17          1.617176e-03  2.435673e-01
graph18          3.080331e-04  7.623136e-02
graph19          2.697330e-03  3.446748e-01
graph20          3.620051e-04  1.474793e-01
graph21          1.796934e-04  1.104875e-01
graph22          1.291990e-05  1.978313e-02
graph23          1.183793e-03  7.930976e-02
graph24          7.093210e-04  7.288162e-03
graph25          1.293322e-04  7.004117e-02
graph26          1.047851e-06  2.174916e-02
graph27          0.000000e+00  3.252607e-21
graph28          0.000000e+00  7.372575e-20
graph29          0.000000e+00  0.000000e+00
orbit0           1.943608e-04  1.094663e-01
orbit1           2.608869e-03  3.323992e-01
orbit2           5.240697e-05  1.006067e-01
orbit3           1.868435e-05  6.571663e-02
orbit4           9.941044e-04  4.377661e-01
orbit5           2.856411e-03  1.826987e-01
orbit6           5.469842e-03  2.400486e-01
orbit7           2.661411e-05  4.699024e-02
orbit8           8.387163e-05  1.728503e-01
orbit9           1.183332e-03  1.443586e-01
orbit10          2.080998e-04  1.613249e-01
orbit11          1.680109e-04  9.281050e-02
orbit12          1.627033e-04  4.855767e-02
orbit13          3.033498e-05  8.106469e-02
orbit14          0.000000e+00  8.333333e-03
orbit15          3.062734e-03  3.399896e-01
orbit16          5.675690e-04  3.061958e-01
orbit17          7.697298e-04  2.121547e-01
orbit18          1.521031e-03  5.991656e-01
orbit19          2.600871e-03  2.616007e-01
orbit20          2.454610e-03  2.334921e-01
orbit21          1.618558e-04  1.060109e-01
orbit22          3.434049e-03  3.079843e-01
orbit23          1.092180e-06  1.354406e-02
orbit24          2.631183e-03  3.013207e-01
orbit25          6.637392e-04  1.515699e-01
orbit26          6.038838e-04  9.118160e-02
orbit27          3.868529e-03  4.560096e-01
orbit28          1.575788e-03  2.566754e-01
orbit29          2.838651e-04  1.483222e-01
orbit30          8.518959e-04  1.666772e-01
orbit31          2.677787e-03  3.428738e-01
orbit32          8.042759e-04  1.561325e-01
orbit33          8.006093e-05  4.737651e-02
orbit34          2.009230e-03  1.665793e-01
orbit35          5.311063e-03  2.762273e-01
orbit36          2.516971e-04  2.329143e-01
orbit37          1.940344e-04  1.595430e-01
orbit38          2.132001e-04  2.404036e-01
orbit39          1.195683e-03  3.631965e-01
orbit40          2.250524e-04  2.328455e-02
orbit41          9.394514e-05  1.351707e-01
orbit42          5.064995e-05  1.204424e-01
orbit43          2.665739e-04  2.532885e-02
orbit44          2.082752e-04  1.653253e-01
orbit45          2.974172e-03  3.154937e-01
orbit46          6.919317e-05  1.040654e-01
orbit47          3.165170e-05  4.988905e-02
orbit48          3.976683e-04  1.074489e-01
orbit49          9.226665e-04  2.334153e-01
orbit50          5.182238e-05  1.022345e-01
orbit51          2.417910e-04  2.651636e-01
orbit52          1.124884e-03  2.312794e-01
orbit53          1.214635e-05  3.177941e-02
orbit54          6.416224e-06  5.094300e-02
orbit55          0.000000e+00  1.387779e-19
orbit56          6.028416e-04  1.366129e-01
orbit57          0.000000e+00  1.040834e-19
orbit58          0.000000e+00  0.000000e+00
orbit59          9.968041e-04  3.606250e-02
orbit60          1.342136e-04  3.603660e-02
orbit61          0.000000e+00  2.081668e-19
orbit62          1.066213e-04  6.778017e-02
orbit63          4.936531e-08  1.974204e-01
orbit64          1.135786e-05  3.527198e-02
orbit65          0.000000e+00  9.256918e-18
orbit66          1.311762e-05  6.478575e-02
orbit67          0.000000e+00  2.187802e-02
orbit68          0.000000e+00  1.431147e-19
orbit69          0.000000e+00  0.000000e+00
orbit70          0.000000e+00  2.168404e-20
orbit71          0.000000e+00  6.938894e-20
orbit72          0.000000e+00  0.000000e+00
AP               8.783487e-06  8.571429e-03
bet              5.172533e-04  8.952325e-01
ecc              2.386021e-05  9.829224e-02
eccrad          -1.329177e-05  4.339297e-02
close            2.042762e-03  3.983841e-01
constraint       5.233040e-04  4.490438e-01
coreness         8.918105e-04  2.340503e-01
knn              4.899809e-03  2.801194e-01
hubscore         7.823911e-04  2.219900e-01
pagerank         2.175528e-03  2.442881e+00
trans            5.227172e-05  2.784435e-01
evcent           2.602776e-03  3.504733e-01
first            8.830780e-05  7.544042e-02
upto_second      8.714886e-04  2.098548e-01
upto_third       1.954227e-03  4.409744e-01
upto_fourth      5.547073e-04  1.943796e-01
upto_fifth       1.233450e-03  2.187699e-01
upto_sixth       3.822427e-03  2.928701e-01
second           7.512655e-04  2.118929e-01
third            1.054048e-03  4.495547e-01
fourth           3.664487e-03  7.582063e-01
fifth            1.426144e-03  4.360524e-01
sixth            2.837381e-03  3.730381e-01
ratio1           3.396196e-03  2.450554e-01
ratio2           6.080318e-03  1.048232e+00
ratio3           6.693547e-04  6.122016e-01
ratio4           4.947631e-03  4.106839e-01
ratio5           3.124917e-03  2.233883e+00
ratio6           1.454724e-03  4.212191e-01
selfinter        6.344567e-05  1.195671e-01
walktrap_vertex -2.535390e-05  2.264159e-01
bigcom1          0.000000e+00  2.168404e-21
bigcom2          0.000000e+00  2.081668e-19
bigcom3          8.287299e-05  4.147343e-02
bigcom4          1.810828e-05  1.724002e-02
bigcom6          0.000000e+00  1.387779e-19
bigcom8          0.000000e+00  0.000000e+00
bigcom9          0.000000e+00  0.000000e+00
bigcom11         0.000000e+00  0.000000e+00
bigcom13         0.000000e+00  0.000000e+00
bigcom15         0.000000e+00  1.387779e-19
bigcom16         0.000000e+00  0.000000e+00
bigcom21         0.000000e+00  6.938894e-20
bigcom22         1.605427e-04  3.679173e-02
bigcom24         0.000000e+00  0.000000e+00
bigcom26         8.226554e-06  2.184168e-01
bigcom28         3.905578e-05  7.150448e-02
bigcom30         1.028711e-05  1.258794e-01
bigcom31         0.000000e+00  0.000000e+00
bigcom32         0.000000e+00  2.168404e-21
bigcom33         0.000000e+00  6.938894e-20
bigcom34         0.000000e+00  0.000000e+00
bigcom36         0.000000e+00  7.047314e-20
bigcom37         0.000000e+00  0.000000e+00
bigcom38         0.000000e+00  0.000000e+00
bigcom39         0.000000e+00  0.000000e+00
bigcom40         0.000000e+00  6.938894e-20
bigcom43         0.000000e+00  0.000000e+00
bigcom44         0.000000e+00  0.000000e+00
bigcom46         0.000000e+00  6.938894e-20
bigcom47         0.000000e+00  0.000000e+00
bigcom49         0.000000e+00  6.938894e-20
bigcom50         0.000000e+00  0.000000e+00
bigcom51         0.000000e+00  1.387779e-19
bigcom52         0.000000e+00  0.000000e+00
bigcom54         0.000000e+00  0.000000e+00
bigcom56         0.000000e+00  6.938894e-20
bigcom62        -1.717029e-05  5.490771e-01
bigcom66         0.000000e+00  0.000000e+00
bigcom68         0.000000e+00  0.000000e+00
bigcom69         0.000000e+00  0.000000e+00
bigcom71         0.000000e+00  6.938894e-20
bigcom72         0.000000e+00  0.000000e+00
bigcom73         0.000000e+00  0.000000e+00
bigcom74         0.000000e+00  6.938894e-20
bigcom75         0.000000e+00  0.000000e+00
bigcom76         0.000000e+00  0.000000e+00
bigcom77         0.000000e+00  0.000000e+00
bigcom79         0.000000e+00  0.000000e+00
bigcom80         0.000000e+00  0.000000e+00
bigcom82         0.000000e+00  0.000000e+00
bigcom83         0.000000e+00  0.000000e+00
bigcom84         0.000000e+00  0.000000e+00
bigcom85         0.000000e+00  0.000000e+00
bigcom87         0.000000e+00  0.000000e+00
bigcom89         0.000000e+00  0.000000e+00
bigcom91         0.000000e+00  2.168404e-21
bigcom92         0.000000e+00  0.000000e+00
bigcom93         0.000000e+00  0.000000e+00
bigcom96         0.000000e+00  0.000000e+00
bigcom97         0.000000e+00  1.040834e-19
bigcom98         0.000000e+00  6.938894e-20
bigcom99         0.000000e+00  0.000000e+00
bigcom101        3.339512e-05  2.623035e-01
bigcom104       -3.985371e-05  2.609873e-01
bigcom106        0.000000e+00  6.938894e-20
bigcom109        0.000000e+00  0.000000e+00
bigcom113        0.000000e+00  0.000000e+00
bigcom116        0.000000e+00  6.938894e-20
bigcom120        0.000000e+00  0.000000e+00
bigcom123        0.000000e+00  0.000000e+00
bigcom126        0.000000e+00  0.000000e+00
bigcom127        0.000000e+00  0.000000e+00
bigcom137        0.000000e+00  0.000000e+00
bigcom139        0.000000e+00  0.000000e+00
bigcom140        0.000000e+00  0.000000e+00
bigcom143       -1.811342e-05  3.032998e-01
bigcom145        0.000000e+00  0.000000e+00
bigcom146        0.000000e+00  0.000000e+00
bigcom147        0.000000e+00  0.000000e+00
bigcom149        0.000000e+00  0.000000e+00
bigcom153        0.000000e+00  0.000000e+00
bigcom154        0.000000e+00  1.387779e-19
bigcom156        0.000000e+00  0.000000e+00
bigcom157        0.000000e+00  0.000000e+00
bigcom158        0.000000e+00  6.938894e-20
bigcom160        0.000000e+00  6.938894e-20
bigcom161        0.000000e+00  0.000000e+00
bigcom162        0.000000e+00  0.000000e+00
bigcom164        0.000000e+00  0.000000e+00
bigcom166        0.000000e+00  6.938894e-20
bigcom167        0.000000e+00  0.000000e+00
bigcom171        0.000000e+00  2.168404e-21
bigcom173        0.000000e+00  0.000000e+00
bigcom175        0.000000e+00  0.000000e+00
bigcom176        0.000000e+00  0.000000e+00
bigcom177        0.000000e+00  0.000000e+00
bigcom178       -8.399069e-06  4.396985e-01
bigcom180        0.000000e+00  2.168404e-21
bigcom181        0.000000e+00  0.000000e+00
bigcom184        0.000000e+00  0.000000e+00
bigcom186        0.000000e+00  0.000000e+00
bigcom187        0.000000e+00  0.000000e+00
bigcom189        0.000000e+00  0.000000e+00
bigcom194        0.000000e+00  0.000000e+00
bigcom195        0.000000e+00  0.000000e+00
bigcom196        0.000000e+00  0.000000e+00
bigcom204        0.000000e+00  0.000000e+00
bigcom205        8.034270e-06  2.760764e-01
bigcom212        0.000000e+00  0.000000e+00
bigcom214        0.000000e+00  0.000000e+00
bigcom222        0.000000e+00  0.000000e+00
bigcom223        0.000000e+00  0.000000e+00
bigcom226        0.000000e+00  0.000000e+00
bigcom227        0.000000e+00  0.000000e+00
bigcom229        0.000000e+00  0.000000e+00
bigcom233        0.000000e+00  0.000000e+00
bigcom236        0.000000e+00  1.040834e-19
bigcom237        0.000000e+00  0.000000e+00
bigcom246        0.000000e+00  0.000000e+00
bigcom248        0.000000e+00  0.000000e+00
bigcom249        0.000000e+00  0.000000e+00
bigcom250        0.000000e+00  0.000000e+00
bigcom254        0.000000e+00  6.938894e-20
bigcom266        0.000000e+00  0.000000e+00
bigcom269        0.000000e+00  0.000000e+00
bigcom272        0.000000e+00  0.000000e+00
bigcom274        0.000000e+00  0.000000e+00
bigcom281        0.000000e+00  0.000000e+00
bigcom291        0.000000e+00  6.938894e-20
bigcom292        0.000000e+00  0.000000e+00
bigcom295        0.000000e+00  0.000000e+00
bigcom299       -7.312382e-06  6.014058e-01
bigcom301        0.000000e+00  0.000000e+00
bigcom306        0.000000e+00  0.000000e+00
bigcom309        0.000000e+00  6.938894e-20
bigcom314        0.000000e+00  0.000000e+00
bigcom321        0.000000e+00  1.387779e-19
bigcom341        0.000000e+00  6.938894e-20
bigcom350        0.000000e+00  0.000000e+00
bigcom353        0.000000e+00  0.000000e+00
bigcom359        0.000000e+00  0.000000e+00
bigcom363        0.000000e+00  0.000000e+00
bigcom365        0.000000e+00  0.000000e+00
bigcom385        0.000000e+00  0.000000e+00
bigcom386        0.000000e+00  0.000000e+00
bigcom408        0.000000e+00  0.000000e+00
bigcom412        0.000000e+00  6.938894e-20
bigcom480        0.000000e+00  0.000000e+00
spin_vertex      1.960294e-05  8.455195e-02
membership_s1    2.641460e-04  2.794263e-01
membership_s3    0.000000e+00  6.938894e-20
membership_s4    6.251019e-05  6.507322e-02
membership_s5    0.000000e+00  1.235990e-19
membership_s6    2.706236e-05  3.036797e-02
membership_s7    0.000000e+00  5.421011e-21
membership_s8    0.000000e+00  0.000000e+00
membership_s9    0.000000e+00  6.938894e-20
membership_s11   0.000000e+00  6.938894e-20
membership_s12   0.000000e+00  0.000000e+00
membership_s14  -1.897397e-05  2.534475e-01
membership_s15   1.023133e-04  2.479304e-01
membership_s16   0.000000e+00  3.469447e-20
membership_s17   0.000000e+00  0.000000e+00
membership_s18   0.000000e+00  2.168404e-21
membership_s20   0.000000e+00  1.387779e-19
membership_s21   1.260120e-05  1.783598e-01
membership_s22   0.000000e+00  0.000000e+00
membership_s24   0.000000e+00  0.000000e+00
membership_s25   0.000000e+00  8.333333e-03
membership_s26   0.000000e+00  0.000000e+00
membership_s27  -9.284486e-06  1.292547e-02
membership_s28   0.000000e+00  2.168404e-21
membership_s30   2.155242e-05  1.154274e-01
membership_s31   5.949876e-05  4.055289e-02
membership_s32   1.852041e-04  4.488869e-01
membership_s33   0.000000e+00  0.000000e+00
membership_s36   0.000000e+00  2.298509e-19
membership_s37   0.000000e+00  0.000000e+00
V1               3.445624e-03  7.000311e-01
V2               1.201953e-03  7.361710e-01
pdi              0.000000e+00  8.333333e-03
adhesion         5.130165e-03  1.079250e+00
cohesion         5.079959e-03  1.018210e+00
inner            2.963544e-03  9.753914e-01
outer            1.437778e-03  1.427400e+00
ioratio          3.693080e-03  1.170691e+00
comsize          1.340953e-03  1.239928e+00
[1] "Dataset: low_TnotC Model GLM, run: 7 of 10 2015-06-22 18:43:42"
[1] "glmnet variable coefficients"
                         [,1]          [,2]
(Intercept)     -4.801768e+00 -6.938935e+00
graph0           1.221228e-39  1.319981e-02
graph1          -3.094169e-42 -2.218014e-05
graph2           1.560755e-39  3.450315e-02
graph3          -1.229434e-43 -3.991114e-07
graph4          -3.231759e-45 -1.682586e-08
graph5           5.723509e-41  5.029828e-04
graph6          -1.047925e-42  4.188129e-06
graph7          -4.626737e-41 -1.410339e-03
graph8          -1.850095e-39 -1.119320e-01
graph9          -2.237390e-45 -7.082191e-09
graph10         -1.150653e-46 -3.285741e-10
graph11         -4.957688e-48 -3.891219e-11
graph12         -5.450258e-45  8.029920e-08
graph13         -4.122488e-44 -6.793253e-08
graph14         -8.051520e-46  8.487216e-10
graph15          1.042217e-42  9.447637e-05
graph16         -2.096748e-44  1.572640e-08
graph17         -3.852524e-44 -6.286121e-08
graph18         -9.362091e-43  2.008998e-05
graph19         -2.388653e-43 -5.515918e-07
graph20          2.723626e-42  3.673488e-05
graph21         -1.968685e-43  3.689517e-05
graph22         -9.946252e-43 -2.012236e-05
graph23         -1.715320e-42 -4.031930e-05
graph24         -3.858609e-42  2.167353e-06
graph25          2.165474e-41 -2.894485e-04
graph26         -2.238913e-41 -6.045029e-04
graph27         -2.376911e-40 -7.959087e-03
graph28         -1.475409e-40 -1.462705e-03
graph29         -6.742036e-39 -1.634302e-01
orbit0           1.221228e-39  1.318335e-02
orbit1          -3.100747e-42 -2.205995e-05
orbit2           1.643958e-40 -1.421694e-02
orbit3           1.560755e-39  3.450081e-02
orbit4          -1.358143e-43 -3.104216e-07
orbit5          -6.642014e-43 -1.117149e-05
orbit6          -3.231757e-45 -1.678313e-08
orbit7          -1.896929e-40 -3.209721e-02
orbit8           5.723509e-41  5.086445e-04
orbit9          -1.357259e-42  7.918837e-06
orbit10         -1.885665e-42 -5.248727e-06
orbit11          6.389101e-40  1.136488e-02
orbit12         -4.722196e-41 -1.434608e-03
orbit13          1.021316e-39  1.544665e-02
orbit14         -1.850095e-39 -1.119649e-01
orbit15         -2.729525e-45  6.241337e-09
orbit16          5.874440e-46  4.538592e-07
orbit17         -9.339320e-45 -4.682825e-07
orbit18         -4.638604e-46 -2.971110e-08
orbit19         -1.202412e-46 -2.829606e-11
orbit20         -1.191309e-45 -2.450412e-08
orbit21         -2.076139e-43  8.417602e-06
orbit22         -4.957688e-48 -3.872103e-11
orbit23         -5.165048e-40 -3.794083e-02
orbit24         -6.501890e-45  1.073061e-07
orbit25         -8.894395e-45  6.923527e-08
orbit26         -1.551782e-42 -4.808059e-05
orbit27         -5.388646e-44  5.288399e-07
orbit28         -1.348119e-43  1.649586e-05
orbit29         -1.104715e-43 -2.886213e-06
orbit30         -2.654248e-42 -1.128045e-04
orbit31         -9.300724e-46 -3.446667e-10
orbit32         -1.793193e-45  2.904399e-08
orbit33         -2.510384e-40 -4.713604e-02
orbit34          1.042217e-42  9.473309e-05
orbit35         -3.860583e-44  1.854204e-07
orbit36          7.057318e-43 -6.720719e-06
orbit37         -1.424635e-44 -4.289777e-07
orbit38          4.425221e-41  8.501550e-04
orbit39         -7.069037e-44  1.486577e-07
orbit40         -3.858685e-44 -2.906633e-07
orbit41         -4.390476e-42 -1.424131e-04
orbit42          8.568175e-40  8.055585e-02
orbit43         -9.364686e-43  2.009717e-05
orbit44          1.489268e-38  2.170661e-01
orbit45         -2.630462e-43  6.958469e-07
orbit46         -6.861094e-43 -1.705720e-05
orbit47         -3.178136e-41 -1.150349e-03
orbit48         -3.486205e-42 -1.338772e-04
orbit49          2.729030e-42  3.720380e-05
orbit50          1.963510e-40  1.633986e-03
orbit51          2.385019e-42  7.107476e-05
orbit52         -3.004793e-42  4.448781e-05
orbit53         -3.754315e-41 -3.994008e-03
orbit54         -9.945843e-43 -2.008212e-05
orbit55         -5.320592e-39 -4.705630e-01
orbit56         -1.705777e-42 -4.030258e-05
orbit57         -6.465891e-42 -1.248389e-04
orbit58         -4.650998e-39 -1.994043e-01
orbit59         -3.957194e-42  9.502589e-06
orbit60         -5.836424e-41 -1.594004e-03
orbit61         -6.057032e-39 -2.133122e-01
orbit62          2.094928e-41 -5.712255e-04
orbit63          6.112242e-40  1.706846e-02
orbit64         -1.172030e-40 -4.068183e-03
orbit65         -2.645350e-41 -7.656492e-04
orbit66         -6.406630e-41 -9.090005e-04
orbit67          5.879673e-39  2.637975e-01
orbit68         -2.377476e-40 -7.942697e-03
orbit69         -8.246383e-39 -3.829099e-01
orbit70         -1.473612e-40 -1.427148e-03
orbit71         -3.974793e-39 -9.760992e-02
orbit72         -6.742036e-39 -1.633362e-01
AP              -3.148664e-39 -1.569953e-01
bet              1.978371e-44  1.068831e-05
ecc              2.615774e-39  3.512850e-02
eccrad           1.569464e-38  2.105583e-01
close           -6.291554e-38 -1.283197e-01
constraint      -7.561114e-39 -2.670609e-01
coreness         2.400218e-39  4.086935e-02
knn             -5.727510e-42 -5.651428e-05
hubscore        -3.079264e-37  1.397953e+00
pagerank        -4.955233e-39 -5.250200e-01
trans            8.639204e-39  2.013493e-01
evcent          -3.085176e-37  1.320587e+00
first            1.221228e-39  1.316363e-02
upto_second     -3.229424e-42 -2.086268e-05
upto_third      -6.871584e-43 -1.140836e-06
upto_fourth     -4.932138e-43 -1.306258e-06
upto_fifth       3.591944e-43  1.769749e-05
upto_sixth       1.171052e-42  4.395741e-05
second          -3.236259e-42 -2.094576e-05
third           -7.540742e-43  2.575781e-08
fourth           7.758915e-43  5.991887e-07
fifth            9.028443e-43  6.530365e-06
sixth           -3.339735e-43 -1.930659e-05
ratio1          -5.746764e-42 -5.557251e-05
ratio2           1.332373e-41  3.717922e-04
ratio3           9.020542e-42  4.404084e-04
ratio4          -1.706298e-41 -5.548833e-04
ratio5          -3.479068e-40 -1.116847e-02
ratio6          -7.313064e-43 -1.052691e-05
selfinter        1.976637e-38  3.376964e-01
walktrap_vertex -1.570058e-39 -1.185784e-01
bigcom1         -8.839250e-39 -2.887219e-01
bigcom2         -8.239788e-39 -2.961421e-01
bigcom3          1.141919e-39  4.797016e-03
bigcom4          1.542454e-39  1.127422e-01
bigcom6         -8.233203e-39 -3.109890e-01
bigcom8         -8.360135e-39 -2.294405e-01
bigcom9         -8.266231e-39 -3.285236e-01
bigcom11        -8.243743e-39 -4.235305e-01
bigcom13        -8.252988e-39 -4.144131e-01
bigcom15        -8.256956e-39 -2.324570e-01
bigcom16        -8.235836e-39 -3.692289e-01
bigcom21        -8.288842e-39 -4.820256e-01
bigcom22         3.703261e-39  3.535027e-02
bigcom24        -8.235836e-39 -2.802905e-01
bigcom26         2.796959e-38  5.222891e-01
bigcom28         2.109612e-39  5.250209e-02
bigcom30         1.592632e-38  1.171678e-01
bigcom31        -8.233203e-39 -3.952752e-01
bigcom32        -8.246383e-39 -4.865180e-01
bigcom33        -8.234519e-39 -2.738544e-01
bigcom34        -8.235836e-39 -1.895187e-01
bigcom36        -8.239788e-39 -7.322452e-01
bigcom37        -8.234519e-39 -2.202561e-01
bigcom38        -8.247703e-39 -3.507037e-01
bigcom39        -8.246383e-39 -3.536714e-01
bigcom40        -8.709239e-39 -3.485691e-01
bigcom43        -8.238470e-39 -2.204050e-01
bigcom44        -8.329046e-39 -3.327446e-01
bigcom46        -8.243743e-39 -4.308731e-01
bigcom47        -8.237152e-39 -5.026276e-01
bigcom49        -8.241106e-39 -3.967884e-01
bigcom50        -8.241106e-39 -4.112743e-01
bigcom51        -8.234519e-39 -3.006059e-01
bigcom52        -8.234519e-39 -4.623836e-01
bigcom54        -8.235836e-39 -2.537813e-01
bigcom56        -8.235836e-39 -2.714736e-01
bigcom62         3.286273e-37  2.240797e+00
bigcom66        -8.237152e-39 -4.971688e-01
bigcom68        -8.235836e-39 -2.843758e-01
bigcom69        -8.241106e-39 -3.990488e-01
bigcom71        -8.250345e-39 -2.476652e-01
bigcom72        -8.237152e-39 -2.429318e-01
bigcom73        -8.235836e-39 -3.585938e-01
bigcom74        -8.238470e-39 -3.708422e-01
bigcom75        -8.231887e-39 -4.154127e-01
bigcom76        -8.235836e-39 -3.239573e-01
bigcom77        -8.235836e-39 -5.292869e-01
bigcom79        -8.235836e-39 -4.685929e-01
bigcom80        -8.235836e-39 -5.346670e-01
bigcom82        -8.237152e-39 -5.722947e-01
bigcom83        -8.234519e-39 -2.397636e-01
bigcom84        -8.234519e-39 -4.692521e-01
bigcom85        -8.239788e-39 -4.616314e-01
bigcom87        -8.238470e-39 -4.167008e-01
bigcom89        -8.235836e-39 -4.061586e-01
bigcom91        -8.233203e-39 -5.231296e-01
bigcom92        -8.246383e-39 -3.744923e-01
bigcom93        -8.234519e-39 -2.584294e-01
bigcom96        -8.233203e-39 -5.548805e-01
bigcom97        -8.239788e-39 -4.823820e-01
bigcom98        -8.237152e-39 -5.585080e-01
bigcom99        -8.237152e-39 -4.397981e-01
bigcom101        1.181831e-37  2.102901e+00
bigcom104        1.041526e-37  1.365051e+00
bigcom106       -8.237152e-39 -4.538470e-01
bigcom109       -8.235836e-39 -3.095200e-01
bigcom113       -8.239788e-39 -6.662963e-01
bigcom116       -8.246383e-39 -4.263542e-01
bigcom120       -8.234519e-39 -5.951692e-01
bigcom123       -8.235836e-39 -4.655845e-01
bigcom126       -8.234519e-39 -4.311613e-01
bigcom127       -8.233203e-39 -2.311137e-01
bigcom137       -8.237152e-39 -4.109619e-01
bigcom139       -8.234519e-39 -4.669591e-01
bigcom140       -8.235836e-39 -3.521660e-01
bigcom143        1.939446e-37  1.555800e+00
bigcom145       -8.233203e-39 -3.479372e-01
bigcom146       -8.237152e-39 -2.637190e-01
bigcom147       -8.235836e-39 -3.847178e-01
bigcom149       -8.231887e-39 -1.134810e-01
bigcom153       -8.239788e-39 -3.993192e-01
bigcom154       -8.246383e-39 -2.302198e-01
bigcom156       -8.234519e-39 -2.986868e-01
bigcom157       -8.234519e-39 -1.697827e-01
bigcom158       -8.234519e-39 -4.834764e-01
bigcom160       -8.237152e-39 -4.045535e-01
bigcom161       -8.233203e-39 -1.867440e-01
bigcom162       -8.233203e-39 -3.713060e-01
bigcom164       -8.235836e-39 -3.939180e-01
bigcom166       -8.241106e-39 -1.973358e-01
bigcom167       -8.241106e-39 -4.228555e-01
bigcom171       -8.231887e-39 -4.265380e-01
bigcom173       -8.237152e-39 -2.556078e-01
bigcom175       -8.234519e-39 -2.371875e-01
bigcom176       -8.235836e-39 -3.406912e-01
bigcom177       -8.234519e-39 -2.257187e-01
bigcom178        1.939446e-37  1.630088e+00
bigcom180       -8.234519e-39 -2.220410e-01
bigcom181       -8.238470e-39 -3.773675e-01
bigcom184       -8.234519e-39 -3.087915e-01
bigcom186       -8.233203e-39 -6.523167e-01
bigcom187       -8.234519e-39 -5.456919e-01
bigcom189       -8.238470e-39 -3.734569e-01
bigcom194       -8.237152e-39 -1.684410e-01
bigcom195       -8.235836e-39 -3.341261e-01
bigcom196       -8.233203e-39 -6.635911e-01
bigcom204       -8.242424e-39 -4.361654e-01
bigcom205        2.444509e-37  1.760147e+00
bigcom212       -8.235836e-39 -1.785310e-01
bigcom214       -8.238470e-39 -3.130502e-01
bigcom222       -8.234519e-39 -2.687836e-01
bigcom223        0.000000e+00  0.000000e+00
bigcom226        0.000000e+00  0.000000e+00
bigcom227       -8.233203e-39 -2.869675e-01
bigcom229       -8.235836e-39 -3.380587e-01
bigcom233       -8.231887e-39 -4.299924e-01
bigcom236       -8.235836e-39 -3.342761e-01
bigcom237       -8.231887e-39 -2.988030e-01
bigcom246       -8.237152e-39 -3.198922e-01
bigcom248       -8.239788e-39 -5.272642e-01
bigcom249       -8.231887e-39 -4.439625e-01
bigcom250       -8.234519e-39 -3.112095e-01
bigcom254       -8.237152e-39 -3.551010e-01
bigcom266       -8.233203e-39 -4.305411e-01
bigcom269       -8.241106e-39 -2.922827e-01
bigcom272       -8.235836e-39 -3.248891e-01
bigcom274       -8.250345e-39 -2.821712e-01
bigcom281       -8.233203e-39 -3.233081e-01
bigcom291       -8.231887e-39 -3.601542e-01
bigcom292       -8.233203e-39 -4.081783e-01
bigcom295        0.000000e+00  0.000000e+00
bigcom299        3.286273e-37  2.248082e+00
bigcom301       -8.237152e-39 -2.184791e-01
bigcom306       -8.234519e-39 -3.973323e-01
bigcom309       -8.238470e-39 -4.930530e-01
bigcom314       -8.233203e-39 -3.732427e-01
bigcom321       -8.242424e-39 -3.039787e-01
bigcom341       -8.234519e-39 -3.238260e-01
bigcom350       -8.233203e-39 -1.473175e-01
bigcom353       -8.234519e-39 -2.222819e-01
bigcom359       -8.234519e-39 -5.073365e-01
bigcom363       -8.234519e-39 -7.824870e-02
bigcom365       -8.233203e-39 -7.328610e-01
bigcom385       -8.234519e-39 -3.834968e-01
bigcom386       -8.231887e-39 -3.681624e-02
bigcom408       -8.239788e-39 -4.648061e-01
bigcom412       -8.237152e-39 -3.359259e-01
bigcom480       -8.237152e-39 -1.949052e-01
spin_vertex      3.905917e-39  2.707434e-01
membership_s1    6.636125e-39  2.068485e-01
membership_s3   -8.252988e-39 -4.107548e-01
membership_s4   -2.777924e-39  7.522327e-02
membership_s5   -8.878861e-39 -3.836997e-01
membership_s6   -4.970801e-39  3.672319e-02
membership_s7   -8.706296e-39 -3.361082e-01
membership_s8   -8.245063e-39 -4.006729e-01
membership_s9   -8.249023e-39 -3.636264e-01
membership_s11  -8.241106e-39 -4.017164e-01
membership_s12  -8.241106e-39 -2.614287e-01
membership_s14   1.602732e-37  1.374904e+00
membership_s15   1.845905e-38  5.912902e-01
membership_s16  -8.242424e-39 -3.107138e-01
membership_s17  -8.242424e-39 -3.289872e-01
membership_s18  -8.288842e-39 -2.755793e-01
membership_s20  -8.237152e-39 -3.197170e-01
membership_s21  -7.648393e-40  9.670309e-02
membership_s22  -8.255633e-39 -2.757232e-01
membership_s24  -8.258280e-39 -9.669730e-01
membership_s25  -8.241106e-39 -3.492806e-01
membership_s26  -8.252988e-39 -4.823176e-01
membership_s27  -4.267161e-40 -8.689790e-02
membership_s28  -8.249023e-39 -4.358761e-01
membership_s30   9.875222e-39  2.008087e-01
membership_s31   2.984926e-40  1.026870e-01
membership_s32   2.041833e-38  5.472900e-01
membership_s33  -8.238470e-39 -2.714951e-01
membership_s36  -9.464478e-39 -3.266297e-01
membership_s37  -8.320974e-39 -2.954157e-01
V1               9.143114e-39  4.738892e-02
V2              -1.135515e-41 -4.437228e-01
pdi             -1.738014e-35 -1.173924e+03
adhesion        -4.196157e-43 -3.157321e-06
cohesion         8.394546e-43  6.358849e-06
inner            2.708373e-43 -9.602469e-07
outer            3.545224e-43  1.163932e-06
ioratio          7.883814e-39  1.570193e-01
comsize          2.716668e-42  7.140494e-05
[1] "Dataset: low_TnotC Model GBM, run: 8 of 10 2015-06-22 18:45:27"
Iter   TrainDeviance   ValidDeviance   StepSize   Improve
     1        0.0993            -nan     0.0100    0.0005
     2        0.0980            -nan     0.0100   -0.0000
     3        0.0966            -nan     0.0100    0.0002
     4        0.0949            -nan     0.0100   -0.0000
     5        0.0935            -nan     0.0100    0.0003
     6        0.0924            -nan     0.0100    0.0000
     7        0.0911            -nan     0.0100    0.0001
     8        0.0904            -nan     0.0100    0.0001
     9        0.0889            -nan     0.0100    0.0001
    10        0.0878            -nan     0.0100   -0.0000
    20        0.0798            -nan     0.0100    0.0000
    40        0.0691            -nan     0.0100   -0.0000
    44        0.0672            -nan     0.0100   -0.0000

[1] "GBM variable coefficients"
                            var     rel.inf
ratio5                   ratio5 12.54780962
pagerank               pagerank 10.00428930
ioratio                 ioratio  5.00491409
comsize                 comsize  4.81331248
outer                     outer  4.31885880
inner                     inner  3.88333521
knn                         knn  3.25997737
orbit18                 orbit18  3.23560091
fourth                   fourth  3.01919821
ratio2                   ratio2  2.99986260
bet                         bet  2.91588566
V2                           V2  2.83362887
graph5                   graph5  2.33080590
graph10                 graph10  2.03904196
ratio1                   ratio1  2.00472980
membership_s32   membership_s32  1.78652114
V1                           V1  1.73733011
cohesion               cohesion  1.63403168
selfinter             selfinter  1.63214906
adhesion               adhesion  1.59169713
graph19                 graph19  1.56424914
orbit36                 orbit36  1.48649902
spin_vertex         spin_vertex  1.42828809
orbit27                 orbit27  1.25997603
orbit20                 orbit20  1.23202873
third                     third  1.00281989
orbit38                 orbit38  0.87093670
trans                     trans  0.77576032
graph20                 graph20  0.67545875
graph11                 graph11  0.67157749
orbit19                 orbit19  0.66609981
orbit49                 orbit49  0.66546152
membership_s30   membership_s30  0.66308071
walktrap_vertex walktrap_vertex  0.65645285
membership_s15   membership_s15  0.62120896
orbit28                 orbit28  0.60815250
upto_sixth           upto_sixth  0.56302833
orbit26                 orbit26  0.54633431
evcent                   evcent  0.51389501
orbit63                 orbit63  0.49885977
orbit44                 orbit44  0.44619742
fifth                     fifth  0.43105129
upto_third           upto_third  0.40322217
orbit45                 orbit45  0.38626560
bigcom4                 bigcom4  0.37195150
bigcom26               bigcom26  0.36382893
graph2                   graph2  0.36166259
orbit16                 orbit16  0.35185328
orbit12                 orbit12  0.34717621
orbit21                 orbit21  0.33080664
graph16                 graph16  0.30667825
orbit51                 orbit51  0.29361405
orbit62                 orbit62  0.28104795
constraint           constraint  0.26943729
graph21                 graph21  0.26115634
graph6                   graph6  0.26005147
orbit9                   orbit9  0.25974304
bigcom3                 bigcom3  0.22267734
graph9                   graph9  0.21466574
graph12                 graph12  0.21412616
ratio6                   ratio6  0.21041129
graph15                 graph15  0.20518798
orbit39                 orbit39  0.19742656
ratio4                   ratio4  0.19035451
ratio3                   ratio3  0.18751856
orbit5                   orbit5  0.18248020
orbit37                 orbit37  0.16609448
orbit50                 orbit50  0.16246253
graph4                   graph4  0.15828086
membership_s6     membership_s6  0.13020590
graph7                   graph7  0.12687415
orbit24                 orbit24  0.12582789
orbit41                 orbit41  0.11841233
graph23                 graph23  0.10737076
orbit42                 orbit42  0.08729368
membership_s4     membership_s4  0.08301226
membership_s7     membership_s7  0.08189399
orbit25                 orbit25  0.07546618
orbit64                 orbit64  0.05795063
coreness               coreness  0.05655204
graph3                   graph3  0.05410362
graph17                 graph17  0.05239631
graph25                 graph25  0.05193573
orbit33                 orbit33  0.04585077
orbit35                 orbit35  0.03415989
orbit52                 orbit52  0.03306935
orbit17                 orbit17  0.02666388
membership_s31   membership_s31  0.02359264
membership_s27   membership_s27  0.01341410
membership_s1     membership_s1  0.01337581
graph0                   graph0  0.00000000
graph1                   graph1  0.00000000
graph8                   graph8  0.00000000
graph13                 graph13  0.00000000
graph14                 graph14  0.00000000
graph18                 graph18  0.00000000
graph22                 graph22  0.00000000
graph24                 graph24  0.00000000
graph26                 graph26  0.00000000
graph27                 graph27  0.00000000
graph28                 graph28  0.00000000
graph29                 graph29  0.00000000
orbit0                   orbit0  0.00000000
orbit1                   orbit1  0.00000000
orbit2                   orbit2  0.00000000
orbit3                   orbit3  0.00000000
orbit4                   orbit4  0.00000000
orbit6                   orbit6  0.00000000
orbit7                   orbit7  0.00000000
orbit8                   orbit8  0.00000000
orbit10                 orbit10  0.00000000
orbit11                 orbit11  0.00000000
orbit13                 orbit13  0.00000000
orbit14                 orbit14  0.00000000
orbit15                 orbit15  0.00000000
orbit22                 orbit22  0.00000000
orbit23                 orbit23  0.00000000
orbit29                 orbit29  0.00000000
orbit30                 orbit30  0.00000000
orbit31                 orbit31  0.00000000
orbit32                 orbit32  0.00000000
orbit34                 orbit34  0.00000000
orbit40                 orbit40  0.00000000
orbit43                 orbit43  0.00000000
orbit46                 orbit46  0.00000000
orbit47                 orbit47  0.00000000
orbit48                 orbit48  0.00000000
orbit53                 orbit53  0.00000000
orbit54                 orbit54  0.00000000
orbit55                 orbit55  0.00000000
orbit56                 orbit56  0.00000000
orbit57                 orbit57  0.00000000
orbit58                 orbit58  0.00000000
orbit59                 orbit59  0.00000000
orbit60                 orbit60  0.00000000
orbit61                 orbit61  0.00000000
orbit65                 orbit65  0.00000000
orbit66                 orbit66  0.00000000
orbit67                 orbit67  0.00000000
orbit68                 orbit68  0.00000000
orbit69                 orbit69  0.00000000
orbit70                 orbit70  0.00000000
orbit71                 orbit71  0.00000000
orbit72                 orbit72  0.00000000
AP                           AP  0.00000000
ecc                         ecc  0.00000000
eccrad                   eccrad  0.00000000
close                     close  0.00000000
hubscore               hubscore  0.00000000
first                     first  0.00000000
upto_second         upto_second  0.00000000
upto_fourth         upto_fourth  0.00000000
upto_fifth           upto_fifth  0.00000000
second                   second  0.00000000
sixth                     sixth  0.00000000
bigcom1                 bigcom1  0.00000000
bigcom2                 bigcom2  0.00000000
bigcom6                 bigcom6  0.00000000
bigcom8                 bigcom8  0.00000000
bigcom9                 bigcom9  0.00000000
bigcom11               bigcom11  0.00000000
bigcom13               bigcom13  0.00000000
bigcom15               bigcom15  0.00000000
bigcom16               bigcom16  0.00000000
bigcom21               bigcom21  0.00000000
bigcom22               bigcom22  0.00000000
bigcom24               bigcom24  0.00000000
bigcom28               bigcom28  0.00000000
bigcom30               bigcom30  0.00000000
bigcom31               bigcom31  0.00000000
bigcom32               bigcom32  0.00000000
bigcom33               bigcom33  0.00000000
bigcom34               bigcom34  0.00000000
bigcom36               bigcom36  0.00000000
bigcom37               bigcom37  0.00000000
bigcom38               bigcom38  0.00000000
bigcom39               bigcom39  0.00000000
bigcom40               bigcom40  0.00000000
bigcom43               bigcom43  0.00000000
bigcom44               bigcom44  0.00000000
bigcom46               bigcom46  0.00000000
bigcom47               bigcom47  0.00000000
bigcom49               bigcom49  0.00000000
bigcom50               bigcom50  0.00000000
bigcom51               bigcom51  0.00000000
bigcom52               bigcom52  0.00000000
bigcom54               bigcom54  0.00000000
bigcom56               bigcom56  0.00000000
bigcom62               bigcom62  0.00000000
bigcom66               bigcom66  0.00000000
bigcom68               bigcom68  0.00000000
bigcom69               bigcom69  0.00000000
bigcom71               bigcom71  0.00000000
bigcom72               bigcom72  0.00000000
bigcom73               bigcom73  0.00000000
bigcom74               bigcom74  0.00000000
bigcom75               bigcom75  0.00000000
bigcom76               bigcom76  0.00000000
bigcom77               bigcom77  0.00000000
bigcom79               bigcom79  0.00000000
bigcom80               bigcom80  0.00000000
bigcom82               bigcom82  0.00000000
bigcom83               bigcom83  0.00000000
bigcom84               bigcom84  0.00000000
bigcom85               bigcom85  0.00000000
bigcom87               bigcom87  0.00000000
bigcom89               bigcom89  0.00000000
bigcom91               bigcom91  0.00000000
bigcom92               bigcom92  0.00000000
bigcom93               bigcom93  0.00000000
bigcom96               bigcom96  0.00000000
bigcom97               bigcom97  0.00000000
bigcom98               bigcom98  0.00000000
bigcom99               bigcom99  0.00000000
bigcom101             bigcom101  0.00000000
bigcom104             bigcom104  0.00000000
bigcom106             bigcom106  0.00000000
bigcom109             bigcom109  0.00000000
bigcom113             bigcom113  0.00000000
bigcom116             bigcom116  0.00000000
bigcom120             bigcom120  0.00000000
bigcom123             bigcom123  0.00000000
bigcom126             bigcom126  0.00000000
bigcom127             bigcom127  0.00000000
bigcom137             bigcom137  0.00000000
bigcom139             bigcom139  0.00000000
bigcom140             bigcom140  0.00000000
bigcom143             bigcom143  0.00000000
bigcom145             bigcom145  0.00000000
bigcom146             bigcom146  0.00000000
bigcom147             bigcom147  0.00000000
bigcom149             bigcom149  0.00000000
bigcom153             bigcom153  0.00000000
bigcom154             bigcom154  0.00000000
bigcom156             bigcom156  0.00000000
bigcom157             bigcom157  0.00000000
bigcom158             bigcom158  0.00000000
bigcom160             bigcom160  0.00000000
bigcom161             bigcom161  0.00000000
bigcom162             bigcom162  0.00000000
bigcom164             bigcom164  0.00000000
bigcom166             bigcom166  0.00000000
bigcom167             bigcom167  0.00000000
bigcom171             bigcom171  0.00000000
bigcom173             bigcom173  0.00000000
bigcom175             bigcom175  0.00000000
bigcom176             bigcom176  0.00000000
bigcom177             bigcom177  0.00000000
bigcom178             bigcom178  0.00000000
bigcom180             bigcom180  0.00000000
bigcom181             bigcom181  0.00000000
bigcom184             bigcom184  0.00000000
bigcom186             bigcom186  0.00000000
bigcom187             bigcom187  0.00000000
bigcom189             bigcom189  0.00000000
bigcom194             bigcom194  0.00000000
bigcom195             bigcom195  0.00000000
bigcom196             bigcom196  0.00000000
bigcom204             bigcom204  0.00000000
bigcom205             bigcom205  0.00000000
bigcom212             bigcom212  0.00000000
bigcom214             bigcom214  0.00000000
bigcom222             bigcom222  0.00000000
bigcom223             bigcom223  0.00000000
bigcom226             bigcom226  0.00000000
bigcom227             bigcom227  0.00000000
bigcom229             bigcom229  0.00000000
bigcom233             bigcom233  0.00000000
bigcom236             bigcom236  0.00000000
bigcom237             bigcom237  0.00000000
bigcom246             bigcom246  0.00000000
bigcom248             bigcom248  0.00000000
bigcom249             bigcom249  0.00000000
bigcom250             bigcom250  0.00000000
bigcom254             bigcom254  0.00000000
bigcom266             bigcom266  0.00000000
bigcom269             bigcom269  0.00000000
bigcom272             bigcom272  0.00000000
bigcom274             bigcom274  0.00000000
bigcom281             bigcom281  0.00000000
bigcom291             bigcom291  0.00000000
bigcom292             bigcom292  0.00000000
bigcom295             bigcom295  0.00000000
bigcom299             bigcom299  0.00000000
bigcom301             bigcom301  0.00000000
bigcom306             bigcom306  0.00000000
bigcom309             bigcom309  0.00000000
bigcom314             bigcom314  0.00000000
bigcom321             bigcom321  0.00000000
bigcom341             bigcom341  0.00000000
bigcom350             bigcom350  0.00000000
bigcom353             bigcom353  0.00000000
bigcom359             bigcom359  0.00000000
bigcom363             bigcom363  0.00000000
bigcom365             bigcom365  0.00000000
bigcom385             bigcom385  0.00000000
bigcom386             bigcom386  0.00000000
bigcom408             bigcom408  0.00000000
bigcom412             bigcom412  0.00000000
bigcom480             bigcom480  0.00000000
membership_s3     membership_s3  0.00000000
membership_s5     membership_s5  0.00000000
membership_s8     membership_s8  0.00000000
membership_s9     membership_s9  0.00000000
membership_s11   membership_s11  0.00000000
membership_s12   membership_s12  0.00000000
membership_s14   membership_s14  0.00000000
membership_s16   membership_s16  0.00000000
membership_s17   membership_s17  0.00000000
membership_s18   membership_s18  0.00000000
membership_s20   membership_s20  0.00000000
membership_s21   membership_s21  0.00000000
membership_s22   membership_s22  0.00000000
membership_s24   membership_s24  0.00000000
membership_s25   membership_s25  0.00000000
membership_s26   membership_s26  0.00000000
membership_s28   membership_s28  0.00000000
membership_s33   membership_s33  0.00000000
membership_s36   membership_s36  0.00000000
membership_s37   membership_s37  0.00000000
pdi                         pdi  0.00000000
[1] "Dataset: low_TnotC Model RF, run: 8 of 10 2015-06-22 18:45:54"
     |      Out-of-bag   |
Tree |      MSE  %Var(y) |
   1 |   0.0206   235.15 |
   2 |  0.01432   163.40 |
   3 |  0.01367   156.05 |
   4 |   0.0137   156.39 |
   5 |  0.01353   154.48 |
   6 |  0.01262   144.00 |
   7 |  0.01212   138.38 |
   8 |  0.01152   131.53 |
   9 |  0.01122   128.10 |
  10 |  0.01094   124.83 |
  11 |  0.01088   124.21 |
  12 |  0.01083   123.61 |
  13 |  0.01072   122.30 |
  14 |  0.01058   120.70 |
  15 |  0.01055   120.39 |
  16 |  0.01042   118.89 |
  17 |  0.01037   118.35 |
  18 |  0.01024   116.92 |
  19 |  0.01018   116.18 |
  20 |  0.01015   115.82 |
  21 |  0.01008   115.10 |
  22 |  0.01007   114.93 |
  23 |  0.01007   114.99 |
  24 |  0.01008   115.04 |
  25 |  0.01007   114.88 |
  26 |  0.01003   114.44 |
  27 |  0.01007   114.92 |
  28 |  0.01009   115.15 |
  29 |  0.01006   114.84 |
  30 |  0.01009   115.17 |
  31 |  0.01004   114.55 |
  32 |  0.01002   114.38 |
  33 | 0.009992   114.05 |
  34 |  0.00998   113.90 |
  35 | 0.009912   113.13 |
  36 |  0.00989   112.89 |
  37 | 0.009867   112.61 |
  38 | 0.009867   112.62 |
  39 | 0.009869   112.65 |
  40 | 0.009857   112.50 |
  41 |  0.00985   112.43 |
  42 | 0.009822   112.10 |
  43 | 0.009817   112.05 |
  44 | 0.009798   111.83 |
  45 | 0.009769   111.50 |
  46 | 0.009765   111.45 |
  47 | 0.009749   111.27 |
  48 | 0.009742   111.19 |
  49 | 0.009715   110.88 |
  50 | 0.009717   110.91 |
  51 | 0.009723   110.98 |
  52 | 0.009718   110.92 |
  53 |  0.00972   110.94 |
  54 | 0.009696   110.67 |
  55 | 0.009706   110.78 |
  56 | 0.009718   110.92 |
  57 | 0.009675   110.43 |
  58 | 0.009672   110.39 |
  59 | 0.009669   110.36 |
  60 | 0.009653   110.17 |
  61 | 0.009619   109.79 |
  62 | 0.009608   109.66 |
  63 | 0.009592   109.48 |
  64 | 0.009609   109.67 |
  65 |  0.00961   109.69 |
  66 | 0.009632   109.93 |
  67 | 0.009613   109.71 |
  68 | 0.009613   109.72 |
  69 | 0.009607   109.66 |
  70 |   0.0096   109.57 |
  71 | 0.009593   109.50 |
  72 | 0.009582   109.36 |
  73 | 0.009578   109.33 |
  74 | 0.009574   109.28 |
  75 |  0.00957   109.23 |
  76 | 0.009565   109.17 |
  77 | 0.009566   109.18 |
  78 | 0.009567   109.20 |
  79 | 0.009563   109.15 |
  80 | 0.009561   109.13 |
  81 | 0.009556   109.06 |
  82 | 0.009547   108.97 |
  83 | 0.009539   108.87 |
  84 | 0.009546   108.95 |
  85 | 0.009546   108.95 |
  86 |  0.00954   108.89 |
  87 |  0.00954   108.88 |
  88 | 0.009527   108.73 |
  89 | 0.009523   108.69 |
  90 | 0.009524   108.70 |
  91 | 0.009525   108.71 |
  92 | 0.009515   108.60 |
  93 | 0.009513   108.58 |
  94 | 0.009519   108.65 |
  95 |  0.00954   108.88 |
  96 |  0.00953   108.77 |
  97 |  0.00952   108.66 |
  98 | 0.009513   108.58 |
  99 | 0.009503   108.46 |
 100 | 0.009496   108.38 |
[1] "Random Forest variable coefficients"
                      %IncMSE IncNodePurity
graph0           6.304811e-05  6.044573e-02
graph1           1.770835e-03  2.953154e-01
graph2           3.433078e-05  8.922014e-02
graph3           1.880583e-03  6.867945e-01
graph4           6.859810e-03  2.575977e-01
graph5           4.273257e-04  1.843882e-01
graph6           1.669684e-03  3.227022e-01
graph7           1.224829e-04  1.027410e-01
graph8           0.000000e+00  0.000000e+00
graph9           1.898038e-03  3.688034e-01
graph10          3.924998e-03  4.493725e-01
graph11          1.652489e-03  2.295114e-01
graph12          3.640954e-03  1.922349e-01
graph13          3.630085e-03  3.759263e-01
graph14          2.347110e-03  2.147865e-01
graph15          2.115349e-03  3.287896e-01
graph16          5.667150e-03  3.059924e-01
graph17          9.405784e-04  2.643808e-01
graph18          6.180916e-05  3.930505e-02
graph19          2.912063e-03  3.187526e-01
graph20          2.074199e-04  2.160507e-01
graph21          4.513621e-04  1.666399e-01
graph22          5.750767e-06  3.317197e-02
graph23          1.397993e-03  3.080656e-01
graph24          8.855852e-04  8.511671e-02
graph25         -4.461958e-06  2.629469e-02
graph26          2.947244e-06  4.499101e-03
graph27          2.182279e-05  4.428571e-02
graph28          0.000000e+00  0.000000e+00
graph29          0.000000e+00  0.000000e+00
orbit0           9.452738e-05  7.597121e-02
orbit1           2.688166e-03  2.967676e-01
orbit2           1.113477e-04  7.451988e-02
orbit3           0.000000e+00  9.333333e-03
orbit4           1.344689e-03  6.246748e-01
orbit5           8.711098e-04  2.304238e-01
orbit6           5.092512e-03  3.782046e-01
orbit7           3.861377e-06  3.733268e-02
orbit8           9.198019e-04  2.559162e-01
orbit9           7.959700e-04  3.891157e-01
orbit10          2.362641e-04  9.000211e-02
orbit11          4.906670e-04  1.574208e-01
orbit12          5.271515e-05  8.707104e-02
orbit13          3.519227e-05  3.760229e-02
orbit14          0.000000e+00  0.000000e+00
orbit15          2.944830e-03  2.966208e-01
orbit16          1.708909e-03  2.505754e-01
orbit17          2.557705e-03  2.532740e-01
orbit18          2.383220e-03  5.554978e-01
orbit19          1.352588e-03  2.717675e-01
orbit20          4.919945e-04  1.326831e-01
orbit21          4.210870e-05  1.157709e-01
orbit22          4.492811e-03  2.248914e-01
orbit23         -8.493175e-06  4.174948e-02
orbit24          2.064685e-03  4.326650e-01
orbit25          5.634994e-04  9.506558e-02
orbit26          3.184174e-04  1.059426e-01
orbit27          4.958525e-03  4.717818e-01
orbit28          1.277261e-03  2.030292e-01
orbit29          2.362423e-04  7.898506e-02
orbit30          1.214595e-04  1.327698e-01
orbit31          2.870076e-03  2.348570e-01
orbit32          5.219556e-04  1.139704e-01
orbit33          3.585421e-05  8.062531e-02
orbit34          3.014906e-03  2.178880e-01
orbit35          1.833651e-03  3.235124e-01
orbit36          9.573011e-04  3.339393e-01
orbit37          7.574095e-04  1.122796e-01
orbit38          2.563844e-04  1.864061e-01
orbit39          1.428663e-03  4.363064e-01
orbit40         -2.589763e-06  6.139492e-02
orbit41          7.234946e-05  1.435040e-01
orbit42          1.305850e-05  9.846338e-02
orbit43          6.332372e-05  9.213457e-02
orbit44          1.860846e-04  9.535999e-02
orbit45          6.590612e-03  3.429704e-01
orbit46          6.081884e-04  1.878446e-01
orbit47          1.769415e-05  1.010660e-01
orbit48          2.942007e-05  2.392944e-02
orbit49          2.527476e-04  3.036164e-01
orbit50          4.113853e-04  6.621417e-02
orbit51          1.430124e-04  9.178698e-02
orbit52          7.841582e-04  5.905174e-02
orbit53          4.278666e-04  3.342827e-01
orbit54          1.240090e-04  4.212069e-02
orbit55          0.000000e+00  0.000000e+00
orbit56          6.478629e-04  2.004983e-01
orbit57          0.000000e+00  0.000000e+00
orbit58          0.000000e+00  0.000000e+00
orbit59          1.743798e-03  6.728014e-02
orbit60          1.827012e-04  4.883147e-02
orbit61          0.000000e+00  5.176662e-02
orbit62          1.135114e-04  1.508055e-01
orbit63          2.988279e-05  3.597256e-01
orbit64          1.190206e-05  1.420634e-01
orbit65          0.000000e+00  2.456802e-18
orbit66          0.000000e+00  0.000000e+00
orbit67          0.000000e+00  0.000000e+00
orbit68          0.000000e+00  4.336809e-21
orbit69          0.000000e+00  0.000000e+00
orbit70          0.000000e+00  0.000000e+00
orbit71          0.000000e+00  0.000000e+00
orbit72          0.000000e+00  0.000000e+00
AP              -1.027163e-05  1.878892e-02
bet              1.655419e-03  7.744225e-01
ecc             -4.790708e-06  5.976377e-02
eccrad           5.788693e-05  8.707407e-02
close            1.868146e-03  4.195772e-01
constraint       7.094387e-04  3.637566e-01
coreness         1.345750e-03  2.361374e-01
knn              1.464722e-03  3.702641e-01
hubscore         2.909821e-03  4.191843e-01
pagerank         3.995199e-03  2.076831e+00
trans            2.324683e-04  4.434945e-01
evcent           3.660323e-03  1.864015e-01
first            2.626603e-04  1.188826e-02
upto_second      1.831519e-03  3.273309e-01
upto_third       1.184141e-03  2.421582e-01
upto_fourth      2.796480e-03  2.760262e-01
upto_fifth       2.327204e-03  3.954214e-01
upto_sixth       3.524562e-03  4.260967e-01
second           1.270780e-03  3.669810e-01
third            2.085437e-03  3.800025e-01
fourth           4.533178e-03  9.627006e-01
fifth            1.874830e-03  7.343238e-01
sixth            1.980091e-03  4.293992e-01
ratio1           2.395148e-03  4.373353e-01
ratio2           9.120080e-03  1.202081e+00
ratio3           9.780404e-04  8.743633e-01
ratio4           2.818474e-03  5.441449e-01
ratio5           5.255208e-03  2.460417e+00
ratio6           2.191132e-03  5.017048e-01
selfinter        1.527353e-03  2.031803e-01
walktrap_vertex  1.085569e-04  2.316739e-01
bigcom1          0.000000e+00  2.168404e-21
bigcom2          0.000000e+00  0.000000e+00
bigcom3         -1.135236e-05  1.974607e-01
bigcom4          2.500434e-04  3.920008e-02
bigcom6          0.000000e+00  0.000000e+00
bigcom8          0.000000e+00  0.000000e+00
bigcom9          0.000000e+00  0.000000e+00
bigcom11         0.000000e+00  0.000000e+00
bigcom13         0.000000e+00  0.000000e+00
bigcom15         0.000000e+00  0.000000e+00
bigcom16         0.000000e+00  0.000000e+00
bigcom21         0.000000e+00  0.000000e+00
bigcom22         1.131607e-04  7.557258e-02
bigcom24         0.000000e+00  0.000000e+00
bigcom26         5.715374e-06  1.803165e-01
bigcom28        -3.401241e-06  9.174219e-02
bigcom30         8.616975e-06  4.799773e-02
bigcom31         0.000000e+00  0.000000e+00
bigcom32         0.000000e+00  0.000000e+00
bigcom33         0.000000e+00  0.000000e+00
bigcom34         0.000000e+00  0.000000e+00
bigcom36         0.000000e+00  0.000000e+00
bigcom37         0.000000e+00  0.000000e+00
bigcom38         0.000000e+00  0.000000e+00
bigcom39         0.000000e+00  0.000000e+00
bigcom40         0.000000e+00  0.000000e+00
bigcom43         0.000000e+00  0.000000e+00
bigcom44         0.000000e+00  8.673617e-21
bigcom46         0.000000e+00  0.000000e+00
bigcom47         0.000000e+00  0.000000e+00
bigcom49         0.000000e+00  0.000000e+00
bigcom50         0.000000e+00  0.000000e+00
bigcom51         0.000000e+00  0.000000e+00
bigcom52         0.000000e+00  0.000000e+00
bigcom54         0.000000e+00  0.000000e+00
bigcom56         0.000000e+00  0.000000e+00
bigcom62         1.031756e-06  5.950101e-01
bigcom66         0.000000e+00  0.000000e+00
bigcom68         0.000000e+00  0.000000e+00
bigcom69         0.000000e+00  0.000000e+00
bigcom71         0.000000e+00  0.000000e+00
bigcom72         0.000000e+00  0.000000e+00
bigcom73         0.000000e+00  0.000000e+00
bigcom74         0.000000e+00  0.000000e+00
bigcom75         0.000000e+00  0.000000e+00
bigcom76         0.000000e+00  0.000000e+00
bigcom77         0.000000e+00  0.000000e+00
bigcom79         0.000000e+00  0.000000e+00
bigcom80         0.000000e+00  0.000000e+00
bigcom82         0.000000e+00  0.000000e+00
bigcom83         0.000000e+00  0.000000e+00
bigcom84         0.000000e+00  0.000000e+00
bigcom85         0.000000e+00  0.000000e+00
bigcom87         0.000000e+00  0.000000e+00
bigcom89         0.000000e+00  0.000000e+00
bigcom91         0.000000e+00  0.000000e+00
bigcom92         0.000000e+00  0.000000e+00
bigcom93         0.000000e+00  0.000000e+00
bigcom96         0.000000e+00  0.000000e+00
bigcom97         0.000000e+00  0.000000e+00
bigcom98         0.000000e+00  0.000000e+00
bigcom99         0.000000e+00  0.000000e+00
bigcom101        2.305156e-05  2.787588e-01
bigcom104        7.625304e-05  2.431362e-01
bigcom106        0.000000e+00  0.000000e+00
bigcom109        0.000000e+00  0.000000e+00
bigcom113        0.000000e+00  0.000000e+00
bigcom116        0.000000e+00  0.000000e+00
bigcom120        0.000000e+00  0.000000e+00
bigcom123        0.000000e+00  0.000000e+00
bigcom126        0.000000e+00  0.000000e+00
bigcom127        0.000000e+00  0.000000e+00
bigcom137        0.000000e+00  0.000000e+00
bigcom139        0.000000e+00  0.000000e+00
bigcom140        0.000000e+00  0.000000e+00
bigcom143        3.125581e-05  3.532153e-01
bigcom145        0.000000e+00  0.000000e+00
bigcom146        0.000000e+00  0.000000e+00
bigcom147        0.000000e+00  0.000000e+00
bigcom149        0.000000e+00  0.000000e+00
bigcom153        0.000000e+00  0.000000e+00
bigcom154        0.000000e+00  0.000000e+00
bigcom156        0.000000e+00  0.000000e+00
bigcom157        0.000000e+00  0.000000e+00
bigcom158        0.000000e+00  0.000000e+00
bigcom160        0.000000e+00  0.000000e+00
bigcom161        0.000000e+00  0.000000e+00
bigcom162        0.000000e+00  0.000000e+00
bigcom164        0.000000e+00  0.000000e+00
bigcom166        0.000000e+00  0.000000e+00
bigcom167        0.000000e+00  0.000000e+00
bigcom171        0.000000e+00  0.000000e+00
bigcom173        0.000000e+00  0.000000e+00
bigcom175        0.000000e+00  0.000000e+00
bigcom176        0.000000e+00  0.000000e+00
bigcom177        0.000000e+00  0.000000e+00
bigcom178       -1.243962e-06  4.139075e-01
bigcom180        0.000000e+00  0.000000e+00
bigcom181        0.000000e+00  0.000000e+00
bigcom184        0.000000e+00  0.000000e+00
bigcom186        0.000000e+00  1.555556e-02
bigcom187        0.000000e+00  0.000000e+00
bigcom189        0.000000e+00  0.000000e+00
bigcom194        0.000000e+00  0.000000e+00
bigcom195        0.000000e+00  0.000000e+00
bigcom196        0.000000e+00  0.000000e+00
bigcom204        0.000000e+00  0.000000e+00
bigcom205        7.965671e-06  2.747384e-01
bigcom212        0.000000e+00  0.000000e+00
bigcom214        0.000000e+00  0.000000e+00
bigcom222        0.000000e+00  0.000000e+00
bigcom223        0.000000e+00  0.000000e+00
bigcom226        0.000000e+00  0.000000e+00
bigcom227        0.000000e+00  0.000000e+00
bigcom229        0.000000e+00  0.000000e+00
bigcom233        0.000000e+00  0.000000e+00
bigcom236        0.000000e+00  0.000000e+00
bigcom237        0.000000e+00  0.000000e+00
bigcom246        0.000000e+00  0.000000e+00
bigcom248        0.000000e+00  0.000000e+00
bigcom249        0.000000e+00  0.000000e+00
bigcom250        0.000000e+00  0.000000e+00
bigcom254        0.000000e+00  0.000000e+00
bigcom266        0.000000e+00  0.000000e+00
bigcom269        0.000000e+00  0.000000e+00
bigcom272        0.000000e+00  0.000000e+00
bigcom274        0.000000e+00  0.000000e+00
bigcom281        0.000000e+00  0.000000e+00
bigcom291        0.000000e+00  0.000000e+00
bigcom292        0.000000e+00  0.000000e+00
bigcom295        0.000000e+00  0.000000e+00
bigcom299        0.000000e+00  0.000000e+00
bigcom301        0.000000e+00  0.000000e+00
bigcom306        0.000000e+00  0.000000e+00
bigcom309        0.000000e+00  0.000000e+00
bigcom314        0.000000e+00  0.000000e+00
bigcom321        0.000000e+00  0.000000e+00
bigcom341        0.000000e+00  0.000000e+00
bigcom350        0.000000e+00  0.000000e+00
bigcom353        0.000000e+00  0.000000e+00
bigcom359        0.000000e+00  0.000000e+00
bigcom363        0.000000e+00  0.000000e+00
bigcom365        0.000000e+00  0.000000e+00
bigcom385        0.000000e+00  0.000000e+00
bigcom386        0.000000e+00  0.000000e+00
bigcom408        0.000000e+00  0.000000e+00
bigcom412        0.000000e+00  0.000000e+00
bigcom480        0.000000e+00  0.000000e+00
spin_vertex      2.822163e-05  2.362609e-01
membership_s1    1.516792e-04  1.332031e-01
membership_s3    0.000000e+00  2.775558e-19
membership_s4    1.634663e-04  5.284970e-02
membership_s5    3.815434e-05  1.427765e-01
membership_s6    1.315314e-05  4.480554e-02
membership_s7    2.683592e-05  8.305405e-02
membership_s8    0.000000e+00  0.000000e+00
membership_s9    0.000000e+00  0.000000e+00
membership_s11   0.000000e+00  0.000000e+00
membership_s12   0.000000e+00  0.000000e+00
membership_s14   0.000000e+00  0.000000e+00
membership_s15   5.322938e-05  2.964695e-01
membership_s16   0.000000e+00  0.000000e+00
membership_s17   0.000000e+00  0.000000e+00
membership_s18   0.000000e+00  0.000000e+00
membership_s20   0.000000e+00  0.000000e+00
membership_s21   0.000000e+00  0.000000e+00
membership_s22   0.000000e+00  0.000000e+00
membership_s24   0.000000e+00  0.000000e+00
membership_s25   0.000000e+00  0.000000e+00
membership_s26   0.000000e+00  0.000000e+00
membership_s27   1.726261e-05  4.140795e-02
membership_s28   0.000000e+00  0.000000e+00
membership_s30  -2.854749e-05  8.009711e-02
membership_s31   1.894272e-04  2.571334e-02
membership_s32   2.719340e-04  6.314457e-01
membership_s33   0.000000e+00  0.000000e+00
membership_s36   0.000000e+00  4.175293e-04
membership_s37   0.000000e+00  0.000000e+00
V1               5.535266e-03  8.397537e-01
V2               8.602693e-04  5.914692e-01
pdi              8.907388e-06  3.832062e-02
adhesion         7.024120e-03  1.293032e+00
cohesion         6.827741e-03  9.332641e-01
inner            3.566287e-03  1.227701e+00
outer            2.292044e-03  1.486116e+00
ioratio          3.646525e-03  8.998134e-01
comsize          2.770273e-03  1.003853e+00
[1] "Dataset: low_TnotC Model GLM, run: 8 of 10 2015-06-22 18:47:25"
[1] "glmnet variable coefficients"
                         [,1]          [,2]
(Intercept)     -4.719635e+00 -6.115492e+00
graph0           2.030526e-39  1.953240e-02
graph1          -3.058276e-42 -2.522745e-05
graph2           1.636522e-39  1.055553e-02
graph3          -5.952378e-44 -6.115332e-07
graph4          -3.578131e-45 -1.673290e-08
graph5           9.184441e-41  1.601280e-04
graph6          -9.066188e-43  2.981500e-06
graph7          -3.046539e-41 -1.161061e-03
graph8          -4.550508e-39 -1.734817e-01
graph9          -9.584045e-46 -5.369967e-09
graph10         -1.158711e-46 -2.633065e-10
graph11         -5.522550e-48 -3.662443e-11
graph12         -4.241079e-45  2.100864e-08
graph13          2.732222e-45 -3.153118e-08
graph14         -8.884599e-46 -2.432501e-10
graph15          2.279638e-42  6.390257e-05
graph16         -1.767623e-44  6.130088e-08
graph17         -3.689653e-44 -1.920096e-07
graph18         -5.494403e-43  1.409376e-05
graph19         -1.024217e-43  1.100387e-06
graph20          3.959599e-42  4.152214e-05
graph21          1.710695e-42  4.760005e-05
graph22         -9.637894e-43 -2.877754e-05
graph23         -1.169605e-42 -3.220417e-05
graph24         -1.472109e-42  3.020681e-05
graph25          4.719437e-41 -2.870874e-04
graph26         -1.422490e-41 -1.056576e-04
graph27         -2.140603e-40 -1.030872e-02
graph28         -1.645515e-40 -1.286135e-03
graph29         -7.150467e-39 -5.333535e-02
orbit0           2.030526e-39  1.956919e-02
orbit1          -3.071455e-42 -2.505817e-05
orbit2           5.533584e-40 -1.105671e-02
orbit3           1.636522e-39  1.060217e-02
orbit4          -6.291039e-44 -4.775301e-07
orbit5          -5.239361e-43 -1.642666e-05
orbit6          -3.578133e-45 -1.669310e-08
orbit7           1.751780e-40 -2.907137e-02
orbit8           9.184441e-41  1.806373e-04
orbit9          -1.230479e-42  4.424732e-06
orbit10         -1.314115e-42  2.929481e-06
orbit11          1.550162e-39  2.127704e-02
orbit12         -3.095494e-41 -1.152587e-03
orbit13          2.363909e-40 -7.028614e-02
orbit14         -4.550508e-39 -1.735156e-01
orbit15         -1.105311e-45  1.171992e-08
orbit16          3.386997e-44  1.953992e-07
orbit17         -8.517477e-45 -5.587756e-07
orbit18          8.081884e-46 -4.981234e-09
orbit19         -1.301220e-46 -1.288534e-10
orbit20         -1.342775e-45 -2.640219e-08
orbit21         -1.191698e-44  4.215106e-06
orbit22         -5.522550e-48 -3.644754e-11
orbit23          1.449112e-40 -2.274997e-02
orbit24         -4.827416e-45  3.846713e-08
orbit25         -8.275694e-45 -3.972968e-08
orbit26         -1.123065e-42 -5.553495e-05
orbit27          1.650906e-44  6.433161e-07
orbit28         -4.791624e-44  1.038916e-05
orbit29         -2.530564e-44 -2.522518e-06
orbit30         -2.315321e-42 -1.572814e-04
orbit31         -1.029248e-45 -1.273834e-09
orbit32         -1.895301e-45  2.065503e-08
orbit33          6.923171e-40 -7.538349e-02
orbit34          2.279638e-42  6.493428e-05
orbit35         -3.658566e-44  1.409096e-07
orbit36          1.511598e-42  1.605605e-06
orbit37         -1.987287e-45 -4.191980e-08
orbit38          6.481250e-41  1.210692e-03
orbit39         -6.811005e-44 -6.203670e-08
orbit40         -3.587827e-44 -4.483533e-07
orbit41         -3.552877e-42 -1.211837e-04
orbit42          3.401300e-39  1.169340e-01
orbit43         -5.496892e-43  1.419449e-05
orbit44          1.370490e-38  1.741096e-01
orbit45         -1.209854e-43  3.073572e-06
orbit46         -9.682330e-44 -2.188689e-05
orbit47         -1.511296e-41 -4.075804e-04
orbit48         -2.619465e-42 -1.288742e-04
orbit49          3.971079e-42  4.215693e-05
orbit50          2.407200e-40  1.340941e-03
orbit51          4.686432e-42  5.509949e-05
orbit52         -2.055332e-43  8.303807e-05
orbit53          8.127180e-41 -5.708830e-04
orbit54         -9.637451e-43 -2.870817e-05
orbit55         -6.604385e-39 -4.539775e-01
orbit56         -1.128654e-42 -3.199419e-05
orbit57         -6.896268e-42 -1.101276e-04
orbit58         -5.228221e-39 -1.603554e-01
orbit59         -1.421148e-42  3.995583e-05
orbit60         -4.637721e-41 -1.651670e-03
orbit61          4.463285e-39  1.601049e-01
orbit62          3.978720e-41 -9.470400e-04
orbit63          7.869549e-40  1.165472e-02
orbit64          1.818365e-40  7.786217e-03
orbit65         -1.465792e-41 -8.464393e-05
orbit66         -7.310765e-41 -9.408355e-04
orbit67         -6.205125e-39 -1.203010e-01
orbit68         -2.140860e-40 -1.030953e-02
orbit69         -8.943264e-39 -3.297285e-01
orbit70         -1.638890e-40 -1.276038e-03
orbit71         -4.241098e-39 -3.848594e-02
orbit72         -7.150467e-39 -5.326794e-02
AP               1.423092e-39 -4.555241e-03
bet              1.519080e-43  1.103845e-05
ecc              1.587179e-39  9.195326e-03
eccrad           9.523075e-39  5.505288e-02
close           -3.737818e-38 -1.304923e-01
constraint      -1.131231e-38 -3.152571e-01
coreness         3.176700e-39  4.324808e-02
knn             -6.169597e-42 -6.193755e-05
hubscore        -2.393477e-37  1.645804e+00
pagerank        -8.017173e-39 -9.791653e-01
trans            1.075724e-38  2.977891e-01
evcent          -2.412605e-37  1.588063e+00
first            2.030526e-39  1.944935e-02
upto_second     -3.271144e-42 -2.419377e-05
upto_third      -3.678861e-43  8.342645e-08
upto_fourth     -1.656063e-43 -2.758276e-06
upto_fifth       5.513130e-43  1.220706e-05
upto_sixth       1.314940e-42  3.776537e-05
second          -3.281203e-42 -2.430097e-05
third           -2.763922e-43  2.097434e-06
fourth           5.573330e-43 -4.287671e-06
fifth            4.107833e-43  7.632734e-06
sixth           -5.907229e-43 -1.081832e-05
ratio1          -6.233485e-42 -6.067381e-05
ratio2           1.113960e-41  2.226924e-04
ratio3           3.674616e-42  3.472277e-04
ratio4          -1.481789e-41 -3.317204e-04
ratio5          -1.051753e-41 -1.636014e-04
ratio6          -1.154458e-42 -2.138838e-05
selfinter        2.113108e-38  3.358553e-01
walktrap_vertex -4.987675e-40 -1.302220e-01
bigcom1         -9.600061e-39 -3.431501e-01
bigcom2         -8.938947e-39 -3.003581e-01
bigcom3          1.012563e-38  1.891094e-01
bigcom4          3.020859e-39  8.464367e-02
bigcom6         -8.931761e-39 -3.064168e-01
bigcom8         -9.059941e-39 -3.113737e-01
bigcom9         -8.960573e-39 -3.673857e-01
bigcom11        -8.943264e-39 -4.424614e-01
bigcom13        -8.957684e-39 -4.365869e-01
bigcom15        -8.954796e-39 -2.853722e-01
bigcom16        -8.938947e-39 -2.720661e-01
bigcom21        -8.989572e-39 -5.417036e-01
bigcom22         3.745531e-39 -7.978733e-02
bigcom24        -8.934634e-39 -2.632164e-01
bigcom26         2.860639e-38  4.874332e-01
bigcom28         9.902951e-40 -4.743881e-02
bigcom30         2.004389e-38  1.211576e-01
bigcom31        -8.930326e-39 -5.107701e-01
bigcom32        -8.943264e-39 -4.773259e-01
bigcom33        -8.933198e-39 -3.132884e-01
bigcom34        -8.936071e-39 -3.512818e-01
bigcom36        -8.943264e-39 -5.090268e-01
bigcom37        -8.933198e-39 -2.215935e-01
bigcom38        -8.946144e-39 -3.494666e-01
bigcom39        -8.944704e-39 -3.856665e-01
bigcom40        -6.271224e-39 -2.240865e-01
bigcom43        -8.937509e-39 -2.644745e-01
bigcom44        -9.030487e-39 -3.359623e-01
bigcom46        -8.940386e-39 -4.109292e-01
bigcom47        -8.940386e-39 -4.847193e-01
bigcom49        -8.936071e-39 -4.476480e-01
bigcom50        -8.943264e-39 -4.751708e-01
bigcom51        -8.933198e-39 -2.839547e-01
bigcom52        -8.933198e-39 -4.626577e-01
bigcom54        -8.934634e-39 -3.005667e-01
bigcom56        -8.936071e-39 -2.798752e-01
bigcom62         3.279296e-37  2.163342e+00
bigcom66        -8.936071e-39 -5.263273e-01
bigcom68        -8.934634e-39 -3.080295e-01
bigcom69        -8.940386e-39 -4.362195e-01
bigcom71        -8.950468e-39 -2.736293e-01
bigcom72        -8.937509e-39 -2.536962e-01
bigcom73        -8.934634e-39 -3.802859e-01
bigcom74        -8.936071e-39 -4.288593e-01
bigcom75        -8.931761e-39 -4.315874e-01
bigcom76        -8.933198e-39 -3.444360e-01
bigcom77        -8.934634e-39 -5.133053e-01
bigcom79        -8.934634e-39 -5.513600e-01
bigcom80        -8.934634e-39 -5.069209e-01
bigcom82        -8.936071e-39 -5.879309e-01
bigcom83        -8.933198e-39 -2.873542e-01
bigcom84        -8.933198e-39 -5.256565e-01
bigcom85        -8.938947e-39 -5.659205e-01
bigcom87        -8.936071e-39 -4.122991e-01
bigcom89        -8.933198e-39 -4.902410e-01
bigcom91        -8.933198e-39 -4.499122e-01
bigcom92        -8.944704e-39 -4.159451e-01
bigcom93        -8.933198e-39 -2.696928e-01
bigcom96        -8.931761e-39 -5.466209e-01
bigcom97        -8.940386e-39 -4.961304e-01
bigcom98        -8.936071e-39 -5.670832e-01
bigcom99        -8.936071e-39 -2.466532e-01
bigcom101        1.355237e-37  1.941394e+00
bigcom104        9.222944e-38  1.119486e+00
bigcom106       -8.937509e-39 -4.748672e-01
bigcom109       -8.936071e-39 -3.509198e-01
bigcom113       -8.937509e-39 -6.562533e-01
bigcom116       -8.950468e-39 -4.219762e-01
bigcom120       -8.931761e-39 -4.652870e-01
bigcom123       -8.934634e-39 -4.409449e-01
bigcom126       -8.931761e-39 -4.969468e-01
bigcom127       -8.931761e-39 -2.284118e-01
bigcom137       -8.936071e-39 -4.689502e-01
bigcom139       -8.933198e-39 -5.050904e-01
bigcom140       -8.933198e-39 -3.496376e-01
bigcom143        2.437531e-37  1.708188e+00
bigcom145       -8.934634e-39 -3.817039e-01
bigcom146       -8.936071e-39 -2.855358e-01
bigcom147       -8.936071e-39 -3.867546e-01
bigcom149       -8.930326e-39 -2.271617e-01
bigcom153       -8.936071e-39 -4.517436e-01
bigcom154       -8.946144e-39 -2.780524e-01
bigcom156       -8.931761e-39 -3.608397e-01
bigcom157       -8.931761e-39 -2.064277e-01
bigcom158       -8.930326e-39 -2.636073e-01
bigcom160       -8.936071e-39 -4.469811e-01
bigcom161       -8.933198e-39 -3.988875e-01
bigcom162       -8.933198e-39 -4.168048e-01
bigcom164       -8.933198e-39 -3.945848e-01
bigcom166       -8.940386e-39 -2.747618e-01
bigcom167       -8.944704e-39 -4.675914e-01
bigcom171       -8.930326e-39 -4.269360e-01
bigcom173       -8.933198e-39 -3.439921e-01
bigcom175       -8.933198e-39 -2.579909e-01
bigcom176       -8.934634e-39 -4.081996e-01
bigcom177       -8.934634e-39 -4.072524e-01
bigcom178        2.437531e-37  1.651864e+00
bigcom180       -8.933198e-39 -4.592471e-01
bigcom181       -8.937509e-39 -3.989685e-01
bigcom184       -8.933198e-39 -3.341914e-01
bigcom186       -8.933198e-39 -6.499695e-01
bigcom187       -8.933198e-39 -5.042040e-01
bigcom189       -8.937509e-39 -2.212806e-01
bigcom194       -8.936071e-39 -2.356722e-01
bigcom195       -8.934634e-39 -3.513305e-01
bigcom196       -8.931761e-39 -6.867954e-01
bigcom204       -8.940386e-39 -4.635508e-01
bigcom205        2.437531e-37  1.887695e+00
bigcom212       -8.933198e-39 -3.001208e-01
bigcom214       -8.937509e-39 -3.284088e-01
bigcom222       -8.931761e-39 -3.029609e-01
bigcom223        0.000000e+00  0.000000e+00
bigcom226       -8.933198e-39 -3.720586e-01
bigcom227       -8.933198e-39 -2.902090e-01
bigcom229       -8.934634e-39 -3.738754e-01
bigcom233       -8.931761e-39 -3.800451e-01
bigcom236       -8.934634e-39 -3.916500e-01
bigcom237       -8.930326e-39 -3.996259e-01
bigcom246       -8.936071e-39 -3.650306e-01
bigcom248       -8.937509e-39 -5.158414e-01
bigcom249       -8.931761e-39 -5.183748e-01
bigcom250       -8.933198e-39 -2.820741e-01
bigcom254       -8.936071e-39 -4.229363e-01
bigcom266       -8.931761e-39 -4.935161e-01
bigcom269       -8.940386e-39 -3.160152e-01
bigcom272       -8.934634e-39 -3.432295e-01
bigcom274       -8.947585e-39 -3.448622e-01
bigcom281       -8.933198e-39 -3.198923e-01
bigcom291       -8.930326e-39 -3.635149e-01
bigcom292       -8.933198e-39 -4.369316e-01
bigcom295       -8.930326e-39 -4.438596e-01
bigcom299       -8.930326e-39 -4.324973e-01
bigcom301       -8.934634e-39 -3.793405e-01
bigcom306       -8.934634e-39 -3.878290e-01
bigcom309       -8.938947e-39 -5.758038e-01
bigcom314       -8.930326e-39 -4.109840e-01
bigcom321       -8.941824e-39 -3.282364e-01
bigcom341       -8.933198e-39 -3.175146e-01
bigcom350       -8.931761e-39 -5.765979e-02
bigcom353       -8.933198e-39 -2.346973e-01
bigcom359       -8.933198e-39 -6.445341e-01
bigcom363       -8.934634e-39 -9.829082e-02
bigcom365       -8.931761e-39 -6.890981e-01
bigcom385       -8.933198e-39 -5.203437e-01
bigcom386       -8.931761e-39 -2.480619e-01
bigcom408       -8.940386e-39 -5.243418e-01
bigcom412       -8.936071e-39 -3.326693e-01
bigcom480       -8.934634e-39 -2.345197e-01
spin_vertex     -2.176241e-39  1.179563e-01
membership_s1    6.110522e-39  1.430234e-01
membership_s3   -8.954796e-39 -4.764386e-01
membership_s4   -3.517144e-39  3.180496e-03
membership_s5   -4.976493e-39 -1.194250e-01
membership_s6   -5.671053e-39  7.383970e-03
membership_s7   -6.228925e-39 -1.790632e-01
membership_s8   -8.944704e-39 -4.548071e-01
membership_s9   -8.951910e-39 -4.007183e-01
membership_s11  -8.943264e-39 -3.766664e-01
membership_s12  -8.937509e-39 -3.646154e-01
membership_s14  -8.933198e-39 -2.924507e-01
membership_s15   1.845967e-38  5.035233e-01
membership_s16  -8.944704e-39 -3.927971e-01
membership_s17  -8.940386e-39 -4.193697e-01
membership_s18  -8.991027e-39 -3.167797e-01
membership_s20  -8.936071e-39 -3.526206e-01
membership_s21  -9.119428e-39 -3.417779e-01
membership_s22  -8.954796e-39 -2.838364e-01
membership_s24  -8.954796e-39 -8.826399e-01
membership_s25  -8.943264e-39 -4.430724e-01
membership_s26  -8.951910e-39 -5.581425e-01
membership_s27  -1.762337e-39 -1.877462e-01
membership_s28  -8.953353e-39 -5.044296e-01
membership_s30   1.074412e-38  1.872746e-01
membership_s31  -2.076068e-40  5.160875e-02
membership_s32   2.363437e-38  5.482849e-01
membership_s33  -8.933198e-39 -3.247909e-01
membership_s36  -1.027475e-38 -3.689763e-01
membership_s37  -9.034893e-39 -3.448719e-01
V1               1.018748e-38  4.096334e-02
V2               1.065816e-39 -2.574861e-01
pdi             -2.217451e-36 -9.329230e+02
adhesion        -4.485506e-43 -2.133832e-06
cohesion         8.963637e-43  4.179150e-06
inner            3.046431e-43 -1.801639e-06
outer            4.118728e-43  1.803128e-06
ioratio          8.591587e-39  2.012028e-01
comsize          2.802930e-42  7.518825e-05
[1] "Dataset: low_TnotC Model GBM, run: 9 of 10 2015-06-22 18:48:47"
Iter   TrainDeviance   ValidDeviance   StepSize   Improve
     1        0.1021            -nan     0.0100    0.0002
     2        0.1005            -nan     0.0100    0.0001
     3        0.0993            -nan     0.0100   -0.0000
     4        0.0982            -nan     0.0100    0.0001
     5        0.0972            -nan     0.0100    0.0001
     6        0.0965            -nan     0.0100    0.0000
     7        0.0952            -nan     0.0100    0.0001
     8        0.0945            -nan     0.0100    0.0001
     9        0.0933            -nan     0.0100    0.0000
    10        0.0924            -nan     0.0100    0.0000
    20        0.0833            -nan     0.0100    0.0001
    40        0.0721            -nan     0.0100   -0.0000
    44        0.0700            -nan     0.0100    0.0001

[1] "GBM variable coefficients"
                            var     rel.inf
ratio5                   ratio5 10.33309958
comsize                 comsize  8.62841103
pagerank               pagerank  6.87596581
ioratio                 ioratio  5.52188545
ratio2                   ratio2  5.43255779
orbit18                 orbit18  4.13987007
bet                         bet  4.07083551
inner                     inner  3.29746142
outer                     outer  3.16796719
V1                           V1  2.60174747
orbit19                 orbit19  2.17836353
spin_vertex         spin_vertex  2.11697423
orbit36                 orbit36  1.77910940
fourth                   fourth  1.65425896
orbit45                 orbit45  1.59904706
cohesion               cohesion  1.51310019
adhesion               adhesion  1.42887171
orbit16                 orbit16  1.32761651
graph19                 graph19  1.30513944
evcent                   evcent  1.15598564
graph10                 graph10  1.14451692
membership_s15   membership_s15  0.98289653
graph14                 graph14  0.90030253
membership_s32   membership_s32  0.89997673
knn                         knn  0.88509305
trans                     trans  0.84729131
graph17                 graph17  0.83449413
graph6                   graph6  0.81080670
selfinter             selfinter  0.80405566
orbit9                   orbit9  0.79890726
V2                           V2  0.79143428
membership_s30   membership_s30  0.77049475
graph2                   graph2  0.73700949
upto_sixth           upto_sixth  0.73659293
ratio6                   ratio6  0.73280787
orbit40                 orbit40  0.69309556
ratio1                   ratio1  0.67154254
graph23                 graph23  0.65918657
third                     third  0.62924905
walktrap_vertex walktrap_vertex  0.60215084
graph11                 graph11  0.56076874
orbit44                 orbit44  0.54952411
graph20                 graph20  0.51581187
orbit52                 orbit52  0.50904995
graph1                   graph1  0.49376309
orbit17                 orbit17  0.48963764
orbit46                 orbit46  0.45707088
upto_second         upto_second  0.41341799
orbit35                 orbit35  0.40920042
coreness               coreness  0.39415513
graph12                 graph12  0.38819838
orbit49                 orbit49  0.34603500
orbit37                 orbit37  0.34133236
graph16                 graph16  0.33802791
graph5                   graph5  0.33398412
orbit20                 orbit20  0.33201477
orbit28                 orbit28  0.33183620
graph21                 graph21  0.32349051
ratio3                   ratio3  0.31738770
orbit62                 orbit62  0.30940705
orbit53                 orbit53  0.30850081
bigcom4                 bigcom4  0.30360235
bigcom26               bigcom26  0.28755947
constraint           constraint  0.28230709
graph15                 graph15  0.27753837
graph4                   graph4  0.27459329
orbit63                 orbit63  0.25931240
orbit11                 orbit11  0.24075898
orbit51                 orbit51  0.22633721
fifth                     fifth  0.22448810
orbit1                   orbit1  0.21704962
orbit38                 orbit38  0.21078981
upto_third           upto_third  0.21033148
orbit5                   orbit5  0.20367889
orbit12                 orbit12  0.17848926
orbit15                 orbit15  0.16002172
orbit21                 orbit21  0.14364145
orbit60                 orbit60  0.14247176
bigcom3                 bigcom3  0.13078050
orbit2                   orbit2  0.12183142
graph9                   graph9  0.12137213
orbit27                 orbit27  0.11981485
graph26                 graph26  0.11798856
orbit24                 orbit24  0.09562956
bigcom22               bigcom22  0.09256068
orbit64                 orbit64  0.08196428
membership_s31   membership_s31  0.07569728
graph0                   graph0  0.06206679
membership_s6     membership_s6  0.06088942
orbit50                 orbit50  0.05502744
orbit39                 orbit39  0.05163633
graph24                 graph24  0.05027311
orbit31                 orbit31  0.05008632
orbit6                   orbit6  0.04903422
graph18                 graph18  0.04792682
membership_s4     membership_s4  0.04605605
membership_s7     membership_s7  0.04593852
membership_s27   membership_s27  0.04555690
orbit33                 orbit33  0.04433269
orbit67                 orbit67  0.02515583
orbit56                 orbit56  0.02154051
orbit25                 orbit25  0.02108123
graph3                   graph3  0.00000000
graph7                   graph7  0.00000000
graph8                   graph8  0.00000000
graph13                 graph13  0.00000000
graph22                 graph22  0.00000000
graph25                 graph25  0.00000000
graph27                 graph27  0.00000000
graph28                 graph28  0.00000000
graph29                 graph29  0.00000000
orbit0                   orbit0  0.00000000
orbit3                   orbit3  0.00000000
orbit4                   orbit4  0.00000000
orbit7                   orbit7  0.00000000
orbit8                   orbit8  0.00000000
orbit10                 orbit10  0.00000000
orbit13                 orbit13  0.00000000
orbit14                 orbit14  0.00000000
orbit22                 orbit22  0.00000000
orbit23                 orbit23  0.00000000
orbit26                 orbit26  0.00000000
orbit29                 orbit29  0.00000000
orbit30                 orbit30  0.00000000
orbit32                 orbit32  0.00000000
orbit34                 orbit34  0.00000000
orbit41                 orbit41  0.00000000
orbit42                 orbit42  0.00000000
orbit43                 orbit43  0.00000000
orbit47                 orbit47  0.00000000
orbit48                 orbit48  0.00000000
orbit54                 orbit54  0.00000000
orbit55                 orbit55  0.00000000
orbit57                 orbit57  0.00000000
orbit58                 orbit58  0.00000000
orbit59                 orbit59  0.00000000
orbit61                 orbit61  0.00000000
orbit65                 orbit65  0.00000000
orbit66                 orbit66  0.00000000
orbit68                 orbit68  0.00000000
orbit69                 orbit69  0.00000000
orbit70                 orbit70  0.00000000
orbit71                 orbit71  0.00000000
orbit72                 orbit72  0.00000000
AP                           AP  0.00000000
ecc                         ecc  0.00000000
eccrad                   eccrad  0.00000000
close                     close  0.00000000
hubscore               hubscore  0.00000000
first                     first  0.00000000
upto_fourth         upto_fourth  0.00000000
upto_fifth           upto_fifth  0.00000000
second                   second  0.00000000
sixth                     sixth  0.00000000
ratio4                   ratio4  0.00000000
bigcom1                 bigcom1  0.00000000
bigcom2                 bigcom2  0.00000000
bigcom6                 bigcom6  0.00000000
bigcom8                 bigcom8  0.00000000
bigcom9                 bigcom9  0.00000000
bigcom11               bigcom11  0.00000000
bigcom13               bigcom13  0.00000000
bigcom15               bigcom15  0.00000000
bigcom16               bigcom16  0.00000000
bigcom21               bigcom21  0.00000000
bigcom24               bigcom24  0.00000000
bigcom28               bigcom28  0.00000000
bigcom30               bigcom30  0.00000000
bigcom31               bigcom31  0.00000000
bigcom32               bigcom32  0.00000000
bigcom33               bigcom33  0.00000000
bigcom34               bigcom34  0.00000000
bigcom36               bigcom36  0.00000000
bigcom37               bigcom37  0.00000000
bigcom38               bigcom38  0.00000000
bigcom39               bigcom39  0.00000000
bigcom40               bigcom40  0.00000000
bigcom43               bigcom43  0.00000000
bigcom44               bigcom44  0.00000000
bigcom46               bigcom46  0.00000000
bigcom47               bigcom47  0.00000000
bigcom49               bigcom49  0.00000000
bigcom50               bigcom50  0.00000000
bigcom51               bigcom51  0.00000000
bigcom52               bigcom52  0.00000000
bigcom54               bigcom54  0.00000000
bigcom56               bigcom56  0.00000000
bigcom62               bigcom62  0.00000000
bigcom66               bigcom66  0.00000000
bigcom68               bigcom68  0.00000000
bigcom69               bigcom69  0.00000000
bigcom71               bigcom71  0.00000000
bigcom72               bigcom72  0.00000000
bigcom73               bigcom73  0.00000000
bigcom74               bigcom74  0.00000000
bigcom75               bigcom75  0.00000000
bigcom76               bigcom76  0.00000000
bigcom77               bigcom77  0.00000000
bigcom79               bigcom79  0.00000000
bigcom80               bigcom80  0.00000000
bigcom82               bigcom82  0.00000000
bigcom83               bigcom83  0.00000000
bigcom84               bigcom84  0.00000000
bigcom85               bigcom85  0.00000000
bigcom87               bigcom87  0.00000000
bigcom89               bigcom89  0.00000000
bigcom91               bigcom91  0.00000000
bigcom92               bigcom92  0.00000000
bigcom93               bigcom93  0.00000000
bigcom96               bigcom96  0.00000000
bigcom97               bigcom97  0.00000000
bigcom98               bigcom98  0.00000000
bigcom99               bigcom99  0.00000000
bigcom101             bigcom101  0.00000000
bigcom104             bigcom104  0.00000000
bigcom106             bigcom106  0.00000000
bigcom109             bigcom109  0.00000000
bigcom113             bigcom113  0.00000000
bigcom116             bigcom116  0.00000000
bigcom120             bigcom120  0.00000000
bigcom123             bigcom123  0.00000000
bigcom126             bigcom126  0.00000000
bigcom127             bigcom127  0.00000000
bigcom137             bigcom137  0.00000000
bigcom139             bigcom139  0.00000000
bigcom140             bigcom140  0.00000000
bigcom143             bigcom143  0.00000000
bigcom145             bigcom145  0.00000000
bigcom146             bigcom146  0.00000000
bigcom147             bigcom147  0.00000000
bigcom149             bigcom149  0.00000000
bigcom153             bigcom153  0.00000000
bigcom154             bigcom154  0.00000000
bigcom156             bigcom156  0.00000000
bigcom157             bigcom157  0.00000000
bigcom158             bigcom158  0.00000000
bigcom160             bigcom160  0.00000000
bigcom161             bigcom161  0.00000000
bigcom162             bigcom162  0.00000000
bigcom164             bigcom164  0.00000000
bigcom166             bigcom166  0.00000000
bigcom167             bigcom167  0.00000000
bigcom171             bigcom171  0.00000000
bigcom173             bigcom173  0.00000000
bigcom175             bigcom175  0.00000000
bigcom176             bigcom176  0.00000000
bigcom177             bigcom177  0.00000000
bigcom178             bigcom178  0.00000000
bigcom180             bigcom180  0.00000000
bigcom181             bigcom181  0.00000000
bigcom184             bigcom184  0.00000000
bigcom186             bigcom186  0.00000000
bigcom187             bigcom187  0.00000000
bigcom189             bigcom189  0.00000000
bigcom194             bigcom194  0.00000000
bigcom195             bigcom195  0.00000000
bigcom196             bigcom196  0.00000000
bigcom204             bigcom204  0.00000000
bigcom205             bigcom205  0.00000000
bigcom212             bigcom212  0.00000000
bigcom214             bigcom214  0.00000000
bigcom222             bigcom222  0.00000000
bigcom223             bigcom223  0.00000000
bigcom226             bigcom226  0.00000000
bigcom227             bigcom227  0.00000000
bigcom229             bigcom229  0.00000000
bigcom233             bigcom233  0.00000000
bigcom236             bigcom236  0.00000000
bigcom237             bigcom237  0.00000000
bigcom246             bigcom246  0.00000000
bigcom248             bigcom248  0.00000000
bigcom249             bigcom249  0.00000000
bigcom250             bigcom250  0.00000000
bigcom254             bigcom254  0.00000000
bigcom266             bigcom266  0.00000000
bigcom269             bigcom269  0.00000000
bigcom272             bigcom272  0.00000000
bigcom274             bigcom274  0.00000000
bigcom281             bigcom281  0.00000000
bigcom291             bigcom291  0.00000000
bigcom292             bigcom292  0.00000000
bigcom295             bigcom295  0.00000000
bigcom299             bigcom299  0.00000000
bigcom301             bigcom301  0.00000000
bigcom306             bigcom306  0.00000000
bigcom309             bigcom309  0.00000000
bigcom314             bigcom314  0.00000000
bigcom321             bigcom321  0.00000000
bigcom341             bigcom341  0.00000000
bigcom350             bigcom350  0.00000000
bigcom353             bigcom353  0.00000000
bigcom359             bigcom359  0.00000000
bigcom363             bigcom363  0.00000000
bigcom365             bigcom365  0.00000000
bigcom385             bigcom385  0.00000000
bigcom386             bigcom386  0.00000000
bigcom408             bigcom408  0.00000000
bigcom412             bigcom412  0.00000000
bigcom480             bigcom480  0.00000000
membership_s1     membership_s1  0.00000000
membership_s3     membership_s3  0.00000000
membership_s5     membership_s5  0.00000000
membership_s8     membership_s8  0.00000000
membership_s9     membership_s9  0.00000000
membership_s11   membership_s11  0.00000000
membership_s12   membership_s12  0.00000000
membership_s14   membership_s14  0.00000000
membership_s16   membership_s16  0.00000000
membership_s17   membership_s17  0.00000000
membership_s18   membership_s18  0.00000000
membership_s20   membership_s20  0.00000000
membership_s21   membership_s21  0.00000000
membership_s22   membership_s22  0.00000000
membership_s24   membership_s24  0.00000000
membership_s25   membership_s25  0.00000000
membership_s26   membership_s26  0.00000000
membership_s28   membership_s28  0.00000000
membership_s33   membership_s33  0.00000000
membership_s36   membership_s36  0.00000000
membership_s37   membership_s37  0.00000000
pdi                         pdi  0.00000000
[1] "Dataset: low_TnotC Model RF, run: 9 of 10 2015-06-22 18:49:12"
     |      Out-of-bag   |
Tree |      MSE  %Var(y) |
   1 |   0.0192   212.12 |
   2 |  0.01835   202.73 |
   3 |  0.01735   191.66 |
   4 |  0.01675   185.11 |
   5 |  0.01466   161.96 |
   6 |  0.01491   164.71 |
   7 |  0.01464   161.80 |
   8 |  0.01418   156.69 |
   9 |  0.01351   149.29 |
  10 |  0.01316   145.38 |
  11 |  0.01298   143.40 |
  12 |  0.01299   143.51 |
  13 |  0.01274   140.78 |
  14 |  0.01253   138.43 |
  15 |  0.01214   134.16 |
  16 |  0.01183   130.72 |
  17 |   0.0117   129.25 |
  18 |  0.01151   127.21 |
  19 |  0.01139   125.82 |
  20 |  0.01129   124.73 |
  21 |  0.01114   123.06 |
  22 |  0.01114   123.02 |
  23 |  0.01113   122.95 |
  24 |  0.01109   122.57 |
  25 |  0.01101   121.70 |
  26 |  0.01092   120.69 |
  27 |  0.01083   119.60 |
  28 |  0.01079   119.23 |
  29 |  0.01075   118.80 |
  30 |  0.01071   118.38 |
  31 |  0.01065   117.65 |
  32 |   0.0106   117.16 |
  33 |  0.01054   116.40 |
  34 |  0.01049   115.92 |
  35 |   0.0105   115.95 |
  36 |  0.01048   115.74 |
  37 |  0.01043   115.27 |
  38 |   0.0104   114.85 |
  39 |  0.01042   115.11 |
  40 |  0.01043   115.19 |
  41 |  0.01038   114.67 |
  42 |  0.01037   114.62 |
  43 |  0.01035   114.38 |
  44 |  0.01033   114.15 |
  45 |   0.0103   113.81 |
  46 |  0.01031   113.94 |
  47 |  0.01032   113.98 |
  48 |  0.01027   113.48 |
  49 |  0.01029   113.66 |
  50 |  0.01029   113.69 |
  51 |  0.01027   113.47 |
  52 |  0.01025   113.21 |
  53 |  0.01024   113.18 |
  54 |  0.01023   113.08 |
  55 |   0.0102   112.72 |
  56 |   0.0102   112.70 |
  57 |  0.01018   112.52 |
  58 |  0.01018   112.52 |
  59 |  0.01018   112.49 |
  60 |  0.01017   112.36 |
  61 |  0.01016   112.27 |
  62 |  0.01016   112.27 |
  63 |  0.01013   111.95 |
  64 |  0.01014   112.00 |
  65 |  0.01012   111.80 |
  66 |  0.01011   111.71 |
  67 |  0.01011   111.68 |
  68 |  0.01011   111.71 |
  69 |  0.01011   111.64 |
  70 |  0.01007   111.28 |
  71 |  0.01007   111.21 |
  72 |  0.01007   111.23 |
  73 |  0.01007   111.28 |
  74 |  0.01007   111.20 |
  75 |  0.01005   111.09 |
  76 |  0.01006   111.16 |
  77 |  0.01004   110.97 |
  78 |  0.01003   110.86 |
  79 |  0.01002   110.70 |
  80 | 0.009981   110.27 |
  81 | 0.009986   110.33 |
  82 | 0.009973   110.18 |
  83 | 0.009979   110.25 |
  84 | 0.009977   110.23 |
  85 | 0.009981   110.27 |
  86 | 0.009985   110.31 |
  87 | 0.009977   110.22 |
  88 | 0.009976   110.22 |
  89 | 0.009968   110.13 |
  90 |  0.00997   110.15 |
  91 | 0.009982   110.28 |
  92 | 0.009975   110.20 |
  93 | 0.009961   110.06 |
  94 | 0.009958   110.02 |
  95 | 0.009953   109.96 |
  96 | 0.009931   109.72 |
  97 | 0.009931   109.72 |
  98 | 0.009915   109.54 |
  99 | 0.009901   109.39 |
 100 | 0.009907   109.45 |
[1] "Random Forest variable coefficients"
                      %IncMSE IncNodePurity
graph0           3.943388e-05  6.335913e-02
graph1           1.934687e-03  2.793479e-01
graph2           2.847190e-05  2.944029e-02
graph3           1.362622e-03  3.846734e-01
graph4           7.901116e-03  3.706822e-01
graph5           1.088461e-04  1.565538e-01
graph6           2.654729e-03  3.935318e-01
graph7           2.044558e-04  1.274433e-01
graph8           0.000000e+00  2.933333e-02
graph9           1.182273e-03  1.844190e-01
graph10          2.129449e-03  3.966584e-01
graph11          1.382539e-03  2.459517e-01
graph12          1.605357e-03  3.299904e-01
graph13          4.576341e-03  2.135322e-01
graph14          3.464562e-03  3.500687e-01
graph15          1.186588e-03  2.265654e-01
graph16          5.975359e-03  3.651155e-01
graph17          2.759454e-03  3.324571e-01
graph18          2.507972e-04  3.559418e-02
graph19          3.628916e-03  2.699598e-01
graph20          5.527821e-04  1.169058e-01
graph21          7.181326e-04  1.770540e-01
graph22          9.341066e-05  5.373992e-02
graph23          1.141987e-03  3.576524e-01
graph24          7.770180e-04  6.130218e-02
graph25          0.000000e+00  4.228388e-19
graph26         -2.175805e-06  3.073935e-02
graph27          1.742790e-05  5.681818e-02
graph28          0.000000e+00  7.047314e-20
graph29          0.000000e+00  3.469447e-20
orbit0           4.308660e-05  9.399896e-02
orbit1           3.183676e-03  2.431800e-01
orbit2           5.550267e-05  1.367791e-01
orbit3           3.356773e-05  9.452277e-02
orbit4           1.426382e-03  5.174274e-01
orbit5           2.803987e-03  2.557276e-01
orbit6           6.993709e-03  3.959712e-01
orbit7          -3.344865e-06  5.209840e-02
orbit8           5.199591e-04  1.666830e-01
orbit9           2.158765e-03  3.495585e-01
orbit10          5.622128e-04  1.410559e-01
orbit11          5.884650e-06  5.361622e-02
orbit12          3.082772e-05  3.628479e-02
orbit13         -4.437421e-06  5.063573e-02
orbit14          0.000000e+00  3.827234e-19
orbit15          2.416396e-03  1.539036e-01
orbit16          6.498675e-04  4.714048e-01
orbit17          1.913026e-03  2.726444e-01
orbit18          1.210165e-03  7.083761e-01
orbit19          1.326404e-03  2.387321e-01
orbit20          2.202748e-03  1.978400e-01
orbit21          1.151690e-05  1.423902e-01
orbit22          3.874033e-03  2.784159e-01
orbit23          7.682177e-06  4.444444e-03
orbit24          4.504417e-03  1.911399e-01
orbit25          1.824762e-04  1.162241e-01
orbit26          6.684462e-04  8.328653e-02
orbit27          7.357197e-03  3.093604e-01
orbit28          1.618681e-03  2.539015e-01
orbit29          2.733638e-04  7.816795e-02
orbit30          4.330360e-04  7.311097e-02
orbit31          5.117102e-03  3.289368e-01
orbit32          3.286015e-04  1.354754e-01
orbit33          9.197580e-07  5.592148e-02
orbit34          1.665234e-03  2.640337e-01
orbit35          4.030506e-03  3.728846e-01
orbit36          4.640055e-04  1.755483e-01
orbit37          8.070646e-04  2.253299e-01
orbit38         -1.490327e-05  2.065103e-01
orbit39          2.987709e-03  2.992067e-01
orbit40          2.207207e-04  1.635332e-01
orbit41          9.035487e-05  1.308481e-01
orbit42          0.000000e+00  1.452831e-19
orbit43          5.611340e-04  1.058921e-01
orbit44          2.472800e-04  8.875513e-02
orbit45          6.984108e-03  3.553797e-01
orbit46          2.574161e-04  8.539527e-02
orbit47          1.520242e-05  8.485654e-02
orbit48          2.609864e-05  5.309737e-02
orbit49          4.214250e-04  1.904949e-01
orbit50          2.902404e-05  5.546566e-02
orbit51          3.221071e-04  9.001463e-02
orbit52          1.046830e-03  1.442279e-01
orbit53          4.036130e-05  2.960142e-01
orbit54          6.474426e-05  6.818296e-02
orbit55          0.000000e+00  2.168404e-21
orbit56          1.431451e-03  3.225458e-01
orbit57          1.757469e-05  1.746032e-02
orbit58          0.000000e+00  4.336809e-20
orbit59          8.966483e-04  5.026765e-02
orbit60          1.874941e-04  5.013518e-02
orbit61          0.000000e+00  9.366327e-03
orbit62          1.159999e-04  7.276208e-02
orbit63          4.269314e-05  5.425448e-02
orbit64          7.776394e-05  1.272436e-01
orbit65          2.303326e-05  6.788770e-03
orbit66          0.000000e+00  1.428571e-02
orbit67          4.378284e-06  1.368958e-02
orbit68          0.000000e+00  3.827234e-19
orbit69          0.000000e+00  0.000000e+00
orbit70          0.000000e+00  3.469447e-20
orbit71          0.000000e+00  0.000000e+00
orbit72          0.000000e+00  0.000000e+00
AP               9.183073e-06  7.181416e-02
bet              1.623455e-03  7.209382e-01
ecc              1.765376e-05  6.836088e-02
eccrad           3.010800e-05  7.400657e-02
close            1.323595e-03  4.145682e-01
constraint       9.847864e-04  3.975328e-01
coreness         5.331009e-04  2.399655e-01
knn              2.880664e-03  3.479926e-01
hubscore         3.087037e-03  3.080419e-01
pagerank         3.314215e-03  2.598651e+00
trans            3.385873e-04  3.695706e-01
evcent           2.557111e-03  2.203020e-01
first            2.514247e-05  1.560952e-01
upto_second      1.763709e-03  2.077515e-01
upto_third       8.260558e-04  2.515770e-01
upto_fourth      2.147823e-03  2.308516e-01
upto_fifth       2.559141e-03  2.631975e-01
upto_sixth       4.573267e-03  4.887646e-01
second           4.920779e-03  3.745218e-01
third            1.564310e-03  5.258087e-01
fourth           2.217300e-03  7.646188e-01
fifth            2.131139e-03  7.066425e-01
sixth            3.597005e-03  5.532119e-01
ratio1           2.633121e-03  3.804594e-01
ratio2           1.086781e-02  1.197174e+00
ratio3           1.829040e-03  8.498833e-01
ratio4           7.017625e-03  5.054149e-01
ratio5           2.535896e-03  2.732609e+00
ratio6           1.902393e-03  6.198198e-01
selfinter        1.655268e-03  2.055262e-01
walktrap_vertex  9.048812e-05  3.386855e-01
bigcom1          0.000000e+00  6.505213e-21
bigcom2          0.000000e+00  0.000000e+00
bigcom3          7.697832e-05  1.805092e-01
bigcom4          8.400882e-05  4.447220e-03
bigcom6          0.000000e+00  0.000000e+00
bigcom8          0.000000e+00  1.734723e-20
bigcom9          0.000000e+00  0.000000e+00
bigcom11         0.000000e+00  0.000000e+00
bigcom13         0.000000e+00  2.498002e-18
bigcom15         0.000000e+00  0.000000e+00
bigcom16         0.000000e+00  0.000000e+00
bigcom21         0.000000e+00  0.000000e+00
bigcom22         1.745546e-04  3.334249e-02
bigcom24         0.000000e+00  0.000000e+00
bigcom26         1.165266e-05  1.571145e-01
bigcom28        -6.151653e-06  9.632740e-02
bigcom30        -1.943555e-06  4.602892e-02
bigcom31         0.000000e+00  0.000000e+00
bigcom32         0.000000e+00  4.336809e-21
bigcom33         0.000000e+00  0.000000e+00
bigcom34         0.000000e+00  1.387779e-19
bigcom36         0.000000e+00  0.000000e+00
bigcom37         0.000000e+00  3.469447e-20
bigcom38         0.000000e+00  0.000000e+00
bigcom39         0.000000e+00  0.000000e+00
bigcom40         0.000000e+00  6.505213e-21
bigcom43         0.000000e+00  0.000000e+00
bigcom44         0.000000e+00  0.000000e+00
bigcom46         0.000000e+00  0.000000e+00
bigcom47         0.000000e+00  0.000000e+00
bigcom49         0.000000e+00  6.938894e-20
bigcom50         0.000000e+00  0.000000e+00
bigcom51         0.000000e+00  0.000000e+00
bigcom52         0.000000e+00  0.000000e+00
bigcom54         0.000000e+00  0.000000e+00
bigcom56         0.000000e+00  0.000000e+00
bigcom62        -1.669596e-05  5.483348e-01
bigcom66         0.000000e+00  3.469447e-20
bigcom68         0.000000e+00  0.000000e+00
bigcom69         0.000000e+00  0.000000e+00
bigcom71         0.000000e+00  0.000000e+00
bigcom72         0.000000e+00  1.387779e-19
bigcom73         0.000000e+00  0.000000e+00
bigcom74         0.000000e+00  0.000000e+00
bigcom75         0.000000e+00  0.000000e+00
bigcom76         0.000000e+00  0.000000e+00
bigcom77         0.000000e+00  0.000000e+00
bigcom79         0.000000e+00  0.000000e+00
bigcom80         0.000000e+00  0.000000e+00
bigcom82         0.000000e+00  0.000000e+00
bigcom83         0.000000e+00  0.000000e+00
bigcom84         0.000000e+00  0.000000e+00
bigcom85         0.000000e+00  0.000000e+00
bigcom87         0.000000e+00  0.000000e+00
bigcom89         0.000000e+00  0.000000e+00
bigcom91         0.000000e+00  0.000000e+00
bigcom92         0.000000e+00  1.734723e-20
bigcom93         0.000000e+00  1.387779e-19
bigcom96         0.000000e+00  1.040834e-19
bigcom97         0.000000e+00  1.561251e-19
bigcom98         0.000000e+00  0.000000e+00
bigcom99         0.000000e+00  0.000000e+00
bigcom101        2.007187e-05  2.583224e-01
bigcom104       -4.791595e-05  2.134927e-01
bigcom106        0.000000e+00  0.000000e+00
bigcom109        0.000000e+00  1.387779e-19
bigcom113        0.000000e+00  2.168404e-21
bigcom116        0.000000e+00  0.000000e+00
bigcom120        0.000000e+00  0.000000e+00
bigcom123        0.000000e+00  0.000000e+00
bigcom126        0.000000e+00  3.469447e-20
bigcom127        0.000000e+00  0.000000e+00
bigcom137        0.000000e+00  0.000000e+00
bigcom139        0.000000e+00  0.000000e+00
bigcom140        0.000000e+00  0.000000e+00
bigcom143       -2.931511e-06  2.011594e-01
bigcom145        0.000000e+00  0.000000e+00
bigcom146        0.000000e+00  0.000000e+00
bigcom147        0.000000e+00  0.000000e+00
bigcom149        0.000000e+00  0.000000e+00
bigcom153        0.000000e+00  0.000000e+00
bigcom154        0.000000e+00  0.000000e+00
bigcom156        0.000000e+00  0.000000e+00
bigcom157        0.000000e+00  1.734723e-20
bigcom158        0.000000e+00  0.000000e+00
bigcom160        0.000000e+00  0.000000e+00
bigcom161        0.000000e+00  0.000000e+00
bigcom162        0.000000e+00  3.469447e-20
bigcom164        0.000000e+00  0.000000e+00
bigcom166        0.000000e+00  0.000000e+00
bigcom167        0.000000e+00  1.387779e-19
bigcom171        0.000000e+00  0.000000e+00
bigcom173        0.000000e+00  0.000000e+00
bigcom175        0.000000e+00  0.000000e+00
bigcom176        0.000000e+00  0.000000e+00
bigcom177        0.000000e+00  1.734723e-20
bigcom178       -1.814969e-06  3.485402e-01
bigcom180        0.000000e+00  0.000000e+00
[truncated: 131,893 more chars]
