# Supplementary material for: Distinctive Behaviors of Druggable Proteins in Cellular Networks
Source: PLoS Comput Biol. 2015 Dec 23;11(12):e1004597. doi: 10.1371/journal.pcbi.1004597 (PMC4689399; doi:10.1371/journal.pcbi.1004597)
Supplement: S1 File — (ZIP) [file pcbi.1004597.s004.zip › S1_File/direct.blast.20150613_all_predict.ppi.optimised_Target_results_med_C.txt]

[[1]]
[1] "med_C"

[1] "Dataset: med_C Model GBM, run: 1 of 10 2015-06-22 18:16:51"
Iter   TrainDeviance   ValidDeviance   StepSize   Improve
     1        0.4451            -nan     0.0100    0.0003
     2        0.4432            -nan     0.0100    0.0003
     3        0.4409            -nan     0.0100    0.0004
     4        0.4391            -nan     0.0100    0.0001
     5        0.4376            -nan     0.0100   -0.0000
     6        0.4358            -nan     0.0100    0.0002
     7        0.4341            -nan     0.0100    0.0002
     8        0.4323            -nan     0.0100    0.0002
     9        0.4306            -nan     0.0100    0.0002
    10        0.4288            -nan     0.0100    0.0002
    20        0.4136            -nan     0.0100    0.0001
    40        0.3898            -nan     0.0100    0.0001
    60        0.3706            -nan     0.0100    0.0000
    80        0.3563            -nan     0.0100    0.0000
   100        0.3436            -nan     0.0100    0.0000
   120        0.3314            -nan     0.0100    0.0000
   140        0.3200            -nan     0.0100    0.0001
   160        0.3099            -nan     0.0100    0.0000
   180        0.2994            -nan     0.0100   -0.0000
   200        0.2909            -nan     0.0100   -0.0000
   220        0.2820            -nan     0.0100   -0.0000
   240        0.2735            -nan     0.0100   -0.0000
   260        0.2658            -nan     0.0100   -0.0000
   265        0.2640            -nan     0.0100    0.0001

[1] "GBM variable coefficients"
                            var     rel.inf
pagerank               pagerank 2.734258125
third                     third 2.716765797
ratio4                   ratio4 2.462411120
comsize                 comsize 2.102655226
outer                     outer 2.023488507
walktrap_vertex walktrap_vertex 1.972983058
V2                           V2 1.960396144
V1                           V1 1.952958560
ratio5                   ratio5 1.886709020
orbit56                 orbit56 1.653728322
membership_s4     membership_s4 1.635906953
trans                     trans 1.570971373
spin_vertex         spin_vertex 1.548131148
bet                         bet 1.483865350
orbit27                 orbit27 1.437685617
orbit36                 orbit36 1.430676472
orbit18                 orbit18 1.403005849
orbit45                 orbit45 1.374746005
graph10                 graph10 1.264750453
inner                     inner 1.244876331
ioratio                 ioratio 1.240201618
orbit62                 orbit62 1.179885185
graph5                   graph5 1.173378306
graph20                 graph20 1.118246457
graph27                 graph27 1.088328719
orbit33                 orbit33 1.070581851
orbit41                 orbit41 1.011286325
graph25                 graph25 0.968446931
orbit39                 orbit39 0.965694808
orbit47                 orbit47 0.961041736
orbit44                 orbit44 0.905207030
orbit15                 orbit15 0.894779041
orbit17                 orbit17 0.889989134
cohesion               cohesion 0.881157028
orbit65                 orbit65 0.873440567
knn                         knn 0.855916559
orbit55                 orbit55 0.845641444
bigcom40               bigcom40 0.841167491
orbit38                 orbit38 0.840383565
constraint           constraint 0.828859186
orbit30                 orbit30 0.827200237
orbit28                 orbit28 0.825464698
orbit40                 orbit40 0.806142763
orbit24                 orbit24 0.764702506
orbit21                 orbit21 0.758352775
graph1                   graph1 0.755312992
adhesion               adhesion 0.752145460
graph19                 graph19 0.748811726
orbit16                 orbit16 0.746529367
orbit32                 orbit32 0.723775229
orbit46                 orbit46 0.719615997
orbit2                   orbit2 0.719523020
orbit64                 orbit64 0.715001436
orbit51                 orbit51 0.693554982
orbit20                 orbit20 0.686477384
graph26                 graph26 0.670561837
graph3                   graph3 0.662234248
orbit61                 orbit61 0.661364281
orbit35                 orbit35 0.661152182
graph23                 graph23 0.659299401
graph17                 graph17 0.658384758
bigcom246             bigcom246 0.651314897
graph7                   graph7 0.650706446
orbit50                 orbit50 0.637498349
graph22                 graph22 0.636350526
graph12                 graph12 0.606156681
graph16                 graph16 0.598738290
ratio3                   ratio3 0.590586192
ratio6                   ratio6 0.578716956
sixth                     sixth 0.563475631
orbit63                 orbit63 0.562519352
orbit58                 orbit58 0.561000472
orbit4                   orbit4 0.551580093
orbit29                 orbit29 0.544861981
graph14                 graph14 0.544803635
graph21                 graph21 0.530900645
ratio1                   ratio1 0.527258064
orbit48                 orbit48 0.516414344
orbit57                 orbit57 0.509955616
orbit13                 orbit13 0.505658092
graph11                 graph11 0.495521969
orbit69                 orbit69 0.493686170
coreness               coreness 0.479817613
graph24                 graph24 0.450624201
orbit49                 orbit49 0.441130886
graph28                 graph28 0.441085989
orbit11                 orbit11 0.433986315
orbit19                 orbit19 0.433696902
upto_sixth           upto_sixth 0.430329008
orbit37                 orbit37 0.418185692
upto_fourth         upto_fourth 0.416269496
graph15                 graph15 0.411328003
graph4                   graph4 0.404758886
orbit53                 orbit53 0.404736315
orbit52                 orbit52 0.404341931
orbit1                   orbit1 0.392254305
graph18                 graph18 0.385580613
orbit42                 orbit42 0.377186734
orbit5                   orbit5 0.376978495
orbit60                 orbit60 0.370533264
orbit26                 orbit26 0.354601018
upto_fifth           upto_fifth 0.354103107
graph6                   graph6 0.351982354
orbit7                   orbit7 0.345867034
orbit31                 orbit31 0.344163725
fifth                     fifth 0.339483861
orbit9                   orbit9 0.335906262
fourth                   fourth 0.322817706
orbit66                 orbit66 0.321242808
ratio2                   ratio2 0.319467220
close                     close 0.316676556
upto_second         upto_second 0.298819359
second                   second 0.296135076
orbit68                 orbit68 0.284585049
orbit70                 orbit70 0.273973745
graph13                 graph13 0.273843532
orbit23                 orbit23 0.261669842
orbit12                 orbit12 0.259305459
graph0                   graph0 0.254731781
graph2                   graph2 0.252926114
membership_s32   membership_s32 0.252770524
hubscore               hubscore 0.250988708
upto_third           upto_third 0.244222294
orbit71                 orbit71 0.243954532
selfinter             selfinter 0.236336049
bigcom28               bigcom28 0.230525409
orbit54                 orbit54 0.225619424
orbit59                 orbit59 0.222111745
graph9                   graph9 0.208403357
bigcom248             bigcom248 0.200568528
orbit67                 orbit67 0.190813852
bigcom167             bigcom167 0.179808143
orbit6                   orbit6 0.175736452
orbit10                 orbit10 0.173788789
orbit25                 orbit25 0.168917222
evcent                   evcent 0.146761163
graph8                   graph8 0.127299078
graph29                 graph29 0.106599284
membership_s30   membership_s30 0.102380414
orbit43                 orbit43 0.054484855
bigcom3                 bigcom3 0.045104593
AP                           AP 0.036739629
membership_s7     membership_s7 0.036173907
membership_s6     membership_s6 0.033374532
bigcom4                 bigcom4 0.031082282
membership_s27   membership_s27 0.019902127
pdi                         pdi 0.012754007
membership_s1     membership_s1 0.011685592
membership_s37   membership_s37 0.010895547
membership_s15   membership_s15 0.009207635
bigcom8                 bigcom8 0.007949991
orbit0                   orbit0 0.000000000
orbit3                   orbit3 0.000000000
orbit8                   orbit8 0.000000000
orbit14                 orbit14 0.000000000
orbit22                 orbit22 0.000000000
orbit34                 orbit34 0.000000000
orbit72                 orbit72 0.000000000
ecc                         ecc 0.000000000
eccrad                   eccrad 0.000000000
first                     first 0.000000000
bigcom1                 bigcom1 0.000000000
bigcom2                 bigcom2 0.000000000
bigcom6                 bigcom6 0.000000000
bigcom9                 bigcom9 0.000000000
bigcom11               bigcom11 0.000000000
bigcom13               bigcom13 0.000000000
bigcom15               bigcom15 0.000000000
bigcom16               bigcom16 0.000000000
bigcom21               bigcom21 0.000000000
bigcom22               bigcom22 0.000000000
bigcom24               bigcom24 0.000000000
bigcom26               bigcom26 0.000000000
bigcom30               bigcom30 0.000000000
bigcom31               bigcom31 0.000000000
bigcom32               bigcom32 0.000000000
bigcom33               bigcom33 0.000000000
bigcom34               bigcom34 0.000000000
bigcom36               bigcom36 0.000000000
bigcom37               bigcom37 0.000000000
bigcom38               bigcom38 0.000000000
bigcom39               bigcom39 0.000000000
bigcom43               bigcom43 0.000000000
bigcom44               bigcom44 0.000000000
bigcom46               bigcom46 0.000000000
bigcom47               bigcom47 0.000000000
bigcom49               bigcom49 0.000000000
bigcom50               bigcom50 0.000000000
bigcom51               bigcom51 0.000000000
bigcom52               bigcom52 0.000000000
bigcom54               bigcom54 0.000000000
bigcom56               bigcom56 0.000000000
bigcom62               bigcom62 0.000000000
bigcom66               bigcom66 0.000000000
bigcom68               bigcom68 0.000000000
bigcom69               bigcom69 0.000000000
bigcom71               bigcom71 0.000000000
bigcom72               bigcom72 0.000000000
bigcom73               bigcom73 0.000000000
bigcom74               bigcom74 0.000000000
bigcom75               bigcom75 0.000000000
bigcom76               bigcom76 0.000000000
bigcom77               bigcom77 0.000000000
bigcom79               bigcom79 0.000000000
bigcom80               bigcom80 0.000000000
bigcom82               bigcom82 0.000000000
bigcom83               bigcom83 0.000000000
bigcom84               bigcom84 0.000000000
bigcom85               bigcom85 0.000000000
bigcom87               bigcom87 0.000000000
bigcom89               bigcom89 0.000000000
bigcom91               bigcom91 0.000000000
bigcom92               bigcom92 0.000000000
bigcom93               bigcom93 0.000000000
bigcom96               bigcom96 0.000000000
bigcom97               bigcom97 0.000000000
bigcom98               bigcom98 0.000000000
bigcom99               bigcom99 0.000000000
bigcom101             bigcom101 0.000000000
bigcom104             bigcom104 0.000000000
bigcom106             bigcom106 0.000000000
bigcom109             bigcom109 0.000000000
bigcom113             bigcom113 0.000000000
bigcom116             bigcom116 0.000000000
bigcom120             bigcom120 0.000000000
bigcom123             bigcom123 0.000000000
bigcom126             bigcom126 0.000000000
bigcom127             bigcom127 0.000000000
bigcom137             bigcom137 0.000000000
bigcom139             bigcom139 0.000000000
bigcom140             bigcom140 0.000000000
bigcom143             bigcom143 0.000000000
bigcom145             bigcom145 0.000000000
bigcom146             bigcom146 0.000000000
bigcom147             bigcom147 0.000000000
bigcom149             bigcom149 0.000000000
bigcom153             bigcom153 0.000000000
bigcom154             bigcom154 0.000000000
bigcom156             bigcom156 0.000000000
bigcom157             bigcom157 0.000000000
bigcom158             bigcom158 0.000000000
bigcom160             bigcom160 0.000000000
bigcom161             bigcom161 0.000000000
bigcom162             bigcom162 0.000000000
bigcom164             bigcom164 0.000000000
bigcom166             bigcom166 0.000000000
bigcom171             bigcom171 0.000000000
bigcom173             bigcom173 0.000000000
bigcom175             bigcom175 0.000000000
bigcom176             bigcom176 0.000000000
bigcom177             bigcom177 0.000000000
bigcom178             bigcom178 0.000000000
bigcom180             bigcom180 0.000000000
bigcom181             bigcom181 0.000000000
bigcom184             bigcom184 0.000000000
bigcom186             bigcom186 0.000000000
bigcom187             bigcom187 0.000000000
bigcom189             bigcom189 0.000000000
bigcom194             bigcom194 0.000000000
bigcom195             bigcom195 0.000000000
bigcom196             bigcom196 0.000000000
bigcom204             bigcom204 0.000000000
bigcom205             bigcom205 0.000000000
bigcom212             bigcom212 0.000000000
bigcom214             bigcom214 0.000000000
bigcom222             bigcom222 0.000000000
bigcom223             bigcom223 0.000000000
bigcom226             bigcom226 0.000000000
bigcom227             bigcom227 0.000000000
bigcom229             bigcom229 0.000000000
bigcom233             bigcom233 0.000000000
bigcom236             bigcom236 0.000000000
bigcom237             bigcom237 0.000000000
bigcom249             bigcom249 0.000000000
bigcom250             bigcom250 0.000000000
bigcom254             bigcom254 0.000000000
bigcom266             bigcom266 0.000000000
bigcom269             bigcom269 0.000000000
bigcom272             bigcom272 0.000000000
bigcom274             bigcom274 0.000000000
bigcom281             bigcom281 0.000000000
bigcom291             bigcom291 0.000000000
bigcom292             bigcom292 0.000000000
bigcom295             bigcom295 0.000000000
bigcom299             bigcom299 0.000000000
bigcom301             bigcom301 0.000000000
bigcom306             bigcom306 0.000000000
bigcom309             bigcom309 0.000000000
bigcom314             bigcom314 0.000000000
bigcom321             bigcom321 0.000000000
bigcom341             bigcom341 0.000000000
bigcom350             bigcom350 0.000000000
bigcom353             bigcom353 0.000000000
bigcom359             bigcom359 0.000000000
bigcom363             bigcom363 0.000000000
bigcom365             bigcom365 0.000000000
bigcom385             bigcom385 0.000000000
bigcom386             bigcom386 0.000000000
bigcom408             bigcom408 0.000000000
bigcom412             bigcom412 0.000000000
bigcom480             bigcom480 0.000000000
membership_s3     membership_s3 0.000000000
membership_s5     membership_s5 0.000000000
membership_s8     membership_s8 0.000000000
membership_s9     membership_s9 0.000000000
membership_s11   membership_s11 0.000000000
membership_s12   membership_s12 0.000000000
membership_s14   membership_s14 0.000000000
membership_s16   membership_s16 0.000000000
membership_s17   membership_s17 0.000000000
membership_s18   membership_s18 0.000000000
membership_s20   membership_s20 0.000000000
membership_s21   membership_s21 0.000000000
membership_s22   membership_s22 0.000000000
membership_s24   membership_s24 0.000000000
membership_s25   membership_s25 0.000000000
membership_s26   membership_s26 0.000000000
membership_s28   membership_s28 0.000000000
membership_s31   membership_s31 0.000000000
membership_s33   membership_s33 0.000000000
membership_s36   membership_s36 0.000000000
[1] "Dataset: med_C Model RF, run: 1 of 10 2015-06-22 18:18:44"
     |      Out-of-bag   |
Tree |      MSE  %Var(y) |
   1 |    0.123   222.16 |
   2 |   0.1162   209.96 |
   3 |   0.1076   194.27 |
   4 |   0.1008   182.14 |
   5 |  0.09396   169.71 |
   6 |  0.09283   167.68 |
   7 |  0.08788   158.73 |
   8 |  0.08339   150.62 |
   9 |  0.07921   143.08 |
  10 |   0.0761   137.46 |
  11 |  0.07388   133.44 |
  12 |  0.07266   131.24 |
  13 |  0.07175   129.60 |
  14 |  0.07044   127.23 |
  15 |   0.0696   125.71 |
  16 |  0.06832   123.40 |
  17 |  0.06758   122.07 |
  18 |  0.06685   120.75 |
  19 |  0.06608   119.37 |
  20 |  0.06548   118.28 |
  21 |  0.06518   117.74 |
  22 |  0.06471   116.88 |
  23 |  0.06431   116.17 |
  24 |  0.06391   115.43 |
  25 |   0.0633   114.33 |
  26 |  0.06323   114.20 |
  27 |  0.06292   113.65 |
  28 |  0.06249   112.88 |
  29 |  0.06222   112.38 |
  30 |  0.06179   111.61 |
  31 |  0.06161   111.29 |
  32 |  0.06142   110.94 |
  33 |  0.06121   110.56 |
  34 |  0.06097   110.13 |
  35 |  0.06075   109.72 |
  36 |  0.06082   109.85 |
  37 |  0.06085   109.91 |
  38 |  0.06069   109.63 |
  39 |  0.06073   109.70 |
  40 |  0.06069   109.61 |
  41 |  0.06036   109.02 |
  42 |  0.06023   108.79 |
  43 |   0.0601   108.55 |
  44 |  0.06016   108.67 |
  45 |  0.06015   108.65 |
  46 |  0.06005   108.47 |
  47 |  0.05991   108.21 |
  48 |  0.05988   108.16 |
  49 |  0.05993   108.25 |
  50 |  0.05988   108.16 |
  51 |  0.05989   108.18 |
  52 |  0.05975   107.92 |
  53 |  0.05975   107.92 |
  54 |  0.05966   107.76 |
  55 |  0.05952   107.51 |
  56 |  0.05953   107.53 |
  57 |  0.05951   107.49 |
  58 |  0.05946   107.39 |
  59 |  0.05945   107.38 |
  60 |  0.05934   107.18 |
  61 |  0.05939   107.27 |
  62 |  0.05931   107.12 |
  63 |  0.05937   107.24 |
  64 |  0.05928   107.08 |
  65 |  0.05925   107.02 |
  66 |  0.05918   106.90 |
  67 |  0.05914   106.82 |
  68 |  0.05906   106.68 |
  69 |    0.059   106.56 |
  70 |  0.05892   106.42 |
  71 |  0.05879   106.19 |
  72 |  0.05873   106.09 |
  73 |  0.05868   105.99 |
  74 |  0.05864   105.92 |
  75 |  0.05858   105.80 |
  76 |  0.05855   105.76 |
  77 |  0.05853   105.72 |
  78 |  0.05847   105.60 |
  79 |  0.05838   105.45 |
  80 |   0.0583   105.31 |
  81 |  0.05833   105.36 |
  82 |  0.05824   105.19 |
  83 |  0.05822   105.16 |
  84 |  0.05824   105.19 |
  85 |  0.05818   105.09 |
  86 |  0.05822   105.16 |
  87 |  0.05819   105.10 |
  88 |  0.05819   105.11 |
  89 |  0.05815   105.03 |
  90 |  0.05815   105.03 |
  91 |  0.05804   104.83 |
  92 |  0.05801   104.78 |
  93 |  0.05807   104.88 |
  94 |   0.0581   104.94 |
  95 |  0.05808   104.91 |
  96 |  0.05807   104.88 |
  97 |  0.05803   104.82 |
  98 |  0.05802   104.80 |
  99 |  0.05797   104.71 |
 100 |  0.05802   104.80 |
[1] "Random Forest variable coefficients"
                      %IncMSE IncNodePurity
graph0           1.095147e-04  3.462214e-01
graph1           6.478278e-03  1.361420e+00
graph2           1.124976e-03  6.773521e-01
graph3           3.614422e-03  9.707345e-01
graph4           5.001650e-03  8.173637e-01
graph5           3.503815e-03  1.247178e+00
graph6           4.547085e-03  8.348719e-01
graph7           4.024618e-03  1.526230e+00
graph8           5.263743e-04  5.379499e-01
graph9           3.521008e-03  1.255075e+00
graph10          6.044156e-03  2.113195e+00
graph11          6.688732e-03  1.430174e+00
graph12          5.132135e-03  1.495397e+00
graph13          3.645845e-03  1.114493e+00
graph14          4.208010e-03  1.224466e+00
graph15          5.797615e-03  1.171449e+00
graph16          2.994538e-03  8.552323e-01
graph17          8.482494e-03  1.484618e+00
graph18          7.655051e-03  1.155471e+00
graph19          1.649227e-02  2.109877e+00
graph20          5.436254e-03  2.030365e+00
graph21          5.845056e-03  1.554330e+00
graph22          6.274613e-03  1.797989e+00
graph23          1.285763e-02  2.152325e+00
graph24          4.677147e-03  1.308307e+00
graph25          2.410739e-03  1.893689e+00
graph26          8.171477e-03  1.234022e+00
graph27          2.829353e-03  1.259828e+00
graph28          1.719192e-03  4.312204e-01
graph29          6.243996e-05  3.609854e-01
orbit0           7.033046e-04  5.539360e-01
orbit1           3.536584e-03  9.166837e-01
orbit2           2.643173e-03  1.433056e+00
orbit3           7.077785e-04  6.499082e-01
orbit4           4.976282e-03  1.202955e+00
orbit5           3.645297e-03  1.230853e+00
orbit6           4.964969e-03  8.670959e-01
orbit7           2.351946e-03  1.480200e+00
orbit8           3.358529e-03  1.357958e+00
orbit9           4.602705e-03  1.522253e+00
orbit10          3.963477e-03  9.855655e-01
orbit11          5.584520e-03  1.171128e+00
orbit12          5.310703e-03  1.092150e+00
orbit13          1.611012e-03  7.078131e-01
orbit14          5.165468e-04  3.742481e-01
orbit15          3.259925e-03  1.191909e+00
orbit16          3.058129e-03  1.214551e+00
orbit17          2.909283e-03  1.282635e+00
orbit18          5.284359e-03  3.338827e+00
orbit19          3.079465e-03  1.057049e+00
orbit20          7.725409e-03  1.380542e+00
orbit21          4.363844e-03  1.563515e+00
orbit22          6.303122e-03  1.469214e+00
orbit23          2.724902e-03  1.455413e+00
orbit24          7.576046e-03  1.982587e+00
orbit25          6.592910e-03  1.324191e+00
orbit26          4.756479e-03  1.156820e+00
orbit27          1.601841e-02  2.594062e+00
orbit28          4.416550e-03  1.561769e+00
orbit29          4.001797e-03  1.513983e+00
orbit30          5.676180e-03  1.673259e+00
orbit31          5.300046e-03  1.315522e+00
orbit32          4.871342e-03  1.708819e+00
orbit33          5.915456e-03  1.469151e+00
orbit34          5.071955e-03  1.442630e+00
orbit35          5.673718e-03  1.352993e+00
orbit36          5.278121e-03  2.184630e+00
orbit37          3.282570e-03  1.295503e+00
orbit38          4.879140e-03  1.563503e+00
orbit39          6.263938e-03  1.777469e+00
orbit40          5.140142e-03  1.223021e+00
orbit41          1.910294e-03  1.560679e+00
orbit42          1.259721e-03  9.509832e-01
orbit43          5.373107e-03  1.069396e+00
orbit44          3.992244e-03  1.525237e+00
orbit45          2.434799e-02  4.603092e+00
orbit46          5.696388e-03  1.957457e+00
orbit47          4.668889e-03  1.531379e+00
orbit48          2.212766e-03  1.223808e+00
orbit49          7.324745e-03  1.944833e+00
orbit50          1.825221e-03  1.462887e+00
orbit51          5.310921e-03  1.940649e+00
orbit52          3.115482e-03  1.355420e+00
orbit53          3.837315e-03  9.689883e-01
orbit54          2.435692e-03  1.297639e+00
orbit55          1.557049e-03  1.319966e+00
orbit56          2.278648e-02  3.593314e+00
orbit57          2.752666e-03  9.978388e-01
orbit58          1.613839e-03  8.021486e-01
orbit59          6.063935e-03  1.359594e+00
orbit60          2.429417e-03  1.032556e+00
orbit61          9.367573e-04  7.470635e-01
orbit62          7.772710e-03  2.968274e+00
orbit63          2.224350e-03  1.331892e+00
orbit64          2.080575e-03  1.113677e+00
orbit65          6.885292e-03  1.737113e+00
orbit66          1.384350e-03  8.347372e-01
orbit67          2.446537e-03  6.040589e-01
orbit68          2.184872e-03  1.134127e+00
orbit69          1.217495e-03  5.607643e-01
orbit70          7.109094e-04  8.933610e-01
orbit71          8.254924e-04  5.521945e-01
orbit72          4.133187e-04  9.918252e-02
AP              -1.011469e-05  8.824867e-02
bet              2.786921e-03  3.637706e+00
ecc              1.690142e-04  1.792468e-01
eccrad           4.188502e-04  1.673529e-01
close            3.897579e-03  9.100676e-01
constraint       3.790290e-03  1.912418e+00
coreness         1.472843e-03  6.425889e-01
knn              3.444055e-03  1.688029e+00
hubscore         4.164836e-03  8.740032e-01
pagerank         1.783842e-03  3.247306e+00
trans            5.559664e-03  1.974361e+00
evcent           1.588263e-03  1.181440e+00
first            7.083332e-04  5.540932e-01
upto_second      3.491499e-03  8.862968e-01
upto_third       2.884633e-03  8.466484e-01
upto_fourth      5.169153e-03  9.687100e-01
upto_fifth       5.519580e-03  9.807960e-01
upto_sixth       8.384320e-04  9.652144e-01
second           2.463985e-03  1.011223e+00
third            1.141701e-02  4.144427e+00
fourth           3.300850e-03  1.235460e+00
fifth            3.286071e-03  1.136987e+00
sixth            5.585630e-03  1.485615e+00
ratio1           2.913965e-03  1.580030e+00
ratio2           5.513183e-03  1.684957e+00
ratio3           3.741162e-03  1.155183e+00
ratio4           7.051673e-03  4.015110e+00
ratio5           2.685504e-03  4.114857e+00
ratio6           4.623618e-03  1.549527e+00
selfinter        2.780039e-04  3.247798e-01
walktrap_vertex  1.241700e-03  2.920244e+00
bigcom1          6.395446e-05  2.634664e-01
bigcom2          0.000000e+00  0.000000e+00
bigcom3          2.564807e-04  4.300585e-01
bigcom4          1.417577e-04  2.184294e-01
bigcom6          0.000000e+00  0.000000e+00
bigcom8          1.254219e-04  2.536697e-01
bigcom9          0.000000e+00  0.000000e+00
bigcom11         0.000000e+00  0.000000e+00
bigcom13         2.344599e-05  8.337823e-02
bigcom15         0.000000e+00  0.000000e+00
bigcom16         0.000000e+00  0.000000e+00
bigcom21        -1.245646e-05  1.902739e-01
bigcom22        -8.000442e-06  5.181041e-03
bigcom24        -6.791136e-06  4.450439e-01
bigcom26        -3.215744e-06  2.031769e-01
bigcom28         1.280580e-04  4.990211e-01
bigcom30         2.321776e-06  1.253072e-01
bigcom31         0.000000e+00  0.000000e+00
bigcom32        -5.809442e-05  2.290427e-01
bigcom33         0.000000e+00  0.000000e+00
bigcom34         0.000000e+00  0.000000e+00
bigcom36         0.000000e+00  0.000000e+00
bigcom37         0.000000e+00  0.000000e+00
bigcom38         0.000000e+00  0.000000e+00
bigcom39        -3.969144e-05  8.336995e-02
bigcom40         3.297862e-03  9.366441e-01
bigcom43         0.000000e+00  0.000000e+00
bigcom44         0.000000e+00  0.000000e+00
bigcom46         0.000000e+00  0.000000e+00
bigcom47         0.000000e+00  0.000000e+00
bigcom49         0.000000e+00  0.000000e+00
bigcom50         2.247702e-07  7.710358e-01
bigcom51         0.000000e+00  0.000000e+00
bigcom52         0.000000e+00  0.000000e+00
bigcom54         0.000000e+00  0.000000e+00
bigcom56        -5.005103e-05  2.551029e-01
bigcom62         0.000000e+00  0.000000e+00
bigcom66         0.000000e+00  0.000000e+00
bigcom68         0.000000e+00  0.000000e+00
bigcom69         0.000000e+00  0.000000e+00
bigcom71         0.000000e+00  0.000000e+00
bigcom72         0.000000e+00  0.000000e+00
bigcom73         0.000000e+00  0.000000e+00
bigcom74         0.000000e+00  0.000000e+00
bigcom75         0.000000e+00  0.000000e+00
bigcom76         0.000000e+00  0.000000e+00
bigcom77         0.000000e+00  0.000000e+00
bigcom79         0.000000e+00  0.000000e+00
bigcom80         0.000000e+00  0.000000e+00
bigcom82        -3.673973e-05  5.453842e-01
bigcom83         0.000000e+00  0.000000e+00
bigcom84         0.000000e+00  0.000000e+00
bigcom85         0.000000e+00  0.000000e+00
bigcom87         0.000000e+00  0.000000e+00
bigcom89         0.000000e+00  0.000000e+00
bigcom91         0.000000e+00  0.000000e+00
bigcom92         0.000000e+00  0.000000e+00
bigcom93         0.000000e+00  0.000000e+00
bigcom96         0.000000e+00  0.000000e+00
bigcom97         0.000000e+00  0.000000e+00
bigcom98         0.000000e+00  0.000000e+00
bigcom99         0.000000e+00  0.000000e+00
bigcom101        0.000000e+00  0.000000e+00
bigcom104        0.000000e+00  0.000000e+00
bigcom106        0.000000e+00  0.000000e+00
bigcom109        0.000000e+00  0.000000e+00
bigcom113        0.000000e+00  0.000000e+00
bigcom116        2.234699e-07  6.774023e-02
bigcom120        0.000000e+00  0.000000e+00
bigcom123        0.000000e+00  0.000000e+00
bigcom126        0.000000e+00  0.000000e+00
bigcom127       -2.890934e-05  2.586337e-01
bigcom137        0.000000e+00  0.000000e+00
bigcom139        0.000000e+00  0.000000e+00
bigcom140        0.000000e+00  0.000000e+00
bigcom143        0.000000e+00  0.000000e+00
bigcom145        0.000000e+00  0.000000e+00
bigcom146        0.000000e+00  0.000000e+00
bigcom147       -4.556640e-05  3.315463e-02
bigcom149        0.000000e+00  0.000000e+00
bigcom153        0.000000e+00  0.000000e+00
bigcom154        0.000000e+00  0.000000e+00
bigcom156        0.000000e+00  0.000000e+00
bigcom157        0.000000e+00  0.000000e+00
bigcom158        0.000000e+00  0.000000e+00
bigcom160        0.000000e+00  0.000000e+00
bigcom161        0.000000e+00  0.000000e+00
bigcom162        0.000000e+00  0.000000e+00
bigcom164        0.000000e+00  0.000000e+00
bigcom166        0.000000e+00  0.000000e+00
bigcom167       -3.811972e-05  5.604284e-01
bigcom171        0.000000e+00  0.000000e+00
bigcom173        0.000000e+00  4.440892e-18
bigcom175        0.000000e+00  0.000000e+00
bigcom176        0.000000e+00  0.000000e+00
bigcom177        0.000000e+00  0.000000e+00
bigcom178        0.000000e+00  0.000000e+00
bigcom180       -2.972497e-05  7.165617e-01
bigcom181        0.000000e+00  0.000000e+00
bigcom184        0.000000e+00  0.000000e+00
bigcom186        0.000000e+00  0.000000e+00
bigcom187        0.000000e+00  0.000000e+00
bigcom189        0.000000e+00  0.000000e+00
bigcom194        0.000000e+00  0.000000e+00
bigcom195        0.000000e+00  0.000000e+00
bigcom196        0.000000e+00  0.000000e+00
bigcom204        0.000000e+00  0.000000e+00
bigcom205        0.000000e+00  0.000000e+00
bigcom212        0.000000e+00  0.000000e+00
bigcom214        0.000000e+00  0.000000e+00
bigcom222        0.000000e+00  0.000000e+00
bigcom223        0.000000e+00  0.000000e+00
bigcom226        0.000000e+00  0.000000e+00
bigcom227        0.000000e+00  0.000000e+00
bigcom229        0.000000e+00  0.000000e+00
bigcom233        0.000000e+00  0.000000e+00
bigcom236        0.000000e+00  0.000000e+00
bigcom237        0.000000e+00  0.000000e+00
bigcom246        1.127037e-04  1.278703e+00
bigcom248       -9.809612e-06  6.045692e-01
bigcom249       -1.150477e-05  2.960428e-01
bigcom250        0.000000e+00  0.000000e+00
bigcom254        0.000000e+00  0.000000e+00
bigcom266        0.000000e+00  4.440892e-18
bigcom269        0.000000e+00  0.000000e+00
bigcom272        0.000000e+00  0.000000e+00
bigcom274        0.000000e+00  0.000000e+00
bigcom281        0.000000e+00  0.000000e+00
bigcom291        0.000000e+00  0.000000e+00
bigcom292        0.000000e+00  0.000000e+00
bigcom295        0.000000e+00  0.000000e+00
bigcom299        0.000000e+00  0.000000e+00
bigcom301        0.000000e+00  0.000000e+00
bigcom306        0.000000e+00  0.000000e+00
bigcom309        0.000000e+00  0.000000e+00
bigcom314        0.000000e+00  0.000000e+00
bigcom321        0.000000e+00  0.000000e+00
bigcom341        0.000000e+00  0.000000e+00
bigcom350        0.000000e+00  0.000000e+00
bigcom353        0.000000e+00  0.000000e+00
bigcom359        0.000000e+00  0.000000e+00
bigcom363        0.000000e+00  0.000000e+00
bigcom365        0.000000e+00  0.000000e+00
bigcom385        0.000000e+00  0.000000e+00
bigcom386        0.000000e+00  0.000000e+00
bigcom408        1.145760e-04  9.825023e-01
bigcom412        8.190308e-05  1.031238e+00
bigcom480        0.000000e+00  0.000000e+00
spin_vertex      1.277940e-03  3.138724e+00
membership_s1    9.879383e-05  1.191858e-01
membership_s3    0.000000e+00  0.000000e+00
membership_s4    4.690379e-03  2.095616e+00
membership_s5   -4.608758e-06  7.172544e-02
membership_s6    1.808949e-04  1.232589e-01
membership_s7    1.080337e-05  1.940768e-01
membership_s8    0.000000e+00  0.000000e+00
membership_s9    0.000000e+00  0.000000e+00
membership_s11   0.000000e+00  0.000000e+00
membership_s12  -9.550270e-05  5.015175e-01
membership_s14   0.000000e+00  0.000000e+00
membership_s15   4.646453e-06  1.076878e-01
membership_s16  -2.512534e-05  4.054191e-01
membership_s17   0.000000e+00  0.000000e+00
membership_s18   1.877015e-05  8.867674e-02
membership_s20   0.000000e+00  0.000000e+00
membership_s21   0.000000e+00  0.000000e+00
membership_s22   0.000000e+00  0.000000e+00
membership_s24   0.000000e+00  0.000000e+00
membership_s25   0.000000e+00  0.000000e+00
membership_s26   0.000000e+00  0.000000e+00
membership_s27   8.746445e-05  2.736871e-01
membership_s28   0.000000e+00  0.000000e+00
membership_s30   7.246160e-05  3.197020e-01
membership_s31   6.039859e-06  1.574251e-02
membership_s32   1.227315e-04  3.691674e-01
membership_s33   0.000000e+00  0.000000e+00
membership_s36   1.010069e-04  1.037866e-01
membership_s37   1.020205e-04  3.757969e-01
V1               4.671096e-03  3.456757e+00
V2               2.291133e-03  3.325702e+00
pdi              3.062188e-05  3.117773e-01
adhesion         1.061196e-02  2.423133e+00
cohesion         9.259417e-03  2.326615e+00
inner            2.659603e-03  2.862718e+00
outer            1.207150e-03  3.532662e+00
ioratio          4.177944e-03  2.628136e+00
comsize          2.897213e-03  4.456950e+00
[1] "Dataset: med_C Model GLM, run: 1 of 10 2015-06-22 18:21:03"
[1] "glmnet variable coefficients"
                         [,1]          [,2]
(Intercept)     -2.772589e+00 -1.237345e+02
graph0           3.711143e-39  1.087919e-04
graph1           1.531864e-41  3.481668e-06
graph2           1.551265e-39  8.875424e-04
graph3           6.636909e-43  9.309412e-08
graph4          -4.567560e-45 -5.623079e-09
graph5           4.101481e-41 -5.163801e-05
graph6           3.548767e-42  9.379825e-07
graph7           9.102032e-41  1.251756e-05
graph8           3.462857e-40 -5.071096e-04
graph9           1.161061e-44  3.216517e-09
graph10          3.184350e-46 -8.815295e-11
graph11         -1.199551e-47 -1.319289e-11
graph12          3.461376e-44  3.599790e-09
graph13          1.525364e-43  6.279528e-09
graph14         -1.902886e-47 -3.806551e-09
graph15          4.880212e-42  2.009165e-06
graph16          7.074170e-44 -5.960278e-09
graph17          1.132920e-43 -8.727269e-08
graph18          2.489658e-42 -9.068144e-07
graph19          9.344646e-43  3.564203e-07
graph20          6.539077e-43 -9.928883e-07
graph21          4.025798e-42  1.835639e-06
graph22          3.598896e-42  2.921653e-07
graph23          3.846949e-42  2.772015e-06
graph24          6.212795e-42 -3.044240e-06
graph25          2.496832e-41  1.941387e-05
graph26          1.979171e-41  7.785832e-06
graph27          7.803451e-41 -1.920578e-04
graph28          5.874803e-41  7.476440e-05
graph29         -4.304966e-41 -1.318615e-03
orbit0           3.711143e-39  1.532568e-04
orbit1           1.452094e-41  3.893840e-06
orbit2           2.403044e-40  8.092940e-06
orbit3           1.551265e-39  9.120233e-04
orbit4           1.080540e-42  1.860485e-07
orbit5           1.280273e-42  1.358389e-07
orbit6          -4.592553e-45 -5.738587e-09
orbit7           2.832960e-41  1.088327e-05
orbit8           4.101481e-41 -5.069798e-05
orbit9           1.149763e-41  3.849028e-06
orbit10          4.113308e-42  9.230100e-07
orbit11          1.374453e-40  5.138587e-05
orbit12          1.055251e-40  1.044625e-05
orbit13          3.504884e-40  1.523240e-04
orbit14          3.462857e-40 -5.050416e-04
orbit15          2.365004e-44  1.175581e-08
orbit16          4.884029e-44 -1.298069e-08
orbit17          2.325042e-44  6.652031e-09
orbit18          5.463674e-45  6.859821e-10
orbit19          1.684013e-46 -2.456123e-10
orbit20          3.537923e-46  1.219333e-10
orbit21          1.345693e-43  3.012421e-08
orbit22         -1.199576e-47 -1.353801e-11
orbit23          4.573204e-42  3.656232e-06
orbit24          7.114280e-44  1.467297e-08
orbit25          3.737488e-44 -1.360355e-09
orbit26          3.586220e-43 -2.000924e-07
orbit27          6.926466e-43  5.601690e-07
orbit28          8.399417e-43 -3.574164e-07
orbit29          2.230782e-43 -1.862656e-08
orbit30          1.335209e-42 -2.121519e-06
orbit31         -1.424130e-46 -2.935580e-09
orbit32          5.852135e-47 -9.425644e-09
orbit33          1.822552e-41  1.969185e-05
orbit34          4.880212e-42  2.189922e-06
orbit35          2.706254e-43 -2.766763e-08
orbit36          9.189775e-43 -2.276224e-07
orbit37          7.428990e-44  9.037507e-09
orbit38          3.245738e-42 -8.671839e-08
orbit39          5.394795e-43 -1.761575e-07
orbit40          1.227058e-43 -1.217237e-07
orbit41          1.049681e-42 -3.485821e-07
orbit42          4.288721e-41  3.806469e-06
orbit43          2.493847e-42 -7.880478e-07
orbit44          3.078417e-40  9.031219e-05
orbit45          2.914514e-42  2.657511e-06
orbit46          2.058124e-42 -8.645866e-07
orbit47          1.154653e-41  9.487454e-06
orbit48          1.906039e-42  1.688477e-06
orbit49          6.675281e-43 -8.806026e-07
orbit50          1.335266e-41 -4.827628e-05
orbit51          8.271626e-42  6.370738e-06
orbit52          9.394534e-42  7.341515e-08
orbit53          1.820081e-41  5.610098e-06
orbit54          3.589710e-42  3.127038e-07
orbit55          1.455815e-40  6.893122e-05
orbit56          1.488451e-41  1.314380e-05
orbit57          2.767709e-42  1.622116e-06
orbit58          7.745629e-41 -1.094407e-04
orbit59          8.588115e-42 -4.332258e-06
orbit60          1.903651e-41 -8.161752e-06
orbit61          2.255984e-40  2.674380e-04
orbit62          7.247826e-41  1.042635e-04
orbit63          6.773376e-41  5.106021e-05
orbit64          4.052169e-41 -1.821132e-05
orbit65          5.870381e-41  3.978677e-05
orbit66          2.412453e-41 -7.519188e-07
orbit67          9.730336e-41 -1.757854e-05
orbit68          8.289144e-41 -2.108957e-04
orbit69          5.713926e-40 -4.202303e-04
orbit70          8.827602e-41  1.256572e-04
orbit71          9.275992e-41  4.840592e-05
orbit72         -4.304966e-41 -1.319574e-03
AP              -1.303107e-38 -9.506861e-02
bet              5.535056e-43  1.419552e-06
ecc             -3.270323e-40  3.081067e-02
eccrad          -1.962194e-39  1.839256e-01
close            9.788325e-37  5.345656e-01
constraint      -4.834663e-37 -4.862116e-01
coreness         6.768339e-39  1.708256e-04
knn             -1.840077e-41 -2.344531e-04
hubscore         2.496619e-36  9.733467e-01
pagerank        -8.901944e-37 -1.092736e+01
trans            3.532084e-38 -5.917752e-02
evcent           2.483578e-36  1.046103e+00
first            3.711143e-39  1.387370e-04
upto_second      1.178214e-41  4.537448e-06
upto_third       1.170331e-41  7.065947e-06
upto_fourth      4.021928e-41  3.536386e-05
upto_fifth       4.719852e-40  6.455296e-04
upto_sixth       5.355549e-39  8.258688e-03
second           1.162027e-41  4.213486e-06
third            1.875880e-41  1.218072e-05
fourth          -1.442289e-41 -7.777844e-06
fifth           -4.356308e-41 -3.651126e-05
sixth           -5.042937e-40 -6.741642e-04
ratio1          -5.940249e-41 -2.777339e-04
ratio2          -1.325622e-39 -3.356749e-04
ratio3          -1.373641e-38 -1.955279e-02
ratio4          -2.693512e-37 -8.848084e-02
ratio5           1.082527e-36 -2.271208e-01
ratio6          -3.522275e-39 -3.416253e-03
selfinter        2.049670e-38  5.677012e-02
walktrap_vertex  6.165545e-40 -5.741883e-02
bigcom1         -2.697560e-38 -4.383028e-02
bigcom2         -5.946915e-38 -3.508067e-01
bigcom3          2.049888e-39  1.611245e-01
bigcom4         -5.931377e-39  9.382653e-03
bigcom6         -5.948203e-38 -3.536713e-01
bigcom8         -1.099912e-38  4.321207e-02
bigcom9         -5.968878e-38 -2.959567e-01
bigcom11        -5.958523e-38 -3.014614e-01
bigcom13         3.248694e-38  4.165014e-01
bigcom15        -5.959815e-38 -4.303616e-01
bigcom16        -5.948203e-38 -3.121870e-01
bigcom21        -2.701492e-38 -1.352951e-01
bigcom22        -4.980838e-38 -3.652358e-01
bigcom24         1.932747e-37  7.258241e-01
bigcom26        -4.424730e-38 -2.131302e-01
bigcom28         5.647849e-38  2.091188e-01
bigcom30        -1.223861e-38 -3.212308e-02
bigcom31        -5.945628e-38 -2.323390e-01
bigcom32         1.090740e-37  8.651675e-01
bigcom33        -5.944342e-38 -3.589004e-01
bigcom34        -5.943056e-38 -2.797130e-01
bigcom36        -5.948203e-38 -3.393604e-01
bigcom37        -5.944342e-38 -2.388905e-01
bigcom38        -5.945628e-38 -3.684509e-01
bigcom39        -9.702365e-52  1.602935e-01
bigcom40         7.948359e-38  1.729306e-01
bigcom43        -5.946915e-38 -2.999151e-01
bigcom44        -4.811141e-38 -1.609498e-01
bigcom46        -5.954648e-38 -2.489612e-01
bigcom47        -5.952068e-38 -2.899367e-01
bigcom49        -5.949491e-38 -4.253642e-01
bigcom50         4.458256e-37  1.226549e+00
bigcom51        -5.944342e-38 -2.460346e-01
bigcom52        -5.946915e-38 -3.933861e-01
bigcom54         0.000000e+00  0.000000e+00
bigcom56         1.833392e-38  1.193871e-01
bigcom62        -5.945628e-38 -2.939530e-01
bigcom66        -5.943056e-38 -2.779046e-01
bigcom68        -5.944342e-38 -3.448864e-01
bigcom69        -5.952068e-38 -3.000128e-01
bigcom71         0.000000e+00  0.000000e+00
bigcom72        -5.943056e-38 -2.705120e-01
bigcom73        -5.962402e-38 -2.804541e-01
bigcom74        -5.954648e-38 -3.744138e-01
bigcom75        -5.945628e-38 -2.248122e-01
bigcom76        -5.948203e-38 -3.437829e-01
bigcom77        -5.949491e-38 -4.012127e-01
bigcom79        -5.944342e-38 -3.214023e-01
bigcom80        -5.949491e-38 -2.079252e-01
bigcom82         2.774626e-37  1.024172e+00
bigcom83        -5.944342e-38 -2.005157e-01
bigcom84        -5.949491e-38 -3.862657e-01
bigcom85        -5.944342e-38 -3.263623e-01
bigcom87        -5.949491e-38 -3.062417e-01
bigcom89        -5.943056e-38 -2.213054e-01
bigcom91        -5.953358e-38 -4.229377e-01
bigcom92        -5.964991e-38 -2.720695e-01
bigcom93        -5.943056e-38 -2.278774e-01
bigcom96        -5.945628e-38 -3.568064e-01
bigcom97        -5.946915e-38 -4.141224e-01
bigcom98         0.000000e+00  0.000000e+00
bigcom99         0.000000e+00  0.000000e+00
bigcom101       -5.954648e-38 -2.483246e-01
bigcom104       -5.944342e-38 -4.233549e-01
bigcom106       -5.944342e-38 -2.468845e-01
bigcom109       -5.944342e-38 -4.111678e-01
bigcom113       -5.944342e-38 -3.644109e-01
bigcom116       -2.804614e-38  9.835087e-02
bigcom120       -5.945628e-38 -4.686824e-02
bigcom123       -5.944342e-38 -3.100078e-01
bigcom126       -5.944342e-38 -1.859243e-01
bigcom127        1.427569e-37  3.222280e-01
bigcom137       -5.949491e-38 -4.071783e-01
bigcom139       -5.943056e-38 -2.564463e-01
bigcom140       -5.945628e-38 -2.409957e-01
bigcom143       -5.943056e-38 -7.210537e-02
bigcom145       -5.943056e-38 -3.518924e-01
bigcom146       -5.945628e-38 -2.903959e-01
bigcom147        3.726501e-39  1.653514e-01
bigcom149       -5.946915e-38 -3.070462e-01
bigcom153       -5.950779e-38 -2.425138e-01
bigcom154        0.000000e+00  0.000000e+00
bigcom156       -5.948203e-38 -2.362215e-01
bigcom157       -5.958523e-38 -1.851541e-01
bigcom158       -5.944342e-38 -1.862233e-01
bigcom160        0.000000e+00  0.000000e+00
bigcom161       -5.944342e-38 -3.566901e-01
bigcom162       -5.944342e-38 -2.916925e-01
bigcom164       -5.943056e-38 -5.913653e-01
bigcom166       -5.949491e-38 -4.436240e-01
bigcom167        1.092159e-37  6.816617e-01
bigcom171       -5.954648e-38 -4.320941e-01
bigcom173       -5.944342e-38 -3.049726e-01
bigcom175       -5.943056e-38 -3.069555e-01
bigcom176       -5.943056e-38 -3.849941e-01
bigcom177       -5.944342e-38 -3.505531e-01
bigcom178       -5.944342e-38 -4.285479e-01
bigcom180        4.458256e-37  1.513305e+00
bigcom181       -5.954648e-38 -3.579200e-01
bigcom184       -5.945628e-38 -3.970377e-01
bigcom186       -5.944342e-38 -3.559412e-01
bigcom187       -5.944342e-38 -3.730337e-01
bigcom189       -5.948203e-38 -2.619281e-01
bigcom194       -5.945628e-38 -3.952403e-01
bigcom195       -5.943056e-38 -3.029467e-01
bigcom196       -5.945628e-38 -3.397549e-01
bigcom204        0.000000e+00  0.000000e+00
bigcom205       -5.944342e-38 -3.375426e-01
bigcom212       -5.944342e-38 -3.288091e-01
bigcom214       -5.943056e-38 -3.050018e-01
bigcom222       -5.944342e-38 -2.449283e-01
bigcom223       -5.949491e-38 -3.635811e-01
bigcom226       -5.944342e-38 -4.012852e-01
bigcom227       -5.944342e-38 -3.498827e-01
bigcom229       -5.943056e-38 -2.365069e-01
bigcom233       -5.945628e-38 -1.759674e-01
bigcom236       -5.943056e-38 -2.766400e-01
bigcom237       -5.946915e-38 -3.544250e-01
bigcom246        2.778234e-37  1.126452e+00
bigcom248        1.245333e-37  4.766304e-01
bigcom249        2.774626e-37  1.103003e+00
bigcom250       -5.958523e-38 -2.997244e-01
bigcom254       -5.944342e-38 -4.640947e-01
bigcom266       -5.945628e-38 -3.151218e-01
bigcom269        0.000000e+00  0.000000e+00
bigcom272       -5.943056e-38 -1.979030e-01
bigcom274       -5.974070e-38 -3.781641e-01
bigcom281       -5.948203e-38 -2.528333e-01
bigcom291       -5.946915e-38 -2.359366e-01
bigcom292       -5.944342e-38 -2.932410e-01
bigcom295       -5.949491e-38 -2.492660e-01
bigcom299       -5.944342e-38 -3.476835e-01
bigcom301       -5.952068e-38 -3.051408e-01
bigcom306       -5.943056e-38 -1.842394e-01
bigcom309       -5.943056e-38 -2.689862e-01
bigcom314       -5.946915e-38 -2.444557e-01
bigcom321       -5.943056e-38 -3.873265e-01
bigcom341       -5.944342e-38 -2.678113e-01
bigcom350       -5.945628e-38 -3.381385e-01
bigcom353       -5.943056e-38 -2.905376e-01
bigcom359       -5.944342e-38 -4.046449e-01
bigcom363       -5.943056e-38 -2.288952e-01
bigcom365       -5.946915e-38 -2.731492e-01
bigcom385       -5.944342e-38 -3.512807e-01
bigcom386       -5.945628e-38 -2.208053e-01
bigcom408        6.143816e-37  1.820229e+00
bigcom412        9.510947e-37  2.212992e+00
bigcom480       -5.943056e-38 -3.826583e-01
spin_vertex      7.450989e-39  7.879961e-02
membership_s1   -2.830041e-38 -1.328059e-01
membership_s3   -5.943056e-38 -6.359573e-03
membership_s4    8.799812e-38  2.032135e-01
membership_s5   -1.714483e-38 -9.718163e-02
membership_s6   -2.915741e-38 -3.900412e-02
membership_s7   -1.044232e-38  9.599757e-03
membership_s8   -5.944342e-38 -2.385196e-01
membership_s9   -5.945628e-38 -2.710241e-01
membership_s11  -5.944342e-38 -1.791453e-01
membership_s12   1.427569e-37  7.865796e-01
membership_s14  -5.945628e-38 -3.123107e-01
membership_s15  -3.339989e-39  9.607294e-02
membership_s16   1.932747e-37  8.139642e-01
membership_s17  -5.943056e-38 -2.063617e-01
membership_s18  -3.446331e-38 -1.776506e-02
membership_s20  -5.943056e-38 -4.496754e-01
membership_s21  -5.987088e-38 -3.399421e-01
membership_s22  -5.957231e-38 -2.281414e-01
membership_s24  -5.958523e-38 -2.679825e-01
membership_s25  -5.962402e-38 -2.221768e-01
membership_s26   0.000000e+00  0.000000e+00
membership_s27  -2.045108e-38 -5.215089e-02
membership_s28  -5.944342e-38 -2.222408e-01
membership_s30   1.408935e-38  4.143239e-02
membership_s31  -3.289601e-38 -1.083912e-01
membership_s32  -9.443657e-39  7.840299e-02
membership_s33  -5.943056e-38 -2.110976e-01
membership_s36  -3.923868e-38 -7.540056e-02
membership_s37   2.488655e-38  3.726970e-01
V1               1.094812e-37  2.396330e-01
V2               1.173722e-38  1.165622e-01
pdi             -5.227695e-35 -1.355588e+02
adhesion        -1.902025e-41 -3.123137e-05
cohesion         3.823057e-41  6.643280e-05
inner            6.875955e-42  4.781487e-06
outer            2.554924e-41  2.516580e-06
ioratio         -2.838087e-37 -3.126808e-01
comsize         -3.230921e-41 -1.422790e-04
[1] "Dataset: med_C Model GBM, run: 2 of 10 2015-06-22 18:21:35"
Iter   TrainDeviance   ValidDeviance   StepSize   Improve
     1        0.4449            -nan     0.0100    0.0002
     2        0.4425            -nan     0.0100    0.0003
     3        0.4407            -nan     0.0100   -0.0000
     4        0.4384            -nan     0.0100    0.0005
     5        0.4362            -nan     0.0100    0.0001
     6        0.4343            -nan     0.0100    0.0002
     7        0.4325            -nan     0.0100    0.0001
     8        0.4307            -nan     0.0100    0.0002
     9        0.4289            -nan     0.0100    0.0003
    10        0.4273            -nan     0.0100    0.0002
    20        0.4121            -nan     0.0100    0.0003
    40        0.3887            -nan     0.0100    0.0001
    60        0.3701            -nan     0.0100   -0.0000
    80        0.3542            -nan     0.0100    0.0000
   100        0.3415            -nan     0.0100    0.0001
   120        0.3307            -nan     0.0100   -0.0000
   140        0.3186            -nan     0.0100   -0.0000
   160        0.3083            -nan     0.0100   -0.0000
   180        0.2991            -nan     0.0100   -0.0000
   200        0.2895            -nan     0.0100   -0.0000
   220        0.2805            -nan     0.0100   -0.0000
   240        0.2722            -nan     0.0100   -0.0001
   260        0.2646            -nan     0.0100   -0.0000
   265        0.2626            -nan     0.0100    0.0000

[1] "GBM variable coefficients"
                            var    rel.inf
orbit56                 orbit56 3.51239005
ratio4                   ratio4 2.85544857
third                     third 2.55689534
comsize                 comsize 2.44339637
V2                           V2 2.36483099
orbit27                 orbit27 2.02045414
ratio5                   ratio5 1.98381960
outer                     outer 1.94173772
spin_vertex         spin_vertex 1.70534258
orbit18                 orbit18 1.69334260
pagerank               pagerank 1.66084125
V1                           V1 1.63827316
walktrap_vertex walktrap_vertex 1.61428146
orbit45                 orbit45 1.60270368
ioratio                 ioratio 1.55361421
membership_s4     membership_s4 1.44896159
bet                         bet 1.37471130
trans                     trans 1.28820575
inner                     inner 1.24937053
adhesion               adhesion 1.23472006
knn                         knn 1.19254100
orbit62                 orbit62 1.18765868
graph10                 graph10 1.14773145
orbit33                 orbit33 1.10689060
graph20                 graph20 1.08757564
orbit36                 orbit36 1.08389743
graph26                 graph26 1.01027378
bigcom40               bigcom40 0.96276052
cohesion               cohesion 0.95254050
orbit63                 orbit63 0.88155915
orbit44                 orbit44 0.87413475
orbit47                 orbit47 0.82551217
constraint           constraint 0.82370453
orbit39                 orbit39 0.82247979
ratio1                   ratio1 0.80709619
graph27                 graph27 0.80284754
orbit24                 orbit24 0.79329244
graph11                 graph11 0.78234206
graph5                   graph5 0.76604637
orbit65                 orbit65 0.76106403
orbit64                 orbit64 0.76104587
graph25                 graph25 0.75674947
graph19                 graph19 0.71726263
graph1                   graph1 0.71514181
graph14                 graph14 0.70068295
orbit28                 orbit28 0.69634379
orbit30                 orbit30 0.69449962
graph4                   graph4 0.68023687
orbit40                 orbit40 0.67808998
graph23                 graph23 0.67710513
graph21                 graph21 0.66383843
bigcom246             bigcom246 0.66101533
ratio3                   ratio3 0.65946810
orbit52                 orbit52 0.65402000
graph6                   graph6 0.63547589
orbit32                 orbit32 0.62637939
orbit50                 orbit50 0.61981738
orbit31                 orbit31 0.61540241
orbit51                 orbit51 0.61530198
orbit55                 orbit55 0.60673830
orbit20                 orbit20 0.60639545
ratio6                   ratio6 0.60099493
sixth                     sixth 0.59967505
graph22                 graph22 0.59655889
orbit61                 orbit61 0.59623894
graph7                   graph7 0.59599893
orbit59                 orbit59 0.58253189
orbit37                 orbit37 0.58121023
graph15                 graph15 0.57661849
graph3                   graph3 0.57392914
orbit11                 orbit11 0.56925369
orbit35                 orbit35 0.56014582
orbit38                 orbit38 0.54793182
orbit41                 orbit41 0.54544788
graph18                 graph18 0.53830509
orbit21                 orbit21 0.53117984
ratio2                   ratio2 0.51986692
graph17                 graph17 0.51958328
orbit58                 orbit58 0.51191025
orbit25                 orbit25 0.51119394
graph2                   graph2 0.51092653
graph28                 graph28 0.50712412
orbit16                 orbit16 0.50473239
graph16                 graph16 0.50457853
orbit23                 orbit23 0.49863333
orbit53                 orbit53 0.48792314
orbit10                 orbit10 0.48784928
graph12                 graph12 0.47866639
orbit29                 orbit29 0.46962456
graph9                   graph9 0.45332736
orbit46                 orbit46 0.44905466
orbit26                 orbit26 0.44301634
orbit67                 orbit67 0.44062946
orbit1                   orbit1 0.44014709
orbit66                 orbit66 0.44006300
orbit17                 orbit17 0.43593368
orbit9                   orbit9 0.43370767
orbit69                 orbit69 0.43286502
orbit49                 orbit49 0.43167649
upto_fifth           upto_fifth 0.42144616
orbit12                 orbit12 0.41338223
orbit57                 orbit57 0.39900955
orbit15                 orbit15 0.39286971
upto_sixth           upto_sixth 0.37384234
orbit2                   orbit2 0.37105185
upto_third           upto_third 0.35085894
upto_second         upto_second 0.31930084
orbit13                 orbit13 0.31757621
orbit4                   orbit4 0.31365820
orbit60                 orbit60 0.31205580
orbit5                   orbit5 0.30693941
fourth                   fourth 0.30531378
orbit71                 orbit71 0.29583650
orbit7                   orbit7 0.28868701
orbit42                 orbit42 0.28708601
graph0                   graph0 0.27502357
coreness               coreness 0.27160412
orbit48                 orbit48 0.27120197
bigcom28               bigcom28 0.27031597
orbit6                   orbit6 0.26803910
fifth                     fifth 0.23314868
hubscore               hubscore 0.21851922
graph8                   graph8 0.21461808
bigcom167             bigcom167 0.18771765
orbit19                 orbit19 0.18764091
upto_fourth         upto_fourth 0.18005950
graph24                 graph24 0.17973967
selfinter             selfinter 0.17828552
second                   second 0.17723078
graph13                 graph13 0.17484437
orbit70                 orbit70 0.16264991
bigcom248             bigcom248 0.15740540
close                     close 0.14654949
orbit43                 orbit43 0.11477662
evcent                   evcent 0.09524421
bigcom4                 bigcom4 0.09439748
membership_s32   membership_s32 0.07180721
membership_s5     membership_s5 0.06452366
orbit54                 orbit54 0.05919171
membership_s15   membership_s15 0.04900852
orbit68                 orbit68 0.04417235
graph29                 graph29 0.04416552
membership_s37   membership_s37 0.04014079
bigcom3                 bigcom3 0.03142424
membership_s1     membership_s1 0.02832242
bigcom30               bigcom30 0.02008586
bigcom39               bigcom39 0.01701084
AP                           AP 0.01380004
membership_s27   membership_s27 0.01176630
membership_s7     membership_s7 0.01129942
orbit0                   orbit0 0.00000000
orbit3                   orbit3 0.00000000
orbit8                   orbit8 0.00000000
orbit14                 orbit14 0.00000000
orbit22                 orbit22 0.00000000
orbit34                 orbit34 0.00000000
orbit72                 orbit72 0.00000000
ecc                         ecc 0.00000000
eccrad                   eccrad 0.00000000
first                     first 0.00000000
bigcom1                 bigcom1 0.00000000
bigcom2                 bigcom2 0.00000000
bigcom6                 bigcom6 0.00000000
bigcom8                 bigcom8 0.00000000
bigcom9                 bigcom9 0.00000000
bigcom11               bigcom11 0.00000000
bigcom13               bigcom13 0.00000000
bigcom15               bigcom15 0.00000000
bigcom16               bigcom16 0.00000000
bigcom21               bigcom21 0.00000000
bigcom22               bigcom22 0.00000000
bigcom24               bigcom24 0.00000000
bigcom26               bigcom26 0.00000000
bigcom31               bigcom31 0.00000000
bigcom32               bigcom32 0.00000000
bigcom33               bigcom33 0.00000000
bigcom34               bigcom34 0.00000000
bigcom36               bigcom36 0.00000000
bigcom37               bigcom37 0.00000000
bigcom38               bigcom38 0.00000000
bigcom43               bigcom43 0.00000000
bigcom44               bigcom44 0.00000000
bigcom46               bigcom46 0.00000000
bigcom47               bigcom47 0.00000000
bigcom49               bigcom49 0.00000000
bigcom50               bigcom50 0.00000000
bigcom51               bigcom51 0.00000000
bigcom52               bigcom52 0.00000000
bigcom54               bigcom54 0.00000000
bigcom56               bigcom56 0.00000000
bigcom62               bigcom62 0.00000000
bigcom66               bigcom66 0.00000000
bigcom68               bigcom68 0.00000000
bigcom69               bigcom69 0.00000000
bigcom71               bigcom71 0.00000000
bigcom72               bigcom72 0.00000000
bigcom73               bigcom73 0.00000000
bigcom74               bigcom74 0.00000000
bigcom75               bigcom75 0.00000000
bigcom76               bigcom76 0.00000000
bigcom77               bigcom77 0.00000000
bigcom79               bigcom79 0.00000000
bigcom80               bigcom80 0.00000000
bigcom82               bigcom82 0.00000000
bigcom83               bigcom83 0.00000000
bigcom84               bigcom84 0.00000000
bigcom85               bigcom85 0.00000000
bigcom87               bigcom87 0.00000000
bigcom89               bigcom89 0.00000000
bigcom91               bigcom91 0.00000000
bigcom92               bigcom92 0.00000000
bigcom93               bigcom93 0.00000000
bigcom96               bigcom96 0.00000000
bigcom97               bigcom97 0.00000000
bigcom98               bigcom98 0.00000000
bigcom99               bigcom99 0.00000000
bigcom101             bigcom101 0.00000000
bigcom104             bigcom104 0.00000000
bigcom106             bigcom106 0.00000000
bigcom109             bigcom109 0.00000000
bigcom113             bigcom113 0.00000000
bigcom116             bigcom116 0.00000000
bigcom120             bigcom120 0.00000000
bigcom123             bigcom123 0.00000000
bigcom126             bigcom126 0.00000000
bigcom127             bigcom127 0.00000000
bigcom137             bigcom137 0.00000000
bigcom139             bigcom139 0.00000000
bigcom140             bigcom140 0.00000000
bigcom143             bigcom143 0.00000000
bigcom145             bigcom145 0.00000000
bigcom146             bigcom146 0.00000000
bigcom147             bigcom147 0.00000000
bigcom149             bigcom149 0.00000000
bigcom153             bigcom153 0.00000000
bigcom154             bigcom154 0.00000000
bigcom156             bigcom156 0.00000000
bigcom157             bigcom157 0.00000000
bigcom158             bigcom158 0.00000000
bigcom160             bigcom160 0.00000000
bigcom161             bigcom161 0.00000000
bigcom162             bigcom162 0.00000000
bigcom164             bigcom164 0.00000000
bigcom166             bigcom166 0.00000000
bigcom171             bigcom171 0.00000000
bigcom173             bigcom173 0.00000000
bigcom175             bigcom175 0.00000000
bigcom176             bigcom176 0.00000000
bigcom177             bigcom177 0.00000000
bigcom178             bigcom178 0.00000000
bigcom180             bigcom180 0.00000000
bigcom181             bigcom181 0.00000000
bigcom184             bigcom184 0.00000000
bigcom186             bigcom186 0.00000000
bigcom187             bigcom187 0.00000000
bigcom189             bigcom189 0.00000000
bigcom194             bigcom194 0.00000000
bigcom195             bigcom195 0.00000000
bigcom196             bigcom196 0.00000000
bigcom204             bigcom204 0.00000000
bigcom205             bigcom205 0.00000000
bigcom212             bigcom212 0.00000000
bigcom214             bigcom214 0.00000000
bigcom222             bigcom222 0.00000000
bigcom223             bigcom223 0.00000000
bigcom226             bigcom226 0.00000000
bigcom227             bigcom227 0.00000000
bigcom229             bigcom229 0.00000000
bigcom233             bigcom233 0.00000000
bigcom236             bigcom236 0.00000000
bigcom237             bigcom237 0.00000000
bigcom249             bigcom249 0.00000000
bigcom250             bigcom250 0.00000000
bigcom254             bigcom254 0.00000000
bigcom266             bigcom266 0.00000000
bigcom269             bigcom269 0.00000000
bigcom272             bigcom272 0.00000000
bigcom274             bigcom274 0.00000000
bigcom281             bigcom281 0.00000000
bigcom291             bigcom291 0.00000000
bigcom292             bigcom292 0.00000000
bigcom295             bigcom295 0.00000000
bigcom299             bigcom299 0.00000000
bigcom301             bigcom301 0.00000000
bigcom306             bigcom306 0.00000000
bigcom309             bigcom309 0.00000000
bigcom314             bigcom314 0.00000000
bigcom321             bigcom321 0.00000000
bigcom341             bigcom341 0.00000000
bigcom350             bigcom350 0.00000000
bigcom353             bigcom353 0.00000000
bigcom359             bigcom359 0.00000000
bigcom363             bigcom363 0.00000000
bigcom365             bigcom365 0.00000000
bigcom385             bigcom385 0.00000000
bigcom386             bigcom386 0.00000000
bigcom408             bigcom408 0.00000000
bigcom412             bigcom412 0.00000000
bigcom480             bigcom480 0.00000000
membership_s3     membership_s3 0.00000000
membership_s6     membership_s6 0.00000000
membership_s8     membership_s8 0.00000000
membership_s9     membership_s9 0.00000000
membership_s11   membership_s11 0.00000000
membership_s12   membership_s12 0.00000000
membership_s14   membership_s14 0.00000000
membership_s16   membership_s16 0.00000000
membership_s17   membership_s17 0.00000000
membership_s18   membership_s18 0.00000000
membership_s20   membership_s20 0.00000000
membership_s21   membership_s21 0.00000000
membership_s22   membership_s22 0.00000000
membership_s24   membership_s24 0.00000000
membership_s25   membership_s25 0.00000000
membership_s26   membership_s26 0.00000000
membership_s28   membership_s28 0.00000000
membership_s30   membership_s30 0.00000000
membership_s31   membership_s31 0.00000000
membership_s33   membership_s33 0.00000000
membership_s36   membership_s36 0.00000000
pdi                         pdi 0.00000000
[1] "Dataset: med_C Model RF, run: 2 of 10 2015-06-22 18:23:15"
     |      Out-of-bag   |
Tree |      MSE  %Var(y) |
   1 |   0.1154   208.44 |
   2 |   0.1058   191.06 |
   3 |   0.1006   181.63 |
   4 |  0.09541   172.34 |
   5 |   0.0938   169.42 |
   6 |  0.08944   161.55 |
   7 |  0.08471   153.01 |
   8 |   0.0799   144.31 |
   9 |  0.07649   138.17 |
  10 |  0.07283   131.56 |
  11 |  0.07107   128.36 |
  12 |  0.07005   126.53 |
  13 |  0.06908   124.78 |
  14 |  0.06795   122.73 |
  15 |  0.06694   120.91 |
  16 |  0.06581   118.87 |
  17 |  0.06514   117.65 |
  18 |    0.065   117.40 |
  19 |   0.0645   116.51 |
  20 |  0.06442   116.35 |
  21 |    0.064   115.60 |
  22 |  0.06341   114.53 |
  23 |  0.06282   113.47 |
  24 |  0.06235   112.62 |
  25 |  0.06202   112.02 |
  26 |  0.06189   111.79 |
  27 |  0.06184   111.70 |
  28 |  0.06187   111.75 |
  29 |  0.06175   111.53 |
  30 |  0.06155   111.17 |
  31 |  0.06112   110.39 |
  32 |  0.06076   109.74 |
  33 |  0.06052   109.31 |
  34 |  0.06049   109.26 |
  35 |  0.06042   109.13 |
  36 |   0.0603   108.91 |
  37 |   0.0602   108.73 |
  38 |  0.06004   108.44 |
  39 |  0.05989   108.17 |
  40 |   0.0597   107.84 |
  41 |  0.05953   107.53 |
  42 |  0.05941   107.30 |
  43 |  0.05924   107.01 |
  44 |  0.05917   106.88 |
  45 |  0.05905   106.65 |
  46 |  0.05896   106.50 |
  47 |  0.05893   106.45 |
  48 |  0.05874   106.10 |
  49 |  0.05869   106.02 |
  50 |  0.05857   105.80 |
  51 |  0.05861   105.86 |
  52 |  0.05854   105.74 |
  53 |  0.05854   105.74 |
  54 |  0.05849   105.65 |
  55 |  0.05838   105.45 |
  56 |   0.0584   105.49 |
  57 |  0.05837   105.44 |
  58 |  0.05826   105.24 |
  59 |   0.0582   105.12 |
  60 |  0.05811   104.97 |
  61 |  0.05819   105.10 |
  62 |   0.0581   104.95 |
  63 |  0.05802   104.79 |
  64 |  0.05797   104.71 |
  65 |  0.05787   104.54 |
  66 |   0.0578   104.40 |
  67 |  0.05769   104.20 |
  68 |  0.05767   104.16 |
  69 |  0.05765   104.13 |
  70 |  0.05766   104.14 |
  71 |   0.0576   104.05 |
  72 |  0.05765   104.12 |
  73 |   0.0576   104.03 |
  74 |  0.05763   104.10 |
  75 |  0.05763   104.09 |
  76 |  0.05766   104.14 |
  77 |  0.05771   104.24 |
  78 |  0.05764   104.11 |
  79 |  0.05758   104.01 |
  80 |  0.05749   103.85 |
  81 |  0.05748   103.82 |
  82 |  0.05747   103.80 |
  83 |  0.05742   103.72 |
  84 |  0.05737   103.62 |
  85 |  0.05735   103.59 |
  86 |  0.05738   103.64 |
  87 |  0.05737   103.62 |
  88 |  0.05729   103.47 |
  89 |  0.05724   103.39 |
  90 |   0.0573   103.50 |
  91 |   0.0573   103.50 |
  92 |  0.05723   103.38 |
  93 |  0.05728   103.47 |
  94 |  0.05726   103.43 |
  95 |  0.05722   103.35 |
  96 |  0.05725   103.40 |
  97 |  0.05724   103.39 |
  98 |  0.05723   103.38 |
  99 |  0.05722   103.36 |
 100 |  0.05727   103.45 |
[1] "Random Forest variable coefficients"
                      %IncMSE IncNodePurity
graph0           3.001034e-04  5.407596e-01
graph1           3.021471e-03  1.095668e+00
graph2           1.307166e-03  6.244929e-01
graph3           3.516034e-03  9.869171e-01
graph4           3.679298e-03  1.113924e+00
graph5           5.151186e-03  1.449297e+00
graph6           2.938484e-03  1.437242e+00
graph7           4.544437e-03  1.486875e+00
graph8           3.336203e-04  3.001705e-01
graph9           4.490766e-03  1.176102e+00
graph10          7.292139e-03  1.574900e+00
graph11          4.487980e-03  1.341504e+00
graph12          4.123549e-03  1.168642e+00
graph13          3.679788e-03  1.011290e+00
graph14          5.158758e-03  1.367494e+00
graph15          7.040606e-03  1.677004e+00
graph16          3.629648e-03  9.064578e-01
graph17          1.099097e-02  1.893839e+00
graph18          4.789591e-03  1.342982e+00
graph19          1.557573e-02  1.596263e+00
graph20          7.951849e-03  2.539064e+00
graph21          7.534105e-03  1.471396e+00
graph22          4.745151e-03  1.626811e+00
graph23          1.328848e-02  1.923637e+00
graph24          4.862127e-03  1.579684e+00
graph25          3.061973e-03  1.746913e+00
graph26          8.646012e-03  1.309199e+00
graph27          2.068958e-03  9.344728e-01
graph28          8.785878e-04  6.966907e-01
graph29          1.210257e-04  6.578507e-02
orbit0           2.478057e-04  4.290318e-01
orbit1           5.705302e-03  9.381579e-01
orbit2           2.282642e-03  8.934136e-01
orbit3           6.456447e-04  4.649661e-01
orbit4           3.737629e-03  1.141186e+00
orbit5           4.054854e-03  9.062021e-01
orbit6           4.642383e-03  1.255335e+00
orbit7           1.171322e-03  1.263582e+00
orbit8           4.213543e-03  1.248032e+00
orbit9           5.813307e-03  1.711762e+00
orbit10          3.857933e-03  9.696961e-01
orbit11          4.467899e-03  1.250756e+00
orbit12          4.703774e-03  1.067669e+00
orbit13          1.697901e-03  6.865142e-01
orbit14          6.344292e-04  5.379280e-01
orbit15          8.038339e-03  1.495967e+00
orbit16          2.751603e-03  1.406625e+00
orbit17          4.961767e-03  1.201618e+00
orbit18          4.536900e-03  3.237275e+00
orbit19          3.629096e-03  1.286805e+00
orbit20          2.768071e-03  1.280428e+00
orbit21          1.686532e-03  1.342596e+00
orbit22          5.197668e-03  1.151445e+00
orbit23          3.238410e-03  1.374650e+00
orbit24          7.406451e-03  2.051389e+00
orbit25          8.262831e-03  1.250400e+00
orbit26          3.523224e-03  1.027035e+00
orbit27          2.816138e-02  3.017694e+00
orbit28          1.794427e-03  1.536630e+00
orbit29          5.478691e-03  1.393473e+00
orbit30          3.581270e-03  1.585304e+00
orbit31          3.940097e-03  1.327133e+00
orbit32          4.253708e-03  1.739248e+00
orbit33          2.997336e-03  1.291538e+00
orbit34          5.299387e-03  1.594286e+00
orbit35          2.865733e-03  1.075456e+00
orbit36          6.551872e-03  1.808860e+00
orbit37          2.601961e-03  1.421093e+00
orbit38          2.805080e-03  1.305497e+00
orbit39          8.113796e-03  1.862422e+00
orbit40          3.565626e-03  1.317636e+00
orbit41          2.303536e-03  1.143335e+00
orbit42          8.015177e-04  6.128783e-01
orbit43          3.194852e-03  1.068322e+00
orbit44          3.047558e-03  1.206689e+00
orbit45          2.806670e-02  3.876078e+00
orbit46          8.590908e-03  1.652831e+00
orbit47          8.055025e-03  1.829447e+00
orbit48          2.659306e-03  1.361595e+00
orbit49          8.212054e-03  2.823976e+00
orbit50          3.416601e-03  1.577669e+00
orbit51          9.773529e-03  2.540262e+00
orbit52          6.166633e-03  1.635635e+00
orbit53          1.835347e-03  1.147003e+00
orbit54          6.425157e-03  1.205872e+00
orbit55          8.975645e-04  1.087534e+00
orbit56          3.189521e-02  5.609217e+00
orbit57          1.909076e-03  8.978567e-01
orbit58          1.215498e-03  8.274283e-01
orbit59          6.678470e-03  1.538091e+00
orbit60          1.733760e-03  8.715006e-01
orbit61          4.122047e-04  1.100424e+00
orbit62          7.724329e-03  2.440257e+00
orbit63          1.336954e-03  1.853890e+00
orbit64          1.973241e-03  1.841490e+00
orbit65          9.635748e-03  2.186785e+00
orbit66          1.222433e-03  7.472549e-01
orbit67          2.524032e-03  5.775546e-01
orbit68          1.614363e-03  7.466067e-01
orbit69          1.869088e-03  6.663122e-01
orbit70          4.226898e-04  9.285315e-01
orbit71          7.903898e-04  6.550909e-01
orbit72          1.116054e-04  2.152966e-01
AP               7.761957e-06  9.457838e-02
bet              2.917630e-03  3.152816e+00
ecc              7.477633e-05  7.273859e-02
eccrad           1.376336e-04  1.454530e-01
close            2.749757e-03  9.218806e-01
constraint       2.117687e-03  1.330751e+00
coreness         9.435063e-04  6.594978e-01
knn              3.742260e-03  1.737213e+00
hubscore         4.092840e-03  9.935362e-01
pagerank         1.911997e-03  3.151727e+00
trans            3.131341e-03  1.502342e+00
evcent           2.360930e-03  1.015530e+00
first            2.135554e-04  3.738463e-01
upto_second      2.968062e-03  7.649935e-01
upto_third       2.303037e-03  9.122630e-01
upto_fourth      2.899027e-03  1.021669e+00
upto_fifth       3.454644e-03  1.304776e+00
upto_sixth       1.082486e-03  7.293321e-01
second           4.178837e-03  1.179885e+00
third            9.646845e-03  3.652310e+00
fourth           4.004668e-03  1.542567e+00
fifth            3.866760e-03  1.605490e+00
sixth            6.478560e-03  1.791729e+00
ratio1           4.759258e-03  1.730977e+00
ratio2           5.788351e-03  1.424429e+00
ratio3           2.381778e-03  1.540992e+00
ratio4           7.733537e-03  4.037140e+00
ratio5           1.622482e-03  4.404130e+00
ratio6           2.290093e-03  1.129670e+00
selfinter        2.216876e-04  3.223089e-01
walktrap_vertex  8.316470e-04  2.913296e+00
bigcom1          5.537506e-05  1.208306e-01
bigcom2          0.000000e+00  4.440892e-18
bigcom3          3.070684e-04  4.937083e-01
bigcom4          3.763290e-05  3.408598e-01
bigcom6          0.000000e+00  0.000000e+00
bigcom8          5.500851e-05  2.167896e-01
bigcom9          0.000000e+00  0.000000e+00
bigcom11         0.000000e+00  0.000000e+00
bigcom13         0.000000e+00  0.000000e+00
bigcom15         0.000000e+00  0.000000e+00
bigcom16         0.000000e+00  0.000000e+00
bigcom21         0.000000e+00  0.000000e+00
bigcom22         0.000000e+00  0.000000e+00
bigcom24         0.000000e+00  0.000000e+00
bigcom26         2.011983e-05  1.502508e-01
bigcom28         3.348958e-04  3.494010e-01
bigcom30         3.285453e-05  3.017555e-01
bigcom31         0.000000e+00  0.000000e+00
bigcom32        -1.094748e-04  2.293467e-01
bigcom33         0.000000e+00  0.000000e+00
bigcom34         0.000000e+00  0.000000e+00
bigcom36         0.000000e+00  0.000000e+00
bigcom37         0.000000e+00  0.000000e+00
bigcom38         0.000000e+00  0.000000e+00
bigcom39        -6.375890e-06  3.264957e-01
bigcom40         4.831298e-03  1.122444e+00
bigcom43         0.000000e+00  0.000000e+00
bigcom44         0.000000e+00  2.307692e-02
bigcom46         0.000000e+00  0.000000e+00
bigcom47         0.000000e+00  0.000000e+00
bigcom49         0.000000e+00  0.000000e+00
bigcom50        -2.360617e-05  5.602638e-01
bigcom51         0.000000e+00  0.000000e+00
bigcom52         0.000000e+00  0.000000e+00
bigcom54         0.000000e+00  0.000000e+00
bigcom56         2.172264e-05  2.548826e-01
bigcom62         0.000000e+00  0.000000e+00
bigcom66         0.000000e+00  0.000000e+00
bigcom68         0.000000e+00  0.000000e+00
bigcom69         0.000000e+00  0.000000e+00
bigcom71         0.000000e+00  0.000000e+00
bigcom72         0.000000e+00  0.000000e+00
bigcom73         0.000000e+00  0.000000e+00
bigcom74         0.000000e+00  0.000000e+00
bigcom75         0.000000e+00  0.000000e+00
bigcom76         0.000000e+00  0.000000e+00
bigcom77         0.000000e+00  8.571429e-03
bigcom79         0.000000e+00  0.000000e+00
bigcom80         0.000000e+00  0.000000e+00
bigcom82        -8.014297e-05  6.367258e-01
bigcom83         0.000000e+00  0.000000e+00
bigcom84         0.000000e+00  0.000000e+00
bigcom85         0.000000e+00  0.000000e+00
bigcom87         0.000000e+00  0.000000e+00
bigcom89         0.000000e+00  0.000000e+00
bigcom91         0.000000e+00  0.000000e+00
bigcom92         0.000000e+00  0.000000e+00
bigcom93         0.000000e+00  0.000000e+00
bigcom96         0.000000e+00  0.000000e+00
bigcom97         0.000000e+00  0.000000e+00
bigcom98         0.000000e+00  0.000000e+00
bigcom99         0.000000e+00  0.000000e+00
bigcom101        0.000000e+00  0.000000e+00
bigcom104        0.000000e+00  0.000000e+00
bigcom106        0.000000e+00  0.000000e+00
bigcom109        0.000000e+00  0.000000e+00
bigcom113        0.000000e+00  0.000000e+00
bigcom116        3.399339e-05  1.049186e-01
bigcom120        0.000000e+00  0.000000e+00
bigcom123        0.000000e+00  0.000000e+00
bigcom126        0.000000e+00  0.000000e+00
bigcom127       -5.765200e-06  2.026546e-01
bigcom137        0.000000e+00  0.000000e+00
bigcom139        0.000000e+00  0.000000e+00
bigcom140        0.000000e+00  0.000000e+00
bigcom143        0.000000e+00  0.000000e+00
bigcom145        0.000000e+00  0.000000e+00
bigcom146        0.000000e+00  0.000000e+00
bigcom147       -1.390173e-05  4.498413e-02
bigcom149        0.000000e+00  0.000000e+00
bigcom153        0.000000e+00  0.000000e+00
bigcom154        0.000000e+00  0.000000e+00
bigcom156        0.000000e+00  0.000000e+00
bigcom157        0.000000e+00  0.000000e+00
bigcom158        0.000000e+00  0.000000e+00
bigcom160        0.000000e+00  0.000000e+00
bigcom161        0.000000e+00  0.000000e+00
bigcom162        0.000000e+00  0.000000e+00
bigcom164        0.000000e+00  0.000000e+00
bigcom166        0.000000e+00  4.440892e-18
bigcom167       -7.389924e-05  8.262249e-01
bigcom171        0.000000e+00  0.000000e+00
bigcom173        0.000000e+00  0.000000e+00
bigcom175        0.000000e+00  0.000000e+00
bigcom176        0.000000e+00  0.000000e+00
bigcom177        0.000000e+00  0.000000e+00
bigcom178        0.000000e+00  0.000000e+00
bigcom180       -7.688806e-05  9.777618e-01
bigcom181        0.000000e+00  0.000000e+00
bigcom184        0.000000e+00  0.000000e+00
bigcom186        0.000000e+00  0.000000e+00
bigcom187        0.000000e+00  0.000000e+00
bigcom189        0.000000e+00  0.000000e+00
bigcom194        0.000000e+00  0.000000e+00
bigcom195        0.000000e+00  0.000000e+00
bigcom196        0.000000e+00  0.000000e+00
bigcom204        0.000000e+00  0.000000e+00
bigcom205        0.000000e+00  0.000000e+00
bigcom212        0.000000e+00  0.000000e+00
bigcom214        0.000000e+00  0.000000e+00
bigcom222        0.000000e+00  0.000000e+00
bigcom223        0.000000e+00  0.000000e+00
bigcom226        0.000000e+00  0.000000e+00
bigcom227        0.000000e+00  0.000000e+00
bigcom229        0.000000e+00  0.000000e+00
bigcom233        0.000000e+00  0.000000e+00
bigcom236        0.000000e+00  0.000000e+00
bigcom237        0.000000e+00  0.000000e+00
bigcom246        9.980169e-05  1.417767e+00
bigcom248        2.713137e-05  5.114065e-01
bigcom249        1.774168e-05  1.478388e-01
bigcom250        0.000000e+00  0.000000e+00
bigcom254        0.000000e+00  0.000000e+00
bigcom266        0.000000e+00  0.000000e+00
bigcom269        0.000000e+00  0.000000e+00
bigcom272        0.000000e+00  0.000000e+00
bigcom274        0.000000e+00  0.000000e+00
bigcom281        0.000000e+00  0.000000e+00
bigcom291        0.000000e+00  0.000000e+00
bigcom292        0.000000e+00  0.000000e+00
bigcom295        0.000000e+00  0.000000e+00
bigcom299        0.000000e+00  0.000000e+00
bigcom301        0.000000e+00  0.000000e+00
bigcom306        0.000000e+00  0.000000e+00
bigcom309        0.000000e+00  0.000000e+00
bigcom314        0.000000e+00  0.000000e+00
bigcom321        0.000000e+00  0.000000e+00
bigcom341        0.000000e+00  0.000000e+00
bigcom350        0.000000e+00  0.000000e+00
bigcom353        0.000000e+00  0.000000e+00
bigcom359        0.000000e+00  0.000000e+00
bigcom363        0.000000e+00  0.000000e+00
bigcom365        0.000000e+00  0.000000e+00
bigcom385        0.000000e+00  0.000000e+00
bigcom386        0.000000e+00  0.000000e+00
bigcom408        5.736637e-05  8.917387e-01
bigcom412        7.074642e-05  8.206109e-01
bigcom480        0.000000e+00  0.000000e+00
spin_vertex      7.880320e-04  2.842560e+00
membership_s1    1.950766e-04  1.923905e-01
membership_s3    0.000000e+00  0.000000e+00
membership_s4    3.241538e-03  1.596030e+00
membership_s5   -1.788963e-05  1.132279e-01
membership_s6    4.333160e-05  7.949119e-02
membership_s7    1.025668e-04  2.669021e-01
membership_s8    0.000000e+00  0.000000e+00
membership_s9    0.000000e+00  0.000000e+00
membership_s11   0.000000e+00  0.000000e+00
membership_s12  -3.010749e-05  4.603598e-01
membership_s14   0.000000e+00  0.000000e+00
membership_s15  -7.955055e-06  1.872716e-01
membership_s16  -4.847682e-05  2.634746e-01
membership_s17   0.000000e+00  0.000000e+00
membership_s18   3.713940e-06  7.089721e-02
membership_s20   0.000000e+00  0.000000e+00
membership_s21  -3.892701e-05  1.294865e-01
membership_s22   0.000000e+00  0.000000e+00
membership_s24   0.000000e+00  0.000000e+00
membership_s25   0.000000e+00  0.000000e+00
membership_s26   0.000000e+00  0.000000e+00
membership_s27   5.470284e-05  1.408641e-01
membership_s28   0.000000e+00  0.000000e+00
membership_s30   2.795591e-04  2.832328e-01
membership_s31   1.151222e-04  7.282278e-02
membership_s32   1.004008e-04  3.053816e-01
membership_s33   0.000000e+00  0.000000e+00
membership_s36   1.291400e-04  1.192265e-01
membership_s37   3.991057e-05  3.154906e-01
V1               5.743091e-03  3.586993e+00
V2               2.213979e-03  3.386054e+00
pdi              6.917217e-06  1.430768e-01
adhesion         6.589155e-03  2.952249e+00
cohesion         6.301472e-03  3.035071e+00
inner            2.711937e-03  2.714010e+00
outer            1.612372e-03  3.430394e+00
ioratio          6.536329e-03  3.137317e+00
comsize          2.315732e-03  3.935400e+00
[1] "Dataset: med_C Model GLM, run: 2 of 10 2015-06-22 18:25:15"
[1] "glmnet variable coefficients"
                         [,1]          [,2]
(Intercept)     -2.772589e+00 -8.739988e+01
graph0           3.592997e-39 -1.305106e-05
graph1           1.607761e-41  6.147122e-06
graph2           1.508462e-39  1.079673e-03
graph3           6.884222e-43  2.144016e-07
graph4          -4.346204e-45 -1.205328e-08
graph5           4.190260e-41 -3.906558e-05
graph6           3.832759e-42  1.075638e-06
graph7           9.633872e-41  2.785624e-05
graph8           2.813663e-40 -5.372132e-04
graph9           1.183983e-44  3.411744e-09
graph10          3.519919e-46  1.388035e-11
graph11         -1.218193e-47 -2.420352e-11
graph12          3.782253e-44  1.184395e-08
graph13          1.598607e-43  2.502561e-08
graph14          5.501173e-47 -4.119203e-09
graph15          4.920407e-42  6.498698e-07
graph16          7.221835e-44 -1.241548e-08
graph17          1.240759e-43 -1.076989e-07
graph18          2.742042e-42  1.501261e-07
graph19          1.009829e-42  4.060130e-07
graph20          6.639580e-43 -7.369785e-07
graph21          4.293544e-42  1.318110e-06
graph22          3.734959e-42 -5.447090e-07
graph23          4.168904e-42  2.635850e-06
graph24          7.011858e-42 -2.786732e-06
graph25          2.649794e-41  1.756438e-05
graph26          2.207815e-41  8.621929e-06
graph27          8.230699e-41 -1.711710e-04
graph28          5.768798e-41  7.629787e-05
graph29         -7.167224e-41 -1.203112e-03
orbit0           3.592997e-39 -4.217816e-06
orbit1           1.550065e-41  7.002922e-06
orbit2           2.248256e-40 -2.949856e-05
orbit3           1.508462e-39  1.083259e-03
orbit4           1.138773e-42  3.659246e-07
orbit5           1.269659e-42  3.843096e-07
orbit6          -4.368267e-45 -1.205857e-08
orbit7           2.540528e-41 -2.393203e-06
orbit8           4.190260e-41 -3.877993e-05
orbit9           1.271688e-41  5.054366e-06
orbit10          4.312553e-42  7.460167e-07
orbit11          1.321810e-40  4.808087e-05
orbit12          1.134305e-40  2.263556e-05
orbit13          3.248326e-40  2.723327e-04
orbit14          2.813663e-40 -5.455559e-04
orbit15          2.467257e-44  1.306930e-08
orbit16          4.785488e-44 -1.584516e-08
orbit17          2.290469e-44  4.960229e-09
orbit18          5.748951e-45  2.640854e-09
orbit19          2.078286e-46 -3.644224e-10
orbit20          4.073654e-46  1.060289e-09
orbit21          1.269975e-43  3.168694e-08
orbit22         -1.218215e-47 -2.434462e-11
orbit23          3.905071e-42 -7.758468e-07
orbit24          7.828032e-44  3.401457e-08
orbit25          3.871822e-44 -1.248031e-09
orbit26          3.648748e-43 -5.342515e-08
orbit27          7.256091e-43  6.833417e-07
orbit28          8.648518e-43 -3.118052e-07
orbit29          2.343132e-43 -4.548963e-09
orbit30          1.327227e-42 -2.122110e-06
orbit31          1.759394e-46 -3.896698e-09
orbit32          1.561919e-47 -9.828203e-09
orbit33          1.668959e-41  1.229269e-05
orbit34          4.920407e-42  7.396872e-07
orbit35          2.935333e-43 -6.423050e-08
orbit36          9.345466e-43 -3.548715e-07
orbit37          7.337288e-44  3.017085e-09
orbit38          3.084095e-42 -5.354817e-07
orbit39          6.161454e-43 -1.573206e-09
orbit40          1.292052e-43 -1.920556e-07
orbit41          1.064493e-42 -2.074240e-07
orbit42          4.057135e-41  1.356877e-05
orbit43          2.749398e-42  2.231867e-07
orbit44          3.096943e-40 -3.940452e-05
orbit45          3.159210e-42  2.535440e-06
orbit46          2.259064e-42 -2.953947e-07
orbit47          1.169765e-41  8.654617e-06
orbit48          1.844348e-42  1.067785e-06
orbit49          6.777172e-43 -5.972938e-07
orbit50          1.361827e-41 -5.352812e-05
orbit51          8.791565e-42  5.592001e-06
orbit52          1.030039e-41 -1.920414e-06
orbit53          1.798093e-41  1.791896e-06
orbit54          3.730246e-42 -5.487844e-07
orbit55          1.247362e-40  6.572112e-05
orbit56          1.657131e-41  1.302069e-05
orbit57          2.749348e-42  1.331990e-06
orbit58          6.809689e-41 -1.613578e-04
orbit59          9.892211e-42 -2.859095e-06
orbit60          1.951860e-41 -1.693796e-05
orbit61          1.950204e-40  1.529636e-04
orbit62          7.891209e-41  1.122620e-04
orbit63          7.321156e-41  7.718779e-05
orbit64          3.854127e-41 -5.508012e-05
orbit65          6.751771e-41  5.307108e-05
orbit66          2.521087e-41 -7.591725e-06
orbit67          8.026412e-41 -3.143802e-06
orbit68          8.895098e-41 -1.815614e-04
orbit69          3.374620e-40 -1.263299e-03
orbit70          9.375498e-41  1.346286e-04
orbit71          6.143629e-41  3.702808e-05
orbit72         -7.167224e-41 -1.202014e-03
AP              -1.474484e-38 -6.342123e-02
bet              4.903738e-43  1.408110e-06
ecc             -2.016760e-39  1.311452e-02
eccrad          -1.210056e-38  7.862202e-02
close            1.035527e-36  5.089474e-01
constraint      -4.991072e-37 -5.321118e-01
coreness         6.918541e-39  1.336188e-03
knn             -5.507081e-42 -1.762835e-04
hubscore         2.664255e-36  1.097733e+00
pagerank        -8.977590e-37 -1.045558e+01
trans            3.055976e-38 -1.708969e-01
evcent           2.647925e-36  1.133636e+00
first            3.592997e-39 -1.460239e-05
upto_second      1.291773e-41  7.877645e-06
upto_third       1.227285e-41  5.471261e-06
upto_fourth      4.179175e-41  3.405377e-05
upto_fifth       4.968034e-40  6.193653e-04
upto_sixth       5.457289e-39  5.560088e-03
second           1.277056e-41  7.698508e-06
third            1.946369e-41  7.887066e-06
fourth          -1.513630e-41 -5.630581e-06
fifth           -4.522451e-41 -3.551972e-05
sixth           -5.327810e-40 -6.778333e-04
ratio1          -4.770970e-41 -2.185397e-04
ratio2          -1.392526e-39 -8.103923e-04
ratio3          -1.419250e-38 -1.654378e-02
ratio4          -2.841488e-37 -1.458472e-01
ratio5           1.113506e-36 -3.424054e-01
ratio6          -3.636950e-39 -3.300913e-03
selfinter        2.308109e-38  6.885469e-02
walktrap_vertex -4.716605e-42 -5.864945e-02
bigcom1         -2.687110e-38 -3.161541e-02
bigcom2         -5.948226e-38 -3.196983e-01
bigcom3          4.566475e-39  1.605972e-01
bigcom4         -9.315673e-39 -3.411664e-03
bigcom6         -5.948226e-38 -3.243640e-01
bigcom8         -1.236315e-38  4.522913e-02
bigcom9         -5.970281e-38 -2.798663e-01
bigcom11        -5.958585e-38 -2.875383e-01
bigcom13        -5.955992e-38 -2.643378e-01
bigcom15        -5.959882e-38 -3.951666e-01
bigcom16        -5.950812e-38 -2.995734e-01
bigcom21        -5.980716e-38 -4.122583e-01
bigcom22        -4.981223e-38 -3.428915e-01
bigcom24        -5.945642e-38 -3.243949e-01
bigcom26        -4.314459e-38 -2.109203e-01
bigcom28         7.838459e-38  2.451448e-01
bigcom30         3.765922e-39  4.631429e-02
bigcom31        -5.944351e-38 -2.284571e-01
bigcom32         8.501161e-38  7.286612e-01
bigcom33        -5.944351e-38 -3.452296e-01
bigcom34        -5.943061e-38 -2.511002e-01
bigcom36        -5.946934e-38 -3.125020e-01
bigcom37        -5.944351e-38 -2.287458e-01
bigcom38        -5.945642e-38 -4.189489e-01
bigcom39         4.177374e-38  4.073105e-01
bigcom40         8.195406e-38  1.956079e-01
bigcom43        -5.949519e-38 -2.929474e-01
bigcom44        -4.981223e-38 -1.603492e-01
bigcom46        -5.955992e-38 -2.345612e-01
bigcom47        -5.952106e-38 -2.545176e-01
bigcom49        -5.946934e-38 -4.147099e-01
bigcom50         4.458263e-37  1.266464e+00
bigcom51        -5.944351e-38 -2.406113e-01
bigcom52        -5.946934e-38 -3.895818e-01
bigcom54        -5.943061e-38 -2.079383e-01
bigcom56         1.277118e-38  9.237608e-02
bigcom62        -5.945642e-38 -2.714627e-01
bigcom66        -5.943061e-38 -2.156798e-01
bigcom68        -5.945642e-38 -2.878875e-01
bigcom69        -5.952106e-38 -2.736024e-01
bigcom71        -5.943061e-38 -1.971626e-01
bigcom72        -5.943061e-38 -2.459733e-01
bigcom73        -5.962478e-38 -2.728768e-01
bigcom74        -5.954696e-38 -3.589807e-01
bigcom75        -5.944351e-38 -2.486110e-01
bigcom76        -5.949519e-38 -3.086777e-01
bigcom77        -5.949519e-38 -4.146039e-01
bigcom79        -5.944351e-38 -3.023094e-01
bigcom80        -5.949519e-38 -1.447250e-01
bigcom82         2.774633e-37  1.031612e+00
bigcom83         0.000000e+00  0.000000e+00
bigcom84        -5.945642e-38 -3.879943e-01
bigcom85        -5.944351e-38 -2.942644e-01
bigcom87        -5.950812e-38 -2.917740e-01
bigcom89        -5.943061e-38 -1.549086e-01
bigcom91        -5.953401e-38 -3.853649e-01
bigcom92        -5.963777e-38 -2.689216e-01
bigcom93        -5.943061e-38 -2.179946e-01
bigcom96        -5.945642e-38 -3.332065e-01
bigcom97        -5.949519e-38 -3.964266e-01
bigcom98        -5.943061e-38 -3.634899e-01
bigcom99         0.000000e+00  0.000000e+00
bigcom101       -5.958585e-38 -2.236141e-01
bigcom104       -5.944351e-38 -4.121327e-01
bigcom106       -5.944351e-38 -2.317123e-01
bigcom109       -5.943061e-38 -4.113938e-01
bigcom113       -5.944351e-38 -3.179098e-01
bigcom116       -2.804686e-38  8.284612e-02
bigcom120       -5.945642e-38 -4.522532e-02
bigcom123       -5.944351e-38 -2.810345e-01
bigcom126       -5.944351e-38 -1.815393e-01
bigcom127        1.090745e-37  2.675277e-01
bigcom137       -5.950812e-38 -3.939754e-01
bigcom139       -5.945642e-38 -2.943826e-01
bigcom140       -5.945642e-38 -2.358249e-01
bigcom143       -5.943061e-38 -7.113131e-02
bigcom145       -5.944351e-38 -2.781275e-01
bigcom146       -5.945642e-38 -2.350133e-01
bigcom147        1.277118e-38  2.632974e-01
bigcom149       -5.945642e-38 -2.733052e-01
bigcom153       -5.952106e-38 -2.269485e-01
bigcom154       -5.943061e-38 -2.340645e-01
bigcom156       -5.948226e-38 -2.352516e-01
bigcom157       -5.958585e-38 -1.559925e-01
bigcom158       -5.944351e-38 -2.940936e-01
bigcom160       -5.943061e-38 -3.008719e-01
bigcom161       -5.944351e-38 -3.031881e-01
bigcom162       -5.944351e-38 -2.845374e-01
bigcom164       -5.943061e-38 -5.734802e-01
bigcom166       -5.949519e-38 -3.936605e-01
bigcom167        1.429127e-37  7.231281e-01
bigcom171       -5.954696e-38 -4.459656e-01
bigcom173       -5.944351e-38 -2.832026e-01
bigcom175       -5.944351e-38 -2.474469e-01
bigcom176        0.000000e+00  0.000000e+00
bigcom177       -5.943061e-38 -3.450949e-01
bigcom178       -5.944351e-38 -4.208227e-01
bigcom180        4.458263e-37  1.528368e+00
bigcom181       -5.952106e-38 -3.746379e-01
bigcom184       -5.945642e-38 -3.679681e-01
bigcom186       -5.943061e-38 -3.791759e-01
bigcom187       -5.944351e-38 -3.733928e-01
bigcom189       -5.949519e-38 -3.167954e-01
bigcom194       -5.945642e-38 -3.843581e-01
bigcom195       -5.943061e-38 -2.678558e-01
bigcom196       -5.945642e-38 -3.346608e-01
bigcom204        0.000000e+00  0.000000e+00
bigcom205       -5.944351e-38 -3.159287e-01
bigcom212       -5.943061e-38 -3.870164e-01
bigcom214       -5.943061e-38 -2.679160e-01
bigcom222        0.000000e+00  0.000000e+00
bigcom223       -5.948226e-38 -3.482188e-01
bigcom226       -5.945642e-38 -3.834009e-01
bigcom227       -5.944351e-38 -2.727740e-01
bigcom229       -5.943061e-38 -1.630694e-01
bigcom233       -5.945642e-38 -1.497014e-01
bigcom236       -5.943061e-38 -2.028949e-01
bigcom237       -5.946934e-38 -3.258322e-01
bigcom246        2.778254e-37  1.077445e+00
bigcom248        1.429127e-37  5.539199e-01
bigcom249        1.932754e-37  9.516551e-01
bigcom250       -5.958585e-38 -2.731800e-01
bigcom254       -5.943061e-38 -4.499863e-01
bigcom266       -5.945642e-38 -2.950623e-01
bigcom269        0.000000e+00  0.000000e+00
bigcom272       -5.943061e-38 -2.081364e-01
bigcom274       -5.975494e-38 -3.515731e-01
bigcom281       -5.948226e-38 -2.397132e-01
bigcom291       -5.948226e-38 -2.756317e-01
bigcom292       -5.943061e-38 -2.874468e-01
bigcom295       -5.949519e-38 -2.288075e-01
bigcom299       -5.944351e-38 -3.504044e-01
bigcom301       -5.952106e-38 -2.708607e-01
bigcom306       -5.943061e-38 -1.741992e-01
bigcom309       -5.943061e-38 -2.353452e-01
bigcom314       -5.946934e-38 -2.210167e-01
bigcom321       -5.943061e-38 -3.702294e-01
bigcom341       -5.944351e-38 -2.423754e-01
bigcom350       -5.944351e-38 -3.237142e-01
bigcom353       -5.944351e-38 -2.904864e-01
bigcom359       -5.943061e-38 -4.457683e-01
bigcom363       -5.943061e-38 -2.407172e-01
bigcom365       -5.945642e-38 -2.316270e-01
bigcom385       -5.944351e-38 -3.362439e-01
bigcom386       -5.945642e-38 -1.499416e-01
bigcom408        6.143830e-37  1.764047e+00
bigcom412        9.510962e-37  2.145427e+00
bigcom480       -5.943061e-38 -3.302221e-01
spin_vertex      1.060603e-38  5.870393e-02
membership_s1   -2.621339e-38 -1.333850e-01
membership_s3   -5.943061e-38 -6.082661e-03
membership_s4    8.700937e-38  2.042926e-01
membership_s5   -2.027948e-38 -1.234861e-01
membership_s6   -4.474405e-38 -1.842085e-01
membership_s7   -1.145452e-38  1.656351e-02
membership_s8   -5.944351e-38 -2.284151e-01
membership_s9   -5.945642e-38 -2.303486e-01
membership_s11  -5.944351e-38 -1.577353e-01
membership_s12   1.090745e-37  6.861505e-01
membership_s14  -5.946934e-38 -2.647979e-01
membership_s15   1.201393e-39  1.028436e-01
membership_s16   1.427574e-37  6.424992e-01
membership_s17  -5.943061e-38 -2.033026e-01
membership_s18  -3.569308e-38 -2.898854e-02
membership_s20  -5.943061e-38 -3.942368e-01
membership_s21  -3.310920e-38 -4.521288e-02
membership_s22  -5.955992e-38 -2.093838e-01
membership_s24  -5.961180e-38 -2.442135e-01
membership_s25  -5.963777e-38 -2.176251e-01
membership_s26   0.000000e+00  0.000000e+00
membership_s27  -2.773428e-38 -7.584486e-02
membership_s28  -5.945642e-38 -2.171602e-01
membership_s30   2.179891e-38  4.756497e-02
membership_s31  -3.318715e-38 -8.149514e-02
membership_s32  -7.893235e-39  7.551894e-02
membership_s33  -5.943061e-38 -1.610759e-01
membership_s36  -3.783113e-38 -4.460984e-02
membership_s37   2.855975e-38  4.034408e-01
V1               1.129674e-37  2.986019e-01
V2              -2.064624e-38 -9.229902e-03
pdi             -7.919242e-35 -3.274060e+02
adhesion        -2.230055e-41 -3.918564e-05
cohesion         4.475161e-41  8.110810e-05
inner            6.743144e-42  6.021612e-06
outer            1.952640e-41 -1.721348e-05
ioratio         -3.029695e-37 -4.022924e-01
comsize         -1.527038e-41 -6.449640e-05
[1] "Dataset: med_C Model GBM, run: 3 of 10 2015-06-22 18:26:01"
Iter   TrainDeviance   ValidDeviance   StepSize   Improve
     1        0.4423            -nan     0.0100    0.0004
     2        0.4400            -nan     0.0100    0.0002
     3        0.4377            -nan     0.0100    0.0005
     4        0.4359            -nan     0.0100    0.0003
     5        0.4337            -nan     0.0100    0.0003
     6        0.4315            -nan     0.0100    0.0003
     7        0.4298            -nan     0.0100    0.0003
     8        0.4280            -nan     0.0100   -0.0000
     9        0.4261            -nan     0.0100    0.0004
    10        0.4245            -nan     0.0100   -0.0000
    20        0.4096            -nan     0.0100   -0.0001
    40        0.3865            -nan     0.0100    0.0000
    60        0.3687            -nan     0.0100   -0.0000
    80        0.3546            -nan     0.0100   -0.0000
   100        0.3411            -nan     0.0100    0.0001
   120        0.3291            -nan     0.0100    0.0000
   140        0.3174            -nan     0.0100   -0.0000
   160        0.3062            -nan     0.0100   -0.0000
   180        0.2968            -nan     0.0100   -0.0000
   200        0.2882            -nan     0.0100   -0.0000
   220        0.2795            -nan     0.0100   -0.0000
   240        0.2709            -nan     0.0100   -0.0000
   260        0.2627            -nan     0.0100   -0.0000
   265        0.2606            -nan     0.0100    0.0000

[1] "GBM variable coefficients"
                            var     rel.inf
pagerank               pagerank 2.815678136
third                     third 2.789873079
ratio4                   ratio4 2.547339539
comsize                 comsize 2.519218999
spin_vertex         spin_vertex 2.231659670
membership_s4     membership_s4 2.089528871
orbit27                 orbit27 2.051624547
V2                           V2 1.955249324
orbit56                 orbit56 1.864705518
bet                         bet 1.850830348
outer                     outer 1.759999363
V1                           V1 1.707829803
orbit45                 orbit45 1.583858609
orbit18                 orbit18 1.578593325
trans                     trans 1.458474856
ratio5                   ratio5 1.381013625
orbit30                 orbit30 1.147136651
walktrap_vertex walktrap_vertex 1.128006651
orbit55                 orbit55 1.123766593
ioratio                 ioratio 1.118715265
orbit62                 orbit62 1.067737946
graph25                 graph25 1.060488815
inner                     inner 1.024332871
graph5                   graph5 1.014362327
orbit44                 orbit44 0.996534827
adhesion               adhesion 0.973825136
bigcom40               bigcom40 0.967900072
orbit65                 orbit65 0.957881866
orbit28                 orbit28 0.944889449
graph22                 graph22 0.933991872
upto_fifth           upto_fifth 0.877523470
constraint           constraint 0.870542184
orbit36                 orbit36 0.869270713
graph27                 graph27 0.843155056
graph10                 graph10 0.826895931
orbit37                 orbit37 0.809383364
cohesion               cohesion 0.805000695
orbit47                 orbit47 0.800705528
graph20                 graph20 0.793100240
bigcom246             bigcom246 0.792133128
graph17                 graph17 0.787169076
graph11                 graph11 0.760726945
graph23                 graph23 0.760690176
orbit32                 orbit32 0.758939286
orbit51                 orbit51 0.748296142
knn                         knn 0.742878523
orbit38                 orbit38 0.735563623
orbit39                 orbit39 0.731331191
orbit11                 orbit11 0.715911913
graph3                   graph3 0.714711395
orbit29                 orbit29 0.705747531
orbit24                 orbit24 0.691837009
orbit33                 orbit33 0.690870203
orbit50                 orbit50 0.683619602
orbit41                 orbit41 0.665371745
orbit64                 orbit64 0.657749442
orbit17                 orbit17 0.657683243
graph26                 graph26 0.655109865
ratio3                   ratio3 0.645515224
graph7                   graph7 0.642467493
graph18                 graph18 0.629491809
orbit63                 orbit63 0.626902955
orbit40                 orbit40 0.615610894
graph19                 graph19 0.605716287
orbit46                 orbit46 0.605522933
graph21                 graph21 0.600830586
orbit20                 orbit20 0.599189090
orbit2                   orbit2 0.597745177
ratio1                   ratio1 0.594873775
graph28                 graph28 0.573690781
fourth                   fourth 0.573121959
orbit19                 orbit19 0.557130002
orbit61                 orbit61 0.547548824
upto_sixth           upto_sixth 0.544776752
ratio6                   ratio6 0.535529431
graph12                 graph12 0.532572883
graph14                 graph14 0.517957897
orbit15                 orbit15 0.517833044
orbit49                 orbit49 0.515581840
graph2                   graph2 0.514535263
orbit16                 orbit16 0.510129124
orbit4                   orbit4 0.503229282
orbit53                 orbit53 0.488324549
graph15                 graph15 0.486624401
orbit42                 orbit42 0.464203942
graph9                   graph9 0.462690155
orbit35                 orbit35 0.462287848
orbit21                 orbit21 0.456395513
graph0                   graph0 0.439859929
graph8                   graph8 0.438515691
ratio2                   ratio2 0.435250965
upto_fourth         upto_fourth 0.428206388
graph16                 graph16 0.421675607
orbit13                 orbit13 0.420394158
orbit23                 orbit23 0.417928775
orbit59                 orbit59 0.410948987
orbit5                   orbit5 0.408603810
orbit60                 orbit60 0.400716696
graph6                   graph6 0.384639479
orbit66                 orbit66 0.381905227
close                     close 0.380727664
orbit58                 orbit58 0.379522261
orbit25                 orbit25 0.377393598
graph1                   graph1 0.364828108
orbit48                 orbit48 0.361219013
orbit52                 orbit52 0.353280904
sixth                     sixth 0.347528099
orbit31                 orbit31 0.346853285
orbit7                   orbit7 0.345183269
orbit26                 orbit26 0.341793153
orbit1                   orbit1 0.340811424
graph4                   graph4 0.325108261
orbit67                 orbit67 0.323113316
fifth                     fifth 0.318432231
graph13                 graph13 0.315027042
upto_second         upto_second 0.312831565
graph24                 graph24 0.311120009
orbit57                 orbit57 0.305912877
orbit12                 orbit12 0.289177678
orbit69                 orbit69 0.288529350
coreness               coreness 0.274616628
orbit70                 orbit70 0.258620060
orbit9                   orbit9 0.258607631
hubscore               hubscore 0.256261536
upto_third           upto_third 0.252632545
membership_s32   membership_s32 0.246722247
orbit10                 orbit10 0.230293845
orbit71                 orbit71 0.218218421
graph29                 graph29 0.203939157
bigcom248             bigcom248 0.199646668
bigcom28               bigcom28 0.190146935
orbit54                 orbit54 0.187288427
evcent                   evcent 0.162419341
orbit43                 orbit43 0.156583448
membership_s7     membership_s7 0.131866611
selfinter             selfinter 0.128788938
orbit68                 orbit68 0.114992827
second                   second 0.095124351
orbit6                   orbit6 0.091279626
membership_s30   membership_s30 0.065391039
orbit22                 orbit22 0.045362473
pdi                         pdi 0.033617487
bigcom4                 bigcom4 0.030334470
membership_s37   membership_s37 0.025370549
membership_s15   membership_s15 0.021310243
membership_s1     membership_s1 0.020012648
bigcom30               bigcom30 0.018186141
bigcom39               bigcom39 0.013474064
membership_s27   membership_s27 0.011190324
membership_s36   membership_s36 0.008715265
AP                           AP 0.006952350
orbit0                   orbit0 0.000000000
orbit3                   orbit3 0.000000000
orbit8                   orbit8 0.000000000
orbit14                 orbit14 0.000000000
orbit34                 orbit34 0.000000000
orbit72                 orbit72 0.000000000
ecc                         ecc 0.000000000
eccrad                   eccrad 0.000000000
first                     first 0.000000000
bigcom1                 bigcom1 0.000000000
bigcom2                 bigcom2 0.000000000
bigcom3                 bigcom3 0.000000000
bigcom6                 bigcom6 0.000000000
bigcom8                 bigcom8 0.000000000
bigcom9                 bigcom9 0.000000000
bigcom11               bigcom11 0.000000000
bigcom13               bigcom13 0.000000000
bigcom15               bigcom15 0.000000000
bigcom16               bigcom16 0.000000000
bigcom21               bigcom21 0.000000000
bigcom22               bigcom22 0.000000000
bigcom24               bigcom24 0.000000000
bigcom26               bigcom26 0.000000000
bigcom31               bigcom31 0.000000000
bigcom32               bigcom32 0.000000000
bigcom33               bigcom33 0.000000000
bigcom34               bigcom34 0.000000000
bigcom36               bigcom36 0.000000000
bigcom37               bigcom37 0.000000000
bigcom38               bigcom38 0.000000000
bigcom43               bigcom43 0.000000000
bigcom44               bigcom44 0.000000000
bigcom46               bigcom46 0.000000000
bigcom47               bigcom47 0.000000000
bigcom49               bigcom49 0.000000000
bigcom50               bigcom50 0.000000000
bigcom51               bigcom51 0.000000000
bigcom52               bigcom52 0.000000000
bigcom54               bigcom54 0.000000000
bigcom56               bigcom56 0.000000000
bigcom62               bigcom62 0.000000000
bigcom66               bigcom66 0.000000000
bigcom68               bigcom68 0.000000000
bigcom69               bigcom69 0.000000000
bigcom71               bigcom71 0.000000000
bigcom72               bigcom72 0.000000000
bigcom73               bigcom73 0.000000000
bigcom74               bigcom74 0.000000000
bigcom75               bigcom75 0.000000000
bigcom76               bigcom76 0.000000000
bigcom77               bigcom77 0.000000000
bigcom79               bigcom79 0.000000000
bigcom80               bigcom80 0.000000000
bigcom82               bigcom82 0.000000000
bigcom83               bigcom83 0.000000000
bigcom84               bigcom84 0.000000000
bigcom85               bigcom85 0.000000000
bigcom87               bigcom87 0.000000000
bigcom89               bigcom89 0.000000000
bigcom91               bigcom91 0.000000000
bigcom92               bigcom92 0.000000000
bigcom93               bigcom93 0.000000000
bigcom96               bigcom96 0.000000000
bigcom97               bigcom97 0.000000000
bigcom98               bigcom98 0.000000000
bigcom99               bigcom99 0.000000000
bigcom101             bigcom101 0.000000000
bigcom104             bigcom104 0.000000000
bigcom106             bigcom106 0.000000000
bigcom109             bigcom109 0.000000000
bigcom113             bigcom113 0.000000000
bigcom116             bigcom116 0.000000000
bigcom120             bigcom120 0.000000000
bigcom123             bigcom123 0.000000000
bigcom126             bigcom126 0.000000000
bigcom127             bigcom127 0.000000000
bigcom137             bigcom137 0.000000000
bigcom139             bigcom139 0.000000000
bigcom140             bigcom140 0.000000000
bigcom143             bigcom143 0.000000000
bigcom145             bigcom145 0.000000000
bigcom146             bigcom146 0.000000000
bigcom147             bigcom147 0.000000000
bigcom149             bigcom149 0.000000000
bigcom153             bigcom153 0.000000000
bigcom154             bigcom154 0.000000000
bigcom156             bigcom156 0.000000000
bigcom157             bigcom157 0.000000000
bigcom158             bigcom158 0.000000000
bigcom160             bigcom160 0.000000000
bigcom161             bigcom161 0.000000000
bigcom162             bigcom162 0.000000000
bigcom164             bigcom164 0.000000000
bigcom166             bigcom166 0.000000000
bigcom167             bigcom167 0.000000000
bigcom171             bigcom171 0.000000000
bigcom173             bigcom173 0.000000000
bigcom175             bigcom175 0.000000000
bigcom176             bigcom176 0.000000000
bigcom177             bigcom177 0.000000000
bigcom178             bigcom178 0.000000000
bigcom180             bigcom180 0.000000000
bigcom181             bigcom181 0.000000000
bigcom184             bigcom184 0.000000000
bigcom186             bigcom186 0.000000000
bigcom187             bigcom187 0.000000000
bigcom189             bigcom189 0.000000000
bigcom194             bigcom194 0.000000000
bigcom195             bigcom195 0.000000000
bigcom196             bigcom196 0.000000000
bigcom204             bigcom204 0.000000000
bigcom205             bigcom205 0.000000000
bigcom212             bigcom212 0.000000000
bigcom214             bigcom214 0.000000000
bigcom222             bigcom222 0.000000000
bigcom223             bigcom223 0.000000000
bigcom226             bigcom226 0.000000000
bigcom227             bigcom227 0.000000000
bigcom229             bigcom229 0.000000000
bigcom233             bigcom233 0.000000000
bigcom236             bigcom236 0.000000000
bigcom237             bigcom237 0.000000000
bigcom249             bigcom249 0.000000000
bigcom250             bigcom250 0.000000000
bigcom254             bigcom254 0.000000000
bigcom266             bigcom266 0.000000000
bigcom269             bigcom269 0.000000000
bigcom272             bigcom272 0.000000000
bigcom274             bigcom274 0.000000000
bigcom281             bigcom281 0.000000000
bigcom291             bigcom291 0.000000000
bigcom292             bigcom292 0.000000000
bigcom295             bigcom295 0.000000000
bigcom299             bigcom299 0.000000000
bigcom301             bigcom301 0.000000000
bigcom306             bigcom306 0.000000000
bigcom309             bigcom309 0.000000000
bigcom314             bigcom314 0.000000000
bigcom321             bigcom321 0.000000000
bigcom341             bigcom341 0.000000000
bigcom350             bigcom350 0.000000000
bigcom353             bigcom353 0.000000000
bigcom359             bigcom359 0.000000000
bigcom363             bigcom363 0.000000000
bigcom365             bigcom365 0.000000000
bigcom385             bigcom385 0.000000000
bigcom386             bigcom386 0.000000000
bigcom408             bigcom408 0.000000000
bigcom412             bigcom412 0.000000000
bigcom480             bigcom480 0.000000000
membership_s3     membership_s3 0.000000000
membership_s5     membership_s5 0.000000000
membership_s6     membership_s6 0.000000000
membership_s8     membership_s8 0.000000000
membership_s9     membership_s9 0.000000000
membership_s11   membership_s11 0.000000000
membership_s12   membership_s12 0.000000000
membership_s14   membership_s14 0.000000000
membership_s16   membership_s16 0.000000000
membership_s17   membership_s17 0.000000000
membership_s18   membership_s18 0.000000000
membership_s20   membership_s20 0.000000000
membership_s21   membership_s21 0.000000000
membership_s22   membership_s22 0.000000000
membership_s24   membership_s24 0.000000000
membership_s25   membership_s25 0.000000000
membership_s26   membership_s26 0.000000000
membership_s28   membership_s28 0.000000000
membership_s31   membership_s31 0.000000000
membership_s33   membership_s33 0.000000000
[1] "Dataset: med_C Model RF, run: 3 of 10 2015-06-22 18:27:37"
     |      Out-of-bag   |
Tree |      MSE  %Var(y) |
   1 |   0.1232   224.32 |
   2 |   0.1146   208.65 |
   3 |   0.1058   192.73 |
   4 |    0.101   183.90 |
   5 |  0.09723   177.09 |
   6 |  0.09064   165.08 |
   7 |  0.08617   156.94 |
   8 |  0.08325   151.62 |
   9 |  0.08091   147.37 |
  10 |  0.07756   141.25 |
  11 |  0.07415   135.05 |
  12 |  0.07195   131.03 |
  13 |  0.06963   126.81 |
  14 |   0.0689   125.49 |
  15 |  0.06696   121.96 |
  16 |  0.06603   120.26 |
  17 |  0.06518   118.72 |
  18 |  0.06394   116.46 |
  19 |  0.06352   115.69 |
  20 |  0.06316   115.03 |
  21 |    0.063   114.74 |
  22 |  0.06231   113.48 |
  23 |  0.06168   112.33 |
  24 |  0.06149   111.98 |
  25 |  0.06142   111.86 |
  26 |  0.06117   111.41 |
  27 |  0.06084   110.81 |
  28 |  0.06072   110.59 |
  29 |  0.06035   109.93 |
  30 |  0.06033   109.88 |
  31 |  0.05995   109.19 |
  32 |  0.05987   109.05 |
  33 |   0.0595   108.36 |
  34 |   0.0593   108.00 |
  35 |  0.05926   107.92 |
  36 |   0.0591   107.65 |
  37 |    0.059   107.47 |
  38 |  0.05899   107.44 |
  39 |   0.0588   107.09 |
  40 |  0.05865   106.81 |
  41 |  0.05858   106.68 |
  42 |  0.05835   106.28 |
  43 |  0.05814   105.89 |
  44 |  0.05806   105.75 |
  45 |  0.05784   105.35 |
  46 |  0.05784   105.34 |
  47 |  0.05782   105.31 |
  48 |  0.05777   105.22 |
  49 |  0.05774   105.15 |
  50 |  0.05783   105.32 |
  51 |  0.05767   105.04 |
  52 |  0.05774   105.16 |
  53 |  0.05759   104.89 |
  54 |  0.05754   104.80 |
  55 |  0.05751   104.74 |
  56 |  0.05749   104.70 |
  57 |  0.05747   104.66 |
  58 |  0.05742   104.57 |
  59 |  0.05746   104.65 |
  60 |   0.0575   104.73 |
  61 |  0.05735   104.45 |
  62 |  0.05734   104.43 |
  63 |  0.05727   104.32 |
  64 |  0.05728   104.33 |
  65 |  0.05715   104.09 |
  66 |  0.05709   103.98 |
  67 |  0.05706   103.92 |
  68 |    0.057   103.81 |
  69 |  0.05697   103.77 |
  70 |  0.05704   103.89 |
  71 |  0.05706   103.92 |
  72 |  0.05702   103.86 |
  73 |  0.05694   103.71 |
  74 |  0.05697   103.76 |
  75 |  0.05695   103.72 |
  76 |  0.05699   103.79 |
  77 |  0.05699   103.80 |
  78 |  0.05698   103.78 |
  79 |    0.057   103.81 |
  80 |  0.05697   103.75 |
  81 |  0.05694   103.71 |
  82 |   0.0569   103.62 |
  83 |  0.05691   103.66 |
  84 |  0.05695   103.73 |
  85 |  0.05692   103.67 |
  86 |   0.0569   103.63 |
  87 |  0.05695   103.73 |
  88 |  0.05701   103.83 |
  89 |  0.05701   103.84 |
  90 |  0.05698   103.77 |
  91 |   0.0569   103.63 |
  92 |  0.05687   103.58 |
  93 |  0.05689   103.61 |
  94 |  0.05688   103.59 |
  95 |  0.05692   103.67 |
  96 |  0.05695   103.72 |
  97 |  0.05694   103.70 |
  98 |  0.05694   103.71 |
  99 |  0.05689   103.61 |
 100 |  0.05692   103.66 |
[1] "Random Forest variable coefficients"
                      %IncMSE IncNodePurity
graph0           4.532697e-04  5.190291e-01
graph1           4.302088e-03  7.767740e-01
graph2           1.536727e-03  5.840594e-01
graph3           4.628932e-03  1.157305e+00
graph4           4.280425e-03  1.007731e+00
graph5           4.389712e-03  1.392260e+00
graph6           6.041424e-03  1.089386e+00
graph7           2.631212e-03  8.321286e-01
graph8           1.042914e-03  4.128214e-01
graph9           3.181781e-03  9.273265e-01
graph10          6.784157e-03  1.887470e+00
graph11          4.670866e-03  1.196165e+00
graph12          3.265932e-03  9.346314e-01
graph13          5.328811e-03  1.080851e+00
graph14          3.133639e-03  1.028148e+00
graph15          8.892970e-03  1.431273e+00
graph16          4.780990e-03  1.524662e+00
graph17          6.668465e-03  1.614826e+00
graph18          3.570862e-03  1.042957e+00
graph19          1.274198e-02  1.942771e+00
graph20          5.976046e-03  1.685357e+00
graph21          7.138568e-03  1.418729e+00
graph22          7.378712e-03  1.478682e+00
graph23          1.059429e-02  1.869319e+00
graph24          3.558207e-03  1.210127e+00
graph25          4.878930e-03  1.773607e+00
graph26          6.017005e-03  1.296145e+00
graph27          2.373136e-03  1.101414e+00
graph28          1.369787e-03  7.463185e-01
graph29          3.454232e-04  4.189070e-01
orbit0           7.490267e-04  4.222124e-01
orbit1           4.315522e-03  8.728609e-01
orbit2           2.136629e-03  1.378542e+00
orbit3           1.610883e-03  7.157341e-01
orbit4           6.040808e-03  1.456741e+00
orbit5           2.570933e-03  1.025546e+00
orbit6           4.674519e-03  9.396303e-01
orbit7           3.882250e-03  1.815700e+00
orbit8           4.642281e-03  1.220008e+00
orbit9           7.416007e-03  1.221942e+00
orbit10          6.421609e-03  1.093143e+00
orbit11          1.858243e-03  1.059706e+00
orbit12          2.877411e-03  8.697070e-01
orbit13          1.653554e-03  7.144229e-01
orbit14          1.424279e-03  3.012567e-01
orbit15          6.587356e-03  1.198489e+00
orbit16          8.929023e-03  2.018468e+00
orbit17          5.797287e-03  1.664581e+00
orbit18          4.485099e-03  3.126041e+00
orbit19          2.712185e-03  1.164367e+00
orbit20          2.351506e-03  8.593570e-01
orbit21          3.987315e-03  1.341235e+00
orbit22          5.184239e-03  1.026487e+00
orbit23          4.477349e-03  1.653296e+00
orbit24          6.745563e-03  1.648994e+00
orbit25          7.265635e-03  1.339058e+00
orbit26          1.833460e-03  1.088515e+00
orbit27          2.352099e-02  3.206457e+00
orbit28          3.996216e-03  1.491214e+00
orbit29          5.191655e-03  1.569588e+00
orbit30          4.027605e-03  1.339459e+00
orbit31          5.686398e-03  1.394320e+00
orbit32          4.744812e-03  1.520965e+00
orbit33          4.677572e-03  1.680246e+00
orbit34          1.040297e-02  1.726570e+00
orbit35          4.535234e-03  1.446297e+00
orbit36          6.640644e-03  2.045335e+00
orbit37          4.946474e-03  1.673889e+00
orbit38          3.807625e-03  1.185750e+00
orbit39          9.767573e-03  1.886730e+00
orbit40          5.500139e-03  1.100199e+00
orbit41          2.859793e-03  1.205255e+00
orbit42          1.854929e-03  1.085580e+00
orbit43          4.743549e-03  8.863519e-01
orbit44          2.398686e-03  1.675205e+00
orbit45          2.564744e-02  3.732398e+00
orbit46          5.804816e-03  1.393167e+00
orbit47          4.244903e-03  1.378913e+00
orbit48          2.823855e-03  8.002081e-01
orbit49          6.379311e-03  1.999999e+00
orbit50          1.622148e-03  1.750750e+00
orbit51          3.215559e-03  1.861365e+00
orbit52          5.442335e-03  1.199438e+00
orbit53          3.518278e-03  1.393190e+00
orbit54          3.781229e-03  1.093582e+00
orbit55          1.823659e-03  1.447977e+00
orbit56          2.046395e-02  3.923045e+00
orbit57          2.201162e-03  1.189527e+00
orbit58          3.682901e-03  8.834023e-01
orbit59          4.318636e-03  1.392912e+00
orbit60          2.755082e-03  1.076809e+00
orbit61          1.738621e-03  9.599135e-01
orbit62          5.227925e-03  2.414378e+00
orbit63          3.516919e-03  1.413687e+00
orbit64          2.687782e-03  1.278461e+00
orbit65          7.223107e-03  1.735073e+00
orbit66          1.975103e-03  7.205173e-01
orbit67          1.120494e-03  6.388674e-01
orbit68          1.659634e-03  9.635969e-01
orbit69          1.362892e-03  6.999278e-01
orbit70          1.510505e-03  6.346105e-01
orbit71          1.503800e-03  6.255775e-01
orbit72          2.725275e-04  2.051915e-01
AP               2.836701e-05  1.419533e-01
bet              3.609773e-03  3.689485e+00
ecc              1.182301e-05  1.372344e-01
eccrad           5.262101e-05  1.099185e-01
close            3.405427e-03  9.851218e-01
constraint       4.710778e-03  1.911274e+00
coreness         1.645763e-03  9.025531e-01
knn              4.224687e-03  1.825385e+00
hubscore         2.706270e-03  1.105948e+00
pagerank         4.408890e-03  3.377194e+00
trans            4.206024e-03  2.093372e+00
evcent           4.910543e-03  1.395460e+00
first            4.396208e-04  4.307093e-01
upto_second      4.442929e-03  8.320812e-01
upto_third       2.806766e-03  8.585436e-01
upto_fourth      3.049637e-03  9.978279e-01
upto_fifth       7.186948e-03  1.255945e+00
upto_sixth       1.187111e-03  9.291746e-01
second           3.688735e-03  9.573142e-01
third            1.424184e-02  3.973891e+00
fourth           3.513634e-03  1.495533e+00
fifth            4.092000e-03  1.502582e+00
sixth            6.988357e-03  1.702791e+00
ratio1           3.646356e-03  1.237686e+00
ratio2           6.440598e-03  1.784066e+00
ratio3           9.452764e-03  1.821229e+00
ratio4           1.139900e-02  4.430254e+00
ratio5           1.918833e-03  4.362209e+00
ratio6           7.261361e-03  2.173955e+00
selfinter        2.275146e-04  5.625279e-01
walktrap_vertex  1.295654e-03  2.936556e+00
bigcom1          4.620703e-05  9.397099e-02
bigcom2          0.000000e+00  0.000000e+00
bigcom3          2.167497e-04  5.219872e-01
bigcom4          1.359199e-04  2.605006e-01
bigcom6          0.000000e+00  0.000000e+00
bigcom8         -2.816217e-05  2.683205e-01
bigcom9          0.000000e+00  3.747003e-18
bigcom11         0.000000e+00  1.665335e-18
bigcom13         6.442558e-05  1.709553e-01
bigcom15         0.000000e+00  1.110223e-18
bigcom16         0.000000e+00  0.000000e+00
bigcom21        -3.139627e-05  1.840208e-01
bigcom22         0.000000e+00  1.282895e-02
bigcom24         3.247426e-05  3.996007e-01
bigcom26         6.092501e-05  1.491721e-01
bigcom28         5.345861e-05  4.570257e-01
bigcom30        -4.416222e-05  1.595125e-01
bigcom31         0.000000e+00  0.000000e+00
bigcom32        -7.224742e-05  1.704544e-01
bigcom33         0.000000e+00  0.000000e+00
bigcom34         0.000000e+00  0.000000e+00
bigcom36         0.000000e+00  1.110223e-18
bigcom37         0.000000e+00  0.000000e+00
bigcom38         0.000000e+00  5.551115e-19
bigcom39         1.655611e-05  2.544659e-01
bigcom40         3.572072e-03  1.001560e+00
bigcom43         0.000000e+00  0.000000e+00
bigcom44         0.000000e+00  5.551115e-19
bigcom46         0.000000e+00  0.000000e+00
bigcom47         0.000000e+00  1.110223e-18
bigcom49         0.000000e+00  2.220446e-18
bigcom50         0.000000e+00  7.342382e-01
bigcom51         0.000000e+00  0.000000e+00
bigcom52         0.000000e+00  5.551115e-19
bigcom54         0.000000e+00  0.000000e+00
bigcom56        -3.840420e-05  2.642223e-01
bigcom62         0.000000e+00  0.000000e+00
bigcom66         0.000000e+00  0.000000e+00
bigcom68         0.000000e+00  0.000000e+00
bigcom69         0.000000e+00  0.000000e+00
bigcom71         0.000000e+00  0.000000e+00
bigcom72         0.000000e+00  0.000000e+00
bigcom73         0.000000e+00  0.000000e+00
bigcom74         0.000000e+00  5.551115e-19
bigcom75         0.000000e+00  0.000000e+00
bigcom76         0.000000e+00  0.000000e+00
bigcom77         0.000000e+00  1.110223e-18
bigcom79         0.000000e+00  0.000000e+00
bigcom80         0.000000e+00  0.000000e+00
bigcom82        -5.698898e-05  6.464079e-01
bigcom83         0.000000e+00  0.000000e+00
bigcom84         0.000000e+00  0.000000e+00
bigcom85         0.000000e+00  1.110223e-18
bigcom87         0.000000e+00  1.665335e-18
bigcom89         0.000000e+00  0.000000e+00
bigcom91         0.000000e+00  5.551115e-19
bigcom92         0.000000e+00  0.000000e+00
bigcom93         0.000000e+00  1.110223e-18
bigcom96         0.000000e+00  0.000000e+00
bigcom97         0.000000e+00  5.551115e-19
bigcom98         0.000000e+00  0.000000e+00
bigcom99         0.000000e+00  0.000000e+00
bigcom101        0.000000e+00  0.000000e+00
bigcom104        0.000000e+00  0.000000e+00
bigcom106        0.000000e+00  0.000000e+00
bigcom109        0.000000e+00  0.000000e+00
bigcom113        0.000000e+00  0.000000e+00
bigcom116        1.216722e-05  1.481410e-01
bigcom120        0.000000e+00  5.551115e-19
bigcom123        0.000000e+00  1.665335e-18
bigcom126        0.000000e+00  0.000000e+00
bigcom127       -2.261988e-05  1.720899e-01
bigcom137        0.000000e+00  1.665335e-18
bigcom139        0.000000e+00  0.000000e+00
bigcom140        0.000000e+00  5.551115e-19
bigcom143        0.000000e+00  0.000000e+00
bigcom145        0.000000e+00  0.000000e+00
bigcom146        0.000000e+00  0.000000e+00
bigcom147        0.000000e+00  2.702880e-02
bigcom149        0.000000e+00  1.665335e-18
bigcom153        0.000000e+00  0.000000e+00
bigcom154        0.000000e+00  0.000000e+00
bigcom156        0.000000e+00  5.551115e-19
bigcom157        0.000000e+00  0.000000e+00
bigcom158        0.000000e+00  0.000000e+00
bigcom160        0.000000e+00  0.000000e+00
bigcom161        0.000000e+00  0.000000e+00
bigcom162        0.000000e+00  1.110223e-18
bigcom164        0.000000e+00  0.000000e+00
bigcom166        0.000000e+00  0.000000e+00
bigcom167       -4.637691e-05  1.712794e-01
bigcom171        0.000000e+00  1.665335e-18
bigcom173        0.000000e+00  0.000000e+00
bigcom175        0.000000e+00  4.440892e-18
bigcom176        0.000000e+00  0.000000e+00
bigcom177        0.000000e+00  5.551115e-19
bigcom178        0.000000e+00  0.000000e+00
bigcom180       -2.026853e-05  7.179438e-01
bigcom181        0.000000e+00  1.110223e-18
bigcom184        0.000000e+00  0.000000e+00
bigcom186        0.000000e+00  5.551115e-19
bigcom187        0.000000e+00  0.000000e+00
bigcom189        0.000000e+00  5.898060e-19
bigcom194        0.000000e+00  0.000000e+00
bigcom195        0.000000e+00  0.000000e+00
bigcom196        0.000000e+00  0.000000e+00
bigcom204        0.000000e+00  0.000000e+00
bigcom205        0.000000e+00  0.000000e+00
bigcom212        0.000000e+00  0.000000e+00
bigcom214        0.000000e+00  0.000000e+00
bigcom222        0.000000e+00  0.000000e+00
bigcom223        0.000000e+00  0.000000e+00
bigcom226        0.000000e+00  0.000000e+00
bigcom227        0.000000e+00  5.551115e-19
bigcom229        0.000000e+00  0.000000e+00
bigcom233        0.000000e+00  1.110223e-18
bigcom236        0.000000e+00  0.000000e+00
bigcom237        0.000000e+00  0.000000e+00
bigcom246        8.462793e-05  1.142618e+00
bigcom248        2.884994e-05  6.592879e-01
bigcom249        0.000000e+00  0.000000e+00
bigcom250        0.000000e+00  5.551115e-19
bigcom254        0.000000e+00  1.110223e-18
bigcom266        0.000000e+00  0.000000e+00
bigcom269        0.000000e+00  0.000000e+00
bigcom272        0.000000e+00  0.000000e+00
bigcom274        0.000000e+00  0.000000e+00
bigcom281        0.000000e+00  1.665335e-18
bigcom291        0.000000e+00  0.000000e+00
bigcom292        0.000000e+00  0.000000e+00
bigcom295        0.000000e+00  0.000000e+00
bigcom299        0.000000e+00  0.000000e+00
bigcom301        0.000000e+00  5.551115e-19
bigcom306        0.000000e+00  0.000000e+00
bigcom309        0.000000e+00  0.000000e+00
bigcom314        0.000000e+00  0.000000e+00
bigcom321        0.000000e+00  5.551115e-19
bigcom341        0.000000e+00  0.000000e+00
bigcom350        0.000000e+00  5.551115e-19
bigcom353        0.000000e+00  0.000000e+00
bigcom359        0.000000e+00  0.000000e+00
bigcom363        0.000000e+00  0.000000e+00
bigcom365        0.000000e+00  5.551115e-19
bigcom385        0.000000e+00  0.000000e+00
bigcom386        0.000000e+00  1.110223e-18
bigcom408        8.744199e-05  1.190429e+00
bigcom412        7.842389e-05  1.376784e+00
bigcom480        0.000000e+00  0.000000e+00
spin_vertex      1.064501e-03  3.468126e+00
membership_s1    2.202176e-04  1.578922e-01
membership_s3    0.000000e+00  0.000000e+00
membership_s4    6.011502e-03  2.523203e+00
membership_s5    7.937663e-05  1.944500e-01
membership_s6    1.233976e-04  2.329012e-01
membership_s7    1.461996e-04  4.958481e-01
membership_s8    0.000000e+00  0.000000e+00
membership_s9    0.000000e+00  0.000000e+00
membership_s11   0.000000e+00  0.000000e+00
membership_s12   0.000000e+00  0.000000e+00
membership_s14   0.000000e+00  0.000000e+00
membership_s15   8.814158e-05  2.369684e-01
membership_s16   1.462228e-05  3.029238e-01
membership_s17   0.000000e+00  0.000000e+00
membership_s18   2.845787e-05  8.370448e-02
membership_s20   0.000000e+00  0.000000e+00
membership_s21  -6.203350e-05  1.456753e-01
membership_s22   0.000000e+00  0.000000e+00
membership_s24   0.000000e+00  0.000000e+00
membership_s25   0.000000e+00  5.551115e-19
membership_s26   0.000000e+00  0.000000e+00
membership_s27   8.873803e-05  1.695906e-01
membership_s28   0.000000e+00  2.220446e-18
membership_s30   1.116440e-04  1.989402e-01
membership_s31   2.918942e-05  7.290796e-02
membership_s32   6.436066e-05  6.131688e-01
membership_s33   0.000000e+00  0.000000e+00
membership_s36   5.682676e-05  2.481568e-02
membership_s37   4.733214e-05  2.238706e-01
V1               4.330628e-03  2.982307e+00
V2               1.800856e-03  3.356260e+00
pdi             -4.648257e-05  5.226673e-01
adhesion         8.059233e-03  2.771850e+00
cohesion         7.697349e-03  3.075884e+00
inner            2.417773e-03  2.699445e+00
outer            1.101848e-03  3.396347e+00
ioratio          3.658680e-03  2.687110e+00
comsize          1.803634e-03  4.156763e+00
[1] "Dataset: med_C Model GLM, run: 3 of 10 2015-06-22 18:29:32"
[1] "glmnet variable coefficients"
                         [,1]          [,2]
(Intercept)     -2.782000e+00 -1.027538e+02
graph0           3.466053e-39  4.960447e-04
graph1           1.501683e-41  7.605622e-06
graph2           1.521425e-39  6.843124e-04
graph3           6.209011e-43  9.719141e-08
graph4          -2.599683e-45 -5.446021e-09
graph5           3.819455e-41 -3.847284e-05
graph6           3.605527e-42  1.264732e-06
graph7           9.127059e-41  5.038648e-06
graph8           3.891776e-40 -3.491335e-04
graph9           1.067640e-44  2.414179e-09
graph10          3.397487e-46 -3.210191e-12
graph11         -8.606072e-48 -1.307817e-11
graph12          3.440905e-44  1.896789e-08
graph13          1.475024e-43  1.834298e-09
graph14          2.815567e-46 -3.784953e-09
graph15          4.377183e-42  3.173628e-07
graph16          6.516527e-44 -2.260653e-08
graph17          1.162222e-43 -9.282477e-08
graph18          2.589281e-42 -5.578881e-07
graph19          9.282573e-43  4.084528e-07
graph20          5.728336e-43 -8.287318e-07
graph21          3.863452e-42  1.164946e-06
graph22          3.250227e-42 -2.080362e-06
graph23          4.048813e-42  2.394640e-06
graph24          6.449607e-42 -2.586046e-06
graph25          2.616187e-41  2.423136e-05
graph26          2.116327e-41  8.694156e-06
graph27          9.325113e-41 -1.246631e-04
graph28          6.669437e-41  5.727468e-05
graph29         -2.398095e-41 -1.494562e-03
orbit0           3.466053e-39  5.294299e-04
orbit1           1.436020e-41  7.971931e-06
orbit2           2.204514e-40  4.786143e-05
orbit3           1.521425e-39  7.027309e-04
orbit4           1.014354e-42  1.758895e-07
orbit5           1.183568e-42  1.784036e-07
orbit6          -2.622182e-45 -5.556527e-09
orbit7           2.571376e-41  1.777023e-05
orbit8           3.819455e-41 -3.799505e-05
orbit9           1.111397e-41  3.783290e-06
orbit10          4.364890e-42  1.727983e-06
orbit11          1.248976e-40 -7.872310e-06
orbit12          1.033987e-40 -6.412827e-06
orbit13          3.882886e-40  2.842280e-04
orbit14          3.891776e-40 -3.472340e-04
orbit15          2.194972e-44  8.223194e-09
orbit16          4.427341e-44 -1.526154e-08
orbit17          2.093932e-44  1.043499e-08
orbit18          5.082202e-45  2.460076e-09
orbit19          2.190528e-46 -2.482377e-10
orbit20          4.450465e-46  3.366013e-10
orbit21          1.197339e-43 -6.861178e-09
orbit22         -8.606300e-48 -1.334230e-11
orbit23          4.140901e-42  5.157718e-06
orbit24          6.866167e-44  3.859348e-08
orbit25          4.098798e-44  2.852232e-08
orbit26          3.550678e-43 -9.754616e-08
orbit27          6.517171e-43  5.591417e-07
orbit28          7.750838e-43 -5.696710e-07
orbit29          2.233114e-43 -1.678179e-08
orbit30          1.204663e-42 -2.522618e-06
orbit31          3.412890e-46 -3.323593e-09
orbit32          6.121383e-46 -9.179540e-09
orbit33          1.581243e-41  8.685816e-06
orbit34          4.377183e-42  4.669583e-07
orbit35          2.601988e-43 -7.865616e-08
orbit36          8.473576e-43 -5.417950e-07
orbit37          6.735997e-44 -8.091033e-09
orbit38          2.843643e-42 -4.542487e-07
orbit39          5.274590e-43 -9.132823e-08
orbit40          1.280861e-43 -1.396074e-07
orbit41          1.217754e-42 -7.803713e-07
orbit42          4.203470e-41 -6.710212e-06
orbit43          2.595000e-42 -4.104364e-07
orbit44          2.833420e-40  2.757309e-05
orbit45          2.768982e-42  2.209821e-06
orbit46          2.051114e-42 -3.659517e-07
orbit47          1.080962e-41  9.417920e-06
orbit48          2.082241e-42  2.124053e-06
orbit49          5.779288e-43 -6.601182e-07
orbit50          1.357064e-41 -6.117731e-05
orbit51          7.780747e-42  3.948321e-06
orbit52          9.317076e-42 -1.573982e-08
orbit53          1.752220e-41  7.290747e-06
orbit54          3.225939e-42 -2.105758e-06
orbit55          1.877263e-40  2.023883e-04
orbit56          1.416707e-41  1.106710e-05
orbit57          3.193734e-42  1.424329e-06
orbit58          6.976041e-41 -9.801843e-05
orbit59          8.746704e-42 -3.313123e-06
orbit60          2.106862e-41 -9.975755e-06
orbit61          2.497797e-40  2.730014e-04
orbit62          7.221393e-41  1.024335e-04
orbit63          7.132083e-41  1.028429e-04
orbit64          4.503185e-41 -1.475448e-05
orbit65          5.902589e-41  5.129785e-05
orbit66          2.655282e-41 -7.481230e-06
orbit67          1.210793e-40 -2.023057e-05
orbit68          9.837035e-41 -1.341146e-04
orbit69          7.178551e-40 -8.025844e-04
orbit70          9.198142e-41  6.750543e-05
orbit71          1.313294e-40  1.675255e-04
orbit72         -2.398095e-41 -1.495675e-03
AP              -2.013925e-38 -1.270998e-01
bet              4.673319e-43  1.445008e-06
ecc             -3.683005e-39  1.572581e-02
eccrad          -2.209803e-38  9.395533e-02
close            9.571136e-37  5.891723e-01
constraint      -4.543868e-37 -3.768207e-01
coreness         6.466025e-39  2.569575e-03
knn             -5.504044e-42 -2.141764e-04
hubscore         2.398447e-36  7.097661e-01
pagerank        -8.619621e-37 -1.107603e+01
trans            4.153875e-38 -9.190103e-02
evcent           2.383747e-36  7.828028e-01
first            3.466053e-39  5.165173e-04
upto_second      1.235538e-41  1.237302e-05
upto_third       1.123307e-41  6.158040e-06
upto_fourth      3.840143e-41  3.062609e-05
upto_fifth       4.527254e-40  4.021423e-04
upto_sixth       5.192464e-39  6.968743e-03
second           1.221046e-41  1.204198e-05
third            1.755633e-41  7.572338e-06
fourth          -1.383410e-41 -6.807476e-06
fifth           -4.157976e-41 -3.274405e-05
sixth           -4.832698e-40 -3.996993e-04
ratio1          -4.211165e-41 -2.335385e-04
ratio2          -1.303063e-39 -9.198886e-04
ratio3          -1.315544e-38 -2.138611e-02
ratio4          -2.596468e-37 -1.158062e-02
ratio5           9.995842e-37  2.098276e-02
ratio6          -3.352840e-39 -1.802491e-03
selfinter        2.289824e-38  7.626777e-02
walktrap_vertex  1.552046e-38 -1.694982e-03
bigcom1         -3.049537e-38 -6.706376e-02
bigcom2         -5.895700e-38 -3.614976e-01
bigcom3          1.214830e-39  1.570294e-01
bigcom4         -3.825906e-39  2.775454e-02
bigcom6         -5.895700e-38 -3.506136e-01
bigcom8         -2.352720e-38 -4.359839e-02
bigcom9         -5.917366e-38 -3.108836e-01
bigcom11        -5.904603e-38 -3.145038e-01
bigcom13         2.534694e-38  3.811271e-01
bigcom15        -5.907151e-38 -4.348737e-01
bigcom16        -5.896971e-38 -3.045368e-01
bigcom21        -3.026143e-38 -1.598797e-01
bigcom22        -4.963291e-38 -3.882083e-01
bigcom24         2.779862e-37  9.283676e-01
bigcom26        -4.200217e-38 -1.954525e-01
bigcom28         5.978725e-38  2.212674e-01
bigcom30         1.907322e-38  9.671018e-02
bigcom31        -5.891894e-38 -2.664494e-01
bigcom32         8.553538e-38  7.113908e-01
bigcom33        -5.890626e-38 -2.310545e-01
bigcom34         0.000000e+00  0.000000e+00
bigcom36        -5.895700e-38 -3.561885e-01
bigcom37        -5.890626e-38 -2.518508e-01
bigcom38        -5.893162e-38 -4.670333e-01
bigcom39         4.762753e-38  4.348624e-01
bigcom40         8.057663e-38  1.929288e-01
bigcom43        -5.896971e-38 -3.280262e-01
bigcom44        -4.874798e-38 -1.506232e-01
bigcom46        -5.904603e-38 -2.663718e-01
bigcom47        -5.900784e-38 -3.074620e-01
bigcom49        -5.896971e-38 -4.497896e-01
bigcom50         9.514121e-37  2.467289e+00
bigcom51        -5.890626e-38 -3.204855e-01
bigcom52        -5.894431e-38 -3.863780e-01
bigcom54        -5.890626e-38 -2.128481e-01
bigcom56         1.329654e-38  1.275661e-01
bigcom62        -5.893162e-38 -2.798515e-01
bigcom66        -5.890626e-38 -2.701018e-01
bigcom68        -5.893162e-38 -3.344886e-01
bigcom69        -5.898241e-38 -3.121243e-01
bigcom71        -5.890626e-38 -2.316729e-01
bigcom72        -5.890626e-38 -2.633854e-01
bigcom73        -5.909702e-38 -3.043727e-01
bigcom74        -5.902056e-38 -3.731062e-01
bigcom75        -5.893162e-38 -2.544432e-01
bigcom76        -5.895700e-38 -3.497536e-01
bigcom77        -5.898241e-38 -4.201877e-01
bigcom79        -5.891894e-38 -3.447716e-01
bigcom80        -5.896971e-38 -2.481534e-01
bigcom82         2.779862e-37  1.019878e+00
bigcom83        -5.891894e-38 -2.218313e-01
bigcom84        -5.896971e-38 -4.100792e-01
bigcom85        -5.890626e-38 -3.607539e-01
bigcom87        -5.896971e-38 -3.507289e-01
bigcom89        -5.890626e-38 -2.132078e-01
bigcom91        -5.900784e-38 -4.522968e-01
bigcom92        -5.914809e-38 -3.040296e-01
bigcom93        -5.890626e-38 -2.217726e-01
bigcom96        -5.891894e-38 -3.812823e-01
bigcom97        -5.896971e-38 -4.079017e-01
bigcom98        -5.890626e-38 -4.230681e-01
bigcom99         0.000000e+00  0.000000e+00
bigcom101       -5.904603e-38 -2.525799e-01
bigcom104       -5.891894e-38 -4.357595e-01
bigcom106       -5.891894e-38 -2.696667e-01
bigcom109       -5.891894e-38 -4.008454e-01
bigcom113       -5.891894e-38 -3.406665e-01
bigcom116       -2.538741e-38  7.373670e-02
bigcom120       -5.893162e-38 -7.923227e-02
bigcom123       -5.891894e-38 -3.164135e-01
bigcom126       -5.890626e-38 -2.558851e-01
bigcom127        1.095981e-37  2.745934e-01
bigcom137       -5.896971e-38 -3.317635e-01
bigcom139       -5.893162e-38 -3.188821e-01
bigcom140       -5.893162e-38 -2.844323e-01
bigcom143       -5.890626e-38 -1.086825e-01
bigcom145       -5.893162e-38 -3.607389e-01
bigcom146       -5.893162e-38 -3.098184e-01
bigcom147        8.473831e-39  2.001071e-01
bigcom149       -5.894431e-38 -3.112727e-01
bigcom153       -5.899512e-38 -2.651098e-01
bigcom154       -5.890626e-38 -2.565607e-01
bigcom156       -5.895700e-38 -2.561016e-01
bigcom157       -5.904603e-38 -1.876209e-01
bigcom158       -5.890626e-38 -3.640143e-01
bigcom160       -5.890626e-38 -3.233976e-01
bigcom161       -5.893162e-38 -3.245216e-01
bigcom162       -5.891894e-38 -3.179616e-01
bigcom164       -5.890626e-38 -6.015159e-01
bigcom166       -5.896971e-38 -4.784653e-01
bigcom167        4.220733e-38  4.334419e-01
bigcom171       -5.902056e-38 -4.340978e-01
bigcom173       -5.891894e-38 -3.222980e-01
bigcom175       -5.891894e-38 -2.558721e-01
bigcom176       -5.890626e-38 -3.707709e-01
bigcom177       -5.891894e-38 -3.673099e-01
bigcom178       -5.891894e-38 -4.342999e-01
bigcom180        4.463490e-37  1.534050e+00
bigcom181       -5.900784e-38 -4.006326e-01
bigcom184       -5.893162e-38 -3.936354e-01
bigcom186       -5.891894e-38 -3.842057e-01
bigcom187       -5.891894e-38 -4.229552e-01
bigcom189       -5.895700e-38 -3.457758e-01
bigcom194       -5.893162e-38 -4.052215e-01
bigcom195       -5.890626e-38 -2.964180e-01
bigcom196       -5.891894e-38 -4.278531e-01
bigcom204        0.000000e+00  0.000000e+00
bigcom205       -5.891894e-38 -3.389955e-01
bigcom212       -5.890626e-38 -3.006915e-01
bigcom214       -5.890626e-38 -3.224030e-01
bigcom222       -5.891894e-38 -2.525304e-01
bigcom223       -5.894431e-38 -3.320862e-01
bigcom226       -5.893162e-38 -4.319099e-01
bigcom227       -5.893162e-38 -3.269967e-01
bigcom229       -5.890626e-38 -2.675333e-01
bigcom233       -5.893162e-38 -1.968003e-01
bigcom236       -5.890626e-38 -2.850341e-01
bigcom237       -5.893162e-38 -3.610344e-01
bigcom246        3.204458e-37  1.189897e+00
bigcom248        1.434352e-37  5.641233e-01
bigcom249       -5.893162e-38 -2.830721e-01
bigcom250       -5.905876e-38 -3.086395e-01
bigcom254       -5.891894e-38 -4.792098e-01
bigcom266       -5.893162e-38 -3.366358e-01
bigcom269        0.000000e+00  0.000000e+00
bigcom272       -5.890626e-38 -2.320856e-01
bigcom274       -5.922488e-38 -3.853735e-01
bigcom281       -5.895700e-38 -2.616336e-01
bigcom291       -5.894431e-38 -3.143939e-01
bigcom292       -5.890626e-38 -2.879849e-01
bigcom295       -5.895700e-38 -2.579306e-01
bigcom299       -5.891894e-38 -3.567161e-01
bigcom301       -5.899512e-38 -3.146096e-01
bigcom306        0.000000e+00  0.000000e+00
bigcom309       -5.890626e-38 -2.717544e-01
bigcom314       -5.893162e-38 -2.504999e-01
bigcom321       -5.890626e-38 -4.101564e-01
bigcom341       -5.891894e-38 -2.867695e-01
bigcom350       -5.893162e-38 -3.261927e-01
bigcom353       -5.891894e-38 -2.983153e-01
bigcom359       -5.891894e-38 -4.068369e-01
bigcom363       -5.890626e-38 -2.497540e-01
bigcom365       -5.894431e-38 -3.050290e-01
bigcom385       -5.891894e-38 -3.453770e-01
bigcom386       -5.893162e-38 -2.359344e-01
bigcom408        9.516169e-37  2.571799e+00
bigcom412        9.516169e-37  2.299187e+00
bigcom480       -5.890626e-38 -3.882193e-01
spin_vertex      1.538986e-38  1.110238e-01
membership_s1   -2.804326e-38 -1.404124e-01
membership_s3   -5.890626e-38 -9.825163e-03
membership_s4    8.629931e-38  2.237296e-01
membership_s5   -1.923320e-38 -1.003752e-01
membership_s6   -2.784007e-38 -4.550575e-02
membership_s7   -5.648444e-39  5.423221e-02
membership_s8   -5.890626e-38 -2.514116e-01
membership_s9   -5.893162e-38 -2.840946e-01
membership_s11  -5.891894e-38 -1.982949e-01
membership_s12  -5.894431e-38 -3.161767e-01
membership_s14  -5.894431e-38 -2.923802e-01
membership_s15   5.299382e-40  9.482222e-02
membership_s16   1.432808e-37  6.390157e-01
membership_s17  -5.890626e-38 -2.202269e-01
membership_s18  -3.516128e-38 -2.495143e-02
membership_s20  -5.890626e-38 -4.261914e-01
membership_s21  -2.751737e-38 -1.743840e-02
membership_s22  -5.904603e-38 -2.265548e-01
membership_s24  -5.907151e-38 -2.663794e-01
membership_s25  -5.909702e-38 -2.500320e-01
membership_s26   0.000000e+00  0.000000e+00
membership_s27  -2.237731e-38 -6.182837e-02
membership_s28  -5.893162e-38 -2.378539e-01
membership_s30   1.151368e-38  5.409409e-03
membership_s31  -2.759815e-38 -8.050984e-02
membership_s32   1.977545e-39  1.436175e-01
membership_s33  -5.890626e-38 -2.156319e-01
membership_s36  -4.203684e-38 -1.074518e-01
membership_s37   2.541272e-38  3.952211e-01
V1               9.041397e-38  2.500788e-01
V2               1.972889e-38  1.677117e-01
pdi             -7.404813e-35 -1.098838e+02
adhesion        -1.907380e-41 -2.623458e-05
cohesion         3.833167e-41  5.578629e-05
inner            6.453429e-42  3.974058e-06
outer            2.177619e-41 -1.863664e-05
ioratio         -2.753014e-37 -2.895836e-01
comsize         -2.224412e-41 -8.751036e-05
[1] "Dataset: med_C Model GBM, run: 4 of 10 2015-06-22 18:30:09"
Iter   TrainDeviance   ValidDeviance   StepSize   Improve
     1        0.4510            -nan     0.0100    0.0004
     2        0.4489            -nan     0.0100    0.0004
     3        0.4470            -nan     0.0100    0.0001
     4        0.4447            -nan     0.0100    0.0003
     5        0.4428            -nan     0.0100    0.0002
     6        0.4407            -nan     0.0100    0.0003
     7        0.4389            -nan     0.0100    0.0001
     8        0.4371            -nan     0.0100    0.0002
     9        0.4355            -nan     0.0100    0.0001
    10        0.4333            -nan     0.0100    0.0001
    20        0.4183            -nan     0.0100    0.0002
    40        0.3945            -nan     0.0100    0.0001
    60        0.3765            -nan     0.0100    0.0000
    80        0.3609            -nan     0.0100   -0.0000
   100        0.3465            -nan     0.0100   -0.0001
   120        0.3350            -nan     0.0100   -0.0000
   140        0.3237            -nan     0.0100   -0.0000
   160        0.3135            -nan     0.0100   -0.0000
   180        0.3043            -nan     0.0100   -0.0000
   200        0.2950            -nan     0.0100   -0.0000
   220        0.2858            -nan     0.0100    0.0000
   240        0.2769            -nan     0.0100   -0.0000
   260        0.2691            -nan     0.0100   -0.0000
   265        0.2672            -nan     0.0100   -0.0000

[1] "GBM variable coefficients"
                            var    rel.inf
third                     third 2.64559952
pagerank               pagerank 2.44552259
orbit56                 orbit56 2.43928779
V1                           V1 2.42421007
V2                           V2 2.33231361
outer                     outer 2.19079380
ratio4                   ratio4 2.16218241
orbit27                 orbit27 2.03861020
orbit18                 orbit18 2.00069043
membership_s4     membership_s4 1.77099543
comsize                 comsize 1.75440395
walktrap_vertex walktrap_vertex 1.58653005
spin_vertex         spin_vertex 1.58391283
trans                     trans 1.57593573
ratio5                   ratio5 1.50241697
graph10                 graph10 1.40823667
graph20                 graph20 1.35505031
orbit55                 orbit55 1.34834186
ioratio                 ioratio 1.34188944
bet                         bet 1.29273607
orbit45                 orbit45 1.24649042
orbit62                 orbit62 1.22243759
bigcom40               bigcom40 1.19806038
knn                         knn 1.06771714
orbit50                 orbit50 1.05881293
orbit51                 orbit51 1.01403670
orbit24                 orbit24 1.01252184
orbit36                 orbit36 1.00344295
adhesion               adhesion 1.00230607
orbit44                 orbit44 0.95417971
orbit65                 orbit65 0.94685798
ratio3                   ratio3 0.89870083
constraint           constraint 0.89582738
orbit46                 orbit46 0.87917370
orbit64                 orbit64 0.86819465
orbit41                 orbit41 0.85490335
orbit49                 orbit49 0.81669691
cohesion               cohesion 0.80940071
inner                     inner 0.80037228
orbit17                 orbit17 0.79261467
orbit53                 orbit53 0.79116295
graph26                 graph26 0.76563563
graph12                 graph12 0.76292072
graph25                 graph25 0.76239929
orbit39                 orbit39 0.76170557
orbit30                 orbit30 0.76088122
graph23                 graph23 0.75563855
graph17                 graph17 0.75494062
upto_fifth           upto_fifth 0.73722937
orbit63                 orbit63 0.73072844
orbit37                 orbit37 0.70825282
graph14                 graph14 0.70673105
bigcom246             bigcom246 0.69131072
graph22                 graph22 0.68938141
orbit47                 orbit47 0.67840277
graph27                 graph27 0.65837529
graph11                 graph11 0.65824613
orbit32                 orbit32 0.62934898
ratio1                   ratio1 0.61454583
orbit21                 orbit21 0.61022322
sixth                     sixth 0.60641197
orbit20                 orbit20 0.60213508
orbit48                 orbit48 0.59897638
orbit38                 orbit38 0.57977196
upto_sixth           upto_sixth 0.57967430
orbit25                 orbit25 0.57024487
orbit35                 orbit35 0.56693568
graph5                   graph5 0.56621573
orbit5                   orbit5 0.56610188
orbit52                 orbit52 0.55859956
graph24                 graph24 0.54658088
orbit16                 orbit16 0.53461228
orbit29                 orbit29 0.53279889
orbit13                 orbit13 0.52751331
graph4                   graph4 0.52276470
orbit9                   orbit9 0.50554236
orbit40                 orbit40 0.50268379
orbit33                 orbit33 0.50014609
ratio6                   ratio6 0.49680337
ratio2                   ratio2 0.48365515
graph2                   graph2 0.48227039
orbit19                 orbit19 0.47873546
orbit69                 orbit69 0.47449626
graph9                   graph9 0.47425161
orbit28                 orbit28 0.46857300
graph7                   graph7 0.46109069
orbit58                 orbit58 0.45121160
orbit26                 orbit26 0.42952839
graph28                 graph28 0.42843406
graph16                 graph16 0.42778796
orbit31                 orbit31 0.42516937
graph21                 graph21 0.41691610
orbit66                 orbit66 0.41465913
graph18                 graph18 0.40666535
orbit60                 orbit60 0.39523039
orbit4                   orbit4 0.39249640
orbit2                   orbit2 0.38857808
orbit15                 orbit15 0.38654875
graph1                   graph1 0.38553102
graph0                   graph0 0.38154017
orbit11                 orbit11 0.36374018
orbit7                   orbit7 0.36096053
bigcom28               bigcom28 0.33958613
fourth                   fourth 0.33874075
orbit57                 orbit57 0.33375442
graph6                   graph6 0.32583564
orbit71                 orbit71 0.32280075
orbit59                 orbit59 0.32265164
graph13                 graph13 0.32198784
orbit67                 orbit67 0.31855343
selfinter             selfinter 0.31430954
graph19                 graph19 0.31422765
orbit68                 orbit68 0.30309581
membership_s32   membership_s32 0.30067118
graph3                   graph3 0.28229867
orbit23                 orbit23 0.27209644
orbit42                 orbit42 0.27089909
graph15                 graph15 0.26749438
orbit1                   orbit1 0.26407790
orbit70                 orbit70 0.26176906
orbit10                 orbit10 0.24862605
orbit12                 orbit12 0.24823287
coreness               coreness 0.24046709
hubscore               hubscore 0.23159462
upto_third           upto_third 0.22042593
upto_second         upto_second 0.21279062
orbit61                 orbit61 0.20489469
fifth                     fifth 0.20063346
bigcom167             bigcom167 0.20043446
close                     close 0.18668398
upto_fourth         upto_fourth 0.16949013
graph29                 graph29 0.15559987
evcent                   evcent 0.15167793
graph8                   graph8 0.12910171
orbit54                 orbit54 0.12602374
orbit43                 orbit43 0.11242438
bigcom4                 bigcom4 0.08564706
bigcom248             bigcom248 0.08107833
membership_s15   membership_s15 0.07652311
membership_s7     membership_s7 0.05167672
second                   second 0.04346829
orbit6                   orbit6 0.03666168
membership_s37   membership_s37 0.03588937
membership_s31   membership_s31 0.01516531
membership_s30   membership_s30 0.01231353
bigcom30               bigcom30 0.01209525
membership_s36   membership_s36 0.01134546
bigcom39               bigcom39 0.01113242
orbit0                   orbit0 0.00000000
orbit3                   orbit3 0.00000000
orbit8                   orbit8 0.00000000
orbit14                 orbit14 0.00000000
orbit22                 orbit22 0.00000000
orbit34                 orbit34 0.00000000
orbit72                 orbit72 0.00000000
AP                           AP 0.00000000
ecc                         ecc 0.00000000
eccrad                   eccrad 0.00000000
first                     first 0.00000000
bigcom1                 bigcom1 0.00000000
bigcom2                 bigcom2 0.00000000
bigcom3                 bigcom3 0.00000000
bigcom6                 bigcom6 0.00000000
bigcom8                 bigcom8 0.00000000
bigcom9                 bigcom9 0.00000000
bigcom11               bigcom11 0.00000000
bigcom13               bigcom13 0.00000000
bigcom15               bigcom15 0.00000000
bigcom16               bigcom16 0.00000000
bigcom21               bigcom21 0.00000000
bigcom22               bigcom22 0.00000000
bigcom24               bigcom24 0.00000000
bigcom26               bigcom26 0.00000000
bigcom31               bigcom31 0.00000000
bigcom32               bigcom32 0.00000000
bigcom33               bigcom33 0.00000000
bigcom34               bigcom34 0.00000000
bigcom36               bigcom36 0.00000000
bigcom37               bigcom37 0.00000000
bigcom38               bigcom38 0.00000000
bigcom43               bigcom43 0.00000000
bigcom44               bigcom44 0.00000000
bigcom46               bigcom46 0.00000000
bigcom47               bigcom47 0.00000000
bigcom49               bigcom49 0.00000000
bigcom50               bigcom50 0.00000000
bigcom51               bigcom51 0.00000000
bigcom52               bigcom52 0.00000000
bigcom54               bigcom54 0.00000000
bigcom56               bigcom56 0.00000000
bigcom62               bigcom62 0.00000000
bigcom66               bigcom66 0.00000000
bigcom68               bigcom68 0.00000000
bigcom69               bigcom69 0.00000000
bigcom71               bigcom71 0.00000000
bigcom72               bigcom72 0.00000000
bigcom73               bigcom73 0.00000000
bigcom74               bigcom74 0.00000000
bigcom75               bigcom75 0.00000000
bigcom76               bigcom76 0.00000000
bigcom77               bigcom77 0.00000000
bigcom79               bigcom79 0.00000000
bigcom80               bigcom80 0.00000000
bigcom82               bigcom82 0.00000000
bigcom83               bigcom83 0.00000000
bigcom84               bigcom84 0.00000000
bigcom85               bigcom85 0.00000000
bigcom87               bigcom87 0.00000000
bigcom89               bigcom89 0.00000000
bigcom91               bigcom91 0.00000000
bigcom92               bigcom92 0.00000000
bigcom93               bigcom93 0.00000000
bigcom96               bigcom96 0.00000000
bigcom97               bigcom97 0.00000000
bigcom98               bigcom98 0.00000000
bigcom99               bigcom99 0.00000000
bigcom101             bigcom101 0.00000000
bigcom104             bigcom104 0.00000000
bigcom106             bigcom106 0.00000000
bigcom109             bigcom109 0.00000000
bigcom113             bigcom113 0.00000000
bigcom116             bigcom116 0.00000000
bigcom120             bigcom120 0.00000000
bigcom123             bigcom123 0.00000000
bigcom126             bigcom126 0.00000000
bigcom127             bigcom127 0.00000000
bigcom137             bigcom137 0.00000000
bigcom139             bigcom139 0.00000000
bigcom140             bigcom140 0.00000000
bigcom143             bigcom143 0.00000000
bigcom145             bigcom145 0.00000000
bigcom146             bigcom146 0.00000000
bigcom147             bigcom147 0.00000000
bigcom149             bigcom149 0.00000000
bigcom153             bigcom153 0.00000000
bigcom154             bigcom154 0.00000000
bigcom156             bigcom156 0.00000000
bigcom157             bigcom157 0.00000000
bigcom158             bigcom158 0.00000000
bigcom160             bigcom160 0.00000000
bigcom161             bigcom161 0.00000000
bigcom162             bigcom162 0.00000000
bigcom164             bigcom164 0.00000000
bigcom166             bigcom166 0.00000000
bigcom171             bigcom171 0.00000000
bigcom173             bigcom173 0.00000000
bigcom175             bigcom175 0.00000000
bigcom176             bigcom176 0.00000000
bigcom177             bigcom177 0.00000000
bigcom178             bigcom178 0.00000000
bigcom180             bigcom180 0.00000000
bigcom181             bigcom181 0.00000000
bigcom184             bigcom184 0.00000000
bigcom186             bigcom186 0.00000000
bigcom187             bigcom187 0.00000000
bigcom189             bigcom189 0.00000000
bigcom194             bigcom194 0.00000000
bigcom195             bigcom195 0.00000000
bigcom196             bigcom196 0.00000000
bigcom204             bigcom204 0.00000000
bigcom205             bigcom205 0.00000000
bigcom212             bigcom212 0.00000000
bigcom214             bigcom214 0.00000000
bigcom222             bigcom222 0.00000000
bigcom223             bigcom223 0.00000000
bigcom226             bigcom226 0.00000000
bigcom227             bigcom227 0.00000000
bigcom229             bigcom229 0.00000000
bigcom233             bigcom233 0.00000000
bigcom236             bigcom236 0.00000000
bigcom237             bigcom237 0.00000000
bigcom249             bigcom249 0.00000000
bigcom250             bigcom250 0.00000000
bigcom254             bigcom254 0.00000000
bigcom266             bigcom266 0.00000000
bigcom269             bigcom269 0.00000000
bigcom272             bigcom272 0.00000000
bigcom274             bigcom274 0.00000000
bigcom281             bigcom281 0.00000000
bigcom291             bigcom291 0.00000000
bigcom292             bigcom292 0.00000000
bigcom295             bigcom295 0.00000000
bigcom299             bigcom299 0.00000000
bigcom301             bigcom301 0.00000000
bigcom306             bigcom306 0.00000000
bigcom309             bigcom309 0.00000000
bigcom314             bigcom314 0.00000000
bigcom321             bigcom321 0.00000000
bigcom341             bigcom341 0.00000000
bigcom350             bigcom350 0.00000000
bigcom353             bigcom353 0.00000000
bigcom359             bigcom359 0.00000000
bigcom363             bigcom363 0.00000000
bigcom365             bigcom365 0.00000000
bigcom385             bigcom385 0.00000000
bigcom386             bigcom386 0.00000000
bigcom408             bigcom408 0.00000000
bigcom412             bigcom412 0.00000000
bigcom480             bigcom480 0.00000000
membership_s1     membership_s1 0.00000000
membership_s3     membership_s3 0.00000000
membership_s5     membership_s5 0.00000000
membership_s6     membership_s6 0.00000000
membership_s8     membership_s8 0.00000000
membership_s9     membership_s9 0.00000000
membership_s11   membership_s11 0.00000000
membership_s12   membership_s12 0.00000000
membership_s14   membership_s14 0.00000000
membership_s16   membership_s16 0.00000000
membership_s17   membership_s17 0.00000000
membership_s18   membership_s18 0.00000000
membership_s20   membership_s20 0.00000000
membership_s21   membership_s21 0.00000000
membership_s22   membership_s22 0.00000000
membership_s24   membership_s24 0.00000000
membership_s25   membership_s25 0.00000000
membership_s26   membership_s26 0.00000000
membership_s27   membership_s27 0.00000000
membership_s28   membership_s28 0.00000000
membership_s33   membership_s33 0.00000000
pdi                         pdi 0.00000000
[1] "Dataset: med_C Model RF, run: 4 of 10 2015-06-22 18:31:55"
     |      Out-of-bag   |
Tree |      MSE  %Var(y) |
   1 |   0.1159   205.90 |
   2 |   0.1103   195.85 |
   3 |   0.1037   184.11 |
   4 |  0.09619   170.85 |
   5 |  0.09118   161.96 |
   6 |  0.08816   156.58 |
   7 |  0.08479   150.60 |
   8 |  0.08166   145.03 |
   9 |  0.07773   138.06 |
  10 |  0.07609   135.15 |
  11 |  0.07437   132.09 |
  12 |  0.07211   128.08 |
  13 |  0.07009   124.48 |
  14 |  0.06865   121.93 |
  15 |  0.06737   119.65 |
  16 |  0.06668   118.43 |
  17 |  0.06534   116.05 |
  18 |   0.0647   114.92 |
  19 |  0.06412   113.89 |
  20 |  0.06349   112.77 |
  21 |    0.063   111.89 |
  22 |   0.0626   111.19 |
  23 |  0.06244   110.90 |
  24 |  0.06219   110.45 |
  25 |  0.06199   110.10 |
  26 |  0.06149   109.21 |
  27 |  0.06143   109.11 |
  28 |  0.06108   108.48 |
  29 |  0.06102   108.38 |
  30 |  0.06102   108.38 |
  31 |  0.06085   108.07 |
  32 |  0.06069   107.80 |
  33 |  0.06056   107.57 |
  34 |  0.06033   107.16 |
  35 |   0.0603   107.11 |
  36 |  0.06018   106.89 |
  37 |  0.05975   106.13 |
  38 |  0.05973   106.09 |
  39 |  0.05961   105.88 |
  40 |  0.05947   105.62 |
  41 |  0.05937   105.44 |
  42 |  0.05924   105.22 |
  43 |  0.05909   104.95 |
  44 |  0.05904   104.87 |
  45 |  0.05896   104.72 |
  46 |  0.05884   104.51 |
  47 |   0.0587   104.27 |
  48 |  0.05863   104.14 |
  49 |  0.05841   103.74 |
  50 |  0.05838   103.70 |
  51 |  0.05843   103.78 |
  52 |  0.05827   103.50 |
  53 |  0.05811   103.21 |
  54 |  0.05786   102.77 |
  55 |  0.05793   102.88 |
  56 |   0.0578   102.67 |
  57 |  0.05775   102.58 |
  58 |  0.05776   102.59 |
  59 |   0.0578   102.67 |
  60 |  0.05789   102.82 |
  61 |  0.05787   102.79 |
  62 |  0.05785   102.74 |
  63 |   0.0578   102.66 |
  64 |  0.05764   102.38 |
  65 |  0.05763   102.35 |
  66 |  0.05755   102.22 |
  67 |  0.05741   101.98 |
  68 |  0.05742   101.99 |
  69 |  0.05736   101.88 |
  70 |  0.05734   101.85 |
  71 |   0.0574   101.96 |
  72 |  0.05732   101.82 |
  73 |  0.05729   101.76 |
  74 |  0.05732   101.80 |
  75 |  0.05728   101.73 |
  76 |   0.0573   101.78 |
  77 |   0.0574   101.95 |
  78 |  0.05731   101.80 |
  79 |  0.05728   101.74 |
  80 |  0.05716   101.52 |
  81 |  0.05717   101.54 |
  82 |  0.05719   101.57 |
  83 |  0.05723   101.65 |
  84 |  0.05723   101.65 |
  85 |  0.05723   101.64 |
  86 |   0.0572   101.60 |
  87 |  0.05717   101.54 |
  88 |  0.05716   101.53 |
  89 |  0.05715   101.51 |
  90 |  0.05721   101.61 |
  91 |   0.0572   101.60 |
  92 |  0.05724   101.67 |
  93 |  0.05725   101.68 |
  94 |  0.05725   101.69 |
  95 |  0.05726   101.70 |
  96 |  0.05728   101.74 |
  97 |  0.05723   101.65 |
  98 |  0.05722   101.64 |
  99 |   0.0572   101.59 |
 100 |  0.05718   101.56 |
[1] "Random Forest variable coefficients"
                      %IncMSE IncNodePurity
graph0           1.436895e-03  4.848190e-01
graph1           8.113240e-03  1.293465e+00
graph2           1.270446e-03  7.374398e-01
graph3           5.452512e-03  1.209782e+00
graph4           4.749985e-03  8.760662e-01
graph5           3.081393e-03  1.336386e+00
graph6           2.217492e-03  1.036720e+00
graph7           4.328930e-03  1.154476e+00
graph8           1.870920e-03  3.418448e-01
graph9           3.098620e-03  1.106828e+00
graph10          8.878706e-03  2.104584e+00
graph11          7.173027e-03  1.502676e+00
graph12          2.551451e-03  1.108923e+00
graph13          4.489247e-03  1.082558e+00
graph14          2.954297e-03  1.304277e+00
graph15          5.851975e-03  1.354647e+00
graph16          6.598194e-03  1.349133e+00
graph17          8.764478e-03  1.603512e+00
graph18          1.523431e-03  9.773603e-01
graph19          9.477849e-03  1.247174e+00
graph20          6.768776e-03  1.983608e+00
graph21          5.425471e-03  1.638018e+00
graph22          8.853185e-03  1.762574e+00
graph23          1.507933e-02  2.506848e+00
graph24          5.767003e-03  1.410192e+00
graph25          4.526664e-03  2.233412e+00
graph26          8.896286e-03  1.728785e+00
graph27          2.161170e-03  8.271307e-01
graph28          2.701225e-03  7.812167e-01
graph29          3.443768e-04  3.886821e-01
orbit0           3.655183e-04  6.371719e-01
orbit1           6.447208e-03  1.366088e+00
orbit2           2.145676e-03  1.108434e+00
orbit3           1.103754e-03  7.854355e-01
orbit4           4.438982e-03  1.139480e+00
orbit5           2.968666e-03  1.054214e+00
orbit6           3.529112e-03  1.234719e+00
orbit7           2.447468e-03  1.467065e+00
orbit8           4.775716e-03  1.243560e+00
orbit9           3.122024e-03  1.522519e+00
orbit10          2.860634e-03  8.908414e-01
orbit11          4.013381e-03  1.049994e+00
orbit12          4.521690e-03  1.295708e+00
orbit13          1.491819e-03  8.771859e-01
orbit14          3.713519e-04  3.138814e-01
orbit15          8.077350e-03  1.330198e+00
orbit16          5.906748e-03  1.967510e+00
orbit17          4.417050e-03  1.359467e+00
orbit18          6.106409e-03  3.548613e+00
orbit19          3.693320e-03  1.000273e+00
orbit20          4.868558e-03  1.418511e+00
orbit21          5.214848e-03  1.675141e+00
orbit22          3.898040e-03  1.249602e+00
orbit23          3.132144e-03  1.311932e+00
orbit24          7.479743e-03  1.813235e+00
orbit25          6.093854e-03  1.195340e+00
orbit26          2.889627e-03  1.030164e+00
orbit27          1.868161e-02  2.918919e+00
orbit28          3.707172e-03  1.396662e+00
orbit29          5.655265e-03  1.446160e+00
orbit30          6.124727e-03  1.703806e+00
orbit31          5.103241e-03  1.173210e+00
orbit32          4.902194e-03  1.430706e+00
orbit33          5.328032e-03  1.460733e+00
orbit34          5.617433e-03  1.284731e+00
orbit35          4.169669e-03  1.531458e+00
orbit36          4.752442e-03  2.334127e+00
orbit37          4.390648e-03  1.548251e+00
orbit38          4.849304e-03  1.271369e+00
orbit39          9.681560e-03  1.920594e+00
orbit40          3.862639e-03  1.286247e+00
orbit41          2.069670e-03  1.498371e+00
orbit42          1.620325e-03  9.575493e-01
orbit43          3.403286e-03  1.297468e+00
orbit44          4.977896e-03  1.669422e+00
orbit45          2.190727e-02  3.449416e+00
orbit46          8.754442e-03  1.563333e+00
orbit47          9.938003e-03  1.735297e+00
orbit48          3.736315e-03  1.336828e+00
orbit49          4.642433e-03  2.127250e+00
orbit50          3.583615e-03  1.787002e+00
orbit51          4.369474e-03  2.427742e+00
orbit52          4.552774e-03  1.614551e+00
orbit53          3.473910e-03  1.193161e+00
orbit54          7.601061e-03  1.388535e+00
orbit55          1.919512e-03  1.353116e+00
orbit56          2.557920e-02  3.762144e+00
orbit57          4.581449e-03  9.699834e-01
orbit58          2.738047e-03  9.265001e-01
orbit59          7.306951e-03  1.588110e+00
orbit60          2.123341e-03  1.036656e+00
orbit61          1.142884e-03  7.875415e-01
orbit62          3.477049e-03  2.292599e+00
orbit63          2.286518e-03  1.535199e+00
orbit64          2.524389e-03  1.211106e+00
orbit65          6.416028e-03  2.030387e+00
orbit66          2.252763e-03  7.436597e-01
orbit67          1.489251e-03  5.972133e-01
orbit68          1.692509e-03  1.172971e+00
orbit69          1.877218e-03  8.863774e-01
orbit70          1.157481e-03  1.036478e+00
orbit71          1.327761e-03  6.132825e-01
orbit72          3.006694e-04  1.771172e-01
AP               1.351059e-05  1.036509e-01
bet              3.087122e-03  3.130485e+00
ecc              5.067864e-05  1.129785e-01
eccrad           1.128083e-04  1.550420e-01
close            3.085975e-03  1.032930e+00
constraint       3.648439e-03  2.197505e+00
coreness         1.510525e-03  8.792656e-01
knn              5.128953e-03  1.869576e+00
hubscore         3.235467e-03  1.110714e+00
pagerank         1.352591e-03  2.896317e+00
trans            4.710860e-03  2.005597e+00
evcent           2.839324e-03  8.532759e-01
first            4.004559e-04  3.560844e-01
upto_second      3.856148e-03  1.146427e+00
upto_third       3.357352e-03  8.347870e-01
upto_fourth      3.123594e-03  9.211381e-01
upto_fifth       5.598669e-03  1.775148e+00
upto_sixth       6.087369e-04  8.841492e-01
second           2.032395e-03  8.352254e-01
third            1.151279e-02  3.805969e+00
fourth           4.571612e-03  1.573678e+00
fifth            2.565607e-03  1.307115e+00
sixth            4.536110e-03  1.889698e+00
ratio1           2.894311e-03  1.494090e+00
ratio2           5.209780e-03  1.899370e+00
ratio3           4.059046e-03  1.481867e+00
ratio4           9.965878e-03  3.692988e+00
ratio5           2.223513e-03  4.234412e+00
ratio6           4.174558e-03  1.890581e+00
selfinter        1.562523e-04  3.143993e-01
walktrap_vertex  1.022071e-03  2.914464e+00
bigcom1          1.900770e-05  2.596249e-01
bigcom2          0.000000e+00  0.000000e+00
bigcom3          1.174886e-04  4.563208e-01
bigcom4          2.117055e-04  1.753214e-01
bigcom6          0.000000e+00  2.220446e-18
bigcom8          4.907693e-05  2.172216e-01
bigcom9          0.000000e+00  1.353084e-18
bigcom11         0.000000e+00  0.000000e+00
bigcom13         2.040634e-05  1.385218e-01
bigcom15         0.000000e+00  5.551115e-19
bigcom16         0.000000e+00  1.387779e-19
bigcom21        -2.938789e-05  1.906618e-01
bigcom22        -6.574622e-07  3.214286e-03
bigcom24         5.142085e-05  6.066645e-01
bigcom26         8.950037e-06  1.547927e-01
bigcom28        -9.949268e-06  4.178977e-01
bigcom30        -2.203053e-05  1.643673e-01
bigcom31         0.000000e+00  0.000000e+00
bigcom32        -1.014664e-04  1.817679e-01
bigcom33         0.000000e+00  0.000000e+00
bigcom34         0.000000e+00  0.000000e+00
bigcom36         0.000000e+00  0.000000e+00
bigcom37         0.000000e+00  0.000000e+00
bigcom38         0.000000e+00  0.000000e+00
bigcom39        -7.998533e-05  2.271454e-01
bigcom40         5.775760e-03  1.474522e+00
bigcom43         0.000000e+00  0.000000e+00
bigcom44         0.000000e+00  3.816392e-19
bigcom46         0.000000e+00  1.387779e-19
bigcom47         0.000000e+00  0.000000e+00
bigcom49         0.000000e+00  0.000000e+00
bigcom50        -2.010368e-05  6.380860e-01
bigcom51         0.000000e+00  0.000000e+00
bigcom52         0.000000e+00  0.000000e+00
bigcom54         0.000000e+00  0.000000e+00
bigcom56        -1.177571e-05  1.821213e-01
bigcom62         0.000000e+00  0.000000e+00
bigcom66         0.000000e+00  1.387779e-19
bigcom68         0.000000e+00  0.000000e+00
bigcom69         0.000000e+00  6.938894e-20
bigcom71         0.000000e+00  0.000000e+00
bigcom72         0.000000e+00  0.000000e+00
bigcom73         0.000000e+00  2.220446e-18
bigcom74         0.000000e+00  0.000000e+00
bigcom75         0.000000e+00  2.220446e-18
bigcom76         0.000000e+00  0.000000e+00
bigcom77         0.000000e+00  1.110223e-17
bigcom79         0.000000e+00  0.000000e+00
bigcom80         0.000000e+00  0.000000e+00
bigcom82        -2.231171e-05  5.007854e-01
bigcom83         0.000000e+00  0.000000e+00
bigcom84         0.000000e+00  1.387779e-19
bigcom85         0.000000e+00  0.000000e+00
bigcom87         0.000000e+00  0.000000e+00
bigcom89         0.000000e+00  6.938894e-20
bigcom91         0.000000e+00  2.081668e-19
bigcom92         0.000000e+00  5.898060e-19
bigcom93         0.000000e+00  0.000000e+00
bigcom96         0.000000e+00  0.000000e+00
bigcom97         0.000000e+00  0.000000e+00
bigcom98         0.000000e+00  2.220446e-18
bigcom99         0.000000e+00  0.000000e+00
bigcom101        0.000000e+00  0.000000e+00
bigcom104        0.000000e+00  5.551115e-19
bigcom106        0.000000e+00  0.000000e+00
bigcom109        0.000000e+00  0.000000e+00
bigcom113        0.000000e+00  0.000000e+00
bigcom116        0.000000e+00  3.387748e-02
bigcom120        0.000000e+00  0.000000e+00
bigcom123        0.000000e+00  5.551115e-19
bigcom126        0.000000e+00  0.000000e+00
bigcom127       -1.823787e-05  1.651094e-01
bigcom137        0.000000e+00  6.938894e-19
bigcom139        0.000000e+00  0.000000e+00
bigcom140        0.000000e+00  0.000000e+00
bigcom143        0.000000e+00  0.000000e+00
bigcom145        0.000000e+00  0.000000e+00
bigcom146        0.000000e+00  0.000000e+00
bigcom147       -1.765402e-05  1.608799e-02
bigcom149        0.000000e+00  4.440892e-18
bigcom153        0.000000e+00  0.000000e+00
bigcom154        0.000000e+00  0.000000e+00
bigcom156        0.000000e+00  0.000000e+00
bigcom157        0.000000e+00  0.000000e+00
bigcom158        0.000000e+00  0.000000e+00
bigcom160        0.000000e+00  2.220446e-18
bigcom161        0.000000e+00  5.551115e-19
bigcom162        0.000000e+00  2.775558e-18
bigcom164        0.000000e+00  0.000000e+00
bigcom166        0.000000e+00  6.938894e-20
bigcom167       -7.878049e-05  7.119164e-01
bigcom171        0.000000e+00  9.000000e-03
bigcom173        0.000000e+00  0.000000e+00
bigcom175        0.000000e+00  0.000000e+00
bigcom176        0.000000e+00  0.000000e+00
bigcom177        0.000000e+00  0.000000e+00
bigcom178        0.000000e+00  0.000000e+00
bigcom180        0.000000e+00  8.905879e-01
bigcom181        0.000000e+00  6.938894e-19
bigcom184        0.000000e+00  4.163336e-19
bigcom186        0.000000e+00  3.469447e-19
bigcom187        0.000000e+00  4.440892e-18
bigcom189        0.000000e+00  0.000000e+00
bigcom194        0.000000e+00  0.000000e+00
bigcom195        0.000000e+00  0.000000e+00
bigcom196        0.000000e+00  0.000000e+00
bigcom204        0.000000e+00  0.000000e+00
bigcom205        0.000000e+00  0.000000e+00
bigcom212        0.000000e+00  0.000000e+00
bigcom214        0.000000e+00  0.000000e+00
bigcom222        0.000000e+00  0.000000e+00
bigcom223        0.000000e+00  0.000000e+00
bigcom226        0.000000e+00  0.000000e+00
bigcom227        0.000000e+00  5.551115e-19
bigcom229        0.000000e+00  0.000000e+00
bigcom233        0.000000e+00  0.000000e+00
bigcom236        0.000000e+00  0.000000e+00
bigcom237        0.000000e+00  0.000000e+00
bigcom246        5.438545e-05  1.127657e+00
bigcom248       -6.319108e-06  6.123858e-01
bigcom249        3.386090e-05  2.183143e-01
bigcom250        0.000000e+00  2.220446e-18
bigcom254        0.000000e+00  0.000000e+00
bigcom266        0.000000e+00  2.220446e-18
bigcom269        0.000000e+00  0.000000e+00
bigcom272        0.000000e+00  0.000000e+00
bigcom274        0.000000e+00  2.775558e-19
bigcom281        0.000000e+00  6.938894e-19
bigcom291        0.000000e+00  0.000000e+00
bigcom292        0.000000e+00  2.220446e-18
bigcom295        0.000000e+00  0.000000e+00
bigcom299        0.000000e+00  0.000000e+00
bigcom301        0.000000e+00  0.000000e+00
bigcom306        0.000000e+00  0.000000e+00
bigcom309        0.000000e+00  0.000000e+00
bigcom314        0.000000e+00  1.387779e-19
bigcom321        0.000000e+00  0.000000e+00
bigcom341        0.000000e+00  0.000000e+00
bigcom350        0.000000e+00  0.000000e+00
bigcom353        0.000000e+00  5.551115e-19
bigcom359        0.000000e+00  0.000000e+00
bigcom363        0.000000e+00  0.000000e+00
bigcom365        0.000000e+00  0.000000e+00
bigcom385        0.000000e+00  0.000000e+00
bigcom386        0.000000e+00  2.220446e-18
bigcom408        7.616666e-05  1.058163e+00
bigcom412        9.374527e-05  9.714762e-01
bigcom480        0.000000e+00  0.000000e+00
spin_vertex      1.147929e-03  2.596354e+00
membership_s1    1.980912e-04  1.629462e-01
membership_s3    0.000000e+00  1.040834e-19
membership_s4    4.859512e-03  2.280760e+00
membership_s5    3.321870e-05  1.973908e-01
membership_s6    4.531368e-05  2.446563e-01
membership_s7    6.179973e-05  3.205736e-01
membership_s8    0.000000e+00  0.000000e+00
membership_s9    0.000000e+00  6.661338e-18
membership_s11   0.000000e+00  0.000000e+00
membership_s12  -2.601764e-05  4.529443e-01
membership_s14   0.000000e+00  0.000000e+00
membership_s15   7.142841e-05  1.145996e-01
membership_s16  -1.458934e-05  3.888899e-01
membership_s17   0.000000e+00  0.000000e+00
membership_s18  -1.947357e-06  6.956359e-02
membership_s20   0.000000e+00  0.000000e+00
membership_s21  -6.786257e-05  1.943948e-01
membership_s22   0.000000e+00  0.000000e+00
membership_s24   0.000000e+00  0.000000e+00
membership_s25   0.000000e+00  1.387779e-19
membership_s26   0.000000e+00  0.000000e+00
membership_s27   1.242936e-04  1.546521e-01
membership_s28   0.000000e+00  0.000000e+00
membership_s30   2.199548e-04  1.594788e-01
membership_s31   4.010950e-05  7.356170e-02
membership_s32   4.201019e-04  8.044407e-01
membership_s33   0.000000e+00  2.220446e-18
membership_s36   6.466890e-05  5.580311e-02
membership_s37   3.892187e-05  3.342765e-01
V1               5.734318e-03  3.805666e+00
V2               2.373472e-03  3.827309e+00
pdi              1.551566e-05  2.151621e-01
adhesion         4.616258e-03  2.720083e+00
cohesion         4.388627e-03  2.835599e+00
inner            1.552795e-03  2.697309e+00
outer            1.398890e-03  3.321638e+00
ioratio          5.004073e-03  3.183647e+00
comsize          2.827107e-03  4.226882e+00
[1] "Dataset: med_C Model GLM, run: 4 of 10 2015-06-22 18:33:39"
[1] "glmnet variable coefficients"
                         [,1]          [,2]
(Intercept)     -2.753523e+00 -1.117344e+02
graph0           3.765339e-39  1.008476e-03
graph1           1.567366e-41  7.529589e-06
graph2           1.601123e-39  1.148612e-03
graph3           6.741524e-43  9.360435e-08
graph4          -5.449893e-45 -8.963429e-09
graph5           4.446853e-41 -4.298772e-05
graph6           3.796705e-42  1.218958e-06
graph7           9.769945e-41  2.263416e-05
graph8           3.707649e-40 -4.110259e-04
graph9           1.171414e-44  2.330970e-09
graph10          3.242478e-46 -1.154811e-11
graph11         -1.388888e-47 -2.068090e-11
graph12          3.682939e-44  1.655286e-08
graph13          1.578846e-43  9.786174e-09
graph14         -3.702530e-47 -4.223959e-09
graph15          4.927413e-42  1.732220e-06
graph16          7.024052e-44 -3.161919e-08
graph17          1.217489e-43 -1.032177e-07
graph18          2.711395e-42 -2.134821e-07
graph19          9.698178e-43  2.913951e-07
graph20          7.143240e-43 -9.678080e-07
graph21          4.180392e-42  1.501504e-06
graph22          3.790901e-42 -1.428953e-06
graph23          4.006352e-42  1.757528e-06
graph24          6.661031e-42 -2.720441e-06
graph25          2.728992e-41  2.419010e-05
graph26          2.130227e-41  5.723267e-06
graph27          9.125355e-41 -1.545752e-04
graph28          6.857112e-41  8.696858e-05
graph29         -4.166397e-41 -1.436553e-03
orbit0           3.765339e-39  1.029566e-03
orbit1           1.492453e-41  7.816715e-06
orbit2           2.385046e-40  5.637277e-05
orbit3           1.601123e-39  1.160216e-03
orbit4           1.101748e-42  7.648669e-08
orbit5           1.280791e-42  4.822319e-07
orbit6          -5.474710e-45 -9.042028e-09
orbit7           2.748424e-41  1.110859e-05
orbit8           4.446853e-41 -4.253964e-05
orbit9           1.196649e-41  4.067898e-06
orbit10          4.505311e-42  1.474192e-06
orbit11          1.334721e-40  2.266558e-05
orbit12          1.133091e-40  1.861140e-05
orbit13          3.679059e-40  2.420123e-04
orbit14          3.707649e-40 -4.117234e-04
orbit15          2.410654e-44  9.592126e-09
orbit16          4.890197e-44 -1.138962e-08
orbit17          2.267339e-44  1.831982e-09
orbit18          5.709293e-45  2.129948e-09
orbit19          1.642923e-46 -3.246126e-10
orbit20          3.136979e-46  7.499225e-10
orbit21          1.306328e-43  3.449455e-08
orbit22         -1.388913e-47 -2.093669e-11
orbit23          4.340364e-42  2.189160e-06
orbit24          7.431172e-44  2.879404e-08
orbit25          4.180224e-44  3.699270e-08
orbit26          3.651568e-43 -1.962438e-07
orbit27          7.082770e-43  4.801449e-07
orbit28          8.444392e-43 -3.494565e-07
orbit29          2.360623e-43  1.236600e-08
orbit30          1.251996e-42 -2.760771e-06
orbit31         -2.301072e-46 -3.698983e-09
orbit32          8.533217e-47 -1.030563e-08
orbit33          1.708307e-41  9.346793e-06
orbit34          4.927413e-42  1.914584e-06
orbit35          2.755054e-43 -1.177569e-07
orbit36          9.435669e-43 -4.567496e-07
orbit37          7.156776e-44 -2.453852e-08
orbit38          3.439032e-42  8.271957e-07
orbit39          5.727097e-43  3.497406e-08
orbit40          1.319372e-43 -1.817280e-07
orbit41          1.146592e-42 -4.944920e-07
orbit42          4.138480e-41 -8.287569e-06
orbit43          2.719020e-42 -7.330481e-08
orbit44          2.840056e-40 -6.566667e-05
orbit45          2.988922e-42  1.967367e-06
orbit46          2.200084e-42 -2.818166e-07
orbit47          1.164041e-41  8.125252e-06
orbit48          1.894172e-42  9.646105e-07
orbit49          7.230723e-43 -8.201425e-07
orbit50          1.676086e-41 -5.550148e-05
orbit51          8.517003e-42  4.637290e-06
orbit52          9.996012e-42  1.007530e-06
orbit53          1.873714e-41  8.607010e-06
orbit54          3.777039e-42 -1.420793e-06
orbit55          1.648833e-40  1.700666e-04
orbit56          1.546403e-41  1.258679e-05
orbit57          2.900817e-42  6.426680e-08
orbit58          6.866762e-41 -1.054852e-04
orbit59          9.237950e-42 -3.156920e-06
orbit60          2.040945e-41 -1.360158e-05
orbit61          2.196897e-40  2.509862e-04
orbit62          7.825149e-41  1.191641e-04
orbit63          8.033245e-41  8.666599e-05
orbit64          4.422544e-41 -2.062545e-05
orbit65          6.289562e-41  5.608760e-05
orbit66          2.628397e-41 -1.936827e-05
orbit67          9.800012e-41 -5.151215e-05
orbit68          9.702821e-41 -1.679070e-04
orbit69          5.983395e-40 -5.585326e-04
orbit70          9.862343e-41  1.312151e-04
orbit71          1.149764e-40  1.109684e-04
orbit72         -4.166397e-41 -1.437282e-03
AP              -1.615056e-38 -6.921095e-02
bet              3.943209e-43  6.193504e-07
ecc             -1.022790e-39  1.286454e-02
eccrad          -6.136739e-39  7.700331e-02
close            9.924266e-37  5.573104e-01
constraint      -4.809518e-37 -2.392841e-01
coreness         7.112484e-39  3.312977e-03
knn             -2.297091e-41 -2.595846e-04
hubscore         2.575028e-36  7.752596e-01
pagerank        -9.095436e-37 -1.107587e+01
trans            4.982340e-38  1.304709e-03
evcent           2.560759e-36  8.322461e-01
first            3.765339e-39  1.039330e-03
upto_second      1.204890e-41  1.029619e-05
upto_third       1.179123e-41  5.915885e-06
upto_fourth      4.008563e-41  3.246476e-05
upto_fifth       4.739731e-40  5.454688e-04
upto_sixth       5.412094e-39  7.460320e-03
second           1.188340e-41  9.952245e-06
third            1.879031e-41  7.857247e-06
fourth          -1.455151e-41 -6.319889e-06
fifth           -4.339408e-41 -3.396681e-05
sixth           -5.061696e-40 -5.654685e-04
ratio1          -6.592118e-41 -2.834938e-04
ratio2          -1.297145e-39 -1.035972e-03
ratio3          -1.399598e-38 -1.836224e-02
ratio4          -2.708764e-37 -1.212077e-01
ratio5           1.133471e-36 -2.497158e-01
ratio6          -3.477711e-39 -1.324525e-03
selfinter        2.356652e-38  6.616969e-02
walktrap_vertex  2.858763e-39 -5.294785e-02
bigcom1         -3.268798e-38 -6.971162e-02
bigcom2         -6.055814e-38 -3.309615e-01
bigcom3         -4.876361e-39  1.462899e-01
bigcom4         -7.109453e-39  8.600022e-03
bigcom6         -6.053203e-38 -3.432710e-01
bigcom8         -1.837467e-38 -4.605938e-03
bigcom9         -6.074153e-38 -2.882348e-01
bigcom11        -6.064969e-38 -2.846178e-01
bigcom13         1.169243e-38  3.280977e-01
bigcom15        -6.064969e-38 -3.775051e-01
bigcom16        -6.058427e-38 -3.141690e-01
bigcom21        -3.009775e-38 -1.679248e-01
bigcom22        -5.126811e-38 -4.020596e-01
bigcom24         1.921980e-37  7.335227e-01
bigcom26        -4.533512e-38 -2.016241e-01
bigcom28         6.582627e-38  2.291021e-01
bigcom30         1.626110e-38  8.030985e-02
bigcom31        -6.051898e-38 -2.187657e-01
bigcom32         8.393381e-38  7.364223e-01
bigcom33        -6.051898e-38 -3.571267e-01
bigcom34        -6.050594e-38 -2.752279e-01
bigcom36        -6.055814e-38 -3.541747e-01
bigcom37        -6.051898e-38 -2.412764e-01
bigcom38        -6.051898e-38 -4.505412e-01
bigcom39         3.586946e-38  3.739948e-01
bigcom40         8.611388e-38  2.060979e-01
bigcom43        -6.057120e-38 -2.963628e-01
bigcom44        -4.951606e-38 -1.418737e-01
bigcom46        -6.064969e-38 -2.229960e-01
bigcom47        -6.059734e-38 -2.580633e-01
bigcom49        -6.058427e-38 -4.163273e-01
bigcom50         4.447492e-37  1.258779e+00
bigcom51        -6.051898e-38 -2.480464e-01
bigcom52        -6.053203e-38 -3.577827e-01
bigcom54        -6.050594e-38 -2.114284e-01
bigcom56         1.725549e-38  1.966894e-01
bigcom62        -6.051898e-38 -2.735636e-01
bigcom66        -6.050594e-38 -2.374527e-01
bigcom68        -6.053203e-38 -3.161614e-01
bigcom69        -6.061042e-38 -2.763211e-01
bigcom71        -6.050594e-38 -2.070785e-01
bigcom72         0.000000e+00  0.000000e+00
bigcom73        -6.068902e-38 -2.539203e-01
bigcom74        -6.062351e-38 -3.563242e-01
bigcom75        -6.053203e-38 -2.157811e-01
bigcom76        -6.057120e-38 -3.157079e-01
bigcom77        -6.057120e-38 -3.991740e-01
bigcom79        -6.051898e-38 -3.448981e-01
bigcom80        -6.057120e-38 -1.979972e-01
bigcom82         2.763860e-37  9.889468e-01
bigcom83        -6.051898e-38 -1.926114e-01
bigcom84        -6.057120e-38 -4.109701e-01
bigcom85        -6.051898e-38 -3.341658e-01
bigcom87        -6.057120e-38 -3.018695e-01
bigcom89        -6.050594e-38 -1.923656e-01
bigcom91        -6.059734e-38 -4.536074e-01
bigcom92        -6.075467e-38 -2.830714e-01
bigcom93        -6.050594e-38 -2.152144e-01
bigcom96        -6.051898e-38 -3.146609e-01
bigcom97        -6.055814e-38 -3.482090e-01
bigcom98        -6.050594e-38 -4.218747e-01
bigcom99         0.000000e+00  0.000000e+00
bigcom101       -6.067590e-38 -2.474790e-01
bigcom104       -6.051898e-38 -4.355994e-01
bigcom106       -6.051898e-38 -2.039174e-01
bigcom109       -6.051898e-38 -3.937981e-01
bigcom113       -6.051898e-38 -3.443286e-01
bigcom116       -2.912805e-38  1.154694e-01
bigcom120       -6.053203e-38 -5.352237e-02
bigcom123       -6.051898e-38 -2.863952e-01
bigcom126       -6.051898e-38 -1.932189e-01
bigcom127        1.079969e-37  2.612409e-01
bigcom137       -6.055814e-38 -4.167972e-01
bigcom139       -6.053203e-38 -2.945259e-01
bigcom140       -6.053203e-38 -2.511748e-01
bigcom143       -6.050594e-38 -7.369339e-02
bigcom145       -6.053203e-38 -3.292174e-01
bigcom146       -6.051898e-38 -2.690562e-01
bigcom147        2.647530e-39  1.558095e-01
bigcom149       -6.054508e-38 -2.961715e-01
bigcom153       -6.059734e-38 -2.394629e-01
bigcom154       -6.050594e-38 -2.494034e-01
bigcom156       -6.054508e-38 -2.406810e-01
bigcom157       -6.067590e-38 -1.859929e-01
bigcom158       -6.051898e-38 -2.941443e-01
bigcom160       -6.050594e-38 -2.710643e-01
bigcom161       -6.053203e-38 -3.283651e-01
bigcom162       -6.051898e-38 -2.901428e-01
bigcom164       -6.050594e-38 -5.695975e-01
bigcom166       -6.057120e-38 -4.339794e-01
bigcom167        1.234544e-37  7.274581e-01
bigcom171       -6.062351e-38 -4.183757e-01
bigcom173       -6.051898e-38 -2.818073e-01
bigcom175       -6.051898e-38 -2.369354e-01
bigcom176       -6.050594e-38 -3.610215e-01
bigcom177       -6.051898e-38 -3.372767e-01
bigcom178       -6.050594e-38 -3.863654e-01
bigcom180        9.498127e-37  2.614677e+00
bigcom181       -6.061042e-38 -3.836606e-01
bigcom184       -6.053203e-38 -3.756541e-01
bigcom186       -6.051898e-38 -3.596705e-01
bigcom187       -6.051898e-38 -4.015246e-01
bigcom189       -6.055814e-38 -3.294250e-01
bigcom194       -6.053203e-38 -3.988978e-01
bigcom195        0.000000e+00  0.000000e+00
bigcom196       -6.053203e-38 -3.567783e-01
bigcom204        0.000000e+00  0.000000e+00
bigcom205       -6.051898e-38 -3.141351e-01
bigcom212       -6.051898e-38 -3.303464e-01
bigcom214       -6.050594e-38 -2.911429e-01
bigcom222       -6.051898e-38 -2.455440e-01
bigcom223       -6.055814e-38 -3.922470e-01
bigcom226       -6.053203e-38 -4.149571e-01
bigcom227       -6.053203e-38 -2.947505e-01
bigcom229       -6.050594e-38 -2.069595e-01
bigcom233       -6.051898e-38 -1.670278e-01
bigcom236       -6.050594e-38 -2.390960e-01
bigcom237       -6.054508e-38 -3.515616e-01
bigcom246        2.767440e-37  1.089836e+00
bigcom248        1.418328e-37  5.164802e-01
bigcom249        1.921980e-37  9.765967e-01
bigcom250       -6.064969e-38 -2.860332e-01
bigcom254       -6.051898e-38 -4.514706e-01
bigcom266       -6.053203e-38 -3.336416e-01
bigcom269        0.000000e+00  0.000000e+00
bigcom272       -6.050594e-38 -2.061310e-01
bigcom274       -6.083364e-38 -3.638429e-01
bigcom281       -6.055814e-38 -2.508546e-01
bigcom291       -6.055814e-38 -2.794864e-01
bigcom292       -6.051898e-38 -2.819812e-01
bigcom295       -6.055814e-38 -2.052947e-01
bigcom299       -6.050594e-38 -3.874262e-01
bigcom301       -6.059734e-38 -2.975466e-01
bigcom306       -6.050594e-38 -2.040735e-01
bigcom309       -6.050594e-38 -2.164844e-01
bigcom314       -6.054508e-38 -2.435940e-01
bigcom321       -6.050594e-38 -4.224743e-01
bigcom341       -6.051898e-38 -2.571921e-01
bigcom350       -6.053203e-38 -3.338163e-01
bigcom353       -6.051898e-38 -3.240095e-01
bigcom359       -6.051898e-38 -3.960323e-01
bigcom363       -6.050594e-38 -2.305923e-01
bigcom365       -6.054508e-38 -2.683034e-01
bigcom385       -6.050594e-38 -3.268656e-01
bigcom386       -6.053203e-38 -1.977823e-01
bigcom408        6.133041e-37  1.833368e+00
bigcom412        9.500174e-37  2.221355e+00
bigcom480        0.000000e+00  0.000000e+00
spin_vertex     -1.805855e-39 -2.358116e-02
membership_s1   -3.118596e-38 -1.574391e-01
membership_s3   -6.050594e-38 -7.268916e-03
membership_s4    8.996299e-38  2.002952e-01
membership_s5   -1.879614e-38 -1.063136e-01
membership_s6   -3.683225e-38 -1.138341e-01
membership_s7   -9.439061e-39  1.075924e-02
membership_s8   -6.051898e-38 -2.408955e-01
membership_s9   -6.053203e-38 -2.318165e-01
membership_s11  -6.050594e-38 -2.341254e-01
membership_s12   1.079969e-37  6.643061e-01
membership_s14  -6.054508e-38 -2.905267e-01
membership_s15   5.437124e-39  1.209340e-01
membership_s16   1.416799e-37  6.190826e-01
membership_s17  -6.050594e-38 -1.928470e-01
membership_s18  -3.734815e-38 -4.834010e-02
membership_s20  -6.050594e-38 -3.879718e-01
membership_s21  -3.187320e-38 -4.555780e-02
membership_s22  -6.066280e-38 -2.156691e-01
membership_s24  -6.070214e-38 -2.625444e-01
membership_s25  -6.071526e-38 -2.259340e-01
membership_s26   0.000000e+00  0.000000e+00
membership_s27  -2.632321e-38 -8.985505e-02
membership_s28  -6.051898e-38 -2.366880e-01
membership_s30   1.216934e-38  3.003492e-02
membership_s31  -2.992337e-38 -7.337729e-02
membership_s32   2.802626e-39  1.426469e-01
membership_s33  -6.050594e-38 -1.722466e-01
membership_s36  -4.041258e-38 -5.624555e-02
membership_s37   3.148367e-38  3.779194e-01
V1               1.242165e-37  3.182274e-01
V2              -1.101490e-38  5.180674e-02
pdi             -7.835523e-35 -2.947500e+02
adhesion        -2.069296e-41 -2.971161e-05
cohesion         4.153996e-41  6.228158e-05
inner            7.579140e-42  7.451195e-06
outer            2.784104e-41  1.600429e-05
ioratio         -3.116245e-37 -3.701665e-01
comsize         -3.201207e-41 -1.163440e-04
[1] "Dataset: med_C Model GBM, run: 5 of 10 2015-06-22 18:34:19"
Iter   TrainDeviance   ValidDeviance   StepSize   Improve
     1        0.4353            -nan     0.0100    0.0003
     2        0.4333            -nan     0.0100    0.0003
     3        0.4312            -nan     0.0100    0.0002
     4        0.4294            -nan     0.0100    0.0002
     5        0.4271            -nan     0.0100    0.0004
     6        0.4250            -nan     0.0100    0.0002
     7        0.4235            -nan     0.0100    0.0001
     8        0.4216            -nan     0.0100    0.0002
     9        0.4198            -nan     0.0100    0.0004
    10        0.4181            -nan     0.0100    0.0001
    20        0.4020            -nan     0.0100    0.0002
    40        0.3786            -nan     0.0100    0.0001
    60        0.3606            -nan     0.0100    0.0001
    80        0.3448            -nan     0.0100   -0.0000
   100        0.3318            -nan     0.0100    0.0001
   120        0.3190            -nan     0.0100   -0.0000
   140        0.3079            -nan     0.0100    0.0000
   160        0.2973            -nan     0.0100   -0.0000
   180        0.2869            -nan     0.0100    0.0000
   200        0.2775            -nan     0.0100   -0.0001
   220        0.2694            -nan     0.0100    0.0000
   240        0.2608            -nan     0.0100   -0.0000
   260        0.2531            -nan     0.0100   -0.0000
   265        0.2513            -nan     0.0100   -0.0000

[1] "GBM variable coefficients"
                            var     rel.inf
third                     third 2.684958072
ratio4                   ratio4 2.283008684
V2                           V2 2.206864453
V1                           V1 2.167152838
orbit18                 orbit18 2.032274935
comsize                 comsize 2.032159159
ratio5                   ratio5 1.964851796
orbit56                 orbit56 1.912852832
walktrap_vertex walktrap_vertex 1.906569882
orbit45                 orbit45 1.791315123
pagerank               pagerank 1.770892706
outer                     outer 1.688376273
membership_s4     membership_s4 1.527837714
bet                         bet 1.443713183
spin_vertex         spin_vertex 1.442556675
orbit62                 orbit62 1.417841600
ioratio                 ioratio 1.408510323
graph25                 graph25 1.357720182
trans                     trans 1.279534008
inner                     inner 1.260693696
orbit65                 orbit65 1.238705190
orbit27                 orbit27 1.206516245
orbit36                 orbit36 1.088781985
graph20                 graph20 1.071328800
orbit33                 orbit33 1.052350291
upto_fifth           upto_fifth 1.002054895
orbit41                 orbit41 0.997772769
graph7                   graph7 0.991870615
orbit51                 orbit51 0.983491343
graph23                 graph23 0.981529660
bigcom40               bigcom40 0.977280364
adhesion               adhesion 0.932965916
orbit52                 orbit52 0.927201509
orbit55                 orbit55 0.900641790
cohesion               cohesion 0.887365575
knn                         knn 0.885363788
orbit30                 orbit30 0.876519926
graph10                 graph10 0.847022701
orbit64                 orbit64 0.846556415
orbit24                 orbit24 0.844701287
orbit20                 orbit20 0.835525537
graph19                 graph19 0.826638184
graph21                 graph21 0.791654309
graph15                 graph15 0.774923467
orbit21                 orbit21 0.763781761
orbit39                 orbit39 0.760958092
graph26                 graph26 0.738663093
orbit32                 orbit32 0.737982923
ratio6                   ratio6 0.729374340
graph14                 graph14 0.709939978
orbit63                 orbit63 0.709024168
orbit46                 orbit46 0.704173906
ratio1                   ratio1 0.701042737
graph5                   graph5 0.692129096
graph1                   graph1 0.672002058
orbit44                 orbit44 0.671481290
orbit40                 orbit40 0.669497490
orbit58                 orbit58 0.663479741
orbit50                 orbit50 0.629001756
bigcom246             bigcom246 0.628265143
orbit4                   orbit4 0.620313004
graph27                 graph27 0.617173926
upto_sixth           upto_sixth 0.613552645
orbit17                 orbit17 0.613233996
orbit9                   orbit9 0.581611582
orbit25                 orbit25 0.579961834
graph11                 graph11 0.578997747
orbit42                 orbit42 0.577925485
graph6                   graph6 0.569919669
graph9                   graph9 0.569636050
graph18                 graph18 0.565256047
orbit47                 orbit47 0.561280373
orbit11                 orbit11 0.556427935
graph24                 graph24 0.553526236
orbit59                 orbit59 0.551886807
orbit37                 orbit37 0.549158504
orbit15                 orbit15 0.547688782
graph22                 graph22 0.531821465
orbit57                 orbit57 0.521601865
orbit12                 orbit12 0.521302692
constraint           constraint 0.518315945
fourth                   fourth 0.506358553
orbit66                 orbit66 0.496773691
graph4                   graph4 0.488952679
orbit29                 orbit29 0.487756115
orbit16                 orbit16 0.481411121
orbit26                 orbit26 0.470966491
orbit23                 orbit23 0.463801010
graph17                 graph17 0.456377851
ratio2                   ratio2 0.454592715
orbit31                 orbit31 0.454245467
orbit28                 orbit28 0.440975476
orbit53                 orbit53 0.439786164
orbit38                 orbit38 0.431849537
graph13                 graph13 0.426821563
orbit48                 orbit48 0.426817883
orbit2                   orbit2 0.423215251
ratio3                   ratio3 0.423154239
graph12                 graph12 0.422391625
orbit49                 orbit49 0.414565066
orbit13                 orbit13 0.412968648
orbit35                 orbit35 0.410467142
graph16                 graph16 0.408916435
membership_s32   membership_s32 0.405874889
graph3                   graph3 0.405295521
orbit67                 orbit67 0.342713155
orbit1                   orbit1 0.341889827
sixth                     sixth 0.330341019
orbit61                 orbit61 0.319426537
selfinter             selfinter 0.298913037
upto_fourth         upto_fourth 0.296939318
orbit19                 orbit19 0.290876123
close                     close 0.289469365
orbit69                 orbit69 0.280603259
graph28                 graph28 0.275535539
bigcom167             bigcom167 0.265573492
bigcom28               bigcom28 0.260624194
coreness               coreness 0.251350490
orbit60                 orbit60 0.230862316
orbit6                   orbit6 0.223141072
orbit71                 orbit71 0.222354895
fifth                     fifth 0.220527840
orbit10                 orbit10 0.214760416
orbit70                 orbit70 0.213239498
orbit5                   orbit5 0.201065102
hubscore               hubscore 0.195728708
graph8                   graph8 0.195227136
bigcom248             bigcom248 0.189428935
second                   second 0.183670420
orbit54                 orbit54 0.180276357
orbit43                 orbit43 0.179520851
upto_third           upto_third 0.169038311
upto_second         upto_second 0.167949360
bigcom4                 bigcom4 0.162805124
graph2                   graph2 0.155231370
orbit7                   orbit7 0.149864598
orbit68                 orbit68 0.119104118
graph0                   graph0 0.111585731
graph29                 graph29 0.096938515
evcent                   evcent 0.080342099
membership_s30   membership_s30 0.043424882
orbit22                 orbit22 0.022455659
pdi                         pdi 0.019506716
bigcom3                 bigcom3 0.019211592
bigcom30               bigcom30 0.018874647
bigcom1                 bigcom1 0.016197253
membership_s31   membership_s31 0.014858900
membership_s5     membership_s5 0.014737171
membership_s6     membership_s6 0.013491655
AP                           AP 0.010784661
membership_s15   membership_s15 0.009214088
bigcom8                 bigcom8 0.006152660
orbit0                   orbit0 0.000000000
orbit3                   orbit3 0.000000000
orbit8                   orbit8 0.000000000
orbit14                 orbit14 0.000000000
orbit34                 orbit34 0.000000000
orbit72                 orbit72 0.000000000
ecc                         ecc 0.000000000
eccrad                   eccrad 0.000000000
first                     first 0.000000000
bigcom2                 bigcom2 0.000000000
bigcom6                 bigcom6 0.000000000
bigcom9                 bigcom9 0.000000000
bigcom11               bigcom11 0.000000000
bigcom13               bigcom13 0.000000000
bigcom15               bigcom15 0.000000000
bigcom16               bigcom16 0.000000000
bigcom21               bigcom21 0.000000000
bigcom22               bigcom22 0.000000000
bigcom24               bigcom24 0.000000000
bigcom26               bigcom26 0.000000000
bigcom31               bigcom31 0.000000000
bigcom32               bigcom32 0.000000000
bigcom33               bigcom33 0.000000000
bigcom34               bigcom34 0.000000000
bigcom36               bigcom36 0.000000000
bigcom37               bigcom37 0.000000000
bigcom38               bigcom38 0.000000000
bigcom39               bigcom39 0.000000000
bigcom43               bigcom43 0.000000000
bigcom44               bigcom44 0.000000000
bigcom46               bigcom46 0.000000000
bigcom47               bigcom47 0.000000000
bigcom49               bigcom49 0.000000000
bigcom50               bigcom50 0.000000000
bigcom51               bigcom51 0.000000000
bigcom52               bigcom52 0.000000000
bigcom54               bigcom54 0.000000000
bigcom56               bigcom56 0.000000000
bigcom62               bigcom62 0.000000000
bigcom66               bigcom66 0.000000000
bigcom68               bigcom68 0.000000000
bigcom69               bigcom69 0.000000000
bigcom71               bigcom71 0.000000000
bigcom72               bigcom72 0.000000000
bigcom73               bigcom73 0.000000000
bigcom74               bigcom74 0.000000000
bigcom75               bigcom75 0.000000000
bigcom76               bigcom76 0.000000000
bigcom77               bigcom77 0.000000000
bigcom79               bigcom79 0.000000000
bigcom80               bigcom80 0.000000000
bigcom82               bigcom82 0.000000000
bigcom83               bigcom83 0.000000000
bigcom84               bigcom84 0.000000000
bigcom85               bigcom85 0.000000000
bigcom87               bigcom87 0.000000000
bigcom89               bigcom89 0.000000000
bigcom91               bigcom91 0.000000000
bigcom92               bigcom92 0.000000000
bigcom93               bigcom93 0.000000000
bigcom96               bigcom96 0.000000000
bigcom97               bigcom97 0.000000000
bigcom98               bigcom98 0.000000000
bigcom99               bigcom99 0.000000000
bigcom101             bigcom101 0.000000000
bigcom104             bigcom104 0.000000000
bigcom106             bigcom106 0.000000000
bigcom109             bigcom109 0.000000000
bigcom113             bigcom113 0.000000000
bigcom116             bigcom116 0.000000000
bigcom120             bigcom120 0.000000000
bigcom123             bigcom123 0.000000000
bigcom126             bigcom126 0.000000000
bigcom127             bigcom127 0.000000000
bigcom137             bigcom137 0.000000000
bigcom139             bigcom139 0.000000000
bigcom140             bigcom140 0.000000000
bigcom143             bigcom143 0.000000000
bigcom145             bigcom145 0.000000000
bigcom146             bigcom146 0.000000000
bigcom147             bigcom147 0.000000000
bigcom149             bigcom149 0.000000000
bigcom153             bigcom153 0.000000000
bigcom154             bigcom154 0.000000000
bigcom156             bigcom156 0.000000000
bigcom157             bigcom157 0.000000000
bigcom158             bigcom158 0.000000000
bigcom160             bigcom160 0.000000000
bigcom161             bigcom161 0.000000000
bigcom162             bigcom162 0.000000000
bigcom164             bigcom164 0.000000000
bigcom166             bigcom166 0.000000000
bigcom171             bigcom171 0.000000000
bigcom173             bigcom173 0.000000000
bigcom175             bigcom175 0.000000000
bigcom176             bigcom176 0.000000000
bigcom177             bigcom177 0.000000000
bigcom178             bigcom178 0.000000000
bigcom180             bigcom180 0.000000000
bigcom181             bigcom181 0.000000000
bigcom184             bigcom184 0.000000000
bigcom186             bigcom186 0.000000000
bigcom187             bigcom187 0.000000000
bigcom189             bigcom189 0.000000000
bigcom194             bigcom194 0.000000000
bigcom195             bigcom195 0.000000000
bigcom196             bigcom196 0.000000000
bigcom204             bigcom204 0.000000000
bigcom205             bigcom205 0.000000000
bigcom212             bigcom212 0.000000000
bigcom214             bigcom214 0.000000000
bigcom222             bigcom222 0.000000000
bigcom223             bigcom223 0.000000000
bigcom226             bigcom226 0.000000000
bigcom227             bigcom227 0.000000000
bigcom229             bigcom229 0.000000000
bigcom233             bigcom233 0.000000000
bigcom236             bigcom236 0.000000000
bigcom237             bigcom237 0.000000000
bigcom249             bigcom249 0.000000000
bigcom250             bigcom250 0.000000000
bigcom254             bigcom254 0.000000000
bigcom266             bigcom266 0.000000000
bigcom269             bigcom269 0.000000000
bigcom272             bigcom272 0.000000000
bigcom274             bigcom274 0.000000000
bigcom281             bigcom281 0.000000000
bigcom291             bigcom291 0.000000000
bigcom292             bigcom292 0.000000000
bigcom295             bigcom295 0.000000000
bigcom299             bigcom299 0.000000000
bigcom301             bigcom301 0.000000000
bigcom306             bigcom306 0.000000000
bigcom309             bigcom309 0.000000000
bigcom314             bigcom314 0.000000000
bigcom321             bigcom321 0.000000000
bigcom341             bigcom341 0.000000000
bigcom350             bigcom350 0.000000000
bigcom353             bigcom353 0.000000000
bigcom359             bigcom359 0.000000000
bigcom363             bigcom363 0.000000000
bigcom365             bigcom365 0.000000000
bigcom385             bigcom385 0.000000000
bigcom386             bigcom386 0.000000000
bigcom408             bigcom408 0.000000000
bigcom412             bigcom412 0.000000000
bigcom480             bigcom480 0.000000000
membership_s1     membership_s1 0.000000000
membership_s3     membership_s3 0.000000000
membership_s7     membership_s7 0.000000000
membership_s8     membership_s8 0.000000000
membership_s9     membership_s9 0.000000000
membership_s11   membership_s11 0.000000000
membership_s12   membership_s12 0.000000000
membership_s14   membership_s14 0.000000000
membership_s16   membership_s16 0.000000000
membership_s17   membership_s17 0.000000000
membership_s18   membership_s18 0.000000000
membership_s20   membership_s20 0.000000000
membership_s21   membership_s21 0.000000000
membership_s22   membership_s22 0.000000000
membership_s24   membership_s24 0.000000000
membership_s25   membership_s25 0.000000000
membership_s26   membership_s26 0.000000000
membership_s27   membership_s27 0.000000000
membership_s28   membership_s28 0.000000000
membership_s33   membership_s33 0.000000000
membership_s36   membership_s36 0.000000000
membership_s37   membership_s37 0.000000000
[1] "Dataset: med_C Model RF, run: 5 of 10 2015-06-22 18:35:56"
     |      Out-of-bag   |
Tree |      MSE  %Var(y) |
   1 |   0.1016   188.68 |
   2 |    0.105   195.09 |
   3 |  0.09956   184.91 |
   4 |  0.09267   172.13 |
   5 |  0.08621   160.12 |
   6 |   0.0815   151.37 |
   7 |  0.07836   145.54 |
   8 |  0.07513   139.54 |
   9 |  0.07318   135.92 |
  10 |  0.07216   134.02 |
  11 |  0.06979   129.62 |
  12 |  0.06861   127.44 |
  13 |  0.06727   124.94 |
  14 |  0.06585   122.31 |
  15 |  0.06506   120.83 |
  16 |   0.0643   119.43 |
  17 |   0.0634   117.76 |
  18 |  0.06337   117.70 |
  19 |  0.06334   117.64 |
  20 |  0.06274   116.53 |
  21 |  0.06213   115.41 |
  22 |  0.06155   114.31 |
  23 |  0.06108   113.44 |
  24 |  0.06066   112.66 |
  25 |  0.06027   111.95 |
  26 |  0.06011   111.65 |
  27 |  0.05991   111.28 |
  28 |  0.05987   111.20 |
  29 |  0.05969   110.86 |
  30 |  0.05949   110.50 |
  31 |  0.05921   109.97 |
  32 |  0.05904   109.67 |
  33 |  0.05902   109.63 |
  34 |  0.05892   109.44 |
  35 |  0.05875   109.12 |
  36 |  0.05861   108.86 |
  37 |  0.05845   108.56 |
  38 |  0.05833   108.33 |
  39 |  0.05822   108.14 |
  40 |  0.05815   108.01 |
  41 |  0.05814   107.99 |
  42 |  0.05802   107.76 |
  43 |  0.05799   107.70 |
  44 |  0.05787   107.50 |
  45 |  0.05794   107.61 |
  46 |  0.05777   107.29 |
  47 |  0.05783   107.41 |
  48 |  0.05777   107.30 |
  49 |  0.05764   107.06 |
  50 |  0.05754   106.88 |
  51 |  0.05753   106.85 |
  52 |  0.05753   106.85 |
  53 |  0.05728   106.40 |
  54 |  0.05723   106.30 |
  55 |  0.05708   106.02 |
  56 |  0.05702   105.90 |
  57 |  0.05691   105.71 |
  58 |  0.05695   105.78 |
  59 |  0.05691   105.70 |
  60 |  0.05687   105.62 |
  61 |  0.05685   105.59 |
  62 |  0.05682   105.53 |
  63 |  0.05676   105.43 |
  64 |   0.0568   105.50 |
  65 |  0.05676   105.43 |
  66 |  0.05675   105.41 |
  67 |  0.05671   105.34 |
  68 |  0.05674   105.39 |
  69 |  0.05668   105.27 |
  70 |  0.05664   105.20 |
  71 |  0.05657   105.07 |
  72 |  0.05649   104.93 |
  73 |  0.05643   104.81 |
  74 |  0.05641   104.78 |
  75 |  0.05635   104.67 |
  76 |   0.0563   104.58 |
  77 |  0.05628   104.54 |
  78 |  0.05627   104.52 |
  79 |  0.05619   104.37 |
  80 |   0.0561   104.21 |
  81 |   0.0561   104.21 |
  82 |  0.05611   104.23 |
  83 |   0.0561   104.20 |
  84 |  0.05613   104.26 |
  85 |  0.05611   104.22 |
  86 |  0.05614   104.26 |
  87 |  0.05613   104.25 |
  88 |  0.05603   104.08 |
  89 |    0.056   104.01 |
  90 |  0.05601   104.02 |
  91 |  0.05596   103.94 |
  92 |  0.05587   103.77 |
  93 |  0.05588   103.78 |
  94 |  0.05586   103.75 |
  95 |  0.05586   103.75 |
  96 |  0.05587   103.77 |
  97 |  0.05586   103.75 |
  98 |   0.0558   103.64 |
  99 |  0.05579   103.62 |
 100 |  0.05578   103.61 |
[1] "Random Forest variable coefficients"
                      %IncMSE IncNodePurity
graph0           3.293540e-04  4.264054e-01
graph1           5.630377e-03  1.129918e+00
graph2           1.400429e-03  6.425363e-01
graph3           2.161344e-03  1.037521e+00
graph4           3.965901e-03  8.566400e-01
graph5           3.391093e-03  1.174112e+00
graph6           2.309599e-03  9.091208e-01
graph7           4.215324e-03  1.166966e+00
graph8           6.400774e-04  3.764331e-01
graph9           4.526870e-03  8.849402e-01
graph10          5.202246e-03  1.493106e+00
graph11          4.219610e-03  1.480281e+00
graph12          2.791592e-03  1.150582e+00
graph13          6.445606e-03  1.253999e+00
graph14          4.193090e-03  1.409972e+00
graph15          3.911281e-03  1.147971e+00
graph16          6.802376e-03  1.350428e+00
graph17          5.330411e-03  1.555637e+00
graph18          5.608276e-03  1.000220e+00
graph19          1.865436e-02  1.987371e+00
graph20          4.929069e-03  1.972221e+00
graph21          7.796323e-03  1.624001e+00
graph22          3.147147e-03  1.450616e+00
graph23          1.071980e-02  1.972782e+00
graph24          2.243619e-03  1.232287e+00
graph25          4.022318e-03  1.818082e+00
graph26          6.798826e-03  1.569396e+00
graph27          1.094176e-03  9.576913e-01
graph28          8.232340e-04  1.021836e+00
graph29          6.330205e-04  2.358346e-01
orbit0           4.230110e-04  3.731942e-01
orbit1           4.790493e-03  8.506290e-01
orbit2           1.638123e-03  1.081736e+00
orbit3           2.209140e-03  7.008080e-01
orbit4           4.838032e-03  1.007285e+00
orbit5           3.047508e-03  1.022565e+00
orbit6           3.648289e-03  8.181943e-01
orbit7           4.038620e-03  1.324427e+00
orbit8           3.573320e-03  1.009965e+00
orbit9           3.286227e-03  1.290689e+00
orbit10          3.779439e-03  8.749146e-01
orbit11          2.466276e-03  1.189098e+00
orbit12          4.178791e-03  1.250533e+00
orbit13          1.474634e-03  6.947049e-01
orbit14          2.489723e-04  3.442831e-01
orbit15          4.534576e-03  1.470373e+00
orbit16          3.660129e-03  1.226061e+00
orbit17          5.355143e-03  1.408510e+00
orbit18          6.028090e-03  3.350596e+00
orbit19          3.878563e-03  1.090543e+00
orbit20          3.481958e-03  1.373113e+00
orbit21          2.439338e-03  1.260896e+00
orbit22          5.369119e-03  1.434814e+00
orbit23          2.513324e-03  1.696137e+00
orbit24          1.019505e-02  2.163695e+00
orbit25          7.301735e-03  1.248142e+00
orbit26          3.504950e-03  1.124004e+00
orbit27          1.672293e-02  2.826082e+00
orbit28          3.750628e-03  1.272072e+00
orbit29          4.040613e-03  1.008354e+00
orbit30          3.079801e-03  1.585504e+00
orbit31          4.880870e-03  1.427632e+00
orbit32          2.883870e-03  1.074681e+00
orbit33          2.122361e-03  1.292908e+00
orbit34          6.214785e-03  1.235266e+00
orbit35          7.565933e-03  1.557241e+00
orbit36          3.507797e-03  1.672905e+00
orbit37          2.785871e-03  1.671054e+00
orbit38          4.360039e-03  1.272135e+00
orbit39          5.012990e-03  1.616689e+00
orbit40          4.966710e-03  1.176556e+00
orbit41          1.338540e-03  1.138539e+00
orbit42          1.938785e-03  1.124161e+00
orbit43          8.601860e-03  1.403528e+00
orbit44          3.452185e-03  1.801777e+00
orbit45          2.469260e-02  3.744822e+00
orbit46          7.629092e-03  1.971325e+00
orbit47          6.568727e-03  1.557600e+00
orbit48          2.882738e-03  1.146989e+00
orbit49          5.325338e-03  2.500233e+00
orbit50          3.152397e-03  1.690817e+00
orbit51          1.236054e-02  1.901478e+00
orbit52          4.996242e-03  1.513277e+00
orbit53          2.666801e-03  1.196973e+00
orbit54          4.879611e-03  1.631857e+00
orbit55          1.822766e-03  1.569363e+00
orbit56          1.976764e-02  3.778608e+00
orbit57          1.606417e-03  1.074209e+00
orbit58          1.413863e-03  7.606182e-01
orbit59          9.188979e-03  1.611400e+00
orbit60          1.809503e-03  9.350371e-01
orbit61          4.648728e-04  8.675580e-01
orbit62          8.480482e-03  2.414345e+00
orbit63          2.911972e-03  1.914456e+00
orbit64          1.668333e-03  1.150481e+00
orbit65          4.437410e-03  1.713903e+00
orbit66          2.248330e-03  5.364143e-01
orbit67          5.740521e-04  7.157219e-01
orbit68          1.758991e-03  9.309687e-01
orbit69          5.126254e-04  5.492739e-01
orbit70          9.426960e-04  5.935649e-01
orbit71          1.678263e-03  5.893611e-01
orbit72          3.857234e-04  2.148323e-01
AP              -3.122665e-05  1.119903e-01
bet              2.567205e-03  3.265862e+00
ecc              3.321812e-04  1.422733e-01
eccrad           2.979201e-05  1.256778e-01
close            2.284584e-03  7.375002e-01
constraint       3.633976e-03  2.009888e+00
coreness         2.181154e-03  7.173812e-01
knn              3.135368e-03  1.546685e+00
hubscore         3.416876e-03  9.587573e-01
pagerank         1.912105e-03  3.070074e+00
trans            5.928679e-03  1.743648e+00
evcent           3.404586e-03  8.921378e-01
first            1.018444e-03  7.955711e-01
upto_second      2.194111e-03  9.625046e-01
upto_third       2.232762e-03  9.228949e-01
upto_fourth      2.473160e-03  9.306502e-01
upto_fifth       5.189196e-03  1.394230e+00
upto_sixth       3.056352e-04  6.894692e-01
second           4.411309e-03  8.913799e-01
third            1.479715e-02  4.154148e+00
fourth           3.980173e-03  1.314750e+00
fifth            2.904435e-03  1.221377e+00
sixth            3.839936e-03  1.586895e+00
ratio1           3.708229e-03  1.454358e+00
ratio2           4.544599e-03  1.631673e+00
ratio3           4.279030e-03  1.812727e+00
ratio4           8.937648e-03  3.829405e+00
ratio5           2.414758e-03  4.436754e+00
ratio6           4.809855e-03  1.626763e+00
selfinter        2.548857e-04  3.399153e-01
walktrap_vertex  1.437535e-03  3.183535e+00
bigcom1          7.047309e-05  1.621713e-01
bigcom2          0.000000e+00  0.000000e+00
bigcom3         -9.412844e-05  6.418859e-01
bigcom4          2.191252e-04  1.742407e-01
bigcom6          0.000000e+00  0.000000e+00
bigcom8          5.963931e-05  2.419689e-01
bigcom9          0.000000e+00  0.000000e+00
bigcom11         0.000000e+00  0.000000e+00
bigcom13         8.385992e-05  1.914460e-01
bigcom15         0.000000e+00  0.000000e+00
bigcom16         0.000000e+00  0.000000e+00
bigcom21        -3.800622e-05  1.623769e-01
bigcom22        -2.227028e-05  1.466873e-02
bigcom24        -3.604947e-05  5.250939e-01
bigcom26         1.794503e-05  1.614747e-01
bigcom28         1.084129e-04  3.065354e-01
bigcom30         5.293624e-05  2.453999e-01
bigcom31         0.000000e+00  0.000000e+00
bigcom32        -6.446643e-05  1.966071e-01
bigcom33         0.000000e+00  0.000000e+00
bigcom34         0.000000e+00  0.000000e+00
bigcom36         0.000000e+00  0.000000e+00
bigcom37         0.000000e+00  0.000000e+00
bigcom38         0.000000e+00  0.000000e+00
bigcom39        -3.514720e-05  3.472800e-01
bigcom40         6.239461e-03  1.395004e+00
bigcom43         0.000000e+00  0.000000e+00
bigcom44         0.000000e+00  0.000000e+00
bigcom46         0.000000e+00  0.000000e+00
bigcom47         0.000000e+00  0.000000e+00
bigcom49         0.000000e+00  0.000000e+00
bigcom50        -3.240701e-05  8.890783e-01
bigcom51         0.000000e+00  0.000000e+00
bigcom52         0.000000e+00  0.000000e+00
bigcom54         0.000000e+00  0.000000e+00
bigcom56        -1.001470e-06  3.535172e-01
bigcom62         0.000000e+00  0.000000e+00
bigcom66         0.000000e+00  0.000000e+00
bigcom68         0.000000e+00  0.000000e+00
bigcom69         0.000000e+00  6.938894e-20
bigcom71         0.000000e+00  0.000000e+00
bigcom72         0.000000e+00  0.000000e+00
bigcom73         0.000000e+00  0.000000e+00
bigcom74         0.000000e+00  0.000000e+00
bigcom75         0.000000e+00  0.000000e+00
bigcom76         0.000000e+00  1.500000e-02
bigcom77         0.000000e+00  0.000000e+00
bigcom79         0.000000e+00  0.000000e+00
bigcom80         0.000000e+00  0.000000e+00
bigcom82        -4.120988e-05  6.717961e-01
bigcom83         0.000000e+00  0.000000e+00
bigcom84         0.000000e+00  0.000000e+00
bigcom85         0.000000e+00  0.000000e+00
bigcom87         0.000000e+00  0.000000e+00
bigcom89         0.000000e+00  0.000000e+00
bigcom91         0.000000e+00  0.000000e+00
bigcom92         0.000000e+00  0.000000e+00
bigcom93         0.000000e+00  0.000000e+00
bigcom96         0.000000e+00  0.000000e+00
bigcom97         0.000000e+00  0.000000e+00
bigcom98         0.000000e+00  0.000000e+00
bigcom99         0.000000e+00  0.000000e+00
bigcom101        0.000000e+00  0.000000e+00
bigcom104        0.000000e+00  0.000000e+00
bigcom106        0.000000e+00  0.000000e+00
bigcom109        0.000000e+00  0.000000e+00
bigcom113        0.000000e+00  0.000000e+00
bigcom116        0.000000e+00  0.000000e+00
bigcom120        0.000000e+00  0.000000e+00
bigcom123        0.000000e+00  0.000000e+00
bigcom126        0.000000e+00  0.000000e+00
bigcom127       -3.090977e-05  1.826368e-01
bigcom137        0.000000e+00  0.000000e+00
bigcom139        0.000000e+00  0.000000e+00
bigcom140        0.000000e+00  0.000000e+00
bigcom143        0.000000e+00  0.000000e+00
bigcom145        0.000000e+00  0.000000e+00
bigcom146        0.000000e+00  0.000000e+00
bigcom147       -3.390653e-05  9.620262e-02
bigcom149        0.000000e+00  0.000000e+00
bigcom153        0.000000e+00  0.000000e+00
bigcom154        0.000000e+00  0.000000e+00
bigcom156        0.000000e+00  0.000000e+00
bigcom157        0.000000e+00  0.000000e+00
bigcom158        0.000000e+00  0.000000e+00
bigcom160        0.000000e+00  0.000000e+00
bigcom161        0.000000e+00  0.000000e+00
bigcom162        0.000000e+00  0.000000e+00
bigcom164        0.000000e+00  0.000000e+00
bigcom166        0.000000e+00  0.000000e+00
bigcom167       -2.484816e-05  5.847517e-01
bigcom171        0.000000e+00  0.000000e+00
bigcom173        0.000000e+00  0.000000e+00
bigcom175        0.000000e+00  0.000000e+00
bigcom176        0.000000e+00  0.000000e+00
bigcom177        0.000000e+00  0.000000e+00
bigcom178        0.000000e+00  0.000000e+00
bigcom180       -4.367929e-05  7.862530e-01
bigcom181        0.000000e+00  6.938894e-20
bigcom184        0.000000e+00  0.000000e+00
bigcom186        0.000000e+00  0.000000e+00
bigcom187        0.000000e+00  0.000000e+00
bigcom189        0.000000e+00  0.000000e+00
bigcom194        0.000000e+00  0.000000e+00
bigcom195        0.000000e+00  0.000000e+00
bigcom196        0.000000e+00  0.000000e+00
bigcom204        0.000000e+00  0.000000e+00
bigcom205        0.000000e+00  0.000000e+00
bigcom212        0.000000e+00  0.000000e+00
bigcom214        0.000000e+00  0.000000e+00
bigcom222        0.000000e+00  0.000000e+00
bigcom223        0.000000e+00  0.000000e+00
bigcom226        0.000000e+00  0.000000e+00
bigcom227        0.000000e+00  0.000000e+00
bigcom229        0.000000e+00  0.000000e+00
bigcom233        0.000000e+00  0.000000e+00
bigcom236        0.000000e+00  0.000000e+00
bigcom237        0.000000e+00  0.000000e+00
bigcom246        4.372688e-06  1.371997e+00
bigcom248        1.301875e-05  5.565864e-01
bigcom249       -7.988305e-06  1.445116e-01
bigcom250        0.000000e+00  0.000000e+00
bigcom254        0.000000e+00  0.000000e+00
bigcom266        0.000000e+00  0.000000e+00
bigcom269        0.000000e+00  0.000000e+00
bigcom272        0.000000e+00  0.000000e+00
bigcom274        0.000000e+00  0.000000e+00
bigcom281        0.000000e+00  3.469447e-20
bigcom291        0.000000e+00  0.000000e+00
bigcom292        0.000000e+00  0.000000e+00
bigcom295        0.000000e+00  0.000000e+00
bigcom299        0.000000e+00  0.000000e+00
bigcom301        0.000000e+00  0.000000e+00
bigcom306        0.000000e+00  0.000000e+00
bigcom309        0.000000e+00  0.000000e+00
bigcom314        0.000000e+00  0.000000e+00
bigcom321        0.000000e+00  0.000000e+00
bigcom341        0.000000e+00  0.000000e+00
bigcom350        0.000000e+00  0.000000e+00
bigcom353        0.000000e+00  0.000000e+00
bigcom359        0.000000e+00  0.000000e+00
bigcom363        0.000000e+00  0.000000e+00
bigcom365        0.000000e+00  0.000000e+00
bigcom385        0.000000e+00  0.000000e+00
bigcom386        0.000000e+00  0.000000e+00
bigcom408       -2.945515e-05  7.351336e-01
bigcom412        0.000000e+00  3.782201e-01
bigcom480        0.000000e+00  0.000000e+00
spin_vertex      9.364805e-04  2.887012e+00
membership_s1    2.691097e-05  1.369014e-01
membership_s3    0.000000e+00  0.000000e+00
membership_s4    3.479460e-03  1.656517e+00
membership_s5    6.885229e-05  2.559349e-02
membership_s6    1.934785e-04  4.429378e-01
membership_s7    1.843176e-05  3.641113e-01
membership_s8    0.000000e+00  0.000000e+00
membership_s9    0.000000e+00  0.000000e+00
membership_s11   0.000000e+00  0.000000e+00
membership_s12  -2.962343e-05  4.132419e-01
membership_s14   0.000000e+00  0.000000e+00
membership_s15  -1.474303e-05  1.867422e-01
membership_s16   1.966230e-06  3.664828e-01
membership_s17   0.000000e+00  0.000000e+00
membership_s18   0.000000e+00  0.000000e+00
membership_s20   0.000000e+00  0.000000e+00
membership_s21  -2.713584e-05  1.554511e-01
membership_s22   0.000000e+00  0.000000e+00
membership_s24   0.000000e+00  0.000000e+00
membership_s25   0.000000e+00  6.938894e-20
membership_s26   0.000000e+00  0.000000e+00
membership_s27   2.079600e-04  2.052028e-01
membership_s28   0.000000e+00  0.000000e+00
membership_s30   2.804237e-04  3.255664e-01
membership_s31   7.659719e-05  1.445071e-01
membership_s32   2.253176e-04  7.847109e-01
membership_s33   0.000000e+00  6.938894e-20
membership_s36   1.275945e-04  1.039119e-01
membership_s37   2.928139e-05  1.867752e-01
V1               1.933079e-03  3.045952e+00
V2               2.545535e-03  3.523633e+00
pdi              6.314976e-05  3.581513e-01
adhesion         7.355329e-03  2.353441e+00
cohesion         7.226266e-03  2.541684e+00
inner            2.814539e-03  3.025361e+00
outer            1.423820e-03  3.883432e+00
ioratio          3.969743e-03  2.730036e+00
comsize          2.365667e-03  4.057721e+00
[1] "Dataset: med_C Model GLM, run: 5 of 10 2015-06-22 18:37:38"
[1] "glmnet variable coefficients"
                         [,1]          [,2]
(Intercept)     -2.804167e+00 -7.471848e+01
graph0           3.286276e-39  7.084680e-04
graph1           1.475571e-41  8.411773e-06
graph2           1.411228e-39  5.782937e-04
graph3           6.266762e-43  1.019438e-07
graph4          -4.588655e-45 -7.585886e-09
graph5           3.883993e-41 -2.784593e-05
graph6           3.497465e-42  1.260773e-06
graph7           8.829953e-41  1.380833e-05
graph8           3.052364e-40 -4.946339e-04
graph9           1.079261e-44  1.275839e-09
graph10          3.106182e-46  9.219321e-11
graph11         -1.236888e-47 -2.019498e-11
graph12          3.516225e-44  1.980141e-08
graph13          1.464603e-43 -7.215307e-11
graph14         -1.046117e-46 -4.237252e-09
graph15          4.521136e-42  6.622628e-07
graph16          6.635192e-44 -7.112194e-09
graph17          1.113144e-43 -1.105598e-07
graph18          2.496002e-42 -3.793041e-07
graph19          9.251671e-43  3.777188e-07
graph20          6.755434e-43 -7.565902e-07
graph21          3.986593e-42  1.972841e-06
graph22          3.257529e-42 -2.320919e-06
graph23          3.843392e-42  1.189018e-06
graph24          6.391693e-42 -1.992450e-06
graph25          2.604288e-41  2.171501e-05
graph26          1.957513e-41  4.714743e-06
graph27          8.509489e-41 -1.316017e-04
graph28          5.861616e-41  9.395018e-05
graph29         -4.062154e-41 -1.195952e-03
orbit0           3.286276e-39  7.314805e-04
orbit1           1.424275e-41  8.912196e-06
orbit2           2.036789e-40  3.254875e-05
orbit3           1.411228e-39  5.941805e-04
orbit4           1.051786e-42  1.888441e-07
orbit5           1.093031e-42  1.594471e-07
orbit6          -4.609131e-45 -7.773372e-09
orbit7           2.309232e-41  1.292783e-05
orbit8           3.883993e-41 -2.747128e-05
orbit9           1.165198e-41  5.300739e-06
orbit10          3.970677e-42  1.243770e-06
orbit11          1.168844e-40 -1.201493e-05
orbit12          1.023432e-40  8.905373e-06
orbit13          3.329988e-40  2.063536e-04
orbit14          3.052364e-40 -4.896816e-04
orbit15          2.265955e-44  9.316056e-09
orbit16          4.339470e-44 -2.082918e-08
orbit17          2.033029e-44 -3.463605e-09
orbit18          5.585854e-45  3.514464e-09
orbit19          1.909198e-46 -7.253639e-11
orbit20          1.202555e-46  4.394402e-11
orbit21          1.050911e-43 -2.498188e-08
orbit22         -1.236908e-47 -2.049093e-11
orbit23          3.614943e-42  3.906932e-06
orbit24          7.371737e-44  5.256435e-08
orbit25          3.606532e-44  1.248003e-08
orbit26          3.052804e-43 -2.625693e-07
orbit27          6.688925e-43  5.238989e-07
orbit28          7.565813e-43 -5.237747e-07
orbit29          2.186174e-43 -8.636024e-09
orbit30          1.132917e-42 -2.915892e-06
orbit31          3.405747e-49 -3.174415e-09
orbit32         -3.445116e-46 -1.071627e-08
orbit33          1.452729e-41  7.049585e-06
orbit34          4.521136e-42  8.609880e-07
orbit35          2.762191e-43  4.947288e-08
orbit36          8.822194e-43 -4.475453e-07
orbit37          6.584972e-44  8.331758e-10
orbit38          2.749732e-42 -1.420956e-08
orbit39          5.624005e-43 -5.874589e-09
orbit40          1.154049e-43 -1.872435e-07
orbit41          9.896627e-43 -5.258485e-07
orbit42          3.716378e-41 -7.753552e-06
orbit43          2.502079e-42 -2.334553e-07
orbit44          2.816993e-40  1.194658e-04
orbit45          2.883240e-42  2.296486e-06
orbit46          2.068552e-42 -6.801411e-07
orbit47          1.028258e-41  5.128723e-06
orbit48          1.822873e-42  2.438845e-06
orbit49          7.013327e-43 -5.595624e-07
orbit50          1.063781e-41 -6.286352e-05
orbit51          8.093914e-42  5.082502e-06
orbit52          9.593075e-42  2.974009e-06
orbit53          1.745463e-41  1.113602e-05
orbit54          3.239479e-42 -2.382867e-06
orbit55          1.673223e-40  2.656139e-04
orbit56          1.477125e-41  1.007765e-05
orbit57          2.757682e-42 -3.402510e-07
orbit58          6.110097e-41 -1.110179e-04
orbit59          8.854835e-42 -2.708619e-06
orbit60          1.937146e-41 -6.661093e-06
orbit61          2.067282e-40  2.924505e-04
orbit62          7.479074e-41  1.073579e-04
orbit63          7.050147e-41  7.637836e-05
orbit64          4.316317e-41 -1.973852e-05
orbit65          5.935769e-41  5.906178e-05
orbit66          2.297612e-41 -2.508407e-05
orbit67          9.478980e-41  1.526656e-05
orbit68          9.103842e-41 -1.398558e-04
orbit69          5.152588e-40 -1.227963e-03
orbit70          8.860169e-41  1.521895e-04
orbit71          8.915508e-41  9.084789e-05
orbit72         -4.062154e-41 -1.197403e-03
AP              -1.515145e-38 -7.497594e-02
bet              2.907392e-43  7.621728e-07
ecc             -3.017429e-39  4.020935e-03
eccrad          -1.810457e-38  2.400421e-02
close            9.804651e-37  6.759808e-01
constraint      -4.464111e-37 -4.281012e-01
coreness         6.222647e-39 -8.639937e-04
knn              1.198871e-42 -2.640605e-04
hubscore         2.457205e-36  9.384346e-01
pagerank        -8.749943e-37 -1.115993e+01
trans            4.585491e-38 -1.476625e-02
evcent           2.446659e-36  1.062035e+00
first            3.286276e-39  7.431198e-04
upto_second      1.177619e-41  9.005694e-06
upto_third       1.171919e-41  8.209782e-06
upto_fourth      3.921115e-41  3.722361e-05
upto_fifth       4.605320e-40  4.857004e-04
upto_sixth       5.246614e-39  4.738310e-03
second           1.164020e-41  8.758139e-06
third            1.870406e-41  1.281351e-05
fourth          -1.450555e-41 -9.370272e-06
fifth           -4.246209e-41 -3.987838e-05
sixth           -4.918927e-40 -5.255607e-04
ratio1          -4.016480e-41 -3.366610e-04
ratio2          -1.259793e-39 -4.282216e-04
ratio3          -1.361301e-38 -2.046527e-02
ratio4          -2.655158e-37 -1.137494e-01
ratio5           1.137696e-36  1.765079e-01
ratio6          -3.375873e-39 -2.746802e-03
selfinter        1.818393e-38  5.050611e-02
walktrap_vertex  2.723558e-39 -5.551629e-02
bigcom1         -2.794745e-38 -5.264458e-02
bigcom2         -5.772633e-38 -3.320905e-01
bigcom3          2.823051e-39  1.794737e-01
bigcom4         -7.860195e-39 -1.863182e-03
bigcom6         -5.771379e-38 -3.249080e-01
bigcom8         -7.767107e-39  5.354916e-02
bigcom9         -5.792773e-38 -2.695831e-01
bigcom11        -5.778912e-38 -2.583164e-01
bigcom13         1.451800e-38  3.597111e-01
bigcom15        -5.782685e-38 -3.568362e-01
bigcom16        -5.775143e-38 -3.030941e-01
bigcom21        -2.726240e-38 -1.482538e-01
bigcom22        -4.839881e-38 -3.953079e-01
bigcom24         1.950184e-37  7.523209e-01
bigcom26        -4.222033e-38 -1.891459e-01
bigcom28         5.548356e-38  1.943357e-01
bigcom30         1.684462e-38  9.563112e-02
bigcom31        -5.771379e-38 -2.253469e-01
bigcom32         1.108183e-37  8.591695e-01
bigcom33        -5.770125e-38 -3.704646e-01
bigcom34        -5.768872e-38 -2.742311e-01
bigcom36        -5.773888e-38 -3.423497e-01
bigcom37        -5.770125e-38 -2.337139e-01
bigcom38        -5.771379e-38 -4.696899e-01
bigcom39         4.885174e-38  4.356845e-01
bigcom40         8.115571e-38  1.937222e-01
bigcom43        -5.771379e-38 -3.331873e-01
bigcom44        -4.803428e-38 -1.290113e-01
bigcom46        -5.778912e-38 -2.249606e-01
bigcom47        -5.778912e-38 -2.595720e-01
bigcom49        -5.776398e-38 -4.163457e-01
bigcom50         4.475686e-37  1.254308e+00
bigcom51        -5.770125e-38 -2.453032e-01
bigcom52        -5.772633e-38 -3.757211e-01
bigcom54        -5.768872e-38 -2.014035e-01
bigcom56         2.656810e-38  1.957918e-01
bigcom62        -5.771379e-38 -2.784685e-01
bigcom66        -5.768872e-38 -2.641263e-01
bigcom68        -5.771379e-38 -3.198444e-01
bigcom69        -5.777655e-38 -2.860102e-01
bigcom71        -5.768872e-38 -1.994095e-01
bigcom72        -5.768872e-38 -2.594502e-01
bigcom73        -5.788986e-38 -2.522995e-01
bigcom74        -5.776398e-38 -3.566609e-01
bigcom75        -5.770125e-38 -2.432234e-01
bigcom76        -5.773888e-38 -3.130050e-01
bigcom77        -5.773888e-38 -3.996428e-01
bigcom79        -5.770125e-38 -3.428562e-01
bigcom80        -5.776398e-38 -1.808752e-01
bigcom82         4.475686e-37  1.475668e+00
bigcom83        -5.770125e-38 -1.971740e-01
bigcom84        -5.775143e-38 -4.123012e-01
bigcom85        -5.770125e-38 -3.400567e-01
bigcom87        -5.773888e-38 -2.685508e-01
bigcom89        -5.768872e-38 -2.187557e-01
bigcom91        -5.777655e-38 -4.433107e-01
bigcom92        -5.792773e-38 -2.674359e-01
bigcom93        -5.768872e-38 -2.354881e-01
bigcom96        -5.770125e-38 -3.578090e-01
bigcom97        -5.775143e-38 -3.885123e-01
bigcom98        -5.768872e-38 -4.197928e-01
bigcom99         0.000000e+00  0.000000e+00
bigcom101       -5.783944e-38 -2.406954e-01
bigcom104       -5.770125e-38 -4.512757e-01
bigcom106       -5.768872e-38 -5.356944e-02
bigcom109       -5.770125e-38 -3.897052e-01
bigcom113       -5.768872e-38 -2.777279e-01
bigcom116       -5.809240e-38 -2.425050e-01
bigcom120       -5.770125e-38 -4.293768e-02
bigcom123       -5.768872e-38 -3.248033e-01
bigcom126       -5.770125e-38 -1.858441e-01
bigcom127        1.108183e-37  2.626649e-01
bigcom137       -5.776398e-38 -3.804555e-01
bigcom139       -5.771379e-38 -3.049918e-01
bigcom140       -5.771379e-38 -2.481561e-01
bigcom143       -5.768872e-38 -6.803008e-02
bigcom145       -5.771379e-38 -3.723798e-01
bigcom146       -5.771379e-38 -2.883783e-01
bigcom147        2.008056e-38  2.886546e-01
bigcom149       -5.772633e-38 -2.881025e-01
bigcom153       -5.775143e-38 -2.518654e-01
bigcom154       -5.768872e-38 -2.400668e-01
bigcom156       -5.772633e-38 -2.374369e-01
bigcom157       -5.785204e-38 -1.736756e-01
bigcom158       -5.770125e-38 -3.022436e-01
bigcom160       -5.768872e-38 -2.858402e-01
bigcom161       -5.771379e-38 -3.086789e-01
bigcom162       -5.770125e-38 -3.132707e-01
bigcom164       -5.768872e-38 -5.777551e-01
bigcom166       -5.771379e-38 -5.265962e-01
bigcom167        1.262801e-37  7.468343e-01
bigcom171       -5.777655e-38 -3.848452e-01
bigcom173       -5.770125e-38 -3.083310e-01
bigcom175       -5.770125e-38 -2.461170e-01
bigcom176       -5.768872e-38 -3.577986e-01
bigcom177       -5.768872e-38 -3.147307e-01
bigcom178       -5.768872e-38 -4.428147e-01
bigcom180        4.475686e-37  1.572483e+00
bigcom181       -5.780169e-38 -3.979193e-01
bigcom184       -5.771379e-38 -3.790153e-01
bigcom186       -5.770125e-38 -3.470297e-01
bigcom187       -5.768872e-38 -3.575434e-01
bigcom189       -5.773888e-38 -3.422988e-01
bigcom194       -5.771379e-38 -4.113341e-01
bigcom195       -5.768872e-38 -2.836787e-01
bigcom196       -5.770125e-38 -3.739799e-01
bigcom204        0.000000e+00  0.000000e+00
bigcom205        0.000000e+00  0.000000e+00
bigcom212       -5.770125e-38 -3.620067e-01
bigcom214       -5.768872e-38 -2.787680e-01
bigcom222       -5.770125e-38 -2.457943e-01
bigcom223       -5.773888e-38 -3.528496e-01
bigcom226       -5.770125e-38 -4.287362e-01
bigcom227       -5.771379e-38 -3.091451e-01
bigcom229        0.000000e+00  0.000000e+00
bigcom233       -5.771379e-38 -1.548410e-01
bigcom236       -5.768872e-38 -2.748816e-01
bigcom237       -5.772633e-38 -3.300445e-01
bigcom246        2.795704e-37  1.114277e+00
bigcom248        1.446581e-37  6.090158e-01
bigcom249        1.950184e-37  1.004566e+00
bigcom250       -5.783944e-38 -2.909191e-01
bigcom254       -5.770125e-38 -4.708173e-01
bigcom266       -5.770125e-38 -3.211119e-01
bigcom269        0.000000e+00  0.000000e+00
bigcom272       -5.768872e-38 -1.982779e-01
bigcom274       -5.797830e-38 -2.352418e-01
bigcom281       -5.772633e-38 -2.572373e-01
bigcom291       -5.772633e-38 -2.874512e-01
bigcom292       -5.770125e-38 -2.893821e-01
bigcom295       -5.773888e-38 -2.394614e-01
bigcom299       -5.770125e-38 -3.406929e-01
bigcom301       -5.773888e-38 -3.056684e-01
bigcom306       -5.768872e-38 -1.941369e-01
bigcom309       -5.768872e-38 -2.581558e-01
bigcom314       -5.771379e-38 -2.285698e-01
bigcom321       -5.768872e-38 -4.162017e-01
bigcom341       -5.770125e-38 -2.484858e-01
bigcom350       -5.770125e-38 -3.448303e-01
bigcom353       -5.770125e-38 -3.058062e-01
bigcom359       -5.770125e-38 -4.051495e-01
bigcom363       -5.768872e-38 -2.241677e-01
bigcom365       -5.772633e-38 -2.632445e-01
bigcom385       -5.770125e-38 -3.390402e-01
bigcom386       -5.771379e-38 -2.182088e-01
bigcom408        4.475686e-37  1.650244e+00
bigcom412        9.526316e-37  1.995452e+00
bigcom480       -5.768872e-38 -4.034727e-01
spin_vertex      6.379479e-40  7.754515e-03
membership_s1   -3.072309e-38 -1.499163e-01
membership_s3   -5.768872e-38 -6.509529e-03
membership_s4    8.402513e-38  1.915089e-01
membership_s5   -1.879941e-38 -1.373634e-01
membership_s6   -2.606020e-38 -4.495284e-02
membership_s7   -5.312324e-40  6.427771e-02
membership_s8   -5.770125e-38 -2.333694e-01
membership_s9   -5.771379e-38 -2.367108e-01
membership_s11  -5.770125e-38 -1.709163e-01
membership_s12   1.445009e-37  8.036573e-01
membership_s14  -5.772633e-38 -2.729967e-01
membership_s15   2.962017e-39  7.592573e-02
membership_s16   1.445009e-37  6.462433e-01
membership_s17  -5.768872e-38 -1.959726e-01
membership_s18  -5.818146e-38 -3.396944e-01
membership_s20  -5.768872e-38 -4.410186e-01
membership_s21  -2.985115e-38 -3.302753e-02
membership_s22  -5.781427e-38 -2.176584e-01
membership_s24  -5.785204e-38 -2.571249e-01
membership_s25  -5.790248e-38 -2.304164e-01
membership_s26   0.000000e+00  0.000000e+00
membership_s27  -2.378101e-38 -8.653479e-02
membership_s28  -5.771379e-38 -2.080704e-01
membership_s30   1.445897e-38  5.247716e-02
membership_s31  -3.107511e-38 -8.639125e-02
membership_s32   1.390522e-39  1.336412e-01
membership_s33  -5.768872e-38 -1.852513e-01
membership_s36  -3.952544e-38 -5.915836e-02
membership_s37  -1.382781e-38  1.510994e-01
V1               1.052651e-37  3.329987e-01
V2              -1.044018e-38  1.695654e-01
pdi             -6.546613e-35 -1.954848e+02
adhesion        -1.933612e-41 -2.776159e-05
cohesion         3.877653e-41  5.736527e-05
inner            7.242545e-42  8.317399e-06
outer            2.790599e-41  2.141119e-05
ioratio         -2.943402e-37 -3.964419e-01
comsize         -3.203156e-41 -1.094235e-04
[1] "Dataset: med_C Model GBM, run: 6 of 10 2015-06-22 18:38:21"
Iter   TrainDeviance   ValidDeviance   StepSize   Improve
     1        0.4407            -nan     0.0100    0.0002
     2        0.4386            -nan     0.0100    0.0002
     3        0.4363            -nan     0.0100    0.0005
     4        0.4345            -nan     0.0100    0.0002
     5        0.4322            -nan     0.0100    0.0003
     6        0.4302            -nan     0.0100    0.0003
     7        0.4286            -nan     0.0100    0.0003
     8        0.4268            -nan     0.0100    0.0002
     9        0.4250            -nan     0.0100    0.0003
    10        0.4230            -nan     0.0100    0.0003
    20        0.4075            -nan     0.0100    0.0003
    40        0.3842            -nan     0.0100    0.0000
    60        0.3652            -nan     0.0100    0.0001
    80        0.3497            -nan     0.0100   -0.0000
   100        0.3375            -nan     0.0100   -0.0000
   120        0.3264            -nan     0.0100    0.0000
   140        0.3144            -nan     0.0100   -0.0001
   160        0.3050            -nan     0.0100    0.0001
   180        0.2950            -nan     0.0100   -0.0000
   200        0.2860            -nan     0.0100   -0.0000
   220        0.2770            -nan     0.0100   -0.0000
   240        0.2669            -nan     0.0100   -0.0000
   260        0.2589            -nan     0.0100    0.0000
   265        0.2570            -nan     0.0100   -0.0000

[1] "GBM variable coefficients"
                            var     rel.inf
ratio4                   ratio4 2.899804709
orbit56                 orbit56 2.853471127
third                     third 2.568569829
outer                     outer 2.447195009
pagerank               pagerank 2.300090540
orbit62                 orbit62 2.059840542
orbit18                 orbit18 1.950295976
comsize                 comsize 1.948400264
V1                           V1 1.826140961
ratio5                   ratio5 1.798614790
walktrap_vertex walktrap_vertex 1.707092032
V2                           V2 1.504046115
membership_s4     membership_s4 1.467387595
bet                         bet 1.426921726
orbit45                 orbit45 1.408801426
orbit47                 orbit47 1.347566293
graph10                 graph10 1.248316365
orbit46                 orbit46 1.221833261
ioratio                 ioratio 1.221510046
inner                     inner 1.219069817
spin_vertex         spin_vertex 1.215699920
graph20                 graph20 1.127840466
adhesion               adhesion 1.102043766
orbit65                 orbit65 1.100912966
orbit24                 orbit24 1.071152507
orbit51                 orbit51 1.059035176
orbit27                 orbit27 1.025906753
graph19                 graph19 0.975252767
bigcom40               bigcom40 0.967485751
orbit36                 orbit36 0.919585680
orbit39                 orbit39 0.908301022
graph22                 graph22 0.863680820
knn                         knn 0.862625785
orbit55                 orbit55 0.859847133
orbit44                 orbit44 0.849524200
trans                     trans 0.843131771
ratio6                   ratio6 0.821216675
orbit33                 orbit33 0.815677553
graph25                 graph25 0.801099757
orbit37                 orbit37 0.793466679
graph5                   graph5 0.790117419
graph26                 graph26 0.778690010
cohesion               cohesion 0.771997858
orbit64                 orbit64 0.771573992
upto_sixth           upto_sixth 0.768658707
orbit49                 orbit49 0.722405816
constraint           constraint 0.706673684
orbit16                 orbit16 0.706404111
orbit4                   orbit4 0.704743159
graph16                 graph16 0.695231183
orbit30                 orbit30 0.690547568
graph17                 graph17 0.680250167
orbit41                 orbit41 0.676377710
orbit11                 orbit11 0.663224462
orbit52                 orbit52 0.662378234
orbit9                   orbit9 0.659632234
graph27                 graph27 0.633666972
orbit20                 orbit20 0.628366551
orbit32                 orbit32 0.622980343
orbit40                 orbit40 0.620774343
graph4                   graph4 0.610199833
orbit66                 orbit66 0.603501368
graph1                   graph1 0.590187816
orbit12                 orbit12 0.585535476
orbit57                 orbit57 0.584975616
orbit28                 orbit28 0.583110948
orbit50                 orbit50 0.565133980
orbit17                 orbit17 0.559069503
orbit42                 orbit42 0.554416961
graph7                   graph7 0.540516863
orbit13                 orbit13 0.540502266
ratio1                   ratio1 0.538458029
ratio3                   ratio3 0.536161364
graph18                 graph18 0.520280042
orbit2                   orbit2 0.518320047
orbit61                 orbit61 0.517208121
orbit35                 orbit35 0.509729945
orbit10                 orbit10 0.509173274
graph21                 graph21 0.498710841
upto_fifth           upto_fifth 0.497681766
graph14                 graph14 0.491226760
orbit7                   orbit7 0.484789371
graph6                   graph6 0.484495654
orbit31                 orbit31 0.481532584
orbit29                 orbit29 0.476341416
orbit38                 orbit38 0.471691249
graph11                 graph11 0.470225011
graph23                 graph23 0.468727996
graph12                 graph12 0.466579251
ratio2                   ratio2 0.466157776
orbit21                 orbit21 0.451694765
orbit48                 orbit48 0.448377304
upto_fourth         upto_fourth 0.437600511
orbit63                 orbit63 0.433990405
orbit25                 orbit25 0.428384927
graph13                 graph13 0.419521060
hubscore               hubscore 0.417309501
orbit53                 orbit53 0.404521138
graph15                 graph15 0.402866804
orbit23                 orbit23 0.399261614
orbit26                 orbit26 0.396394129
membership_s32   membership_s32 0.390845139
orbit60                 orbit60 0.390564487
orbit5                   orbit5 0.384783399
orbit71                 orbit71 0.380856547
fourth                   fourth 0.376396664
orbit58                 orbit58 0.369007685
graph3                   graph3 0.366078451
graph24                 graph24 0.361743651
orbit54                 orbit54 0.357403702
upto_second         upto_second 0.356312945
orbit15                 orbit15 0.355923326
upto_third           upto_third 0.353868914
orbit19                 orbit19 0.351576145
orbit59                 orbit59 0.347743914
orbit69                 orbit69 0.344781618
graph2                   graph2 0.324033106
graph28                 graph28 0.301415943
orbit67                 orbit67 0.300512859
fifth                     fifth 0.289515714
orbit1                   orbit1 0.287462056
graph9                   graph9 0.286733638
selfinter             selfinter 0.280723182
graph0                   graph0 0.245531941
graph29                 graph29 0.240875121
sixth                     sixth 0.239341469
graph8                   graph8 0.209829209
bigcom246             bigcom246 0.196829650
bigcom28               bigcom28 0.191526895
close                     close 0.180803924
coreness               coreness 0.178770529
orbit6                   orbit6 0.170347980
evcent                   evcent 0.156710958
orbit70                 orbit70 0.132641025
orbit68                 orbit68 0.131331297
bigcom4                 bigcom4 0.096952708
bigcom8                 bigcom8 0.051389296
membership_s6     membership_s6 0.049538731
second                   second 0.039794533
orbit43                 orbit43 0.039565027
AP                           AP 0.028636541
membership_s5     membership_s5 0.028443998
membership_s37   membership_s37 0.023744357
pdi                         pdi 0.019986829
bigcom39               bigcom39 0.017996922
membership_s1     membership_s1 0.016187403
membership_s27   membership_s27 0.010997228
bigcom30               bigcom30 0.009441843
membership_s30   membership_s30 0.006788124
orbit0                   orbit0 0.000000000
orbit3                   orbit3 0.000000000
orbit8                   orbit8 0.000000000
orbit14                 orbit14 0.000000000
orbit22                 orbit22 0.000000000
orbit34                 orbit34 0.000000000
orbit72                 orbit72 0.000000000
ecc                         ecc 0.000000000
eccrad                   eccrad 0.000000000
first                     first 0.000000000
bigcom1                 bigcom1 0.000000000
bigcom2                 bigcom2 0.000000000
bigcom3                 bigcom3 0.000000000
bigcom6                 bigcom6 0.000000000
bigcom9                 bigcom9 0.000000000
bigcom11               bigcom11 0.000000000
bigcom13               bigcom13 0.000000000
bigcom15               bigcom15 0.000000000
bigcom16               bigcom16 0.000000000
bigcom21               bigcom21 0.000000000
bigcom22               bigcom22 0.000000000
bigcom24               bigcom24 0.000000000
bigcom26               bigcom26 0.000000000
bigcom31               bigcom31 0.000000000
bigcom32               bigcom32 0.000000000
bigcom33               bigcom33 0.000000000
bigcom34               bigcom34 0.000000000
bigcom36               bigcom36 0.000000000
bigcom37               bigcom37 0.000000000
bigcom38               bigcom38 0.000000000
bigcom43               bigcom43 0.000000000
bigcom44               bigcom44 0.000000000
bigcom46               bigcom46 0.000000000
bigcom47               bigcom47 0.000000000
bigcom49               bigcom49 0.000000000
bigcom50               bigcom50 0.000000000
bigcom51               bigcom51 0.000000000
bigcom52               bigcom52 0.000000000
bigcom54               bigcom54 0.000000000
bigcom56               bigcom56 0.000000000
bigcom62               bigcom62 0.000000000
bigcom66               bigcom66 0.000000000
bigcom68               bigcom68 0.000000000
bigcom69               bigcom69 0.000000000
bigcom71               bigcom71 0.000000000
bigcom72               bigcom72 0.000000000
bigcom73               bigcom73 0.000000000
bigcom74               bigcom74 0.000000000
bigcom75               bigcom75 0.000000000
bigcom76               bigcom76 0.000000000
bigcom77               bigcom77 0.000000000
bigcom79               bigcom79 0.000000000
bigcom80               bigcom80 0.000000000
bigcom82               bigcom82 0.000000000
bigcom83               bigcom83 0.000000000
bigcom84               bigcom84 0.000000000
bigcom85               bigcom85 0.000000000
bigcom87               bigcom87 0.000000000
bigcom89               bigcom89 0.000000000
bigcom91               bigcom91 0.000000000
bigcom92               bigcom92 0.000000000
bigcom93               bigcom93 0.000000000
bigcom96               bigcom96 0.000000000
bigcom97               bigcom97 0.000000000
bigcom98               bigcom98 0.000000000
bigcom99               bigcom99 0.000000000
bigcom101             bigcom101 0.000000000
bigcom104             bigcom104 0.000000000
bigcom106             bigcom106 0.000000000
bigcom109             bigcom109 0.000000000
bigcom113             bigcom113 0.000000000
bigcom116             bigcom116 0.000000000
bigcom120             bigcom120 0.000000000
bigcom123             bigcom123 0.000000000
bigcom126             bigcom126 0.000000000
bigcom127             bigcom127 0.000000000
bigcom137             bigcom137 0.000000000
bigcom139             bigcom139 0.000000000
bigcom140             bigcom140 0.000000000
bigcom143             bigcom143 0.000000000
bigcom145             bigcom145 0.000000000
bigcom146             bigcom146 0.000000000
bigcom147             bigcom147 0.000000000
bigcom149             bigcom149 0.000000000
bigcom153             bigcom153 0.000000000
bigcom154             bigcom154 0.000000000
bigcom156             bigcom156 0.000000000
bigcom157             bigcom157 0.000000000
bigcom158             bigcom158 0.000000000
bigcom160             bigcom160 0.000000000
bigcom161             bigcom161 0.000000000
bigcom162             bigcom162 0.000000000
bigcom164             bigcom164 0.000000000
bigcom166             bigcom166 0.000000000
bigcom167             bigcom167 0.000000000
bigcom171             bigcom171 0.000000000
bigcom173             bigcom173 0.000000000
bigcom175             bigcom175 0.000000000
bigcom176             bigcom176 0.000000000
bigcom177             bigcom177 0.000000000
bigcom178             bigcom178 0.000000000
bigcom180             bigcom180 0.000000000
bigcom181             bigcom181 0.000000000
bigcom184             bigcom184 0.000000000
bigcom186             bigcom186 0.000000000
bigcom187             bigcom187 0.000000000
bigcom189             bigcom189 0.000000000
bigcom194             bigcom194 0.000000000
bigcom195             bigcom195 0.000000000
bigcom196             bigcom196 0.000000000
bigcom204             bigcom204 0.000000000
bigcom205             bigcom205 0.000000000
bigcom212             bigcom212 0.000000000
bigcom214             bigcom214 0.000000000
bigcom222             bigcom222 0.000000000
bigcom223             bigcom223 0.000000000
bigcom226             bigcom226 0.000000000
bigcom227             bigcom227 0.000000000
bigcom229             bigcom229 0.000000000
bigcom233             bigcom233 0.000000000
bigcom236             bigcom236 0.000000000
bigcom237             bigcom237 0.000000000
bigcom248             bigcom248 0.000000000
bigcom249             bigcom249 0.000000000
bigcom250             bigcom250 0.000000000
bigcom254             bigcom254 0.000000000
bigcom266             bigcom266 0.000000000
bigcom269             bigcom269 0.000000000
bigcom272             bigcom272 0.000000000
bigcom274             bigcom274 0.000000000
bigcom281             bigcom281 0.000000000
bigcom291             bigcom291 0.000000000
bigcom292             bigcom292 0.000000000
bigcom295             bigcom295 0.000000000
bigcom299             bigcom299 0.000000000
bigcom301             bigcom301 0.000000000
bigcom306             bigcom306 0.000000000
bigcom309             bigcom309 0.000000000
bigcom314             bigcom314 0.000000000
bigcom321             bigcom321 0.000000000
bigcom341             bigcom341 0.000000000
bigcom350             bigcom350 0.000000000
bigcom353             bigcom353 0.000000000
bigcom359             bigcom359 0.000000000
bigcom363             bigcom363 0.000000000
bigcom365             bigcom365 0.000000000
bigcom385             bigcom385 0.000000000
bigcom386             bigcom386 0.000000000
bigcom408             bigcom408 0.000000000
bigcom412             bigcom412 0.000000000
bigcom480             bigcom480 0.000000000
membership_s3     membership_s3 0.000000000
membership_s7     membership_s7 0.000000000
membership_s8     membership_s8 0.000000000
membership_s9     membership_s9 0.000000000
membership_s11   membership_s11 0.000000000
membership_s12   membership_s12 0.000000000
membership_s14   membership_s14 0.000000000
membership_s15   membership_s15 0.000000000
membership_s16   membership_s16 0.000000000
membership_s17   membership_s17 0.000000000
membership_s18   membership_s18 0.000000000
membership_s20   membership_s20 0.000000000
membership_s21   membership_s21 0.000000000
membership_s22   membership_s22 0.000000000
membership_s24   membership_s24 0.000000000
membership_s25   membership_s25 0.000000000
membership_s26   membership_s26 0.000000000
membership_s28   membership_s28 0.000000000
membership_s31   membership_s31 0.000000000
membership_s33   membership_s33 0.000000000
membership_s36   membership_s36 0.000000000
[1] "Dataset: med_C Model RF, run: 6 of 10 2015-06-22 18:40:00"
     |      Out-of-bag   |
Tree |      MSE  %Var(y) |
   1 |    0.114   208.56 |
   2 |   0.1061   194.21 |
   3 |   0.1009   184.58 |
   4 |  0.09242   169.12 |
   5 |  0.08832   161.62 |
   6 |  0.08438   154.41 |
   7 |  0.08093   148.09 |
   8 |  0.07688   140.67 |
   9 |  0.07536   137.89 |
  10 |  0.07204   131.82 |
  11 |  0.07026   128.57 |
  12 |  0.06889   126.05 |
  13 |  0.06778   124.04 |
  14 |  0.06646   121.61 |
  15 |  0.06574   120.30 |
  16 |  0.06539   119.64 |
  17 |  0.06487   118.71 |
  18 |  0.06384   116.82 |
  19 |  0.06299   115.26 |
  20 |  0.06263   114.61 |
  21 |   0.0619   113.27 |
  22 |  0.06162   112.75 |
  23 |   0.0613   112.17 |
  24 |  0.06095   111.53 |
  25 |  0.06061   110.91 |
  26 |  0.06023   110.21 |
  27 |  0.06003   109.84 |
  28 |  0.05977   109.37 |
  29 |  0.05954   108.96 |
  30 |  0.05938   108.65 |
  31 |  0.05911   108.16 |
  32 |  0.05881   107.62 |
  33 |  0.05884   107.66 |
  34 |  0.05873   107.47 |
  35 |  0.05866   107.34 |
  36 |   0.0584   106.86 |
  37 |  0.05844   106.93 |
  38 |  0.05843   106.92 |
  39 |  0.05833   106.74 |
  40 |  0.05821   106.52 |
  41 |   0.0581   106.31 |
  42 |  0.05787   105.90 |
  43 |  0.05774   105.66 |
  44 |   0.0577   105.58 |
  45 |   0.0577   105.58 |
  46 |  0.05753   105.27 |
  47 |  0.05726   104.77 |
  48 |  0.05725   104.77 |
  49 |  0.05728   104.82 |
  50 |  0.05724   104.73 |
  51 |  0.05707   104.43 |
  52 |  0.05703   104.35 |
  53 |  0.05705   104.39 |
  54 |  0.05694   104.20 |
  55 |   0.0568   103.94 |
  56 |  0.05677   103.89 |
  57 |  0.05671   103.78 |
  58 |  0.05664   103.64 |
  59 |  0.05653   103.44 |
  60 |  0.05644   103.28 |
  61 |  0.05631   103.05 |
  62 |  0.05628   102.98 |
  63 |  0.05634   103.09 |
  64 |  0.05634   103.09 |
  65 |  0.05632   103.05 |
  66 |  0.05634   103.09 |
  67 |  0.05634   103.10 |
  68 |  0.05633   103.07 |
  69 |  0.05632   103.05 |
  70 |  0.05628   102.98 |
  71 |  0.05623   102.89 |
  72 |  0.05616   102.77 |
  73 |  0.05611   102.67 |
  74 |  0.05615   102.74 |
  75 |  0.05611   102.67 |
  76 |  0.05614   102.72 |
  77 |   0.0561   102.65 |
  78 |  0.05605   102.56 |
  79 |  0.05598   102.44 |
  80 |  0.05595   102.37 |
  81 |  0.05595   102.38 |
  82 |  0.05591   102.30 |
  83 |  0.05584   102.18 |
  84 |  0.05581   102.13 |
  85 |  0.05582   102.15 |
  86 |  0.05583   102.16 |
  87 |  0.05584   102.19 |
  88 |  0.05578   102.06 |
  89 |  0.05577   102.05 |
  90 |  0.05576   102.04 |
  91 |  0.05577   102.05 |
  92 |  0.05576   102.04 |
  93 |  0.05571   101.93 |
  94 |   0.0557   101.93 |
  95 |   0.0557   101.93 |
  96 |  0.05571   101.94 |
  97 |  0.05568   101.88 |
  98 |  0.05565   101.83 |
  99 |  0.05562   101.77 |
 100 |  0.05559   101.72 |
[1] "Random Forest variable coefficients"
                      %IncMSE IncNodePurity
graph0           3.121365e-04  3.848508e-01
graph1           4.359786e-03  1.329632e+00
graph2           9.406666e-04  6.029260e-01
graph3           2.966230e-03  9.657188e-01
graph4           5.425983e-03  9.019582e-01
graph5           5.404295e-03  1.263674e+00
graph6           2.779463e-03  8.295366e-01
graph7           5.041961e-03  1.220576e+00
graph8           7.158904e-04  4.360462e-01
graph9           3.136064e-03  1.219786e+00
graph10          4.535215e-03  1.454272e+00
graph11          4.615560e-03  1.111722e+00
graph12          3.290909e-03  9.557045e-01
graph13          5.478329e-03  1.335327e+00
graph14          5.603490e-03  1.606542e+00
graph15          5.525533e-03  1.339517e+00
graph16          3.291023e-03  1.300195e+00
graph17          6.864866e-03  1.328115e+00
graph18          5.089260e-03  1.401993e+00
graph19          1.465346e-02  1.537027e+00
graph20          6.866043e-03  2.367368e+00
graph21          5.141781e-03  1.598936e+00
graph22          4.153673e-03  1.478099e+00
graph23          1.076172e-02  1.945961e+00
graph24          8.452743e-03  1.486409e+00
graph25          4.172158e-03  2.468510e+00
graph26          9.264485e-03  1.920014e+00
graph27          1.252527e-03  9.723530e-01
graph28          1.388039e-03  8.316430e-01
graph29          7.496613e-05  1.604973e-01
orbit0           1.200767e-03  5.836912e-01
orbit1           3.976511e-03  1.258821e+00
orbit2           1.791838e-03  1.554126e+00
orbit3           2.106243e-03  7.828089e-01
orbit4           4.475417e-03  1.310310e+00
orbit5           1.346336e-03  1.000035e+00
orbit6           6.009545e-03  1.153147e+00
orbit7           3.449663e-03  1.452908e+00
orbit8           3.864852e-03  1.446576e+00
orbit9           4.821605e-03  1.312224e+00
orbit10          3.028930e-03  1.031296e+00
orbit11          4.741642e-03  1.335823e+00
orbit12          5.170621e-03  1.252680e+00
orbit13          1.640728e-03  7.110491e-01
orbit14          5.102824e-04  4.435388e-01
orbit15          8.011534e-03  1.488397e+00
orbit16          4.543608e-03  1.236340e+00
orbit17          3.372928e-03  1.228336e+00
orbit18          4.236565e-03  3.105639e+00
orbit19          4.079550e-03  8.895085e-01
orbit20          4.879273e-03  1.158166e+00
orbit21          2.356284e-03  1.059633e+00
orbit22          6.733160e-03  1.222464e+00
orbit23          2.610254e-03  1.487303e+00
orbit24          6.045210e-03  2.211533e+00
orbit25          8.123520e-03  1.467351e+00
orbit26          4.677830e-03  1.374392e+00
orbit27          1.366746e-02  2.484873e+00
orbit28          3.575705e-03  1.024310e+00
orbit29          5.479261e-03  1.104040e+00
orbit30          4.728327e-03  1.230898e+00
orbit31          5.009903e-03  1.423385e+00
orbit32          4.604809e-03  1.607089e+00
orbit33          4.193473e-03  1.092623e+00
orbit34          3.793224e-03  9.415532e-01
orbit35          4.212601e-03  1.246973e+00
orbit36          2.827505e-03  2.062020e+00
orbit37          6.105543e-03  1.465603e+00
orbit38          3.737248e-03  1.558143e+00
orbit39          4.751712e-03  1.407606e+00
orbit40          5.758711e-03  1.545414e+00
orbit41          1.042889e-03  1.281968e+00
orbit42          1.807567e-03  1.074311e+00
orbit43          4.686044e-03  1.048832e+00
orbit44          1.883628e-03  1.048177e+00
orbit45          2.124631e-02  3.664727e+00
orbit46          9.697567e-03  2.143132e+00
orbit47          7.373162e-03  1.485127e+00
orbit48          1.980609e-03  1.055134e+00
orbit49          5.001292e-03  2.339387e+00
orbit50          3.374361e-03  1.722987e+00
orbit51          4.918005e-03  2.444591e+00
orbit52          4.322543e-03  1.614056e+00
orbit53          2.943687e-03  1.062166e+00
orbit54          3.908672e-03  1.683499e+00
orbit55          1.665611e-03  1.315165e+00
orbit56          2.191494e-02  4.446481e+00
orbit57          3.765586e-03  7.657898e-01
orbit58          1.418899e-03  9.737461e-01
orbit59          9.608141e-03  1.581124e+00
orbit60          3.885323e-03  1.030763e+00
orbit61          8.380350e-04  8.279779e-01
orbit62          6.276909e-03  2.739975e+00
orbit63          4.021833e-04  1.607931e+00
orbit64          1.897425e-03  1.673249e+00
orbit65          1.226859e-02  2.283529e+00
orbit66          1.729561e-03  7.498274e-01
orbit67          6.504370e-04  5.320658e-01
orbit68          2.489012e-03  8.337948e-01
orbit69          1.020489e-03  5.137530e-01
orbit70          1.030937e-03  5.387708e-01
orbit71          9.714111e-04  7.033650e-01
orbit72          3.579732e-04  2.459361e-01
AP               4.059312e-05  1.613292e-01
bet              2.919936e-03  3.395781e+00
ecc              2.945432e-05  1.046874e-01
eccrad           6.074606e-05  1.952371e-01
close            2.302784e-03  7.204973e-01
constraint       4.668668e-03  1.897695e+00
coreness         1.778586e-03  8.489379e-01
knn              4.429092e-03  1.597173e+00
hubscore         3.373945e-03  9.991539e-01
pagerank         2.511147e-03  3.306106e+00
trans            4.360153e-03  1.887135e+00
evcent           2.784221e-03  8.077742e-01
first            4.340935e-04  6.502315e-01
upto_second      4.934130e-03  1.129511e+00
upto_third       2.761896e-03  7.882529e-01
upto_fourth      3.551556e-03  1.077073e+00
upto_fifth       4.612555e-03  1.468158e+00
upto_sixth       1.042576e-03  1.129904e+00
second           3.293826e-03  9.039163e-01
third            9.501590e-03  2.993443e+00
fourth           2.820466e-03  1.476637e+00
fifth            2.487033e-03  9.724354e-01
sixth            5.235829e-03  1.731451e+00
ratio1           3.945302e-03  1.698069e+00
ratio2           3.146199e-03  1.555912e+00
ratio3           5.967235e-03  1.230232e+00
ratio4           8.422761e-03  3.977445e+00
ratio5           2.375773e-03  3.874467e+00
ratio6           3.403308e-03  1.449763e+00
selfinter        2.086873e-04  1.958725e-01
walktrap_vertex  1.141615e-03  3.073795e+00
bigcom1          1.523957e-06  1.840916e-01
bigcom2          0.000000e+00  4.440892e-18
bigcom3          2.559026e-04  5.265557e-01
bigcom4          7.180302e-05  1.721466e-01
bigcom6          0.000000e+00  0.000000e+00
bigcom8          3.458073e-05  2.061576e-01
bigcom9          0.000000e+00  3.885781e-18
bigcom11         0.000000e+00  0.000000e+00
bigcom13         6.216682e-05  2.200518e-01
bigcom15         0.000000e+00  1.110223e-18
bigcom16         0.000000e+00  0.000000e+00
bigcom21         4.391470e-06  1.619342e-01
bigcom22        -4.428694e-06  1.860754e-02
bigcom24        -2.978745e-05  4.890756e-01
bigcom26         9.709126e-06  1.671142e-01
bigcom28         2.568762e-04  2.771995e-01
bigcom30         1.607015e-05  1.438359e-01
bigcom31         0.000000e+00  0.000000e+00
bigcom32         0.000000e+00  0.000000e+00
bigcom33         0.000000e+00  0.000000e+00
bigcom34         0.000000e+00  0.000000e+00
bigcom36         0.000000e+00  0.000000e+00
bigcom37         0.000000e+00  0.000000e+00
bigcom38         0.000000e+00  0.000000e+00
bigcom39        -1.015069e-06  2.464448e-01
bigcom40         4.178570e-03  1.238626e+00
bigcom43         0.000000e+00  1.110223e-18
bigcom44         0.000000e+00  0.000000e+00
bigcom46         0.000000e+00  0.000000e+00
bigcom47         0.000000e+00  0.000000e+00
bigcom49         0.000000e+00  1.110223e-18
bigcom50         0.000000e+00  0.000000e+00
bigcom51         0.000000e+00  0.000000e+00
bigcom52         0.000000e+00  0.000000e+00
bigcom54         0.000000e+00  0.000000e+00
bigcom56        -1.436084e-05  2.781974e-01
bigcom62         0.000000e+00  1.110223e-18
bigcom66         0.000000e+00  0.000000e+00
bigcom68         0.000000e+00  0.000000e+00
bigcom69         0.000000e+00  0.000000e+00
bigcom71         0.000000e+00  0.000000e+00
bigcom72         0.000000e+00  0.000000e+00
bigcom73         0.000000e+00  0.000000e+00
bigcom74         0.000000e+00  1.110223e-18
bigcom75         0.000000e+00  1.110223e-18
bigcom76         0.000000e+00  1.110223e-18
bigcom77         0.000000e+00  0.000000e+00
bigcom79         0.000000e+00  0.000000e+00
bigcom80         0.000000e+00  0.000000e+00
bigcom82        -2.045436e-05  5.397623e-01
bigcom83         0.000000e+00  0.000000e+00
bigcom84         0.000000e+00  0.000000e+00
bigcom85         0.000000e+00  0.000000e+00
bigcom87         0.000000e+00  0.000000e+00
bigcom89         0.000000e+00  5.551115e-19
bigcom91         0.000000e+00  6.938894e-20
bigcom92         0.000000e+00  2.220446e-18
bigcom93         0.000000e+00  0.000000e+00
bigcom96         0.000000e+00  1.110223e-18
bigcom97         0.000000e+00  0.000000e+00
bigcom98         0.000000e+00  0.000000e+00
bigcom99         0.000000e+00  0.000000e+00
bigcom101        0.000000e+00  0.000000e+00
bigcom104        0.000000e+00  0.000000e+00
bigcom106        0.000000e+00  0.000000e+00
bigcom109        0.000000e+00  1.110223e-18
bigcom113        0.000000e+00  0.000000e+00
bigcom116       -5.974424e-06  8.122272e-02
bigcom120        0.000000e+00  0.000000e+00
bigcom123        0.000000e+00  0.000000e+00
bigcom126        0.000000e+00  0.000000e+00
bigcom127       -1.856281e-05  2.093470e-01
bigcom137        0.000000e+00  0.000000e+00
bigcom139        0.000000e+00  0.000000e+00
bigcom140        0.000000e+00  0.000000e+00
bigcom143        0.000000e+00  0.000000e+00
bigcom145        0.000000e+00  0.000000e+00
bigcom146        0.000000e+00  0.000000e+00
bigcom147       -1.197605e-05  1.204338e-03
bigcom149        0.000000e+00  0.000000e+00
bigcom153        0.000000e+00  0.000000e+00
bigcom154        0.000000e+00  0.000000e+00
bigcom156        0.000000e+00  0.000000e+00
bigcom157        0.000000e+00  1.110223e-18
bigcom158        0.000000e+00  0.000000e+00
bigcom160        0.000000e+00  0.000000e+00
bigcom161        0.000000e+00  0.000000e+00
bigcom162        0.000000e+00  0.000000e+00
bigcom164        0.000000e+00  0.000000e+00
bigcom166        0.000000e+00  0.000000e+00
bigcom167       -9.469873e-06  3.514259e-01
bigcom171        0.000000e+00  1.110223e-18
bigcom173        0.000000e+00  0.000000e+00
bigcom175        0.000000e+00  0.000000e+00
bigcom176        0.000000e+00  0.000000e+00
bigcom177        0.000000e+00  0.000000e+00
bigcom178        0.000000e+00  0.000000e+00
bigcom180       -2.370478e-05  7.329229e-01
bigcom181        0.000000e+00  0.000000e+00
bigcom184        0.000000e+00  0.000000e+00
bigcom186        0.000000e+00  1.110223e-18
bigcom187        0.000000e+00  0.000000e+00
bigcom189        0.000000e+00  1.110223e-18
bigcom194        0.000000e+00  0.000000e+00
bigcom195        0.000000e+00  0.000000e+00
bigcom196        0.000000e+00  0.000000e+00
bigcom204        0.000000e+00  0.000000e+00
bigcom205        0.000000e+00  0.000000e+00
bigcom212        0.000000e+00  0.000000e+00
bigcom214        0.000000e+00  0.000000e+00
bigcom222        0.000000e+00  0.000000e+00
bigcom223        0.000000e+00  0.000000e+00
bigcom226        0.000000e+00  0.000000e+00
bigcom227        0.000000e+00  0.000000e+00
bigcom229        0.000000e+00  1.110223e-18
bigcom233        0.000000e+00  0.000000e+00
bigcom236        0.000000e+00  0.000000e+00
bigcom237        0.000000e+00  0.000000e+00
bigcom246        9.647028e-05  7.433811e-01
bigcom248        1.259229e-05  3.376496e-01
bigcom249        2.036128e-05  3.383672e-01
bigcom250        0.000000e+00  0.000000e+00
bigcom254        0.000000e+00  2.220446e-18
bigcom266        0.000000e+00  1.110223e-18
bigcom269        0.000000e+00  0.000000e+00
bigcom272        0.000000e+00  0.000000e+00
bigcom274        0.000000e+00  5.551115e-19
bigcom281        0.000000e+00  1.110223e-18
bigcom291        0.000000e+00  0.000000e+00
bigcom292        0.000000e+00  1.110223e-18
bigcom295        0.000000e+00  0.000000e+00
bigcom299        0.000000e+00  0.000000e+00
bigcom301        0.000000e+00  0.000000e+00
bigcom306        0.000000e+00  0.000000e+00
bigcom309        0.000000e+00  6.938894e-20
bigcom314        0.000000e+00  5.551115e-19
bigcom321        0.000000e+00  1.110223e-18
bigcom341        0.000000e+00  0.000000e+00
bigcom350        0.000000e+00  0.000000e+00
bigcom353        0.000000e+00  0.000000e+00
bigcom359        0.000000e+00  0.000000e+00
bigcom363        0.000000e+00  0.000000e+00
bigcom365        0.000000e+00  0.000000e+00
bigcom385        0.000000e+00  5.551115e-19
bigcom386        0.000000e+00  0.000000e+00
bigcom408        7.853224e-05  8.738774e-01
bigcom412        4.222897e-05  9.654407e-01
bigcom480        0.000000e+00  0.000000e+00
spin_vertex      1.078774e-03  2.932627e+00
membership_s1    1.322282e-04  2.012298e-01
membership_s3    0.000000e+00  1.110223e-18
membership_s4    4.199542e-03  1.571102e+00
membership_s5    7.816219e-05  3.987514e-02
membership_s6    6.834814e-05  2.791847e-01
membership_s7   -5.502900e-05  3.776726e-01
membership_s8    0.000000e+00  0.000000e+00
membership_s9    0.000000e+00  1.665335e-18
membership_s11   0.000000e+00  0.000000e+00
membership_s12  -4.441452e-05  4.671108e-01
membership_s14   0.000000e+00  0.000000e+00
membership_s15  -2.530579e-05  1.163421e-01
membership_s16  -1.138589e-05  3.967169e-01
membership_s17   0.000000e+00  0.000000e+00
membership_s18   4.299944e-05  1.378933e-01
membership_s20   0.000000e+00  0.000000e+00
membership_s21  -1.332316e-05  1.090055e-01
membership_s22   0.000000e+00  0.000000e+00
membership_s24   0.000000e+00  1.179612e-18
membership_s25   0.000000e+00  0.000000e+00
membership_s26   0.000000e+00  0.000000e+00
membership_s27   3.569799e-05  1.681179e-01
membership_s28   0.000000e+00  0.000000e+00
membership_s30   3.493186e-04  2.452648e-01
membership_s31   8.477799e-05  7.431277e-02
membership_s32   1.361552e-04  4.244086e-01
membership_s33   0.000000e+00  0.000000e+00
membership_s36   9.181269e-05  8.351609e-02
membership_s37   2.768256e-05  4.617096e-01
V1               3.326133e-03  3.111490e+00
V2               2.787219e-03  3.975587e+00
pdi             -3.160461e-05  3.737389e-01
adhesion         9.649370e-03  2.498367e+00
cohesion         1.057835e-02  3.166697e+00
inner            4.270519e-03  3.091898e+00
outer            1.452381e-03  3.358721e+00
ioratio          5.349452e-03  3.105006e+00
comsize          2.116467e-03  3.568433e+00
[1] "Dataset: med_C Model GLM, run: 6 of 10 2015-06-22 18:41:59"
[1] "glmnet variable coefficients"
                         [,1]          [,2]
(Intercept)     -2.787283e+00 -4.018120e+01
graph0           3.528824e-39  2.330774e-04
graph1           1.663486e-41  5.430406e-06
graph2           1.665045e-39  1.124704e-03
graph3           6.722422e-43  3.793995e-08
graph4          -3.367021e-45 -7.610736e-09
graph5           4.423688e-41 -4.548012e-05
graph6           4.140181e-42  1.567146e-06
graph7           1.103521e-40  1.895770e-05
graph8           3.928296e-40 -5.093179e-04
graph9           1.165363e-44  2.019730e-09
graph10          3.553833e-46 -1.090922e-10
graph11         -1.075821e-47 -1.858654e-11
graph12          3.942997e-44  1.818144e-08
graph13          1.658054e-43  5.522113e-09
graph14          2.773575e-46 -3.584572e-09
graph15          4.952106e-42  1.644118e-06
graph16          7.505682e-44 -1.654441e-08
graph17          1.439489e-43 -7.881373e-08
graph18          3.031620e-42 -2.474527e-08
graph19          1.062435e-42  3.196266e-07
graph20          8.319518e-43 -1.134678e-06
graph21          4.560387e-42  2.010039e-06
graph22          4.537529e-42  1.032560e-06
graph23          4.565197e-42  2.180307e-06
graph24          7.923177e-42 -3.080136e-06
graph25          3.088098e-41  2.231970e-05
graph26          2.552266e-41  7.462359e-06
graph27          1.090255e-40 -1.245098e-04
graph28          7.507367e-41  8.353114e-05
graph29         -2.738660e-41 -1.329400e-03
orbit0           3.528824e-39  2.474703e-04
orbit1           1.609265e-41  5.833302e-06
orbit2           2.252035e-40  1.218431e-05
orbit3           1.665045e-39  1.133720e-03
orbit4           1.109787e-42  1.394410e-07
orbit5           1.242150e-42 -1.559879e-07
orbit6          -3.390616e-45 -7.697970e-09
orbit7           2.658226e-41  1.545116e-05
orbit8           4.423688e-41 -4.504399e-05
orbit9           1.268098e-41  4.120856e-06
orbit10          5.008640e-42  2.232867e-06
orbit11          1.369049e-40  1.419343e-05
orbit12          1.287323e-40  1.064869e-05
orbit13          3.899976e-40  2.790766e-04
orbit14          3.928296e-40 -5.133904e-04
orbit15          2.401193e-44  8.154446e-09
orbit16          4.683155e-44 -2.365965e-08
orbit17          2.374816e-44  1.134503e-08
orbit18          5.486745e-45  2.456057e-09
orbit19          2.431413e-46 -2.252901e-10
orbit20          2.884492e-46 -8.752294e-10
orbit21          1.251352e-43  5.337470e-09
orbit22         -1.075845e-47 -1.877735e-11
orbit23          4.326216e-42  5.498457e-06
orbit24          7.684243e-44  4.311789e-08
orbit25          4.857643e-44  1.564373e-08
orbit26          3.969984e-43 -1.350507e-07
orbit27          6.923950e-43  4.218766e-07
orbit28          8.426046e-43 -5.083856e-07
orbit29          2.603410e-43  1.926803e-08
orbit30          1.332880e-42 -2.731679e-06
orbit31          3.733439e-46 -3.465997e-09
orbit32          5.626841e-46 -8.289593e-09
orbit33          1.751189e-41  1.322865e-05
orbit34          4.952106e-42  1.796135e-06
orbit35          2.959074e-43 -4.208423e-08
orbit36          9.403347e-43 -3.259052e-07
orbit37          7.866886e-44 -8.853199e-09
orbit38          3.222319e-42 -5.621437e-07
orbit39          6.089191e-43 -5.220420e-08
orbit40          1.648908e-43 -1.247205e-07
orbit41          1.338954e-42 -4.319683e-07
orbit42          4.562788e-41  2.212775e-06
orbit43          3.039905e-42  9.304970e-08
orbit44          3.103016e-40  1.245914e-04
orbit45          3.071122e-42  2.318535e-06
orbit46          2.481527e-42 -5.609193e-07
orbit47          1.276390e-41  7.543114e-06
orbit48          2.177465e-42  1.060572e-06
orbit49          8.564826e-43 -9.661674e-07
orbit50          1.471497e-41 -6.298841e-05
orbit51          8.992998e-42  6.545979e-06
orbit52          1.132544e-41 -4.458048e-08
orbit53          2.055582e-41  1.062591e-05
orbit54          4.524201e-42  1.045179e-06
orbit55          1.675274e-40  1.360568e-04
orbit56          1.606104e-41  1.092288e-05
orbit57          3.504214e-42  1.103757e-06
orbit58          7.641763e-41 -1.519664e-04
orbit59          1.082543e-41 -4.804628e-06
orbit60          2.492394e-41 -3.059966e-06
orbit61          2.382226e-40  2.031570e-04
orbit62          8.418581e-41  1.290783e-04
orbit63          8.184433e-41  7.237982e-05
orbit64          5.403066e-41 -4.841578e-05
orbit65          7.389276e-41  5.751336e-05
orbit66          3.112587e-41 -1.295006e-05
orbit67          1.045132e-40 -6.510549e-05
orbit68          1.167494e-40 -1.313085e-04
orbit69          6.236606e-40 -1.068138e-03
orbit70          1.124055e-40  1.065570e-04
orbit71          1.175557e-40  2.165142e-04
orbit72         -2.738660e-41 -1.328765e-03
AP              -1.219120e-38 -7.706065e-02
bet              5.521364e-43  2.300356e-06
ecc             -1.598057e-39  2.669938e-02
eccrad          -9.588342e-39  1.598740e-01
close            9.936503e-37  4.073735e-01
constraint      -4.547441e-37 -3.609561e-01
coreness         6.690283e-39  6.660471e-04
knn              9.116783e-42 -1.598057e-04
hubscore         2.665729e-36  8.252997e-01
pagerank        -8.852966e-37 -1.091374e+01
trans            7.155340e-38  8.094821e-02
evcent           2.651506e-36  8.717585e-01
first            3.528824e-39  2.456951e-04
upto_second      1.324758e-41  8.124952e-06
upto_third       1.149556e-41  4.129184e-06
upto_fourth      4.106179e-41  3.749057e-05
upto_fifth       5.332854e-40  6.373933e-04
upto_sixth       5.120768e-39  2.009426e-03
second           1.310380e-41  7.940986e-06
third            1.774632e-41  5.189842e-06
fourth          -1.416628e-41 -3.515796e-06
fifth           -4.418550e-41 -3.949361e-05
sixth           -5.809339e-40 -7.461791e-04
ratio1          -3.516194e-41 -1.944180e-04
ratio2          -1.321959e-39 -4.119553e-04
ratio3          -1.745732e-38 -2.509296e-02
ratio4          -3.027995e-37 -1.789225e-01
ratio5           9.790487e-37 -8.631666e-01
ratio6          -3.974784e-39 -4.227655e-03
selfinter        2.187097e-38  6.634291e-02
walktrap_vertex  5.259174e-39 -2.166397e-02
bigcom1         -2.594808e-38 -3.319898e-02
bigcom2         -5.865245e-38 -3.731659e-01
bigcom3          1.520115e-39  1.681241e-01
bigcom4         -9.627220e-39 -1.052919e-02
bigcom6         -5.866526e-38 -3.507847e-01
bigcom8         -8.351229e-39  6.733294e-02
bigcom9         -5.887092e-38 -2.792773e-01
bigcom11        -5.876791e-38 -2.828819e-01
bigcom13         2.564091e-38  3.987925e-01
bigcom15        -5.878076e-38 -4.148281e-01
bigcom16        -5.867807e-38 -3.257706e-01
bigcom21        -2.910828e-38 -1.772785e-01
bigcom22        -4.934891e-38 -3.843605e-01
bigcom24         2.782811e-37  8.674154e-01
bigcom26        -4.342460e-38 -2.110853e-01
bigcom28         7.087669e-38  2.189746e-01
bigcom30         1.702822e-38  8.990055e-02
bigcom31        -5.863965e-38 -2.280208e-01
bigcom32        -5.867807e-38 -2.646400e-01
bigcom33        -5.862685e-38 -3.767469e-01
bigcom34        -5.861406e-38 -2.728432e-01
bigcom36        -5.865245e-38 -3.590914e-01
bigcom37        -5.861406e-38 -2.564275e-01
bigcom38        -5.862685e-38 -4.621590e-01
bigcom39         4.792374e-38  4.300788e-01
bigcom40         8.285301e-38  1.933288e-01
bigcom43        -5.867807e-38 -3.021777e-01
bigcom44        -4.804499e-38 -1.762910e-01
bigcom46        -5.874221e-38 -2.246193e-01
bigcom47        -5.871654e-38 -2.704576e-01
bigcom49        -5.869088e-38 -4.102646e-01
bigcom50        -5.861406e-38 -4.895594e-01
bigcom51        -5.862685e-38 -2.436169e-01
bigcom52        -5.863965e-38 -3.809031e-01
bigcom54        -5.861406e-38 -2.358364e-01
bigcom56         2.564091e-38  1.758125e-01
bigcom62        -5.863965e-38 -2.600604e-01
bigcom66         0.000000e+00  0.000000e+00
bigcom68        -5.863965e-38 -3.298338e-01
bigcom69        -5.870371e-38 -2.853050e-01
bigcom71        -5.861406e-38 -2.028072e-01
bigcom72        -5.861406e-38 -2.701857e-01
bigcom73        -5.879363e-38 -2.574992e-01
bigcom74        -5.871654e-38 -3.631803e-01
bigcom75        -5.863965e-38 -2.084494e-01
bigcom76        -5.867807e-38 -3.217493e-01
bigcom77        -5.869088e-38 -3.996271e-01
bigcom79        -5.862685e-38 -3.230633e-01
bigcom80        -5.869088e-38 -2.147478e-01
bigcom82         2.782811e-37  9.777998e-01
bigcom83        -5.862685e-38 -2.014037e-01
bigcom84        -5.865245e-38 -3.609109e-01
bigcom85        -5.861406e-38 -3.066353e-01
bigcom87        -5.869088e-38 -2.881690e-01
bigcom89        -5.861406e-38 -2.288040e-01
bigcom91        -5.870371e-38 -4.394224e-01
bigcom92        -5.885802e-38 -2.645530e-01
bigcom93        -5.861406e-38 -2.310176e-01
bigcom96        -5.863965e-38 -3.561961e-01
bigcom97        -5.866526e-38 -4.074687e-01
bigcom98        -5.861406e-38 -4.242316e-01
bigcom99         0.000000e+00  0.000000e+00
bigcom101       -5.878076e-38 -2.426399e-01
bigcom104       -5.862685e-38 -4.160551e-01
bigcom106       -5.862685e-38 -2.357377e-01
bigcom109       -5.862685e-38 -3.918001e-01
bigcom113       -5.861406e-38 -3.852955e-01
bigcom116       -2.819509e-38  9.759545e-02
bigcom120       -5.863965e-38 -4.259069e-02
bigcom123       -5.862685e-38 -2.879920e-01
bigcom126       -5.862685e-38 -1.855390e-01
bigcom127        1.435755e-37  2.871204e-01
bigcom137       -5.869088e-38 -3.831667e-01
bigcom139       -5.863965e-38 -2.822860e-01
bigcom140       -5.861406e-38 -2.773397e-01
bigcom143       -5.861406e-38 -7.197160e-02
bigcom145       -5.863965e-38 -3.537115e-01
bigcom146       -5.863965e-38 -2.948267e-01
bigcom147        4.545897e-39  1.808284e-01
bigcom149       -5.862685e-38 -2.958518e-01
bigcom153       -5.867807e-38 -2.348714e-01
bigcom154       -5.861406e-38 -2.384553e-01
bigcom156       -5.865245e-38 -1.996912e-01
bigcom157       -5.875506e-38 -1.831471e-01
bigcom158       -5.861406e-38 -2.765649e-01
bigcom160       -5.861406e-38 -2.717656e-01
bigcom161       -5.862685e-38 -2.967943e-01
bigcom162       -5.862685e-38 -3.007043e-01
bigcom164       -5.861406e-38 -5.541974e-01
bigcom166       -5.866526e-38 -4.724404e-01
bigcom167        3.330599e-38  3.911807e-01
bigcom171       -5.872937e-38 -4.099773e-01
bigcom173       -5.862685e-38 -3.121272e-01
bigcom175       -5.862685e-38 -2.517318e-01
bigcom176       -5.861406e-38 -3.888957e-01
bigcom177       -5.862685e-38 -3.481741e-01
bigcom178       -5.862685e-38 -4.105870e-01
bigcom180        4.466441e-37  1.515428e+00
bigcom181       -5.870371e-38 -3.587720e-01
bigcom184       -5.862685e-38 -3.880921e-01
bigcom186       -5.862685e-38 -3.695370e-01
bigcom187       -5.862685e-38 -4.077690e-01
bigcom189       -5.866526e-38 -3.260085e-01
bigcom194       -5.862685e-38 -4.195696e-01
bigcom195       -5.861406e-38 -2.716081e-01
bigcom196       -5.863965e-38 -3.563873e-01
bigcom204        0.000000e+00  0.000000e+00
bigcom205       -5.862685e-38 -3.137717e-01
bigcom212       -5.862685e-38 -3.335549e-01
bigcom214       -5.861406e-38 -3.069953e-01
bigcom222       -5.862685e-38 -2.356725e-01
bigcom223       -5.866526e-38 -3.409404e-01
bigcom226       -5.863965e-38 -4.108300e-01
bigcom227       -5.863965e-38 -3.235960e-01
bigcom229       -5.861406e-38 -2.301809e-01
bigcom233       -5.863965e-38 -1.738920e-01
bigcom236       -5.861406e-38 -2.794042e-01
bigcom237       -5.865245e-38 -3.425351e-01
bigcom246        2.303507e-37  9.805811e-01
bigcom248        5.373765e-38  2.862082e-01
bigcom249        1.940933e-37  9.779487e-01
bigcom250       -5.878076e-38 -2.920745e-01
bigcom254       -5.862685e-38 -4.472809e-01
bigcom266       -5.862685e-38 -3.434645e-01
bigcom269        0.000000e+00  0.000000e+00
bigcom272       -5.861406e-38 -2.138147e-01
bigcom274       -5.892256e-38 -3.673865e-01
bigcom281       -5.865245e-38 -2.718781e-01
bigcom291       -5.865245e-38 -2.657573e-01
bigcom292       -5.862685e-38 -2.728026e-01
bigcom295       -5.867807e-38 -2.292907e-01
bigcom299       -5.861406e-38 -2.340345e-01
bigcom301       -5.869088e-38 -2.614904e-01
bigcom306       -5.861406e-38 -1.794848e-01
bigcom309       -5.861406e-38 -2.990824e-01
bigcom314       -5.865245e-38 -2.479704e-01
bigcom321       -5.861406e-38 -3.977943e-01
bigcom341       -5.861406e-38 -2.767951e-01
bigcom350       -5.863965e-38 -3.357085e-01
bigcom353       -5.862685e-38 -3.328807e-01
bigcom359       -5.862685e-38 -3.859864e-01
bigcom363       -5.861406e-38 -2.487044e-01
bigcom365       -5.865245e-38 -2.603193e-01
bigcom385       -5.862685e-38 -3.362911e-01
bigcom386       -5.863965e-38 -2.381133e-01
bigcom408        6.152019e-37  1.829654e+00
bigcom412        9.519150e-37  2.197378e+00
bigcom480       -5.861406e-38 -3.903324e-01
spin_vertex      8.840592e-39  2.702750e-02
membership_s1   -3.408979e-38 -1.805428e-01
membership_s3   -5.861406e-38 -5.842826e-03
membership_s4    8.722998e-38  1.978056e-01
membership_s5   -1.836091e-38 -1.187917e-01
membership_s6   -2.560129e-38 -2.500091e-02
membership_s7   -5.985753e-39  3.625826e-02
membership_s8   -5.861406e-38 -2.560299e-01
membership_s9   -5.863965e-38 -3.158304e-01
membership_s11  -5.861406e-38 -1.238524e-01
membership_s12   1.098927e-37  6.676025e-01
membership_s14  -5.863965e-38 -2.685782e-01
membership_s15  -1.997782e-38 -2.721496e-03
membership_s16   1.940933e-37  7.388264e-01
membership_s17  -5.861406e-38 -2.223462e-01
membership_s18  -3.427113e-38 -1.599819e-02
membership_s20   0.000000e+00  0.000000e+00
membership_s21  -2.910828e-38 -2.600947e-02
membership_s22  -5.875506e-38 -2.281801e-01
membership_s24  -5.880649e-38 -2.621258e-01
membership_s25  -5.879363e-38 -2.485152e-01
membership_s26   0.000000e+00  0.000000e+00
membership_s27  -2.106358e-38 -3.220503e-02
membership_s28  -5.863965e-38 -2.187689e-01
membership_s30   1.531468e-38  3.089000e-02
membership_s31  -3.779133e-38 -1.225775e-01
membership_s32   8.679146e-40  1.218527e-01
membership_s33  -5.861406e-38 -2.432089e-01
membership_s36  -3.817381e-38 -5.156401e-02
membership_s37   2.570837e-38  3.618000e-01
V1               9.763669e-38  2.164791e-01
V2              -9.994846e-39  8.317400e-02
pdi             -4.420205e-35 -6.690943e+01
adhesion        -2.050421e-41 -3.231667e-05
cohesion         4.119556e-41  6.874862e-05
inner            7.005998e-42  6.908848e-06
outer            2.328991e-41 -9.687989e-06
ioratio         -2.981887e-37 -4.072949e-01
comsize         -2.447665e-41 -9.758057e-05
[1] "Dataset: med_C Model GBM, run: 7 of 10 2015-06-22 18:42:48"
Iter   TrainDeviance   ValidDeviance   StepSize   Improve
     1        0.4427            -nan     0.0100    0.0002
     2        0.4407            -nan     0.0100   -0.0000
     3        0.4389            -nan     0.0100    0.0002
     4        0.4366            -nan     0.0100    0.0002
     5        0.4344            -nan     0.0100    0.0004
     6        0.4328            -nan     0.0100    0.0001
     7        0.4311            -nan     0.0100    0.0002
     8        0.4295            -nan     0.0100    0.0001
     9        0.4280            -nan     0.0100    0.0001
    10        0.4263            -nan     0.0100    0.0001
    20        0.4123            -nan     0.0100   -0.0000
    40        0.3905            -nan     0.0100   -0.0000
    60        0.3732            -nan     0.0100    0.0001
    80        0.3590            -nan     0.0100    0.0000
   100        0.3449            -nan     0.0100    0.0000
   120        0.3324            -nan     0.0100    0.0001
   140        0.3206            -nan     0.0100    0.0000
   160        0.3089            -nan     0.0100    0.0000
   180        0.2994            -nan     0.0100   -0.0000
   200        0.2897            -nan     0.0100   -0.0000
   220        0.2808            -nan     0.0100   -0.0000
   240        0.2717            -nan     0.0100    0.0000
   260        0.2641            -nan     0.0100   -0.0000
   265        0.2623            -nan     0.0100   -0.0000

[1] "GBM variable coefficients"
                            var    rel.inf
third                     third 3.16562567
orbit56                 orbit56 2.74224365
V1                           V1 2.31494603
ratio5                   ratio5 2.22173082
ratio4                   ratio4 2.18177519
pagerank               pagerank 2.12024181
outer                     outer 1.99793641
comsize                 comsize 1.82806473
orbit45                 orbit45 1.78523970
membership_s4     membership_s4 1.75660534
orbit18                 orbit18 1.75573830
trans                     trans 1.70334605
walktrap_vertex walktrap_vertex 1.68524747
bet                         bet 1.60282520
spin_vertex         spin_vertex 1.60149551
V2                           V2 1.53706468
orbit27                 orbit27 1.43527163
ioratio                 ioratio 1.34709833
graph20                 graph20 1.25474838
graph17                 graph17 1.17508133
graph23                 graph23 1.11922691
graph27                 graph27 1.04641644
orbit62                 orbit62 1.03783708
orbit24                 orbit24 1.01346544
knn                         knn 0.98361461
graph10                 graph10 0.96996702
ratio1                   ratio1 0.95226902
orbit32                 orbit32 0.92866689
orbit36                 orbit36 0.92561754
graph25                 graph25 0.90074888
orbit28                 orbit28 0.87978163
adhesion               adhesion 0.86158016
orbit51                 orbit51 0.86064897
bigcom40               bigcom40 0.85186800
orbit52                 orbit52 0.84843079
orbit47                 orbit47 0.82834565
orbit49                 orbit49 0.81364868
graph22                 graph22 0.80067426
graph26                 graph26 0.79384729
orbit65                 orbit65 0.76244493
graph14                 graph14 0.75472271
orbit55                 orbit55 0.74711071
graph18                 graph18 0.74599865
graph19                 graph19 0.74247119
orbit33                 orbit33 0.73942931
orbit61                 orbit61 0.73838167
orbit29                 orbit29 0.72110846
orbit37                 orbit37 0.71429196
orbit50                 orbit50 0.70421795
orbit41                 orbit41 0.70262914
inner                     inner 0.70234094
orbit48                 orbit48 0.69251448
orbit16                 orbit16 0.68943141
orbit17                 orbit17 0.67063796
graph5                   graph5 0.65816809
graph24                 graph24 0.65136331
ratio3                   ratio3 0.65083614
orbit39                 orbit39 0.64930790
graph2                   graph2 0.64417502
graph4                   graph4 0.64289429
orbit64                 orbit64 0.63603761
orbit44                 orbit44 0.62883628
graph16                 graph16 0.61498448
orbit38                 orbit38 0.61178667
orbit20                 orbit20 0.61010831
orbit26                 orbit26 0.60820600
cohesion               cohesion 0.60323261
orbit63                 orbit63 0.59199073
graph8                   graph8 0.55577049
orbit58                 orbit58 0.55517715
orbit66                 orbit66 0.55344596
orbit15                 orbit15 0.55229188
orbit35                 orbit35 0.54959177
graph15                 graph15 0.54432805
orbit9                   orbit9 0.52924483
orbit31                 orbit31 0.52479050
graph1                   graph1 0.51196547
orbit12                 orbit12 0.51100442
orbit30                 orbit30 0.49710867
orbit5                   orbit5 0.49618943
orbit46                 orbit46 0.49562684
ratio2                   ratio2 0.47561027
bigcom28               bigcom28 0.46660745
graph12                 graph12 0.46636042
orbit57                 orbit57 0.46521340
graph6                   graph6 0.46000692
graph9                   graph9 0.45990576
upto_fifth           upto_fifth 0.45634144
graph13                 graph13 0.44570871
ratio6                   ratio6 0.44559426
orbit23                 orbit23 0.44062181
orbit4                   orbit4 0.42926653
orbit25                 orbit25 0.42620690
orbit40                 orbit40 0.42558685
fourth                   fourth 0.41894647
graph11                 graph11 0.41259802
graph21                 graph21 0.41219828
orbit69                 orbit69 0.41166110
orbit10                 orbit10 0.41150165
orbit1                   orbit1 0.40925638
graph3                   graph3 0.40925255
orbit11                 orbit11 0.40231645
upto_sixth           upto_sixth 0.40085673
orbit60                 orbit60 0.39832490
orbit21                 orbit21 0.39497920
graph7                   graph7 0.38730557
constraint           constraint 0.37783707
graph28                 graph28 0.36961177
orbit54                 orbit54 0.34892970
orbit42                 orbit42 0.34163661
selfinter             selfinter 0.33592508
orbit53                 orbit53 0.33571612
orbit7                   orbit7 0.33447834
upto_second         upto_second 0.31462218
fifth                     fifth 0.29039642
evcent                   evcent 0.28378420
sixth                     sixth 0.28371275
close                     close 0.26961390
orbit13                 orbit13 0.26383562
orbit68                 orbit68 0.25195214
bigcom246             bigcom246 0.24930337
orbit67                 orbit67 0.24888767
coreness               coreness 0.23602899
orbit19                 orbit19 0.23528918
orbit59                 orbit59 0.22607133
bigcom167             bigcom167 0.22225183
orbit70                 orbit70 0.22068639
upto_third           upto_third 0.20630242
orbit2                   orbit2 0.19664145
orbit43                 orbit43 0.18573063
orbit71                 orbit71 0.17554317
hubscore               hubscore 0.17003968
graph29                 graph29 0.14826741
graph0                   graph0 0.14592578
membership_s32   membership_s32 0.11066679
upto_fourth         upto_fourth 0.10565813
orbit6                   orbit6 0.09681048
bigcom4                 bigcom4 0.09511604
membership_s30   membership_s30 0.08143293
second                   second 0.05180572
bigcom3                 bigcom3 0.04924235
membership_s27   membership_s27 0.04538195
membership_s7     membership_s7 0.04418690
bigcom1                 bigcom1 0.03512836
bigcom39               bigcom39 0.03001915
membership_s37   membership_s37 0.02977309
pdi                         pdi 0.02813196
orbit22                 orbit22 0.02130273
bigcom8                 bigcom8 0.02108442
membership_s1     membership_s1 0.01025572
AP                           AP 0.00757814
orbit0                   orbit0 0.00000000
orbit3                   orbit3 0.00000000
orbit8                   orbit8 0.00000000
orbit14                 orbit14 0.00000000
orbit34                 orbit34 0.00000000
orbit72                 orbit72 0.00000000
ecc                         ecc 0.00000000
eccrad                   eccrad 0.00000000
first                     first 0.00000000
bigcom2                 bigcom2 0.00000000
bigcom6                 bigcom6 0.00000000
bigcom9                 bigcom9 0.00000000
bigcom11               bigcom11 0.00000000
bigcom13               bigcom13 0.00000000
bigcom15               bigcom15 0.00000000
bigcom16               bigcom16 0.00000000
bigcom21               bigcom21 0.00000000
bigcom22               bigcom22 0.00000000
bigcom24               bigcom24 0.00000000
bigcom26               bigcom26 0.00000000
bigcom30               bigcom30 0.00000000
bigcom31               bigcom31 0.00000000
bigcom32               bigcom32 0.00000000
bigcom33               bigcom33 0.00000000
bigcom34               bigcom34 0.00000000
bigcom36               bigcom36 0.00000000
bigcom37               bigcom37 0.00000000
bigcom38               bigcom38 0.00000000
bigcom43               bigcom43 0.00000000
bigcom44               bigcom44 0.00000000
bigcom46               bigcom46 0.00000000
bigcom47               bigcom47 0.00000000
bigcom49               bigcom49 0.00000000
bigcom50               bigcom50 0.00000000
bigcom51               bigcom51 0.00000000
bigcom52               bigcom52 0.00000000
bigcom54               bigcom54 0.00000000
bigcom56               bigcom56 0.00000000
bigcom62               bigcom62 0.00000000
bigcom66               bigcom66 0.00000000
bigcom68               bigcom68 0.00000000
bigcom69               bigcom69 0.00000000
bigcom71               bigcom71 0.00000000
bigcom72               bigcom72 0.00000000
bigcom73               bigcom73 0.00000000
bigcom74               bigcom74 0.00000000
bigcom75               bigcom75 0.00000000
bigcom76               bigcom76 0.00000000
bigcom77               bigcom77 0.00000000
bigcom79               bigcom79 0.00000000
bigcom80               bigcom80 0.00000000
bigcom82               bigcom82 0.00000000
bigcom83               bigcom83 0.00000000
bigcom84               bigcom84 0.00000000
bigcom85               bigcom85 0.00000000
bigcom87               bigcom87 0.00000000
bigcom89               bigcom89 0.00000000
bigcom91               bigcom91 0.00000000
bigcom92               bigcom92 0.00000000
bigcom93               bigcom93 0.00000000
bigcom96               bigcom96 0.00000000
bigcom97               bigcom97 0.00000000
bigcom98               bigcom98 0.00000000
bigcom99               bigcom99 0.00000000
bigcom101             bigcom101 0.00000000
bigcom104             bigcom104 0.00000000
bigcom106             bigcom106 0.00000000
bigcom109             bigcom109 0.00000000
bigcom113             bigcom113 0.00000000
bigcom116             bigcom116 0.00000000
bigcom120             bigcom120 0.00000000
bigcom123             bigcom123 0.00000000
bigcom126             bigcom126 0.00000000
bigcom127             bigcom127 0.00000000
bigcom137             bigcom137 0.00000000
bigcom139             bigcom139 0.00000000
bigcom140             bigcom140 0.00000000
bigcom143             bigcom143 0.00000000
bigcom145             bigcom145 0.00000000
bigcom146             bigcom146 0.00000000
bigcom147             bigcom147 0.00000000
bigcom149             bigcom149 0.00000000
bigcom153             bigcom153 0.00000000
bigcom154             bigcom154 0.00000000
bigcom156             bigcom156 0.00000000
bigcom157             bigcom157 0.00000000
bigcom158             bigcom158 0.00000000
bigcom160             bigcom160 0.00000000
bigcom161             bigcom161 0.00000000
bigcom162             bigcom162 0.00000000
bigcom164             bigcom164 0.00000000
bigcom166             bigcom166 0.00000000
bigcom171             bigcom171 0.00000000
bigcom173             bigcom173 0.00000000
bigcom175             bigcom175 0.00000000
bigcom176             bigcom176 0.00000000
bigcom177             bigcom177 0.00000000
bigcom178             bigcom178 0.00000000
bigcom180             bigcom180 0.00000000
bigcom181             bigcom181 0.00000000
bigcom184             bigcom184 0.00000000
bigcom186             bigcom186 0.00000000
bigcom187             bigcom187 0.00000000
bigcom189             bigcom189 0.00000000
bigcom194             bigcom194 0.00000000
bigcom195             bigcom195 0.00000000
bigcom196             bigcom196 0.00000000
bigcom204             bigcom204 0.00000000
bigcom205             bigcom205 0.00000000
bigcom212             bigcom212 0.00000000
bigcom214             bigcom214 0.00000000
bigcom222             bigcom222 0.00000000
bigcom223             bigcom223 0.00000000
bigcom226             bigcom226 0.00000000
bigcom227             bigcom227 0.00000000
bigcom229             bigcom229 0.00000000
bigcom233             bigcom233 0.00000000
bigcom236             bigcom236 0.00000000
bigcom237             bigcom237 0.00000000
bigcom248             bigcom248 0.00000000
bigcom249             bigcom249 0.00000000
bigcom250             bigcom250 0.00000000
bigcom254             bigcom254 0.00000000
bigcom266             bigcom266 0.00000000
bigcom269             bigcom269 0.00000000
bigcom272             bigcom272 0.00000000
bigcom274             bigcom274 0.00000000
bigcom281             bigcom281 0.00000000
bigcom291             bigcom291 0.00000000
bigcom292             bigcom292 0.00000000
bigcom295             bigcom295 0.00000000
bigcom299             bigcom299 0.00000000
bigcom301             bigcom301 0.00000000
bigcom306             bigcom306 0.00000000
bigcom309             bigcom309 0.00000000
bigcom314             bigcom314 0.00000000
bigcom321             bigcom321 0.00000000
bigcom341             bigcom341 0.00000000
bigcom350             bigcom350 0.00000000
bigcom353             bigcom353 0.00000000
bigcom359             bigcom359 0.00000000
bigcom363             bigcom363 0.00000000
bigcom365             bigcom365 0.00000000
bigcom385             bigcom385 0.00000000
bigcom386             bigcom386 0.00000000
bigcom408             bigcom408 0.00000000
bigcom412             bigcom412 0.00000000
bigcom480             bigcom480 0.00000000
membership_s3     membership_s3 0.00000000
membership_s5     membership_s5 0.00000000
membership_s6     membership_s6 0.00000000
membership_s8     membership_s8 0.00000000
membership_s9     membership_s9 0.00000000
membership_s11   membership_s11 0.00000000
membership_s12   membership_s12 0.00000000
membership_s14   membership_s14 0.00000000
membership_s15   membership_s15 0.00000000
membership_s16   membership_s16 0.00000000
membership_s17   membership_s17 0.00000000
membership_s18   membership_s18 0.00000000
membership_s20   membership_s20 0.00000000
membership_s21   membership_s21 0.00000000
membership_s22   membership_s22 0.00000000
membership_s24   membership_s24 0.00000000
membership_s25   membership_s25 0.00000000
membership_s26   membership_s26 0.00000000
membership_s28   membership_s28 0.00000000
membership_s31   membership_s31 0.00000000
membership_s33   membership_s33 0.00000000
membership_s36   membership_s36 0.00000000
[1] "Dataset: med_C Model RF, run: 7 of 10 2015-06-22 18:44:20"
     |      Out-of-bag   |
Tree |      MSE  %Var(y) |
   1 |   0.1202   218.53 |
   2 |   0.1087   197.67 |
   3 |  0.09528   173.20 |
   4 |  0.09124   165.85 |
   5 |  0.09066   164.80 |
   6 |  0.08679   157.76 |
   7 |  0.08104   147.31 |
   8 |  0.07833   142.38 |
   9 |  0.07695   139.87 |
  10 |  0.07306   132.80 |
  11 |  0.07155   130.06 |
  12 |  0.07001   127.26 |
  13 |  0.06891   125.26 |
  14 |  0.06743   122.56 |
  15 |  0.06621   120.36 |
  16 |  0.06503   118.21 |
  17 |  0.06484   117.86 |
  18 |  0.06412   116.56 |
  19 |  0.06371   115.80 |
  20 |  0.06329   115.04 |
  21 |  0.06292   114.37 |
  22 |  0.06235   113.33 |
  23 |  0.06202   112.73 |
  24 |  0.06184   112.41 |
  25 |   0.0617   112.15 |
  26 |  0.06183   112.40 |
  27 |  0.06137   111.55 |
  28 |  0.06111   111.08 |
  29 |  0.06103   110.94 |
  30 |  0.06093   110.75 |
  31 |  0.06085   110.60 |
  32 |  0.06074   110.40 |
  33 |  0.06061   110.17 |
  34 |  0.06043   109.85 |
  35 |  0.06024   109.50 |
  36 |  0.06011   109.27 |
  37 |  0.06002   109.09 |
  38 |   0.0599   108.89 |
  39 |  0.05959   108.33 |
  40 |  0.05939   107.96 |
  41 |  0.05928   107.76 |
  42 |   0.0592   107.62 |
  43 |  0.05921   107.62 |
  44 |  0.05904   107.32 |
  45 |  0.05901   107.26 |
  46 |  0.05897   107.19 |
  47 |  0.05891   107.08 |
  48 |  0.05886   106.99 |
  49 |  0.05887   107.02 |
  50 |  0.05875   106.79 |
  51 |  0.05865   106.61 |
  52 |  0.05855   106.43 |
  53 |  0.05846   106.26 |
  54 |  0.05834   106.04 |
  55 |  0.05828   105.93 |
  56 |   0.0582   105.78 |
  57 |  0.05811   105.62 |
  58 |  0.05808   105.57 |
  59 |  0.05804   105.50 |
  60 |  0.05796   105.36 |
  61 |  0.05796   105.36 |
  62 |  0.05799   105.42 |
  63 |  0.05799   105.40 |
  64 |  0.05785   105.16 |
  65 |  0.05778   105.02 |
  66 |  0.05772   104.92 |
  67 |  0.05772   104.91 |
  68 |  0.05773   104.94 |
  69 |  0.05772   104.91 |
  70 |   0.0577   104.88 |
  71 |  0.05767   104.82 |
  72 |  0.05767   104.82 |
  73 |  0.05767   104.82 |
  74 |   0.0577   104.88 |
  75 |  0.05759   104.68 |
  76 |  0.05753   104.57 |
  77 |  0.05751   104.53 |
  78 |  0.05754   104.60 |
  79 |  0.05753   104.57 |
  80 |   0.0575   104.53 |
  81 |  0.05749   104.51 |
  82 |  0.05744   104.41 |
  83 |   0.0574   104.33 |
  84 |   0.0573   104.15 |
  85 |  0.05729   104.13 |
  86 |  0.05728   104.12 |
  87 |  0.05732   104.18 |
  88 |  0.05733   104.21 |
  89 |   0.0573   104.16 |
  90 |  0.05729   104.14 |
  91 |  0.05724   104.04 |
  92 |  0.05724   104.04 |
  93 |  0.05722   104.00 |
  94 |  0.05721   103.99 |
  95 |  0.05721   103.99 |
  96 |   0.0572   103.98 |
  97 |  0.05713   103.86 |
  98 |  0.05712   103.84 |
  99 |  0.05705   103.71 |
 100 |  0.05705   103.70 |
[1] "Random Forest variable coefficients"
                      %IncMSE IncNodePurity
graph0           6.716973e-04  3.955320e-01
graph1           3.821974e-03  1.151864e+00
graph2           2.284871e-03  5.594980e-01
graph3           3.519777e-03  6.611012e-01
graph4           5.598662e-03  8.533630e-01
graph5           3.375986e-03  1.103741e+00
graph6           3.237354e-03  1.177291e+00
graph7           4.334617e-03  1.090556e+00
graph8           2.177213e-04  5.219218e-01
graph9           3.422446e-03  1.147894e+00
graph10          1.016495e-02  1.931756e+00
graph11          8.235479e-03  1.428902e+00
graph12          4.067956e-03  1.154829e+00
graph13          4.559123e-03  1.310713e+00
graph14          5.220378e-03  1.442622e+00
graph15          3.956060e-03  1.425339e+00
graph16          4.470441e-03  1.093679e+00
graph17          6.767845e-03  1.682011e+00
graph18          4.879329e-03  1.091031e+00
graph19          1.950738e-02  1.854854e+00
graph20          4.337854e-03  1.879882e+00
graph21          6.270613e-03  1.289078e+00
graph22          5.263704e-03  1.272362e+00
graph23          1.533073e-02  2.258224e+00
graph24          4.009487e-03  1.361351e+00
graph25          5.495501e-03  1.800778e+00
graph26          6.789782e-03  1.530260e+00
graph27          2.022383e-03  1.000183e+00
graph28          9.633163e-04  7.104267e-01
graph29          2.116321e-04  3.207739e-01
orbit0           1.268988e-04  2.295249e-01
orbit1           4.572111e-03  1.092161e+00
orbit2           2.198391e-03  1.097643e+00
orbit3           5.581669e-04  6.161263e-01
orbit4           3.227302e-03  1.210883e+00
orbit5           1.981389e-03  8.923594e-01
orbit6           4.171030e-03  1.364337e+00
orbit7           2.396396e-03  1.375590e+00
orbit8           3.598930e-03  1.245113e+00
orbit9           4.489335e-03  1.438978e+00
orbit10          5.411493e-03  1.299647e+00
orbit11          4.702662e-03  1.239207e+00
orbit12          3.028206e-03  9.601910e-01
orbit13          1.869062e-03  7.247649e-01
orbit14          5.584301e-04  3.729916e-01
orbit15          9.977179e-03  1.640785e+00
orbit16          3.990738e-03  1.684756e+00
orbit17          3.667053e-03  1.244196e+00
orbit18          3.745622e-03  3.049238e+00
orbit19          7.030808e-03  9.930474e-01
orbit20          5.355898e-03  1.560213e+00
orbit21          1.880943e-03  1.194352e+00
orbit22          1.023997e-02  1.654180e+00
orbit23          1.722492e-03  1.223951e+00
orbit24          5.141195e-03  2.565583e+00
orbit25          5.874257e-03  1.644910e+00
orbit26          2.392358e-03  1.107401e+00
orbit27          1.810568e-02  2.517109e+00
orbit28          3.247183e-03  1.226706e+00
orbit29          4.280741e-03  1.131520e+00
orbit30          3.598724e-03  1.267874e+00
orbit31          5.922412e-03  1.173913e+00
orbit32          4.986942e-03  1.499198e+00
orbit33          2.906573e-03  1.670277e+00
orbit34          5.370138e-03  8.665034e-01
orbit35          7.656113e-03  1.335212e+00
orbit36          4.424197e-03  1.705901e+00
orbit37          4.583141e-03  1.242721e+00
orbit38          2.706016e-03  1.346415e+00
orbit39          9.040161e-03  1.798739e+00
orbit40          6.002164e-03  1.591356e+00
orbit41          2.246245e-03  1.251312e+00
orbit42          1.523946e-03  9.482576e-01
orbit43          5.544377e-03  1.408748e+00
orbit44          9.568450e-04  1.106251e+00
orbit45          2.668511e-02  3.529303e+00
orbit46          4.360837e-03  1.376007e+00
orbit47          2.288249e-03  1.319916e+00
orbit48          3.545821e-03  9.466949e-01
orbit49          4.785153e-03  2.131545e+00
orbit50          2.683911e-03  1.493818e+00
orbit51          5.886544e-03  2.193739e+00
orbit52          7.626533e-03  1.546604e+00
orbit53          2.196899e-03  8.370137e-01
orbit54          8.347860e-03  1.407881e+00
orbit55          1.303749e-03  1.026626e+00
orbit56          2.427230e-02  4.175094e+00
orbit57          3.600578e-03  1.026188e+00
orbit58          2.510892e-03  8.544341e-01
orbit59          1.050491e-02  1.909993e+00
orbit60          1.658897e-03  7.037076e-01
orbit61          6.984126e-04  7.692706e-01
orbit62          5.810640e-03  2.065897e+00
orbit63          2.842598e-03  1.213730e+00
orbit64          2.369262e-03  1.319645e+00
orbit65          1.012187e-02  1.919659e+00
orbit66          1.120874e-03  7.662150e-01
orbit67          2.172230e-03  5.555473e-01
orbit68          1.659361e-03  1.097228e+00
orbit69          9.868204e-04  7.885620e-01
orbit70          1.494390e-03  6.998804e-01
orbit71          1.585646e-03  8.491829e-01
orbit72          4.721058e-04  3.805789e-01
AP               5.313964e-06  1.276469e-01
bet              2.870220e-03  3.238590e+00
ecc              1.883339e-04  1.259850e-01
eccrad           2.046640e-04  1.758312e-01
close            3.711371e-03  8.875600e-01
constraint       3.962961e-03  1.885021e+00
coreness         9.345485e-04  7.743741e-01
knn              7.765420e-03  2.063523e+00
hubscore         5.972896e-03  7.968305e-01
pagerank         1.291531e-03  3.163431e+00
trans            4.186361e-03  2.121390e+00
evcent           1.920561e-03  7.947563e-01
first            9.255541e-04  5.349639e-01
upto_second      3.285344e-03  1.062410e+00
upto_third       2.189308e-03  8.171543e-01
upto_fourth      2.779994e-03  1.162323e+00
upto_fifth       5.660192e-03  1.515324e+00
upto_sixth       8.316701e-04  9.954799e-01
second           2.699327e-03  9.437245e-01
third            7.932658e-03  4.465154e+00
fourth           4.911732e-03  1.410881e+00
fifth            2.158368e-03  1.183394e+00
sixth            5.954849e-03  1.472297e+00
ratio1           4.139556e-03  1.567537e+00
ratio2           6.051056e-03  1.907877e+00
ratio3           3.644424e-03  1.397480e+00
ratio4           9.402153e-03  3.948818e+00
ratio5           2.070470e-03  4.794540e+00
ratio6           3.528312e-03  1.551403e+00
selfinter        1.090414e-05  4.011977e-01
walktrap_vertex  1.166585e-03  2.813455e+00
bigcom1          3.648605e-05  1.554049e-01
bigcom2          0.000000e+00  0.000000e+00
bigcom3          1.308834e-04  4.668746e-01
bigcom4          8.871913e-05  2.206272e-01
bigcom6          0.000000e+00  0.000000e+00
bigcom8          8.526242e-05  1.961761e-01
bigcom9          0.000000e+00  5.551115e-19
bigcom11         0.000000e+00  0.000000e+00
bigcom13         8.892294e-05  1.541980e-01
bigcom15         0.000000e+00  0.000000e+00
bigcom16         0.000000e+00  0.000000e+00
bigcom21        -3.337074e-05  1.854775e-01
bigcom22         0.000000e+00  9.117823e-03
bigcom24         1.867366e-05  4.992944e-01
bigcom26         0.000000e+00  0.000000e+00
bigcom28        -1.188709e-04  7.015544e-01
bigcom30         6.772909e-05  1.596824e-01
bigcom31         0.000000e+00  0.000000e+00
bigcom32        -3.505554e-05  1.591136e-01
bigcom33         0.000000e+00  0.000000e+00
bigcom34         0.000000e+00  0.000000e+00
bigcom36         0.000000e+00  0.000000e+00
bigcom37         0.000000e+00  0.000000e+00
bigcom38         0.000000e+00  0.000000e+00
bigcom39        -5.319312e-05  3.035488e-01
bigcom40         3.244662e-03  1.019125e+00
bigcom43         0.000000e+00  0.000000e+00
bigcom44         1.796407e-05  1.875000e-02
bigcom46         0.000000e+00  0.000000e+00
bigcom47         0.000000e+00  0.000000e+00
bigcom49         0.000000e+00  0.000000e+00
bigcom50        -2.969708e-05  8.927562e-01
bigcom51         0.000000e+00  0.000000e+00
bigcom52         0.000000e+00  0.000000e+00
bigcom54         0.000000e+00  0.000000e+00
bigcom56         4.017600e-05  2.198115e-01
bigcom62         0.000000e+00  0.000000e+00
bigcom66         0.000000e+00  0.000000e+00
bigcom68         0.000000e+00  0.000000e+00
bigcom69         0.000000e+00  0.000000e+00
bigcom71         0.000000e+00  0.000000e+00
bigcom72         0.000000e+00  0.000000e+00
bigcom73         0.000000e+00  0.000000e+00
bigcom74         0.000000e+00  0.000000e+00
bigcom75         0.000000e+00  0.000000e+00
bigcom76         0.000000e+00  0.000000e+00
bigcom77         0.000000e+00  0.000000e+00
bigcom79         0.000000e+00  0.000000e+00
bigcom80         0.000000e+00  0.000000e+00
bigcom82         0.000000e+00  0.000000e+00
bigcom83         0.000000e+00  0.000000e+00
bigcom84         0.000000e+00  0.000000e+00
bigcom85         0.000000e+00  0.000000e+00
bigcom87         0.000000e+00  0.000000e+00
bigcom89         0.000000e+00  0.000000e+00
bigcom91         0.000000e+00  0.000000e+00
bigcom92         0.000000e+00  0.000000e+00
bigcom93         0.000000e+00  0.000000e+00
bigcom96         0.000000e+00  0.000000e+00
bigcom97         0.000000e+00  0.000000e+00
bigcom98         0.000000e+00  0.000000e+00
bigcom99         0.000000e+00  0.000000e+00
bigcom101        0.000000e+00  0.000000e+00
bigcom104        0.000000e+00  0.000000e+00
bigcom106        0.000000e+00  0.000000e+00
bigcom109        0.000000e+00  0.000000e+00
bigcom113        0.000000e+00  0.000000e+00
bigcom116       -1.022681e-05  1.146770e-01
bigcom120        0.000000e+00  0.000000e+00
bigcom123        0.000000e+00  0.000000e+00
bigcom126        0.000000e+00  0.000000e+00
bigcom127       -2.857500e-05  2.808024e-01
bigcom137        0.000000e+00  0.000000e+00
bigcom139        0.000000e+00  0.000000e+00
bigcom140        0.000000e+00  0.000000e+00
bigcom143        0.000000e+00  0.000000e+00
bigcom145        0.000000e+00  0.000000e+00
bigcom146        0.000000e+00  0.000000e+00
bigcom147       -1.238915e-05  1.318060e-02
bigcom149        0.000000e+00  0.000000e+00
bigcom153        0.000000e+00  0.000000e+00
bigcom154        0.000000e+00  0.000000e+00
bigcom156        0.000000e+00  0.000000e+00
bigcom157        0.000000e+00  1.387779e-19
bigcom158        0.000000e+00  0.000000e+00
bigcom160        0.000000e+00  0.000000e+00
bigcom161        0.000000e+00  0.000000e+00
bigcom162        0.000000e+00  0.000000e+00
bigcom164        0.000000e+00  0.000000e+00
bigcom166        0.000000e+00  1.665335e-18
bigcom167       -1.261254e-05  7.718713e-01
bigcom171        0.000000e+00  6.938894e-20
bigcom173        0.000000e+00  0.000000e+00
bigcom175        0.000000e+00  0.000000e+00
bigcom176        0.000000e+00  0.000000e+00
bigcom177        0.000000e+00  0.000000e+00
bigcom178        0.000000e+00  0.000000e+00
bigcom180       -2.354757e-05  5.654966e-01
bigcom181        0.000000e+00  0.000000e+00
bigcom184        0.000000e+00  0.000000e+00
bigcom186        0.000000e+00  0.000000e+00
bigcom187        0.000000e+00  0.000000e+00
bigcom189        0.000000e+00  0.000000e+00
bigcom194        0.000000e+00  0.000000e+00
bigcom195        0.000000e+00  0.000000e+00
bigcom196        0.000000e+00  0.000000e+00
bigcom204        0.000000e+00  0.000000e+00
bigcom205        0.000000e+00  0.000000e+00
bigcom212        0.000000e+00  0.000000e+00
bigcom214        0.000000e+00  0.000000e+00
bigcom222        0.000000e+00  0.000000e+00
bigcom223        0.000000e+00  0.000000e+00
bigcom226        0.000000e+00  0.000000e+00
bigcom227        0.000000e+00  0.000000e+00
bigcom229        0.000000e+00  0.000000e+00
bigcom233        0.000000e+00  0.000000e+00
bigcom236        0.000000e+00  0.000000e+00
bigcom237        0.000000e+00  0.000000e+00
bigcom246        3.760812e-05  8.691258e-01
bigcom248       -1.743000e-05  3.808800e-01
bigcom249       -1.234794e-05  3.163022e-01
bigcom250        0.000000e+00  0.000000e+00
bigcom254        0.000000e+00  0.000000e+00
bigcom266        0.000000e+00  0.000000e+00
bigcom269        0.000000e+00  0.000000e+00
bigcom272        0.000000e+00  0.000000e+00
bigcom274        0.000000e+00  2.220446e-18
bigcom281        0.000000e+00  1.110223e-18
bigcom291        0.000000e+00  0.000000e+00
bigcom292        0.000000e+00  0.000000e+00
bigcom295        0.000000e+00  0.000000e+00
bigcom299        0.000000e+00  0.000000e+00
bigcom301        0.000000e+00  0.000000e+00
bigcom306        0.000000e+00  0.000000e+00
bigcom309        0.000000e+00  0.000000e+00
bigcom314        0.000000e+00  0.000000e+00
bigcom321        0.000000e+00  0.000000e+00
bigcom341        0.000000e+00  0.000000e+00
bigcom350        0.000000e+00  0.000000e+00
bigcom353        0.000000e+00  0.000000e+00
bigcom359        0.000000e+00  0.000000e+00
bigcom363        0.000000e+00  0.000000e+00
bigcom365        0.000000e+00  0.000000e+00
bigcom385        0.000000e+00  0.000000e+00
bigcom386        0.000000e+00  0.000000e+00
bigcom408        0.000000e+00  3.056875e-01
bigcom412        0.000000e+00  5.897282e-01
bigcom480        0.000000e+00  0.000000e+00
spin_vertex      1.612965e-03  3.834961e+00
membership_s1    2.229505e-04  1.929731e-01
membership_s3    0.000000e+00  0.000000e+00
membership_s4    5.204933e-03  2.117250e+00
membership_s5    1.557861e-05  1.185885e-01
membership_s6    1.358996e-05  2.229053e-01
membership_s7    8.046559e-05  3.912227e-01
membership_s8    0.000000e+00  0.000000e+00
membership_s9    0.000000e+00  0.000000e+00
membership_s11   0.000000e+00  0.000000e+00
membership_s12  -5.075249e-05  4.638339e-01
membership_s14   0.000000e+00  0.000000e+00
membership_s15   3.316005e-06  1.402521e-01
membership_s16  -9.730878e-06  3.057191e-01
membership_s17   0.000000e+00  0.000000e+00
membership_s18   8.567262e-06  5.333174e-02
membership_s20   0.000000e+00  0.000000e+00
membership_s21  -3.079220e-05  1.289841e-01
membership_s22   0.000000e+00  0.000000e+00
membership_s24   0.000000e+00  0.000000e+00
membership_s25   0.000000e+00  0.000000e+00
membership_s26   0.000000e+00  0.000000e+00
membership_s27   4.463508e-05  2.062164e-01
membership_s28   0.000000e+00  0.000000e+00
membership_s30   3.289987e-04  3.385829e-01
membership_s31   7.213907e-06  4.942974e-02
membership_s32   1.762474e-04  4.896990e-01
membership_s33   0.000000e+00  5.551115e-19
membership_s36   2.472951e-04  1.503071e-01
membership_s37   3.138615e-05  2.828090e-01
V1               4.422855e-03  3.948288e+00
V2               3.003563e-03  3.640489e+00
pdi             -4.885108e-05  2.922377e-01
adhesion         7.184729e-03  2.778023e+00
cohesion         7.382576e-03  2.492495e+00
inner            1.924114e-03  2.964319e+00
outer            2.071643e-03  3.665865e+00
ioratio          6.408134e-03  3.204400e+00
comsize          1.959729e-03  4.479614e+00
[1] "Dataset: med_C Model GLM, run: 7 of 10 2015-06-22 18:46:01"
[1] "glmnet variable coefficients"
                         [,1]          [,2]
(Intercept)     -2.779766e+00 -8.058747e+01
graph0           3.034162e-39 -4.522167e-04
graph1           1.388285e-41  3.798277e-06
graph2           1.434328e-39  9.173024e-04
graph3           5.988955e-43  7.607025e-08
graph4          -3.975549e-45 -7.798585e-09
graph5           3.176815e-41 -5.985359e-05
graph6           3.510194e-42  1.165361e-06
graph7           8.766582e-41  6.758711e-06
graph8           3.410776e-40 -2.293180e-04
graph9           1.033881e-44  2.466778e-09
graph10          3.066407e-46 -1.837355e-11
graph11         -1.099202e-47 -1.745963e-11
graph12          3.422760e-44  1.109604e-08
graph13          1.447044e-43  1.518148e-08
graph14          9.151278e-47 -4.018226e-09
graph15          4.332887e-42  8.041996e-07
graph16          6.221706e-44 -3.008204e-08
graph17          1.163429e-43 -7.017743e-08
graph18          2.569551e-42  1.188544e-07
graph19          9.103427e-43  3.701637e-07
graph20          3.517208e-43 -1.276831e-06
graph21          3.832162e-42  2.168927e-06
graph22          3.387225e-42 -1.139008e-06
graph23          3.771960e-42  1.390152e-06
graph24          6.421574e-42 -1.281861e-06
graph25          2.330159e-41  2.116330e-05
graph26          2.011589e-41  6.994196e-06
graph27          7.858001e-41 -1.774868e-04
graph28          6.040349e-41  1.025580e-04
graph29         -3.303129e-41 -1.378194e-03
orbit0           3.034162e-39 -4.069764e-04
orbit1           1.341610e-41  4.621670e-06
orbit2           1.891298e-40 -2.518694e-05
orbit3           1.434328e-39  9.393004e-04
orbit4           9.999911e-43  1.499296e-07
orbit5           1.077955e-42  1.376975e-07
orbit6          -3.994846e-45 -7.784592e-09
orbit7           2.151645e-41  5.952362e-06
orbit8           3.176815e-41 -5.900892e-05
orbit9           1.136382e-41  4.416192e-06
orbit10          4.099134e-42  1.324067e-06
orbit11          1.186478e-40  2.357474e-05
orbit12          1.017680e-40 -9.123251e-07
orbit13          3.290784e-40  2.202960e-04
orbit14          3.410776e-40 -2.289603e-04
orbit15          2.156123e-44  8.776385e-09
orbit16          4.149289e-44 -1.232525e-08
orbit17          2.041403e-44  8.237916e-09
orbit18          5.003902e-45  5.717538e-10
orbit19          1.857020e-46 -2.695105e-10
orbit20          3.249991e-46  1.001717e-09
orbit21          1.066291e-43  1.114920e-08
orbit22         -1.099221e-47 -1.782846e-11
orbit23          3.349100e-42  1.987209e-06
orbit24          7.033510e-44  2.919588e-08
orbit25          3.826885e-44  9.183029e-09
orbit26          3.268591e-43 -1.416981e-07
orbit27          6.387421e-43  5.329337e-07
orbit28          7.609869e-43 -1.369632e-07
orbit29          2.195084e-43  4.489719e-10
orbit30          1.144444e-42 -2.562562e-06
orbit31          1.250543e-46 -3.044012e-09
orbit32          1.814256e-46 -1.006156e-08
orbit33          1.514377e-41  1.905771e-05
orbit34          4.332887e-42  9.610177e-07
orbit35          2.581069e-43 -9.866243e-08
orbit36          8.094552e-43 -1.896619e-07
orbit37          6.268544e-44 -3.360726e-08
orbit38          2.407509e-42 -1.820993e-06
orbit39          5.590682e-43  9.544389e-08
orbit40          1.253872e-43 -1.335330e-07
orbit41          1.083649e-42  3.770735e-08
orbit42          3.730824e-41 -1.851100e-05
orbit43          2.576661e-42  2.456443e-07
orbit44          2.711970e-40  8.382938e-05
orbit45          2.828218e-42  2.526862e-06
orbit46          2.073558e-42 -9.805167e-08
orbit47          1.035289e-41  8.130818e-06
orbit48          1.772229e-42  6.008479e-07
orbit49          3.689761e-43 -1.066461e-06
orbit50          4.547670e-42 -8.324047e-05
orbit51          7.794702e-42  7.192962e-06
orbit52          9.318988e-42 -2.372004e-07
orbit53          1.659242e-41  1.241796e-05
orbit54          3.380164e-42 -1.140174e-06
orbit55          1.311750e-40  5.307542e-05
orbit56          1.485965e-41  1.293789e-05
orbit57          2.694108e-42 -6.453092e-07
orbit58          6.572041e-41 -8.065509e-05
orbit59          8.954926e-42 -8.425535e-07
orbit60          1.890584e-41 -1.307798e-05
orbit61          2.156690e-40  3.080876e-04
orbit62          6.844066e-41  1.142517e-04
orbit63          6.121506e-41  4.692392e-05
orbit64          3.842015e-41 -1.516231e-05
orbit65          6.086301e-41  6.237292e-05
orbit66          2.376468e-41 -1.742243e-05
orbit67          9.055609e-41 -6.094425e-05
orbit68          8.305926e-41 -1.948529e-04
orbit69          5.954412e-40 -3.456525e-04
orbit70          8.968023e-41  1.503198e-04
orbit71          9.630342e-41  1.669071e-04
orbit72         -3.303129e-41 -1.379283e-03
AP              -1.624480e-38 -1.103404e-01
bet              3.822661e-43  1.702632e-06
ecc             -4.958884e-40  2.392705e-02
eccrad          -2.975331e-39  1.431141e-01
close            9.165656e-37  5.542351e-01
constraint      -4.065887e-37 -2.946054e-01
coreness         6.010388e-39  1.155497e-03
knn             -7.119222e-42 -2.334033e-04
hubscore         2.365874e-36  7.141421e-01
pagerank        -8.628560e-37 -9.739981e+00
trans            5.173161e-38 -6.027483e-02
evcent           2.353274e-36  8.459282e-01
first            3.034162e-39 -4.237178e-04
upto_second      1.125605e-41  8.361657e-06
upto_third       1.087450e-41  6.231684e-06
upto_fourth      4.021222e-41  4.165056e-05
upto_fifth       4.748713e-40  5.994260e-04
upto_sixth       5.080781e-39  5.077247e-03
second           1.113233e-41  8.064765e-06
third            1.732873e-41  9.167752e-06
fourth          -1.330072e-41 -6.283675e-06
fifth           -4.350685e-41 -4.411494e-05
sixth           -5.098140e-40 -6.548707e-04
ratio1          -4.433055e-41 -2.564501e-04
ratio2          -1.181329e-39 -2.184038e-04
ratio3          -1.362065e-38 -2.224927e-02
ratio4          -2.806467e-37 -1.365506e-01
ratio5           9.516726e-37 -5.921237e-01
ratio6          -3.365633e-39 -2.409988e-03
selfinter        2.154029e-38  7.180937e-02
walktrap_vertex  4.580361e-39 -4.784731e-02
bigcom1         -2.780059e-38 -4.584448e-02
bigcom2         -5.906895e-38 -3.189920e-01
bigcom3         -2.431815e-39  1.349097e-01
bigcom4         -3.929752e-39  2.005165e-02
bigcom6         -5.908179e-38 -3.709160e-01
bigcom8         -1.127766e-38  6.813537e-02
bigcom9         -5.930100e-38 -3.019814e-01
bigcom11        -5.919764e-38 -3.087807e-01
bigcom13         1.873535e-38  3.465384e-01
bigcom15        -5.917186e-38 -4.384384e-01
bigcom16        -5.910750e-38 -3.309500e-01
bigcom21        -2.952683e-38 -1.712382e-01
bigcom22        -4.914913e-38 -3.739724e-01
bigcom24         1.936759e-37  7.308808e-01
bigcom26        -5.974432e-38 -3.914047e-01
bigcom28         6.839471e-38  2.365889e-01
bigcom30         4.060734e-40  1.863800e-02
bigcom31        -5.905611e-38 -2.534096e-01
bigcom32         1.094752e-37  7.898931e-01
bigcom33        -5.904328e-38 -3.977939e-01
bigcom34        -5.903045e-38 -2.810874e-01
bigcom36        -5.905611e-38 -2.786888e-01
bigcom37        -5.904328e-38 -2.637501e-01
bigcom38        -5.905611e-38 -4.523582e-01
bigcom39         4.750484e-38  4.171953e-01
bigcom40         7.780725e-38  1.817893e-01
bigcom43        -5.909464e-38 -3.231188e-01
bigcom44        -4.846557e-38 -1.379571e-01
bigcom46        -5.914610e-38 -2.372255e-01
bigcom47        -5.909464e-38 -3.017549e-01
bigcom49        -5.909464e-38 -4.499546e-01
bigcom50         4.462267e-37  1.281324e+00
bigcom51        -5.904328e-38 -2.588890e-01
bigcom52        -5.905611e-38 -3.930885e-01
bigcom54        -5.903045e-38 -2.348433e-01
bigcom56         1.873535e-38  1.165651e-01
bigcom62        -5.904328e-38 -3.079096e-01
bigcom66        -5.903045e-38 -2.730089e-01
bigcom68        -5.904328e-38 -3.154111e-01
bigcom69        -5.909464e-38 -2.715085e-01
bigcom71        -5.903045e-38 -2.255586e-01
bigcom72        -5.903045e-38 -2.695339e-01
bigcom73        -5.922345e-38 -2.918528e-01
bigcom74        -5.913323e-38 -3.796983e-01
bigcom75        -5.905611e-38 -2.420224e-01
bigcom76        -5.908179e-38 -3.477689e-01
bigcom77        -5.910750e-38 -4.207899e-01
bigcom79        -5.904328e-38 -3.487121e-01
bigcom80        -5.908179e-38 -2.259288e-01
bigcom82        -5.904328e-38 -4.481117e-01
bigcom83        -5.904328e-38 -2.134829e-01
bigcom84        -5.909464e-38 -4.152794e-01
bigcom85        -5.904328e-38 -3.621941e-01
bigcom87        -5.909464e-38 -3.133847e-01
bigcom89         0.000000e+00  0.000000e+00
bigcom91        -5.912036e-38 -4.460142e-01
bigcom92        -5.924927e-38 -2.892377e-01
bigcom93        -5.903045e-38 -2.339887e-01
bigcom96        -5.905611e-38 -3.622480e-01
bigcom97        -5.909464e-38 -4.173500e-01
bigcom98        -5.903045e-38 -4.505825e-01
bigcom99         0.000000e+00  0.000000e+00
bigcom101       -5.917186e-38 -2.642118e-01
bigcom104       -5.904328e-38 -4.501114e-01
bigcom106       -5.904328e-38 -2.526132e-01
bigcom109       -5.904328e-38 -4.213027e-01
bigcom113       -5.904328e-38 -3.232903e-01
bigcom116       -2.764411e-38  1.034234e-01
bigcom120       -5.904328e-38 -6.943485e-02
bigcom123       -5.903045e-38 -2.931071e-01
bigcom126       -5.904328e-38 -1.954382e-01
bigcom127        2.778638e-37  6.060131e-01
bigcom137       -5.909464e-38 -4.252671e-01
bigcom139       -5.905611e-38 -3.203419e-01
bigcom140       -5.905611e-38 -2.919374e-01
bigcom143        0.000000e+00  0.000000e+00
bigcom145       -5.905611e-38 -3.612796e-01
bigcom146       -5.905611e-38 -2.928562e-01
bigcom147        1.873535e-38  2.327686e-01
bigcom149       -5.906895e-38 -3.197140e-01
bigcom153       -5.910750e-38 -2.506601e-01
bigcom154       -5.903045e-38 -2.661467e-01
bigcom156       -5.908179e-38 -2.546269e-01
bigcom157       -5.915897e-38 -1.824725e-01
bigcom158       -5.904328e-38 -3.199931e-01
bigcom160       -5.903045e-38 -3.111529e-01
bigcom161       -5.905611e-38 -3.466796e-01
bigcom162       -5.903045e-38 -3.576455e-01
bigcom164       -5.903045e-38 -6.036813e-01
bigcom166       -5.908179e-38 -4.725770e-01
bigcom167        1.249356e-37  7.363086e-01
bigcom171       -5.913323e-38 -4.502803e-01
bigcom173       -5.903045e-38 -2.854707e-01
bigcom175       -5.904328e-38 -2.652432e-01
bigcom176       -5.903045e-38 -3.831299e-01
bigcom177       -5.904328e-38 -3.739506e-01
bigcom178       -5.904328e-38 -4.297605e-01
bigcom180        4.462267e-37  1.509236e+00
bigcom181       -5.914610e-38 -3.649713e-01
bigcom184       -5.903045e-38 -4.072269e-01
bigcom186       -5.904328e-38 -3.918449e-01
bigcom187       -5.904328e-38 -4.195343e-01
bigcom189       -5.909464e-38 -3.439850e-01
bigcom194       -5.904328e-38 -3.799468e-01
bigcom195       -5.903045e-38 -3.178564e-01
bigcom196       -5.905611e-38 -3.886499e-01
bigcom204        0.000000e+00  0.000000e+00
bigcom205       -5.904328e-38 -3.392384e-01
bigcom212       -5.904328e-38 -3.682752e-01
bigcom214       -5.903045e-38 -3.099893e-01
bigcom222       -5.904328e-38 -2.649215e-01
bigcom223       -5.909464e-38 -3.443220e-01
bigcom226       -5.904328e-38 -4.384558e-01
bigcom227       -5.905611e-38 -3.292048e-01
bigcom229       -5.903045e-38 -2.399170e-01
bigcom233       -5.905611e-38 -1.867425e-01
bigcom236        0.000000e+00  0.000000e+00
bigcom237       -5.906895e-38 -3.677072e-01
bigcom246        2.299323e-37  1.006051e+00
bigcom248        6.736205e-38  3.633384e-01
bigcom249        1.936759e-37  9.648772e-01
bigcom250       -5.918475e-38 -2.999213e-01
bigcom254       -5.904328e-38 -4.804093e-01
bigcom266       -5.905611e-38 -3.497988e-01
bigcom269        0.000000e+00  0.000000e+00
bigcom272       -5.903045e-38 -2.172229e-01
bigcom274       -5.933985e-38 -3.745133e-01
bigcom281       -5.908179e-38 -2.621772e-01
bigcom291       -5.908179e-38 -2.965040e-01
bigcom292       -5.904328e-38 -3.082212e-01
bigcom295       -5.908179e-38 -2.674036e-01
bigcom299       -5.904328e-38 -3.676132e-01
bigcom301       -5.909464e-38 -3.010753e-01
bigcom306       -5.903045e-38 -2.033727e-01
bigcom309        0.000000e+00  0.000000e+00
bigcom314       -5.906895e-38 -2.649146e-01
bigcom321        0.000000e+00  0.000000e+00
bigcom341       -5.904328e-38 -2.900691e-01
bigcom350       -5.905611e-38 -3.433059e-01
bigcom353       -5.903045e-38 -3.362634e-01
bigcom359       -5.904328e-38 -4.144542e-01
bigcom363       -5.903045e-38 -2.292969e-01
bigcom365       -5.905611e-38 -3.110417e-01
bigcom385       -5.904328e-38 -3.552511e-01
bigcom386       -5.904328e-38 -2.157638e-01
bigcom408        4.462267e-37  1.507326e+00
bigcom412        9.512900e-37  2.446809e+00
bigcom480       -5.903045e-38 -4.073030e-01
spin_vertex      1.937504e-39  3.621686e-02
membership_s1   -2.795486e-38 -1.383686e-01
membership_s3   -5.903045e-38 -6.732961e-03
membership_s4    8.461612e-38  1.968717e-01
membership_s5   -1.683223e-38 -1.041603e-01
membership_s6   -3.325957e-38 -8.312715e-02
membership_s7    1.366449e-39  8.194716e-02
membership_s8   -5.904328e-38 -2.633263e-01
membership_s9   -5.903045e-38 -3.572053e-01
membership_s11  -5.904328e-38 -2.085904e-01
membership_s12   1.431580e-37  7.714527e-01
membership_s14  -5.906895e-38 -3.102869e-01
membership_s15  -2.039798e-38 -7.658620e-03
membership_s16   2.778638e-37  6.042876e-01
membership_s17  -5.903045e-38 -2.331495e-01
membership_s18  -3.468995e-38 -2.967964e-02
membership_s20  -5.903045e-38 -4.697680e-01
membership_s21  -3.120326e-38 -4.177778e-02
membership_s22  -5.917186e-38 -2.420645e-01
membership_s24  -5.919764e-38 -2.847625e-01
membership_s25  -5.919764e-38 -2.511900e-01
membership_s26   0.000000e+00  0.000000e+00
membership_s27  -2.326848e-38 -6.228575e-02
membership_s28  -5.905611e-38 -2.332500e-01
membership_s30   1.272277e-38  1.983882e-02
membership_s31  -3.276827e-38 -9.797828e-02
membership_s32  -3.081629e-39  1.236985e-01
membership_s33  -5.903045e-38 -2.359574e-01
membership_s36  -4.041559e-38 -7.695731e-02
membership_s37   2.528928e-38  3.407048e-01
V1               1.034886e-37  2.908581e-01
V2               1.073288e-39  1.759976e-01
pdi             -6.081000e-35 -1.162664e+02
adhesion        -1.990021e-41 -3.277435e-05
cohesion         4.001235e-41  7.087798e-05
inner            6.909274e-42  4.296643e-06
outer            2.492165e-41 -4.747900e-06
ioratio         -2.904580e-37 -3.228971e-01
comsize         -3.024197e-41 -1.287315e-04
[1] "Dataset: med_C Model GBM, run: 8 of 10 2015-06-22 18:46:36"
Iter   TrainDeviance   ValidDeviance   StepSize   Improve
     1        0.4394            -nan     0.0100    0.0003
     2        0.4374            -nan     0.0100    0.0002
     3        0.4354            -nan     0.0100    0.0001
     4        0.4332            -nan     0.0100    0.0001
     5        0.4315            -nan     0.0100    0.0001
     6        0.4296            -nan     0.0100    0.0004
     7        0.4278            -nan     0.0100    0.0001
     8        0.4259            -nan     0.0100    0.0003
     9        0.4237            -nan     0.0100    0.0004
    10        0.4220            -nan     0.0100    0.0002
    20        0.4072            -nan     0.0100    0.0001
    40        0.3826            -nan     0.0100    0.0000
    60        0.3643            -nan     0.0100    0.0000
    80        0.3494            -nan     0.0100    0.0001
   100        0.3359            -nan     0.0100    0.0000
   120        0.3251            -nan     0.0100   -0.0000
   140        0.3134            -nan     0.0100    0.0000
   160        0.3034            -nan     0.0100   -0.0000
   180        0.2948            -nan     0.0100    0.0000
   200        0.2842            -nan     0.0100    0.0000
   220        0.2759            -nan     0.0100   -0.0000
   240        0.2678            -nan     0.0100   -0.0000
   260        0.2599            -nan     0.0100   -0.0000
   265        0.2574            -nan     0.0100   -0.0000

[1] "GBM variable coefficients"
                            var     rel.inf
third                     third 3.003472647
ratio4                   ratio4 2.490935844
orbit56                 orbit56 2.310925456
pagerank               pagerank 2.130350087
ratio5                   ratio5 1.895160340
V2                           V2 1.867238369
orbit45                 orbit45 1.813022657
V1                           V1 1.809366333
membership_s4     membership_s4 1.800774858
orbit18                 orbit18 1.792136408
comsize                 comsize 1.720525891
orbit65                 orbit65 1.700115459
bet                         bet 1.611500211
spin_vertex         spin_vertex 1.503562164
outer                     outer 1.483823205
orbit27                 orbit27 1.462660317
trans                     trans 1.411653085
graph20                 graph20 1.393776322
orbit36                 orbit36 1.307228161
walktrap_vertex walktrap_vertex 1.275187995
ioratio                 ioratio 1.201335893
graph26                 graph26 1.172255175
inner                     inner 1.129350522
graph25                 graph25 1.114590423
cohesion               cohesion 1.104720424
graph22                 graph22 1.103160514
bigcom40               bigcom40 1.061833883
orbit51                 orbit51 1.036421737
graph5                   graph5 1.032663736
orbit62                 orbit62 1.027928268
orbit46                 orbit46 0.977306508
graph23                 graph23 0.955130299
graph27                 graph27 0.946237174
orbit17                 orbit17 0.936683990
knn                         knn 0.908518700
graph1                   graph1 0.888117563
graph17                 graph17 0.883649376
orbit44                 orbit44 0.858902355
orbit55                 orbit55 0.839167729
graph10                 graph10 0.803322641
orbit39                 orbit39 0.781885361
adhesion               adhesion 0.778817879
orbit53                 orbit53 0.777801586
orbit47                 orbit47 0.770658448
ratio1                   ratio1 0.768700517
orbit64                 orbit64 0.751807802
ratio3                   ratio3 0.749337224
graph24                 graph24 0.744949438
upto_sixth           upto_sixth 0.730183084
orbit63                 orbit63 0.728625247
orbit35                 orbit35 0.719181691
constraint           constraint 0.718203299
graph21                 graph21 0.717252519
orbit20                 orbit20 0.716364282
graph16                 graph16 0.702094492
orbit50                 orbit50 0.689812715
orbit41                 orbit41 0.687178221
orbit9                   orbit9 0.687024552
orbit49                 orbit49 0.678503598
orbit37                 orbit37 0.674707368
upto_fifth           upto_fifth 0.673242017
graph11                 graph11 0.666870142
orbit33                 orbit33 0.659350419
orbit59                 orbit59 0.650547204
orbit38                 orbit38 0.649403345
graph14                 graph14 0.638997829
orbit16                 orbit16 0.627218791
graph7                   graph7 0.608778537
graph6                   graph6 0.582230184
orbit24                 orbit24 0.580503594
orbit23                 orbit23 0.575846866
graph12                 graph12 0.561821963
sixth                     sixth 0.544556810
orbit29                 orbit29 0.535892068
orbit28                 orbit28 0.521184112
orbit15                 orbit15 0.512511852
graph19                 graph19 0.498434623
ratio6                   ratio6 0.486263235
graph3                   graph3 0.482748205
orbit2                   orbit2 0.478979046
orbit19                 orbit19 0.465685754
orbit25                 orbit25 0.465329339
graph15                 graph15 0.458395491
orbit21                 orbit21 0.455638701
orbit31                 orbit31 0.451816961
orbit7                   orbit7 0.451395116
ratio2                   ratio2 0.449309267
orbit5                   orbit5 0.446651938
orbit69                 orbit69 0.437064459
orbit26                 orbit26 0.435180870
upto_second         upto_second 0.429349349
orbit54                 orbit54 0.429246671
orbit32                 orbit32 0.428946384
orbit4                   orbit4 0.427390932
orbit13                 orbit13 0.425556931
graph18                 graph18 0.425233168
orbit40                 orbit40 0.413978606
orbit48                 orbit48 0.379230478
fourth                   fourth 0.371999726
graph4                   graph4 0.367416577
close                     close 0.367135966
orbit42                 orbit42 0.356775053
orbit52                 orbit52 0.354310487
hubscore               hubscore 0.336980951
coreness               coreness 0.323706552
orbit12                 orbit12 0.322492016
orbit1                   orbit1 0.320252069
graph28                 graph28 0.316159396
orbit61                 orbit61 0.308917565
graph0                   graph0 0.305571022
orbit58                 orbit58 0.298637511
second                   second 0.295977733
orbit57                 orbit57 0.286098030
orbit30                 orbit30 0.281916848
orbit11                 orbit11 0.271307174
orbit66                 orbit66 0.267828149
graph13                 graph13 0.257303805
graph2                   graph2 0.256991898
orbit67                 orbit67 0.252973793
bigcom167             bigcom167 0.246237102
orbit71                 orbit71 0.237277251
upto_third           upto_third 0.235114178
orbit60                 orbit60 0.234571891
graph9                   graph9 0.229528812
bigcom246             bigcom246 0.222836258
bigcom248             bigcom248 0.211653515
orbit10                 orbit10 0.192974425
evcent                   evcent 0.177625498
graph29                 graph29 0.168704762
fifth                     fifth 0.156789109
bigcom4                 bigcom4 0.154946801
orbit68                 orbit68 0.135885251
selfinter             selfinter 0.133770274
upto_fourth         upto_fourth 0.132993467
bigcom28               bigcom28 0.129361088
orbit70                 orbit70 0.125604884
graph8                   graph8 0.124467110
membership_s32   membership_s32 0.120592721
orbit43                 orbit43 0.065956267
orbit22                 orbit22 0.062912838
membership_s37   membership_s37 0.054301930
membership_s30   membership_s30 0.042716333
membership_s7     membership_s7 0.037817811
orbit6                   orbit6 0.028482388
bigcom1                 bigcom1 0.025235157
pdi                         pdi 0.019864318
membership_s15   membership_s15 0.013106067
membership_s5     membership_s5 0.009336874
orbit0                   orbit0 0.000000000
orbit3                   orbit3 0.000000000
orbit8                   orbit8 0.000000000
orbit14                 orbit14 0.000000000
orbit34                 orbit34 0.000000000
orbit72                 orbit72 0.000000000
AP                           AP 0.000000000
ecc                         ecc 0.000000000
eccrad                   eccrad 0.000000000
first                     first 0.000000000
bigcom2                 bigcom2 0.000000000
bigcom3                 bigcom3 0.000000000
bigcom6                 bigcom6 0.000000000
bigcom8                 bigcom8 0.000000000
bigcom9                 bigcom9 0.000000000
bigcom11               bigcom11 0.000000000
bigcom13               bigcom13 0.000000000
bigcom15               bigcom15 0.000000000
bigcom16               bigcom16 0.000000000
bigcom21               bigcom21 0.000000000
bigcom22               bigcom22 0.000000000
bigcom24               bigcom24 0.000000000
bigcom26               bigcom26 0.000000000
bigcom30               bigcom30 0.000000000
bigcom31               bigcom31 0.000000000
bigcom32               bigcom32 0.000000000
bigcom33               bigcom33 0.000000000
bigcom34               bigcom34 0.000000000
bigcom36               bigcom36 0.000000000
bigcom37               bigcom37 0.000000000
bigcom38               bigcom38 0.000000000
bigcom39               bigcom39 0.000000000
bigcom43               bigcom43 0.000000000
bigcom44               bigcom44 0.000000000
bigcom46               bigcom46 0.000000000
bigcom47               bigcom47 0.000000000
bigcom49               bigcom49 0.000000000
bigcom50               bigcom50 0.000000000
bigcom51               bigcom51 0.000000000
bigcom52               bigcom52 0.000000000
bigcom54               bigcom54 0.000000000
bigcom56               bigcom56 0.000000000
bigcom62               bigcom62 0.000000000
bigcom66               bigcom66 0.000000000
bigcom68               bigcom68 0.000000000
bigcom69               bigcom69 0.000000000
bigcom71               bigcom71 0.000000000
bigcom72               bigcom72 0.000000000
bigcom73               bigcom73 0.000000000
bigcom74               bigcom74 0.000000000
bigcom75               bigcom75 0.000000000
bigcom76               bigcom76 0.000000000
bigcom77               bigcom77 0.000000000
bigcom79               bigcom79 0.000000000
bigcom80               bigcom80 0.000000000
bigcom82               bigcom82 0.000000000
bigcom83               bigcom83 0.000000000
bigcom84               bigcom84 0.000000000
bigcom85               bigcom85 0.000000000
bigcom87               bigcom87 0.000000000
bigcom89               bigcom89 0.000000000
bigcom91               bigcom91 0.000000000
bigcom92               bigcom92 0.000000000
bigcom93               bigcom93 0.000000000
bigcom96               bigcom96 0.000000000
bigcom97               bigcom97 0.000000000
bigcom98               bigcom98 0.000000000
bigcom99               bigcom99 0.000000000
bigcom101             bigcom101 0.000000000
bigcom104             bigcom104 0.000000000
bigcom106             bigcom106 0.000000000
bigcom109             bigcom109 0.000000000
bigcom113             bigcom113 0.000000000
bigcom116             bigcom116 0.000000000
bigcom120             bigcom120 0.000000000
bigcom123             bigcom123 0.000000000
bigcom126             bigcom126 0.000000000
bigcom127             bigcom127 0.000000000
bigcom137             bigcom137 0.000000000
bigcom139             bigcom139 0.000000000
bigcom140             bigcom140 0.000000000
bigcom143             bigcom143 0.000000000
bigcom145             bigcom145 0.000000000
bigcom146             bigcom146 0.000000000
bigcom147             bigcom147 0.000000000
bigcom149             bigcom149 0.000000000
bigcom153             bigcom153 0.000000000
bigcom154             bigcom154 0.000000000
bigcom156             bigcom156 0.000000000
bigcom157             bigcom157 0.000000000
bigcom158             bigcom158 0.000000000
bigcom160             bigcom160 0.000000000
bigcom161             bigcom161 0.000000000
bigcom162             bigcom162 0.000000000
bigcom164             bigcom164 0.000000000
bigcom166             bigcom166 0.000000000
bigcom171             bigcom171 0.000000000
bigcom173             bigcom173 0.000000000
bigcom175             bigcom175 0.000000000
bigcom176             bigcom176 0.000000000
bigcom177             bigcom177 0.000000000
bigcom178             bigcom178 0.000000000
bigcom180             bigcom180 0.000000000
bigcom181             bigcom181 0.000000000
bigcom184             bigcom184 0.000000000
bigcom186             bigcom186 0.000000000
bigcom187             bigcom187 0.000000000
bigcom189             bigcom189 0.000000000
bigcom194             bigcom194 0.000000000
bigcom195             bigcom195 0.000000000
bigcom196             bigcom196 0.000000000
bigcom204             bigcom204 0.000000000
bigcom205             bigcom205 0.000000000
bigcom212             bigcom212 0.000000000
bigcom214             bigcom214 0.000000000
bigcom222             bigcom222 0.000000000
bigcom223             bigcom223 0.000000000
bigcom226             bigcom226 0.000000000
bigcom227             bigcom227 0.000000000
bigcom229             bigcom229 0.000000000
bigcom233             bigcom233 0.000000000
bigcom236             bigcom236 0.000000000
bigcom237             bigcom237 0.000000000
bigcom249             bigcom249 0.000000000
bigcom250             bigcom250 0.000000000
bigcom254             bigcom254 0.000000000
bigcom266             bigcom266 0.000000000
bigcom269             bigcom269 0.000000000
bigcom272             bigcom272 0.000000000
bigcom274             bigcom274 0.000000000
bigcom281             bigcom281 0.000000000
bigcom291             bigcom291 0.000000000
bigcom292             bigcom292 0.000000000
bigcom295             bigcom295 0.000000000
bigcom299             bigcom299 0.000000000
bigcom301             bigcom301 0.000000000
bigcom306             bigcom306 0.000000000
bigcom309             bigcom309 0.000000000
bigcom314             bigcom314 0.000000000
bigcom321             bigcom321 0.000000000
bigcom341             bigcom341 0.000000000
bigcom350             bigcom350 0.000000000
bigcom353             bigcom353 0.000000000
bigcom359             bigcom359 0.000000000
bigcom363             bigcom363 0.000000000
bigcom365             bigcom365 0.000000000
bigcom385             bigcom385 0.000000000
bigcom386             bigcom386 0.000000000
bigcom408             bigcom408 0.000000000
bigcom412             bigcom412 0.000000000
bigcom480             bigcom480 0.000000000
membership_s1     membership_s1 0.000000000
membership_s3     membership_s3 0.000000000
membership_s6     membership_s6 0.000000000
membership_s8     membership_s8 0.000000000
membership_s9     membership_s9 0.000000000
membership_s11   membership_s11 0.000000000
membership_s12   membership_s12 0.000000000
membership_s14   membership_s14 0.000000000
membership_s16   membership_s16 0.000000000
membership_s17   membership_s17 0.000000000
membership_s18   membership_s18 0.000000000
membership_s20   membership_s20 0.000000000
membership_s21   membership_s21 0.000000000
membership_s22   membership_s22 0.000000000
membership_s24   membership_s24 0.000000000
membership_s25   membership_s25 0.000000000
membership_s26   membership_s26 0.000000000
membership_s27   membership_s27 0.000000000
membership_s28   membership_s28 0.000000000
membership_s31   membership_s31 0.000000000
membership_s33   membership_s33 0.000000000
membership_s36   membership_s36 0.000000000
[1] "Dataset: med_C Model RF, run: 8 of 10 2015-06-22 18:48:15"
     |      Out-of-bag   |
Tree |      MSE  %Var(y) |
   1 |    0.117   214.66 |
   2 |   0.1089   199.81 |
   3 |   0.0994   182.41 |
   4 |    0.094   172.51 |
   5 |  0.08771   160.95 |
   6 |  0.08555   156.99 |
   7 |  0.08116   148.94 |
   8 |  0.07772   142.64 |
   9 |  0.07592   139.33 |
  10 |  0.07479   137.25 |
  11 |  0.07253   133.09 |
  12 |  0.07067   129.69 |
  13 |  0.06948   127.51 |
  14 |  0.06754   123.94 |
  15 |  0.06651   122.06 |
  16 |  0.06551   120.22 |
  17 |  0.06465   118.65 |
  18 |  0.06398   117.41 |
  19 |  0.06374   116.97 |
  20 |  0.06355   116.62 |
  21 |   0.0631   115.80 |
  22 |  0.06266   114.99 |
  23 |   0.0622   114.14 |
  24 |  0.06181   113.43 |
  25 |  0.06156   112.97 |
  26 |  0.06157   112.99 |
  27 |  0.06136   112.61 |
  28 |  0.06099   111.92 |
  29 |  0.06058   111.17 |
  30 |  0.06042   110.88 |
  31 |  0.06017   110.42 |
  32 |  0.05995   110.02 |
  33 |  0.05991   109.94 |
  34 |  0.05989   109.90 |
  35 |  0.05975   109.65 |
  36 |  0.05951   109.21 |
  37 |   0.0594   109.02 |
  38 |  0.05925   108.72 |
  39 |  0.05904   108.34 |
  40 |  0.05897   108.22 |
  41 |  0.05871   107.74 |
  42 |  0.05865   107.63 |
  43 |  0.05854   107.43 |
  44 |  0.05837   107.12 |
  45 |   0.0583   106.99 |
  46 |  0.05827   106.93 |
  47 |  0.05837   107.11 |
  48 |  0.05829   106.97 |
  49 |  0.05838   107.13 |
  50 |  0.05831   107.01 |
  51 |  0.05823   106.86 |
  52 |  0.05816   106.72 |
  53 |  0.05821   106.83 |
  54 |   0.0581   106.62 |
  55 |  0.05806   106.56 |
  56 |  0.05804   106.51 |
  57 |  0.05797   106.39 |
  58 |  0.05789   106.23 |
  59 |   0.0579   106.26 |
  60 |  0.05793   106.31 |
  61 |  0.05783   106.12 |
  62 |  0.05789   106.24 |
  63 |  0.05777   106.02 |
  64 |  0.05769   105.87 |
  65 |  0.05762   105.74 |
  66 |  0.05751   105.54 |
  67 |  0.05744   105.41 |
  68 |  0.05743   105.39 |
  69 |  0.05736   105.27 |
  70 |  0.05727   105.10 |
  71 |  0.05715   104.88 |
  72 |  0.05719   104.94 |
  73 |  0.05717   104.91 |
  74 |  0.05715   104.88 |
  75 |  0.05713   104.83 |
  76 |   0.0571   104.78 |
  77 |  0.05707   104.73 |
  78 |  0.05701   104.63 |
  79 |  0.05699   104.58 |
  80 |  0.05695   104.51 |
  81 |  0.05691   104.43 |
  82 |  0.05682   104.28 |
  83 |  0.05676   104.16 |
  84 |  0.05675   104.15 |
  85 |  0.05671   104.07 |
  86 |   0.0567   104.05 |
  87 |  0.05675   104.14 |
  88 |  0.05671   104.08 |
  89 |  0.05666   103.98 |
  90 |  0.05668   104.02 |
  91 |  0.05671   104.07 |
  92 |  0.05666   103.98 |
  93 |  0.05665   103.97 |
  94 |  0.05663   103.93 |
  95 |   0.0566   103.86 |
  96 |  0.05656   103.79 |
  97 |  0.05658   103.82 |
  98 |  0.05662   103.90 |
  99 |  0.05659   103.85 |
 100 |  0.05656   103.80 |
[1] "Random Forest variable coefficients"
                      %IncMSE IncNodePurity
graph0           7.049990e-04    0.43175257
graph1           4.770479e-03    1.16415058
graph2           6.078257e-04    0.64520061
graph3           5.296740e-03    1.24835941
graph4           6.600257e-03    1.19390148
graph5           2.498384e-03    1.16265316
graph6           5.364065e-03    1.24780654
graph7           4.888521e-03    1.13849292
graph8           6.082184e-04    0.26929644
graph9           3.146565e-03    1.07386882
graph10          7.024551e-03    1.59013256
graph11          6.434552e-03    1.47919548
graph12          5.482993e-03    1.18760269
graph13          6.766543e-03    1.21538008
graph14          4.106445e-03    1.30462399
graph15          5.186641e-03    1.02450302
graph16          5.949282e-03    1.35748894
graph17          9.355286e-03    1.76725554
graph18          2.558447e-03    1.28705518
graph19          1.464308e-02    1.91712252
graph20          5.361958e-03    1.85926590
graph21          5.581179e-03    1.63889033
graph22          9.940796e-03    1.91498853
graph23          1.183171e-02    1.92854245
graph24          5.551625e-03    1.28944665
graph25          4.714864e-03    2.09826698
graph26          1.230520e-02    1.59420413
graph27          1.721947e-03    1.22500192
graph28          1.351392e-03    0.48578633
graph29          1.314380e-04    0.28786940
orbit0           7.326274e-04    0.46627864
orbit1           3.942837e-03    1.31030182
orbit2           1.820620e-03    1.57122234
orbit3           2.312090e-03    0.77511828
orbit4           5.204750e-03    1.06376749
orbit5           4.162915e-03    1.74184929
orbit6           2.610515e-03    0.98187376
orbit7           2.654852e-03    1.50962836
orbit8           5.104857e-03    1.33586847
orbit9           6.998031e-03    1.47270638
orbit10          4.336021e-03    1.10428738
orbit11          1.694097e-03    1.13271896
orbit12          7.817233e-03    1.22301754
orbit13          1.029896e-03    0.81199942
orbit14          6.786892e-04    0.41335373
orbit15          3.541730e-03    1.34387383
orbit16          3.583253e-03    1.53507087
orbit17          4.111871e-03    1.84950842
orbit18          4.745148e-03    2.45403544
orbit19          2.747542e-03    1.17508038
orbit20          4.571780e-03    1.67545753
orbit21          3.181247e-03    1.25000424
orbit22          5.498123e-03    1.55981594
orbit23          1.454773e-03    1.38434772
orbit24          4.951670e-03    1.53187109
orbit25          3.956394e-03    1.15406363
orbit26          5.274801e-03    1.31832659
orbit27          2.400032e-02    3.37379800
orbit28          3.799704e-03    1.75562212
orbit29          5.727452e-03    1.24074540
orbit30          2.859618e-03    1.27686046
orbit31          6.153618e-03    1.63617806
orbit32          4.531362e-03    1.39615791
orbit33          2.594854e-03    1.44408401
orbit34          5.878498e-03    1.68411600
orbit35          6.122492e-03    1.70458138
orbit36          4.272878e-03    1.72010421
orbit37          3.495233e-03    1.62992970
orbit38          4.559985e-03    1.12858493
orbit39          9.369959e-03    1.81782363
orbit40          6.762987e-03    1.17356712
orbit41          2.533958e-03    1.12450460
orbit42          1.451745e-03    0.97393055
orbit43          3.262046e-03    1.31337421
orbit44          1.700874e-03    1.34516000
orbit45          1.939395e-02    3.37486630
orbit46          5.650778e-03    1.78909969
orbit47          5.253111e-03    1.60114807
orbit48          3.975557e-03    0.89176520
orbit49          4.019882e-03    2.52913109
orbit50          3.840939e-03    1.59666729
orbit51          4.548711e-03    2.22326776
orbit52          2.501086e-03    0.94112987
orbit53          1.923536e-03    1.12184775
orbit54          7.525596e-03    1.44025276
orbit55          1.460096e-03    1.65993584
orbit56          2.790403e-02    4.19637511
orbit57          4.723173e-03    1.16724130
orbit58          7.235846e-04    0.85161314
orbit59          7.319550e-03    1.50897482
orbit60          2.105473e-03    1.06241431
orbit61          6.263307e-04    0.74429733
orbit62          5.459696e-03    2.14418738
orbit63          1.901256e-03    1.47724295
orbit64          2.711572e-03    1.18476331
orbit65          1.369111e-02    2.90708915
orbit66          1.156025e-03    0.64097826
orbit67          1.126893e-03    0.59638597
orbit68          1.366189e-03    0.83375850
orbit69          7.830437e-04    0.65558675
orbit70          5.852919e-04    0.78752419
orbit71          9.290411e-04    0.56315490
orbit72          1.099696e-04    0.27827898
AP               3.362024e-05    0.12590552
bet              2.467664e-03    2.92480484
ecc              5.561078e-05    0.06604155
eccrad           4.348267e-05    0.09681111
close            1.152260e-03    0.70834437
constraint       2.713231e-03    1.62601901
coreness         1.456982e-03    1.00638364
knn              5.212281e-03    1.64364720
hubscore         4.803722e-03    0.88886592
pagerank         1.702970e-03    3.44865321
trans            3.832428e-03    2.02421664
evcent           4.166875e-03    1.15975938
first            4.123647e-04    0.36065659
upto_second      2.896337e-03    0.82872724
upto_third       2.934569e-03    0.66184607
upto_fourth      3.262154e-03    1.01900922
upto_fifth       6.995471e-03    1.33416036
upto_sixth       4.763996e-04    1.06361394
second           3.296896e-03    1.17741427
third            7.920035e-03    4.00848175
fourth           4.033285e-03    1.27647456
fifth            2.873615e-03    1.18407259
sixth            5.127145e-03    1.52834974
ratio1           4.108099e-03    1.83172232
ratio2           3.842266e-03    1.27805808
ratio3           5.537486e-03    1.31470872
ratio4           1.156895e-02    3.84492758
ratio5           1.681089e-03    4.22570777
ratio6           6.108288e-03    1.62675809
selfinter        2.315080e-05    0.41520632
walktrap_vertex  1.128501e-03    3.13653196
bigcom1         -3.472110e-05    0.23306030
bigcom2          0.000000e+00    0.00000000
bigcom3          2.449251e-04    0.37947846
bigcom4         -1.510917e-05    0.24678985
bigcom6          0.000000e+00    0.00000000
bigcom8          1.436292e-04    0.07498801
bigcom9          0.000000e+00    0.00000000
bigcom11         0.000000e+00    0.00000000
bigcom13         1.785559e-06    0.13344329
bigcom15         0.000000e+00    0.00000000
bigcom16         0.000000e+00    0.00000000
bigcom21        -2.591724e-05    0.12171026
bigcom22         5.810575e-06    0.00900000
bigcom24         2.504931e-05    0.57269104
bigcom26         1.081369e-05    0.09457939
bigcom28         2.387218e-04    0.40509097
bigcom30         6.528348e-06    0.16178332
bigcom31         0.000000e+00    0.00000000
bigcom32        -3.913258e-05    0.20402069
bigcom33         0.000000e+00    0.00000000
bigcom34         0.000000e+00    0.00000000
bigcom36         0.000000e+00    0.00000000
bigcom37         0.000000e+00    0.00000000
bigcom38         0.000000e+00    0.00000000
bigcom39        -2.524655e-05    0.19580359
bigcom40         4.045750e-03    1.10998498
bigcom43         0.000000e+00    0.00000000
bigcom44         0.000000e+00    0.00000000
bigcom46         0.000000e+00    0.00000000
bigcom47         0.000000e+00    0.00000000
bigcom49         0.000000e+00    0.00000000
bigcom50        -3.510616e-05    0.62571749
bigcom51         0.000000e+00    0.00000000
bigcom52         0.000000e+00    0.00000000
bigcom54         0.000000e+00    0.00000000
bigcom56        -2.926194e-05    0.22969533
bigcom62         0.000000e+00    0.00000000
bigcom66         0.000000e+00    0.00000000
bigcom68         0.000000e+00    0.00000000
bigcom69         0.000000e+00    0.00000000
bigcom71         0.000000e+00    0.00000000
bigcom72         0.000000e+00    0.00000000
bigcom73         0.000000e+00    0.00000000
bigcom74         0.000000e+00    0.00000000
bigcom75         0.000000e+00    0.00000000
bigcom76         0.000000e+00    0.00000000
bigcom77         0.000000e+00    0.00000000
bigcom79         0.000000e+00    0.00000000
bigcom80         0.000000e+00    0.00000000
bigcom82        -2.897145e-05    0.69782973
bigcom83         0.000000e+00    0.00000000
bigcom84         0.000000e+00    0.00000000
bigcom85         0.000000e+00    0.00000000
bigcom87         0.000000e+00    0.00000000
bigcom89         0.000000e+00    0.00000000
bigcom91         0.000000e+00    0.00000000
bigcom92         0.000000e+00    0.00000000
bigcom93         0.000000e+00    0.00000000
bigcom96         0.000000e+00    0.00000000
bigcom97         0.000000e+00    0.00000000
bigcom98         0.000000e+00    0.00000000
bigcom99         0.000000e+00    0.00000000
bigcom101        0.000000e+00    0.00000000
bigcom104        0.000000e+00    0.00000000
bigcom106        0.000000e+00    0.00000000
bigcom109        0.000000e+00    0.00000000
bigcom113        0.000000e+00    0.00000000
bigcom116       -4.185721e-06    0.06585352
bigcom120        0.000000e+00    0.00000000
bigcom123        0.000000e+00    0.00000000
bigcom126        0.000000e+00    0.00000000
bigcom127       -6.992455e-06    0.21997768
bigcom137        0.000000e+00    0.00000000
bigcom139        0.000000e+00    0.00000000
bigcom140        0.000000e+00    0.00000000
bigcom143        0.000000e+00    0.00000000
bigcom145        0.000000e+00    0.00000000
bigcom146        0.000000e+00    0.00000000
bigcom147        0.000000e+00    0.00000000
bigcom149        0.000000e+00    0.00000000
bigcom153        0.000000e+00    0.00000000
bigcom154        0.000000e+00    0.00000000
bigcom156        0.000000e+00    0.00000000
bigcom157        0.000000e+00    0.00000000
bigcom158        0.000000e+00    0.00000000
bigcom160        0.000000e+00    0.00000000
bigcom161        0.000000e+00    0.00000000
bigcom162        0.000000e+00    0.00000000
bigcom164        0.000000e+00    0.00000000
bigcom166        0.000000e+00    0.00000000
bigcom167        4.016632e-06    0.65785653
bigcom171        0.000000e+00    0.00000000
bigcom173        0.000000e+00    0.00000000
bigcom175        0.000000e+00    0.00000000
bigcom176        0.000000e+00    0.00000000
bigcom177        0.000000e+00    0.00000000
bigcom178        0.000000e+00    0.00000000
bigcom180        0.000000e+00    0.00000000
bigcom181        0.000000e+00    0.00000000
bigcom184        0.000000e+00    0.00000000
bigcom186        0.000000e+00    0.00000000
bigcom187        0.000000e+00    0.00000000
bigcom189        0.000000e+00    0.00000000
bigcom194        0.000000e+00    0.00000000
bigcom195        0.000000e+00    0.00000000
bigcom196        0.000000e+00    0.00000000
bigcom204        0.000000e+00    0.00000000
bigcom205        0.000000e+00    0.00000000
bigcom212        0.000000e+00    0.00000000
bigcom214        0.000000e+00    0.00000000
bigcom222        0.000000e+00    0.00000000
bigcom223        0.000000e+00    0.00000000
bigcom226        0.000000e+00    0.00000000
bigcom227        0.000000e+00    0.00000000
bigcom229        0.000000e+00    0.00000000
bigcom233        0.000000e+00    0.00000000
bigcom236        0.000000e+00    0.00000000
bigcom237        0.000000e+00    0.00000000
bigcom246        1.921019e-05    0.82546036
bigcom248        5.768189e-06    0.52968722
bigcom249       -3.144373e-05    0.32259477
bigcom250        0.000000e+00    0.00000000
bigcom254        0.000000e+00    0.00000000
bigcom266        0.000000e+00    0.00000000
bigcom269        0.000000e+00    0.00000000
bigcom272        0.000000e+00    0.00000000
bigcom274        0.000000e+00    0.00000000
bigcom281        0.000000e+00    0.00000000
bigcom291        0.000000e+00    0.00000000
bigcom292        0.000000e+00    0.00000000
bigcom295        0.000000e+00    0.00000000
bigcom299        0.000000e+00    0.00000000
bigcom301        0.000000e+00    0.00000000
bigcom306        0.000000e+00    0.00000000
bigcom309        0.000000e+00    0.00000000
bigcom314        0.000000e+00    0.00000000
bigcom321        0.000000e+00    0.00000000
bigcom341        0.000000e+00    0.00000000
bigcom350        0.000000e+00    0.00000000
bigcom353        0.000000e+00    0.00000000
bigcom359        0.000000e+00    0.00000000
bigcom363        0.000000e+00    0.00000000
bigcom365        0.000000e+00    0.00000000
bigcom385        0.000000e+00    0.00000000
bigcom386        0.000000e+00    0.00000000
bigcom408        2.462481e-06    0.80227654
bigcom412        7.019708e-05    0.96930426
bigcom480        0.000000e+00    0.00000000
spin_vertex      9.899170e-04    3.42695222
membership_s1    7.682007e-05    0.04993997
membership_s3    0.000000e+00    0.00000000
membership_s4    4.262562e-03    2.21931065
membership_s5    8.417583e-05    0.10441831
membership_s6    7.009783e-05    0.29151351
membership_s7    1.812659e-05    0.32996023
membership_s8    0.000000e+00    0.00000000
membership_s9    0.000000e+00    0.00000000
membership_s11   0.000000e+00    0.00000000
membership_s12  -8.165336e-05    0.56045353
membership_s14   0.000000e+00    0.00000000
membership_s15  -5.743206e-05    0.15498207
membership_s16   2.729643e-05    0.30395859
membership_s17   0.000000e+00    0.00000000
membership_s18   2.804952e-05    0.03895528
membership_s20   0.000000e+00    0.00000000
membership_s21  -2.029861e-05    0.11203487
membership_s22   0.000000e+00    0.00000000
membership_s24   0.000000e+00    0.00000000
membership_s25   0.000000e+00    0.00000000
membership_s26   0.000000e+00    0.00000000
membership_s27   9.776796e-05    0.22760756
membership_s28   0.000000e+00    0.00000000
membership_s30   2.031111e-04    0.17402918
membership_s31   7.101426e-06    0.06428751
membership_s32   7.837437e-05    0.37181628
membership_s33   0.000000e+00    0.00000000
membership_s36   1.037573e-04    0.08497603
membership_s37  -5.060190e-07    0.31605210
V1               4.134861e-03    2.84953062
V2               1.787637e-03    3.54803998
pdi             -2.169757e-05    0.37011714
adhesion         1.118771e-02    2.83107980
cohesion         7.372145e-03    2.52864329
inner            2.403974e-03    2.68170243
outer            2.467493e-03    3.55127883
ioratio          3.841650e-03    2.90526613
comsize          2.042685e-03    4.22040795
[1] "Dataset: med_C Model GLM, run: 8 of 10 2015-06-22 18:50:13"
[1] "glmnet variable coefficients"
                         [,1]          [,2]
(Intercept)     -2.790549e+00 -1.197438e+02
graph0           3.372997e-39 -3.003418e-04
graph1           1.544616e-41  4.555764e-06
graph2           1.518564e-39  2.805779e-04
graph3           6.488319e-43  1.134501e-07
graph4          -3.847552e-45 -9.247068e-09
graph5           3.990022e-41 -3.564367e-05
graph6           3.760842e-42  9.481490e-07
graph7           1.005295e-40  3.776814e-05
graph8           3.536457e-40 -6.040645e-04
graph9           1.128748e-44  3.118660e-09
graph10          3.227788e-46 -2.586412e-10
graph11         -1.085597e-47 -1.643057e-11
graph12          3.705180e-44  1.773774e-08
graph13          1.557287e-43  3.268591e-08
graph14          1.360418e-46 -4.080971e-09
graph15          4.703605e-42  8.363268e-07
graph16          6.882167e-44 -5.703378e-08
graph17          1.276156e-43 -1.174246e-07
graph18          2.721921e-42  2.015721e-07
graph19          9.966605e-43  5.764818e-07
graph20          6.277835e-43 -7.945271e-07
graph21          4.124167e-42  8.494903e-07
graph22          4.170164e-42  6.946682e-07
graph23          4.057751e-42  1.646876e-06
graph24          6.983504e-42 -2.576961e-06
graph25          2.682881e-41  2.404938e-05
graph26          2.248329e-41  6.556972e-06
graph27          9.431816e-41 -1.337958e-04
graph28          6.832336e-41  5.623776e-05
graph29         -4.053428e-41 -1.329716e-03
orbit0           3.372997e-39 -2.763889e-04
orbit1           1.487350e-41  4.868936e-06
orbit2           2.172336e-40  2.565032e-05
orbit3           1.518564e-39  2.939088e-04
orbit4           1.071241e-42  1.680036e-07
orbit5           1.208200e-42  3.171165e-07
orbit6          -3.870389e-45 -9.268282e-09
orbit7           2.552668e-41  1.614614e-05
orbit8           3.990022e-41 -3.536549e-05
orbit9           1.206418e-41  3.240836e-06
orbit10          4.423422e-42  1.195161e-06
orbit11          1.282427e-40 -1.163454e-05
orbit12          1.181580e-40  4.191198e-05
orbit13          3.528395e-40  2.069705e-04
orbit14          3.536457e-40 -6.009385e-04
orbit15          2.340396e-44  1.152647e-08
orbit16          4.620291e-44 -2.232140e-09
orbit17          2.215277e-44 -1.070986e-09
orbit18          5.179819e-45 -9.250670e-10
orbit19          2.023469e-46 -3.996824e-10
orbit20          3.280011e-46 -2.507703e-10
orbit21          1.236252e-43  4.949722e-08
orbit22         -1.085620e-47 -1.654020e-11
orbit23          4.099260e-42  4.515461e-06
orbit24          7.443724e-44  4.618983e-08
orbit25          4.291011e-44  8.851839e-09
orbit26          3.598243e-43 -1.153941e-07
orbit27          6.855065e-43  5.768324e-07
orbit28          8.205073e-43 -2.313662e-07
orbit29          2.357823e-43  3.199876e-08
orbit30          1.276782e-42 -1.767160e-06
orbit31          7.814921e-47 -5.229122e-09
orbit32          3.666663e-46 -8.378428e-09
orbit33          1.644011e-41  8.080358e-06
orbit34          4.703605e-42  9.490376e-07
orbit35          2.801066e-43 -9.975024e-08
orbit36          8.524602e-43 -9.013544e-07
orbit37          7.068113e-44 -6.945587e-08
orbit38          3.007914e-42  1.462601e-07
orbit39          5.736866e-43 -1.891792e-07
orbit40          1.431640e-43 -1.696559e-07
orbit41          1.124171e-42 -9.404798e-07
orbit42          4.177862e-41  2.449806e-06
orbit43          2.728758e-42  3.538472e-07
orbit44          2.994303e-40  1.168771e-04
orbit45          3.024711e-42  2.898881e-06
orbit46          2.288334e-42  1.554250e-07
orbit47          1.193727e-41  9.756072e-06
orbit48          1.975422e-42  1.880107e-06
orbit49          6.424237e-43 -6.404988e-07
orbit50          1.237300e-41 -5.235558e-05
orbit51          8.303422e-42  4.328796e-06
orbit52          1.008044e-41 -2.559553e-06
orbit53          1.809072e-41  3.312992e-06
orbit54          4.164790e-42  7.396362e-07
orbit55          1.571095e-40  1.500628e-04
orbit56          1.564162e-41  1.200871e-05
orbit57          2.952639e-42  5.655724e-08
orbit58          7.488329e-41 -9.496526e-05
orbit59          9.655653e-42 -3.379753e-06
orbit60          2.133399e-41 -9.382764e-06
orbit61          2.291908e-40  3.665589e-04
orbit62          7.681359e-41  1.225672e-04
orbit63          7.465956e-41  5.932501e-05
orbit64          4.387863e-41 -1.418624e-05
orbit65          6.690288e-41  5.510630e-05
orbit66          2.732957e-41 -1.519156e-05
orbit67          9.656132e-41 -5.103297e-05
orbit68          1.009338e-40 -1.433166e-04
orbit69          5.488592e-40 -9.301749e-04
orbit70          1.059021e-40  1.018034e-04
orbit71          9.050669e-41  6.320228e-06
orbit72         -4.053428e-41 -1.330649e-03
AP              -1.717282e-38 -1.042577e-01
bet              3.660260e-43  7.966200e-07
ecc             -3.835566e-39 -3.013296e-03
eccrad          -2.301339e-38 -1.793383e-02
close            9.778419e-37  5.128875e-01
constraint      -4.352356e-37 -1.966125e-01
coreness         6.471489e-39  1.440132e-03
knn             -2.289057e-42 -2.145319e-04
hubscore         2.567022e-36  1.154635e+00
pagerank        -8.785033e-37 -1.063812e+01
trans            5.114799e-38 -5.046835e-02
evcent           2.550577e-36  1.160506e+00
first            3.372997e-39 -2.914551e-04
upto_second      1.209441e-41  4.768234e-06
upto_third       1.158308e-41  6.371031e-06
upto_fourth      3.911454e-41  3.137571e-05
upto_fifth       4.725874e-40  5.591469e-04
upto_sixth       5.433197e-39  8.056712e-03
second           1.195497e-41  4.548178e-06
third            1.837665e-41  1.074331e-05
fourth          -1.430783e-41 -7.092219e-06
fifth           -4.227897e-41 -3.267994e-05
sixth           -5.042040e-40 -5.758016e-04
ratio1          -4.461451e-41 -2.478084e-04
ratio2          -1.305504e-39 -1.352248e-03
ratio3          -1.348968e-38 -1.735150e-02
ratio4          -2.634735e-37 -8.906495e-02
ratio5           9.857224e-37 -7.997040e-01
ratio6          -3.316145e-39 -1.278744e-03
selfinter        2.100093e-38  6.911961e-02
walktrap_vertex  1.059339e-38 -5.996124e-03
bigcom1         -2.528738e-38 -2.284813e-02
bigcom2         -5.848411e-38 -3.299324e-01
bigcom3         -1.128843e-38  9.995624e-02
bigcom4         -6.727024e-39 -1.529925e-03
bigcom6         -5.847152e-38 -3.687071e-01
bigcom8         -2.357404e-38 -4.171066e-02
bigcom9         -5.866087e-38 -2.718371e-01
bigcom11        -5.859762e-38 -2.644534e-01
bigcom13         2.582047e-38  3.879393e-01
bigcom15        -5.861026e-38 -3.942434e-01
bigcom16        -5.850930e-38 -3.067290e-01
bigcom21        -2.978535e-38 -1.653818e-01
bigcom22        -4.926688e-38 -3.702302e-01
bigcom24         1.942711e-37  7.355166e-01
bigcom26        -4.296994e-38 -2.030158e-01
bigcom28         7.101740e-38  2.219365e-01
bigcom30         2.837269e-39  4.496621e-02
bigcom31        -5.845894e-38 -2.456380e-01
bigcom32         1.437535e-37  9.343723e-01
bigcom33        -5.844637e-38 -3.583029e-01
bigcom34        -5.843380e-38 -2.615736e-01
bigcom36        -5.848411e-38 -3.362967e-01
bigcom37        -5.844637e-38 -2.525458e-01
bigcom38        -5.844637e-38 -4.070050e-01
bigcom39        -5.279593e-39  1.855219e-01
bigcom40         8.551422e-38  1.984713e-01
bigcom43        -5.849670e-38 -3.070839e-01
bigcom44        -4.770320e-38 -1.419534e-01
bigcom46        -5.857236e-38 -2.186928e-01
bigcom47        -5.853450e-38 -2.428719e-01
bigcom49        -5.849670e-38 -3.858948e-01
bigcom50         4.468214e-37  1.241717e+00
bigcom51        -5.844637e-38 -2.216076e-01
bigcom52        -5.847152e-38 -3.722434e-01
bigcom54        -5.843380e-38 -1.950275e-01
bigcom56         2.582047e-38  1.601787e-01
bigcom62        -5.845894e-38 -2.529536e-01
bigcom66        -5.843380e-38 -2.361347e-01
bigcom68        -5.845894e-38 -3.198444e-01
bigcom69        -5.853450e-38 -2.820381e-01
bigcom71        -5.843380e-38 -2.018532e-01
bigcom72        -5.843380e-38 -2.317677e-01
bigcom73        -5.861026e-38 -2.541995e-01
bigcom74        -5.850930e-38 -3.662365e-01
bigcom75        -5.845894e-38 -2.142734e-01
bigcom76        -5.849670e-38 -3.255337e-01
bigcom77        -5.849670e-38 -4.156923e-01
bigcom79        -5.844637e-38 -3.232358e-01
bigcom80        -5.849670e-38 -1.824904e-01
bigcom82         4.468214e-37  1.313520e+00
bigcom83        -5.844637e-38 -2.109041e-01
bigcom84        -5.849670e-38 -3.778415e-01
bigcom85        -5.844637e-38 -3.335229e-01
bigcom87        -5.850930e-38 -2.862944e-01
bigcom89        -5.843380e-38 -2.121069e-01
bigcom91        -5.850930e-38 -3.925625e-01
bigcom92        -5.866087e-38 -2.571548e-01
bigcom93        -5.843380e-38 -2.292568e-01
bigcom96        -5.845894e-38 -3.441544e-01
bigcom97        -5.849670e-38 -4.003599e-01
bigcom98        -5.843380e-38 -3.854234e-01
bigcom99         0.000000e+00  0.000000e+00
bigcom101       -5.858499e-38 -2.338910e-01
bigcom104       -5.844637e-38 -4.332865e-01
bigcom106       -5.844637e-38 -1.956472e-01
bigcom109       -5.844637e-38 -4.013170e-01
bigcom113       -5.844637e-38 -3.157405e-01
bigcom116       -2.704163e-38  1.214762e-01
bigcom120       -5.845894e-38 -5.157575e-02
bigcom123       -5.844637e-38 -2.940981e-01
bigcom126       -5.843380e-38 -1.211512e-01
bigcom127        1.100709e-37  2.508381e-01
bigcom137       -5.849670e-38 -3.757529e-01
bigcom139       -5.845894e-38 -2.782070e-01
bigcom140       -5.845894e-38 -2.693079e-01
bigcom143       -5.843380e-38 -7.359802e-02
bigcom145       -5.845894e-38 -3.580921e-01
bigcom146       -5.844637e-38 -2.399758e-01
bigcom147       -5.857236e-38 -3.277121e-01
bigcom149       -5.847152e-38 -2.971855e-01
bigcom153       -5.852190e-38 -2.236142e-01
bigcom154       -5.843380e-38 -2.408865e-01
bigcom156       -5.848411e-38 -2.226079e-01
bigcom157       -5.858499e-38 -1.624149e-01
bigcom158       -5.844637e-38 -2.938421e-01
bigcom160       -5.843380e-38 -2.699607e-01
bigcom161       -5.845894e-38 -3.166351e-01
bigcom162       -5.844637e-38 -3.171347e-01
bigcom164       -5.843380e-38 -5.694201e-01
bigcom166       -5.849670e-38 -4.435423e-01
bigcom167        1.255304e-37  7.617305e-01
bigcom171       -5.854712e-38 -4.217822e-01
bigcom173       -5.844637e-38 -3.112384e-01
bigcom175       -5.844637e-38 -2.487726e-01
bigcom176       -5.843380e-38 -3.271399e-01
bigcom177       -5.844637e-38 -3.237136e-01
bigcom178       -5.844637e-38 -4.147897e-01
bigcom180       -5.843380e-38 -2.794122e-01
bigcom181       -5.854712e-38 -3.690475e-01
bigcom184       -5.845894e-38 -3.864136e-01
bigcom186       -5.844637e-38 -3.636125e-01
bigcom187       -5.844637e-38 -3.779305e-01
bigcom189       -5.849670e-38 -3.141133e-01
bigcom194       -5.845894e-38 -3.982130e-01
bigcom195       -5.843380e-38 -2.964580e-01
bigcom196       -5.845894e-38 -3.463118e-01
bigcom204        0.000000e+00  0.000000e+00
bigcom205       -5.844637e-38 -3.043634e-01
bigcom212       -5.844637e-38 -3.297734e-01
bigcom214       -5.843380e-38 -2.949841e-01
bigcom222       -5.844637e-38 -2.523844e-01
bigcom223       -5.849670e-38 -3.578969e-01
bigcom226       -5.845894e-38 -4.088240e-01
bigcom227       -5.845894e-38 -3.153954e-01
bigcom229       -5.843380e-38 -2.229722e-01
bigcom233       -5.844637e-38 -1.481496e-01
bigcom236       -5.843380e-38 -2.884906e-01
bigcom237       -5.845894e-38 -3.524935e-01
bigcom246        2.305260e-37  9.364924e-01
bigcom248        1.439084e-37  5.189645e-01
bigcom249        1.942711e-37  9.790548e-01
bigcom250       -5.859762e-38 -2.821256e-01
bigcom254       -5.844637e-38 -4.625666e-01
bigcom266       -5.845894e-38 -3.235142e-01
bigcom269        0.000000e+00  0.000000e+00
bigcom272       -5.843380e-38 -2.026114e-01
bigcom274       -5.872426e-38 -3.688168e-01
bigcom281       -5.848411e-38 -2.384293e-01
bigcom291       -5.848411e-38 -2.823521e-01
bigcom292       -5.844637e-38 -2.821914e-01
bigcom295       -5.848411e-38 -2.210409e-01
bigcom299       -5.844637e-38 -3.497436e-01
bigcom301       -5.850930e-38 -2.941911e-01
bigcom306       -5.843380e-38 -2.031595e-01
bigcom309       -5.843380e-38 -2.427861e-01
bigcom314       -5.847152e-38 -2.272982e-01
bigcom321       -5.843380e-38 -3.980807e-01
bigcom341       -5.844637e-38 -2.686119e-01
bigcom350       -5.845894e-38 -3.160420e-01
bigcom353       -5.844637e-38 -3.213188e-01
bigcom359       -5.843380e-38 -3.859527e-01
bigcom363       -5.843380e-38 -2.183742e-01
bigcom365       -5.845894e-38 -2.145433e-01
bigcom385       -5.844637e-38 -3.377463e-01
bigcom386       -5.844637e-38 -2.248072e-01
bigcom408        6.153764e-37  1.818014e+00
bigcom412        9.520892e-37  2.206455e+00
bigcom480       -5.843380e-38 -3.865702e-01
spin_vertex      1.321026e-39 -3.197407e-02
membership_s1   -3.520684e-38 -1.788581e-01
membership_s3   -5.843380e-38 -6.816068e-03
membership_s4    8.880413e-38  1.995469e-01
membership_s5   -2.634167e-38 -1.340025e-01
membership_s6   -2.735396e-38 -5.381707e-02
membership_s7   -1.091065e-39  6.218655e-02
membership_s8   -5.844637e-38 -2.521769e-01
membership_s9   -5.845894e-38 -2.483836e-01
membership_s11  -5.844637e-38 -1.753248e-01
membership_s12   1.100709e-37  6.884287e-01
membership_s14  -5.845894e-38 -2.470599e-01
membership_s15   1.007518e-39  9.893109e-02
membership_s16   1.437535e-37  6.146248e-01
membership_s17  -5.843380e-38 -1.933359e-01
membership_s18  -3.345645e-38 -3.672786e-02
membership_s20  -5.843380e-38 -4.200784e-01
membership_s21  -3.210191e-38 -6.047365e-02
membership_s22  -5.858499e-38 -2.170226e-01
membership_s24  -5.861026e-38 -2.606270e-01
membership_s25  -5.863556e-38 -2.313512e-01
membership_s26   0.000000e+00  0.000000e+00
membership_s27  -1.974080e-38 -4.308500e-02
membership_s28  -5.845894e-38 -2.198825e-01
membership_s30   1.904322e-38  4.856465e-02
membership_s31  -3.268113e-38 -7.778650e-02
membership_s32  -6.210097e-39  7.811409e-02
membership_s33  -5.843380e-38 -1.847515e-01
membership_s36  -4.017605e-38 -6.362521e-02
membership_s37   2.250783e-38  3.527888e-01
V1               9.995484e-38  1.962777e-01
V2               1.744136e-38  1.786763e-01
pdi             -6.586050e-35 -1.123811e+02
adhesion        -2.091920e-41 -3.237420e-05
cohesion         4.204825e-41  6.922820e-05
inner            7.311604e-42  9.025473e-06
outer            2.528520e-41  6.949458e-06
ioratio         -3.073297e-37 -4.456753e-01
comsize         -2.437315e-41 -7.373133e-05
[1] "Dataset: med_C Model GBM, run: 9 of 10 2015-06-22 18:51:15"
Iter   TrainDeviance   ValidDeviance   StepSize   Improve
     1        0.4509            -nan     0.0100    0.0002
     2        0.4487            -nan     0.0100    0.0003
     3        0.4465            -nan     0.0100    0.0002
     4        0.4445            -nan     0.0100    0.0002
     5        0.4426            -nan     0.0100    0.0001
     6        0.4408            -nan     0.0100    0.0004
     7        0.4389            -nan     0.0100    0.0002
     8        0.4371            -nan     0.0100    0.0002
     9        0.4350            -nan     0.0100    0.0005
    10        0.4332            -nan     0.0100    0.0001
    20        0.4179            -nan     0.0100    0.0002
    40        0.3931            -nan     0.0100    0.0001
    60        0.3741            -nan     0.0100   -0.0000
    80        0.3584            -nan     0.0100    0.0000
   100        0.3444            -nan     0.0100    0.0000
   120        0.3317            -nan     0.0100    0.0000
   140        0.3201            -nan     0.0100   -0.0000
   160        0.3097            -nan     0.0100    0.0000
   180        0.2985            -nan     0.0100    0.0001
   200        0.2893            -nan     0.0100    0.0000
   220        0.2809            -nan     0.0100   -0.0000
   240        0.2740            -nan     0.0100   -0.0000
   260        0.2652            -nan     0.0100   -0.0000
   265        0.2629            -nan     0.0100   -0.0001

[1] "GBM variable coefficients"
                            var    rel.inf
third                     third 2.99254567
pagerank               pagerank 2.87088945
orbit56                 orbit56 2.16801623
V2                           V2 2.05887053
ratio5                   ratio5 1.94803112
orbit18                 orbit18 1.86532419
spin_vertex         spin_vertex 1.82517943
comsize                 comsize 1.78041442
ratio4                   ratio4 1.75265092
V1                           V1 1.70711196
orbit27                 orbit27 1.68095527
membership_s4     membership_s4 1.64523340
walktrap_vertex walktrap_vertex 1.63568867
outer                     outer 1.57913560
bet                         bet 1.55530555
ioratio                 ioratio 1.47801635
orbit45                 orbit45 1.43017543
orbit44                 orbit44 1.32644673
trans                     trans 1.21691744
bigcom40               bigcom40 1.21478934
graph22                 graph22 1.20405097
orbit62                 orbit62 1.19914220
orbit46                 orbit46 1.19566524
graph20                 graph20 1.18367713
graph27                 graph27 1.13792704
inner                     inner 1.09872096
orbit47                 orbit47 1.06076060
orbit64                 orbit64 0.99241335
graph10                 graph10 0.98535689
orbit36                 orbit36 0.96767472
graph26                 graph26 0.95544590
orbit39                 orbit39 0.95485217
orbit24                 orbit24 0.90543085
cohesion               cohesion 0.90534701
adhesion               adhesion 0.88756205
orbit28                 orbit28 0.84617672
graph19                 graph19 0.83585261
graph21                 graph21 0.82785179
graph12                 graph12 0.81222796
orbit63                 orbit63 0.80181733
ratio1                   ratio1 0.79557005
orbit33                 orbit33 0.78681262
orbit16                 orbit16 0.78002479
graph25                 graph25 0.76791458
orbit55                 orbit55 0.76568840
graph11                 graph11 0.75654200
upto_fifth           upto_fifth 0.75478178
graph7                   graph7 0.73526587
orbit38                 orbit38 0.72888424
ratio3                   ratio3 0.72576352
upto_sixth           upto_sixth 0.71827720
constraint           constraint 0.69836317
graph3                   graph3 0.69592831
orbit52                 orbit52 0.69141089
orbit48                 orbit48 0.68689298
knn                         knn 0.68328245
orbit50                 orbit50 0.65941704
orbit51                 orbit51 0.64099746
graph5                   graph5 0.63472992
orbit58                 orbit58 0.62901839
orbit20                 orbit20 0.62160950
orbit30                 orbit30 0.62138446
graph9                   graph9 0.60583421
orbit35                 orbit35 0.60311637
orbit5                   orbit5 0.60009467
graph23                 graph23 0.59935851
graph1                   graph1 0.59409381
bigcom246             bigcom246 0.59271530
orbit41                 orbit41 0.57550369
orbit65                 orbit65 0.56231707
orbit4                   orbit4 0.56134125
graph13                 graph13 0.56010545
orbit10                 orbit10 0.54798112
graph18                 graph18 0.54520505
orbit17                 orbit17 0.54300987
orbit11                 orbit11 0.53640227
graph17                 graph17 0.52148672
orbit31                 orbit31 0.51840691
orbit15                 orbit15 0.51542071
orbit66                 orbit66 0.51497137
orbit25                 orbit25 0.51210270
orbit26                 orbit26 0.50493548
ratio2                   ratio2 0.49299302
ratio6                   ratio6 0.48512797
orbit53                 orbit53 0.47565649
orbit59                 orbit59 0.46786014
orbit9                   orbit9 0.46044552
bigcom28               bigcom28 0.45093979
orbit12                 orbit12 0.44803655
orbit57                 orbit57 0.44701208
orbit21                 orbit21 0.44306182
orbit32                 orbit32 0.39466336
graph6                   graph6 0.39418516
orbit19                 orbit19 0.39067067
orbit42                 orbit42 0.39064619
orbit69                 orbit69 0.38439270
graph16                 graph16 0.37910268
sixth                     sixth 0.37688232
orbit23                 orbit23 0.37457881
fourth                   fourth 0.37250330
graph15                 graph15 0.37208606
graph0                   graph0 0.36690170
orbit49                 orbit49 0.36500445
graph14                 graph14 0.36114660
orbit29                 orbit29 0.33770047
orbit61                 orbit61 0.33546888
orbit60                 orbit60 0.33425908
graph24                 graph24 0.32596634
close                     close 0.32265027
graph4                   graph4 0.31620661
membership_s32   membership_s32 0.31297886
hubscore               hubscore 0.31025134
selfinter             selfinter 0.30953336
graph8                   graph8 0.30006104
orbit40                 orbit40 0.29658308
orbit71                 orbit71 0.29320754
coreness               coreness 0.29164097
graph28                 graph28 0.28857103
orbit1                   orbit1 0.28631021
orbit67                 orbit67 0.28503339
upto_second         upto_second 0.28356693
orbit7                   orbit7 0.26061346
graph29                 graph29 0.25234498
fifth                     fifth 0.24927657
orbit37                 orbit37 0.23874282
upto_fourth         upto_fourth 0.23688130
orbit13                 orbit13 0.22587495
orbit2                   orbit2 0.22586122
orbit54                 orbit54 0.21814114
graph2                   graph2 0.21282489
bigcom167             bigcom167 0.19452351
orbit70                 orbit70 0.19428049
bigcom248             bigcom248 0.14656302
orbit6                   orbit6 0.14226288
upto_third           upto_third 0.13465382
orbit68                 orbit68 0.12292209
orbit43                 orbit43 0.11405807
second                   second 0.06901964
evcent                   evcent 0.06806830
membership_s37   membership_s37 0.04494396
bigcom39               bigcom39 0.02597391
membership_s1     membership_s1 0.02548244
bigcom1                 bigcom1 0.02434269
bigcom4                 bigcom4 0.01531865
bigcom30               bigcom30 0.01444914
membership_s7     membership_s7 0.01408863
membership_s30   membership_s30 0.01119506
membership_s27   membership_s27 0.01079232
orbit0                   orbit0 0.00000000
orbit3                   orbit3 0.00000000
orbit8                   orbit8 0.00000000
orbit14                 orbit14 0.00000000
orbit22                 orbit22 0.00000000
orbit34                 orbit34 0.00000000
orbit72                 orbit72 0.00000000
AP                           AP 0.00000000
ecc                         ecc 0.00000000
eccrad                   eccrad 0.00000000
first                     first 0.00000000
bigcom2                 bigcom2 0.00000000
bigcom3                 bigcom3 0.00000000
bigcom6                 bigcom6 0.00000000
bigcom8                 bigcom8 0.00000000
bigcom9                 bigcom9 0.00000000
bigcom11               bigcom11 0.00000000
bigcom13               bigcom13 0.00000000
bigcom15               bigcom15 0.00000000
bigcom16               bigcom16 0.00000000
bigcom21               bigcom21 0.00000000
bigcom22               bigcom22 0.00000000
bigcom24               bigcom24 0.00000000
bigcom26               bigcom26 0.00000000
bigcom31               bigcom31 0.00000000
bigcom32               bigcom32 0.00000000
bigcom33               bigcom33 0.00000000
bigcom34               bigcom34 0.00000000
bigcom36               bigcom36 0.00000000
bigcom37               bigcom37 0.00000000
bigcom38               bigcom38 0.00000000
bigcom43               bigcom43 0.00000000
bigcom44               bigcom44 0.00000000
bigcom46               bigcom46 0.00000000
bigcom47               bigcom47 0.00000000
bigcom49               bigcom49 0.00000000
bigcom50               bigcom50 0.00000000
bigcom51               bigcom51 0.00000000
bigcom52               bigcom52 0.00000000
bigcom54               bigcom54 0.00000000
bigcom56               bigcom56 0.00000000
bigcom62               bigcom62 0.00000000
bigcom66               bigcom66 0.00000000
bigcom68               bigcom68 0.00000000
bigcom69               bigcom69 0.00000000
bigcom71               bigcom71 0.00000000
bigcom72               bigcom72 0.00000000
bigcom73               bigcom73 0.00000000
bigcom74               bigcom74 0.00000000
bigcom75               bigcom75 0.00000000
bigcom76               bigcom76 0.00000000
bigcom77               bigcom77 0.00000000
bigcom79               bigcom79 0.00000000
bigcom80               bigcom80 0.00000000
bigcom82               bigcom82 0.00000000
bigcom83               bigcom83 0.00000000
bigcom84               bigcom84 0.00000000
bigcom85               bigcom85 0.00000000
bigcom87               bigcom87 0.00000000
bigcom89               bigcom89 0.00000000
bigcom91               bigcom91 0.00000000
bigcom92               bigcom92 0.00000000
bigcom93               bigcom93 0.00000000
bigcom96               bigcom96 0.00000000
bigcom97               bigcom97 0.00000000
bigcom98               bigcom98 0.00000000
bigcom99               bigcom99 0.00000000
bigcom101             bigcom101 0.00000000
bigcom104             bigcom104 0.00000000
bigcom106             bigcom106 0.00000000
bigcom109             bigcom109 0.00000000
bigcom113             bigcom113 0.00000000
bigcom116             bigcom116 0.00000000
bigcom120             bigcom120 0.00000000
bigcom123             bigcom123 0.00000000
bigcom126             bigcom126 0.00000000
bigcom127             bigcom127 0.00000000
bigcom137             bigcom137 0.00000000
bigcom139             bigcom139 0.00000000
bigcom140             bigcom140 0.00000000
bigcom143             bigcom143 0.00000000
bigcom145             bigcom145 0.00000000
bigcom146             bigcom146 0.00000000
bigcom147             bigcom147 0.00000000
bigcom149             bigcom149 0.00000000
bigcom153             bigcom153 0.00000000
bigcom154             bigcom154 0.00000000
bigcom156             bigcom156 0.00000000
bigcom157             bigcom157 0.00000000
bigcom158             bigcom158 0.00000000
bigcom160             bigcom160 0.00000000
bigcom161             bigcom161 0.00000000
bigcom162             bigcom162 0.00000000
bigcom164             bigcom164 0.00000000
bigcom166             bigcom166 0.00000000
bigcom171             bigcom171 0.00000000
bigcom173             bigcom173 0.00000000
bigcom175             bigcom175 0.00000000
bigcom176             bigcom176 0.00000000
bigcom177             bigcom177 0.00000000
bigcom178             bigcom178 0.00000000
bigcom180             bigcom180 0.00000000
bigcom181             bigcom181 0.00000000
bigcom184             bigcom184 0.00000000
bigcom186             bigcom186 0.00000000
bigcom187             bigcom187 0.00000000
bigcom189             bigcom189 0.00000000
bigcom194             bigcom194 0.00000000
bigcom195             bigcom195 0.00000000
bigcom196             bigcom196 0.00000000
bigcom204             bigcom204 0.00000000
bigcom205             bigcom205 0.00000000
bigcom212             bigcom212 0.00000000
bigcom214             bigcom214 0.00000000
bigcom222             bigcom222 0.00000000
bigcom223             bigcom223 0.00000000
bigcom226             bigcom226 0.00000000
bigcom227             bigcom227 0.00000000
bigcom229             bigcom229 0.00000000
bigcom233             bigcom233 0.00000000
bigcom236             bigcom236 0.00000000
bigcom237             bigcom237 0.00000000
bigcom249             bigcom249 0.00000000
bigcom250             bigcom250 0.00000000
bigcom254             bigcom254 0.00000000
bigcom266             bigcom266 0.00000000
bigcom269             bigcom269 0.00000000
bigcom272             bigcom272 0.00000000
bigcom274             bigcom274 0.00000000
bigcom281             bigcom281 0.00000000
bigcom291             bigcom291 0.00000000
bigcom292             bigcom292 0.00000000
bigcom295             bigcom295 0.00000000
bigcom299             bigcom299 0.00000000
bigcom301             bigcom301 0.00000000
bigcom306             bigcom306 0.00000000
bigcom309             bigcom309 0.00000000
bigcom314             bigcom314 0.00000000
bigcom321             bigcom321 0.00000000
bigcom341             bigcom341 0.00000000
bigcom350             bigcom350 0.00000000
bigcom353             bigcom353 0.00000000
bigcom359             bigcom359 0.00000000
bigcom363             bigcom363 0.00000000
bigcom365             bigcom365 0.00000000
bigcom385             bigcom385 0.00000000
bigcom386             bigcom386 0.00000000
bigcom408             bigcom408 0.00000000
bigcom412             bigcom412 0.00000000
bigcom480             bigcom480 0.00000000
membership_s3     membership_s3 0.00000000
membership_s5     membership_s5 0.00000000
membership_s6     membership_s6 0.00000000
membership_s8     membership_s8 0.00000000
membership_s9     membership_s9 0.00000000
membership_s11   membership_s11 0.00000000
membership_s12   membership_s12 0.00000000
membership_s14   membership_s14 0.00000000
membership_s15   membership_s15 0.00000000
membership_s16   membership_s16 0.00000000
membership_s17   membership_s17 0.00000000
membership_s18   membership_s18 0.00000000
membership_s20   membership_s20 0.00000000
membership_s21   membership_s21 0.00000000
membership_s22   membership_s22 0.00000000
membership_s24   membership_s24 0.00000000
membership_s25   membership_s25 0.00000000
membership_s26   membership_s26 0.00000000
membership_s28   membership_s28 0.00000000
membership_s31   membership_s31 0.00000000
membership_s33   membership_s33 0.00000000
membership_s36   membership_s36 0.00000000
pdi                         pdi 0.00000000
[1] "Dataset: med_C Model RF, run: 9 of 10 2015-06-22 18:52:53"
     |      Out-of-bag   |
Tree |      MSE  %Var(y) |
   1 |   0.1156   205.36 |
   2 |   0.1071   190.14 |
   3 |    0.101   179.30 |
   4 |  0.09657   171.51 |
   5 |  0.09162   162.72 |
   6 |  0.08647   153.57 |
   7 |  0.08285   147.13 |
   8 |  0.07989   141.88 |
   9 |  0.07674   136.28 |
  10 |  0.07467   132.62 |
  11 |  0.07249   128.74 |
  12 |  0.07118   126.40 |
  13 |  0.07032   124.88 |
  14 |  0.06836   121.41 |
  15 |  0.06807   120.90 |
  16 |  0.06689   118.80 |
  17 |  0.06595   117.13 |
  18 |  0.06578   116.82 |
  19 |  0.06528   115.93 |
  20 |   0.0649   115.26 |
  21 |  0.06469   114.89 |
  22 |  0.06424   114.09 |
  23 |   0.0635   112.77 |
  24 |  0.06302   111.92 |
  25 |  0.06272   111.40 |
  26 |  0.06222   110.49 |
  27 |  0.06247   110.94 |
  28 |  0.06238   110.79 |
  29 |  0.06218   110.43 |
  30 |  0.06183   109.80 |
  31 |  0.06164   109.48 |
  32 |   0.0615   109.23 |
  33 |  0.06139   109.03 |
  34 |  0.06118   108.66 |
  35 |  0.06105   108.42 |
  36 |  0.06092   108.18 |
  37 |  0.06071   107.82 |
  38 |  0.06072   107.83 |
  39 |  0.06061   107.64 |
  40 |  0.06056   107.55 |
  41 |  0.06041   107.28 |
  42 |   0.0602   106.92 |
  43 |  0.06009   106.72 |
  44 |  0.06005   106.65 |
  45 |  0.05988   106.34 |
  46 |  0.05978   106.17 |
  47 |   0.0597   106.03 |
  48 |  0.05965   105.93 |
  49 |  0.05965   105.94 |
  50 |  0.05955   105.76 |
  51 |   0.0594   105.49 |
  52 |  0.05936   105.42 |
  53 |  0.05933   105.36 |
  54 |  0.05936   105.42 |
  55 |   0.0593   105.31 |
  56 |  0.05923   105.19 |
  57 |  0.05919   105.12 |
  58 |   0.0592   105.14 |
  59 |  0.05913   105.02 |
  60 |  0.05908   104.92 |
  61 |  0.05916   105.06 |
  62 |  0.05918   105.10 |
  63 |  0.05913   105.01 |
  64 |  0.05907   104.91 |
  65 |  0.05899   104.77 |
  66 |  0.05884   104.50 |
  67 |  0.05888   104.57 |
  68 |   0.0588   104.43 |
  69 |  0.05872   104.28 |
  70 |  0.05873   104.30 |
  71 |  0.05869   104.24 |
  72 |  0.05866   104.18 |
  73 |   0.0586   104.07 |
  74 |  0.05852   103.93 |
  75 |  0.05845   103.81 |
  76 |  0.05853   103.94 |
  77 |  0.05846   103.82 |
  78 |  0.05839   103.69 |
  79 |  0.05834   103.61 |
  80 |  0.05835   103.62 |
  81 |  0.05833   103.59 |
  82 |  0.05831   103.55 |
  83 |  0.05829   103.52 |
  84 |  0.05823   103.42 |
  85 |  0.05822   103.39 |
  86 |  0.05812   103.22 |
  87 |  0.05818   103.33 |
  88 |  0.05817   103.30 |
  89 |  0.05819   103.34 |
  90 |  0.05818   103.32 |
  91 |  0.05809   103.16 |
  92 |  0.05804   103.07 |
  93 |  0.05803   103.06 |
  94 |  0.05803   103.06 |
  95 |  0.05806   103.11 |
  96 |  0.05805   103.10 |
  97 |  0.05808   103.15 |
  98 |  0.05804   103.08 |
  99 |  0.05806   103.11 |
 100 |  0.05811   103.20 |
[1] "Random Forest variable coefficients"
                      %IncMSE IncNodePurity
graph0           3.914485e-04  4.837458e-01
graph1           5.451092e-03  1.101477e+00
graph2           5.199078e-04  3.687144e-01
graph3           3.445942e-03  8.748531e-01
graph4           3.529088e-03  1.045197e+00
graph5           2.915556e-03  1.256450e+00
graph6           3.987497e-03  1.114868e+00
graph7           3.562464e-03  1.055786e+00
graph8           1.086083e-03  3.051705e-01
graph9           3.227454e-03  7.326099e-01
graph10          9.658262e-03  1.879237e+00
graph11          5.662626e-03  1.465761e+00
graph12          3.335461e-03  1.084466e+00
graph13          3.851390e-03  1.154384e+00
graph14          3.311790e-03  1.330191e+00
graph15          5.306099e-03  1.143811e+00
graph16          3.247433e-03  1.410821e+00
graph17          8.188874e-03  1.756366e+00
graph18          2.465054e-03  9.949238e-01
graph19          1.019615e-02  2.371387e+00
graph20          6.712493e-03  2.168702e+00
graph21          6.266884e-03  1.702490e+00
graph22          6.741361e-03  1.649819e+00
graph23          1.061295e-02  2.372991e+00
graph24          7.624433e-03  1.537638e+00
graph25          4.103306e-03  1.451275e+00
graph26          7.746578e-03  1.719520e+00
graph27          2.383664e-03  1.197926e+00
graph28          1.256513e-03  3.838871e-01
graph29          1.642474e-04  1.659887e-01
orbit0           3.049483e-04  3.742087e-01
orbit1           4.685167e-03  1.056488e+00
orbit2           1.599403e-03  1.552030e+00
orbit3           2.412879e-03  7.103533e-01
orbit4           2.224468e-03  1.149722e+00
orbit5           3.785431e-03  9.401005e-01
orbit6           3.576250e-03  1.376589e+00
orbit7           2.433313e-03  1.314157e+00
orbit8           2.505353e-03  1.204875e+00
orbit9           3.438102e-03  1.806268e+00
orbit10          4.214971e-03  1.021177e+00
orbit11          4.094403e-03  1.281720e+00
orbit12          5.056409e-03  1.216497e+00
orbit13          1.413712e-03  1.002435e+00
orbit14          9.806508e-04  3.115130e-01
orbit15          3.593632e-03  1.468031e+00
orbit16          4.101369e-03  1.683463e+00
orbit17          2.432383e-03  1.169168e+00
orbit18          6.188804e-03  2.906994e+00
orbit19          3.713278e-03  9.668142e-01
orbit20          4.933959e-03  1.673773e+00
orbit21          3.279702e-03  1.467188e+00
orbit22          7.265295e-03  1.626152e+00
orbit23          1.413072e-03  1.592822e+00
orbit24          6.266683e-03  1.629921e+00
orbit25          5.244254e-03  1.496931e+00
orbit26          4.157346e-03  1.109033e+00
orbit27          1.913746e-02  3.029799e+00
orbit28          2.200610e-03  1.682334e+00
orbit29          3.722113e-03  1.238407e+00
orbit30          4.652399e-03  1.470713e+00
orbit31          3.848341e-03  1.280700e+00
orbit32          2.739647e-03  1.298364e+00
orbit33          3.856940e-03  1.818485e+00
orbit34          5.538012e-03  1.126950e+00
orbit35          6.581493e-03  1.363226e+00
orbit36          4.590097e-03  1.637539e+00
orbit37          4.114243e-03  1.338113e+00
orbit38          4.920971e-03  1.619289e+00
orbit39          8.573557e-03  1.796490e+00
orbit40          5.495174e-03  1.356410e+00
orbit41          1.635545e-03  1.215697e+00
orbit42          1.864475e-03  1.247969e+00
orbit43          2.069162e-03  1.264953e+00
orbit44          4.595445e-03  1.458501e+00
orbit45          2.234126e-02  3.733282e+00
orbit46          1.279415e-02  2.481229e+00
orbit47          8.040485e-03  1.801315e+00
orbit48          3.157547e-03  1.191580e+00
orbit49          6.993809e-03  2.383606e+00
orbit50          2.581227e-03  1.797869e+00
orbit51          4.315053e-03  1.982264e+00
orbit52          3.431930e-03  1.553555e+00
orbit53          2.188552e-03  9.811845e-01
orbit54          7.306282e-03  1.909544e+00
orbit55          2.162505e-03  1.609321e+00
orbit56          1.737303e-02  3.914316e+00
orbit57          5.087715e-03  7.771456e-01
orbit58          2.126389e-03  8.615869e-01
orbit59          4.217742e-03  1.421246e+00
orbit60          1.904603e-03  8.299282e-01
orbit61          1.649266e-03  7.597589e-01
orbit62          6.296068e-03  2.340211e+00
orbit63          1.621575e-03  1.054672e+00
orbit64          1.895360e-03  1.002406e+00
orbit65          4.809773e-03  1.816725e+00
orbit66          1.353599e-03  8.772851e-01
orbit67          1.267627e-03  6.917215e-01
orbit68          2.133258e-03  1.192108e+00
orbit69          9.998170e-04  7.041355e-01
orbit70          1.050515e-03  7.629181e-01
orbit71          9.375822e-04  6.593848e-01
orbit72          5.679908e-04  3.280602e-01
AP               8.807533e-05  1.333593e-01
bet              3.076120e-03  3.220420e+00
ecc              4.119000e-04  2.603295e-01
eccrad           2.345154e-04  7.677959e-02
close            4.057157e-03  1.076230e+00
constraint       4.519275e-03  1.933357e+00
coreness         1.736332e-03  8.743496e-01
knn              4.371807e-03  1.933677e+00
hubscore         2.729699e-03  8.134286e-01
pagerank         1.641327e-03  3.671029e+00
trans            2.888849e-03  1.994077e+00
evcent           2.195330e-03  8.867763e-01
first            2.314222e-04  5.146946e-01
upto_second      4.895440e-03  1.103716e+00
upto_third       3.316389e-03  1.054744e+00
upto_fourth      1.348585e-03  8.020736e-01
upto_fifth       3.945584e-03  1.600809e+00
upto_sixth       6.307922e-04  1.156806e+00
second           2.857785e-03  7.494193e-01
third            1.042552e-02  3.869363e+00
fourth           2.469290e-03  1.089843e+00
fifth            3.463337e-03  1.336918e+00
sixth            6.558186e-03  1.890214e+00
ratio1           3.953401e-03  1.582713e+00
ratio2           4.313122e-03  1.584924e+00
ratio3           2.817498e-03  2.304710e+00
ratio4           6.771799e-03  3.693659e+00
ratio5           2.626363e-03  3.821911e+00
ratio6           4.769265e-03  1.714612e+00
selfinter        1.888204e-04  5.226659e-01
walktrap_vertex  1.480096e-03  3.233994e+00
bigcom1          1.240316e-04  1.721975e-01
bigcom2          0.000000e+00  0.000000e+00
bigcom3          2.671152e-04  5.864791e-01
bigcom4          1.328943e-04  2.537468e-01
bigcom6          0.000000e+00  0.000000e+00
bigcom8         -4.223090e-05  9.236465e-02
[truncated: 136,220 more chars]
