# Supplementary material for: Distinctive Behaviors of Druggable Proteins in Cellular Networks
Source: PLoS Comput Biol. 2015 Dec 23;11(12):e1004597. doi: 10.1371/journal.pcbi.1004597 (PMC4689399; doi:10.1371/journal.pcbi.1004597)
Supplement: S1 File — (ZIP) [file pcbi.1004597.s004.zip › S1_File/direct.blast.20150613_all_predict.ppi.optimised_Target_results_med_CT.txt]

[[1]]
[1] "med_CT"

[1] "Dataset: med_CT Model GBM, run: 1 of 10 2015-06-22 18:16:48"
Iter   TrainDeviance   ValidDeviance   StepSize   Improve
     1        0.0925            -nan     0.0100    0.0006
     2        0.0908            -nan     0.0100    0.0002
     3        0.0883            -nan     0.0100    0.0001
     4        0.0866            -nan     0.0100    0.0000
     5        0.0851            -nan     0.0100    0.0001
     6        0.0833            -nan     0.0100    0.0000
     7        0.0823            -nan     0.0100    0.0000
     8        0.0810            -nan     0.0100    0.0002
     9        0.0797            -nan     0.0100    0.0001
    10        0.0787            -nan     0.0100    0.0001
    20        0.0675            -nan     0.0100    0.0000
    40        0.0548            -nan     0.0100   -0.0000
    60        0.0463            -nan     0.0100   -0.0000
    80        0.0402            -nan     0.0100    0.0000
    98        0.0358            -nan     0.0100   -0.0000

[1] "GBM variable coefficients"
                            var     rel.inf
outer                     outer 5.505408819
orbit62                 orbit62 5.486832616
ratio5                   ratio5 5.172861741
orbit51                 orbit51 4.190623555
orbit65                 orbit65 2.943796705
comsize                 comsize 2.806421289
pagerank               pagerank 2.652454367
bigcom28               bigcom28 2.487866477
spin_vertex         spin_vertex 2.399927934
cohesion               cohesion 2.101392749
V1                           V1 2.053370188
bet                         bet 2.050964660
adhesion               adhesion 1.986959745
trans                     trans 1.837757119
upto_fifth           upto_fifth 1.801230451
ratio2                   ratio2 1.682384274
orbit44                 orbit44 1.648088388
orbit38                 orbit38 1.635134604
ratio1                   ratio1 1.616731108
V2                           V2 1.583989480
graph23                 graph23 1.312487895
orbit18                 orbit18 1.290953572
graph21                 graph21 1.271462687
orbit36                 orbit36 1.233600223
orbit64                 orbit64 1.220047276
orbit56                 orbit56 1.211221589
ratio4                   ratio4 1.172356791
orbit11                 orbit11 1.157607286
orbit30                 orbit30 1.048724121
orbit17                 orbit17 1.041240255
orbit63                 orbit63 0.975894773
graph5                   graph5 0.812840690
orbit50                 orbit50 0.808488916
graph20                 graph20 0.788180223
orbit20                 orbit20 0.787616373
graph8                   graph8 0.780912951
graph22                 graph22 0.758482281
knn                         knn 0.734408985
orbit58                 orbit58 0.692934595
orbit46                 orbit46 0.691140999
third                     third 0.635822185
graph25                 graph25 0.595416815
orbit66                 orbit66 0.590021253
graph29                 graph29 0.588048865
orbit41                 orbit41 0.566072467
graph13                 graph13 0.563474586
orbit67                 orbit67 0.554202463
sixth                     sixth 0.527788758
graph9                   graph9 0.506654436
graph4                   graph4 0.482691377
graph16                 graph16 0.471469672
orbit23                 orbit23 0.466855308
orbit54                 orbit54 0.461517005
selfinter             selfinter 0.451087223
orbit7                   orbit7 0.446070089
orbit13                 orbit13 0.443462995
graph27                 graph27 0.436390652
ioratio                 ioratio 0.434025059
orbit47                 orbit47 0.431949518
graph17                 graph17 0.423573896
orbit1                   orbit1 0.422890156
graph19                 graph19 0.421619615
walktrap_vertex walktrap_vertex 0.417662159
upto_fourth         upto_fourth 0.409174562
orbit27                 orbit27 0.406091485
orbit15                 orbit15 0.398059563
orbit71                 orbit71 0.397138872
graph11                 graph11 0.395956963
graph14                 graph14 0.392400821
orbit52                 orbit52 0.390721719
graph15                 graph15 0.386931636
orbit61                 orbit61 0.383635481
ratio3                   ratio3 0.382254499
bigcom3                 bigcom3 0.381990055
orbit45                 orbit45 0.380042467
orbit32                 orbit32 0.374776003
graph12                 graph12 0.367286499
fourth                   fourth 0.334904147
orbit49                 orbit49 0.327421195
orbit69                 orbit69 0.325811326
orbit25                 orbit25 0.315721528
membership_s30   membership_s30 0.314073107
orbit33                 orbit33 0.310111710
orbit35                 orbit35 0.308010510
orbit24                 orbit24 0.306558320
graph7                   graph7 0.302042411
bigcom147             bigcom147 0.300877544
graph18                 graph18 0.300365280
graph26                 graph26 0.296503363
orbit16                 orbit16 0.295970930
orbit55                 orbit55 0.291117959
membership_s15   membership_s15 0.275402419
coreness               coreness 0.270995807
inner                     inner 0.266332521
membership_s5     membership_s5 0.262799581
orbit12                 orbit12 0.260846391
orbit21                 orbit21 0.246282695
graph28                 graph28 0.238430581
orbit70                 orbit70 0.233025781
orbit5                   orbit5 0.229259581
upto_sixth           upto_sixth 0.218967798
orbit48                 orbit48 0.201115248
orbit29                 orbit29 0.186410168
orbit9                   orbit9 0.176029242
orbit6                   orbit6 0.162800181
upto_second         upto_second 0.156195391
graph10                 graph10 0.154125268
second                   second 0.131567790
graph3                   graph3 0.130578521
graph1                   graph1 0.130070335
orbit39                 orbit39 0.125016379
orbit2                   orbit2 0.112935411
orbit53                 orbit53 0.107708689
graph2                   graph2 0.093455541
orbit57                 orbit57 0.090770202
graph6                   graph6 0.087552055
bigcom40               bigcom40 0.084730362
graph24                 graph24 0.084339788
orbit26                 orbit26 0.072942777
close                     close 0.068992354
ratio6                   ratio6 0.047073862
hubscore               hubscore 0.047014783
ecc                         ecc 0.046372147
bigcom167             bigcom167 0.046057699
upto_third           upto_third 0.042178654
orbit37                 orbit37 0.039547002
orbit4                   orbit4 0.038856950
bigcom4                 bigcom4 0.036342532
orbit40                 orbit40 0.036099319
constraint           constraint 0.033914631
membership_s32   membership_s32 0.032868130
AP                           AP 0.028369357
orbit60                 orbit60 0.027682033
orbit59                 orbit59 0.027178894
orbit31                 orbit31 0.020991987
orbit10                 orbit10 0.015603309
orbit68                 orbit68 0.008297655
membership_s1     membership_s1 0.008267973
bigcom8                 bigcom8 0.006334324
membership_s27   membership_s27 0.001754644
graph0                   graph0 0.000000000
orbit0                   orbit0 0.000000000
orbit3                   orbit3 0.000000000
orbit8                   orbit8 0.000000000
orbit14                 orbit14 0.000000000
orbit19                 orbit19 0.000000000
orbit22                 orbit22 0.000000000
orbit28                 orbit28 0.000000000
orbit34                 orbit34 0.000000000
orbit42                 orbit42 0.000000000
orbit43                 orbit43 0.000000000
orbit72                 orbit72 0.000000000
eccrad                   eccrad 0.000000000
evcent                   evcent 0.000000000
first                     first 0.000000000
fifth                     fifth 0.000000000
bigcom1                 bigcom1 0.000000000
bigcom2                 bigcom2 0.000000000
bigcom6                 bigcom6 0.000000000
bigcom9                 bigcom9 0.000000000
bigcom11               bigcom11 0.000000000
bigcom13               bigcom13 0.000000000
bigcom15               bigcom15 0.000000000
bigcom16               bigcom16 0.000000000
bigcom21               bigcom21 0.000000000
bigcom22               bigcom22 0.000000000
bigcom24               bigcom24 0.000000000
bigcom26               bigcom26 0.000000000
bigcom30               bigcom30 0.000000000
bigcom31               bigcom31 0.000000000
bigcom32               bigcom32 0.000000000
bigcom33               bigcom33 0.000000000
bigcom34               bigcom34 0.000000000
bigcom36               bigcom36 0.000000000
bigcom37               bigcom37 0.000000000
bigcom38               bigcom38 0.000000000
bigcom39               bigcom39 0.000000000
bigcom43               bigcom43 0.000000000
bigcom44               bigcom44 0.000000000
bigcom46               bigcom46 0.000000000
bigcom47               bigcom47 0.000000000
bigcom49               bigcom49 0.000000000
bigcom50               bigcom50 0.000000000
bigcom51               bigcom51 0.000000000
bigcom52               bigcom52 0.000000000
bigcom54               bigcom54 0.000000000
bigcom56               bigcom56 0.000000000
bigcom62               bigcom62 0.000000000
bigcom66               bigcom66 0.000000000
bigcom68               bigcom68 0.000000000
bigcom69               bigcom69 0.000000000
bigcom71               bigcom71 0.000000000
bigcom72               bigcom72 0.000000000
bigcom73               bigcom73 0.000000000
bigcom74               bigcom74 0.000000000
bigcom75               bigcom75 0.000000000
bigcom76               bigcom76 0.000000000
bigcom77               bigcom77 0.000000000
bigcom79               bigcom79 0.000000000
bigcom80               bigcom80 0.000000000
bigcom82               bigcom82 0.000000000
bigcom83               bigcom83 0.000000000
bigcom84               bigcom84 0.000000000
bigcom85               bigcom85 0.000000000
bigcom87               bigcom87 0.000000000
bigcom89               bigcom89 0.000000000
bigcom91               bigcom91 0.000000000
bigcom92               bigcom92 0.000000000
bigcom93               bigcom93 0.000000000
bigcom96               bigcom96 0.000000000
bigcom97               bigcom97 0.000000000
bigcom98               bigcom98 0.000000000
bigcom99               bigcom99 0.000000000
bigcom101             bigcom101 0.000000000
bigcom104             bigcom104 0.000000000
bigcom106             bigcom106 0.000000000
bigcom109             bigcom109 0.000000000
bigcom113             bigcom113 0.000000000
bigcom116             bigcom116 0.000000000
bigcom120             bigcom120 0.000000000
bigcom123             bigcom123 0.000000000
bigcom126             bigcom126 0.000000000
bigcom127             bigcom127 0.000000000
bigcom137             bigcom137 0.000000000
bigcom139             bigcom139 0.000000000
bigcom140             bigcom140 0.000000000
bigcom143             bigcom143 0.000000000
bigcom145             bigcom145 0.000000000
bigcom146             bigcom146 0.000000000
bigcom149             bigcom149 0.000000000
bigcom153             bigcom153 0.000000000
bigcom154             bigcom154 0.000000000
bigcom156             bigcom156 0.000000000
bigcom157             bigcom157 0.000000000
bigcom158             bigcom158 0.000000000
bigcom160             bigcom160 0.000000000
bigcom161             bigcom161 0.000000000
bigcom162             bigcom162 0.000000000
bigcom164             bigcom164 0.000000000
bigcom166             bigcom166 0.000000000
bigcom171             bigcom171 0.000000000
bigcom173             bigcom173 0.000000000
bigcom175             bigcom175 0.000000000
bigcom176             bigcom176 0.000000000
bigcom177             bigcom177 0.000000000
bigcom178             bigcom178 0.000000000
bigcom180             bigcom180 0.000000000
bigcom181             bigcom181 0.000000000
bigcom184             bigcom184 0.000000000
bigcom186             bigcom186 0.000000000
bigcom187             bigcom187 0.000000000
bigcom189             bigcom189 0.000000000
bigcom194             bigcom194 0.000000000
bigcom195             bigcom195 0.000000000
bigcom196             bigcom196 0.000000000
bigcom204             bigcom204 0.000000000
bigcom205             bigcom205 0.000000000
bigcom212             bigcom212 0.000000000
bigcom214             bigcom214 0.000000000
bigcom222             bigcom222 0.000000000
bigcom223             bigcom223 0.000000000
bigcom226             bigcom226 0.000000000
bigcom227             bigcom227 0.000000000
bigcom229             bigcom229 0.000000000
bigcom233             bigcom233 0.000000000
bigcom236             bigcom236 0.000000000
bigcom237             bigcom237 0.000000000
bigcom246             bigcom246 0.000000000
bigcom248             bigcom248 0.000000000
bigcom249             bigcom249 0.000000000
bigcom250             bigcom250 0.000000000
bigcom254             bigcom254 0.000000000
bigcom266             bigcom266 0.000000000
bigcom269             bigcom269 0.000000000
bigcom272             bigcom272 0.000000000
bigcom274             bigcom274 0.000000000
bigcom281             bigcom281 0.000000000
bigcom291             bigcom291 0.000000000
bigcom292             bigcom292 0.000000000
bigcom295             bigcom295 0.000000000
bigcom299             bigcom299 0.000000000
bigcom301             bigcom301 0.000000000
bigcom306             bigcom306 0.000000000
bigcom309             bigcom309 0.000000000
bigcom314             bigcom314 0.000000000
bigcom321             bigcom321 0.000000000
bigcom341             bigcom341 0.000000000
bigcom350             bigcom350 0.000000000
bigcom353             bigcom353 0.000000000
bigcom359             bigcom359 0.000000000
bigcom363             bigcom363 0.000000000
bigcom365             bigcom365 0.000000000
bigcom385             bigcom385 0.000000000
bigcom386             bigcom386 0.000000000
bigcom408             bigcom408 0.000000000
bigcom412             bigcom412 0.000000000
bigcom480             bigcom480 0.000000000
membership_s3     membership_s3 0.000000000
membership_s4     membership_s4 0.000000000
membership_s6     membership_s6 0.000000000
membership_s7     membership_s7 0.000000000
membership_s8     membership_s8 0.000000000
membership_s9     membership_s9 0.000000000
membership_s11   membership_s11 0.000000000
membership_s12   membership_s12 0.000000000
membership_s14   membership_s14 0.000000000
membership_s16   membership_s16 0.000000000
membership_s17   membership_s17 0.000000000
membership_s18   membership_s18 0.000000000
membership_s20   membership_s20 0.000000000
membership_s21   membership_s21 0.000000000
membership_s22   membership_s22 0.000000000
membership_s24   membership_s24 0.000000000
membership_s25   membership_s25 0.000000000
membership_s26   membership_s26 0.000000000
membership_s28   membership_s28 0.000000000
membership_s31   membership_s31 0.000000000
membership_s33   membership_s33 0.000000000
membership_s36   membership_s36 0.000000000
membership_s37   membership_s37 0.000000000
pdi                         pdi 0.000000000
[1] "Dataset: med_CT Model RF, run: 1 of 10 2015-06-22 18:17:34"
     |      Out-of-bag   |
Tree |      MSE  %Var(y) |
   1 |  0.02058   252.51 |
   2 |  0.01478   181.28 |
   3 |  0.01251   153.47 |
   4 |  0.01141   140.04 |
   5 |  0.01106   135.72 |
   6 |  0.01017   124.79 |
   7 |  0.01002   122.96 |
   8 |  0.01013   124.30 |
   9 |  0.01018   124.86 |
  10 | 0.009613   117.94 |
  11 |  0.01002   122.88 |
  12 |  0.01008   123.62 |
  13 | 0.009939   121.94 |
  14 | 0.009861   120.99 |
  15 | 0.009756   119.70 |
  16 | 0.009928   121.81 |
  17 | 0.009781   120.01 |
  18 | 0.009694   118.94 |
  19 | 0.009721   119.27 |
  20 | 0.009563   117.33 |
  21 | 0.009451   115.96 |
  22 | 0.009363   114.88 |
  23 | 0.009255   113.55 |
  24 | 0.009233   113.28 |
  25 | 0.009179   112.62 |
  26 | 0.009102   111.67 |
  27 | 0.009058   111.13 |
  28 | 0.008988   110.27 |
  29 | 0.008896   109.14 |
  30 | 0.008873   108.86 |
  31 | 0.008804   108.02 |
  32 |  0.00879   107.84 |
  33 | 0.008775   107.67 |
  34 | 0.008761   107.48 |
  35 | 0.008774   107.65 |
  36 | 0.008789   107.83 |
  37 | 0.008744   107.29 |
  38 | 0.008746   107.31 |
  39 |  0.00875   107.36 |
  40 | 0.008754   107.40 |
  41 | 0.008758   107.45 |
  42 | 0.008761   107.49 |
  43 | 0.008738   107.21 |
  44 | 0.008707   106.83 |
  45 | 0.008713   106.90 |
  46 | 0.008714   106.92 |
  47 | 0.008682   106.52 |
  48 | 0.008685   106.56 |
  49 | 0.008678   106.47 |
  50 | 0.008641   106.02 |
  51 | 0.008658   106.22 |
  52 | 0.008632   105.91 |
  53 | 0.008626   105.84 |
  54 | 0.008601   105.52 |
  55 | 0.008592   105.42 |
  56 | 0.008579   105.26 |
  57 |  0.00863   105.88 |
  58 | 0.008635   105.94 |
  59 | 0.008638   105.99 |
  60 | 0.008631   105.90 |
  61 | 0.008621   105.77 |
  62 | 0.008642   106.03 |
  63 | 0.008632   105.91 |
  64 | 0.008626   105.84 |
  65 | 0.008602   105.55 |
  66 | 0.008609   105.63 |
  67 | 0.008591   105.40 |
  68 | 0.008603   105.56 |
  69 | 0.008604   105.57 |
  70 | 0.008573   105.19 |
  71 | 0.008573   105.19 |
  72 | 0.008564   105.08 |
  73 | 0.008551   104.92 |
  74 | 0.008567   105.11 |
  75 | 0.008554   104.95 |
  76 | 0.008521   104.55 |
  77 | 0.008538   104.75 |
  78 | 0.008534   104.70 |
  79 | 0.008529   104.64 |
  80 |  0.00851   104.41 |
  81 | 0.008502   104.31 |
  82 | 0.008487   104.13 |
  83 |  0.00847   103.93 |
  84 | 0.008471   103.93 |
  85 | 0.008463   103.84 |
  86 | 0.008456   103.75 |
  87 |  0.00844   103.56 |
  88 | 0.008443   103.59 |
  89 | 0.008447   103.64 |
  90 | 0.008441   103.57 |
  91 | 0.008441   103.57 |
  92 |  0.00844   103.56 |
  93 | 0.008437   103.52 |
  94 | 0.008428   103.40 |
  95 | 0.008429   103.41 |
  96 | 0.008427   103.39 |
  97 | 0.008408   103.16 |
  98 | 0.008419   103.30 |
  99 | 0.008426   103.38 |
 100 | 0.008417   103.26 |
[1] "Random Forest variable coefficients"
                      %IncMSE IncNodePurity
graph0           1.176471e-05  1.809524e-02
graph1           8.134532e-04  1.408855e-01
graph2           6.425149e-04  1.392440e-01
graph3           1.042315e-04  6.959085e-02
graph4           3.600295e-04  7.990775e-02
graph5           3.149955e-03  1.082591e-01
graph6           9.759228e-05  1.490207e-01
graph7           1.349788e-03  1.991562e-01
graph8           6.720325e-04  8.832350e-02
graph9           7.003811e-04  1.019904e-01
graph10          2.506507e-03  1.581078e-01
graph11          2.444748e-03  9.096452e-02
graph12          1.314027e-03  2.254188e-01
graph13          1.570970e-03  1.007070e-01
graph14          2.685415e-04  1.766227e-01
graph15          1.813264e-04  1.305449e-01
graph16          1.508403e-03  7.379002e-02
graph17          1.692926e-03  2.356293e-01
graph18          2.397077e-03  1.573721e-01
graph19          1.312341e-03  1.481070e-01
graph20          2.286094e-03  2.448579e-01
graph21          5.048015e-04  1.684957e-01
graph22          3.522796e-03  3.999752e-01
graph23          3.209035e-03  2.495006e-01
graph24          3.205091e-03  1.184903e-01
graph25          2.121284e-03  5.637242e-01
graph26          1.663841e-03  1.206140e-01
graph27          1.299110e-03  1.447924e-01
graph28          3.947423e-04  1.189638e-01
graph29          1.281928e-04  1.269322e-01
orbit0           1.009034e-04  1.101225e-01
orbit1           9.343369e-04  1.862973e-01
orbit2           1.581589e-04  1.925283e-01
orbit3           1.766194e-03  9.296815e-02
orbit4           1.473309e-03  2.219294e-01
orbit5           4.869150e-04  1.487944e-01
orbit6           1.982852e-03  1.138399e-01
orbit7           9.301189e-04  1.510482e-01
orbit8           3.800879e-03  1.051666e-01
orbit9           5.643353e-04  1.157438e-01
orbit10          3.236925e-04  9.686384e-02
orbit11          3.976254e-04  1.803531e-01
orbit12          2.686534e-04  8.286947e-02
orbit13          6.944466e-04  1.386340e-01
orbit14          2.001994e-04  1.262101e-01
orbit15          2.359552e-04  1.273787e-01
orbit16          2.420370e-03  2.520458e-01
orbit17          7.450289e-04  1.120049e-01
orbit18          5.253177e-04  3.548950e-01
orbit19          1.382120e-03  1.350258e-01
orbit20          1.183291e-03  1.645970e-01
orbit21          1.309445e-03  2.383020e-01
orbit22          2.943544e-03  6.837072e-02
orbit23          7.496446e-04  1.496531e-01
orbit24          1.935511e-03  2.363363e-01
orbit25          2.113806e-04  1.807068e-01
orbit26          5.577852e-04  1.409626e-01
orbit27          2.177809e-03  1.876926e-01
orbit28          4.461109e-04  1.449312e-01
orbit29          1.965115e-03  2.075999e-01
orbit30          9.527291e-04  2.759523e-01
orbit31          5.538457e-04  1.401727e-01
orbit32          8.342395e-04  2.071616e-01
orbit33          5.885798e-04  1.086877e-01
orbit34          1.462934e-03  2.122693e-01
orbit35          9.850496e-04  2.243649e-01
orbit36          3.770209e-04  2.382095e-01
orbit37          2.295587e-03  1.663091e-01
orbit38          3.194083e-03  9.755036e-02
orbit39          8.279155e-04  2.217277e-01
orbit40          1.008833e-03  1.605346e-01
orbit41          8.125654e-04  2.160626e-01
orbit42          5.924814e-05  8.980009e-02
orbit43          1.781434e-03  1.298840e-01
orbit44          2.228294e-04  2.964222e-01
orbit45          2.116429e-03  2.910599e-01
orbit46          8.889076e-04  2.719054e-01
orbit47          8.094861e-04  5.959301e-02
orbit48          1.897802e-04  1.331530e-01
orbit49          3.779440e-03  3.651320e-01
orbit50          1.374690e-03  2.486442e-01
orbit51          1.585553e-03  3.363804e-01
orbit52          9.194932e-04  1.884395e-01
orbit53          6.807783e-04  2.047268e-01
orbit54          7.977058e-04  2.232697e-01
orbit55          1.309879e-03  1.395286e-01
orbit56          6.433434e-03  4.096862e-01
orbit57          4.968917e-05  7.454501e-02
orbit58          2.304760e-04  1.931791e-01
orbit59          1.387337e-03  2.507788e-01
orbit60          2.653183e-04  1.025863e-01
orbit61          2.351239e-04  5.117155e-01
orbit62          2.423326e-03  6.025565e-01
orbit63          6.746544e-04  1.265765e-01
orbit64          9.888660e-04  1.458423e-01
orbit65          3.192325e-03  1.968134e-01
orbit66          2.320087e-04  1.350785e-01
orbit67          6.989750e-04  1.020864e-01
orbit68          1.281403e-03  1.734626e-01
orbit69          5.560512e-04  1.626802e-01
orbit70          1.814586e-03  2.023975e-01
orbit71          1.514199e-04  7.315436e-02
orbit72          2.304633e-04  6.572237e-02
AP              -2.350842e-05  2.179060e-02
bet              2.568070e-04  3.314736e-01
ecc              8.957250e-05  6.285261e-02
eccrad           1.888187e-05  4.080481e-02
close            1.515950e-03  1.431973e-01
constraint       7.970556e-04  1.851798e-01
coreness         5.399042e-05  2.165727e-01
knn              2.673965e-03  2.559545e-01
hubscore         5.324600e-04  1.445669e-01
pagerank        -3.848821e-06  3.620475e-01
trans            9.617146e-04  4.938160e-01
evcent           6.728769e-04  1.435180e-01
first           -1.103352e-05  4.507995e-02
upto_second      3.083300e-04  1.237720e-01
upto_third       1.528398e-04  9.404313e-02
upto_fourth      3.114518e-04  7.636676e-02
upto_fifth       5.003424e-04  9.649565e-02
upto_sixth       1.944437e-04  1.286082e-01
second           9.985524e-04  7.414731e-02
third            9.399252e-04  4.739246e-01
fourth           5.525285e-04  1.339144e-01
fifth            3.169836e-04  1.071364e-01
sixth            3.670224e-04  1.738016e-01
ratio1           1.755609e-03  2.395278e-01
ratio2           3.746301e-03  3.348358e-01
ratio3           2.169947e-04  2.114159e-01
ratio4           8.888808e-04  3.441292e-01
ratio5           1.102179e-03  8.569701e-01
ratio6           5.040541e-04  2.277927e-01
selfinter       -5.787037e-06  9.828978e-03
walktrap_vertex  1.603185e-04  5.326601e-01
bigcom1          0.000000e+00  0.000000e+00
bigcom2          0.000000e+00  3.469447e-20
bigcom3          6.985692e-06  1.146668e-01
bigcom4          1.836130e-05  2.749204e-02
bigcom6          0.000000e+00  0.000000e+00
bigcom8         -4.651163e-07  3.786120e-02
bigcom9          0.000000e+00  1.040834e-19
bigcom11         0.000000e+00  1.040834e-19
bigcom13         0.000000e+00  6.938894e-20
bigcom15         0.000000e+00  0.000000e+00
bigcom16         0.000000e+00  0.000000e+00
bigcom21         0.000000e+00  3.469447e-20
bigcom22         0.000000e+00  0.000000e+00
bigcom24         0.000000e+00  0.000000e+00
bigcom26         0.000000e+00  3.469447e-20
bigcom28         5.764785e-04  3.838196e-01
bigcom30         0.000000e+00  0.000000e+00
bigcom31         0.000000e+00  6.938894e-20
bigcom32        -7.876981e-05  2.749928e-01
bigcom33         0.000000e+00  1.040834e-19
bigcom34         0.000000e+00  0.000000e+00
bigcom36         0.000000e+00  6.938894e-20
bigcom37         0.000000e+00  6.938894e-20
bigcom38         0.000000e+00  0.000000e+00
bigcom39         0.000000e+00  4.336809e-20
bigcom40        -8.271525e-06  4.809732e-02
bigcom43         0.000000e+00  0.000000e+00
bigcom44         0.000000e+00  0.000000e+00
bigcom46         0.000000e+00  6.938894e-20
bigcom47         0.000000e+00  0.000000e+00
bigcom49         0.000000e+00  0.000000e+00
bigcom50         0.000000e+00  6.938894e-20
bigcom51         0.000000e+00  0.000000e+00
bigcom52         0.000000e+00  0.000000e+00
bigcom54         0.000000e+00  0.000000e+00
bigcom56         0.000000e+00  0.000000e+00
bigcom62         0.000000e+00  6.938894e-20
bigcom66         0.000000e+00  0.000000e+00
bigcom68         0.000000e+00  0.000000e+00
bigcom69         0.000000e+00  6.938894e-20
bigcom71         0.000000e+00  0.000000e+00
bigcom72         0.000000e+00  3.469447e-20
bigcom73         0.000000e+00  0.000000e+00
bigcom74         0.000000e+00  0.000000e+00
bigcom75         0.000000e+00  0.000000e+00
bigcom76         0.000000e+00  0.000000e+00
bigcom77         0.000000e+00  6.938894e-20
bigcom79         0.000000e+00  3.469447e-20
bigcom80         0.000000e+00  3.469447e-20
bigcom82         0.000000e+00  6.938894e-20
bigcom83         0.000000e+00  0.000000e+00
bigcom84         0.000000e+00  6.938894e-20
bigcom85         0.000000e+00  0.000000e+00
bigcom87         0.000000e+00  6.938894e-20
bigcom89         0.000000e+00  0.000000e+00
bigcom91         0.000000e+00  3.469447e-20
bigcom92         0.000000e+00  3.469447e-20
bigcom93         0.000000e+00  0.000000e+00
bigcom96         0.000000e+00  0.000000e+00
bigcom97         0.000000e+00  6.938894e-20
bigcom98         0.000000e+00  0.000000e+00
bigcom99         0.000000e+00  0.000000e+00
bigcom101        0.000000e+00  6.938894e-20
bigcom104        0.000000e+00  6.938894e-20
bigcom106        0.000000e+00  0.000000e+00
bigcom109        0.000000e+00  0.000000e+00
bigcom113        0.000000e+00  0.000000e+00
bigcom116        0.000000e+00  0.000000e+00
bigcom120        0.000000e+00  0.000000e+00
bigcom123        0.000000e+00  0.000000e+00
bigcom126        0.000000e+00  0.000000e+00
bigcom127        0.000000e+00  0.000000e+00
bigcom137        0.000000e+00  0.000000e+00
bigcom139        0.000000e+00  0.000000e+00
bigcom140        0.000000e+00  0.000000e+00
bigcom143        0.000000e+00  0.000000e+00
bigcom145        0.000000e+00  0.000000e+00
bigcom146        0.000000e+00  0.000000e+00
bigcom147       -1.026132e-04  9.145580e-02
bigcom149        0.000000e+00  6.938894e-20
bigcom153        0.000000e+00  6.938894e-20
bigcom154        0.000000e+00  0.000000e+00
bigcom156        0.000000e+00  0.000000e+00
bigcom157        0.000000e+00  0.000000e+00
bigcom158        0.000000e+00  0.000000e+00
bigcom160        0.000000e+00  0.000000e+00
bigcom161        0.000000e+00  3.469447e-20
bigcom162        0.000000e+00  0.000000e+00
bigcom164        0.000000e+00  0.000000e+00
bigcom166        0.000000e+00  6.938894e-20
bigcom167        5.675807e-05  2.732274e-01
bigcom171        0.000000e+00  0.000000e+00
bigcom173        0.000000e+00  0.000000e+00
bigcom175        0.000000e+00  0.000000e+00
bigcom176        0.000000e+00  0.000000e+00
bigcom177        0.000000e+00  0.000000e+00
bigcom178        0.000000e+00  0.000000e+00
bigcom180       -1.194794e-07  6.944796e-01
bigcom181        0.000000e+00  0.000000e+00
bigcom184        0.000000e+00  0.000000e+00
bigcom186        0.000000e+00  0.000000e+00
bigcom187        0.000000e+00  0.000000e+00
bigcom189        0.000000e+00  1.387779e-19
bigcom194        0.000000e+00  0.000000e+00
bigcom195        0.000000e+00  0.000000e+00
bigcom196        0.000000e+00  6.938894e-20
bigcom204        0.000000e+00  0.000000e+00
bigcom205        0.000000e+00  0.000000e+00
bigcom212        0.000000e+00  1.040834e-19
bigcom214        0.000000e+00  0.000000e+00
bigcom222        0.000000e+00  3.469447e-20
bigcom223        0.000000e+00  0.000000e+00
bigcom226        0.000000e+00  6.938894e-20
bigcom227        0.000000e+00  0.000000e+00
bigcom229        0.000000e+00  0.000000e+00
bigcom233        0.000000e+00  0.000000e+00
bigcom236        0.000000e+00  0.000000e+00
bigcom237        0.000000e+00  1.040834e-19
bigcom246        0.000000e+00  0.000000e+00
bigcom248        0.000000e+00  0.000000e+00
bigcom249        0.000000e+00  6.938894e-20
bigcom250        0.000000e+00  0.000000e+00
bigcom254        0.000000e+00  0.000000e+00
bigcom266        0.000000e+00  3.469447e-20
bigcom269        0.000000e+00  0.000000e+00
bigcom272        0.000000e+00  0.000000e+00
bigcom274        0.000000e+00  0.000000e+00
bigcom281        0.000000e+00  3.469447e-20
bigcom291        0.000000e+00  1.387779e-19
bigcom292        0.000000e+00  6.938894e-20
bigcom295        0.000000e+00  3.469447e-20
bigcom299        0.000000e+00  6.938894e-20
bigcom301        0.000000e+00  0.000000e+00
bigcom306        0.000000e+00  6.938894e-20
bigcom309        0.000000e+00  0.000000e+00
bigcom314        0.000000e+00  6.938894e-20
bigcom321        0.000000e+00  0.000000e+00
bigcom341        0.000000e+00  3.469447e-20
bigcom350        0.000000e+00  0.000000e+00
bigcom353        0.000000e+00  0.000000e+00
bigcom359        0.000000e+00  0.000000e+00
bigcom363        0.000000e+00  0.000000e+00
bigcom365        0.000000e+00  0.000000e+00
bigcom385        0.000000e+00  0.000000e+00
bigcom386        0.000000e+00  0.000000e+00
bigcom408        0.000000e+00  0.000000e+00
bigcom412        2.883514e-04  1.747450e+00
bigcom480        0.000000e+00  1.040834e-19
spin_vertex      5.239381e-04  4.139977e-01
membership_s1    7.281365e-05  6.471649e-02
membership_s3    0.000000e+00  0.000000e+00
membership_s4    0.000000e+00  0.000000e+00
membership_s5    8.185636e-05  4.640929e-02
membership_s6    0.000000e+00  3.469447e-20
membership_s7   -5.906675e-06  1.333333e-02
membership_s8    0.000000e+00  0.000000e+00
membership_s9    0.000000e+00  1.734723e-20
membership_s11   0.000000e+00  0.000000e+00
membership_s12   0.000000e+00  0.000000e+00
membership_s14   0.000000e+00  0.000000e+00
membership_s15  -3.319668e-05  7.865154e-02
membership_s16   0.000000e+00  0.000000e+00
membership_s17   0.000000e+00  0.000000e+00
membership_s18   0.000000e+00  3.469447e-20
membership_s20   0.000000e+00  2.775558e-19
membership_s21   0.000000e+00  6.938894e-20
membership_s22   0.000000e+00  1.387779e-19
membership_s24   0.000000e+00  0.000000e+00
membership_s25   0.000000e+00  6.505213e-21
membership_s26   0.000000e+00  0.000000e+00
membership_s27   1.133666e-05  2.277629e-02
membership_s28   0.000000e+00  0.000000e+00
membership_s30   2.671437e-04  7.404390e-02
membership_s31   0.000000e+00  0.000000e+00
membership_s32  -1.836664e-05  8.651164e-02
membership_s33   0.000000e+00  0.000000e+00
membership_s36   0.000000e+00  1.734723e-20
membership_s37   0.000000e+00  6.938894e-20
V1               1.052502e-03  5.475565e-01
V2               1.491150e-03  8.613120e-01
pdi              5.910165e-06  2.434896e-02
adhesion         8.796466e-03  6.214694e-01
cohesion         9.035693e-03  5.374608e-01
inner            3.371146e-04  3.397682e-01
outer            1.116490e-03  6.123501e-01
ioratio          1.720847e-03  5.014399e-01
comsize          2.010404e-03  6.033599e-01
[1] "Dataset: med_CT Model GLM, run: 1 of 10 2015-06-22 18:18:46"
[1] "glmnet variable coefficients"
                     [,1]          [,2]
(Intercept)     -4.793177 -3.891983e+02
graph0           0.000000 -2.094529e-04
graph1           0.000000  9.424029e-11
graph2           0.000000  4.907222e-03
graph3           0.000000 -1.107051e-05
graph4           0.000000 -7.344300e-11
graph5           0.000000 -1.871981e-03
graph6           0.000000  7.574949e-05
graph7           0.000000  1.226313e-05
graph8           0.000000 -2.199813e-03
graph9           0.000000  0.000000e+00
graph10          0.000000  1.226101e-11
graph11          0.000000 -8.578190e-10
graph12          0.000000  2.041247e-07
graph13          0.000000  0.000000e+00
graph14          0.000000  0.000000e+00
graph15          0.000000 -1.865816e-06
graph16          0.000000  0.000000e+00
graph17          0.000000 -2.527392e-06
graph18          0.000000  2.670413e-05
graph19          0.000000  0.000000e+00
graph20          0.000000  3.998186e-06
graph21          0.000000  0.000000e+00
graph22          0.000000 -6.016082e-05
graph23          0.000000  0.000000e+00
graph24          0.000000  2.189384e-06
graph25          0.000000  4.689896e-04
graph26          0.000000  0.000000e+00
graph27          0.000000 -1.170707e-03
graph28          0.000000  0.000000e+00
graph29          0.000000 -1.249718e-02
orbit0           0.000000 -2.238808e-04
orbit1           0.000000  9.544522e-10
orbit2           0.000000  8.073511e-08
orbit3           0.000000  5.157818e-03
orbit4           0.000000 -1.983831e-05
orbit5           0.000000 -7.300761e-08
orbit6           0.000000  0.000000e+00
orbit7           0.000000  0.000000e+00
orbit8           0.000000 -1.935603e-03
orbit9           0.000000  3.611942e-04
orbit10          0.000000  1.282618e-05
orbit11          0.000000  2.693932e-03
orbit12          0.000000  1.871829e-03
orbit13          0.000000 -1.186814e-02
orbit14          0.000000 -6.926963e-04
orbit15          0.000000 -2.386329e-07
orbit16          0.000000  4.185754e-07
orbit17          0.000000  4.406984e-07
orbit18          0.000000  5.000401e-09
orbit19          0.000000  0.000000e+00
orbit20          0.000000  8.982641e-08
orbit21          0.000000 -9.722695e-07
orbit22          0.000000 -9.592381e-10
orbit23          0.000000 -7.163791e-05
orbit24          0.000000  5.307047e-07
orbit25          0.000000  2.963901e-07
orbit26          0.000000 -1.521088e-06
orbit27          0.000000  1.360221e-05
orbit28          0.000000 -5.212687e-07
orbit29          0.000000 -1.983850e-06
orbit30          0.000000 -1.823768e-05
orbit31          0.000000  1.010866e-07
orbit32          0.000000 -4.112170e-09
orbit33          0.000000  4.403654e-05
orbit34          0.000000 -6.499965e-07
orbit35          0.000000  3.501742e-07
orbit36          0.000000  2.566707e-06
orbit37          0.000000 -2.418744e-06
orbit38          0.000000  1.473605e-04
orbit39          0.000000 -1.449018e-05
orbit40          0.000000 -6.580376e-07
orbit41          0.000000 -1.221259e-05
orbit42          0.000000 -1.176855e-03
orbit43          0.000000  3.278602e-05
orbit44          0.000000  1.474351e-03
orbit45          0.000000  0.000000e+00
orbit46          0.000000  5.400986e-06
orbit47          0.000000 -1.169518e-04
orbit48          0.000000  2.070035e-06
orbit49          0.000000  5.748247e-06
orbit50          0.000000  2.137857e-05
orbit51          0.000000  6.596208e-05
orbit52          0.000000 -2.330472e-05
orbit53          0.000000  1.547787e-05
orbit54          0.000000 -5.015835e-05
orbit55          0.000000 -1.289498e-03
orbit56          0.000000 -9.255942e-05
orbit57          0.000000  4.774905e-07
orbit58          0.000000  1.539182e-03
orbit59          0.000000  7.775121e-06
orbit60          0.000000  1.757751e-04
orbit61          0.000000  5.145825e-04
orbit62          0.000000  1.819720e-04
orbit63          0.000000  1.245243e-03
orbit64          0.000000  8.647946e-04
orbit65          0.000000  8.551403e-04
orbit66          0.000000 -7.128131e-04
orbit67          0.000000  9.257140e-03
orbit68          0.000000 -3.526249e-03
orbit69          0.000000  2.068342e-02
orbit70          0.000000  2.621872e-03
orbit71          0.000000 -9.647810e-03
orbit72          0.000000 -1.293736e-02
AP               0.000000  6.643440e-01
bet              0.000000  1.802358e-05
ecc              0.000000  2.679145e-01
eccrad           0.000000  1.561723e+00
close            0.000000 -1.433634e+01
constraint       0.000000  1.485668e-01
coreness         0.000000 -8.377554e-02
knn              0.000000  9.335826e-03
hubscore         0.000000 -2.183666e+01
pagerank         0.000000 -2.219576e-02
trans            0.000000 -2.858060e-01
evcent           0.000000 -1.879542e+01
first            0.000000 -7.139220e-05
upto_second      0.000000 -9.475256e-05
upto_third       0.000000  0.000000e+00
upto_fourth      0.000000  4.746147e-06
upto_fifth       0.000000  1.694241e-02
upto_sixth       0.000000  1.087155e-02
second           0.000000 -1.491915e-04
third            0.000000  0.000000e+00
fourth           0.000000  1.455348e-07
fifth            0.000000  3.768987e-05
sixth            0.000000 -2.190776e-02
ratio1           0.000000 -3.563683e-03
ratio2           0.000000  2.667351e-02
ratio3           0.000000 -4.515374e-02
ratio4           0.000000  7.456766e+00
ratio5           0.000000  1.945790e+01
ratio6           0.000000 -4.987310e-02
selfinter        0.000000  7.788599e-01
walktrap_vertex  0.000000  3.058982e-02
bigcom1          0.000000 -1.243578e+00
bigcom2          0.000000 -3.728768e-01
bigcom3          0.000000  1.283989e+00
bigcom4          0.000000  3.660295e-02
bigcom6          0.000000 -8.175810e-01
bigcom8          0.000000  6.809436e-01
bigcom9          0.000000 -2.864270e-02
bigcom11         0.000000 -4.651171e-01
bigcom13         0.000000 -5.060818e-01
bigcom15         0.000000 -8.246840e-01
bigcom16         0.000000  0.000000e+00
bigcom21         0.000000 -1.340014e+00
bigcom22         0.000000 -1.238720e+00
bigcom24         0.000000 -3.780916e-02
bigcom26         0.000000 -1.015099e+00
bigcom28         0.000000  1.373922e+00
bigcom30         0.000000 -1.602076e+00
bigcom31         0.000000 -5.614396e-02
bigcom32         0.000000  4.461641e+00
bigcom33         0.000000 -1.515950e+00
bigcom34         0.000000 -2.413935e-01
bigcom36         0.000000 -5.901456e-01
bigcom37         0.000000 -4.362925e-01
bigcom38         0.000000  0.000000e+00
bigcom39         0.000000 -6.772798e-01
bigcom40         0.000000  6.145051e-01
bigcom43         0.000000 -5.165952e-01
bigcom44         0.000000  0.000000e+00
bigcom46         0.000000 -3.868590e-01
bigcom47         0.000000  0.000000e+00
bigcom49         0.000000 -4.832311e-02
bigcom50         0.000000 -6.320745e-01
bigcom51         0.000000 -3.528793e-01
bigcom52         0.000000 -1.208507e+00
bigcom54         0.000000  0.000000e+00
bigcom56         0.000000 -1.468227e+00
bigcom62         0.000000 -1.848063e-01
bigcom66         0.000000  0.000000e+00
bigcom68         0.000000  0.000000e+00
bigcom69         0.000000  0.000000e+00
bigcom71         0.000000  0.000000e+00
bigcom72         0.000000  0.000000e+00
bigcom73         0.000000 -3.246619e-01
bigcom74         0.000000 -4.893950e-01
bigcom75         0.000000  0.000000e+00
bigcom76         0.000000 -4.395405e-01
bigcom77         0.000000 -7.206247e-01
bigcom79         0.000000 -5.857824e-01
bigcom80         0.000000 -5.202193e-02
bigcom82         0.000000 -7.450543e-01
bigcom83         0.000000 -8.459782e-04
bigcom84         0.000000 -5.649706e-01
bigcom85         0.000000 -3.383090e-01
bigcom87         0.000000  0.000000e+00
bigcom89         0.000000  0.000000e+00
bigcom91         0.000000 -5.257438e-01
bigcom92         0.000000  0.000000e+00
bigcom93         0.000000  0.000000e+00
bigcom96         0.000000 -6.067394e-01
bigcom97         0.000000 -9.797563e-01
bigcom98         0.000000  0.000000e+00
bigcom99         0.000000  0.000000e+00
bigcom101        0.000000 -1.654545e-01
bigcom104        0.000000 -1.405269e+00
bigcom106        0.000000 -6.728795e-01
bigcom109        0.000000 -3.399192e-01
bigcom113        0.000000 -1.092899e+00
bigcom116        0.000000 -2.642343e-01
bigcom120        0.000000  0.000000e+00
bigcom123        0.000000  0.000000e+00
bigcom126        0.000000  0.000000e+00
bigcom127        0.000000 -7.306407e-01
bigcom137        0.000000 -1.459623e+00
bigcom139        0.000000 -5.015620e-02
bigcom140        0.000000 -1.001084e-01
bigcom143        0.000000  0.000000e+00
bigcom145        0.000000  0.000000e+00
bigcom146        0.000000  0.000000e+00
bigcom147        0.000000  2.806540e+00
bigcom149        0.000000 -5.223097e-01
bigcom153        0.000000 -3.529359e-02
bigcom154        0.000000  0.000000e+00
bigcom156        0.000000 -1.434992e-01
bigcom157        0.000000  0.000000e+00
bigcom158        0.000000  0.000000e+00
bigcom160        0.000000  0.000000e+00
bigcom161        0.000000 -7.076664e-01
bigcom162        0.000000 -1.435669e-01
bigcom164        0.000000 -2.280553e-01
bigcom166        0.000000 -4.701821e-01
bigcom167        0.000000  2.894309e+00
bigcom171        0.000000 -8.422750e-01
bigcom173        0.000000 -6.947420e-02
bigcom175        0.000000 -5.446923e-01
bigcom176        0.000000  0.000000e+00
bigcom177        0.000000 -4.019399e-01
bigcom178        0.000000 -9.567627e-01
bigcom180        0.000000  4.474123e+00
bigcom181        0.000000  0.000000e+00
bigcom184        0.000000 -1.230933e+00
bigcom186        0.000000 -7.386424e-01
bigcom187        0.000000 -1.197501e+00
bigcom189        0.000000  0.000000e+00
bigcom194        0.000000 -2.602030e-01
bigcom195        0.000000 -3.872453e-01
bigcom196        0.000000 -1.247803e+00
bigcom204        0.000000  0.000000e+00
bigcom205        0.000000 -5.398876e-01
bigcom212        0.000000 -1.247887e-01
bigcom214        0.000000 -1.130728e-01
bigcom222        0.000000  0.000000e+00
bigcom223        0.000000 -1.296358e+00
bigcom226        0.000000  0.000000e+00
bigcom227        0.000000 -5.257773e-02
bigcom229        0.000000  0.000000e+00
bigcom233        0.000000  0.000000e+00
bigcom236        0.000000  0.000000e+00
bigcom237        0.000000 -8.791908e-01
bigcom246        0.000000 -2.831154e-01
bigcom248        0.000000 -1.158242e+00
bigcom249        0.000000 -1.526832e-01
bigcom250        0.000000  0.000000e+00
bigcom254        0.000000 -1.798792e-02
bigcom266        0.000000 -6.832528e-01
bigcom269        0.000000  0.000000e+00
bigcom272        0.000000  0.000000e+00
bigcom274        0.000000  0.000000e+00
bigcom281        0.000000 -2.122953e-03
bigcom291        0.000000  0.000000e+00
bigcom292        0.000000 -6.050660e-01
bigcom295        0.000000 -8.338014e-02
bigcom299        0.000000 -7.606621e-01
bigcom301        0.000000 -2.782564e-02
bigcom306        0.000000  0.000000e+00
bigcom309        0.000000  0.000000e+00
bigcom314        0.000000 -1.633355e-01
bigcom321        0.000000 -4.897988e-01
bigcom341        0.000000 -3.304585e-01
bigcom350        0.000000  0.000000e+00
bigcom353        0.000000  0.000000e+00
bigcom359        0.000000 -1.022745e+00
bigcom363        0.000000  0.000000e+00
bigcom365        0.000000  0.000000e+00
bigcom385        0.000000 -4.786741e-01
bigcom386        0.000000  0.000000e+00
bigcom408        0.000000  0.000000e+00
bigcom412        0.000000  8.314377e+00
bigcom480        0.000000  0.000000e+00
spin_vertex      0.000000 -1.701257e+00
membership_s1    0.000000  0.000000e+00
membership_s3    0.000000  0.000000e+00
membership_s4    0.000000 -1.268829e-01
membership_s5    0.000000  5.398025e-01
membership_s6    0.000000 -9.136256e-01
membership_s7    0.000000  2.788120e-01
membership_s8    0.000000 -4.424481e-01
membership_s9    0.000000 -2.692491e-01
membership_s11   0.000000  0.000000e+00
membership_s12   0.000000 -8.099227e-02
membership_s14   0.000000 -4.037642e-01
membership_s15   0.000000  1.528499e+00
membership_s16   0.000000  0.000000e+00
membership_s17   0.000000 -9.722758e-01
membership_s18   0.000000 -5.899724e-01
membership_s20   0.000000  0.000000e+00
membership_s21   0.000000 -1.064851e+00
membership_s22   0.000000 -2.120084e-01
membership_s24   0.000000 -4.053546e-01
membership_s25   0.000000 -3.843680e-01
membership_s26   0.000000  0.000000e+00
membership_s27   0.000000  2.729553e-01
membership_s28   0.000000  0.000000e+00
membership_s30   0.000000  8.303180e-01
membership_s31   0.000000 -1.185331e+00
membership_s32   0.000000  9.675591e-01
membership_s33   0.000000  0.000000e+00
membership_s36   0.000000 -6.152840e-01
membership_s37   0.000000 -5.458881e-01
V1               0.000000 -1.097929e+00
V2               0.000000  3.071565e+00
pdi              0.000000 -6.890570e+03
adhesion         0.000000 -1.241459e-04
cohesion         0.000000  1.417750e-04
inner            0.000000  0.000000e+00
outer            0.000000  2.039481e-04
ioratio          0.000000  1.431391e+00
comsize          0.000000  8.099377e-04
[1] "Dataset: med_CT Model GBM, run: 2 of 10 2015-06-22 18:20:36"
Iter   TrainDeviance   ValidDeviance   StepSize   Improve
     1        0.0931            -nan     0.0100    0.0005
     2        0.0910            -nan     0.0100    0.0004
     3        0.0877            -nan     0.0100    0.0008
     4        0.0853            -nan     0.0100    0.0000
     5        0.0836            -nan     0.0100    0.0003
     6        0.0819            -nan     0.0100    0.0002
     7        0.0807            -nan     0.0100    0.0001
     8        0.0794            -nan     0.0100   -0.0001
     9        0.0786            -nan     0.0100   -0.0000
    10        0.0773            -nan     0.0100   -0.0000
    20        0.0679            -nan     0.0100    0.0001
    40        0.0545            -nan     0.0100   -0.0000
    60        0.0466            -nan     0.0100    0.0000
    80        0.0401            -nan     0.0100    0.0000
    98        0.0357            -nan     0.0100   -0.0000

[1] "GBM variable coefficients"
                            var     rel.inf
orbit65                 orbit65 7.897537761
comsize                 comsize 5.445059607
V1                           V1 4.395840581
outer                     outer 4.287167425
bigcom28               bigcom28 2.877688196
bet                         bet 2.688985876
orbit51                 orbit51 2.675489422
ratio5                   ratio5 2.591654907
graph23                 graph23 2.180503807
cohesion               cohesion 2.090029602
spin_vertex         spin_vertex 1.972347765
knn                         knn 1.931819849
adhesion               adhesion 1.929285871
orbit62                 orbit62 1.894044079
trans                     trans 1.847887626
graph20                 graph20 1.734012620
ratio2                   ratio2 1.687930716
graph18                 graph18 1.610061664
selfinter             selfinter 1.602529510
V2                           V2 1.550121170
pagerank               pagerank 1.501295488
ratio1                   ratio1 1.359081672
orbit64                 orbit64 1.300979032
orbit50                 orbit50 1.242667183
sixth                     sixth 1.185818530
orbit32                 orbit32 1.129963916
inner                     inner 1.115399525
orbit17                 orbit17 1.100606353
orbit52                 orbit52 1.025409512
orbit40                 orbit40 1.005497944
orbit55                 orbit55 0.943986853
orbit15                 orbit15 0.928331233
orbit18                 orbit18 0.918968599
orbit56                 orbit56 0.888707809
orbit58                 orbit58 0.883080292
walktrap_vertex walktrap_vertex 0.880256305
orbit46                 orbit46 0.871317905
graph28                 graph28 0.848927004
orbit39                 orbit39 0.833438922
ratio4                   ratio4 0.787351486
bigcom3                 bigcom3 0.759503750
membership_s30   membership_s30 0.753906307
orbit63                 orbit63 0.746711651
orbit30                 orbit30 0.711202794
orbit71                 orbit71 0.650079924
orbit24                 orbit24 0.639865679
graph27                 graph27 0.639706092
orbit28                 orbit28 0.623161017
orbit20                 orbit20 0.606865251
orbit33                 orbit33 0.582186944
orbit45                 orbit45 0.562683751
orbit49                 orbit49 0.556254780
graph22                 graph22 0.528550986
graph24                 graph24 0.527001837
orbit27                 orbit27 0.518793355
graph29                 graph29 0.513308861
upto_second         upto_second 0.508996157
graph21                 graph21 0.483274859
orbit12                 orbit12 0.465109376
graph5                   graph5 0.447507514
graph19                 graph19 0.442526390
orbit41                 orbit41 0.440158259
orbit48                 orbit48 0.435316850
graph10                 graph10 0.427805568
graph7                   graph7 0.422536892
ioratio                 ioratio 0.394635336
orbit66                 orbit66 0.374309245
orbit38                 orbit38 0.370232651
graph2                   graph2 0.369542998
third                     third 0.366787531
orbit54                 orbit54 0.353765446
graph17                 graph17 0.348589162
membership_s15   membership_s15 0.335820477
upto_sixth           upto_sixth 0.325581202
graph15                 graph15 0.322029467
upto_fifth           upto_fifth 0.314181400
graph9                   graph9 0.311680419
orbit21                 orbit21 0.287048810
orbit57                 orbit57 0.278673258
orbit35                 orbit35 0.276486530
orbit26                 orbit26 0.275755179
orbit5                   orbit5 0.272489660
graph26                 graph26 0.257932183
orbit2                   orbit2 0.251049925
orbit7                   orbit7 0.228726042
graph6                   graph6 0.216891356
graph25                 graph25 0.211598577
orbit53                 orbit53 0.211094179
bigcom147             bigcom147 0.201481990
graph13                 graph13 0.191108915
graph8                   graph8 0.190614770
orbit61                 orbit61 0.173873678
orbit60                 orbit60 0.168473229
ratio6                   ratio6 0.160973805
membership_s32   membership_s32 0.159262121
orbit16                 orbit16 0.149431866
orbit37                 orbit37 0.148275021
orbit13                 orbit13 0.139682846
membership_s1     membership_s1 0.139420076
orbit69                 orbit69 0.134588112
orbit47                 orbit47 0.133437018
fifth                     fifth 0.125563615
orbit59                 orbit59 0.106513590
graph11                 graph11 0.090781267
orbit70                 orbit70 0.084322708
orbit43                 orbit43 0.078624364
ratio3                   ratio3 0.075161131
orbit36                 orbit36 0.064859975
graph4                   graph4 0.061538718
orbit67                 orbit67 0.061116994
orbit23                 orbit23 0.059541861
ecc                         ecc 0.046734307
fourth                   fourth 0.045176842
graph0                   graph0 0.044262042
graph3                   graph3 0.040142047
graph1                   graph1 0.038646326
upto_third           upto_third 0.028013039
orbit68                 orbit68 0.027500859
graph16                 graph16 0.027147312
membership_s27   membership_s27 0.027043073
constraint           constraint 0.026677325
membership_s7     membership_s7 0.024924758
orbit11                 orbit11 0.024207067
orbit31                 orbit31 0.024205868
graph14                 graph14 0.021223891
upto_fourth         upto_fourth 0.018011199
orbit29                 orbit29 0.016063036
close                     close 0.015834342
bigcom8                 bigcom8 0.012296928
coreness               coreness 0.004242576
graph12                 graph12 0.000000000
orbit0                   orbit0 0.000000000
orbit1                   orbit1 0.000000000
orbit3                   orbit3 0.000000000
orbit4                   orbit4 0.000000000
orbit6                   orbit6 0.000000000
orbit8                   orbit8 0.000000000
orbit9                   orbit9 0.000000000
orbit10                 orbit10 0.000000000
orbit14                 orbit14 0.000000000
orbit19                 orbit19 0.000000000
orbit22                 orbit22 0.000000000
orbit25                 orbit25 0.000000000
orbit34                 orbit34 0.000000000
orbit42                 orbit42 0.000000000
orbit44                 orbit44 0.000000000
orbit72                 orbit72 0.000000000
AP                           AP 0.000000000
eccrad                   eccrad 0.000000000
hubscore               hubscore 0.000000000
evcent                   evcent 0.000000000
first                     first 0.000000000
second                   second 0.000000000
bigcom1                 bigcom1 0.000000000
bigcom2                 bigcom2 0.000000000
bigcom4                 bigcom4 0.000000000
bigcom6                 bigcom6 0.000000000
bigcom9                 bigcom9 0.000000000
bigcom11               bigcom11 0.000000000
bigcom13               bigcom13 0.000000000
bigcom15               bigcom15 0.000000000
bigcom16               bigcom16 0.000000000
bigcom21               bigcom21 0.000000000
bigcom22               bigcom22 0.000000000
bigcom24               bigcom24 0.000000000
bigcom26               bigcom26 0.000000000
bigcom30               bigcom30 0.000000000
bigcom31               bigcom31 0.000000000
bigcom32               bigcom32 0.000000000
bigcom33               bigcom33 0.000000000
bigcom34               bigcom34 0.000000000
bigcom36               bigcom36 0.000000000
bigcom37               bigcom37 0.000000000
bigcom38               bigcom38 0.000000000
bigcom39               bigcom39 0.000000000
bigcom40               bigcom40 0.000000000
bigcom43               bigcom43 0.000000000
bigcom44               bigcom44 0.000000000
bigcom46               bigcom46 0.000000000
bigcom47               bigcom47 0.000000000
bigcom49               bigcom49 0.000000000
bigcom50               bigcom50 0.000000000
bigcom51               bigcom51 0.000000000
bigcom52               bigcom52 0.000000000
bigcom54               bigcom54 0.000000000
bigcom56               bigcom56 0.000000000
bigcom62               bigcom62 0.000000000
bigcom66               bigcom66 0.000000000
bigcom68               bigcom68 0.000000000
bigcom69               bigcom69 0.000000000
bigcom71               bigcom71 0.000000000
bigcom72               bigcom72 0.000000000
bigcom73               bigcom73 0.000000000
bigcom74               bigcom74 0.000000000
bigcom75               bigcom75 0.000000000
bigcom76               bigcom76 0.000000000
bigcom77               bigcom77 0.000000000
bigcom79               bigcom79 0.000000000
bigcom80               bigcom80 0.000000000
bigcom82               bigcom82 0.000000000
bigcom83               bigcom83 0.000000000
bigcom84               bigcom84 0.000000000
bigcom85               bigcom85 0.000000000
bigcom87               bigcom87 0.000000000
bigcom89               bigcom89 0.000000000
bigcom91               bigcom91 0.000000000
bigcom92               bigcom92 0.000000000
bigcom93               bigcom93 0.000000000
bigcom96               bigcom96 0.000000000
bigcom97               bigcom97 0.000000000
bigcom98               bigcom98 0.000000000
bigcom99               bigcom99 0.000000000
bigcom101             bigcom101 0.000000000
bigcom104             bigcom104 0.000000000
bigcom106             bigcom106 0.000000000
bigcom109             bigcom109 0.000000000
bigcom113             bigcom113 0.000000000
bigcom116             bigcom116 0.000000000
bigcom120             bigcom120 0.000000000
bigcom123             bigcom123 0.000000000
bigcom126             bigcom126 0.000000000
bigcom127             bigcom127 0.000000000
bigcom137             bigcom137 0.000000000
bigcom139             bigcom139 0.000000000
bigcom140             bigcom140 0.000000000
bigcom143             bigcom143 0.000000000
bigcom145             bigcom145 0.000000000
bigcom146             bigcom146 0.000000000
bigcom149             bigcom149 0.000000000
bigcom153             bigcom153 0.000000000
bigcom154             bigcom154 0.000000000
bigcom156             bigcom156 0.000000000
bigcom157             bigcom157 0.000000000
bigcom158             bigcom158 0.000000000
bigcom160             bigcom160 0.000000000
bigcom161             bigcom161 0.000000000
bigcom162             bigcom162 0.000000000
bigcom164             bigcom164 0.000000000
bigcom166             bigcom166 0.000000000
bigcom167             bigcom167 0.000000000
bigcom171             bigcom171 0.000000000
bigcom173             bigcom173 0.000000000
bigcom175             bigcom175 0.000000000
bigcom176             bigcom176 0.000000000
bigcom177             bigcom177 0.000000000
bigcom178             bigcom178 0.000000000
bigcom180             bigcom180 0.000000000
bigcom181             bigcom181 0.000000000
bigcom184             bigcom184 0.000000000
bigcom186             bigcom186 0.000000000
bigcom187             bigcom187 0.000000000
bigcom189             bigcom189 0.000000000
bigcom194             bigcom194 0.000000000
bigcom195             bigcom195 0.000000000
bigcom196             bigcom196 0.000000000
bigcom204             bigcom204 0.000000000
bigcom205             bigcom205 0.000000000
bigcom212             bigcom212 0.000000000
bigcom214             bigcom214 0.000000000
bigcom222             bigcom222 0.000000000
bigcom223             bigcom223 0.000000000
bigcom226             bigcom226 0.000000000
bigcom227             bigcom227 0.000000000
bigcom229             bigcom229 0.000000000
bigcom233             bigcom233 0.000000000
bigcom236             bigcom236 0.000000000
bigcom237             bigcom237 0.000000000
bigcom246             bigcom246 0.000000000
bigcom248             bigcom248 0.000000000
bigcom249             bigcom249 0.000000000
bigcom250             bigcom250 0.000000000
bigcom254             bigcom254 0.000000000
bigcom266             bigcom266 0.000000000
bigcom269             bigcom269 0.000000000
bigcom272             bigcom272 0.000000000
bigcom274             bigcom274 0.000000000
bigcom281             bigcom281 0.000000000
bigcom291             bigcom291 0.000000000
bigcom292             bigcom292 0.000000000
bigcom295             bigcom295 0.000000000
bigcom299             bigcom299 0.000000000
bigcom301             bigcom301 0.000000000
bigcom306             bigcom306 0.000000000
bigcom309             bigcom309 0.000000000
bigcom314             bigcom314 0.000000000
bigcom321             bigcom321 0.000000000
bigcom341             bigcom341 0.000000000
bigcom350             bigcom350 0.000000000
bigcom353             bigcom353 0.000000000
bigcom359             bigcom359 0.000000000
bigcom363             bigcom363 0.000000000
bigcom365             bigcom365 0.000000000
bigcom385             bigcom385 0.000000000
bigcom386             bigcom386 0.000000000
bigcom408             bigcom408 0.000000000
bigcom412             bigcom412 0.000000000
bigcom480             bigcom480 0.000000000
membership_s3     membership_s3 0.000000000
membership_s4     membership_s4 0.000000000
membership_s5     membership_s5 0.000000000
membership_s6     membership_s6 0.000000000
membership_s8     membership_s8 0.000000000
membership_s9     membership_s9 0.000000000
membership_s11   membership_s11 0.000000000
membership_s12   membership_s12 0.000000000
membership_s14   membership_s14 0.000000000
membership_s16   membership_s16 0.000000000
membership_s17   membership_s17 0.000000000
membership_s18   membership_s18 0.000000000
membership_s20   membership_s20 0.000000000
membership_s21   membership_s21 0.000000000
membership_s22   membership_s22 0.000000000
membership_s24   membership_s24 0.000000000
membership_s25   membership_s25 0.000000000
membership_s26   membership_s26 0.000000000
membership_s28   membership_s28 0.000000000
membership_s31   membership_s31 0.000000000
membership_s33   membership_s33 0.000000000
membership_s36   membership_s36 0.000000000
membership_s37   membership_s37 0.000000000
pdi                         pdi 0.000000000
[1] "Dataset: med_CT Model RF, run: 2 of 10 2015-06-22 18:21:13"
     |      Out-of-bag   |
Tree |      MSE  %Var(y) |
   1 |  0.02013   246.05 |
   2 |  0.01888   230.82 |
   3 |  0.01596   195.11 |
   4 |  0.01521   185.92 |
   5 |  0.01529   186.92 |
   6 |  0.01472   179.97 |
   7 |  0.01347   164.64 |
   8 |  0.01255   153.42 |
   9 |  0.01232   150.64 |
  10 |  0.01224   149.61 |
  11 |  0.01174   143.55 |
  12 |  0.01154   141.04 |
  13 |  0.01133   138.54 |
  14 |  0.01076   131.55 |
  15 |  0.01041   127.27 |
  16 |  0.01027   125.50 |
  17 |  0.01006   122.95 |
  18 |  0.01002   122.46 |
  19 |  0.00982   120.04 |
  20 | 0.009664   118.13 |
  21 | 0.009509   116.25 |
  22 | 0.009379   114.66 |
  23 | 0.009328   114.03 |
  24 | 0.009309   113.80 |
  25 | 0.009213   112.63 |
  26 | 0.009215   112.65 |
  27 |  0.00915   111.86 |
  28 | 0.009133   111.64 |
  29 |  0.00913   111.61 |
  30 | 0.009135   111.67 |
  31 |  0.00909   111.12 |
  32 | 0.009006   110.10 |
  33 | 0.009021   110.28 |
  34 | 0.009013   110.18 |
  35 | 0.009031   110.41 |
  36 | 0.009003   110.06 |
  37 | 0.008936   109.24 |
  38 | 0.008938   109.27 |
  39 |  0.00892   109.04 |
  40 | 0.008884   108.60 |
  41 | 0.008882   108.58 |
  42 | 0.008865   108.37 |
  43 | 0.008831   107.96 |
  44 | 0.008842   108.09 |
  45 | 0.008833   107.97 |
  46 | 0.008798   107.55 |
  47 | 0.008771   107.22 |
  48 | 0.008731   106.73 |
  49 | 0.008727   106.69 |
  50 | 0.008702   106.37 |
  51 | 0.008706   106.42 |
  52 | 0.008687   106.20 |
  53 | 0.008695   106.29 |
  54 | 0.008706   106.43 |
  55 |  0.00871   106.47 |
  56 | 0.008711   106.49 |
  57 | 0.008671   106.00 |
  58 | 0.008649   105.73 |
  59 | 0.008628   105.47 |
  60 | 0.008644   105.67 |
  61 |  0.00863   105.50 |
  62 | 0.008641   105.63 |
  63 | 0.008623   105.41 |
  64 | 0.008597   105.09 |
  65 | 0.008612   105.27 |
  66 | 0.008598   105.10 |
  67 | 0.008622   105.41 |
  68 |  0.00864   105.62 |
  69 | 0.008611   105.26 |
  70 | 0.008613   105.29 |
  71 | 0.008581   104.90 |
  72 | 0.008579   104.87 |
  73 | 0.008578   104.87 |
  74 | 0.008567   104.73 |
  75 | 0.008549   104.51 |
  76 | 0.008541   104.40 |
  77 | 0.008532   104.31 |
  78 | 0.008518   104.13 |
  79 |  0.00852   104.16 |
  80 | 0.008506   103.98 |
  81 | 0.008503   103.94 |
  82 | 0.008504   103.96 |
  83 | 0.008501   103.92 |
  84 | 0.008476   103.62 |
  85 | 0.008473   103.57 |
  86 | 0.008475   103.61 |
  87 | 0.008487   103.75 |
  88 | 0.008476   103.62 |
  89 | 0.008477   103.63 |
  90 |  0.00849   103.79 |
  91 | 0.008493   103.83 |
  92 | 0.008482   103.69 |
  93 | 0.008485   103.73 |
  94 | 0.008474   103.59 |
  95 |  0.00845   103.30 |
  96 | 0.008445   103.24 |
  97 | 0.008457   103.38 |
  98 | 0.008438   103.15 |
  99 | 0.008442   103.20 |
 100 | 0.008445   103.24 |
[1] "Random Forest variable coefficients"
                      %IncMSE IncNodePurity
graph0           2.427184e-05  3.402597e-02
graph1           1.184916e-03  1.865697e-01
graph2           2.157474e-04  7.339539e-02
graph3           2.410125e-04  8.192481e-02
graph4           1.088572e-03  1.051802e-01
graph5           2.722414e-03  8.904214e-02
graph6           5.098837e-04  1.227791e-01
graph7           3.181873e-04  1.389702e-01
graph8           4.131657e-04  1.021757e-01
graph9           6.602455e-04  1.343873e-01
graph10          8.634566e-04  2.868095e-01
graph11          1.446187e-03  5.533159e-02
graph12          5.364706e-04  1.873397e-01
graph13          1.033477e-03  1.206591e-01
graph14          9.410494e-04  1.593741e-01
graph15          5.313211e-04  1.644316e-01
graph16          6.542444e-04  8.146218e-02
graph17          1.906372e-03  2.461609e-01
graph18          4.798127e-04  7.807333e-02
graph19          3.337157e-04  8.675599e-02
graph20          6.920237e-03  4.765303e-01
graph21          1.705690e-04  1.651706e-01
graph22          1.492490e-03  2.420733e-01
graph23          2.763849e-03  2.448883e-01
graph24          7.289437e-04  1.506022e-01
graph25          2.770845e-03  3.927240e-01
graph26          3.162193e-04  1.731454e-01
graph27          8.495118e-04  2.997844e-01
graph28          1.916958e-03  2.766505e-01
graph29          8.924237e-05  5.189436e-02
orbit0           5.665777e-04  6.410960e-02
orbit1           3.104549e-04  7.390922e-02
orbit2           7.761348e-05  7.203426e-02
orbit3           6.237425e-04  1.593119e-01
orbit4           5.229731e-04  5.677044e-02
orbit5           5.424344e-04  1.072074e-01
orbit6           1.740295e-03  6.084521e-02
orbit7           3.490951e-04  8.176256e-02
orbit8           2.301619e-03  3.086171e-01
orbit9           2.002931e-03  1.173419e-01
orbit10          1.822502e-03  1.384410e-01
orbit11          4.485520e-04  1.506685e-01
orbit12          1.329322e-04  1.159437e-01
orbit13          1.613074e-04  1.117728e-01
orbit14          9.993090e-04  1.616462e-01
orbit15          9.402411e-05  8.076456e-02
orbit16          1.213364e-03  1.520883e-01
orbit17          8.259145e-04  1.258851e-01
orbit18          5.589139e-04  4.007500e-01
orbit19          4.958212e-04  9.061354e-02
orbit20          8.159885e-04  2.703400e-01
orbit21          1.267494e-03  1.703246e-01
orbit22          4.446402e-04  1.036988e-01
orbit23          1.128927e-03  1.073681e-01
orbit24          2.287584e-03  1.806468e-01
orbit25          1.593031e-03  1.332844e-01
orbit26          6.052196e-05  9.157164e-02
orbit27          1.247469e-03  1.033233e-01
orbit28          8.862179e-04  9.789973e-02
orbit29          2.676912e-03  1.454685e-01
orbit30          2.629598e-04  1.880984e-01
orbit31          9.738279e-05  1.138099e-01
orbit32          1.661277e-04  2.120565e-01
orbit33          8.300329e-04  1.385406e-01
orbit34          3.543275e-03  1.480109e-01
orbit35          1.358705e-03  1.642549e-01
orbit36          1.144216e-04  1.372940e-01
orbit37          8.789791e-04  1.684737e-01
orbit38          1.511478e-03  1.329439e-01
orbit39          5.062095e-04  1.394152e-01
orbit40         -3.347446e-05  5.771164e-02
orbit41          2.295176e-04  1.136928e-01
orbit42          2.512279e-05  4.396141e-02
orbit43          8.958298e-04  1.703855e-01
orbit44          3.789181e-04  1.855318e-01
orbit45          2.536206e-03  3.371990e-01
orbit46          6.497673e-04  1.859672e-01
orbit47          1.065385e-03  1.442301e-01
orbit48          3.927654e-04  1.825869e-01
orbit49          5.715414e-03  4.032323e-01
orbit50          9.861865e-04  1.617544e-01
orbit51          2.483466e-03  3.639436e-01
orbit52          2.523941e-03  1.888947e-01
orbit53          3.312748e-04  1.514633e-01
orbit54          6.626392e-04  1.436709e-01
orbit55          3.982946e-04  1.107350e-01
orbit56          9.190637e-03  2.887114e-01
orbit57          3.776422e-04  1.349474e-01
orbit58          9.716795e-04  2.072569e-01
orbit59          9.472626e-04  1.979685e-01
orbit60          3.441148e-05  4.779010e-02
orbit61          1.496641e-04  1.278070e-01
orbit62          5.043872e-03  4.697861e-01
orbit63          1.113158e-03  4.640593e-01
orbit64          3.281181e-04  2.718414e-01
orbit65          3.067003e-03  5.952404e-01
orbit66          1.648685e-04  1.459562e-01
orbit67          4.141960e-04  5.418392e-02
orbit68          3.538717e-04  1.663285e-01
orbit69          5.686551e-06  5.649391e-02
orbit70          2.461672e-04  1.976065e-01
orbit71          7.960983e-04  1.299234e-01
orbit72          3.785405e-05  4.398948e-02
AP              -8.815358e-06  4.844452e-03
bet              4.790493e-04  7.835059e-01
ecc              1.779057e-05  6.098552e-02
eccrad          -4.667608e-06  2.878991e-02
close            9.262773e-04  1.185467e-01
constraint       3.015155e-04  1.772225e-01
coreness         2.893750e-04  9.038347e-02
knn              8.755682e-04  3.400682e-01
hubscore         1.186779e-04  7.833927e-02
pagerank         1.934197e-04  3.013845e-01
trans            1.099982e-03  4.841863e-01
evcent           6.380637e-05  5.032967e-02
first            1.691289e-05  4.367248e-02
upto_second      8.542873e-04  1.678291e-01
upto_third       6.142864e-04  4.360575e-02
upto_fourth      1.130933e-03  1.017906e-01
upto_fifth       6.979087e-04  9.276045e-02
upto_sixth       1.034330e-04  5.210943e-02
second           4.132081e-04  8.105573e-02
third            1.622149e-03  3.110982e-01
fourth           5.075680e-04  1.469043e-01
fifth            6.967681e-04  3.254191e-01
sixth            2.859291e-03  3.469836e-01
ratio1           3.155817e-03  2.429612e-01
ratio2           3.931342e-03  3.986170e-01
ratio3           2.144867e-04  1.822872e-01
ratio4           4.318418e-04  2.761304e-01
ratio5           2.874765e-03  1.025494e+00
ratio6           1.432146e-03  2.464339e-01
selfinter       -2.069953e-05  8.691387e-02
walktrap_vertex  3.124792e-04  4.079868e-01
bigcom1          0.000000e+00  0.000000e+00
bigcom2          0.000000e+00  2.081668e-19
bigcom3          8.444900e-05  2.652507e-01
bigcom4          1.582330e-04  4.907489e-02
bigcom6          0.000000e+00  0.000000e+00
bigcom8          2.933947e-05  3.734158e-02
bigcom9          0.000000e+00  4.336809e-21
bigcom11         0.000000e+00  3.469447e-20
bigcom13         0.000000e+00  0.000000e+00
bigcom15         0.000000e+00  0.000000e+00
bigcom16         0.000000e+00  2.775558e-19
bigcom21         0.000000e+00  0.000000e+00
bigcom22         0.000000e+00  0.000000e+00
bigcom24         0.000000e+00  0.000000e+00
bigcom26         0.000000e+00  6.938894e-20
bigcom28         2.947169e-04  3.993408e-01
bigcom30         0.000000e+00  0.000000e+00
bigcom31         0.000000e+00  6.938894e-20
bigcom32        -8.941836e-05  2.245114e-01
bigcom33         0.000000e+00  0.000000e+00
bigcom34         0.000000e+00  0.000000e+00
bigcom36         0.000000e+00  0.000000e+00
bigcom37         0.000000e+00  1.387779e-19
bigcom38         0.000000e+00  0.000000e+00
bigcom39         0.000000e+00  3.469447e-20
bigcom40         2.965599e-05  5.264827e-03
bigcom43         0.000000e+00  0.000000e+00
bigcom44         0.000000e+00  0.000000e+00
bigcom46         0.000000e+00  2.081668e-19
bigcom47         0.000000e+00  0.000000e+00
bigcom49         0.000000e+00  0.000000e+00
bigcom50         0.000000e+00  0.000000e+00
bigcom51         0.000000e+00  0.000000e+00
bigcom52         0.000000e+00  0.000000e+00
bigcom54         0.000000e+00  6.938894e-20
bigcom56         0.000000e+00  1.387779e-19
bigcom62         0.000000e+00  1.387779e-19
bigcom66         0.000000e+00  0.000000e+00
bigcom68         0.000000e+00  2.775558e-19
bigcom69         0.000000e+00  0.000000e+00
bigcom71         0.000000e+00  0.000000e+00
bigcom72         0.000000e+00  0.000000e+00
bigcom73         0.000000e+00  1.734723e-19
bigcom74         0.000000e+00  6.938894e-20
bigcom75         0.000000e+00  0.000000e+00
bigcom76         0.000000e+00  1.387779e-19
bigcom77         0.000000e+00  3.469447e-20
bigcom79         0.000000e+00  0.000000e+00
bigcom80         0.000000e+00  0.000000e+00
bigcom82         0.000000e+00  0.000000e+00
bigcom83         0.000000e+00  0.000000e+00
bigcom84         0.000000e+00  0.000000e+00
bigcom85         0.000000e+00  0.000000e+00
bigcom87         0.000000e+00  2.081668e-19
bigcom89         0.000000e+00  0.000000e+00
bigcom91         0.000000e+00  6.938894e-20
bigcom92         0.000000e+00  0.000000e+00
bigcom93         0.000000e+00  1.387779e-19
bigcom96         0.000000e+00  0.000000e+00
bigcom97         0.000000e+00  3.469447e-20
bigcom98         0.000000e+00  6.938894e-20
bigcom99         0.000000e+00  0.000000e+00
bigcom101        0.000000e+00  6.938894e-20
bigcom104        0.000000e+00  0.000000e+00
bigcom106        0.000000e+00  0.000000e+00
bigcom109        0.000000e+00  0.000000e+00
bigcom113        0.000000e+00  9.020562e-19
bigcom116        0.000000e+00  6.938894e-20
bigcom120        0.000000e+00  1.387779e-19
bigcom123        0.000000e+00  6.938894e-20
bigcom126        0.000000e+00  3.469447e-20
bigcom127        0.000000e+00  3.469447e-20
bigcom137        0.000000e+00  6.938894e-20
bigcom139        0.000000e+00  0.000000e+00
bigcom140        0.000000e+00  0.000000e+00
bigcom143        0.000000e+00  6.938894e-20
bigcom145        0.000000e+00  3.469447e-19
bigcom146        0.000000e+00  6.938894e-20
bigcom147       -1.505053e-04  1.057753e-01
bigcom149        0.000000e+00  1.387779e-19
bigcom153        0.000000e+00  1.040834e-19
bigcom154        0.000000e+00  2.775558e-19
bigcom156        0.000000e+00  7.155734e-20
bigcom157        0.000000e+00  0.000000e+00
bigcom158        0.000000e+00  6.938894e-20
bigcom160        0.000000e+00  0.000000e+00
bigcom161        0.000000e+00  0.000000e+00
bigcom162        0.000000e+00  6.938894e-20
bigcom164        0.000000e+00  0.000000e+00
bigcom166        0.000000e+00  2.775558e-19
bigcom167        5.692861e-05  3.219179e-01
bigcom171        0.000000e+00  0.000000e+00
bigcom173        0.000000e+00  6.938894e-20
bigcom175        0.000000e+00  3.469447e-19
bigcom176        0.000000e+00  0.000000e+00
bigcom177        0.000000e+00  0.000000e+00
bigcom178        0.000000e+00  0.000000e+00
bigcom180        5.885815e-06  6.454832e-01
bigcom181        0.000000e+00  1.387779e-19
bigcom184        0.000000e+00  0.000000e+00
bigcom186        0.000000e+00  0.000000e+00
bigcom187        0.000000e+00  0.000000e+00
bigcom189        0.000000e+00  2.428613e-19
bigcom194        0.000000e+00  0.000000e+00
bigcom195        0.000000e+00  0.000000e+00
bigcom196        0.000000e+00  0.000000e+00
bigcom204        0.000000e+00  0.000000e+00
bigcom205        0.000000e+00  2.775558e-19
bigcom212        0.000000e+00  0.000000e+00
bigcom214        0.000000e+00  1.387779e-19
bigcom222        0.000000e+00  0.000000e+00
bigcom223        0.000000e+00  2.775558e-19
bigcom226        0.000000e+00  2.081668e-19
bigcom227        0.000000e+00  0.000000e+00
bigcom229        0.000000e+00  0.000000e+00
bigcom233        0.000000e+00  0.000000e+00
bigcom236        0.000000e+00  0.000000e+00
bigcom237        0.000000e+00  0.000000e+00
bigcom246        0.000000e+00  3.469447e-19
bigcom248        0.000000e+00  2.168404e-21
bigcom249        0.000000e+00  2.775558e-19
bigcom250        0.000000e+00  0.000000e+00
bigcom254        0.000000e+00  0.000000e+00
bigcom266        0.000000e+00  2.775558e-19
bigcom269        0.000000e+00  0.000000e+00
bigcom272        0.000000e+00  0.000000e+00
bigcom274        0.000000e+00  0.000000e+00
bigcom281        0.000000e+00  6.938894e-20
bigcom291        0.000000e+00  6.938894e-20
bigcom292        0.000000e+00  0.000000e+00
bigcom295        0.000000e+00  1.040834e-19
bigcom299        0.000000e+00  3.469447e-20
bigcom301        0.000000e+00  0.000000e+00
bigcom306        0.000000e+00  0.000000e+00
bigcom309        0.000000e+00  0.000000e+00
bigcom314        0.000000e+00  0.000000e+00
bigcom321        0.000000e+00  0.000000e+00
bigcom341        0.000000e+00  0.000000e+00
bigcom350        0.000000e+00  3.469447e-20
bigcom353        0.000000e+00  0.000000e+00
bigcom359        0.000000e+00  0.000000e+00
bigcom363        0.000000e+00  6.938894e-20
bigcom365        0.000000e+00  3.469447e-20
bigcom385        0.000000e+00  1.387779e-19
bigcom386        0.000000e+00  6.938894e-20
bigcom408        0.000000e+00  6.938894e-20
bigcom412        3.180200e-04  1.585640e+00
bigcom480        0.000000e+00  0.000000e+00
spin_vertex      4.557976e-04  4.275234e-01
membership_s1    1.355090e-05  4.839344e-02
membership_s3    0.000000e+00  0.000000e+00
membership_s4   -5.966587e-06  8.888889e-03
membership_s5   -1.763679e-05  1.541812e-03
membership_s6    0.000000e+00  7.155734e-20
membership_s7    3.480278e-05  7.657735e-04
membership_s8    0.000000e+00  0.000000e+00
membership_s9    0.000000e+00  1.387779e-19
membership_s11   0.000000e+00  3.469447e-20
membership_s12   0.000000e+00  0.000000e+00
membership_s14   0.000000e+00  0.000000e+00
membership_s15   2.956929e-05  5.022525e-02
membership_s16   0.000000e+00  3.469447e-20
membership_s17   0.000000e+00  6.938894e-20
membership_s18   0.000000e+00  6.938894e-20
membership_s20   0.000000e+00  1.387779e-19
membership_s21   0.000000e+00  0.000000e+00
membership_s22   0.000000e+00  0.000000e+00
membership_s24   0.000000e+00  0.000000e+00
membership_s25   0.000000e+00  1.387779e-19
membership_s26   0.000000e+00  0.000000e+00
membership_s27   2.046907e-05  3.421257e-02
membership_s28   0.000000e+00  0.000000e+00
membership_s30   9.067158e-05  1.148828e-01
membership_s31   0.000000e+00  0.000000e+00
membership_s32   3.346577e-05  3.687109e-02
membership_s33   0.000000e+00  0.000000e+00
membership_s36   0.000000e+00  0.000000e+00
membership_s37   0.000000e+00  1.387779e-19
V1               4.914425e-04  4.066621e-01
V2               1.577061e-03  9.315813e-01
pdi              2.185788e-05  4.961098e-02
adhesion         8.365336e-03  6.152901e-01
cohesion         8.952023e-03  6.750666e-01
inner            1.301021e-03  3.604303e-01
outer            8.807331e-04  5.282361e-01
ioratio          3.955499e-03  4.350450e-01
comsize          1.981374e-03  1.052991e+00
[1] "Dataset: med_CT Model GLM, run: 2 of 10 2015-06-22 18:22:10"
[1] "glmnet variable coefficients"
                     [,1]          [,2]
(Intercept)     -4.789463 -5.504821e+02
graph0           0.000000 -3.746909e-02
graph1           0.000000  2.857210e-05
graph2           0.000000  1.001482e-02
graph3           0.000000 -1.557361e-05
graph4           0.000000 -6.329086e-07
graph5           0.000000 -2.896339e-03
graph6           0.000000  1.673077e-04
graph7           0.000000 -4.572318e-05
graph8           0.000000 -1.251663e-02
graph9           0.000000  1.384368e-09
graph10          0.000000  0.000000e+00
graph11          0.000000 -2.590848e-09
graph12          0.000000  2.995471e-08
graph13          0.000000  0.000000e+00
graph14          0.000000  5.361288e-08
graph15          0.000000 -5.977691e-05
graph16          0.000000 -2.731392e-07
graph17          0.000000 -1.131996e-06
graph18          0.000000  3.987164e-05
graph19          0.000000  0.000000e+00
graph20          0.000000  5.808152e-06
graph21          0.000000  2.926929e-08
graph22          0.000000 -8.108086e-05
graph23          0.000000 -2.453071e-05
graph24          0.000000  0.000000e+00
graph25          0.000000  3.953231e-04
graph26          0.000000  0.000000e+00
graph27          0.000000 -2.261782e-03
graph28          0.000000  0.000000e+00
graph29          0.000000 -6.947042e-03
orbit0           0.000000 -4.051269e-02
orbit1           0.000000  6.734117e-05
orbit2           0.000000 -1.353968e-03
orbit3           0.000000  1.156207e-02
orbit4           0.000000 -4.031209e-05
orbit5           0.000000  0.000000e+00
orbit6           0.000000 -3.371596e-07
orbit7           0.000000  3.118667e-05
orbit8           0.000000 -2.680239e-03
orbit9           0.000000  5.267196e-04
orbit10          0.000000  1.008979e-04
orbit11          0.000000  5.382136e-03
orbit12          0.000000  6.215853e-04
orbit13          0.000000 -6.884217e-03
orbit14          0.000000 -8.903820e-03
orbit15          0.000000 -3.154159e-07
orbit16          0.000000  2.227974e-06
orbit17          0.000000  8.381626e-07
orbit18          0.000000 -1.819539e-08
orbit19          0.000000 -9.585302e-09
orbit20          0.000000  2.407135e-07
orbit21          0.000000 -4.017621e-06
orbit22          0.000000 -2.786254e-09
orbit23          0.000000 -1.132362e-04
orbit24          0.000000  1.967422e-06
orbit25          0.000000  0.000000e+00
orbit26          0.000000 -8.326144e-06
orbit27          0.000000  3.222949e-05
orbit28          0.000000 -6.525200e-06
orbit29          0.000000 -2.274699e-06
orbit30          0.000000 -1.675237e-05
orbit31          0.000000  4.134763e-07
orbit32          0.000000 -3.660673e-08
orbit33          0.000000  1.484407e-04
orbit34          0.000000 -7.234034e-05
orbit35          0.000000 -4.708459e-07
orbit36          0.000000  9.578557e-08
orbit37          0.000000 -4.104096e-06
orbit38          0.000000  1.963357e-04
orbit39          0.000000 -2.567241e-05
orbit40          0.000000 -2.992891e-08
orbit41          0.000000 -3.571589e-05
orbit42          0.000000 -1.327057e-03
orbit43          0.000000  5.574619e-05
orbit44          0.000000 -3.447981e-03
orbit45          0.000000 -4.229429e-06
orbit46          0.000000  6.718447e-06
orbit47          0.000000 -4.007584e-05
orbit48          0.000000 -1.545020e-05
orbit49          0.000000  3.228205e-05
orbit50          0.000000 -3.859247e-04
orbit51          0.000000  1.741910e-04
orbit52          0.000000 -5.789744e-05
orbit53          0.000000  3.064606e-05
orbit54          0.000000 -6.654257e-05
orbit55          0.000000 -1.938950e-03
orbit56          0.000000 -1.494202e-04
orbit57          0.000000  0.000000e+00
orbit58          0.000000  5.619342e-04
orbit59          0.000000 -6.478932e-05
orbit60          0.000000  2.445257e-04
orbit61          0.000000 -1.728811e-03
orbit62          0.000000  2.132095e-04
orbit63          0.000000  2.867575e-03
orbit64          0.000000  8.927793e-04
orbit65          0.000000  1.416579e-03
orbit66          0.000000 -1.297012e-03
orbit67          0.000000  1.157662e-02
orbit68          0.000000 -2.671076e-03
orbit69          0.000000  2.479219e-02
orbit70          0.000000  4.857345e-03
orbit71          0.000000 -9.899118e-03
orbit72          0.000000 -8.697643e-03
AP               0.000000  1.035704e+00
bet              0.000000  3.066724e-05
ecc              0.000000  2.530413e-01
eccrad           0.000000  1.465065e+00
close            0.000000 -1.249718e+01
constraint       0.000000 -3.520059e-01
coreness         0.000000 -6.178451e-02
knn              0.000000  2.214122e-02
hubscore         0.000000 -2.296942e+01
pagerank         0.000000  0.000000e+00
trans            0.000000 -7.354754e-01
evcent           0.000000 -8.219279e+01
first            0.000000 -2.544145e-02
upto_second      0.000000 -1.293852e-04
upto_third       0.000000 -3.809162e-05
upto_fourth      0.000000  1.836637e-04
upto_fifth       0.000000  1.493336e-02
upto_sixth       0.000000  2.202814e-02
second           0.000000 -6.594717e-05
third            0.000000 -6.104136e-06
fourth           0.000000  2.724941e-04
fifth            0.000000 -1.189638e-04
sixth            0.000000 -1.822250e-02
ratio1           0.000000 -1.327967e-02
ratio2           0.000000  2.327203e-02
ratio3           0.000000 -7.152315e-01
ratio4           0.000000  1.977868e+01
ratio5           0.000000  2.221515e+01
ratio6           0.000000 -1.202420e-01
selfinter        0.000000  7.634786e-01
walktrap_vertex  0.000000 -7.047635e-02
bigcom1          0.000000 -1.611766e+00
bigcom2          0.000000 -9.415997e-01
bigcom3          0.000000  1.613637e+00
bigcom4          0.000000 -1.078053e-01
bigcom6          0.000000 -1.336198e+00
bigcom8          0.000000  1.079488e+00
bigcom9          0.000000 -2.377651e-01
bigcom11         0.000000 -9.739800e-01
bigcom13         0.000000 -9.384181e-01
bigcom15         0.000000 -1.335758e+00
bigcom16         0.000000 -1.573672e+00
bigcom21         0.000000 -2.107663e+00
bigcom22         0.000000 -2.038197e+00
bigcom24         0.000000 -7.838856e-02
bigcom26         0.000000 -2.119529e+00
bigcom28         0.000000  1.309490e+00
bigcom30         0.000000 -2.857359e+00
bigcom31         0.000000 -1.606192e-01
bigcom32         0.000000  4.349066e+00
bigcom33         0.000000 -2.770464e+00
bigcom34         0.000000 -4.145225e-01
bigcom36         0.000000 -1.290125e+00
bigcom37         0.000000 -7.602650e-01
bigcom38         0.000000 -2.545911e-01
bigcom39         0.000000 -1.145547e+00
bigcom40         0.000000  4.542803e-01
bigcom43         0.000000 -9.789308e-01
bigcom44         0.000000  0.000000e+00
bigcom46         0.000000 -6.901477e-01
bigcom47         0.000000  0.000000e+00
bigcom49         0.000000 -6.284014e-01
bigcom50         0.000000 -8.524447e-01
bigcom51         0.000000 -6.504680e-01
bigcom52         0.000000 -1.900660e+00
bigcom54         0.000000  0.000000e+00
bigcom56         0.000000 -2.069100e+00
bigcom62         0.000000 -4.841461e-01
bigcom66         0.000000  0.000000e+00
bigcom68         0.000000  0.000000e+00
bigcom69         0.000000 -8.623267e-05
bigcom71         0.000000  0.000000e+00
bigcom72         0.000000  0.000000e+00
bigcom73         0.000000 -3.385782e-01
bigcom74         0.000000 -1.073729e+00
bigcom75         0.000000  0.000000e+00
bigcom76         0.000000 -7.740171e-01
bigcom77         0.000000 -1.231433e+00
bigcom79         0.000000 -1.499630e+00
bigcom80         0.000000  0.000000e+00
bigcom82         0.000000 -1.587754e+00
bigcom83         0.000000  0.000000e+00
bigcom84         0.000000 -1.181953e+00
bigcom85         0.000000 -4.680077e-01
bigcom87         0.000000 -8.038866e-02
bigcom89         0.000000  0.000000e+00
bigcom91         0.000000 -1.198937e+00
bigcom92         0.000000  0.000000e+00
bigcom93         0.000000  0.000000e+00
bigcom96         0.000000 -1.048783e+00
bigcom97         0.000000 -1.759558e+00
bigcom98         0.000000 -1.913086e+00
bigcom99         0.000000  0.000000e+00
bigcom101        0.000000 -3.161348e-01
bigcom104        0.000000 -2.159895e+00
bigcom106        0.000000 -9.095864e-01
bigcom109        0.000000 -7.900992e-01
bigcom113        0.000000 -1.634843e+00
bigcom116        0.000000 -2.594750e-01
bigcom120        0.000000  0.000000e+00
bigcom123        0.000000  0.000000e+00
bigcom126        0.000000  0.000000e+00
bigcom127        0.000000 -1.468391e+00
bigcom137        0.000000 -2.069200e+00
bigcom139        0.000000 -5.876282e-01
bigcom140        0.000000 -6.005093e-01
bigcom143        0.000000  0.000000e+00
bigcom145        0.000000  0.000000e+00
bigcom146        0.000000  0.000000e+00
bigcom147        0.000000  3.366664e+00
bigcom149        0.000000 -5.472177e-01
bigcom153        0.000000 -1.062142e-01
bigcom154        0.000000  0.000000e+00
bigcom156        0.000000 -3.975605e-01
bigcom157        0.000000  0.000000e+00
bigcom158        0.000000  0.000000e+00
bigcom160        0.000000 -1.719065e-01
bigcom161        0.000000 -2.398839e-01
bigcom162        0.000000 -6.608157e-01
bigcom164        0.000000 -6.078785e-01
bigcom166        0.000000 -1.122225e+00
bigcom167        0.000000  3.330750e+00
bigcom171        0.000000 -1.295684e+00
bigcom173        0.000000 -5.749962e-01
bigcom175        0.000000 -7.897689e-01
bigcom176        0.000000  0.000000e+00
bigcom177        0.000000  0.000000e+00
bigcom178        0.000000 -1.333051e+00
bigcom180        0.000000  4.826590e+00
bigcom181        0.000000  0.000000e+00
bigcom184        0.000000 -2.211093e+00
bigcom186        0.000000 -7.511526e-01
bigcom187        0.000000 -1.990818e+00
bigcom189        0.000000  0.000000e+00
bigcom194        0.000000 -7.744590e-01
bigcom195        0.000000 -6.949681e-01
bigcom196        0.000000 -2.309754e+00
bigcom204        0.000000  0.000000e+00
bigcom205        0.000000 -9.221848e-01
bigcom212        0.000000 -1.020471e-01
bigcom214        0.000000 -7.798315e-02
bigcom222        0.000000  0.000000e+00
bigcom223        0.000000 -1.435887e+00
bigcom226        0.000000 -4.225667e-01
bigcom227        0.000000 -6.900069e-02
bigcom229        0.000000  0.000000e+00
bigcom233        0.000000  0.000000e+00
bigcom236        0.000000  0.000000e+00
bigcom237        0.000000 -1.400779e+00
bigcom246        0.000000 -8.155729e-01
bigcom248        0.000000 -1.496741e+00
bigcom249        0.000000 -5.119291e-01
bigcom250        0.000000  0.000000e+00
bigcom254        0.000000 -5.953981e-02
bigcom266        0.000000 -1.313607e+00
bigcom269        0.000000  0.000000e+00
bigcom272        0.000000  0.000000e+00
bigcom274        0.000000  0.000000e+00
bigcom281        0.000000  0.000000e+00
bigcom291        0.000000 -3.013403e-01
bigcom292        0.000000 -2.497065e-01
bigcom295        0.000000 -4.305058e-01
bigcom299        0.000000 -1.368576e+00
bigcom301        0.000000 -1.521446e-02
bigcom306        0.000000  0.000000e+00
bigcom309        0.000000  0.000000e+00
bigcom314        0.000000 -2.733738e-01
bigcom321        0.000000 -1.332764e+00
bigcom341        0.000000 -9.022469e-01
bigcom350        0.000000 -1.171399e-01
bigcom353        0.000000  0.000000e+00
bigcom359        0.000000 -1.674312e+00
bigcom363        0.000000  0.000000e+00
bigcom365        0.000000  0.000000e+00
bigcom385        0.000000 -8.940260e-01
bigcom386        0.000000  0.000000e+00
bigcom408        0.000000 -1.552787e-02
bigcom412        0.000000  8.722126e+00
bigcom480        0.000000  0.000000e+00
spin_vertex      0.000000 -1.949296e+00
membership_s1    0.000000 -1.639852e-02
membership_s3    0.000000  0.000000e+00
membership_s4    0.000000 -2.378692e-03
membership_s5    0.000000  2.500012e-01
membership_s6    0.000000 -1.256225e+00
membership_s7    0.000000  5.606165e-01
membership_s8    0.000000 -7.415313e-01
membership_s9    0.000000 -8.044689e-01
membership_s11   0.000000  0.000000e+00
membership_s12   0.000000 -3.638236e-01
membership_s14   0.000000 -7.149679e-01
membership_s15   0.000000  1.740188e+00
membership_s16   0.000000  0.000000e+00
membership_s17   0.000000 -1.648994e+00
membership_s18   0.000000 -8.708693e-01
membership_s20   0.000000  0.000000e+00
membership_s21   0.000000 -1.549138e+00
membership_s22   0.000000 -4.180710e-01
membership_s24   0.000000 -8.989116e-01
membership_s25   0.000000 -7.269371e-01
membership_s26   0.000000  0.000000e+00
membership_s27   0.000000  5.412234e-01
membership_s28   0.000000  0.000000e+00
membership_s30   0.000000  1.076791e+00
membership_s31   0.000000 -1.761257e+00
membership_s32   0.000000  1.528249e+00
membership_s33   0.000000  0.000000e+00
membership_s36   0.000000 -8.097281e-01
membership_s37   0.000000 -5.339663e-01
V1               0.000000 -1.028626e+01
V2               0.000000  5.282270e+00
pdi              0.000000 -1.073998e+04
adhesion         0.000000 -5.444190e-04
cohesion         0.000000  1.044152e-03
inner            0.000000  1.639961e-04
outer            0.000000  3.227288e-04
ioratio          0.000000  1.323799e+01
comsize          0.000000  1.048791e-03
[1] "Dataset: med_CT Model GBM, run: 3 of 10 2015-06-22 18:24:22"
Iter   TrainDeviance   ValidDeviance   StepSize   Improve
     1        0.0839            -nan     0.0100    0.0001
     2        0.0822            -nan     0.0100    0.0001
     3        0.0807            -nan     0.0100    0.0002
     4        0.0795            -nan     0.0100    0.0000
     5        0.0777            -nan     0.0100    0.0000
     6        0.0764            -nan     0.0100    0.0000
     7        0.0748            -nan     0.0100    0.0002
     8        0.0737            -nan     0.0100    0.0000
     9        0.0723            -nan     0.0100    0.0003
    10        0.0711            -nan     0.0100   -0.0000
    20        0.0608            -nan     0.0100    0.0000
    40        0.0485            -nan     0.0100    0.0000
    60        0.0406            -nan     0.0100   -0.0000
    80        0.0353            -nan     0.0100   -0.0000
    98        0.0314            -nan     0.0100   -0.0000

[1] "GBM variable coefficients"
                            var      rel.inf
orbit65                 orbit65 9.2695115766
orbit62                 orbit62 6.5794488187
ratio5                   ratio5 5.3360013753
outer                     outer 4.7605524847
trans                     trans 3.6375629771
bet                         bet 2.7633406225
comsize                 comsize 2.4478483621
adhesion               adhesion 2.2581636087
pagerank               pagerank 2.2281796215
cohesion               cohesion 2.1954115495
bigcom28               bigcom28 2.1242126709
V1                           V1 2.0111165065
graph22                 graph22 1.8797475798
orbit63                 orbit63 1.8304255667
ratio2                   ratio2 1.7397059405
inner                     inner 1.6638153558
orbit51                 orbit51 1.6046604700
ratio1                   ratio1 1.5683559580
V2                           V2 1.4480551395
ratio4                   ratio4 1.4344151749
spin_vertex         spin_vertex 1.3799776318
orbit17                 orbit17 1.3520735749
orbit61                 orbit61 1.3369923682
walktrap_vertex walktrap_vertex 1.2140976261
graph20                 graph20 1.1831843154
orbit38                 orbit38 1.1604727093
orbit58                 orbit58 1.1032319686
graph13                 graph13 1.0948672805
orbit18                 orbit18 0.9289262168
orbit44                 orbit44 0.9151149439
graph17                 graph17 0.8932114059
graph10                 graph10 0.8922139689
graph21                 graph21 0.8449910790
knn                         knn 0.8363356995
orbit30                 orbit30 0.8261081672
orbit28                 orbit28 0.7363606292
orbit36                 orbit36 0.7278314944
orbit11                 orbit11 0.7051987746
orbit66                 orbit66 0.6854576954
orbit26                 orbit26 0.6642574958
bigcom3                 bigcom3 0.6541482218
orbit56                 orbit56 0.6411285009
orbit60                 orbit60 0.5944727372
selfinter             selfinter 0.5378044875
orbit64                 orbit64 0.5361299872
graph5                   graph5 0.5295524635
orbit20                 orbit20 0.5228869676
graph28                 graph28 0.5063649359
orbit25                 orbit25 0.4989948489
orbit55                 orbit55 0.4893712576
graph23                 graph23 0.4735151436
membership_s15   membership_s15 0.4690471195
orbit49                 orbit49 0.4661076636
graph2                   graph2 0.4574114005
graph27                 graph27 0.4474114302
orbit31                 orbit31 0.4448494026
graph8                   graph8 0.4373076169
orbit42                 orbit42 0.4370411483
orbit71                 orbit71 0.4105502383
orbit24                 orbit24 0.3890742314
orbit54                 orbit54 0.3777852755
bigcom147             bigcom147 0.3712416922
orbit21                 orbit21 0.3653840812
constraint           constraint 0.3600852846
orbit39                 orbit39 0.3549846836
orbit40                 orbit40 0.3547364320
third                     third 0.3178370553
orbit32                 orbit32 0.3161816767
orbit4                   orbit4 0.3105051078
ecc                         ecc 0.2966524776
orbit53                 orbit53 0.2964550890
orbit5                   orbit5 0.2910563069
orbit70                 orbit70 0.2808600580
upto_second         upto_second 0.2800395885
orbit57                 orbit57 0.2768397585
membership_s1     membership_s1 0.2733441179
ioratio                 ioratio 0.2710591754
orbit46                 orbit46 0.2675687827
upto_fifth           upto_fifth 0.2665220534
graph16                 graph16 0.2593318025
graph18                 graph18 0.2588931424
orbit37                 orbit37 0.2560497688
membership_s32   membership_s32 0.2264086934
orbit43                 orbit43 0.2221983531
orbit33                 orbit33 0.2195993258
orbit2                   orbit2 0.2167386084
membership_s30   membership_s30 0.2131786544
orbit67                 orbit67 0.1970167259
orbit45                 orbit45 0.1898150258
orbit41                 orbit41 0.1834708080
orbit69                 orbit69 0.1827620704
orbit29                 orbit29 0.1816360627
orbit50                 orbit50 0.1750377637
orbit68                 orbit68 0.1691923809
graph15                 graph15 0.1687341230
ratio6                   ratio6 0.1673089680
graph12                 graph12 0.1557512437
orbit13                 orbit13 0.1545282577
graph11                 graph11 0.1491066078
orbit35                 orbit35 0.1396729996
orbit1                   orbit1 0.1329969682
ratio3                   ratio3 0.1312878483
graph26                 graph26 0.1302975220
fourth                   fourth 0.1260522812
graph24                 graph24 0.1201419788
graph9                   graph9 0.1166498863
orbit52                 orbit52 0.1126402722
orbit10                 orbit10 0.0922089156
graph25                 graph25 0.0871877187
graph7                   graph7 0.0863482002
graph29                 graph29 0.0842157867
orbit23                 orbit23 0.0787875665
sixth                     sixth 0.0671096749
orbit48                 orbit48 0.0532432286
graph0                   graph0 0.0519252317
upto_sixth           upto_sixth 0.0506713699
membership_s5     membership_s5 0.0505498137
graph14                 graph14 0.0291019918
orbit59                 orbit59 0.0289868198
orbit47                 orbit47 0.0281877973
graph4                   graph4 0.0272909257
coreness               coreness 0.0238513322
orbit16                 orbit16 0.0219788073
orbit15                 orbit15 0.0218436984
graph6                   graph6 0.0217396748
orbit7                   orbit7 0.0038258486
graph19                 graph19 0.0007025495
graph1                   graph1 0.0000000000
graph3                   graph3 0.0000000000
orbit0                   orbit0 0.0000000000
orbit3                   orbit3 0.0000000000
orbit6                   orbit6 0.0000000000
orbit8                   orbit8 0.0000000000
orbit9                   orbit9 0.0000000000
orbit12                 orbit12 0.0000000000
orbit14                 orbit14 0.0000000000
orbit19                 orbit19 0.0000000000
orbit22                 orbit22 0.0000000000
orbit27                 orbit27 0.0000000000
orbit34                 orbit34 0.0000000000
orbit72                 orbit72 0.0000000000
AP                           AP 0.0000000000
eccrad                   eccrad 0.0000000000
close                     close 0.0000000000
hubscore               hubscore 0.0000000000
evcent                   evcent 0.0000000000
first                     first 0.0000000000
upto_third           upto_third 0.0000000000
upto_fourth         upto_fourth 0.0000000000
second                   second 0.0000000000
fifth                     fifth 0.0000000000
bigcom1                 bigcom1 0.0000000000
bigcom2                 bigcom2 0.0000000000
bigcom4                 bigcom4 0.0000000000
bigcom6                 bigcom6 0.0000000000
bigcom8                 bigcom8 0.0000000000
bigcom9                 bigcom9 0.0000000000
bigcom11               bigcom11 0.0000000000
bigcom13               bigcom13 0.0000000000
bigcom15               bigcom15 0.0000000000
bigcom16               bigcom16 0.0000000000
bigcom21               bigcom21 0.0000000000
bigcom22               bigcom22 0.0000000000
bigcom24               bigcom24 0.0000000000
bigcom26               bigcom26 0.0000000000
bigcom30               bigcom30 0.0000000000
bigcom31               bigcom31 0.0000000000
bigcom32               bigcom32 0.0000000000
bigcom33               bigcom33 0.0000000000
bigcom34               bigcom34 0.0000000000
bigcom36               bigcom36 0.0000000000
bigcom37               bigcom37 0.0000000000
bigcom38               bigcom38 0.0000000000
bigcom39               bigcom39 0.0000000000
bigcom40               bigcom40 0.0000000000
bigcom43               bigcom43 0.0000000000
bigcom44               bigcom44 0.0000000000
bigcom46               bigcom46 0.0000000000
bigcom47               bigcom47 0.0000000000
bigcom49               bigcom49 0.0000000000
bigcom50               bigcom50 0.0000000000
bigcom51               bigcom51 0.0000000000
bigcom52               bigcom52 0.0000000000
bigcom54               bigcom54 0.0000000000
bigcom56               bigcom56 0.0000000000
bigcom62               bigcom62 0.0000000000
bigcom66               bigcom66 0.0000000000
bigcom68               bigcom68 0.0000000000
bigcom69               bigcom69 0.0000000000
bigcom71               bigcom71 0.0000000000
bigcom72               bigcom72 0.0000000000
bigcom73               bigcom73 0.0000000000
bigcom74               bigcom74 0.0000000000
bigcom75               bigcom75 0.0000000000
bigcom76               bigcom76 0.0000000000
bigcom77               bigcom77 0.0000000000
bigcom79               bigcom79 0.0000000000
bigcom80               bigcom80 0.0000000000
bigcom82               bigcom82 0.0000000000
bigcom83               bigcom83 0.0000000000
bigcom84               bigcom84 0.0000000000
bigcom85               bigcom85 0.0000000000
bigcom87               bigcom87 0.0000000000
bigcom89               bigcom89 0.0000000000
bigcom91               bigcom91 0.0000000000
bigcom92               bigcom92 0.0000000000
bigcom93               bigcom93 0.0000000000
bigcom96               bigcom96 0.0000000000
bigcom97               bigcom97 0.0000000000
bigcom98               bigcom98 0.0000000000
bigcom99               bigcom99 0.0000000000
bigcom101             bigcom101 0.0000000000
bigcom104             bigcom104 0.0000000000
bigcom106             bigcom106 0.0000000000
bigcom109             bigcom109 0.0000000000
bigcom113             bigcom113 0.0000000000
bigcom116             bigcom116 0.0000000000
bigcom120             bigcom120 0.0000000000
bigcom123             bigcom123 0.0000000000
bigcom126             bigcom126 0.0000000000
bigcom127             bigcom127 0.0000000000
bigcom137             bigcom137 0.0000000000
bigcom139             bigcom139 0.0000000000
bigcom140             bigcom140 0.0000000000
bigcom143             bigcom143 0.0000000000
bigcom145             bigcom145 0.0000000000
bigcom146             bigcom146 0.0000000000
bigcom149             bigcom149 0.0000000000
bigcom153             bigcom153 0.0000000000
bigcom154             bigcom154 0.0000000000
bigcom156             bigcom156 0.0000000000
bigcom157             bigcom157 0.0000000000
bigcom158             bigcom158 0.0000000000
bigcom160             bigcom160 0.0000000000
bigcom161             bigcom161 0.0000000000
bigcom162             bigcom162 0.0000000000
bigcom164             bigcom164 0.0000000000
bigcom166             bigcom166 0.0000000000
bigcom167             bigcom167 0.0000000000
bigcom171             bigcom171 0.0000000000
bigcom173             bigcom173 0.0000000000
bigcom175             bigcom175 0.0000000000
bigcom176             bigcom176 0.0000000000
bigcom177             bigcom177 0.0000000000
bigcom178             bigcom178 0.0000000000
bigcom180             bigcom180 0.0000000000
bigcom181             bigcom181 0.0000000000
bigcom184             bigcom184 0.0000000000
bigcom186             bigcom186 0.0000000000
bigcom187             bigcom187 0.0000000000
bigcom189             bigcom189 0.0000000000
bigcom194             bigcom194 0.0000000000
bigcom195             bigcom195 0.0000000000
bigcom196             bigcom196 0.0000000000
bigcom204             bigcom204 0.0000000000
bigcom205             bigcom205 0.0000000000
bigcom212             bigcom212 0.0000000000
bigcom214             bigcom214 0.0000000000
bigcom222             bigcom222 0.0000000000
bigcom223             bigcom223 0.0000000000
bigcom226             bigcom226 0.0000000000
bigcom227             bigcom227 0.0000000000
bigcom229             bigcom229 0.0000000000
bigcom233             bigcom233 0.0000000000
bigcom236             bigcom236 0.0000000000
bigcom237             bigcom237 0.0000000000
bigcom246             bigcom246 0.0000000000
bigcom248             bigcom248 0.0000000000
bigcom249             bigcom249 0.0000000000
bigcom250             bigcom250 0.0000000000
bigcom254             bigcom254 0.0000000000
bigcom266             bigcom266 0.0000000000
bigcom269             bigcom269 0.0000000000
bigcom272             bigcom272 0.0000000000
bigcom274             bigcom274 0.0000000000
bigcom281             bigcom281 0.0000000000
bigcom291             bigcom291 0.0000000000
bigcom292             bigcom292 0.0000000000
bigcom295             bigcom295 0.0000000000
bigcom299             bigcom299 0.0000000000
bigcom301             bigcom301 0.0000000000
bigcom306             bigcom306 0.0000000000
bigcom309             bigcom309 0.0000000000
bigcom314             bigcom314 0.0000000000
bigcom321             bigcom321 0.0000000000
bigcom341             bigcom341 0.0000000000
bigcom350             bigcom350 0.0000000000
bigcom353             bigcom353 0.0000000000
bigcom359             bigcom359 0.0000000000
bigcom363             bigcom363 0.0000000000
bigcom365             bigcom365 0.0000000000
bigcom385             bigcom385 0.0000000000
bigcom386             bigcom386 0.0000000000
bigcom408             bigcom408 0.0000000000
bigcom412             bigcom412 0.0000000000
bigcom480             bigcom480 0.0000000000
membership_s3     membership_s3 0.0000000000
membership_s4     membership_s4 0.0000000000
membership_s6     membership_s6 0.0000000000
membership_s7     membership_s7 0.0000000000
membership_s8     membership_s8 0.0000000000
membership_s9     membership_s9 0.0000000000
membership_s11   membership_s11 0.0000000000
membership_s12   membership_s12 0.0000000000
membership_s14   membership_s14 0.0000000000
membership_s16   membership_s16 0.0000000000
membership_s17   membership_s17 0.0000000000
membership_s18   membership_s18 0.0000000000
membership_s20   membership_s20 0.0000000000
membership_s21   membership_s21 0.0000000000
membership_s22   membership_s22 0.0000000000
membership_s24   membership_s24 0.0000000000
membership_s25   membership_s25 0.0000000000
membership_s26   membership_s26 0.0000000000
membership_s27   membership_s27 0.0000000000
membership_s28   membership_s28 0.0000000000
membership_s31   membership_s31 0.0000000000
membership_s33   membership_s33 0.0000000000
membership_s36   membership_s36 0.0000000000
membership_s37   membership_s37 0.0000000000
pdi                         pdi 0.0000000000
[1] "Dataset: med_CT Model RF, run: 3 of 10 2015-06-22 18:25:08"
     |      Out-of-bag   |
Tree |      MSE  %Var(y) |
   1 |  0.01751   241.14 |
   2 |   0.0138   190.00 |
   3 |  0.01473   202.84 |
   4 |  0.01306   179.80 |
   5 |  0.01263   173.98 |
   6 |  0.01213   167.05 |
   7 |  0.01137   156.62 |
   8 |  0.01092   150.32 |
   9 |  0.01048   144.30 |
  10 | 0.009854   135.71 |
  11 | 0.009859   135.77 |
  12 | 0.009625   132.55 |
  13 | 0.009194   126.61 |
  14 | 0.009127   125.68 |
  15 | 0.009357   128.85 |
  16 | 0.009484   130.61 |
  17 | 0.009181   126.43 |
  18 | 0.009008   124.05 |
  19 | 0.008916   122.78 |
  20 | 0.008798   121.15 |
  21 | 0.008704   119.86 |
  22 | 0.008632   118.87 |
  23 | 0.008565   117.95 |
  24 | 0.008512   117.22 |
  25 | 0.008485   116.85 |
  26 | 0.008361   115.14 |
  27 | 0.008318   114.55 |
  28 | 0.008275   113.96 |
  29 | 0.008237   113.43 |
  30 | 0.008208   113.04 |
  31 |   0.0081   111.54 |
  32 | 0.008112   111.72 |
  33 | 0.008096   111.50 |
  34 | 0.008076   111.21 |
  35 | 0.008073   111.17 |
  36 | 0.008083   111.31 |
  37 | 0.008059   110.99 |
  38 | 0.008098   111.52 |
  39 | 0.008063   111.04 |
  40 | 0.008004   110.23 |
  41 | 0.007931   109.22 |
  42 | 0.007944   109.40 |
  43 | 0.007946   109.43 |
  44 | 0.007942   109.37 |
  45 | 0.007929   109.19 |
  46 | 0.007931   109.23 |
  47 | 0.007956   109.57 |
  48 | 0.007948   109.45 |
  49 | 0.007915   109.00 |
  50 | 0.007905   108.86 |
  51 | 0.007909   108.92 |
  52 | 0.007886   108.60 |
  53 | 0.007883   108.55 |
  54 | 0.007859   108.23 |
  55 | 0.007866   108.33 |
  56 | 0.007868   108.35 |
  57 | 0.007853   108.15 |
  58 | 0.007833   107.88 |
  59 | 0.007813   107.59 |
  60 | 0.007809   107.54 |
  61 | 0.007804   107.48 |
  62 | 0.007802   107.45 |
  63 | 0.007786   107.22 |
  64 |  0.00779   107.28 |
  65 | 0.007777   107.10 |
  66 | 0.007779   107.13 |
  67 | 0.007776   107.09 |
  68 | 0.007757   106.83 |
  69 | 0.007737   106.55 |
  70 | 0.007714   106.23 |
  71 | 0.007713   106.22 |
  72 | 0.007713   106.22 |
  73 | 0.007708   106.15 |
  74 | 0.007688   105.87 |
  75 | 0.007681   105.77 |
  76 | 0.007664   105.54 |
  77 | 0.007648   105.32 |
  78 | 0.007636   105.16 |
  79 | 0.007647   105.31 |
  80 | 0.007644   105.26 |
  81 |  0.00763   105.07 |
  82 | 0.007639   105.19 |
  83 | 0.007645   105.28 |
  84 | 0.007642   105.25 |
  85 | 0.007645   105.28 |
  86 | 0.007645   105.28 |
  87 | 0.007642   105.24 |
  88 | 0.007638   105.18 |
  89 | 0.007639   105.19 |
  90 | 0.007635   105.14 |
  91 | 0.007635   105.15 |
  92 | 0.007644   105.26 |
  93 | 0.007646   105.30 |
  94 | 0.007638   105.18 |
  95 | 0.007626   105.02 |
  96 | 0.007634   105.13 |
  97 | 0.007621   104.95 |
  98 | 0.007617   104.90 |
  99 | 0.007597   104.62 |
 100 | 0.007595   104.59 |
[1] "Random Forest variable coefficients"
                      %IncMSE IncNodePurity
graph0          -9.581812e-06    0.01085000
graph1           5.904057e-04    0.13382875
graph2           6.932270e-04    0.13228521
graph3           4.387902e-04    0.07288697
graph4           5.839149e-04    0.09012675
graph5           1.321835e-03    0.21443898
graph6           2.605411e-04    0.08179449
graph7           1.733477e-04    0.14943525
graph8           2.673811e-03    0.11124571
graph9           3.465501e-04    0.11747002
graph10          1.214447e-03    0.17433020
graph11          8.843975e-04    0.13013429
graph12          5.308436e-04    0.17801991
graph13          1.394480e-04    0.00489387
graph14          3.798091e-05    0.11699855
graph15          2.961697e-04    0.08879267
graph16          7.627343e-04    0.10880598
graph17          9.538480e-04    0.17764665
graph18          5.796675e-04    0.10719584
graph19          1.623795e-04    0.18431040
graph20          1.274585e-03    0.27362742
graph21          1.732227e-04    0.22576304
graph22          6.343565e-04    0.22759174
graph23          1.779384e-03    0.15549879
graph24          7.723533e-04    0.13243090
graph25          2.353307e-03    0.82288886
graph26          2.735131e-04    0.17718050
graph27          4.378204e-04    0.21770383
graph28          1.272048e-03    0.13139759
graph29          4.619828e-05    0.07818151
orbit0           1.724043e-05    0.06723428
orbit1           6.123816e-04    0.05992715
orbit2           9.228901e-04    0.08231399
orbit3           4.733713e-04    0.04209362
orbit4           1.191400e-04    0.09813724
orbit5           9.102991e-04    0.25123725
orbit6           4.715162e-04    0.13294535
orbit7           7.228649e-04    0.16639288
orbit8           7.806625e-04    0.12292856
orbit9           3.374430e-04    0.11456847
orbit10          3.228955e-04    0.06782249
orbit11          6.801742e-04    0.10212829
orbit12          7.604284e-05    0.07051234
orbit13          4.072932e-04    0.16441187
orbit14          3.744031e-04    0.07984314
orbit15          1.294169e-03    0.16196067
orbit16          3.637810e-04    0.17774900
orbit17          2.932758e-04    0.14398632
orbit18          1.043881e-03    0.39027775
orbit19          7.224327e-04    0.13286807
orbit20          1.188100e-03    0.29417468
orbit21          7.300986e-04    0.12793465
orbit22          1.718597e-03    0.08885543
orbit23          3.126669e-04    0.13352849
orbit24          2.038702e-03    0.38106617
orbit25          3.487530e-04    0.14884116
orbit26          1.098200e-04    0.10579721
orbit27          4.105868e-04    0.06016715
orbit28          5.791190e-04    0.22654215
orbit29          2.699216e-04    0.08141244
orbit30          1.064143e-04    0.09321617
orbit31          5.220756e-04    0.05679897
orbit32          1.837868e-03    0.18396355
orbit33          1.354543e-03    0.06606270
orbit34          5.375416e-05    0.11488831
orbit35          1.175241e-05    0.05517316
orbit36          4.287901e-04    0.22700111
orbit37          1.310749e-03    0.08028471
orbit38          3.754180e-04    0.19021488
orbit39          6.915269e-05    0.10789515
orbit40          1.873866e-04    0.05351030
orbit41          4.020429e-04    0.10859766
orbit42          1.448152e-04    0.08865301
orbit43          2.378092e-04    0.16684109
orbit44          7.919272e-04    0.14497185
orbit45          9.393687e-04    0.22901786
orbit46          1.337677e-03    0.13513861
orbit47          8.218499e-05    0.10903261
orbit48          1.692849e-04    0.09726561
orbit49          1.204332e-03    0.28831892
orbit50          1.655165e-03    0.12494025
orbit51          1.681167e-03    0.22914021
orbit52          1.781270e-03    0.08240555
orbit53          1.067686e-04    0.06857810
orbit54          7.078278e-04    0.21486530
orbit55          2.737978e-04    0.14244753
orbit56          6.015310e-03    0.13972803
orbit57          3.583877e-04    0.12607906
orbit58          9.896987e-05    0.15517379
orbit59          8.928874e-04    0.10997199
orbit60          9.078378e-05    0.03781941
orbit61          8.485054e-05    0.21334668
orbit62          2.489189e-03    0.55540352
orbit63          5.038715e-05    0.34042314
orbit64          9.207404e-05    0.22509451
orbit65          3.520448e-03    0.54390939
orbit66          1.382353e-04    0.08775927
orbit67          7.470378e-04    0.04751217
orbit68          8.294733e-04    0.19220756
orbit69          2.977636e-04    0.12318837
orbit70          5.211478e-04    0.19287727
orbit71          8.519123e-04    0.12647276
orbit72          3.908386e-05    0.04829204
AP              -5.404395e-06    0.02952203
bet              1.417364e-04    0.40658036
ecc              9.156706e-05    0.09015991
eccrad          -7.578701e-06    0.09155846
close            5.154065e-04    0.02793868
constraint       2.118295e-04    0.18962046
coreness         7.587100e-05    0.31999697
knn              2.324367e-03    0.17279496
hubscore         7.470087e-04    0.11289955
pagerank         3.931958e-04    0.51810303
trans            1.253090e-03    0.37417508
evcent           7.429403e-04    0.16186190
first            4.978932e-05    0.03613943
upto_second      1.293930e-03    0.06973385
upto_third       1.948106e-04    0.05704593
upto_fourth      5.133358e-04    0.06929155
upto_fifth       7.278835e-04    0.06632473
upto_sixth       1.070155e-04    0.04551492
second           3.869545e-04    0.07556314
third            2.454831e-03    0.18474020
fourth           6.909270e-04    0.05469818
fifth            6.961111e-04    0.15111156
sixth            2.202342e-03    0.16982133
ratio1           1.113012e-03    0.15020806
ratio2           3.315770e-03    0.26123882
ratio3           6.753106e-04    0.14303618
ratio4           4.131172e-04    0.18422562
ratio5           1.657377e-03    0.84263146
ratio6           1.356611e-03    0.26577065
selfinter       -5.688387e-05    0.05170338
walktrap_vertex  2.257823e-04    0.39845685
bigcom1          0.000000e+00    0.00000000
bigcom2          0.000000e+00    0.00000000
bigcom3          1.898829e-04    0.13975061
bigcom4          2.125775e-04    0.01123219
bigcom6          0.000000e+00    0.00000000
bigcom8          0.000000e+00    0.00000000
bigcom9          0.000000e+00    0.00000000
bigcom11         0.000000e+00    0.00000000
bigcom13         0.000000e+00    0.00000000
bigcom15         0.000000e+00    0.00000000
bigcom16         0.000000e+00    0.00000000
bigcom21         0.000000e+00    0.00000000
bigcom22         0.000000e+00    0.00000000
bigcom24         0.000000e+00    0.00000000
bigcom26         0.000000e+00    0.00000000
bigcom28         2.211475e-05    0.21844164
bigcom30         0.000000e+00    0.00000000
bigcom31         0.000000e+00    0.00000000
bigcom32        -7.527736e-05    0.25419627
bigcom33         0.000000e+00    0.00000000
bigcom34         0.000000e+00    0.00000000
bigcom36         0.000000e+00    0.00000000
bigcom37         0.000000e+00    0.00000000
bigcom38         0.000000e+00    0.00000000
bigcom39         0.000000e+00    0.00000000
bigcom40        -1.768868e-05    0.00875000
bigcom43         0.000000e+00    0.00000000
bigcom44         0.000000e+00    0.00000000
bigcom46         0.000000e+00    0.00000000
bigcom47         0.000000e+00    0.00000000
bigcom49         0.000000e+00    0.00000000
bigcom50         0.000000e+00    0.00000000
bigcom51         0.000000e+00    0.00000000
bigcom52         0.000000e+00    0.00000000
bigcom54         0.000000e+00    0.00000000
bigcom56         0.000000e+00    0.00000000
bigcom62         0.000000e+00    0.00000000
bigcom66         0.000000e+00    0.00000000
bigcom68         0.000000e+00    0.00000000
bigcom69         0.000000e+00    0.00000000
bigcom71         0.000000e+00    0.00000000
bigcom72         0.000000e+00    0.00000000
bigcom73         0.000000e+00    0.00000000
bigcom74         0.000000e+00    0.00000000
bigcom75         0.000000e+00    0.00000000
bigcom76         0.000000e+00    0.00000000
bigcom77         0.000000e+00    0.00000000
bigcom79         0.000000e+00    0.00000000
bigcom80         0.000000e+00    0.00000000
bigcom82         0.000000e+00    0.00000000
bigcom83         0.000000e+00    0.00000000
bigcom84         0.000000e+00    0.00000000
bigcom85         0.000000e+00    0.00000000
bigcom87         0.000000e+00    0.00000000
bigcom89         0.000000e+00    0.00000000
bigcom91         0.000000e+00    0.00000000
bigcom92         0.000000e+00    0.00000000
bigcom93         0.000000e+00    0.00000000
bigcom96         0.000000e+00    0.00000000
bigcom97         0.000000e+00    0.00000000
bigcom98         0.000000e+00    0.00000000
bigcom99         0.000000e+00    0.00000000
bigcom101        0.000000e+00    0.00000000
bigcom104        0.000000e+00    0.00000000
bigcom106        0.000000e+00    0.00000000
bigcom109        0.000000e+00    0.00000000
bigcom113        0.000000e+00    0.00000000
bigcom116        0.000000e+00    0.00000000
bigcom120        0.000000e+00    0.00000000
bigcom123        0.000000e+00    0.00000000
bigcom126        0.000000e+00    0.00000000
bigcom127        0.000000e+00    0.00000000
bigcom137        0.000000e+00    0.00000000
bigcom139        0.000000e+00    0.00000000
bigcom140        0.000000e+00    0.00000000
bigcom143        0.000000e+00    0.00000000
bigcom145        0.000000e+00    0.00000000
bigcom146        0.000000e+00    0.00000000
bigcom147       -1.763952e-04    0.07950562
bigcom149        0.000000e+00    0.00000000
bigcom153        0.000000e+00    0.00000000
bigcom154        0.000000e+00    0.00000000
bigcom156        0.000000e+00    0.00000000
bigcom157        0.000000e+00    0.00000000
bigcom158        0.000000e+00    0.00000000
bigcom160        0.000000e+00    0.00000000
bigcom161        0.000000e+00    0.00000000
bigcom162        0.000000e+00    0.00000000
bigcom164        0.000000e+00    0.00000000
bigcom166        0.000000e+00    0.00000000
bigcom167        0.000000e+00    0.00000000
bigcom171        0.000000e+00    0.00000000
bigcom173        0.000000e+00    0.00000000
bigcom175        0.000000e+00    0.00000000
bigcom176        0.000000e+00    0.00000000
bigcom177        0.000000e+00    0.00000000
bigcom178        0.000000e+00    0.00000000
bigcom180       -5.809830e-06    0.77244722
bigcom181        0.000000e+00    0.00000000
bigcom184        0.000000e+00    0.00000000
bigcom186        0.000000e+00    0.00000000
bigcom187        0.000000e+00    0.00000000
bigcom189        0.000000e+00    0.00000000
bigcom194        0.000000e+00    0.00000000
bigcom195        0.000000e+00    0.00000000
bigcom196        0.000000e+00    0.00000000
bigcom204        0.000000e+00    0.00000000
bigcom205        0.000000e+00    0.00000000
bigcom212        0.000000e+00    0.00000000
bigcom214        0.000000e+00    0.00000000
bigcom222        0.000000e+00    0.00000000
bigcom223        0.000000e+00    0.00000000
bigcom226        0.000000e+00    0.00000000
bigcom227        0.000000e+00    0.00000000
bigcom229        0.000000e+00    0.00000000
bigcom233        0.000000e+00    0.00000000
bigcom236        0.000000e+00    0.00000000
bigcom237        0.000000e+00    0.00000000
bigcom246        0.000000e+00    0.00000000
bigcom248        0.000000e+00    0.00000000
bigcom249        0.000000e+00    0.00000000
bigcom250        0.000000e+00    0.00000000
bigcom254        0.000000e+00    0.00000000
bigcom266        0.000000e+00    0.00000000
bigcom269        0.000000e+00    0.00000000
bigcom272        0.000000e+00    0.00000000
bigcom274        0.000000e+00    0.00000000
bigcom281        0.000000e+00    0.00000000
bigcom291        0.000000e+00    0.00000000
bigcom292        0.000000e+00    0.00000000
bigcom295        0.000000e+00    0.00000000
bigcom299        0.000000e+00    0.00000000
bigcom301        0.000000e+00    0.00000000
bigcom306        0.000000e+00    0.00000000
bigcom309        0.000000e+00    0.00000000
bigcom314        0.000000e+00    0.00000000
bigcom321        0.000000e+00    0.00000000
bigcom341        0.000000e+00    0.00000000
bigcom350        0.000000e+00    0.00000000
bigcom353        0.000000e+00    0.00000000
bigcom359        0.000000e+00    0.00000000
bigcom363        0.000000e+00    0.00000000
bigcom365        0.000000e+00    0.00000000
bigcom385        0.000000e+00    0.00000000
bigcom386        0.000000e+00    0.00000000
bigcom408        0.000000e+00    0.00000000
bigcom412        4.572437e-04    1.56002972
bigcom480        0.000000e+00    0.00000000
spin_vertex      1.905777e-04    0.46760974
membership_s1    1.127516e-04    0.03235501
membership_s3    0.000000e+00    0.00000000
membership_s4    0.000000e+00    0.00000000
membership_s5    2.227715e-05    0.03948951
membership_s6    0.000000e+00    0.00000000
membership_s7   -1.108189e-05    0.02405783
membership_s8    0.000000e+00    0.00000000
membership_s9    0.000000e+00    0.00000000
membership_s11   0.000000e+00    0.00000000
membership_s12   0.000000e+00    0.00000000
membership_s14   0.000000e+00    0.00000000
membership_s15  -4.406845e-05    0.13253303
membership_s16   0.000000e+00    0.00000000
membership_s17   0.000000e+00    0.00000000
membership_s18   0.000000e+00    0.00000000
membership_s20   0.000000e+00    0.00000000
membership_s21   0.000000e+00    0.00000000
membership_s22   0.000000e+00    0.00000000
membership_s24   0.000000e+00    0.00000000
membership_s25   0.000000e+00    0.00000000
membership_s26   0.000000e+00    0.00000000
membership_s27   0.000000e+00    0.00000000
membership_s28   0.000000e+00    0.00000000
membership_s30   1.186240e-05    0.03122222
membership_s31   0.000000e+00    0.00000000
membership_s32   6.979123e-05    0.08315831
membership_s33   0.000000e+00    0.00000000
membership_s36   0.000000e+00    0.00000000
membership_s37   0.000000e+00    0.00000000
V1               4.343461e-04    0.33984362
V2               1.090943e-03    0.72128927
pdi             -2.449787e-05    0.03571851
adhesion         1.006555e-02    0.52459588
cohesion         9.215829e-03    0.71843876
inner            5.908010e-04    0.32724348
outer            8.112660e-04    0.61887156
ioratio          6.471020e-04    0.29005395
comsize          1.358333e-03    0.45828432
[1] "Dataset: med_CT Model GLM, run: 3 of 10 2015-06-22 18:26:07"
[1] "glmnet variable coefficients"
                    [,1]          [,2]
(Intercept)     -4.91049 -9.261547e+02
graph0           0.00000 -1.148321e-02
graph1           0.00000 -2.451834e-05
graph2           0.00000  3.391249e-02
graph3           0.00000 -2.624425e-05
graph4           0.00000 -8.988415e-07
graph5           0.00000 -2.744376e-03
graph6           0.00000  2.067701e-04
graph7           0.00000 -5.747861e-04
graph8           0.00000 -1.481210e-02
graph9           0.00000  0.000000e+00
graph10          0.00000  3.278458e-10
graph11          0.00000 -2.518123e-09
graph12          0.00000  0.000000e+00
graph13          0.00000  0.000000e+00
graph14          0.00000  9.301326e-09
graph15          0.00000 -6.506482e-05
graph16          0.00000 -3.450318e-09
graph17          0.00000  0.000000e+00
graph18          0.00000  4.841283e-05
graph19          0.00000  0.000000e+00
graph20          0.00000  0.000000e+00
graph21          0.00000  0.000000e+00
graph22          0.00000 -1.467284e-04
graph23          0.00000 -5.022578e-05
graph24          0.00000  2.440229e-05
graph25          0.00000  4.524352e-04
graph26          0.00000  0.000000e+00
graph27          0.00000 -1.292071e-03
graph28          0.00000  0.000000e+00
graph29          0.00000 -1.514566e-02
orbit0           0.00000 -2.608105e-02
orbit1           0.00000 -7.014742e-05
orbit2           0.00000 -3.723879e-06
orbit3           0.00000  2.935221e-02
orbit4           0.00000 -6.452790e-05
orbit5           0.00000  0.000000e+00
orbit6           0.00000 -7.587037e-07
orbit7           0.00000  8.787603e-06
orbit8           0.00000 -2.369390e-03
orbit9           0.00000  1.379140e-03
orbit10          0.00000  7.940044e-05
orbit11          0.00000  2.826996e-03
orbit12          0.00000  0.000000e+00
orbit13          0.00000 -2.550068e-02
orbit14          0.00000 -9.723903e-03
orbit15          0.00000 -7.852940e-07
orbit16          0.00000  2.868727e-06
orbit17          0.00000  1.130715e-06
orbit18          0.00000  3.540361e-08
orbit19          0.00000 -1.457446e-08
orbit20          0.00000  2.428597e-07
orbit21          0.00000 -3.772024e-06
orbit22          0.00000 -2.723536e-09
orbit23          0.00000 -1.352966e-04
orbit24          0.00000  3.445423e-09
orbit25          0.00000 -2.193661e-07
orbit26          0.00000 -5.787630e-06
orbit27          0.00000  3.394856e-05
orbit28          0.00000 -1.250258e-05
orbit29          0.00000 -4.566705e-06
orbit30          0.00000 -1.958746e-05
orbit31          0.00000  3.741170e-07
orbit32          0.00000 -2.749655e-08
orbit33          0.00000 -1.103019e-04
orbit34          0.00000 -3.815090e-05
orbit35          0.00000  9.863891e-06
orbit36          0.00000  7.877656e-06
orbit37          0.00000 -4.975860e-06
orbit38          0.00000  2.266004e-04
orbit39          0.00000 -4.329252e-05
orbit40          0.00000  5.183623e-06
orbit41          0.00000 -4.813184e-05
orbit42          0.00000 -1.427879e-03
orbit43          0.00000  4.648674e-05
orbit44          0.00000 -1.590583e-03
orbit45          0.00000 -1.216572e-05
orbit46          0.00000  2.719425e-05
orbit47          0.00000 -2.161973e-05
orbit48          0.00000 -1.417930e-05
orbit49          0.00000  0.000000e+00
orbit50          0.00000 -4.014804e-05
orbit51          0.00000  1.069734e-05
orbit52          0.00000 -2.132314e-04
orbit53          0.00000  3.747766e-04
orbit54          0.00000 -1.476265e-04
orbit55          0.00000 -2.634632e-04
orbit56          0.00000 -2.129121e-04
orbit57          0.00000  0.000000e+00
orbit58          0.00000  2.521525e-03
orbit59          0.00000  5.275582e-05
orbit60          0.00000  0.000000e+00
orbit61          0.00000 -1.065277e-03
orbit62          0.00000  1.343958e-04
orbit63          0.00000  2.074299e-03
orbit64          0.00000  2.359879e-03
orbit65          0.00000  1.285568e-03
orbit66          0.00000 -6.397039e-04
orbit67          0.00000  1.659535e-02
orbit68          0.00000 -2.799475e-03
orbit69          0.00000  2.664941e-02
orbit70          0.00000  1.997181e-03
orbit71          0.00000 -1.620711e-02
orbit72          0.00000 -1.454239e-02
AP               0.00000  1.035883e+00
bet              0.00000  3.335873e-05
ecc              0.00000  5.069790e-01
eccrad           0.00000  2.999932e+00
close            0.00000 -1.390599e+01
constraint       0.00000 -4.645175e+00
coreness         0.00000 -8.892413e-02
knn              0.00000  9.093998e-03
hubscore         0.00000  4.800199e+00
pagerank         0.00000 -1.493209e+01
trans            0.00000 -4.615723e-01
evcent           0.00000 -2.393176e+01
first            0.00000 -8.879932e-03
upto_second      0.00000 -1.150632e-04
upto_third       0.00000 -1.510227e-06
upto_fourth      0.00000  2.198520e-03
upto_fifth       0.00000  1.653330e-02
upto_sixth       0.00000  4.524851e-02
second           0.00000 -8.467274e-05
third            0.00000 -3.536601e-06
fourth           0.00000  3.527002e-04
fifth            0.00000 -2.383445e-03
sixth            0.00000 -2.085527e-02
ratio1           0.00000 -9.650744e-05
ratio2           0.00000  8.440441e-02
ratio3           0.00000 -1.432364e-01
ratio4           0.00000  1.076899e+01
ratio5           0.00000  2.700014e+01
ratio6           0.00000 -1.530474e-02
selfinter        0.00000  9.710367e-01
walktrap_vertex  0.00000  3.911460e-01
bigcom1          0.00000 -1.661856e+00
bigcom2          0.00000  0.000000e+00
bigcom3          0.00000  1.322603e+00
bigcom4          0.00000 -1.764742e-01
bigcom6          0.00000 -8.603578e-02
bigcom8          0.00000 -3.102725e+00
bigcom9          0.00000 -4.920699e-01
bigcom11         0.00000 -1.533923e+00
bigcom13         0.00000 -6.838115e-01
bigcom15         0.00000 -1.350189e+00
bigcom16         0.00000 -2.098829e+00
bigcom21         0.00000 -1.885101e+00
bigcom22         0.00000 -2.248806e+00
bigcom24         0.00000 -6.628227e-01
bigcom26         0.00000 -1.378077e+00
bigcom28         0.00000  1.509421e+00
bigcom30         0.00000 -2.889275e+00
bigcom31         0.00000  0.000000e+00
bigcom32         0.00000  4.664047e+00
bigcom33         0.00000 -6.355163e-01
bigcom34         0.00000  0.000000e+00
bigcom36         0.00000 -9.919028e-01
bigcom37         0.00000 -5.988386e-01
bigcom38         0.00000 -9.502770e-01
bigcom39         0.00000 -6.873138e-01
bigcom40         0.00000  4.457435e-02
bigcom43         0.00000  0.000000e+00
bigcom44         0.00000  0.000000e+00
bigcom46         0.00000 -1.013956e+00
bigcom47         0.00000 -1.331722e-02
bigcom49         0.00000 -1.026385e+00
bigcom50         0.00000 -9.597250e-01
bigcom51         0.00000 -1.492724e+00
bigcom52         0.00000 -1.738943e+00
bigcom54         0.00000  0.000000e+00
bigcom56         0.00000 -1.706214e+00
bigcom62         0.00000 -4.995620e-01
bigcom66         0.00000  0.000000e+00
bigcom68         0.00000  0.000000e+00
bigcom69         0.00000  0.000000e+00
bigcom71         0.00000  0.000000e+00
bigcom72         0.00000  0.000000e+00
bigcom73         0.00000 -8.705055e-01
bigcom74         0.00000 -7.281406e-01
bigcom75         0.00000  0.000000e+00
bigcom76         0.00000 -1.863661e-03
bigcom77         0.00000 -9.871667e-01
bigcom79         0.00000 -8.692560e-01
bigcom80         0.00000 -1.437252e-02
bigcom82         0.00000 -1.313491e+00
bigcom83         0.00000 -6.249219e-01
bigcom84         0.00000 -1.283319e+00
bigcom85         0.00000 -7.796920e-01
bigcom87         0.00000 -2.298977e-01
bigcom89         0.00000  0.000000e+00
bigcom91         0.00000 -1.209193e+00
bigcom92         0.00000  0.000000e+00
bigcom93         0.00000  0.000000e+00
bigcom96         0.00000 -9.810665e-01
bigcom97         0.00000 -1.327437e+00
bigcom98         0.00000 -2.238426e+00
bigcom99         0.00000  0.000000e+00
bigcom101        0.00000 -3.886923e-01
bigcom104        0.00000 -1.911287e+00
bigcom106        0.00000 -1.602433e+00
bigcom109        0.00000 -7.245808e-01
bigcom113        0.00000 -1.650205e+00
bigcom116        0.00000 -8.399076e-01
bigcom120        0.00000  0.000000e+00
bigcom123        0.00000 -1.252082e-02
bigcom126        0.00000  0.000000e+00
bigcom127        0.00000 -1.215876e+00
bigcom137        0.00000 -1.514056e+00
bigcom139        0.00000 -1.222260e+00
bigcom140        0.00000  0.000000e+00
bigcom143        0.00000  0.000000e+00
bigcom145        0.00000  0.000000e+00
bigcom146        0.00000 -5.381929e-02
bigcom147        0.00000  3.523223e+00
bigcom149        0.00000 -9.702018e-01
bigcom153        0.00000  0.000000e+00
bigcom154        0.00000  0.000000e+00
bigcom156        0.00000 -8.993109e-01
bigcom157        0.00000  0.000000e+00
bigcom158        0.00000  0.000000e+00
bigcom160        0.00000 -1.984616e-01
bigcom161        0.00000 -8.012050e-01
bigcom162        0.00000 -6.254670e-01
bigcom164        0.00000 -1.140319e+00
bigcom166        0.00000 -9.951599e-01
bigcom167        0.00000 -1.156235e+00
bigcom171        0.00000 -1.107004e+00
bigcom173        0.00000  0.000000e+00
bigcom175        0.00000 -8.460477e-01
bigcom176        0.00000 -4.342423e-01
bigcom177        0.00000 -8.989818e-02
bigcom178        0.00000 -1.566922e+00
bigcom180        0.00000  4.714626e+00
bigcom181        0.00000 -1.459894e-02
bigcom184        0.00000 -9.272020e-01
bigcom186        0.00000 -5.956529e-01
bigcom187        0.00000 -2.097298e+00
bigcom189        0.00000  0.000000e+00
bigcom194        0.00000 -3.653901e-01
bigcom195        0.00000 -6.441119e-01
bigcom196        0.00000 -2.283146e+00
bigcom204        0.00000  0.000000e+00
bigcom205        0.00000 -1.348169e+00
bigcom212        0.00000 -4.967577e-01
bigcom214        0.00000  0.000000e+00
bigcom222        0.00000  0.000000e+00
bigcom223        0.00000 -1.251778e-01
bigcom226        0.00000 -4.970767e-01
bigcom227        0.00000  0.000000e+00
bigcom229        0.00000  0.000000e+00
bigcom233        0.00000  0.000000e+00
bigcom236        0.00000 -2.877826e-02
bigcom237        0.00000 -1.526989e+00
bigcom246        0.00000 -2.885305e-01
bigcom248        0.00000 -1.322390e+00
bigcom249        0.00000  0.000000e+00
bigcom250        0.00000  0.000000e+00
bigcom254        0.00000 -4.940605e-01
bigcom266        0.00000 -6.168818e-01
bigcom269        0.00000  0.000000e+00
bigcom272        0.00000  0.000000e+00
bigcom274        0.00000 -2.059741e-02
bigcom281        0.00000  0.000000e+00
bigcom291        0.00000  0.000000e+00
bigcom292        0.00000 -1.168569e+00
bigcom295        0.00000 -3.528886e-01
bigcom299        0.00000 -1.038637e+00
bigcom301        0.00000 -4.405015e-03
bigcom306        0.00000  0.000000e+00
bigcom309        0.00000  0.000000e+00
bigcom314        0.00000 -1.639653e-01
bigcom321        0.00000 -3.972010e-01
bigcom341        0.00000  0.000000e+00
bigcom350        0.00000  0.000000e+00
bigcom353        0.00000  0.000000e+00
bigcom359        0.00000 -1.518199e+00
bigcom363        0.00000  0.000000e+00
bigcom365        0.00000 -2.706236e-01
bigcom385        0.00000 -7.388349e-01
bigcom386        0.00000  0.000000e+00
bigcom408        0.00000 -9.310032e-01
bigcom412        0.00000  9.412755e+00
bigcom480        0.00000  0.000000e+00
spin_vertex      0.00000 -1.272369e+00
membership_s1    0.00000  0.000000e+00
membership_s3    0.00000  0.000000e+00
membership_s4    0.00000  2.498651e-01
membership_s5    0.00000  3.144198e-01
membership_s6    0.00000 -1.398337e+00
membership_s7    0.00000  5.366039e-01
membership_s8    0.00000 -5.828568e-01
membership_s9    0.00000  0.000000e+00
membership_s11   0.00000  0.000000e+00
membership_s12   0.00000 -2.430544e-02
membership_s14   0.00000 -1.463654e-03
membership_s15   0.00000  1.676606e+00
membership_s16   0.00000  0.000000e+00
membership_s17   0.00000 -7.773430e-01
membership_s18   0.00000 -6.289667e-01
membership_s20   0.00000  0.000000e+00
membership_s21   0.00000 -8.081123e-01
membership_s22   0.00000 -2.702900e-01
membership_s24   0.00000 -8.740627e-01
membership_s25   0.00000 -2.676988e-01
membership_s26   0.00000  0.000000e+00
membership_s27   0.00000 -1.547468e+00
membership_s28   0.00000  0.000000e+00
membership_s30   0.00000  1.881090e-01
membership_s31   0.00000 -1.839451e+00
membership_s32   0.00000  1.611614e+00
membership_s33   0.00000  0.000000e+00
membership_s36   0.00000 -6.839455e-01
membership_s37   0.00000 -7.772967e-01
V1               0.00000 -1.371003e+01
V2               0.00000  4.084404e+00
pdi              0.00000 -1.057414e+04
adhesion         0.00000 -7.709391e-04
cohesion         0.00000  9.064682e-04
inner            0.00000  4.836436e-05
outer            0.00000  7.918050e-04
ioratio          0.00000  1.546152e+01
comsize          0.00000  1.607413e-03
[1] "Dataset: med_CT Model GBM, run: 4 of 10 2015-06-22 18:31:06"
Iter   TrainDeviance   ValidDeviance   StepSize   Improve
     1        0.0956            -nan     0.0100    0.0001
     2        0.0931            -nan     0.0100    0.0002
     3        0.0911            -nan     0.0100    0.0005
     4        0.0893            -nan     0.0100    0.0003
     5        0.0882            -nan     0.0100    0.0000
     6        0.0865            -nan     0.0100    0.0003
     7        0.0850            -nan     0.0100   -0.0001
     8        0.0837            -nan     0.0100   -0.0000
     9        0.0822            -nan     0.0100    0.0001
    10        0.0807            -nan     0.0100    0.0001
    20        0.0704            -nan     0.0100    0.0001
    40        0.0573            -nan     0.0100    0.0000
    60        0.0492            -nan     0.0100    0.0000
    80        0.0429            -nan     0.0100    0.0000
    98        0.0380            -nan     0.0100   -0.0000

[1] "GBM variable coefficients"
                            var    rel.inf
orbit65                 orbit65 8.62523516
ratio5                   ratio5 5.36288340
outer                     outer 5.03003749
V1                           V1 4.38761904
comsize                 comsize 3.37903198
orbit62                 orbit62 3.22489255
pagerank               pagerank 3.01133376
bigcom28               bigcom28 2.62550514
spin_vertex         spin_vertex 2.35552722
V2                           V2 2.04971981
orbit51                 orbit51 2.04882775
adhesion               adhesion 1.87586232
bet                         bet 1.87555463
knn                         knn 1.80296883
graph20                 graph20 1.80292955
graph22                 graph22 1.78243656
orbit18                 orbit18 1.76201972
selfinter             selfinter 1.70059432
walktrap_vertex walktrap_vertex 1.58539027
trans                     trans 1.57479422
orbit44                 orbit44 1.55400573
cohesion               cohesion 1.53667771
orbit63                 orbit63 1.31952851
orbit56                 orbit56 1.22200804
ratio2                   ratio2 1.20886665
orbit52                 orbit52 1.14362334
graph18                 graph18 1.08930079
orbit32                 orbit32 1.08137462
inner                     inner 0.96109656
sixth                     sixth 0.86770740
orbit17                 orbit17 0.80923673
orbit38                 orbit38 0.80423937
orbit25                 orbit25 0.80083297
upto_fifth           upto_fifth 0.78658406
graph25                 graph25 0.72789890
orbit45                 orbit45 0.72441783
orbit64                 orbit64 0.72254735
ratio1                   ratio1 0.70312776
graph2                   graph2 0.66929368
orbit30                 orbit30 0.65586877
orbit11                 orbit11 0.63353035
graph23                 graph23 0.63068986
third                     third 0.61786865
graph8                   graph8 0.60473362
orbit24                 orbit24 0.59181083
graph15                 graph15 0.58086615
orbit46                 orbit46 0.55374378
orbit13                 orbit13 0.49265365
bigcom3                 bigcom3 0.49118143
graph28                 graph28 0.48164957
orbit50                 orbit50 0.47916460
orbit20                 orbit20 0.47613454
orbit49                 orbit49 0.47566747
graph21                 graph21 0.46551531
orbit66                 orbit66 0.43480651
orbit40                 orbit40 0.43192410
ratio4                   ratio4 0.43191304
orbit61                 orbit61 0.42733462
orbit12                 orbit12 0.42573266
orbit28                 orbit28 0.41833607
membership_s15   membership_s15 0.41705693
graph17                 graph17 0.39337220
orbit15                 orbit15 0.36733298
orbit67                 orbit67 0.36721542
orbit5                   orbit5 0.36543996
orbit9                   orbit9 0.36334902
orbit47                 orbit47 0.36216814
orbit55                 orbit55 0.31731290
constraint           constraint 0.31191273
orbit2                   orbit2 0.31164277
ioratio                 ioratio 0.31076931
graph11                 graph11 0.31006093
graph5                   graph5 0.30609118
graph7                   graph7 0.28184840
graph13                 graph13 0.28064604
orbit70                 orbit70 0.28022341
graph4                   graph4 0.27853357
orbit21                 orbit21 0.26478042
orbit41                 orbit41 0.26190799
orbit36                 orbit36 0.26055326
graph27                 graph27 0.26006903
graph12                 graph12 0.26000700
bigcom147             bigcom147 0.25776979
graph16                 graph16 0.24590591
fifth                     fifth 0.21210963
orbit53                 orbit53 0.21087908
orbit26                 orbit26 0.20929717
graph3                   graph3 0.20584877
orbit4                   orbit4 0.20518257
membership_s30   membership_s30 0.18451705
orbit69                 orbit69 0.18291124
ratio6                   ratio6 0.17971440
close                     close 0.17764096
graph26                 graph26 0.16661903
orbit71                 orbit71 0.16590466
orbit16                 orbit16 0.15759727
orbit23                 orbit23 0.15517882
orbit7                   orbit7 0.15400842
orbit1                   orbit1 0.15003654
orbit19                 orbit19 0.14780438
membership_s32   membership_s32 0.14717015
second                   second 0.14181129
orbit10                 orbit10 0.13697862
graph10                 graph10 0.13291555
ecc                         ecc 0.12847610
orbit54                 orbit54 0.12844194
hubscore               hubscore 0.11871530
graph29                 graph29 0.11240121
orbit27                 orbit27 0.10653141
graph6                   graph6 0.10527775
orbit59                 orbit59 0.10391708
orbit37                 orbit37 0.09873042
upto_second         upto_second 0.09777394
orbit39                 orbit39 0.07948690
orbit33                 orbit33 0.07838251
orbit58                 orbit58 0.06936961
graph14                 graph14 0.05775201
orbit29                 orbit29 0.05506959
orbit68                 orbit68 0.04871614
upto_fourth         upto_fourth 0.04758469
orbit57                 orbit57 0.03440888
bigcom8                 bigcom8 0.02828812
bigcom40               bigcom40 0.02713360
upto_sixth           upto_sixth 0.02639664
coreness               coreness 0.02312352
bigcom167             bigcom167 0.02279566
orbit6                   orbit6 0.02260237
membership_s5     membership_s5 0.02202770
graph1                   graph1 0.02126236
upto_third           upto_third 0.01859913
orbit31                 orbit31 0.01637913
graph19                 graph19 0.01526620
orbit60                 orbit60 0.01423216
graph24                 graph24 0.01410568
graph0                   graph0 0.00000000
graph9                   graph9 0.00000000
orbit0                   orbit0 0.00000000
orbit3                   orbit3 0.00000000
orbit8                   orbit8 0.00000000
orbit14                 orbit14 0.00000000
orbit22                 orbit22 0.00000000
orbit34                 orbit34 0.00000000
orbit35                 orbit35 0.00000000
orbit42                 orbit42 0.00000000
orbit43                 orbit43 0.00000000
orbit48                 orbit48 0.00000000
orbit72                 orbit72 0.00000000
AP                           AP 0.00000000
eccrad                   eccrad 0.00000000
evcent                   evcent 0.00000000
first                     first 0.00000000
fourth                   fourth 0.00000000
ratio3                   ratio3 0.00000000
bigcom1                 bigcom1 0.00000000
bigcom2                 bigcom2 0.00000000
bigcom4                 bigcom4 0.00000000
bigcom6                 bigcom6 0.00000000
bigcom9                 bigcom9 0.00000000
bigcom11               bigcom11 0.00000000
bigcom13               bigcom13 0.00000000
bigcom15               bigcom15 0.00000000
bigcom16               bigcom16 0.00000000
bigcom21               bigcom21 0.00000000
bigcom22               bigcom22 0.00000000
bigcom24               bigcom24 0.00000000
bigcom26               bigcom26 0.00000000
bigcom30               bigcom30 0.00000000
bigcom31               bigcom31 0.00000000
bigcom32               bigcom32 0.00000000
bigcom33               bigcom33 0.00000000
bigcom34               bigcom34 0.00000000
bigcom36               bigcom36 0.00000000
bigcom37               bigcom37 0.00000000
bigcom38               bigcom38 0.00000000
bigcom39               bigcom39 0.00000000
bigcom43               bigcom43 0.00000000
bigcom44               bigcom44 0.00000000
bigcom46               bigcom46 0.00000000
bigcom47               bigcom47 0.00000000
bigcom49               bigcom49 0.00000000
bigcom50               bigcom50 0.00000000
bigcom51               bigcom51 0.00000000
bigcom52               bigcom52 0.00000000
bigcom54               bigcom54 0.00000000
bigcom56               bigcom56 0.00000000
bigcom62               bigcom62 0.00000000
bigcom66               bigcom66 0.00000000
bigcom68               bigcom68 0.00000000
bigcom69               bigcom69 0.00000000
bigcom71               bigcom71 0.00000000
bigcom72               bigcom72 0.00000000
bigcom73               bigcom73 0.00000000
bigcom74               bigcom74 0.00000000
bigcom75               bigcom75 0.00000000
bigcom76               bigcom76 0.00000000
bigcom77               bigcom77 0.00000000
bigcom79               bigcom79 0.00000000
bigcom80               bigcom80 0.00000000
bigcom82               bigcom82 0.00000000
bigcom83               bigcom83 0.00000000
bigcom84               bigcom84 0.00000000
bigcom85               bigcom85 0.00000000
bigcom87               bigcom87 0.00000000
bigcom89               bigcom89 0.00000000
bigcom91               bigcom91 0.00000000
bigcom92               bigcom92 0.00000000
bigcom93               bigcom93 0.00000000
bigcom96               bigcom96 0.00000000
bigcom97               bigcom97 0.00000000
bigcom98               bigcom98 0.00000000
bigcom99               bigcom99 0.00000000
bigcom101             bigcom101 0.00000000
bigcom104             bigcom104 0.00000000
bigcom106             bigcom106 0.00000000
bigcom109             bigcom109 0.00000000
bigcom113             bigcom113 0.00000000
bigcom116             bigcom116 0.00000000
bigcom120             bigcom120 0.00000000
bigcom123             bigcom123 0.00000000
bigcom126             bigcom126 0.00000000
bigcom127             bigcom127 0.00000000
bigcom137             bigcom137 0.00000000
bigcom139             bigcom139 0.00000000
bigcom140             bigcom140 0.00000000
bigcom143             bigcom143 0.00000000
bigcom145             bigcom145 0.00000000
bigcom146             bigcom146 0.00000000
bigcom149             bigcom149 0.00000000
bigcom153             bigcom153 0.00000000
bigcom154             bigcom154 0.00000000
bigcom156             bigcom156 0.00000000
bigcom157             bigcom157 0.00000000
bigcom158             bigcom158 0.00000000
bigcom160             bigcom160 0.00000000
bigcom161             bigcom161 0.00000000
bigcom162             bigcom162 0.00000000
bigcom164             bigcom164 0.00000000
bigcom166             bigcom166 0.00000000
bigcom171             bigcom171 0.00000000
bigcom173             bigcom173 0.00000000
bigcom175             bigcom175 0.00000000
bigcom176             bigcom176 0.00000000
bigcom177             bigcom177 0.00000000
bigcom178             bigcom178 0.00000000
bigcom180             bigcom180 0.00000000
bigcom181             bigcom181 0.00000000
bigcom184             bigcom184 0.00000000
bigcom186             bigcom186 0.00000000
bigcom187             bigcom187 0.00000000
bigcom189             bigcom189 0.00000000
bigcom194             bigcom194 0.00000000
bigcom195             bigcom195 0.00000000
bigcom196             bigcom196 0.00000000
bigcom204             bigcom204 0.00000000
bigcom205             bigcom205 0.00000000
bigcom212             bigcom212 0.00000000
bigcom214             bigcom214 0.00000000
bigcom222             bigcom222 0.00000000
bigcom223             bigcom223 0.00000000
bigcom226             bigcom226 0.00000000
bigcom227             bigcom227 0.00000000
bigcom229             bigcom229 0.00000000
bigcom233             bigcom233 0.00000000
bigcom236             bigcom236 0.00000000
bigcom237             bigcom237 0.00000000
bigcom246             bigcom246 0.00000000
bigcom248             bigcom248 0.00000000
bigcom249             bigcom249 0.00000000
bigcom250             bigcom250 0.00000000
bigcom254             bigcom254 0.00000000
bigcom266             bigcom266 0.00000000
bigcom269             bigcom269 0.00000000
bigcom272             bigcom272 0.00000000
bigcom274             bigcom274 0.00000000
bigcom281             bigcom281 0.00000000
bigcom291             bigcom291 0.00000000
bigcom292             bigcom292 0.00000000
bigcom295             bigcom295 0.00000000
bigcom299             bigcom299 0.00000000
bigcom301             bigcom301 0.00000000
bigcom306             bigcom306 0.00000000
bigcom309             bigcom309 0.00000000
bigcom314             bigcom314 0.00000000
bigcom321             bigcom321 0.00000000
bigcom341             bigcom341 0.00000000
bigcom350             bigcom350 0.00000000
bigcom353             bigcom353 0.00000000
bigcom359             bigcom359 0.00000000
bigcom363             bigcom363 0.00000000
bigcom365             bigcom365 0.00000000
bigcom385             bigcom385 0.00000000
bigcom386             bigcom386 0.00000000
bigcom408             bigcom408 0.00000000
bigcom412             bigcom412 0.00000000
bigcom480             bigcom480 0.00000000
membership_s1     membership_s1 0.00000000
membership_s3     membership_s3 0.00000000
membership_s4     membership_s4 0.00000000
membership_s6     membership_s6 0.00000000
membership_s7     membership_s7 0.00000000
membership_s8     membership_s8 0.00000000
membership_s9     membership_s9 0.00000000
membership_s11   membership_s11 0.00000000
membership_s12   membership_s12 0.00000000
membership_s14   membership_s14 0.00000000
membership_s16   membership_s16 0.00000000
membership_s17   membership_s17 0.00000000
membership_s18   membership_s18 0.00000000
membership_s20   membership_s20 0.00000000
membership_s21   membership_s21 0.00000000
membership_s22   membership_s22 0.00000000
membership_s24   membership_s24 0.00000000
membership_s25   membership_s25 0.00000000
membership_s26   membership_s26 0.00000000
membership_s27   membership_s27 0.00000000
membership_s28   membership_s28 0.00000000
membership_s31   membership_s31 0.00000000
membership_s33   membership_s33 0.00000000
membership_s36   membership_s36 0.00000000
membership_s37   membership_s37 0.00000000
pdi                         pdi 0.00000000
[1] "Dataset: med_CT Model RF, run: 4 of 10 2015-06-22 18:31:56"
     |      Out-of-bag   |
Tree |      MSE  %Var(y) |
   1 |  0.01568   188.19 |
   2 |  0.01479   177.51 |
   3 |  0.01238   148.56 |
   4 |  0.01204   144.46 |
   5 |  0.01125   135.04 |
   6 |  0.01039   124.67 |
   7 |  0.01038   124.55 |
   8 |  0.01047   125.66 |
   9 |  0.01038   124.62 |
  10 | 0.009714   116.61 |
  11 | 0.009639   115.70 |
  12 | 0.009601   115.25 |
  13 | 0.009618   115.44 |
  14 | 0.009583   115.02 |
  15 | 0.009578   114.97 |
  16 | 0.009328   111.97 |
  17 |  0.00934   112.11 |
  18 | 0.009339   112.10 |
  19 | 0.009164   110.00 |
  20 | 0.009086   109.06 |
  21 | 0.009018   108.25 |
  22 | 0.008979   107.78 |
  23 | 0.008981   107.80 |
  24 |  0.00897   107.68 |
  25 | 0.008917   107.04 |
  26 |  0.00891   106.95 |
  27 | 0.008953   107.47 |
  28 | 0.008821   105.88 |
  29 | 0.008767   105.23 |
  30 | 0.008739   104.90 |
  31 | 0.008742   104.93 |
  32 | 0.008742   104.93 |
  33 | 0.008754   105.07 |
  34 | 0.008803   105.67 |
  35 | 0.008802   105.66 |
  36 | 0.008815   105.81 |
  37 |  0.00885   106.23 |
  38 | 0.008818   105.84 |
  39 | 0.008782   105.42 |
  40 | 0.008755   105.09 |
  41 | 0.008719   104.66 |
  42 | 0.008709   104.53 |
  43 | 0.008684   104.24 |
  44 | 0.008681   104.20 |
  45 | 0.008654   103.88 |
  46 |  0.00865   103.83 |
  47 | 0.008645   103.77 |
  48 | 0.008597   103.20 |
  49 | 0.008587   103.07 |
  50 | 0.008542   102.54 |
  51 |  0.00851   102.15 |
  52 | 0.008502   102.05 |
  53 | 0.008516   102.22 |
  54 | 0.008543   102.54 |
  55 | 0.008523   102.31 |
  56 | 0.008504   102.07 |
  57 |  0.00851   102.15 |
  58 | 0.008506   102.11 |
  59 | 0.008519   102.26 |
  60 | 0.008534   102.44 |
  61 | 0.008554   102.68 |
  62 | 0.008566   102.83 |
  63 | 0.008576   102.95 |
  64 | 0.008585   103.05 |
  65 | 0.008572   102.89 |
  66 | 0.008561   102.76 |
  67 | 0.008548   102.61 |
  68 | 0.008543   102.55 |
  69 | 0.008546   102.58 |
  70 | 0.008549   102.62 |
  71 | 0.008537   102.47 |
  72 | 0.008533   102.42 |
  73 | 0.008532   102.42 |
  74 | 0.008539   102.50 |
  75 | 0.008532   102.41 |
  76 | 0.008506   102.10 |
  77 | 0.008501   102.04 |
  78 | 0.008497   101.99 |
  79 | 0.008483   101.83 |
  80 | 0.008488   101.89 |
  81 | 0.008479   101.78 |
  82 | 0.008481   101.80 |
  83 | 0.008467   101.63 |
  84 | 0.008464   101.59 |
  85 | 0.008462   101.58 |
  86 | 0.008461   101.56 |
  87 | 0.008452   101.45 |
  88 |  0.00845   101.43 |
  89 | 0.008445   101.37 |
  90 | 0.008445   101.36 |
  91 | 0.008435   101.25 |
  92 | 0.008417   101.03 |
  93 | 0.008423   101.11 |
  94 | 0.008413   100.98 |
  95 | 0.008421   101.08 |
  96 | 0.008425   101.13 |
  97 | 0.008438   101.29 |
  98 | 0.008429   101.18 |
  99 | 0.008426   101.14 |
 100 | 0.008429   101.18 |
[1] "Random Forest variable coefficients"
                      %IncMSE IncNodePurity
graph0           2.926700e-05   0.017807018
graph1           7.520942e-04   0.197940464
graph2           1.442028e-03   0.188919573
graph3           4.777599e-04   0.085654424
graph4           4.263242e-04   0.123117455
graph5           9.651990e-04   0.123619734
graph6           1.458048e-03   0.084323315
graph7           8.967998e-04   0.245621127
graph8           1.788076e-04   0.047105476
graph9           7.639113e-05   0.116130194
graph10          1.143390e-03   0.225491508
graph11          1.544647e-03   0.121085203
graph12          3.360694e-04   0.087269619
graph13          1.744365e-03   0.126090872
graph14          9.368391e-04   0.182856285
graph15          2.601597e-03   0.250467926
graph16          2.085876e-03   0.128356155
graph17          3.706174e-04   0.251002851
graph18          5.323371e-04   0.151523597
graph19          2.083810e-03   0.133661518
graph20          2.898852e-03   0.332092516
graph21          1.719679e-03   0.179932400
graph22          1.692123e-03   0.316260576
graph23          4.707744e-03   0.304590278
graph24          1.007999e-03   0.126474508
graph25          1.268133e-03   0.447991152
graph26          8.693564e-04   0.187373427
graph27          3.008058e-04   0.238453981
graph28          3.531675e-03   0.173091502
graph29          7.552401e-05   0.036824424
orbit0           5.865103e-06   0.021818182
orbit1           3.121755e-04   0.149067849
orbit2           1.862815e-04   0.092337170
orbit3           2.292633e-03   0.108277896
orbit4           2.802479e-04   0.153430168
orbit5           2.760257e-04   0.117430869
orbit6           7.582558e-04   0.054163258
orbit7           8.009419e-04   0.320543171
orbit8           3.387092e-03   0.145513355
orbit9           7.628620e-04   0.122628216
orbit10          1.713442e-03   0.295712424
orbit11          1.327453e-03   0.197316363
orbit12          1.563449e-04   0.091884369
orbit13          2.957820e-04   0.072417078
orbit14          1.022714e-03   0.011593436
orbit15          2.169462e-04   0.156751961
orbit16          8.195260e-04   0.298389820
orbit17          8.572542e-04   0.183194742
orbit18          3.460785e-04   0.467015955
orbit19          6.543617e-04   0.064145216
orbit20          1.855157e-03   0.257875815
orbit21          2.593582e-03   0.220843202
orbit22          5.179501e-04   0.105873630
orbit23          7.693177e-04   0.178785485
orbit24          2.411758e-03   0.265726962
orbit25          1.871827e-04   0.142773606
orbit26          3.439497e-04   0.157690043
orbit27          1.539416e-03   0.122814678
orbit28          5.149950e-04   0.177435441
orbit29          2.198767e-03   0.177786978
orbit30          1.068667e-03   0.253385663
orbit31          3.438315e-04   0.039025772
orbit32          1.368849e-03   0.306982861
orbit33          1.637166e-04   0.144384403
orbit34          2.865554e-04   0.113472266
orbit35          1.622028e-03   0.205925897
orbit36          3.729203e-04   0.172063948
orbit37          1.352700e-03   0.106362603
orbit38          2.412608e-03   0.145588267
orbit39          4.119296e-04   0.119664723
orbit40          7.205736e-04   0.236506387
orbit41          3.019495e-04   0.077801243
orbit42          6.334406e-05   0.151318719
orbit43          1.498815e-03   0.181186678
orbit44          2.516461e-04   0.206200461
orbit45          2.442249e-03   0.244650006
orbit46          2.005953e-03   0.270888902
orbit47          6.098091e-04   0.179346345
orbit48          1.734108e-04   0.042884947
orbit49          1.106811e-03   0.368734501
orbit50          9.085492e-04   0.232815370
orbit51          1.789380e-03   0.338426409
orbit52          8.648275e-04   0.200974639
orbit53          4.964151e-04   0.097359013
orbit54          1.302539e-03   0.249153451
orbit55          6.203473e-05   0.073161134
orbit56          8.837019e-03   0.275854884
orbit57          5.253226e-04   0.209278689
orbit58          4.026986e-04   0.054291897
orbit59          1.883176e-03   0.223377359
orbit60          2.355893e-05   0.086618203
orbit61          1.082996e-04   0.198850365
orbit62          4.811157e-03   0.455401657
orbit63          1.134331e-03   0.438506882
orbit64          1.139870e-03   0.356151901
orbit65          4.820886e-03   0.511671173
orbit66          3.713076e-04   0.129802427
orbit67          8.784715e-04   0.153109212
orbit68          8.015294e-04   0.197056365
orbit69          2.453487e-04   0.111102369
orbit70          1.733118e-03   0.106127702
orbit71          9.752452e-04   0.105580344
orbit72          4.699964e-05   0.080824291
AP               7.342700e-06   0.013961903
bet              5.443003e-05   0.398476832
ecc              1.053614e-04   0.029218979
eccrad          -1.766805e-05   0.042418666
close            7.545954e-04   0.123408324
constraint       2.905144e-04   0.094929835
coreness         2.189387e-04   0.125062952
knn              5.903379e-04   0.316286884
hubscore         4.565234e-04   0.208156108
pagerank         3.773972e-04   0.425319170
trans            8.196539e-04   0.312316131
evcent           6.649999e-04   0.142944771
first            1.444942e-04   0.050501784
upto_second      6.567412e-04   0.084990995
upto_third       1.206083e-03   0.122346744
upto_fourth      7.784292e-04   0.083855704
upto_fifth       1.122181e-03   0.228880927
upto_sixth       2.433260e-04   0.070819389
second           3.200534e-04   0.114091153
third            3.344271e-03   0.395879177
fourth           2.409677e-03   0.146376890
fifth            1.973740e-04   0.118929857
sixth            1.794399e-03   0.096046991
ratio1           9.973998e-04   0.179229009
ratio2           3.071152e-03   0.238207551
ratio3           1.919122e-03   0.213839970
ratio4           1.198046e-03   0.282161075
ratio5           2.164745e-03   1.082444873
ratio6           9.416816e-04   0.196794531
selfinter       -2.538335e-05   0.046751708
walktrap_vertex  3.710299e-04   0.431971135
bigcom1          0.000000e+00   0.000000000
bigcom2          0.000000e+00   0.000000000
bigcom3          2.184379e-04   0.143201117
bigcom4         -8.746248e-06   0.043807247
bigcom6          0.000000e+00   0.000000000
bigcom8          4.595251e-05   0.025620396
bigcom9          0.000000e+00   0.000000000
bigcom11         0.000000e+00   0.000000000
bigcom13         0.000000e+00   0.000000000
bigcom15         0.000000e+00   0.000000000
bigcom16         0.000000e+00   0.000000000
bigcom21         0.000000e+00   0.000000000
bigcom22         0.000000e+00   0.000000000
bigcom24         0.000000e+00   0.000000000
bigcom26         0.000000e+00   0.000000000
bigcom28        -4.505169e-05   0.359667170
bigcom30         0.000000e+00   0.000000000
bigcom31         0.000000e+00   0.000000000
bigcom32         1.408185e-05   0.169019583
bigcom33         0.000000e+00   0.000000000
bigcom34         0.000000e+00   0.000000000
bigcom36         0.000000e+00   0.000000000
bigcom37         0.000000e+00   0.000000000
bigcom38         0.000000e+00   0.000000000
bigcom39         0.000000e+00   0.000000000
bigcom40         1.164822e-05   0.004167222
bigcom43         0.000000e+00   0.000000000
bigcom44         0.000000e+00   0.000000000
bigcom46         0.000000e+00   0.000000000
bigcom47         0.000000e+00   0.000000000
bigcom49         0.000000e+00   0.000000000
bigcom50         0.000000e+00   0.000000000
bigcom51         0.000000e+00   0.000000000
bigcom52         0.000000e+00   0.000000000
bigcom54         0.000000e+00   0.000000000
bigcom56         0.000000e+00   0.000000000
bigcom62         0.000000e+00   0.000000000
bigcom66         0.000000e+00   0.000000000
bigcom68         0.000000e+00   0.000000000
bigcom69         0.000000e+00   0.000000000
bigcom71         0.000000e+00   0.000000000
bigcom72         0.000000e+00   0.000000000
bigcom73         0.000000e+00   0.000000000
bigcom74         0.000000e+00   0.000000000
bigcom75         0.000000e+00   0.000000000
bigcom76         0.000000e+00   0.000000000
bigcom77         0.000000e+00   0.000000000
bigcom79         0.000000e+00   0.000000000
bigcom80         0.000000e+00   0.000000000
bigcom82         0.000000e+00   0.000000000
bigcom83         0.000000e+00   0.000000000
bigcom84         0.000000e+00   0.000000000
bigcom85         0.000000e+00   0.000000000
bigcom87         0.000000e+00   0.000000000
bigcom89         0.000000e+00   0.000000000
bigcom91         0.000000e+00   0.000000000
bigcom92         0.000000e+00   0.000000000
bigcom93         0.000000e+00   0.000000000
bigcom96         0.000000e+00   0.000000000
bigcom97         0.000000e+00   0.000000000
bigcom98         0.000000e+00   0.000000000
bigcom99         0.000000e+00   0.000000000
bigcom101        0.000000e+00   0.000000000
bigcom104        0.000000e+00   0.000000000
bigcom106        0.000000e+00   0.000000000
bigcom109        0.000000e+00   0.000000000
bigcom113        0.000000e+00   0.000000000
bigcom116        0.000000e+00   0.000000000
bigcom120        0.000000e+00   0.000000000
bigcom123        0.000000e+00   0.000000000
bigcom126        0.000000e+00   0.000000000
bigcom127        0.000000e+00   0.000000000
bigcom137        0.000000e+00   0.000000000
bigcom139        0.000000e+00   0.000000000
bigcom140        0.000000e+00   0.000000000
bigcom143        0.000000e+00   0.000000000
bigcom145        0.000000e+00   0.000000000
bigcom146        0.000000e+00   0.000000000
bigcom147       -1.218866e-04   0.067321098
bigcom149        0.000000e+00   0.000000000
bigcom153        0.000000e+00   0.000000000
bigcom154        0.000000e+00   0.000000000
bigcom156        0.000000e+00   0.000000000
bigcom157        0.000000e+00   0.000000000
bigcom158        0.000000e+00   0.000000000
bigcom160        0.000000e+00   0.000000000
bigcom161        0.000000e+00   0.000000000
bigcom162        0.000000e+00   0.000000000
bigcom164        0.000000e+00   0.000000000
bigcom166        0.000000e+00   0.000000000
bigcom167        1.082399e-04   0.316442417
bigcom171        0.000000e+00   0.000000000
bigcom173        0.000000e+00   0.000000000
bigcom175        0.000000e+00   0.000000000
bigcom176        0.000000e+00   0.000000000
bigcom177        0.000000e+00   0.000000000
bigcom178        0.000000e+00   0.000000000
bigcom180        0.000000e+00   1.104927814
bigcom181        0.000000e+00   0.000000000
bigcom184        0.000000e+00   0.000000000
bigcom186        0.000000e+00   0.000000000
bigcom187        0.000000e+00   0.000000000
bigcom189        0.000000e+00   0.000000000
bigcom194        0.000000e+00   0.000000000
bigcom195        0.000000e+00   0.000000000
bigcom196        0.000000e+00   0.000000000
bigcom204        0.000000e+00   0.000000000
bigcom205        0.000000e+00   0.000000000
bigcom212        0.000000e+00   0.000000000
bigcom214        0.000000e+00   0.000000000
bigcom222        0.000000e+00   0.000000000
bigcom223        0.000000e+00   0.000000000
bigcom226        0.000000e+00   0.000000000
bigcom227        0.000000e+00   0.000000000
bigcom229        0.000000e+00   0.000000000
bigcom233        0.000000e+00   0.000000000
bigcom236        0.000000e+00   0.000000000
bigcom237        0.000000e+00   0.000000000
bigcom246        0.000000e+00   0.000000000
bigcom248        0.000000e+00   0.000000000
bigcom249        0.000000e+00   0.000000000
bigcom250        0.000000e+00   0.000000000
bigcom254        0.000000e+00   0.000000000
bigcom266        0.000000e+00   0.000000000
bigcom269        0.000000e+00   0.000000000
bigcom272        0.000000e+00   0.000000000
bigcom274        0.000000e+00   0.000000000
bigcom281        0.000000e+00   0.000000000
bigcom291        0.000000e+00   0.000000000
bigcom292        0.000000e+00   0.000000000
bigcom295        0.000000e+00   0.000000000
bigcom299        0.000000e+00   0.000000000
bigcom301        0.000000e+00   0.000000000
bigcom306        0.000000e+00   0.000000000
bigcom309        0.000000e+00   0.000000000
bigcom314        0.000000e+00   0.000000000
bigcom321        0.000000e+00   0.000000000
bigcom341        0.000000e+00   0.000000000
bigcom350        0.000000e+00   0.000000000
bigcom353        0.000000e+00   0.000000000
bigcom359        0.000000e+00   0.000000000
bigcom363        0.000000e+00   0.000000000
bigcom365        0.000000e+00   0.000000000
bigcom385        0.000000e+00   0.000000000
bigcom386        0.000000e+00   0.000000000
bigcom408        0.000000e+00   0.000000000
bigcom412        3.845309e-04   1.595948758
bigcom480        0.000000e+00   0.000000000
spin_vertex      5.829922e-04   0.515394126
membership_s1    1.309652e-04   0.066032641
membership_s3    0.000000e+00   0.000000000
membership_s4    0.000000e+00   0.000000000
membership_s5   -3.010755e-06   0.037731319
membership_s6    0.000000e+00   0.000000000
membership_s7    0.000000e+00   0.000000000
membership_s8    0.000000e+00   0.000000000
membership_s9    0.000000e+00   0.000000000
membership_s11   0.000000e+00   0.000000000
membership_s12   0.000000e+00   0.000000000
membership_s14   0.000000e+00   0.000000000
membership_s15   7.723953e-06   0.049056856
membership_s16   0.000000e+00   0.000000000
membership_s17   0.000000e+00   0.000000000
membership_s18   0.000000e+00   0.000000000
membership_s20   0.000000e+00   0.000000000
membership_s21   0.000000e+00   0.000000000
membership_s22   0.000000e+00   0.000000000
membership_s24   0.000000e+00   0.000000000
membership_s25   0.000000e+00   0.000000000
membership_s26   0.000000e+00   0.000000000
membership_s27   6.523333e-05   0.028609969
membership_s28   0.000000e+00   0.000000000
membership_s30   1.649431e-04   0.019333463
membership_s31   0.000000e+00   0.000000000
membership_s32   3.851486e-05   0.141997863
membership_s33   0.000000e+00   0.000000000
membership_s36  -5.906675e-06   0.008571429
membership_s37   0.000000e+00   0.000000000
V1               2.040553e-03   0.720612308
V2               8.636000e-04   1.013585002
pdi             -6.092572e-06   0.014782454
adhesion         8.709468e-03   0.604994432
cohesion         9.276215e-03   0.645375593
inner            8.141016e-04   0.399667725
outer            4.788105e-04   0.338804635
ioratio          2.157710e-03   0.460504979
comsize          6.692541e-04   0.741974457
[1] "Dataset: med_CT Model GLM, run: 4 of 10 2015-06-22 18:32:53"
[1] "glmnet variable coefficients"
                     [,1]          [,2]
(Intercept)     -4.770902 -1.543409e+03
graph0           0.000000 -1.585584e-02
graph1           0.000000  1.338815e-04
graph2           0.000000  3.029991e-02
graph3           0.000000 -1.246895e-05
graph4           0.000000 -4.962993e-07
graph5           0.000000 -3.215172e-03
graph6           0.000000  1.508040e-04
graph7           0.000000 -1.652031e-04
graph8           0.000000 -1.108884e-02
graph9           0.000000  1.790703e-10
graph10          0.000000  0.000000e+00
graph11          0.000000 -2.540557e-09
graph12          0.000000  3.769649e-08
graph13          0.000000  0.000000e+00
graph14          0.000000  1.261341e-08
graph15          0.000000  2.944251e-07
graph16          0.000000 -3.766884e-07
graph17          0.000000 -2.500017e-06
graph18          0.000000  3.448379e-05
graph19          0.000000  3.034408e-07
graph20          0.000000  4.167255e-09
graph21          0.000000  0.000000e+00
graph22          0.000000 -8.861345e-05
graph23          0.000000  0.000000e+00
graph24          0.000000  1.528384e-06
graph25          0.000000  4.571391e-04
graph26          0.000000  0.000000e+00
graph27          0.000000 -8.674304e-04
graph28          0.000000  6.697211e-07
graph29          0.000000 -1.562666e-02
orbit0           0.000000 -1.479211e-02
orbit1           0.000000  1.296504e-04
orbit2           0.000000  0.000000e+00
orbit3           0.000000  2.906815e-02
orbit4           0.000000 -3.618633e-05
orbit5           0.000000 -2.552706e-06
orbit6           0.000000 -6.215397e-07
orbit7           0.000000  3.360432e-04
orbit8           0.000000 -2.719566e-03
orbit9           0.000000  7.645631e-04
orbit10          0.000000  3.185282e-05
orbit11          0.000000  3.482233e-03
orbit12          0.000000  2.382212e-04
orbit13          0.000000 -1.906901e-02
orbit14          0.000000 -4.929208e-03
orbit15          0.000000 -3.017468e-07
orbit16          0.000000  1.046175e-06
orbit17          0.000000  1.079830e-07
orbit18          0.000000 -6.822851e-09
orbit19          0.000000 -1.325932e-08
orbit20          0.000000  1.922952e-07
orbit21          0.000000  1.816164e-06
orbit22          0.000000 -2.308636e-09
orbit23          0.000000 -3.268495e-04
orbit24          0.000000  8.382074e-07
orbit25          0.000000  2.255598e-12
orbit26          0.000000 -1.339311e-06
orbit27          0.000000  2.609912e-05
orbit28          0.000000 -6.958978e-07
orbit29          0.000000 -3.647564e-06
orbit30          0.000000 -3.896433e-05
orbit31          0.000000  3.935380e-07
orbit32          0.000000 -6.691768e-09
orbit33          0.000000 -2.928151e-04
orbit34          0.000000  8.759320e-06
orbit35          0.000000 -1.322969e-06
orbit36          0.000000  5.101890e-06
orbit37          0.000000 -2.990690e-06
orbit38          0.000000  2.545084e-04
orbit39          0.000000 -2.367582e-05
orbit40          0.000000 -5.683924e-07
orbit41          0.000000 -1.441108e-05
orbit42          0.000000 -9.580182e-04
orbit43          0.000000  4.751836e-05
orbit44          0.000000  1.234925e-03
orbit45          0.000000  5.119088e-07
orbit46          0.000000  3.063331e-05
orbit47          0.000000 -7.740807e-05
orbit48          0.000000  4.552026e-06
orbit49          0.000000  1.812112e-05
orbit50          0.000000 -6.024389e-05
orbit51          0.000000  1.546588e-05
orbit52          0.000000 -4.808804e-05
orbit53          0.000000  2.469861e-04
orbit54          0.000000 -7.271002e-05
orbit55          0.000000 -1.646976e-03
orbit56          0.000000 -1.415573e-04
orbit57          0.000000 -5.298696e-06
orbit58          0.000000  1.021927e-03
orbit59          0.000000 -7.511510e-05
orbit60          0.000000  1.367318e-04
orbit61          0.000000 -2.041504e-03
orbit62          0.000000  3.918739e-04
orbit63          0.000000  1.931818e-03
orbit64          0.000000  9.494302e-04
orbit65          0.000000  1.399478e-03
orbit66          0.000000 -1.060386e-03
orbit67          0.000000  1.575730e-02
orbit68          0.000000 -3.035761e-03
orbit69          0.000000  2.997512e-02
orbit70          0.000000  4.485728e-03
orbit71          0.000000 -1.988004e-02
orbit72          0.000000 -1.532581e-02
AP               0.000000  1.010607e+00
bet              0.000000  2.036126e-05
ecc              0.000000  2.752302e-01
eccrad           0.000000  1.608560e+00
close            0.000000 -6.182981e+00
constraint       0.000000 -9.429944e-01
coreness         0.000000 -1.063412e-01
knn              0.000000  3.094833e-02
hubscore         0.000000 -4.866250e+01
pagerank         0.000000 -4.082051e+00
trans            0.000000 -1.433316e+00
evcent           0.000000 -7.743111e+01
first            0.000000 -2.158570e-04
upto_second      0.000000  0.000000e+00
upto_third       0.000000 -1.415983e-05
upto_fourth      0.000000  0.000000e+00
upto_fifth       0.000000  2.178939e-02
upto_sixth       0.000000  9.029776e-02
second           0.000000  0.000000e+00
third            0.000000 -2.064344e-04
fourth           0.000000  1.127377e-04
fifth            0.000000  5.716061e-05
sixth            0.000000 -2.164501e-02
ratio1           0.000000 -2.030771e-02
ratio2           0.000000  2.109653e-02
ratio3           0.000000 -3.575451e-01
ratio4           0.000000  1.073072e+01
ratio5           0.000000  2.458990e+01
ratio6           0.000000  2.525231e-02
selfinter        0.000000  9.764371e-01
walktrap_vertex  0.000000  4.971407e-02
bigcom1          0.000000 -1.864076e+00
bigcom2          0.000000 -8.032068e-01
bigcom3          0.000000  1.527872e+00
bigcom4          0.000000 -1.697652e-01
bigcom6          0.000000 -1.444037e+00
bigcom8          0.000000  7.858102e-01
bigcom9          0.000000 -3.297697e-01
bigcom11         0.000000 -7.671540e-01
bigcom13         0.000000 -8.163313e-01
bigcom15         0.000000 -1.583570e+00
bigcom16         0.000000 -1.770308e+00
bigcom21         0.000000 -2.402443e+00
bigcom22         0.000000 -2.170364e+00
bigcom24         0.000000 -2.426227e-01
bigcom26         0.000000 -1.470282e+00
bigcom28         0.000000  1.417725e+00
bigcom30         0.000000 -2.659728e+00
bigcom31         0.000000 -5.321198e-01
bigcom32         0.000000  5.150152e+00
bigcom33         0.000000 -2.365943e+00
bigcom34         0.000000 -3.989668e-01
bigcom36         0.000000 -1.274220e+00
bigcom37         0.000000 -5.984852e-01
bigcom38         0.000000 -6.279670e-02
bigcom39         0.000000 -1.140594e+00
bigcom40         0.000000  5.678717e-01
bigcom43         0.000000 -9.694462e-01
bigcom44         0.000000  0.000000e+00
bigcom46         0.000000 -4.771318e-01
bigcom47         0.000000  0.000000e+00
bigcom49         0.000000 -3.250326e-01
bigcom50         0.000000 -6.191559e-01
bigcom51         0.000000 -8.199985e-01
bigcom52         0.000000 -1.641719e+00
bigcom54         0.000000  0.000000e+00
bigcom56         0.000000 -1.405157e+00
bigcom62         0.000000 -1.304829e-01
bigcom66         0.000000  0.000000e+00
bigcom68         0.000000 -4.109697e-02
bigcom69         0.000000 -6.479381e-03
bigcom71         0.000000  0.000000e+00
bigcom72         0.000000  0.000000e+00
bigcom73         0.000000 -2.156732e-01
bigcom74         0.000000 -7.360989e-01
bigcom75         0.000000 -1.161566e-01
bigcom76         0.000000 -7.636795e-01
bigcom77         0.000000 -1.017984e+00
bigcom79         0.000000 -1.369503e+00
bigcom80         0.000000  0.000000e+00
bigcom82         0.000000 -1.480001e+00
bigcom83         0.000000 -5.851455e-02
bigcom84         0.000000 -1.204710e+00
bigcom85         0.000000 -7.105536e-01
bigcom87         0.000000 -6.669670e-02
bigcom89         0.000000  0.000000e+00
bigcom91         0.000000 -1.050126e+00
bigcom92         0.000000  0.000000e+00
bigcom93         0.000000  0.000000e+00
bigcom96         0.000000 -4.241301e-01
bigcom97         0.000000 -9.827580e-01
bigcom98         0.000000 -1.702005e+00
bigcom99         0.000000  0.000000e+00
bigcom101        0.000000 -4.204438e-01
bigcom104        0.000000 -2.226504e+00
bigcom106        0.000000 -3.281976e-01
bigcom109        0.000000 -9.292531e-01
bigcom113        0.000000 -1.268408e+00
bigcom116        0.000000 -2.711403e-01
bigcom120        0.000000  0.000000e+00
bigcom123        0.000000  0.000000e+00
bigcom126        0.000000  0.000000e+00
bigcom127        0.000000 -1.072919e+00
bigcom137        0.000000 -1.953536e+00
bigcom139        0.000000 -5.517531e-01
bigcom140        0.000000 -4.030583e-01
bigcom143        0.000000  0.000000e+00
bigcom145        0.000000  0.000000e+00
bigcom146        0.000000  0.000000e+00
bigcom147        0.000000  3.138313e+00
bigcom149        0.000000 -9.994524e-01
bigcom153        0.000000  0.000000e+00
bigcom154        0.000000  0.000000e+00
bigcom156        0.000000 -3.094522e-01
bigcom157        0.000000  0.000000e+00
bigcom158        0.000000  0.000000e+00
bigcom160        0.000000  0.000000e+00
bigcom161        0.000000 -9.214951e-01
bigcom162        0.000000 -5.847798e-01
bigcom164        0.000000 -5.887560e-01
bigcom166        0.000000 -9.912505e-01
bigcom167        0.000000  3.598010e+00
bigcom171        0.000000 -1.152460e+00
bigcom173        0.000000 -3.084363e-01
bigcom175        0.000000 -3.572210e-01
bigcom176        0.000000  0.000000e+00
bigcom177        0.000000 -8.908550e-01
bigcom178        0.000000 -6.321379e-01
bigcom180        0.000000  9.040811e+00
bigcom181        0.000000  0.000000e+00
bigcom184        0.000000 -1.822077e+00
bigcom186        0.000000 -1.535569e+00
bigcom187        0.000000 -2.022363e+00
bigcom189        0.000000  0.000000e+00
bigcom194        0.000000 -5.497240e-01
bigcom195        0.000000  0.000000e+00
bigcom196        0.000000 -2.385472e+00
bigcom204        0.000000  0.000000e+00
bigcom205        0.000000 -5.744423e-01
bigcom212        0.000000 -2.886908e-01
bigcom214        0.000000 -1.855040e-01
bigcom222        0.000000 -1.928573e-01
bigcom223        0.000000 -1.792370e+00
bigcom226        0.000000 -2.879986e-01
bigcom227        0.000000 -3.447927e-01
bigcom229        0.000000  0.000000e+00
bigcom233        0.000000  0.000000e+00
bigcom236        0.000000  0.000000e+00
bigcom237        0.000000 -1.441516e+00
bigcom246        0.000000 -4.412324e-01
bigcom248        0.000000 -1.410429e+00
bigcom249        0.000000 -3.840433e-01
bigcom250        0.000000  0.000000e+00
bigcom254        0.000000 -6.518385e-02
bigcom266        0.000000 -1.617971e+00
bigcom269        0.000000  0.000000e+00
bigcom272        0.000000  0.000000e+00
bigcom274        0.000000  0.000000e+00
bigcom281        0.000000  0.000000e+00
bigcom291        0.000000 -1.258928e-01
bigcom292        0.000000 -1.128233e+00
bigcom295        0.000000 -1.057180e-01
bigcom299        0.000000 -1.164041e+00
bigcom301        0.000000 -3.139892e-01
bigcom306        0.000000  0.000000e+00
bigcom309        0.000000  0.000000e+00
bigcom314        0.000000 -1.410663e-01
bigcom321        0.000000 -1.097780e+00
bigcom341        0.000000 -6.598114e-01
bigcom350        0.000000  0.000000e+00
bigcom353        0.000000  0.000000e+00
bigcom359        0.000000 -1.529134e+00
bigcom363        0.000000  0.000000e+00
bigcom365        0.000000  0.000000e+00
bigcom385        0.000000 -3.097748e-01
bigcom386        0.000000  0.000000e+00
bigcom408        0.000000 -3.309624e-02
bigcom412        0.000000  9.357865e+00
bigcom480        0.000000  0.000000e+00
spin_vertex      0.000000 -2.009811e+00
membership_s1    0.000000 -2.490830e-01
membership_s3    0.000000  0.000000e+00
membership_s4    0.000000  0.000000e+00
membership_s5    0.000000  7.893253e-01
membership_s6    0.000000 -1.346479e+00
membership_s7    0.000000  4.687815e-01
membership_s8    0.000000 -6.132956e-01
membership_s9    0.000000 -2.911441e-01
membership_s11   0.000000  0.000000e+00
membership_s12   0.000000 -2.727356e-01
membership_s14   0.000000 -6.120821e-01
membership_s15   0.000000  1.913972e+00
membership_s16   0.000000  0.000000e+00
membership_s17   0.000000 -1.492001e+00
membership_s18   0.000000 -7.535685e-01
membership_s20   0.000000  0.000000e+00
membership_s21   0.000000 -1.559999e+00
membership_s22   0.000000 -4.583538e-01
membership_s24   0.000000 -5.654878e-01
membership_s25   0.000000 -4.971083e-03
membership_s26   0.000000  0.000000e+00
membership_s27   0.000000  6.024833e-01
membership_s28   0.000000 -3.491993e-01
membership_s30   0.000000  8.882818e-01
membership_s31   0.000000 -1.600013e+00
membership_s32   0.000000  1.691316e+00
membership_s33   0.000000  0.000000e+00
membership_s36   0.000000 -9.560306e-01
membership_s37   0.000000 -6.651331e-01
V1               0.000000 -9.247029e+00
V2               0.000000  5.779449e+00
pdi              0.000000 -8.815887e+03
adhesion         0.000000 -4.924080e-04
cohesion         0.000000  7.272866e-04
inner            0.000000 -1.035893e-05
outer            0.000000  5.228194e-04
ioratio          0.000000  1.121165e+01
comsize          0.000000  9.650577e-04
[1] "Dataset: med_CT Model GBM, run: 5 of 10 2015-06-22 18:36:11"
Iter   TrainDeviance   ValidDeviance   StepSize   Improve
     1        0.0837            -nan     0.0100    0.0005
     2        0.0816            -nan     0.0100    0.0002
     3        0.0792            -nan     0.0100    0.0004
     4        0.0773            -nan     0.0100    0.0002
     5        0.0752            -nan     0.0100    0.0003
     6        0.0738            -nan     0.0100    0.0002
     7        0.0730            -nan     0.0100    0.0001
     8        0.0715            -nan     0.0100    0.0003
     9        0.0700            -nan     0.0100    0.0000
    10        0.0687            -nan     0.0100    0.0001
    20        0.0599            -nan     0.0100   -0.0000
    40        0.0478            -nan     0.0100   -0.0000
    60        0.0402            -nan     0.0100    0.0000
    80        0.0349            -nan     0.0100   -0.0000
    98        0.0311            -nan     0.0100   -0.0000

[1] "GBM variable coefficients"
                            var      rel.inf
orbit65                 orbit65 14.863074610
ratio5                   ratio5  7.298127100
pagerank               pagerank  5.865779301
V2                           V2  3.033098680
orbit62                 orbit62  2.903644123
V1                           V1  2.804142734
cohesion               cohesion  2.793445212
adhesion               adhesion  2.202993033
spin_vertex         spin_vertex  1.970010753
trans                     trans  1.888537703
ratio2                   ratio2  1.798140801
orbit63                 orbit63  1.751429030
comsize                 comsize  1.672619849
walktrap_vertex walktrap_vertex  1.583871250
orbit45                 orbit45  1.509506227
orbit56                 orbit56  1.376448515
orbit51                 orbit51  1.222076070
sixth                     sixth  1.220098782
upto_fifth           upto_fifth  1.200802414
outer                     outer  1.149881006
graph20                 graph20  1.104740985
orbit40                 orbit40  1.099466601
orbit58                 orbit58  1.039776364
bigcom3                 bigcom3  0.980784014
graph22                 graph22  0.960650291
third                     third  0.886112453
graph13                 graph13  0.885279721
ioratio                 ioratio  0.884596654
orbit18                 orbit18  0.879582494
orbit50                 orbit50  0.854016035
graph18                 graph18  0.852208338
orbit70                 orbit70  0.837377610
orbit32                 orbit32  0.814132809
bet                         bet  0.806235369
orbit46                 orbit46  0.791584708
graph17                 graph17  0.783603712
bigcom28               bigcom28  0.758892946
ratio4                   ratio4  0.746160298
orbit47                 orbit47  0.728882334
knn                         knn  0.715085313
ratio1                   ratio1  0.701373459
orbit33                 orbit33  0.686128034
orbit23                 orbit23  0.675677527
graph23                 graph23  0.670454462
orbit11                 orbit11  0.656057662
graph7                   graph7  0.618475306
orbit17                 orbit17  0.614397709
orbit64                 orbit64  0.588206860
orbit24                 orbit24  0.568991520
ratio6                   ratio6  0.555624858
orbit27                 orbit27  0.547170427
orbit12                 orbit12  0.542223511
orbit52                 orbit52  0.526092832
orbit60                 orbit60  0.518503400
graph19                 graph19  0.515310685
graph15                 graph15  0.480804043
orbit41                 orbit41  0.460182567
selfinter             selfinter  0.442001190
graph10                 graph10  0.423232836
orbit67                 orbit67  0.404434623
graph28                 graph28  0.403832272
orbit44                 orbit44  0.380647704
membership_s15   membership_s15  0.380023238
graph5                   graph5  0.350999161
membership_s32   membership_s32  0.343183460
graph4                   graph4  0.342264353
graph26                 graph26  0.339062418
membership_s5     membership_s5  0.309771556
orbit71                 orbit71  0.306932694
orbit29                 orbit29  0.303022386
ratio3                   ratio3  0.290070593
graph16                 graph16  0.271941834
graph27                 graph27  0.263995422
graph25                 graph25  0.262270657
orbit2                   orbit2  0.253107764
orbit48                 orbit48  0.238428160
graph12                 graph12  0.232856122
upto_second         upto_second  0.229545895
orbit68                 orbit68  0.223863573
orbit39                 orbit39  0.222398544
graph29                 graph29  0.221421401
orbit5                   orbit5  0.219070527
orbit69                 orbit69  0.216103695
orbit38                 orbit38  0.215332239
graph21                 graph21  0.201524625
orbit15                 orbit15  0.201473145
upto_sixth           upto_sixth  0.186863440
orbit53                 orbit53  0.171924932
graph6                   graph6  0.157674090
orbit43                 orbit43  0.156935451
coreness               coreness  0.154051776
close                     close  0.153193849
inner                     inner  0.152979455
orbit7                   orbit7  0.150704757
orbit16                 orbit16  0.148561219
second                   second  0.147527328
bigcom147             bigcom147  0.135712079
orbit30                 orbit30  0.135108176
orbit4                   orbit4  0.131461721
graph3                   graph3  0.129508893
orbit35                 orbit35  0.126632444
orbit42                 orbit42  0.124396963
orbit36                 orbit36  0.117018960
orbit21                 orbit21  0.113032839
orbit1                   orbit1  0.105241131
orbit49                 orbit49  0.105089891
graph1                   graph1  0.096952562
upto_fourth         upto_fourth  0.080647220
orbit9                   orbit9  0.073221631
orbit13                 orbit13  0.068743298
graph9                   graph9  0.068437496
constraint           constraint  0.066203513
orbit59                 orbit59  0.060544739
graph0                   graph0  0.057395443
membership_s30   membership_s30  0.056398342
graph11                 graph11  0.055636614
graph14                 graph14  0.055044467
bigcom4                 bigcom4  0.052804648
orbit10                 orbit10  0.047341012
bigcom8                 bigcom8  0.046507432
orbit20                 orbit20  0.040343112
graph24                 graph24  0.040092290
orbit55                 orbit55  0.036332586
bigcom40               bigcom40  0.031801846
graph2                   graph2  0.031528376
bigcom167             bigcom167  0.031157322
orbit19                 orbit19  0.028768490
ecc                         ecc  0.026597681
upto_third           upto_third  0.021625263
orbit31                 orbit31  0.019381750
evcent                   evcent  0.017989180
orbit57                 orbit57  0.014592381
orbit26                 orbit26  0.014554804
orbit25                 orbit25  0.011646658
orbit66                 orbit66  0.008707259
graph8                   graph8  0.000000000
orbit0                   orbit0  0.000000000
orbit3                   orbit3  0.000000000
orbit6                   orbit6  0.000000000
orbit8                   orbit8  0.000000000
orbit14                 orbit14  0.000000000
orbit22                 orbit22  0.000000000
orbit28                 orbit28  0.000000000
orbit34                 orbit34  0.000000000
orbit37                 orbit37  0.000000000
orbit54                 orbit54  0.000000000
orbit61                 orbit61  0.000000000
orbit72                 orbit72  0.000000000
AP                           AP  0.000000000
eccrad                   eccrad  0.000000000
hubscore               hubscore  0.000000000
first                     first  0.000000000
fourth                   fourth  0.000000000
fifth                     fifth  0.000000000
bigcom1                 bigcom1  0.000000000
bigcom2                 bigcom2  0.000000000
bigcom6                 bigcom6  0.000000000
bigcom9                 bigcom9  0.000000000
bigcom11               bigcom11  0.000000000
bigcom13               bigcom13  0.000000000
bigcom15               bigcom15  0.000000000
bigcom16               bigcom16  0.000000000
bigcom21               bigcom21  0.000000000
bigcom22               bigcom22  0.000000000
bigcom24               bigcom24  0.000000000
bigcom26               bigcom26  0.000000000
bigcom30               bigcom30  0.000000000
bigcom31               bigcom31  0.000000000
bigcom32               bigcom32  0.000000000
bigcom33               bigcom33  0.000000000
bigcom34               bigcom34  0.000000000
bigcom36               bigcom36  0.000000000
bigcom37               bigcom37  0.000000000
bigcom38               bigcom38  0.000000000
bigcom39               bigcom39  0.000000000
bigcom43               bigcom43  0.000000000
bigcom44               bigcom44  0.000000000
bigcom46               bigcom46  0.000000000
bigcom47               bigcom47  0.000000000
bigcom49               bigcom49  0.000000000
bigcom50               bigcom50  0.000000000
bigcom51               bigcom51  0.000000000
bigcom52               bigcom52  0.000000000
bigcom54               bigcom54  0.000000000
bigcom56               bigcom56  0.000000000
bigcom62               bigcom62  0.000000000
bigcom66               bigcom66  0.000000000
bigcom68               bigcom68  0.000000000
bigcom69               bigcom69  0.000000000
bigcom71               bigcom71  0.000000000
bigcom72               bigcom72  0.000000000
bigcom73               bigcom73  0.000000000
bigcom74               bigcom74  0.000000000
bigcom75               bigcom75  0.000000000
bigcom76               bigcom76  0.000000000
bigcom77               bigcom77  0.000000000
bigcom79               bigcom79  0.000000000
bigcom80               bigcom80  0.000000000
bigcom82               bigcom82  0.000000000
bigcom83               bigcom83  0.000000000
bigcom84               bigcom84  0.000000000
bigcom85               bigcom85  0.000000000
bigcom87               bigcom87  0.000000000
bigcom89               bigcom89  0.000000000
bigcom91               bigcom91  0.000000000
bigcom92               bigcom92  0.000000000
bigcom93               bigcom93  0.000000000
bigcom96               bigcom96  0.000000000
bigcom97               bigcom97  0.000000000
bigcom98               bigcom98  0.000000000
bigcom99               bigcom99  0.000000000
bigcom101             bigcom101  0.000000000
bigcom104             bigcom104  0.000000000
bigcom106             bigcom106  0.000000000
bigcom109             bigcom109  0.000000000
bigcom113             bigcom113  0.000000000
bigcom116             bigcom116  0.000000000
bigcom120             bigcom120  0.000000000
bigcom123             bigcom123  0.000000000
bigcom126             bigcom126  0.000000000
bigcom127             bigcom127  0.000000000
bigcom137             bigcom137  0.000000000
bigcom139             bigcom139  0.000000000
bigcom140             bigcom140  0.000000000
bigcom143             bigcom143  0.000000000
bigcom145             bigcom145  0.000000000
bigcom146             bigcom146  0.000000000
bigcom149             bigcom149  0.000000000
bigcom153             bigcom153  0.000000000
bigcom154             bigcom154  0.000000000
bigcom156             bigcom156  0.000000000
bigcom157             bigcom157  0.000000000
bigcom158             bigcom158  0.000000000
bigcom160             bigcom160  0.000000000
bigcom161             bigcom161  0.000000000
bigcom162             bigcom162  0.000000000
bigcom164             bigcom164  0.000000000
bigcom166             bigcom166  0.000000000
bigcom171             bigcom171  0.000000000
bigcom173             bigcom173  0.000000000
bigcom175             bigcom175  0.000000000
bigcom176             bigcom176  0.000000000
bigcom177             bigcom177  0.000000000
bigcom178             bigcom178  0.000000000
bigcom180             bigcom180  0.000000000
bigcom181             bigcom181  0.000000000
bigcom184             bigcom184  0.000000000
bigcom186             bigcom186  0.000000000
bigcom187             bigcom187  0.000000000
bigcom189             bigcom189  0.000000000
bigcom194             bigcom194  0.000000000
bigcom195             bigcom195  0.000000000
bigcom196             bigcom196  0.000000000
bigcom204             bigcom204  0.000000000
bigcom205             bigcom205  0.000000000
bigcom212             bigcom212  0.000000000
bigcom214             bigcom214  0.000000000
bigcom222             bigcom222  0.000000000
bigcom223             bigcom223  0.000000000
bigcom226             bigcom226  0.000000000
bigcom227             bigcom227  0.000000000
bigcom229             bigcom229  0.000000000
bigcom233             bigcom233  0.000000000
bigcom236             bigcom236  0.000000000
bigcom237             bigcom237  0.000000000
bigcom246             bigcom246  0.000000000
bigcom248             bigcom248  0.000000000
bigcom249             bigcom249  0.000000000
bigcom250             bigcom250  0.000000000
bigcom254             bigcom254  0.000000000
bigcom266             bigcom266  0.000000000
bigcom269             bigcom269  0.000000000
bigcom272             bigcom272  0.000000000
bigcom274             bigcom274  0.000000000
bigcom281             bigcom281  0.000000000
bigcom291             bigcom291  0.000000000
bigcom292             bigcom292  0.000000000
bigcom295             bigcom295  0.000000000
bigcom299             bigcom299  0.000000000
bigcom301             bigcom301  0.000000000
bigcom306             bigcom306  0.000000000
bigcom309             bigcom309  0.000000000
bigcom314             bigcom314  0.000000000
bigcom321             bigcom321  0.000000000
bigcom341             bigcom341  0.000000000
bigcom350             bigcom350  0.000000000
bigcom353             bigcom353  0.000000000
bigcom359             bigcom359  0.000000000
bigcom363             bigcom363  0.000000000
bigcom365             bigcom365  0.000000000
bigcom385             bigcom385  0.000000000
bigcom386             bigcom386  0.000000000
bigcom408             bigcom408  0.000000000
bigcom412             bigcom412  0.000000000
bigcom480             bigcom480  0.000000000
membership_s1     membership_s1  0.000000000
membership_s3     membership_s3  0.000000000
membership_s4     membership_s4  0.000000000
membership_s6     membership_s6  0.000000000
membership_s7     membership_s7  0.000000000
membership_s8     membership_s8  0.000000000
membership_s9     membership_s9  0.000000000
membership_s11   membership_s11  0.000000000
membership_s12   membership_s12  0.000000000
membership_s14   membership_s14  0.000000000
membership_s16   membership_s16  0.000000000
membership_s17   membership_s17  0.000000000
membership_s18   membership_s18  0.000000000
membership_s20   membership_s20  0.000000000
membership_s21   membership_s21  0.000000000
membership_s22   membership_s22  0.000000000
membership_s24   membership_s24  0.000000000
membership_s25   membership_s25  0.000000000
membership_s26   membership_s26  0.000000000
membership_s27   membership_s27  0.000000000
membership_s28   membership_s28  0.000000000
membership_s31   membership_s31  0.000000000
membership_s33   membership_s33  0.000000000
membership_s36   membership_s36  0.000000000
membership_s37   membership_s37  0.000000000
pdi                         pdi  0.000000000
[1] "Dataset: med_CT Model RF, run: 5 of 10 2015-06-22 18:37:04"
     |      Out-of-bag   |
Tree |      MSE  %Var(y) |
   1 |  0.01025   139.91 |
   2 |  0.01541   210.26 |
   3 |  0.01439   196.36 |
   4 |  0.01506   205.55 |
   5 |  0.01444   197.01 |
   6 |  0.01442   196.74 |
   7 |   0.0135   184.23 |
   8 |  0.01249   170.39 |
   9 |  0.01186   161.91 |
  10 |   0.0112   152.92 |
  11 |  0.01092   149.03 |
  12 |  0.01038   141.70 |
  13 |  0.01026   139.99 |
  14 | 0.009867   134.66 |
  15 | 0.009683   132.15 |
  16 | 0.009491   129.53 |
  17 | 0.009118   124.44 |
  18 | 0.009029   123.23 |
  19 |    0.009   122.83 |
  20 | 0.008923   121.79 |
  21 | 0.008968   122.39 |
  22 | 0.008868   121.03 |
  23 | 0.008855   120.85 |
  24 | 0.008753   119.46 |
  25 | 0.008748   119.39 |
  26 | 0.008698   118.72 |
  27 | 0.008626   117.72 |
  28 | 0.008553   116.73 |
  29 | 0.008544   116.61 |
  30 | 0.008451   115.33 |
  31 | 0.008458   115.43 |
  32 | 0.008496   115.95 |
  33 | 0.008483   115.77 |
  34 | 0.008421   114.93 |
  35 | 0.008363   114.14 |
  36 | 0.008339   113.81 |
  37 | 0.008333   113.72 |
  38 | 0.008315   113.48 |
  39 | 0.008259   112.72 |
  40 |  0.00824   112.46 |
  41 | 0.008217   112.15 |
  42 | 0.008218   112.15 |
  43 | 0.008187   111.74 |
  44 | 0.008176   111.59 |
  45 | 0.008166   111.45 |
  46 |  0.00816   111.36 |
  47 | 0.008129   110.94 |
  48 | 0.008131   110.96 |
  49 | 0.008107   110.65 |
  50 | 0.008104   110.60 |
  51 | 0.008113   110.73 |
  52 | 0.008105   110.61 |
  53 | 0.008106   110.63 |
  54 | 0.008112   110.71 |
  55 | 0.008128   110.93 |
  56 |  0.00813   110.96 |
  57 | 0.008142   111.12 |
  58 | 0.008126   110.90 |
  59 | 0.008114   110.74 |
  60 | 0.008111   110.69 |
  61 | 0.008098   110.52 |
  62 | 0.008065   110.07 |
  63 | 0.008054   109.92 |
  64 | 0.008057   109.96 |
  65 | 0.008062   110.03 |
  66 | 0.008075   110.21 |
  67 | 0.008086   110.35 |
  68 |  0.00808   110.27 |
  69 | 0.008061   110.02 |
  70 |  0.00804   109.73 |
  71 | 0.008022   109.48 |
  72 | 0.008001   109.19 |
  73 | 0.008005   109.25 |
  74 | 0.007976   108.86 |
  75 | 0.007971   108.79 |
  76 | 0.007977   108.87 |
  77 | 0.007972   108.81 |
  78 | 0.007954   108.56 |
  79 | 0.007955   108.57 |
  80 | 0.007948   108.47 |
  81 | 0.007933   108.27 |
  82 | 0.007928   108.20 |
  83 | 0.007954   108.56 |
  84 | 0.007958   108.60 |
  85 |  0.00795   108.49 |
  86 |  0.00795   108.50 |
  87 | 0.007972   108.81 |
  88 | 0.007993   109.09 |
  89 |  0.00799   109.05 |
  90 | 0.007994   109.10 |
  91 | 0.007972   108.80 |
  92 | 0.007971   108.79 |
  93 | 0.007958   108.61 |
  94 | 0.007953   108.54 |
  95 | 0.007955   108.56 |
  96 | 0.007948   108.47 |
  97 | 0.007929   108.22 |
  98 | 0.007917   108.05 |
  99 | 0.007916   108.03 |
 100 | 0.007895   107.74 |
[1] "Random Forest variable coefficients"
                      %IncMSE IncNodePurity
graph0           1.791566e-05  5.616667e-02
graph1           4.702129e-04  1.901722e-01
graph2           5.860684e-04  8.391186e-02
graph3           5.849432e-04  1.804900e-01
graph4           3.414260e-04  4.822966e-02
graph5           1.693068e-03  4.963496e-02
graph6           2.875941e-04  1.269842e-01
graph7           1.113147e-03  2.021339e-01
graph8           5.486059e-06  3.185134e-02
graph9           1.888207e-04  8.026036e-02
graph10          1.331245e-03  9.437587e-02
graph11          1.822419e-03  3.963246e-02
graph12          1.140118e-03  2.317193e-01
graph13          8.921409e-04  8.406084e-02
graph14          8.925638e-04  2.598709e-01
graph15          1.471470e-03  2.041590e-01
graph16          1.991993e-03  8.018017e-02
graph17          6.037557e-04  1.949312e-01
graph18          9.724357e-04  2.008770e-01
graph19          2.081413e-03  2.085470e-01
graph20          7.357718e-03  2.774651e-01
graph21          3.049382e-04  1.091719e-01
graph22          9.019746e-04  2.603078e-01
graph23          3.686462e-03  3.407504e-01
graph24          7.928737e-04  9.363471e-02
graph25          1.087383e-03  6.073699e-01
graph26          8.572399e-04  2.724172e-01
graph27          1.250273e-03  2.262090e-01
graph28          8.754598e-04  1.719698e-01
graph29          2.575378e-04  7.002208e-02
orbit0           5.743108e-05  5.297508e-02
orbit1           2.836321e-04  1.807201e-01
orbit2           1.938568e-04  4.821900e-02
orbit3           1.640410e-03  1.636762e-01
orbit4           2.792231e-04  6.624239e-02
orbit5           2.260516e-04  2.147014e-01
orbit6           1.162120e-03  1.984547e-01
orbit7           1.071444e-03  1.635963e-01
orbit8           4.923740e-03  1.157588e-01
orbit9           8.932607e-04  1.007619e-01
orbit10          3.691066e-04  1.045765e-01
orbit11          1.139644e-04  8.306440e-02
orbit12          6.124821e-04  1.987542e-01
orbit13          1.387816e-03  1.281715e-01
orbit14          3.501811e-04  1.056259e-01
orbit15          6.292773e-05  8.385884e-02
orbit16          1.522793e-03  2.126330e-01
orbit17          2.133415e-03  2.010573e-01
orbit18          8.340771e-04  3.346905e-01
orbit19          1.222508e-03  2.705343e-01
orbit20          1.195225e-03  9.528054e-02
orbit21          1.557937e-03  1.327646e-01
orbit22          1.467405e-03  1.828551e-01
orbit23          5.937701e-04  1.540918e-01
orbit24          3.545084e-03  2.171656e-01
orbit25          4.804431e-04  1.383589e-01
orbit26          7.855083e-05  1.440518e-01
orbit27          1.801553e-03  1.237954e-01
orbit28          1.203329e-03  9.239335e-02
orbit29          8.731355e-04  1.219522e-01
orbit30          6.080575e-04  1.576246e-01
orbit31          8.745570e-04  8.068995e-02
orbit32          5.965653e-04  1.465881e-01
orbit33          4.709146e-04  8.936449e-02
orbit34          3.668833e-03  2.258506e-01
orbit35          2.881512e-04  1.918001e-01
orbit36          6.811054e-04  1.626794e-01
orbit37          5.940619e-04  1.148924e-01
orbit38          1.228900e-03  2.182277e-01
orbit39          1.670548e-03  2.149579e-01
orbit40          1.415912e-04  1.190026e-01
orbit41          4.667588e-04  1.230675e-01
orbit42          6.081076e-04  5.944985e-02
orbit43          7.622900e-04  1.566676e-01
orbit44          8.938363e-05  4.295780e-01
orbit45          3.258103e-03  2.832592e-01
orbit46          1.383825e-03  1.652838e-01
orbit47          6.279091e-04  3.015988e-01
orbit48          1.222528e-04  5.426389e-02
orbit49          7.391260e-03  4.948167e-01
orbit50          2.193431e-03  1.189277e-01
orbit51          2.843762e-03  1.736860e-01
orbit52          8.236524e-04  2.622974e-01
orbit53          5.266784e-05  1.032039e-01
orbit54          9.700733e-04  2.883739e-01
orbit55          7.749344e-04  1.125487e-01
orbit56          1.218841e-02  3.472083e-01
orbit57          6.539419e-05  1.020249e-01
orbit58          5.228000e-04  1.115374e-01
orbit59          2.324705e-03  3.502314e-01
orbit60          5.858570e-04  1.577109e-01
orbit61          1.301548e-04  1.284049e-01
orbit62          5.630306e-03  4.157165e-01
orbit63          2.438651e-03  1.888572e-01
orbit64          2.439931e-04  6.967658e-02
orbit65          3.805760e-03  5.065330e-01
orbit66          2.429354e-04  9.413217e-02
orbit67          7.220101e-04  8.310590e-02
orbit68          8.601906e-04  1.795736e-01
orbit69          1.953361e-04  5.717191e-02
orbit70          1.350767e-03  1.845234e-01
orbit71          5.708691e-05  8.801461e-02
orbit72          1.072423e-04  1.225213e-01
AP               2.587186e-06  2.659339e-02
bet              1.268615e-04  4.218688e-01
ecc              0.000000e+00  1.809546e-02
eccrad          -5.837712e-06  1.500000e-02
close            1.170315e-04  5.359581e-02
constraint       8.251354e-04  1.523389e-01
coreness         5.497198e-05  9.428972e-02
knn              1.756922e-03  2.675222e-01
hubscore         9.508062e-05  5.314502e-02
pagerank         3.000048e-04  3.738543e-01
trans            1.331638e-03  2.997440e-01
evcent           7.419429e-05  8.882363e-02
first            2.485915e-04  9.238173e-02
upto_second      1.626212e-03  1.734493e-01
upto_third       7.015310e-04  7.380126e-02
upto_fourth      4.878406e-04  1.155997e-01
upto_fifth       1.387502e-03  9.706874e-02
upto_sixth       1.807697e-04  6.768022e-02
second           5.620996e-04  4.749340e-02
third            3.480131e-03  3.562328e-01
fourth           8.997264e-04  6.760206e-02
fifth            8.316614e-04  1.617107e-01
sixth            3.280118e-03  1.324835e-01
ratio1           1.681059e-03  2.454209e-01
ratio2           4.638606e-03  4.394525e-01
ratio3           2.605263e-04  1.682220e-01
ratio4           3.568827e-04  3.906398e-01
ratio5           1.917328e-03  8.190009e-01
ratio6           3.579277e-04  1.770460e-01
selfinter        2.385859e-06  3.027673e-02
walktrap_vertex  4.327815e-04  3.963475e-01
bigcom1          0.000000e+00  3.252607e-21
bigcom2          0.000000e+00  0.000000e+00
bigcom3          2.079445e-04  2.751627e-01
bigcom4          2.365464e-05  9.411765e-03
bigcom6          0.000000e+00  0.000000e+00
bigcom8         -1.242953e-05  3.507731e-02
bigcom9          0.000000e+00  0.000000e+00
bigcom11         0.000000e+00  0.000000e+00
bigcom13         0.000000e+00  0.000000e+00
bigcom15         0.000000e+00  0.000000e+00
bigcom16         0.000000e+00  0.000000e+00
bigcom21         0.000000e+00  0.000000e+00
bigcom22         0.000000e+00  2.168404e-21
bigcom24         0.000000e+00  0.000000e+00
bigcom26         0.000000e+00  0.000000e+00
bigcom28         7.987219e-05  7.554864e-02
bigcom30         0.000000e+00  1.951564e-20
bigcom31         0.000000e+00  0.000000e+00
bigcom32        -7.315509e-05  1.909346e-01
bigcom33         0.000000e+00  0.000000e+00
bigcom34         0.000000e+00  0.000000e+00
bigcom36         0.000000e+00  1.951564e-20
bigcom37         0.000000e+00  0.000000e+00
bigcom38         0.000000e+00  2.168404e-21
bigcom39         0.000000e+00  0.000000e+00
bigcom40         2.576546e-05  2.004255e-02
bigcom43         0.000000e+00  0.000000e+00
bigcom44         0.000000e+00  0.000000e+00
bigcom46         0.000000e+00  0.000000e+00
bigcom47         0.000000e+00  0.000000e+00
bigcom49         0.000000e+00  0.000000e+00
bigcom50         0.000000e+00  0.000000e+00
bigcom51         0.000000e+00  0.000000e+00
bigcom52         0.000000e+00  0.000000e+00
bigcom54         0.000000e+00  0.000000e+00
bigcom56         0.000000e+00  0.000000e+00
bigcom62         0.000000e+00  0.000000e+00
bigcom66         0.000000e+00  0.000000e+00
bigcom68         0.000000e+00  0.000000e+00
bigcom69         0.000000e+00  0.000000e+00
bigcom71         0.000000e+00  0.000000e+00
bigcom72         0.000000e+00  0.000000e+00
bigcom73         0.000000e+00  0.000000e+00
bigcom74         0.000000e+00  0.000000e+00
bigcom75         0.000000e+00  0.000000e+00
bigcom76         0.000000e+00  0.000000e+00
bigcom77         0.000000e+00  2.862294e-19
bigcom79         0.000000e+00  0.000000e+00
bigcom80         0.000000e+00  0.000000e+00
bigcom82         0.000000e+00  0.000000e+00
bigcom83         0.000000e+00  0.000000e+00
bigcom84         0.000000e+00  0.000000e+00
bigcom85         0.000000e+00  0.000000e+00
bigcom87         0.000000e+00  0.000000e+00
bigcom89         0.000000e+00  0.000000e+00
bigcom91         0.000000e+00  0.000000e+00
bigcom92         0.000000e+00  0.000000e+00
bigcom93         0.000000e+00  0.000000e+00
bigcom96         0.000000e+00  0.000000e+00
bigcom97         0.000000e+00  2.775558e-19
bigcom98         0.000000e+00  0.000000e+00
bigcom99         0.000000e+00  0.000000e+00
bigcom101        0.000000e+00  0.000000e+00
bigcom104        0.000000e+00  0.000000e+00
bigcom106        0.000000e+00  0.000000e+00
bigcom109        0.000000e+00  0.000000e+00
bigcom113        0.000000e+00  0.000000e+00
bigcom116        0.000000e+00  0.000000e+00
bigcom120        0.000000e+00  0.000000e+00
bigcom123        0.000000e+00  0.000000e+00
bigcom126        0.000000e+00  2.775558e-19
bigcom127        0.000000e+00  0.000000e+00
bigcom137        0.000000e+00  0.000000e+00
bigcom139        0.000000e+00  0.000000e+00
bigcom140        0.000000e+00  0.000000e+00
bigcom143        0.000000e+00  0.000000e+00
bigcom145        0.000000e+00  2.775558e-19
bigcom146        0.000000e+00  0.000000e+00
bigcom147       -6.184285e-05  1.258218e-01
bigcom149        0.000000e+00  2.775558e-19
bigcom153        0.000000e+00  0.000000e+00
bigcom154        0.000000e+00  0.000000e+00
bigcom156        0.000000e+00  0.000000e+00
bigcom157        0.000000e+00  0.000000e+00
bigcom158        0.000000e+00  0.000000e+00
bigcom160        0.000000e+00  0.000000e+00
bigcom161        0.000000e+00  0.000000e+00
bigcom162        0.000000e+00  0.000000e+00
bigcom164        0.000000e+00  0.000000e+00
bigcom166        0.000000e+00  8.673617e-21
bigcom167        4.436343e-05  1.907389e-01
bigcom171        0.000000e+00  0.000000e+00
bigcom173        0.000000e+00  0.000000e+00
bigcom175        0.000000e+00  0.000000e+00
bigcom176        0.000000e+00  0.000000e+00
bigcom177        0.000000e+00  0.000000e+00
bigcom178        0.000000e+00  0.000000e+00
bigcom180       -5.885815e-06  6.994914e-01
bigcom181        0.000000e+00  0.000000e+00
bigcom184        0.000000e+00  0.000000e+00
bigcom186        0.000000e+00  0.000000e+00
bigcom187        0.000000e+00  0.000000e+00
bigcom189        0.000000e+00  0.000000e+00
bigcom194        0.000000e+00  0.000000e+00
bigcom195        0.000000e+00  0.000000e+00
bigcom196        0.000000e+00  0.000000e+00
bigcom204        0.000000e+00  0.000000e+00
bigcom205        0.000000e+00  0.000000e+00
bigcom212        0.000000e+00  0.000000e+00
bigcom214        0.000000e+00  0.000000e+00
bigcom222        0.000000e+00  0.000000e+00
bigcom223        0.000000e+00  0.000000e+00
bigcom226        0.000000e+00  0.000000e+00
bigcom227        0.000000e+00  0.000000e+00
bigcom229        0.000000e+00  0.000000e+00
bigcom233        0.000000e+00  0.000000e+00
bigcom236        0.000000e+00  0.000000e+00
bigcom237        0.000000e+00  0.000000e+00
bigcom246        0.000000e+00  1.734723e-20
bigcom248        0.000000e+00  0.000000e+00
bigcom249        0.000000e+00  0.000000e+00
bigcom250        0.000000e+00  0.000000e+00
bigcom254        0.000000e+00  0.000000e+00
bigcom266        0.000000e+00  0.000000e+00
bigcom269        0.000000e+00  0.000000e+00
bigcom272        0.000000e+00  0.000000e+00
bigcom274        0.000000e+00  0.000000e+00
bigcom281        0.000000e+00  0.000000e+00
bigcom291        0.000000e+00  0.000000e+00
bigcom292        0.000000e+00  0.000000e+00
bigcom295        0.000000e+00  0.000000e+00
bigcom299        0.000000e+00  0.000000e+00
bigcom301        0.000000e+00  0.000000e+00
bigcom306        0.000000e+00  0.000000e+00
bigcom309        0.000000e+00  0.000000e+00
bigcom314        0.000000e+00  0.000000e+00
bigcom321        0.000000e+00  2.775558e-19
bigcom341        0.000000e+00  0.000000e+00
bigcom350        0.000000e+00  0.000000e+00
bigcom353        0.000000e+00  0.000000e+00
bigcom359        0.000000e+00  0.000000e+00
bigcom363        0.000000e+00  0.000000e+00
bigcom365        0.000000e+00  0.000000e+00
bigcom385        0.000000e+00  0.000000e+00
bigcom386        0.000000e+00  0.000000e+00
bigcom408        0.000000e+00  0.000000e+00
bigcom412        0.000000e+00  6.774382e-01
bigcom480        0.000000e+00  0.000000e+00
spin_vertex      3.417389e-04  4.300214e-01
membership_s1    4.699749e-05  1.981013e-02
membership_s3    0.000000e+00  0.000000e+00
membership_s4    0.000000e+00  0.000000e+00
membership_s5    3.183212e-05  3.065839e-02
membership_s6    0.000000e+00  1.843144e-20
membership_s7   -6.652433e-06  2.209121e-03
membership_s8    0.000000e+00  0.000000e+00
membership_s9    0.000000e+00  0.000000e+00
membership_s11   0.000000e+00  0.000000e+00
membership_s12   0.000000e+00  0.000000e+00
membership_s14   0.000000e+00  0.000000e+00
membership_s15  -7.302900e-06  4.288808e-02
membership_s16   0.000000e+00  0.000000e+00
membership_s17   0.000000e+00  0.000000e+00
membership_s18   0.000000e+00  0.000000e+00
membership_s20   0.000000e+00  0.000000e+00
membership_s21   0.000000e+00  0.000000e+00
membership_s22   0.000000e+00  8.673617e-21
membership_s24   0.000000e+00  1.734723e-20
membership_s25   0.000000e+00  0.000000e+00
membership_s26   0.000000e+00  0.000000e+00
membership_s27   7.218345e-05  1.739939e-03
membership_s28   0.000000e+00  0.000000e+00
membership_s30   7.636603e-05  3.714028e-02
membership_s31   0.000000e+00  1.084202e-21
membership_s32   4.804777e-05  1.276721e-01
membership_s33   0.000000e+00  3.252607e-21
membership_s36   0.000000e+00  5.421011e-21
membership_s37   0.000000e+00  0.000000e+00
V1               7.545036e-04  5.400159e-01
V2               1.045622e-03  6.133033e-01
pdi             -2.156880e-06  4.581396e-04
adhesion         5.093819e-03  2.987445e-01
cohesion         5.180283e-03  5.039681e-01
inner            6.149766e-04  2.171616e-01
outer            1.593426e-03  2.412960e-01
ioratio          9.217942e-04  1.677972e-01
comsize          1.770458e-03  5.259676e-01
[1] "Dataset: med_CT Model GLM, run: 5 of 10 2015-06-22 18:38:03"
[1] "glmnet variable coefficients"
                     [,1]          [,2]
(Intercept)     -4.901346  6.265242e+01
graph0           0.000000 -7.493369e-04
graph1           0.000000  6.756611e-05
graph2           0.000000  2.622750e-02
graph3           0.000000 -1.336808e-05
graph4           0.000000 -6.065515e-08
graph5           0.000000 -2.018128e-03
graph6           0.000000  1.459033e-04
graph7           0.000000 -4.621702e-05
graph8           0.000000  0.000000e+00
graph9           0.000000 -1.682340e-12
graph10          0.000000  6.654208e-09
graph11          0.000000 -1.948741e-09
graph12          0.000000  5.974686e-07
graph13          0.000000  0.000000e+00
graph14          0.000000  0.000000e+00
graph15          0.000000  0.000000e+00
graph16          0.000000  0.000000e+00
graph17          0.000000 -2.375703e-06
graph18          0.000000  3.001767e-05
graph19          0.000000  0.000000e+00
graph20          0.000000  5.690639e-06
graph21          0.000000  2.827925e-07
graph22          0.000000 -4.992250e-05
graph23          0.000000  0.000000e+00
graph24          0.000000  1.580957e-05
graph25          0.000000  4.593991e-04
graph26          0.000000  0.000000e+00
graph27          0.000000 -1.501882e-03
graph28          0.000000  0.000000e+00
graph29          0.000000 -1.667346e-02
orbit0           0.000000 -6.134230e-03
orbit1           0.000000  1.487093e-04
orbit2           0.000000 -4.576617e-04
orbit3           0.000000  2.143294e-02
orbit4           0.000000 -2.423621e-05
orbit5           0.000000 -2.387135e-05
orbit6           0.000000 -2.332616e-08
orbit7           0.000000 -9.825175e-06
orbit8           0.000000 -1.795171e-03
orbit9           0.000000  5.562192e-04
orbit10          0.000000  4.677980e-05
orbit11          0.000000  1.212478e-03
orbit12          0.000000 -1.974386e-04
orbit13          0.000000 -1.196160e-02
orbit14          0.000000  0.000000e+00
orbit15          0.000000 -4.584260e-07
orbit16          0.000000  1.095486e-06
orbit17          0.000000  3.284492e-07
orbit18          0.000000  2.401520e-08
orbit19          0.000000  3.354618e-09
orbit20          0.000000  6.612350e-08
orbit21          0.000000 -4.119232e-06
orbit22          0.000000 -1.786644e-09
orbit23          0.000000 -1.279399e-06
orbit24          0.000000  3.122184e-07
orbit25          0.000000  7.851297e-07
orbit26          0.000000  5.581851e-06
orbit27          0.000000  2.595437e-05
orbit28          0.000000  9.972831e-07
orbit29          0.000000 -8.769784e-06
orbit30          0.000000 -4.028920e-05
orbit31          0.000000  7.510579e-08
orbit32          0.000000 -8.321608e-12
orbit33          0.000000  3.487517e-05
orbit34          0.000000 -1.758641e-10
orbit35          0.000000  5.790799e-06
orbit36          0.000000  8.253700e-07
orbit37          0.000000 -4.293968e-06
orbit38          0.000000  1.632958e-04
orbit39          0.000000 -1.503208e-05
orbit40          0.000000 -2.040871e-06
orbit41          0.000000 -2.825019e-05
orbit42          0.000000 -1.679626e-03
orbit43          0.000000  3.488521e-05
orbit44          0.000000 -6.682336e-04
orbit45          0.000000 -1.962389e-05
orbit46          0.000000  1.442161e-05
orbit47          0.000000 -6.460222e-05
orbit48          0.000000  5.647013e-05
orbit49          0.000000  1.957070e-05
orbit50          0.000000 -1.790671e-04
orbit51          0.000000  4.757003e-05
orbit52          0.000000 -6.390533e-05
orbit53          0.000000  2.660858e-04
orbit54          0.000000 -5.644367e-05
orbit55          0.000000 -1.859731e-03
orbit56          0.000000 -1.398409e-04
orbit57          0.000000  3.911127e-06
orbit58          0.000000  2.302194e-03
orbit59          0.000000  4.355063e-05
orbit60          0.000000  1.779971e-04
orbit61          0.000000  2.850915e-03
orbit62          0.000000  3.372616e-04
orbit63          0.000000  2.015038e-03
orbit64          0.000000  3.002889e-04
orbit65          0.000000  1.413031e-03
orbit66          0.000000 -1.464096e-03
orbit67          0.000000  1.186958e-02
orbit68          0.000000 -3.112592e-03
orbit69          0.000000  2.263771e-02
orbit70          0.000000  5.244974e-03
orbit71          0.000000 -1.689967e-02
orbit72          0.000000 -1.601712e-02
AP               0.000000  1.116920e+00
bet              0.000000  3.912817e-05
ecc              0.000000  1.451593e-01
eccrad           0.000000  8.573912e-01
close            0.000000 -5.397954e+00
constraint       0.000000 -1.231680e-02
coreness         0.000000 -1.036494e-01
knn              0.000000  1.806566e-02
hubscore         0.000000 -7.020522e+01
pagerank         0.000000 -5.443882e-01
trans            0.000000 -2.360021e-01
evcent           0.000000 -6.565676e+01
first            0.000000  0.000000e+00
upto_second      0.000000 -1.231724e-04
upto_third       0.000000 -1.251843e-05
upto_fourth      0.000000  4.568015e-06
upto_fifth       0.000000  1.939086e-02
upto_sixth       0.000000 -2.681546e-02
second           0.000000 -1.606668e-04
third            0.000000 -6.453650e-06
fourth           0.000000  1.247872e-04
fifth            0.000000 -4.629861e-06
sixth            0.000000 -2.903286e-02
ratio1           0.000000 -1.230531e-02
ratio2           0.000000  2.519551e-02
ratio3           0.000000 -5.384336e-03
ratio4           0.000000  1.254344e+01
ratio5           0.000000  2.972253e+01
ratio6           0.000000 -3.031374e-02
selfinter        0.000000  6.309398e-01
walktrap_vertex  0.000000  2.639770e-01
bigcom1          0.000000 -1.656215e+00
bigcom2          0.000000  0.000000e+00
bigcom3          0.000000  1.931892e+00
bigcom4          0.000000 -2.949593e-01
bigcom6          0.000000 -6.665412e-01
bigcom8          0.000000  8.376818e-01
bigcom9          0.000000  0.000000e+00
bigcom11         0.000000 -7.289540e-01
bigcom13         0.000000 -5.935521e-01
bigcom15         0.000000 -1.111418e+00
bigcom16         0.000000 -1.702091e+00
bigcom21         0.000000 -1.872070e+00
bigcom22         0.000000 -2.058907e+00
bigcom24         0.000000 -3.352656e-01
bigcom26         0.000000 -1.234998e+00
bigcom28         0.000000  1.100873e+00
bigcom30         0.000000 -2.549192e+00
bigcom31         0.000000 -2.677578e-01
bigcom32         0.000000  4.908301e+00
bigcom33         0.000000 -2.751989e+00
bigcom34         0.000000 -8.088940e-01
bigcom36         0.000000 -1.059208e+00
bigcom37         0.000000 -7.772016e-01
bigcom38         0.000000 -2.660470e-01
bigcom39         0.000000 -7.941727e-01
bigcom40         0.000000  4.591666e-01
bigcom43         0.000000 -7.920621e-01
bigcom44         0.000000 -1.333850e-01
bigcom46         0.000000 -3.917257e-01
bigcom47         0.000000  0.000000e+00
bigcom49         0.000000 -3.412248e-01
bigcom50         0.000000 -8.494069e-01
bigcom51         0.000000 -8.172747e-01
bigcom52         0.000000 -1.560977e+00
bigcom54         0.000000  0.000000e+00
bigcom56         0.000000 -1.403156e+00
bigcom62         0.000000 -8.751895e-02
bigcom66         0.000000  0.000000e+00
bigcom68         0.000000  0.000000e+00
bigcom69         0.000000 -1.795443e-02
bigcom71         0.000000  0.000000e+00
bigcom72         0.000000  0.000000e+00
bigcom73         0.000000 -2.840573e-01
bigcom74         0.000000 -7.219599e-01
bigcom75         0.000000  0.000000e+00
bigcom76         0.000000 -1.449446e-01
bigcom77         0.000000 -7.840174e-01
bigcom79         0.000000 -1.409785e+00
bigcom80         0.000000 -7.462245e-01
bigcom82         0.000000 -7.332872e-01
bigcom83         0.000000 -4.896720e-02
bigcom84         0.000000 -1.141632e+00
bigcom85         0.000000 -8.582873e-01
bigcom87         0.000000 -2.271405e-03
bigcom89         0.000000  0.000000e+00
bigcom91         0.000000 -8.904807e-01
bigcom92         0.000000  0.000000e+00
bigcom93         0.000000  0.000000e+00
bigcom96         0.000000 -7.519370e-01
bigcom97         0.000000 -1.171058e+00
bigcom98         0.000000 -1.816376e+00
bigcom99         0.000000  0.000000e+00
bigcom101        0.000000 -1.101730e-01
bigcom104        0.000000 -2.048020e+00
bigcom106        0.000000  0.000000e+00
bigcom109        0.000000 -6.154627e-01
bigcom113        0.000000 -1.104204e-03
bigcom116        0.000000 -2.299835e-01
bigcom120        0.000000  0.000000e+00
bigcom123        0.000000  0.000000e+00
bigcom126        0.000000  0.000000e+00
bigcom127        0.000000 -1.268424e+00
bigcom137        0.000000 -1.602827e+00
bigcom139        0.000000 -2.484012e-01
bigcom140        0.000000 -6.281142e-01
bigcom143        0.000000  0.000000e+00
bigcom145        0.000000  0.000000e+00
bigcom146        0.000000  0.000000e+00
bigcom147        0.000000  2.895043e+00
bigcom149        0.000000 -8.771533e-01
bigcom153        0.000000 -9.434403e-04
bigcom154        0.000000  0.000000e+00
bigcom156        0.000000 -2.289088e-01
bigcom157        0.000000  0.000000e+00
bigcom158        0.000000  0.000000e+00
bigcom160        0.000000 -2.622221e-02
bigcom161        0.000000 -8.057302e-01
bigcom162        0.000000 -4.328907e-01
bigcom164        0.000000 -5.642137e-01
bigcom166        0.000000 -9.306911e-01
bigcom167        0.000000  3.604516e+00
bigcom171        0.000000 -1.004828e+00
bigcom173        0.000000 -4.746985e-01
bigcom175        0.000000 -1.164704e+00
bigcom176        0.000000 -2.735583e-01
bigcom177        0.000000 -6.714549e-01
bigcom178        0.000000 -1.455003e+00
bigcom180        0.000000  4.899253e+00
bigcom181        0.000000  0.000000e+00
bigcom184        0.000000 -1.940449e+00
bigcom186        0.000000 -1.301981e+00
bigcom187        0.000000 -1.788411e+00
bigcom189        0.000000  0.000000e+00
bigcom194        0.000000 -4.164537e-01
bigcom195        0.000000 -7.459948e-01
bigcom196        0.000000 -2.508427e+00
bigcom204        0.000000  0.000000e+00
bigcom205        0.000000  0.000000e+00
bigcom212        0.000000 -3.614045e-01
bigcom214        0.000000 -2.640458e-01
bigcom222        0.000000 -9.572945e-04
bigcom223        0.000000 -1.594827e+00
bigcom226        0.000000 -1.705014e-01
bigcom227        0.000000 -2.417093e-01
bigcom229        0.000000  0.000000e+00
bigcom233        0.000000  0.000000e+00
bigcom236        0.000000  0.000000e+00
bigcom237        0.000000 -1.229692e+00
bigcom246        0.000000 -4.061974e-01
bigcom248        0.000000 -1.309692e+00
bigcom249        0.000000 -3.617857e-01
bigcom250        0.000000  0.000000e+00
bigcom254        0.000000 -2.056710e-01
bigcom266        0.000000 -1.173914e+00
bigcom269        0.000000  0.000000e+00
bigcom272        0.000000  0.000000e+00
bigcom274        0.000000  0.000000e+00
bigcom281        0.000000 -6.544226e-02
bigcom291        0.000000 -1.381172e-01
bigcom292        0.000000 -9.803303e-01
bigcom295        0.000000 -5.487628e-02
bigcom299        0.000000 -9.834038e-01
bigcom301        0.000000 -2.724852e-01
bigcom306        0.000000  0.000000e+00
bigcom309        0.000000 -9.129744e-06
bigcom314        0.000000 -1.252510e-01
bigcom321        0.000000 -1.153951e+00
bigcom341        0.000000 -6.630220e-01
bigcom350        0.000000 -1.046996e-01
bigcom353        0.000000  0.000000e+00
bigcom359        0.000000 -1.242669e+00
bigcom363        0.000000  0.000000e+00
bigcom365        0.000000 -1.028499e-02
bigcom385        0.000000 -7.097998e-01
bigcom386        0.000000  0.000000e+00
bigcom408        0.000000  0.000000e+00
bigcom412        0.000000  7.946125e+00
bigcom480        0.000000  0.000000e+00
spin_vertex      0.000000 -2.512721e+00
membership_s1    0.000000 -8.558342e-01
membership_s3    0.000000  0.000000e+00
membership_s4    0.000000  0.000000e+00
membership_s5    0.000000  6.777786e-01
membership_s6    0.000000 -1.504512e+00
membership_s7    0.000000  1.929592e-01
membership_s8    0.000000 -7.611002e-01
membership_s9    0.000000 -7.279868e-01
membership_s11   0.000000  0.000000e+00
membership_s12   0.000000 -4.704391e-01
membership_s14   0.000000 -8.074701e-01
membership_s15   0.000000  1.344568e+00
membership_s16   0.000000  0.000000e+00
membership_s17   0.000000 -1.790151e+00
membership_s18   0.000000 -7.169474e-01
membership_s20   0.000000  0.000000e+00
membership_s21   0.000000 -1.641768e+00
membership_s22   0.000000 -6.889543e-01
membership_s24   0.000000 -1.182582e+00
membership_s25   0.000000 -6.395814e-01
membership_s26   0.000000  0.000000e+00
membership_s27   0.000000  2.137558e-01
membership_s28   0.000000  0.000000e+00
membership_s30   0.000000  5.557732e-01
membership_s31   0.000000 -1.850264e+00
membership_s32   0.000000  1.341016e+00
membership_s33   0.000000  0.000000e+00
membership_s36   0.000000 -8.966510e-01
membership_s37   0.000000 -8.693153e-01
V1               0.000000 -8.046873e+00
V2               0.000000  4.558842e+00
pdi              0.000000 -1.047062e+04
adhesion         0.000000 -2.550467e-04
cohesion         0.000000  4.262945e-05
inner            0.000000 -4.205830e-05
outer            0.000000  7.140267e-04
ioratio          0.000000  3.875598e+00
comsize          0.000000  1.897576e-03
[1] "Dataset: med_CT Model GBM, run: 6 of 10 2015-06-22 18:40:41"
Iter   TrainDeviance   ValidDeviance   StepSize   Improve
     1        0.0928            -nan     0.0100    0.0001
     2        0.0902            -nan     0.0100    0.0004
     3        0.0884            -nan     0.0100    0.0004
     4        0.0866            -nan     0.0100    0.0002
     5        0.0853            -nan     0.0100    0.0001
     6        0.0837            -nan     0.0100    0.0001
     7        0.0818            -nan     0.0100    0.0003
     8        0.0810            -nan     0.0100    0.0000
     9        0.0797            -nan     0.0100    0.0002
    10        0.0788            -nan     0.0100    0.0001
    20        0.0680            -nan     0.0100    0.0002
    40        0.0550            -nan     0.0100    0.0000
    60        0.0460            -nan     0.0100    0.0000
    80        0.0399            -nan     0.0100    0.0000
    98        0.0356            -nan     0.0100   -0.0000

[1] "GBM variable coefficients"
                            var      rel.inf
orbit65                 orbit65 1.109078e+01
orbit62                 orbit62 5.057280e+00
outer                     outer 4.506238e+00
ratio5                   ratio5 4.345271e+00
comsize                 comsize 3.991377e+00
orbit51                 orbit51 3.512524e+00
pagerank               pagerank 3.450536e+00
cohesion               cohesion 2.429264e+00
bigcom28               bigcom28 2.284889e+00
V2                           V2 1.681616e+00
orbit56                 orbit56 1.563513e+00
trans                     trans 1.495303e+00
V1                           V1 1.472012e+00
ratio4                   ratio4 1.447694e+00
graph20                 graph20 1.437439e+00
bigcom3                 bigcom3 1.408427e+00
orbit45                 orbit45 1.401790e+00
ratio1                   ratio1 1.326190e+00
graph21                 graph21 1.326049e+00
graph22                 graph22 1.255002e+00
adhesion               adhesion 1.209775e+00
orbit31                 orbit31 1.118438e+00
knn                         knn 1.092402e+00
orbit32                 orbit32 1.060489e+00
orbit18                 orbit18 1.027634e+00
orbit49                 orbit49 1.004254e+00
orbit54                 orbit54 9.917108e-01
orbit44                 orbit44 9.650663e-01
orbit15                 orbit15 9.576337e-01
orbit24                 orbit24 9.449592e-01
orbit50                 orbit50 9.174206e-01
orbit17                 orbit17 9.083688e-01
walktrap_vertex walktrap_vertex 8.844251e-01
graph25                 graph25 8.810274e-01
spin_vertex         spin_vertex 8.372334e-01
graph8                   graph8 8.365918e-01
graph13                 graph13 8.016615e-01
bet                         bet 7.673547e-01
orbit35                 orbit35 7.589785e-01
orbit63                 orbit63 7.458678e-01
graph15                 graph15 7.226299e-01
ratio2                   ratio2 7.201922e-01
graph14                 graph14 6.978498e-01
orbit37                 orbit37 6.948551e-01
ioratio                 ioratio 6.878919e-01
orbit47                 orbit47 6.358044e-01
orbit20                 orbit20 6.267333e-01
inner                     inner 6.026561e-01
graph5                   graph5 5.785181e-01
orbit41                 orbit41 5.720608e-01
graph28                 graph28 5.702428e-01
graph27                 graph27 5.469895e-01
orbit58                 orbit58 5.464321e-01
orbit40                 orbit40 5.360387e-01
graph17                 graph17 5.240466e-01
graph10                 graph10 5.219786e-01
sixth                     sixth 5.120599e-01
orbit66                 orbit66 4.919309e-01
orbit28                 orbit28 4.861392e-01
orbit61                 orbit61 4.750184e-01
orbit30                 orbit30 4.727371e-01
third                     third 4.660797e-01
orbit1                   orbit1 4.396648e-01
orbit36                 orbit36 4.220297e-01
orbit27                 orbit27 4.218505e-01
orbit21                 orbit21 3.849453e-01
orbit25                 orbit25 3.753785e-01
orbit42                 orbit42 3.753713e-01
ratio3                   ratio3 3.677530e-01
orbit26                 orbit26 3.430360e-01
orbit12                 orbit12 3.290983e-01
graph2                   graph2 3.214581e-01
graph12                 graph12 3.057290e-01
bigcom147             bigcom147 3.021271e-01
coreness               coreness 2.998925e-01
graph26                 graph26 2.974990e-01
orbit71                 orbit71 2.959706e-01
orbit70                 orbit70 2.924257e-01
orbit5                   orbit5 2.841822e-01
membership_s15   membership_s15 2.706525e-01
constraint           constraint 2.508716e-01
orbit13                 orbit13 2.449128e-01
graph29                 graph29 2.381715e-01
graph4                   graph4 2.344216e-01
graph7                   graph7 2.334510e-01
orbit16                 orbit16 2.311081e-01
orbit53                 orbit53 2.236763e-01
orbit46                 orbit46 2.061532e-01
upto_fifth           upto_fifth 1.936450e-01
membership_s30   membership_s30 1.908334e-01
orbit69                 orbit69 1.806632e-01
orbit33                 orbit33 1.806108e-01
graph19                 graph19 1.803388e-01
graph24                 graph24 1.643046e-01
orbit2                   orbit2 1.460633e-01
orbit67                 orbit67 1.446738e-01
orbit64                 orbit64 1.435837e-01
graph23                 graph23 1.416838e-01
membership_s32   membership_s32 1.344439e-01
orbit68                 orbit68 1.286949e-01
graph18                 graph18 1.258531e-01
orbit57                 orbit57 1.245672e-01
selfinter             selfinter 1.222786e-01
orbit19                 orbit19 1.212773e-01
close                     close 1.184071e-01
orbit38                 orbit38 1.181829e-01
orbit23                 orbit23 1.154579e-01
graph11                 graph11 1.152745e-01
membership_s5     membership_s5 1.108630e-01
graph6                   graph6 1.059928e-01
orbit39                 orbit39 9.690106e-02
graph16                 graph16 8.781835e-02
graph1                   graph1 8.188485e-02
orbit7                   orbit7 7.604703e-02
ecc                         ecc 7.308570e-02
ratio6                   ratio6 6.114030e-02
orbit4                   orbit4 5.417579e-02
orbit11                 orbit11 5.230191e-02
orbit59                 orbit59 5.005617e-02
fourth                   fourth 4.572444e-02
orbit60                 orbit60 4.017759e-02
upto_third           upto_third 3.897575e-02
upto_fourth         upto_fourth 3.766192e-02
orbit10                 orbit10 3.742211e-02
bigcom40               bigcom40 2.828866e-02
bigcom167             bigcom167 2.787369e-02
orbit6                   orbit6 2.768197e-02
orbit52                 orbit52 2.696180e-02
orbit48                 orbit48 2.648885e-02
upto_second         upto_second 1.526678e-02
membership_s7     membership_s7 1.364811e-02
orbit55                 orbit55 1.198750e-02
membership_s1     membership_s1 5.130091e-03
orbit9                   orbit9 4.018194e-04
graph0                   graph0 0.000000e+00
graph3                   graph3 0.000000e+00
graph9                   graph9 0.000000e+00
orbit0                   orbit0 0.000000e+00
orbit3                   orbit3 0.000000e+00
orbit8                   orbit8 0.000000e+00
orbit14                 orbit14 0.000000e+00
orbit22                 orbit22 0.000000e+00
orbit29                 orbit29 0.000000e+00
orbit34                 orbit34 0.000000e+00
orbit43                 orbit43 0.000000e+00
orbit72                 orbit72 0.000000e+00
AP                           AP 0.000000e+00
eccrad                   eccrad 0.000000e+00
hubscore               hubscore 0.000000e+00
evcent                   evcent 0.000000e+00
first                     first 0.000000e+00
upto_sixth           upto_sixth 0.000000e+00
second                   second 0.000000e+00
fifth                     fifth 0.000000e+00
bigcom1                 bigcom1 0.000000e+00
bigcom2                 bigcom2 0.000000e+00
bigcom4                 bigcom4 0.000000e+00
bigcom6                 bigcom6 0.000000e+00
bigcom8                 bigcom8 0.000000e+00
bigcom9                 bigcom9 0.000000e+00
bigcom11               bigcom11 0.000000e+00
bigcom13               bigcom13 0.000000e+00
bigcom15               bigcom15 0.000000e+00
bigcom16               bigcom16 0.000000e+00
bigcom21               bigcom21 0.000000e+00
bigcom22               bigcom22 0.000000e+00
bigcom24               bigcom24 0.000000e+00
bigcom26               bigcom26 0.000000e+00
bigcom30               bigcom30 0.000000e+00
bigcom31               bigcom31 0.000000e+00
bigcom32               bigcom32 0.000000e+00
bigcom33               bigcom33 0.000000e+00
bigcom34               bigcom34 0.000000e+00
bigcom36               bigcom36 0.000000e+00
bigcom37               bigcom37 0.000000e+00
bigcom38               bigcom38 0.000000e+00
bigcom39               bigcom39 0.000000e+00
bigcom43               bigcom43 0.000000e+00
bigcom44               bigcom44 0.000000e+00
bigcom46               bigcom46 0.000000e+00
bigcom47               bigcom47 0.000000e+00
bigcom49               bigcom49 0.000000e+00
bigcom50               bigcom50 0.000000e+00
bigcom51               bigcom51 0.000000e+00
bigcom52               bigcom52 0.000000e+00
bigcom54               bigcom54 0.000000e+00
bigcom56               bigcom56 0.000000e+00
bigcom62               bigcom62 0.000000e+00
bigcom66               bigcom66 0.000000e+00
bigcom68               bigcom68 0.000000e+00
bigcom69               bigcom69 0.000000e+00
bigcom71               bigcom71 0.000000e+00
bigcom72               bigcom72 0.000000e+00
bigcom73               bigcom73 0.000000e+00
bigcom74               bigcom74 0.000000e+00
bigcom75               bigcom75 0.000000e+00
bigcom76               bigcom76 0.000000e+00
bigcom77               bigcom77 0.000000e+00
bigcom79               bigcom79 0.000000e+00
bigcom80               bigcom80 0.000000e+00
bigcom82               bigcom82 0.000000e+00
bigcom83               bigcom83 0.000000e+00
bigcom84               bigcom84 0.000000e+00
bigcom85               bigcom85 0.000000e+00
bigcom87               bigcom87 0.000000e+00
bigcom89               bigcom89 0.000000e+00
bigcom91               bigcom91 0.000000e+00
bigcom92               bigcom92 0.000000e+00
bigcom93               bigcom93 0.000000e+00
bigcom96               bigcom96 0.000000e+00
bigcom97               bigcom97 0.000000e+00
bigcom98               bigcom98 0.000000e+00
bigcom99               bigcom99 0.000000e+00
bigcom101             bigcom101 0.000000e+00
bigcom104             bigcom104 0.000000e+00
bigcom106             bigcom106 0.000000e+00
bigcom109             bigcom109 0.000000e+00
bigcom113             bigcom113 0.000000e+00
bigcom116             bigcom116 0.000000e+00
bigcom120             bigcom120 0.000000e+00
bigcom123             bigcom123 0.000000e+00
bigcom126             bigcom126 0.000000e+00
bigcom127             bigcom127 0.000000e+00
bigcom137             bigcom137 0.000000e+00
bigcom139             bigcom139 0.000000e+00
bigcom140             bigcom140 0.000000e+00
bigcom143             bigcom143 0.000000e+00
bigcom145             bigcom145 0.000000e+00
bigcom146             bigcom146 0.000000e+00
bigcom149             bigcom149 0.000000e+00
bigcom153             bigcom153 0.000000e+00
bigcom154             bigcom154 0.000000e+00
bigcom156             bigcom156 0.000000e+00
bigcom157             bigcom157 0.000000e+00
bigcom158             bigcom158 0.000000e+00
bigcom160             bigcom160 0.000000e+00
bigcom161             bigcom161 0.000000e+00
bigcom162             bigcom162 0.000000e+00
bigcom164             bigcom164 0.000000e+00
bigcom166             bigcom166 0.000000e+00
bigcom171             bigcom171 0.000000e+00
bigcom173             bigcom173 0.000000e+00
bigcom175             bigcom175 0.000000e+00
bigcom176             bigcom176 0.000000e+00
bigcom177             bigcom177 0.000000e+00
bigcom178             bigcom178 0.000000e+00
bigcom180             bigcom180 0.000000e+00
bigcom181             bigcom181 0.000000e+00
bigcom184             bigcom184 0.000000e+00
bigcom186             bigcom186 0.000000e+00
bigcom187             bigcom187 0.000000e+00
bigcom189             bigcom189 0.000000e+00
bigcom194             bigcom194 0.000000e+00
bigcom195             bigcom195 0.000000e+00
bigcom196             bigcom196 0.000000e+00
bigcom204             bigcom204 0.000000e+00
bigcom205             bigcom205 0.000000e+00
bigcom212             bigcom212 0.000000e+00
bigcom214             bigcom214 0.000000e+00
bigcom222             bigcom222 0.000000e+00
bigcom223             bigcom223 0.000000e+00
bigcom226             bigcom226 0.000000e+00
bigcom227             bigcom227 0.000000e+00
bigcom229             bigcom229 0.000000e+00
bigcom233             bigcom233 0.000000e+00
bigcom236             bigcom236 0.000000e+00
bigcom237             bigcom237 0.000000e+00
bigcom246             bigcom246 0.000000e+00
bigcom248             bigcom248 0.000000e+00
bigcom249             bigcom249 0.000000e+00
bigcom250             bigcom250 0.000000e+00
bigcom254             bigcom254 0.000000e+00
bigcom266             bigcom266 0.000000e+00
bigcom269             bigcom269 0.000000e+00
bigcom272             bigcom272 0.000000e+00
bigcom274             bigcom274 0.000000e+00
bigcom281             bigcom281 0.000000e+00
bigcom291             bigcom291 0.000000e+00
bigcom292             bigcom292 0.000000e+00
bigcom295             bigcom295 0.000000e+00
bigcom299             bigcom299 0.000000e+00
bigcom301             bigcom301 0.000000e+00
bigcom306             bigcom306 0.000000e+00
bigcom309             bigcom309 0.000000e+00
bigcom314             bigcom314 0.000000e+00
bigcom321             bigcom321 0.000000e+00
bigcom341             bigcom341 0.000000e+00
bigcom350             bigcom350 0.000000e+00
bigcom353             bigcom353 0.000000e+00
bigcom359             bigcom359 0.000000e+00
bigcom363             bigcom363 0.000000e+00
bigcom365             bigcom365 0.000000e+00
bigcom385             bigcom385 0.000000e+00
bigcom386             bigcom386 0.000000e+00
bigcom408             bigcom408 0.000000e+00
bigcom412             bigcom412 0.000000e+00
bigcom480             bigcom480 0.000000e+00
membership_s3     membership_s3 0.000000e+00
membership_s4     membership_s4 0.000000e+00
membership_s6     membership_s6 0.000000e+00
membership_s8     membership_s8 0.000000e+00
membership_s9     membership_s9 0.000000e+00
membership_s11   membership_s11 0.000000e+00
membership_s12   membership_s12 0.000000e+00
membership_s14   membership_s14 0.000000e+00
membership_s16   membership_s16 0.000000e+00
membership_s17   membership_s17 0.000000e+00
membership_s18   membership_s18 0.000000e+00
membership_s20   membership_s20 0.000000e+00
membership_s21   membership_s21 0.000000e+00
membership_s22   membership_s22 0.000000e+00
membership_s24   membership_s24 0.000000e+00
membership_s25   membership_s25 0.000000e+00
membership_s26   membership_s26 0.000000e+00
membership_s27   membership_s27 0.000000e+00
membership_s28   membership_s28 0.000000e+00
membership_s31   membership_s31 0.000000e+00
membership_s33   membership_s33 0.000000e+00
membership_s36   membership_s36 0.000000e+00
membership_s37   membership_s37 0.000000e+00
pdi                         pdi 0.000000e+00
[1] "Dataset: med_CT Model RF, run: 6 of 10 2015-06-22 18:41:36"
     |      Out-of-bag   |
Tree |      MSE  %Var(y) |
   1 |  0.02209   268.79 |
   2 |  0.01945   236.65 |
   3 |  0.01755   213.50 |
   4 |  0.01513   184.02 |
   5 |  0.01341   163.13 |
   6 |  0.01266   154.06 |
   7 |  0.01204   146.51 |
   8 |  0.01125   136.82 |
   9 |  0.01048   127.54 |
  10 |  0.01021   124.20 |
  11 |  0.01008   122.66 |
  12 | 0.009795   119.18 |
  13 | 0.009691   117.90 |
  14 | 0.009591   116.69 |
  15 | 0.009496   115.53 |
  16 | 0.009422   114.63 |
  17 | 0.009511   115.72 |
  18 | 0.009456   115.04 |
  19 | 0.009341   113.64 |
  20 | 0.009352   113.78 |
  21 | 0.009296   113.10 |
  22 | 0.009244   112.47 |
  23 | 0.009187   111.77 |
  24 | 0.009117   110.92 |
  25 | 0.009135   111.14 |
  26 | 0.009136   111.15 |
  27 | 0.009115   110.90 |
  28 | 0.009084   110.52 |
  29 | 0.009023   109.78 |
  30 | 0.009022   109.77 |
  31 | 0.009024   109.79 |
  32 | 0.008973   109.17 |
  33 | 0.008975   109.20 |
  34 | 0.008935   108.71 |
  35 | 0.008912   108.43 |
  36 | 0.008879   108.02 |
  37 | 0.008858   107.77 |
  38 | 0.008878   108.02 |
  39 | 0.008862   107.82 |
  40 | 0.008867   107.88 |
  41 | 0.008824   107.36 |
  42 | 0.008817   107.27 |
  43 | 0.008811   107.20 |
  44 | 0.008786   106.90 |
  45 | 0.008793   106.98 |
  46 | 0.008736   106.28 |
  47 | 0.008729   106.21 |
  48 | 0.008669   105.47 |
  49 | 0.008658   105.34 |
  50 | 0.008649   105.23 |
  51 | 0.008666   105.43 |
  52 | 0.008641   105.13 |
  53 | 0.008636   105.07 |
  54 | 0.008647   105.20 |
  55 | 0.008651   105.25 |
  56 | 0.008658   105.34 |
  57 | 0.008659   105.36 |
  58 | 0.008645   105.18 |
  59 |  0.00865   105.24 |
  60 | 0.008647   105.20 |
  61 | 0.008634   105.05 |
  62 | 0.008643   105.15 |
  63 | 0.008609   104.74 |
  64 | 0.008596   104.59 |
  65 | 0.008586   104.46 |
  66 | 0.008601   104.65 |
  67 | 0.008602   104.66 |
  68 | 0.008596   104.58 |
  69 | 0.008601   104.64 |
  70 | 0.008602   104.66 |
  71 | 0.008603   104.67 |
  72 | 0.008615   104.82 |
  73 | 0.008623   104.92 |
  74 | 0.008628   104.97 |
  75 | 0.008609   104.75 |
  76 | 0.008614   104.80 |
  77 | 0.008614   104.80 |
  78 | 0.008613   104.79 |
  79 | 0.008607   104.72 |
  80 | 0.008588   104.49 |
  81 | 0.008597   104.60 |
  82 | 0.008589   104.50 |
  83 |  0.00859   104.51 |
  84 | 0.008572   104.29 |
  85 | 0.008566   104.22 |
  86 | 0.008534   103.83 |
  87 | 0.008535   103.84 |
  88 | 0.008543   103.94 |
  89 | 0.008556   104.09 |
  90 | 0.008555   104.09 |
  91 | 0.008548   104.00 |
  92 | 0.008558   104.12 |
  93 |  0.00855   104.02 |
  94 | 0.008552   104.05 |
  95 | 0.008536   103.86 |
  96 | 0.008523   103.69 |
  97 |  0.00852   103.66 |
  98 | 0.008508   103.52 |
  99 |  0.00849   103.30 |
 100 | 0.008484   103.22 |
[1] "Random Forest variable coefficients"
                      %IncMSE IncNodePurity
graph0           7.350157e-05  1.002672e-01
graph1           8.127892e-04  5.749601e-02
graph2           1.461025e-03  1.017006e-01
graph3           7.854146e-04  1.443940e-01
graph4           9.418877e-04  1.100758e-01
graph5           3.873131e-03  1.127492e-01
graph6           3.292054e-04  1.164860e-01
graph7           1.411196e-03  2.635968e-01
graph8           3.882983e-04  3.882542e-02
graph9           7.313430e-04  1.039003e-01
graph10          2.464934e-03  1.615174e-01
graph11          1.393227e-03  1.480660e-01
graph12          1.009521e-03  9.960809e-02
graph13          4.569746e-05  9.458590e-02
graph14          1.167504e-04  1.979330e-01
graph15          1.510165e-03  2.058334e-01
graph16          2.309588e-03  1.768301e-01
graph17          1.423940e-03  1.523957e-01
graph18          7.705605e-04  1.975400e-01
graph19          2.170139e-03  2.444043e-01
graph20          4.476669e-03  3.029809e-01
graph21          1.007371e-03  2.790917e-01
graph22          9.436075e-04  1.871938e-01
graph23          2.484201e-03  3.357909e-01
graph24          2.292708e-03  1.235902e-01
graph25          2.983736e-03  8.083203e-01
graph26          5.578093e-04  1.759819e-01
graph27          6.287956e-04  2.492623e-01
graph28          1.487460e-03  1.201369e-01
graph29          4.478135e-04  7.036340e-02
orbit0           4.463440e-05  1.125796e-01
orbit1           1.237472e-03  9.425860e-02
orbit2           5.201995e-05  2.341129e-02
orbit3           4.243497e-04  1.064376e-01
orbit4           1.578377e-03  1.608689e-01
orbit5           9.351835e-04  1.272473e-01
orbit6           4.378297e-04  1.203310e-01
orbit7           2.842477e-03  1.374412e-01
orbit8           4.792009e-03  1.518049e-01
orbit9           3.041927e-03  1.824896e-01
orbit10          1.209525e-03  1.629707e-01
orbit11          1.187607e-03  9.419149e-02
orbit12          1.030882e-03  7.078884e-02
orbit13          2.024565e-04  1.371776e-01
orbit14          1.096253e-04  8.348395e-02
orbit15          1.733219e-04  2.519180e-01
orbit16          1.727180e-03  2.344355e-01
orbit17          7.152545e-04  9.649755e-02
orbit18          6.475039e-04  4.230336e-01
orbit19          2.916689e-04  1.167164e-01
orbit20          2.662481e-03  2.319405e-01
orbit21          1.099025e-03  1.909964e-01
orbit22          8.733545e-04  1.173476e-01
orbit23          2.036555e-03  1.510776e-01
orbit24          2.817241e-03  2.234367e-01
orbit25          6.183966e-04  1.432423e-01
orbit26          3.092007e-04  9.002493e-02
orbit27          1.297122e-03  3.210791e-01
orbit28          2.726319e-04  1.605118e-01
orbit29          7.146267e-04  1.408294e-01
orbit30          2.841927e-04  2.112389e-01
orbit31          4.328265e-04  1.917875e-01
orbit32          1.440074e-03  4.167523e-01
orbit33          4.186318e-04  4.851205e-02
orbit34          5.448271e-03  2.087181e-01
orbit35          1.184113e-03  1.497033e-01
orbit36          1.519039e-04  2.713114e-01
orbit37          1.481618e-03  9.312722e-02
orbit38          1.761936e-03  1.608894e-01
orbit39          2.905873e-03  1.881603e-01
orbit40          2.132338e-06  7.426405e-02
orbit41          1.391565e-04  1.292960e-01
orbit42          1.258665e-05  9.130094e-02
orbit43          2.144098e-03  1.163432e-01
orbit44          2.963542e-04  2.382469e-01
orbit45          8.947946e-04  1.342073e-01
orbit46          6.488138e-04  4.646815e-01
orbit47          7.661325e-04  1.843091e-01
orbit48          6.259245e-04  1.537860e-01
orbit49          2.781288e-03  4.489014e-01
orbit50          1.568323e-03  1.855652e-01
orbit51          3.778054e-03  3.389511e-01
orbit52          7.888007e-04  2.633645e-01
orbit53          1.185962e-03  7.669126e-02
orbit54          6.320828e-04  1.877911e-01
orbit55          1.082265e-04  3.748872e-02
orbit56          7.069055e-03  3.820414e-01
orbit57          1.292770e-04  8.432089e-02
orbit58          4.649155e-04  2.027897e-01
orbit59          5.415546e-04  2.066782e-01
orbit60          5.580994e-04  1.103044e-01
orbit61          1.420845e-04  1.241848e-01
orbit62          4.752906e-03  6.507381e-01
orbit63          1.220585e-03  2.620264e-01
orbit64          5.479371e-04  3.112223e-01
orbit65          2.450297e-03  6.085422e-01
orbit66          2.749425e-04  2.497758e-02
orbit67          3.704009e-04  1.125570e-01
orbit68          1.252869e-03  1.684563e-01
orbit69          2.541892e-04  6.362662e-02
orbit70          2.059234e-03  1.871057e-01
orbit71          1.813900e-04  8.162009e-02
orbit72          1.164816e-04  1.315527e-02
AP              -2.192554e-05  1.161730e-02
bet              4.138552e-04  6.052601e-01
ecc              3.375699e-06  2.169360e-02
eccrad           1.035443e-04  3.682754e-02
close            6.015170e-04  1.105878e-01
constraint       4.940112e-04  1.971361e-01
coreness         5.960761e-04  2.049599e-01
knn              8.618982e-04  1.372270e-01
hubscore         9.714700e-05  1.175534e-01
pagerank         2.123685e-04  5.976172e-01
trans            4.560551e-04  4.466635e-01
evcent           1.066455e-03  8.373985e-02
first            7.324587e-05  1.205556e-01
upto_second      1.603863e-03  1.204028e-01
upto_third       4.179482e-05  6.639761e-02
upto_fourth      3.046130e-04  1.591496e-01
upto_fifth       1.270017e-03  7.270283e-02
upto_sixth       1.516585e-04  4.807130e-02
second           5.417915e-04  2.558199e-02
third            1.640656e-03  4.973198e-01
fourth           1.772056e-03  1.536068e-01
fifth            1.260909e-03  1.703768e-01
sixth            1.215491e-03  1.578911e-01
ratio1           2.129875e-03  1.654493e-01
ratio2           4.408931e-03  2.746625e-01
ratio3           2.758223e-04  2.497026e-01
ratio4           4.024853e-04  2.618272e-01
ratio5           5.687987e-04  8.112287e-01
ratio6           1.595126e-03  1.399107e-01
selfinter        5.937039e-06  3.883265e-02
walktrap_vertex  8.900964e-05  4.824480e-01
bigcom1          0.000000e+00  0.000000e+00
bigcom2          0.000000e+00  0.000000e+00
bigcom3          2.207203e-04  1.766259e-01
bigcom4          1.401022e-05  3.128471e-02
bigcom6          0.000000e+00  0.000000e+00
bigcom8         -3.071425e-05  3.542664e-02
bigcom9          0.000000e+00  0.000000e+00
bigcom11         0.000000e+00  0.000000e+00
bigcom13         0.000000e+00  4.336809e-21
bigcom15         0.000000e+00  0.000000e+00
bigcom16         0.000000e+00  0.000000e+00
bigcom21         0.000000e+00  1.084202e-21
bigcom22         0.000000e+00  6.505213e-21
bigcom24         0.000000e+00  0.000000e+00
bigcom26         0.000000e+00  0.000000e+00
bigcom28         2.726528e-04  3.008129e-01
bigcom30         0.000000e+00  0.000000e+00
bigcom31         0.000000e+00  2.775558e-19
bigcom32         0.000000e+00  0.000000e+00
bigcom33         0.000000e+00  0.000000e+00
bigcom34         0.000000e+00  0.000000e+00
bigcom36         0.000000e+00  2.775558e-19
bigcom37         0.000000e+00  0.000000e+00
bigcom38         0.000000e+00  0.000000e+00
bigcom39         0.000000e+00  9.757820e-21
bigcom40         0.000000e+00  6.505213e-21
bigcom43         0.000000e+00  0.000000e+00
bigcom44         0.000000e+00  0.000000e+00
bigcom46         0.000000e+00  0.000000e+00
bigcom47         0.000000e+00  0.000000e+00
bigcom49         0.000000e+00  0.000000e+00
bigcom50         0.000000e+00  2.775558e-19
bigcom51         0.000000e+00  0.000000e+00
bigcom52         0.000000e+00  0.000000e+00
bigcom54         0.000000e+00  0.000000e+00
bigcom56         0.000000e+00  0.000000e+00
bigcom62         0.000000e+00  2.775558e-19
bigcom66         0.000000e+00  0.000000e+00
bigcom68         0.000000e+00  0.000000e+00
bigcom69         0.000000e+00  0.000000e+00
bigcom71         0.000000e+00  0.000000e+00
bigcom72         0.000000e+00  0.000000e+00
bigcom73         0.000000e+00  0.000000e+00
bigcom74         0.000000e+00  0.000000e+00
bigcom75         0.000000e+00  0.000000e+00
bigcom76         0.000000e+00  0.000000e+00
bigcom77         0.000000e+00  0.000000e+00
bigcom79         0.000000e+00  0.000000e+00
bigcom80         0.000000e+00  0.000000e+00
bigcom82         0.000000e+00  0.000000e+00
bigcom83         0.000000e+00  5.551115e-19
bigcom84         0.000000e+00  0.000000e+00
bigcom85         0.000000e+00  2.775558e-19
bigcom87         0.000000e+00  0.000000e+00
bigcom89         0.000000e+00  0.000000e+00
bigcom91         0.000000e+00  0.000000e+00
bigcom92         0.000000e+00  2.168404e-21
bigcom93         0.000000e+00  0.000000e+00
bigcom96         0.000000e+00  2.775558e-19
bigcom97         0.000000e+00  4.336809e-21
bigcom98         0.000000e+00  0.000000e+00
bigcom99         0.000000e+00  0.000000e+00
bigcom101        0.000000e+00  0.000000e+00
bigcom104        0.000000e+00  0.000000e+00
bigcom106        0.000000e+00  0.000000e+00
bigcom109        0.000000e+00  0.000000e+00
bigcom113        0.000000e+00  0.000000e+00
bigcom116        0.000000e+00  0.000000e+00
bigcom120        0.000000e+00  0.000000e+00
bigcom123        0.000000e+00  0.000000e+00
bigcom126        0.000000e+00  0.000000e+00
bigcom127        0.000000e+00  0.000000e+00
bigcom137        0.000000e+00  0.000000e+00
bigcom139        0.000000e+00  0.000000e+00
bigcom140        0.000000e+00  0.000000e+00
bigcom143        0.000000e+00  0.000000e+00
bigcom145        0.000000e+00  0.000000e+00
bigcom146        0.000000e+00  0.000000e+00
bigcom147       -3.388849e-05  3.578797e-02
bigcom149        0.000000e+00  0.000000e+00
bigcom153        0.000000e+00  0.000000e+00
bigcom154        0.000000e+00  0.000000e+00
bigcom156        0.000000e+00  0.000000e+00
bigcom157        0.000000e+00  0.000000e+00
bigcom158        0.000000e+00  0.000000e+00
bigcom160        0.000000e+00  2.775558e-19
bigcom161        0.000000e+00  0.000000e+00
bigcom162        0.000000e+00  0.000000e+00
bigcom164        0.000000e+00  5.551115e-19
bigcom166        0.000000e+00  0.000000e+00
bigcom167        8.430420e-05  2.740587e-01
bigcom171        0.000000e+00  0.000000e+00
bigcom173        0.000000e+00  0.000000e+00
bigcom175        0.000000e+00  2.775558e-19
bigcom176        0.000000e+00  1.084202e-21
bigcom177        0.000000e+00  2.775558e-19
bigcom178        0.000000e+00  0.000000e+00
bigcom180       -6.012095e-06  7.087511e-01
bigcom181        0.000000e+00  0.000000e+00
bigcom184        0.000000e+00  0.000000e+00
bigcom186        0.000000e+00  0.000000e+00
bigcom187        0.000000e+00  0.000000e+00
bigcom189        0.000000e+00  0.000000e+00
bigcom194        0.000000e+00  2.797242e-19
bigcom195        0.000000e+00  0.000000e+00
bigcom196        0.000000e+00  0.000000e+00
bigcom204        0.000000e+00  0.000000e+00
bigcom205        0.000000e+00  0.000000e+00
bigcom212        0.000000e+00  2.775558e-19
bigcom214        0.000000e+00  0.000000e+00
bigcom222        0.000000e+00  0.000000e+00
bigcom223        0.000000e+00  0.000000e+00
bigcom226        0.000000e+00  0.000000e+00
bigcom227        0.000000e+00  0.000000e+00
bigcom229        0.000000e+00  6.938894e-20
bigcom233        0.000000e+00  0.000000e+00
bigcom236        0.000000e+00  2.775558e-19
bigcom237        0.000000e+00  0.000000e+00
bigcom246        0.000000e+00  2.775558e-19
bigcom248        0.000000e+00  8.673617e-21
bigcom249        0.000000e+00  2.775558e-19
bigcom250        0.000000e+00  0.000000e+00
bigcom254        0.000000e+00  0.000000e+00
bigcom266        0.000000e+00  2.775558e-19
bigcom269        0.000000e+00  0.000000e+00
bigcom272        0.000000e+00  0.000000e+00
bigcom274        0.000000e+00  0.000000e+00
bigcom281        0.000000e+00  0.000000e+00
bigcom291        0.000000e+00  0.000000e+00
bigcom292        0.000000e+00  2.775558e-19
bigcom295        0.000000e+00  0.000000e+00
bigcom299        0.000000e+00  0.000000e+00
bigcom301        0.000000e+00  2.775558e-19
bigcom306        0.000000e+00  0.000000e+00
bigcom309        0.000000e+00  0.000000e+00
bigcom314        0.000000e+00  0.000000e+00
bigcom321        0.000000e+00  0.000000e+00
bigcom341        0.000000e+00  0.000000e+00
bigcom350        0.000000e+00  4.336809e-21
bigcom353        0.000000e+00  0.000000e+00
bigcom359        0.000000e+00  0.000000e+00
bigcom363        0.000000e+00  0.000000e+00
bigcom365        0.000000e+00  0.000000e+00
bigcom385        0.000000e+00  0.000000e+00
bigcom386        0.000000e+00  0.000000e+00
bigcom408        0.000000e+00  4.336809e-21
bigcom412        3.499920e-04  1.599987e+00
bigcom480        0.000000e+00  0.000000e+00
spin_vertex      3.620832e-04  5.398760e-01
membership_s1    1.172884e-04  7.390191e-02
membership_s3    0.000000e+00  0.000000e+00
membership_s4    0.000000e+00  1.517883e-20
membership_s5   -1.915323e-06  2.883504e-02
membership_s6    0.000000e+00  0.000000e+00
membership_s7    4.181967e-05  1.311243e-02
membership_s8    0.000000e+00  0.000000e+00
membership_s9    0.000000e+00  1.084202e-21
membership_s11   0.000000e+00  0.000000e+00
membership_s12   0.000000e+00  0.000000e+00
membership_s14   0.000000e+00  0.000000e+00
membership_s15  -8.347941e-05  8.951593e-02
membership_s16   0.000000e+00  0.000000e+00
membership_s17   0.000000e+00  0.000000e+00
membership_s18   0.000000e+00  0.000000e+00
membership_s20   0.000000e+00  0.000000e+00
membership_s21   0.000000e+00  0.000000e+00
membership_s22   0.000000e+00  0.000000e+00
membership_s24   0.000000e+00  0.000000e+00
membership_s25   0.000000e+00  0.000000e+00
membership_s26   0.000000e+00  0.000000e+00
membership_s27   7.690454e-05  4.078822e-03
membership_s28   0.000000e+00  5.551115e-19
membership_s30   1.587056e-04  4.590870e-02
membership_s31   0.000000e+00  1.084202e-20
membership_s32   5.102302e-05  1.194330e-01
membership_s33   0.000000e+00  0.000000e+00
membership_s36   0.000000e+00  7.589415e-21
membership_s37   0.000000e+00  0.000000e+00
V1               6.157367e-04  5.127388e-01
V2               1.117128e-03  7.799364e-01
pdi              1.316424e-05  2.448208e-02
adhesion         1.190029e-02  7.732010e-01
cohesion         1.245594e-02  3.838024e-01
inner            1.824557e-03  3.636137e-01
outer            3.190325e-04  5.159433e-01
ioratio          1.236567e-03  3.341799e-01
comsize          2.538705e-03  5.639061e-01
[1] "Dataset: med_CT Model GLM, run: 6 of 10 2015-06-22 18:42:38"
[1] "glmnet variable coefficients"
                     [,1]          [,2]
(Intercept)     -4.784637  2.799228e+01
graph0           0.000000  2.774869e-04
graph1           0.000000 -1.147310e-07
graph2           0.000000  4.511935e-03
graph3           0.000000 -3.177107e-06
graph4           0.000000  0.000000e+00
graph5           0.000000 -1.234937e-03
graph6           0.000000  3.103829e-05
graph7           0.000000  0.000000e+00
graph8           0.000000 -4.541858e-03
graph9           0.000000  0.000000e+00
graph10          0.000000  0.000000e+00
graph11          0.000000 -4.773385e-10
graph12          0.000000  4.492487e-08
graph13          0.000000  0.000000e+00
graph14          0.000000  0.000000e+00
graph15          0.000000 -6.133312e-07
graph16          0.000000  0.000000e+00
graph17          0.000000 -8.166645e-07
graph18          0.000000  2.253649e-05
graph19          0.000000  0.000000e+00
graph20          0.000000  3.815794e-09
graph21          0.000000  0.000000e+00
graph22          0.000000 -5.817269e-05
graph23          0.000000  0.000000e+00
graph24          0.000000  0.000000e+00
graph25          0.000000  4.175647e-04
graph26          0.000000  0.000000e+00
graph27          0.000000 -7.106711e-04
graph28          0.000000  0.000000e+00
graph29          0.000000 -9.189544e-03
orbit0           0.000000  4.318895e-04
orbit1           0.000000 -6.666225e-07
orbit2           0.000000  5.973835e-04
orbit3           0.000000  3.346605e-03
orbit4           0.000000 -9.784569e-06
orbit5           0.000000  0.000000e+00
orbit6           0.000000  0.000000e+00
orbit7           0.000000  0.000000e+00
orbit8           0.000000 -1.328239e-03
orbit9           0.000000  1.287509e-04
orbit10          0.000000  9.962617e-06
orbit11          0.000000  1.969177e-03
orbit12          0.000000  8.055720e-04
orbit13          0.000000 -3.445730e-03
orbit14          0.000000 -3.637160e-03
orbit15          0.000000 -2.720954e-07
orbit16          0.000000  1.868000e-07
orbit17          0.000000  2.140792e-07
orbit18          0.000000 -7.096544e-10
orbit19          0.000000  0.000000e+00
orbit20          0.000000  5.869088e-08
orbit21          0.000000 -1.051353e-07
orbit22          0.000000 -4.987052e-10
orbit23          0.000000 -4.420268e-05
orbit24          0.000000  4.360500e-07
orbit25          0.000000  1.694754e-08
orbit26          0.000000 -1.086004e-06
orbit27          0.000000  1.067487e-05
orbit28          0.000000  0.000000e+00
orbit29          0.000000 -1.087355e-06
orbit30          0.000000 -1.710599e-05
orbit31          0.000000  3.236854e-08
orbit32          0.000000 -3.904703e-09
orbit33          0.000000 -2.535784e-06
orbit34          0.000000 -5.245639e-08
orbit35          0.000000 -2.101639e-08
orbit36          0.000000  7.185670e-07
orbit37          0.000000 -1.012482e-06
orbit38          0.000000  7.089210e-05
orbit39          0.000000 -5.487092e-06
orbit40          0.000000 -1.560866e-07
orbit41          0.000000 -7.045094e-06
orbit42          0.000000 -9.768153e-04
orbit43          0.000000  2.433407e-05
orbit44          0.000000  1.216740e-03
orbit45          0.000000  0.000000e+00
orbit46          0.000000  1.337122e-05
orbit47          0.000000 -5.799413e-05
orbit48          0.000000  1.517687e-05
orbit49          0.000000  4.740826e-06
orbit50          0.000000 -1.592863e-04
orbit51          0.000000  2.283082e-05
orbit52          0.000000  0.000000e+00
orbit53          0.000000  7.848125e-05
orbit54          0.000000 -5.329765e-05
orbit55          0.000000 -1.396429e-03
orbit56          0.000000 -7.839605e-05
orbit57          0.000000  7.051374e-08
orbit58          0.000000  1.590331e-03
orbit59          0.000000 -8.094091e-05
orbit60          0.000000  1.367860e-04
orbit61          0.000000  1.909735e-04
orbit62          0.000000  4.340723e-04
orbit63          0.000000  9.569439e-04
orbit64          0.000000  6.131704e-04
orbit65          0.000000  1.078027e-03
orbit66          0.000000 -9.004014e-04
orbit67          0.000000  4.871314e-03
orbit68          0.000000 -2.043783e-03
orbit69          0.000000  8.836009e-03
orbit70          0.000000  2.518708e-03
orbit71          0.000000 -4.571331e-03
orbit72          0.000000 -9.240990e-03
AP               0.000000  4.498724e-01
bet              0.000000  9.178069e-06
ecc              0.000000  2.272478e-01
eccrad           0.000000  1.351089e+00
close            0.000000 -4.837063e+00
constraint       0.000000  6.803920e-02
coreness         0.000000 -1.036588e-01
knn              0.000000  5.696914e-03
hubscore         0.000000 -5.969397e+00
pagerank         0.000000  0.000000e+00
trans            0.000000 -4.867027e-01
evcent           0.000000 -8.784181e+00
first            0.000000  3.668837e-03
upto_second      0.000000 -1.632662e-04
upto_third       0.000000  0.000000e+00
upto_fourth      0.000000  1.883145e-05
upto_fifth       0.000000  5.401919e-03
upto_sixth       0.000000 -8.932495e-03
second           0.000000 -1.535601e-04
third            0.000000  1.053210e-05
fourth           0.000000  8.861027e-06
fifth            0.000000 -2.009712e-05
sixth            0.000000 -1.273484e-02
ratio1           0.000000 -9.518129e-04
ratio2           0.000000  1.943550e-02
ratio3           0.000000 -2.225836e-02
ratio4           0.000000  1.139832e+00
ratio5           0.000000  1.134472e+01
ratio6           0.000000 -3.720668e-02
selfinter        0.000000  6.559292e-01
walktrap_vertex  0.000000  6.261170e-02
bigcom1          0.000000 -9.432699e-01
bigcom2          0.000000 -3.089026e-01
bigcom3          0.000000  1.613822e+00
bigcom4          0.000000 -3.009229e-03
bigcom6          0.000000 -6.095153e-01
bigcom8          0.000000  6.157870e-01
bigcom9          0.000000 -3.521568e-02
bigcom11         0.000000 -2.725798e-01
bigcom13         0.000000 -1.234456e-01
bigcom15         0.000000 -6.364486e-01
bigcom16         0.000000 -8.391855e-01
bigcom21         0.000000 -1.052307e+00
bigcom22         0.000000 -9.759807e-01
bigcom24         0.000000 -2.541128e-02
bigcom26         0.000000 -8.346816e-01
bigcom28         0.000000  1.392071e+00
bigcom30         0.000000 -1.459184e+00
bigcom31         0.000000 -9.908000e-03
bigcom32         0.000000 -1.159651e-01
bigcom33         0.000000 -1.124812e+00
bigcom34         0.000000 -2.703221e-01
bigcom36         0.000000 -3.777396e-01
bigcom37         0.000000 -2.333695e-01
bigcom38         0.000000  0.000000e+00
bigcom39         0.000000 -4.749424e-01
bigcom40         0.000000  5.460547e-01
bigcom43         0.000000 -3.716349e-01
bigcom44         0.000000  0.000000e+00
bigcom46         0.000000 -1.626985e-01
bigcom47         0.000000  0.000000e+00
bigcom49         0.000000 -7.058623e-02
bigcom50         0.000000  0.000000e+00
bigcom51         0.000000 -2.707667e-01
bigcom52         0.000000 -9.257324e-01
bigcom54         0.000000  0.000000e+00
bigcom56         0.000000 -9.544967e-01
bigcom62         0.000000 -5.297771e-02
bigcom66         0.000000  0.000000e+00
bigcom68         0.000000  0.000000e+00
bigcom69         0.000000 -1.938730e-02
bigcom71         0.000000  0.000000e+00
bigcom72         0.000000  0.000000e+00
bigcom73         0.000000 -8.996775e-02
bigcom74         0.000000 -3.799879e-01
bigcom75         0.000000  0.000000e+00
bigcom76         0.000000 -1.814333e-01
bigcom77         0.000000 -5.419415e-01
bigcom79         0.000000 -5.080164e-01
bigcom80         0.000000 -9.026567e-03
bigcom82         0.000000 -4.803110e-01
bigcom83         0.000000  0.000000e+00
bigcom84         0.000000 -3.418645e-01
bigcom85         0.000000  0.000000e+00
bigcom87         0.000000  0.000000e+00
bigcom89         0.000000  0.000000e+00
bigcom91         0.000000 -3.756020e-01
bigcom92         0.000000  0.000000e+00
bigcom93         0.000000  0.000000e+00
bigcom96         0.000000 -3.987877e-01
bigcom97         0.000000 -6.039240e-01
bigcom98         0.000000 -1.076604e+00
bigcom99         0.000000  0.000000e+00
bigcom101        0.000000 -6.377865e-03
bigcom104        0.000000 -1.053924e+00
bigcom106        0.000000 -2.507717e-01
bigcom109        0.000000 -2.972942e-01
bigcom113        0.000000 -9.581818e-01
bigcom116        0.000000 -6.988153e-02
bigcom120        0.000000  0.000000e+00
bigcom123        0.000000  0.000000e+00
bigcom126        0.000000  0.000000e+00
bigcom127        0.000000 -5.961073e-01
bigcom137        0.000000 -8.511562e-01
bigcom139        0.000000 -1.365374e-01
bigcom140        0.000000 -7.765205e-02
bigcom143        0.000000  0.000000e+00
bigcom145        0.000000  0.000000e+00
bigcom146        0.000000  0.000000e+00
bigcom147        0.000000  2.568190e+00
bigcom149        0.000000 -2.509808e-01
bigcom153        0.000000  0.000000e+00
bigcom154        0.000000  0.000000e+00
bigcom156        0.000000  0.000000e+00
bigcom157        0.000000  0.000000e+00
bigcom158        0.000000  0.000000e+00
bigcom160        0.000000 -5.994569e-03
bigcom161        0.000000 -5.940360e-01
bigcom162        0.000000 -1.176853e-01
bigcom164        0.000000 -1.153395e-01
bigcom166        0.000000 -3.667338e-01
bigcom167        0.000000  2.934466e+00
bigcom171        0.000000 -4.944815e-01
bigcom173        0.000000 -4.255154e-02
bigcom175        0.000000 -2.609419e-01
bigcom176        0.000000 -8.013517e-02
bigcom177        0.000000 -1.783768e-01
bigcom178        0.000000 -7.180459e-01
bigcom180        0.000000  4.483714e+00
bigcom181        0.000000  0.000000e+00
bigcom184        0.000000 -1.141283e+00
bigcom186        0.000000 -7.637352e-01
bigcom187        0.000000 -9.770747e-01
bigcom189        0.000000  0.000000e+00
bigcom194        0.000000 -4.428380e-03
bigcom195        0.000000 -3.002814e-01
bigcom196        0.000000 -1.039345e+00
bigcom204        0.000000  0.000000e+00
bigcom205        0.000000 -3.148710e-01
bigcom212        0.000000 -1.357788e-01
bigcom214        0.000000 -3.869709e-02
bigcom222        0.000000  0.000000e+00
bigcom223        0.000000 -9.068086e-01
bigcom226        0.000000 -3.458234e-02
bigcom227        0.000000 -5.539273e-02
bigcom229        0.000000  0.000000e+00
bigcom233        0.000000  0.000000e+00
bigcom236        0.000000  0.000000e+00
bigcom237        0.000000 -5.913535e-01
bigcom246        0.000000 -1.578087e-01
bigcom248        0.000000 -9.722787e-01
bigcom249        0.000000 -2.574594e-02
bigcom250        0.000000  0.000000e+00
bigcom254        0.000000 -3.679183e-02
bigcom266        0.000000 -4.456666e-01
bigcom269        0.000000  0.000000e+00
bigcom272        0.000000  0.000000e+00
bigcom274        0.000000  0.000000e+00
bigcom281        0.000000 -4.820860e-02
bigcom291        0.000000  0.000000e+00
bigcom292        0.000000 -5.135371e-01
bigcom295        0.000000 -1.336551e-02
bigcom299        0.000000 -7.840309e-02
bigcom301        0.000000 -8.082662e-03
bigcom306        0.000000  0.000000e+00
bigcom309        0.000000  0.000000e+00
bigcom314        0.000000 -1.640972e-02
bigcom321        0.000000 -4.628024e-01
bigcom341        0.000000 -1.543565e-01
bigcom350        0.000000 -1.794543e-03
bigcom353        0.000000  0.000000e+00
bigcom359        0.000000 -6.838230e-01
bigcom363        0.000000  0.000000e+00
bigcom365        0.000000 -2.813441e-03
bigcom385        0.000000 -4.669032e-01
bigcom386        0.000000  0.000000e+00
bigcom408        0.000000  0.000000e+00
bigcom412        0.000000  8.032126e+00
bigcom480        0.000000  0.000000e+00
spin_vertex      0.000000 -1.461669e+00
membership_s1    0.000000 -1.702336e-01
membership_s3    0.000000  0.000000e+00
membership_s4    0.000000  0.000000e+00
membership_s5    0.000000  5.884565e-01
membership_s6    0.000000 -6.441952e-01
membership_s7    0.000000  3.177356e-01
membership_s8    0.000000 -2.283226e-01
membership_s9    0.000000 -4.747204e-02
membership_s11   0.000000  0.000000e+00
membership_s12   0.000000 -4.397449e-02
membership_s14   0.000000 -8.739106e-02
membership_s15   0.000000  1.397690e+00
membership_s16   0.000000  0.000000e+00
membership_s17   0.000000 -4.676970e-01
membership_s18   0.000000 -3.296374e-01
membership_s20   0.000000  0.000000e+00
membership_s21   0.000000 -8.413783e-01
membership_s22   0.000000 -8.276139e-02
membership_s24   0.000000 -3.536990e-01
membership_s25   0.000000 -4.084166e-01
membership_s26   0.000000  0.000000e+00
membership_s27   0.000000  2.551092e-01
membership_s28   0.000000  0.000000e+00
membership_s30   0.000000  7.532405e-01
membership_s31   0.000000 -9.037436e-01
membership_s32   0.000000  9.265911e-01
membership_s33   0.000000  0.000000e+00
membership_s36   0.000000 -4.400074e-01
membership_s37   0.000000 -3.284068e-01
V1               0.000000  4.358108e-02
V2               0.000000  1.769655e+00
pdi              0.000000 -4.667970e+03
adhesion         0.000000 -2.536270e-05
cohesion         0.000000  4.004127e-05
inner            0.000000  1.163210e-06
outer            0.000000  2.705340e-04
ioratio          0.000000  5.247800e-02
comsize          0.000000  1.147769e-03
[1] "Dataset: med_CT Model GBM, run: 7 of 10 2015-06-22 18:43:44"
Iter   TrainDeviance   ValidDeviance   StepSize   Improve
     1        0.0884            -nan     0.0100    0.0004
     2        0.0863            -nan     0.0100    0.0001
     3        0.0842            -nan     0.0100    0.0002
     4        0.0826            -nan     0.0100    0.0001
     5        0.0810            -nan     0.0100    0.0001
     6        0.0788            -nan     0.0100    0.0004
     7        0.0773            -nan     0.0100    0.0002
     8        0.0756            -nan     0.0100    0.0003
     9        0.0747            -nan     0.0100    0.0001
    10        0.0730            -nan     0.0100    0.0000
    20        0.0637            -nan     0.0100    0.0001
    40        0.0516            -nan     0.0100   -0.0000
    60        0.0437            -nan     0.0100    0.0000
    80        0.0378            -nan     0.0100   -0.0000
    98        0.0337            -nan     0.0100   -0.0000

[1] "GBM variable coefficients"
                            var     rel.inf
orbit65                 orbit65 8.600563264
outer                     outer 7.267829316
orbit62                 orbit62 4.701799108
bigcom28               bigcom28 3.813812508
V2                           V2 3.583143774
knn                         knn 3.318560732
trans                     trans 2.852699516
ratio2                   ratio2 2.455549797
cohesion               cohesion 2.332726652
adhesion               adhesion 2.233514706
ratio5                   ratio5 2.233268967
spin_vertex         spin_vertex 1.988369387
V1                           V1 1.945692381
comsize                 comsize 1.920190793
ratio1                   ratio1 1.743016878
orbit44                 orbit44 1.639737128
graph5                   graph5 1.444561834
graph21                 graph21 1.323960799
orbit51                 orbit51 1.307338573
ioratio                 ioratio 1.227369461
bet                         bet 1.206682354
orbit32                 orbit32 1.177016656
graph20                 graph20 1.095094377
orbit45                 orbit45 1.041188740
graph19                 graph19 1.036992984
inner                     inner 1.007789760
graph13                 graph13 1.004870192
orbit64                 orbit64 0.959142295
walktrap_vertex walktrap_vertex 0.931495546
bigcom3                 bigcom3 0.891401761
selfinter             selfinter 0.858042022
graph23                 graph23 0.842244104
orbit11                 orbit11 0.797291766
orbit18                 orbit18 0.767668754
orbit20                 orbit20 0.766021939
graph10                 graph10 0.740473448
graph27                 graph27 0.723463955
sixth                     sixth 0.720746861
orbit56                 orbit56 0.719889161
orbit24                 orbit24 0.718326791
orbit63                 orbit63 0.689920317
orbit23                 orbit23 0.654724019
third                     third 0.649105992
orbit54                 orbit54 0.592636839
graph26                 graph26 0.582913918
orbit67                 orbit67 0.582500185
orbit13                 orbit13 0.573693121
orbit36                 orbit36 0.569443580
orbit66                 orbit66 0.539686981
graph7                   graph7 0.528714705
orbit70                 orbit70 0.506309805
graph29                 graph29 0.493597327
pagerank               pagerank 0.490615881
graph15                 graph15 0.476548475
graph18                 graph18 0.474679703
orbit58                 orbit58 0.474337029
ratio4                   ratio4 0.472530731
membership_s30   membership_s30 0.467575553
graph25                 graph25 0.450180952
orbit55                 orbit55 0.441891654
graph0                   graph0 0.427871933
orbit48                 orbit48 0.413380898
orbit5                   orbit5 0.409387114
graph8                   graph8 0.398376626
orbit46                 orbit46 0.387574929
orbit30                 orbit30 0.376951663
membership_s15   membership_s15 0.375596882
orbit40                 orbit40 0.374372142
graph22                 graph22 0.372913178
graph11                 graph11 0.366313878
orbit25                 orbit25 0.361222355
upto_second         upto_second 0.354238362
orbit28                 orbit28 0.351429118
graph9                   graph9 0.345760970
graph17                 graph17 0.334649830
graph28                 graph28 0.334262587
orbit1                   orbit1 0.324252629
orbit53                 orbit53 0.293248773
orbit2                   orbit2 0.288477751
ratio6                   ratio6 0.285382733
coreness               coreness 0.278314103
orbit17                 orbit17 0.269853258
orbit33                 orbit33 0.263325614
orbit49                 orbit49 0.254772244
orbit7                   orbit7 0.249972774
orbit4                   orbit4 0.246462374
orbit9                   orbit9 0.235503262
orbit10                 orbit10 0.227674582
upto_fifth           upto_fifth 0.227615155
orbit50                 orbit50 0.227356555
orbit52                 orbit52 0.218138787
membership_s1     membership_s1 0.198172787
constraint           constraint 0.173840069
orbit29                 orbit29 0.171981296
orbit71                 orbit71 0.170278176
orbit41                 orbit41 0.166554548
membership_s32   membership_s32 0.152335455
orbit21                 orbit21 0.149511495
orbit47                 orbit47 0.145618491
orbit26                 orbit26 0.144944181
orbit37                 orbit37 0.144897194
upto_third           upto_third 0.126513768
graph4                   graph4 0.114806959
orbit69                 orbit69 0.111005355
orbit38                 orbit38 0.110601339
fourth                   fourth 0.108074874
orbit27                 orbit27 0.104816323
orbit59                 orbit59 0.093388157
graph3                   graph3 0.087311370
orbit39                 orbit39 0.085367604
orbit43                 orbit43 0.079497391
graph14                 graph14 0.079019790
orbit35                 orbit35 0.077388505
close                     close 0.061233085
bigcom147             bigcom147 0.052539760
graph24                 graph24 0.046523819
bigcom4                 bigcom4 0.045366957
bigcom8                 bigcom8 0.043196551
orbit19                 orbit19 0.041682826
orbit57                 orbit57 0.041256529
orbit68                 orbit68 0.040852651
upto_sixth           upto_sixth 0.032733300
graph2                   graph2 0.032687663
bigcom40               bigcom40 0.029892263
orbit16                 orbit16 0.029742694
membership_s5     membership_s5 0.028713996
graph1                   graph1 0.027854087
orbit31                 orbit31 0.021108730
graph16                 graph16 0.021094884
orbit61                 orbit61 0.020027508
ecc                         ecc 0.018729622
upto_fourth         upto_fourth 0.017907088
orbit60                 orbit60 0.015802180
orbit12                 orbit12 0.006893801
orbit42                 orbit42 0.002426012
graph6                   graph6 0.000000000
graph12                 graph12 0.000000000
orbit0                   orbit0 0.000000000
orbit3                   orbit3 0.000000000
orbit6                   orbit6 0.000000000
orbit8                   orbit8 0.000000000
orbit14                 orbit14 0.000000000
orbit15                 orbit15 0.000000000
orbit22                 orbit22 0.000000000
orbit34                 orbit34 0.000000000
orbit72                 orbit72 0.000000000
AP                           AP 0.000000000
eccrad                   eccrad 0.000000000
hubscore               hubscore 0.000000000
evcent                   evcent 0.000000000
first                     first 0.000000000
second                   second 0.000000000
fifth                     fifth 0.000000000
ratio3                   ratio3 0.000000000
bigcom1                 bigcom1 0.000000000
bigcom2                 bigcom2 0.000000000
bigcom6                 bigcom6 0.000000000
bigcom9                 bigcom9 0.000000000
bigcom11               bigcom11 0.000000000
bigcom13               bigcom13 0.000000000
bigcom15               bigcom15 0.000000000
bigcom16               bigcom16 0.000000000
bigcom21               bigcom21 0.000000000
bigcom22               bigcom22 0.000000000
bigcom24               bigcom24 0.000000000
bigcom26               bigcom26 0.000000000
bigcom30               bigcom30 0.000000000
bigcom31               bigcom31 0.000000000
bigcom32               bigcom32 0.000000000
bigcom33               bigcom33 0.000000000
bigcom34               bigcom34 0.000000000
bigcom36               bigcom36 0.000000000
bigcom37               bigcom37 0.000000000
bigcom38               bigcom38 0.000000000
bigcom39               bigcom39 0.000000000
bigcom43               bigcom43 0.000000000
bigcom44               bigcom44 0.000000000
bigcom46               bigcom46 0.000000000
bigcom47               bigcom47 0.000000000
bigcom49               bigcom49 0.000000000
bigcom50               bigcom50 0.000000000
bigcom51               bigcom51 0.000000000
bigcom52               bigcom52 0.000000000
bigcom54               bigcom54 0.000000000
bigcom56               bigcom56 0.000000000
bigcom62               bigcom62 0.000000000
bigcom66               bigcom66 0.000000000
bigcom68               bigcom68 0.000000000
bigcom69               bigcom69 0.000000000
bigcom71               bigcom71 0.000000000
bigcom72               bigcom72 0.000000000
bigcom73               bigcom73 0.000000000
bigcom74               bigcom74 0.000000000
bigcom75               bigcom75 0.000000000
bigcom76               bigcom76 0.000000000
bigcom77               bigcom77 0.000000000
bigcom79               bigcom79 0.000000000
bigcom80               bigcom80 0.000000000
bigcom82               bigcom82 0.000000000
bigcom83               bigcom83 0.000000000
bigcom84               bigcom84 0.000000000
bigcom85               bigcom85 0.000000000
bigcom87               bigcom87 0.000000000
bigcom89               bigcom89 0.000000000
bigcom91               bigcom91 0.000000000
bigcom92               bigcom92 0.000000000
bigcom93               bigcom93 0.000000000
bigcom96               bigcom96 0.000000000
bigcom97               bigcom97 0.000000000
bigcom98               bigcom98 0.000000000
bigcom99               bigcom99 0.000000000
bigcom101             bigcom101 0.000000000
bigcom104             bigcom104 0.000000000
bigcom106             bigcom106 0.000000000
bigcom109             bigcom109 0.000000000
bigcom113             bigcom113 0.000000000
bigcom116             bigcom116 0.000000000
bigcom120             bigcom120 0.000000000
bigcom123             bigcom123 0.000000000
bigcom126             bigcom126 0.000000000
bigcom127             bigcom127 0.000000000
bigcom137             bigcom137 0.000000000
bigcom139             bigcom139 0.000000000
bigcom140             bigcom140 0.000000000
bigcom143             bigcom143 0.000000000
bigcom145             bigcom145 0.000000000
bigcom146             bigcom146 0.000000000
bigcom149             bigcom149 0.000000000
bigcom153             bigcom153 0.000000000
bigcom154             bigcom154 0.000000000
bigcom156             bigcom156 0.000000000
bigcom157             bigcom157 0.000000000
bigcom158             bigcom158 0.000000000
bigcom160             bigcom160 0.000000000
bigcom161             bigcom161 0.000000000
bigcom162             bigcom162 0.000000000
bigcom164             bigcom164 0.000000000
bigcom166             bigcom166 0.000000000
bigcom167             bigcom167 0.000000000
bigcom171             bigcom171 0.000000000
bigcom173             bigcom173 0.000000000
bigcom175             bigcom175 0.000000000
bigcom176             bigcom176 0.000000000
bigcom177             bigcom177 0.000000000
bigcom178             bigcom178 0.000000000
bigcom180             bigcom180 0.000000000
bigcom181             bigcom181 0.000000000
bigcom184             bigcom184 0.000000000
bigcom186             bigcom186 0.000000000
bigcom187             bigcom187 0.000000000
bigcom189             bigcom189 0.000000000
bigcom194             bigcom194 0.000000000
bigcom195             bigcom195 0.000000000
bigcom196             bigcom196 0.000000000
bigcom204             bigcom204 0.000000000
bigcom205             bigcom205 0.000000000
bigcom212             bigcom212 0.000000000
bigcom214             bigcom214 0.000000000
bigcom222             bigcom222 0.000000000
bigcom223             bigcom223 0.000000000
bigcom226             bigcom226 0.000000000
bigcom227             bigcom227 0.000000000
bigcom229             bigcom229 0.000000000
bigcom233             bigcom233 0.000000000
bigcom236             bigcom236 0.000000000
bigcom237             bigcom237 0.000000000
bigcom246             bigcom246 0.000000000
bigcom248             bigcom248 0.000000000
bigcom249             bigcom249 0.000000000
bigcom250             bigcom250 0.000000000
bigcom254             bigcom254 0.000000000
bigcom266             bigcom266 0.000000000
bigcom269             bigcom269 0.000000000
bigcom272             bigcom272 0.000000000
bigcom274             bigcom274 0.000000000
bigcom281             bigcom281 0.000000000
bigcom291             bigcom291 0.000000000
bigcom292             bigcom292 0.000000000
bigcom295             bigcom295 0.000000000
bigcom299             bigcom299 0.000000000
bigcom301             bigcom301 0.000000000
bigcom306             bigcom306 0.000000000
bigcom309             bigcom309 0.000000000
bigcom314             bigcom314 0.000000000
bigcom321             bigcom321 0.000000000
bigcom341             bigcom341 0.000000000
bigcom350             bigcom350 0.000000000
bigcom353             bigcom353 0.000000000
bigcom359             bigcom359 0.000000000
bigcom363             bigcom363 0.000000000
bigcom365             bigcom365 0.000000000
bigcom385             bigcom385 0.000000000
bigcom386             bigcom386 0.000000000
bigcom408             bigcom408 0.000000000
bigcom412             bigcom412 0.000000000
bigcom480             bigcom480 0.000000000
membership_s3     membership_s3 0.000000000
membership_s4     membership_s4 0.000000000
membership_s6     membership_s6 0.000000000
membership_s7     membership_s7 0.000000000
membership_s8     membership_s8 0.000000000
membership_s9     membership_s9 0.000000000
membership_s11   membership_s11 0.000000000
membership_s12   membership_s12 0.000000000
membership_s14   membership_s14 0.000000000
membership_s16   membership_s16 0.000000000
membership_s17   membership_s17 0.000000000
membership_s18   membership_s18 0.000000000
membership_s20   membership_s20 0.000000000
membership_s21   membership_s21 0.000000000
membership_s22   membership_s22 0.000000000
membership_s24   membership_s24 0.000000000
membership_s25   membership_s25 0.000000000
membership_s26   membership_s26 0.000000000
membership_s27   membership_s27 0.000000000
membership_s28   membership_s28 0.000000000
membership_s31   membership_s31 0.000000000
membership_s33   membership_s33 0.000000000
membership_s36   membership_s36 0.000000000
membership_s37   membership_s37 0.000000000
pdi                         pdi 0.000000000
[1] "Dataset: med_CT Model RF, run: 7 of 10 2015-06-22 18:44:21"
     |      Out-of-bag   |
Tree |      MSE  %Var(y) |
   1 |  0.01673   215.67 |
   2 |  0.01596   205.69 |
   3 |  0.01445   186.31 |
   4 |  0.01374   177.09 |
   5 |  0.01218   156.94 |
   6 |  0.01139   146.82 |
   7 |  0.01153   148.62 |
   8 |  0.01113   143.50 |
   9 |  0.01109   142.96 |
  10 |  0.01091   140.61 |
  11 |  0.01079   139.07 |
  12 |  0.01061   136.71 |
  13 |  0.01033   133.10 |
  14 | 0.009921   127.87 |
  15 | 0.009913   127.77 |
  16 | 0.009816   126.52 |
  17 | 0.009831   126.71 |
  18 | 0.009694   124.95 |
  19 | 0.009642   124.28 |
  20 | 0.009473   122.11 |
  21 | 0.009379   120.90 |
  22 | 0.009206   118.67 |
  23 | 0.009148   117.91 |
  24 | 0.009074   116.96 |
  25 | 0.009066   116.86 |
  26 | 0.009017   116.23 |
  27 | 0.008991   115.89 |
  28 |  0.00895   115.36 |
  29 | 0.008911   114.86 |
  30 | 0.008868   114.31 |
  31 |  0.00887   114.34 |
  32 | 0.008891   114.60 |
  33 | 0.008875   114.39 |
  34 |  0.00886   114.20 |
  35 | 0.008814   113.61 |
  36 | 0.008827   113.78 |
  37 | 0.008846   114.03 |
  38 | 0.008806   113.50 |
  39 |  0.00877   113.04 |
  40 | 0.008741   112.67 |
  41 | 0.008723   112.43 |
  42 | 0.008691   112.03 |
  43 | 0.008667   111.72 |
  44 |  0.00859   110.72 |
  45 | 0.008572   110.49 |
  46 | 0.008541   110.09 |
  47 | 0.008514   109.75 |
  48 |  0.00853   109.94 |
  49 | 0.008522   109.85 |
  50 |  0.00852   109.82 |
  51 | 0.008511   109.70 |
  52 | 0.008501   109.57 |
  53 | 0.008488   109.40 |
  54 | 0.008487   109.40 |
  55 | 0.008482   109.34 |
  56 | 0.008466   109.12 |
  57 | 0.008444   108.84 |
  58 |   0.0084   108.27 |
  59 | 0.008403   108.31 |
  60 | 0.008398   108.25 |
  61 | 0.008404   108.33 |
  62 | 0.008371   107.90 |
  63 | 0.008366   107.83 |
  64 | 0.008378   107.99 |
  65 | 0.008373   107.93 |
  66 | 0.008332   107.39 |
  67 | 0.008338   107.48 |
  68 | 0.008333   107.41 |
  69 | 0.008322   107.27 |
  70 | 0.008326   107.31 |
  71 | 0.008322   107.26 |
  72 |  0.00832   107.24 |
  73 |  0.00834   107.50 |
  74 | 0.008349   107.61 |
  75 | 0.008349   107.62 |
  76 | 0.008339   107.49 |
  77 | 0.008341   107.51 |
  78 | 0.008346   107.57 |
  79 | 0.008337   107.46 |
  80 | 0.008331   107.39 |
  81 | 0.008333   107.41 |
  82 | 0.008333   107.41 |
  83 | 0.008331   107.39 |
  84 | 0.008344   107.55 |
  85 | 0.008309   107.10 |
  86 | 0.008304   107.04 |
  87 | 0.008307   107.07 |
  88 | 0.008295   106.92 |
  89 | 0.008289   106.84 |
  90 | 0.008291   106.87 |
  91 | 0.008278   106.70 |
  92 | 0.008275   106.66 |
  93 | 0.008259   106.45 |
  94 | 0.008273   106.64 |
  95 | 0.008277   106.68 |
  96 |  0.00827   106.60 |
  97 | 0.008282   106.76 |
  98 | 0.008284   106.78 |
  99 | 0.008271   106.61 |
 100 | 0.008265   106.54 |
[1] "Random Forest variable coefficients"
                      %IncMSE IncNodePurity
graph0          -1.120341e-05  8.931419e-02
graph1           1.270481e-03  1.581094e-01
graph2           8.516672e-04  1.508201e-01
graph3           3.286782e-04  1.363312e-01
graph4           5.891347e-05  9.202365e-02
graph5           2.121655e-03  2.343096e-01
graph6           2.991814e-04  8.542842e-02
graph7           4.224227e-04  2.065721e-01
graph8           4.131184e-05  1.411193e-02
graph9           1.184176e-03  8.012809e-02
graph10          8.908737e-04  1.161152e-01
graph11          1.922120e-04  1.167398e-01
graph12          5.753774e-04  6.698861e-02
graph13          7.591915e-04  7.005009e-02
graph14          1.460565e-04  1.091385e-01
graph15          1.159165e-03  1.754340e-01
graph16          2.250611e-03  1.118863e-01
graph17          7.679781e-04  2.045291e-01
graph18          1.521500e-04  8.965753e-02
graph19          1.774410e-03  2.344838e-01
graph20          2.897509e-03  1.552633e-01
graph21          2.599663e-04  1.193956e-01
graph22          1.560783e-03  3.185968e-01
graph23          1.527468e-03  2.850151e-01
graph24          1.810658e-05  6.716759e-02
graph25          3.157941e-03  6.526794e-01
graph26          4.164002e-04  1.528617e-01
graph27          4.272934e-04  1.704490e-01
graph28          9.498776e-04  1.876578e-01
graph29          4.253214e-06  3.811179e-02
orbit0           5.255253e-06  1.560374e-02
orbit1           1.446273e-03  6.563683e-02
orbit2           2.921662e-04  1.262549e-01
orbit3           8.048588e-04  1.549359e-01
orbit4           1.176644e-04  3.259174e-02
orbit5           5.173184e-04  2.471781e-01
orbit6           1.747271e-03  1.528809e-01
orbit7           1.201518e-03  1.192731e-01
orbit8           3.779567e-03  6.558361e-02
orbit9           2.077768e-03  1.555075e-01
orbit10          5.523300e-04  1.371639e-01
orbit11          9.207943e-04  1.167719e-01
orbit12          1.683015e-04  1.115101e-01
orbit13          2.690914e-04  1.428123e-01
orbit14          5.536243e-05  1.269419e-02
orbit15          7.702712e-05  8.210440e-02
orbit16          5.958839e-04  1.125691e-01
orbit17          1.283135e-03  1.127151e-01
orbit18          8.662644e-04  3.675332e-01
orbit19          6.387756e-04  8.728202e-02
orbit20          1.548969e-03  2.247869e-01
orbit21          3.864497e-04  1.248257e-01
orbit22          5.231252e-04  1.533470e-01
orbit23          1.092583e-03  9.287664e-02
orbit24          2.598653e-03  2.751933e-01
orbit25          9.025952e-04  1.886802e-01
orbit26          5.787865e-05  1.471454e-01
orbit27          2.548057e-03  3.809153e-01
orbit28          5.059960e-04  1.200227e-01
orbit29          8.750355e-04  1.056529e-01
orbit30          1.394401e-04  1.106707e-01
orbit31          5.938919e-04  6.863292e-02
orbit32          3.147410e-04  1.309625e-01
orbit33          4.849772e-04  1.113017e-01
orbit34          3.810791e-03  2.446810e-01
orbit35          4.931939e-04  9.627713e-02
orbit36          2.900797e-04  1.748960e-01
orbit37          8.023351e-04  1.317728e-01
orbit38          1.709858e-03  8.152311e-02
orbit39          1.008336e-03  2.100405e-01
orbit40          4.714843e-05  1.852573e-01
orbit41          3.377689e-04  1.071592e-01
orbit42          3.589327e-04  1.010235e-01
orbit43          6.779052e-04  1.741465e-01
orbit44          3.348876e-04  2.420074e-01
orbit45          1.395088e-03  2.207131e-01
orbit46          1.582164e-04  1.709717e-01
orbit47          9.467303e-04  2.231001e-01
orbit48          3.891120e-05  1.027887e-01
orbit49          3.921151e-03  2.539561e-01
orbit50          9.388508e-04  1.412233e-01
orbit51          2.513325e-03  1.848208e-01
orbit52          9.280455e-04  2.816675e-01
orbit53          1.879354e-04  4.604421e-02
orbit54          9.774700e-04  3.635388e-01
orbit55          4.813709e-04  1.196901e-01
orbit56          5.463364e-03  5.589258e-01
orbit57          5.275882e-04  1.465215e-01
orbit58          3.651217e-04  1.281759e-01
orbit59          1.037716e-03  1.169678e-01
orbit60          1.129725e-03  1.832134e-01
orbit61          1.801649e-04  2.415351e-01
orbit62          4.187357e-03  6.144063e-01
orbit63          6.061321e-04  2.281542e-01
orbit64          7.402774e-04  2.607367e-01
orbit65          3.353583e-03  4.048568e-01
orbit66          3.125191e-04  1.585971e-01
orbit67          6.722580e-04  6.780828e-02
orbit68          3.943025e-04  1.797646e-01
orbit69          3.847216e-04  1.348246e-01
orbit70          1.018536e-03  1.494098e-01
orbit71          3.208752e-05  3.371808e-02
orbit72          5.318181e-05  5.890084e-02
AP              -1.766225e-05  3.774302e-02
bet              1.842817e-04  4.887701e-01
ecc              8.802161e-05  5.289512e-02
eccrad           6.157971e-05  6.274652e-02
close            8.045898e-05  7.003506e-02
constraint       5.528932e-04  1.913732e-01
coreness         6.061311e-05  2.587156e-01
knn              1.541530e-03  3.226948e-01
hubscore         1.321578e-04  7.579962e-02
pagerank         1.111282e-04  4.252299e-01
trans            7.830817e-04  3.794259e-01
evcent           2.492496e-05  8.704898e-02
first            7.655926e-05  7.944254e-02
upto_second      4.424279e-04  7.427075e-02
upto_third       3.419142e-04  2.959206e-02
upto_fourth      5.873513e-04  1.275223e-01
upto_fifth       8.557134e-04  1.242728e-01
upto_sixth       2.454714e-04  1.394294e-01
second           3.103053e-04  8.731288e-02
third            1.507144e-03  4.470652e-01
fourth           1.435698e-04  1.604405e-01
fifth            4.083598e-04  2.049337e-01
sixth            6.982692e-04  1.569154e-01
ratio1           2.783515e-03  3.421746e-01
ratio2           4.466518e-03  2.147095e-01
ratio3           2.176353e-04  1.704806e-01
ratio4           3.959735e-04  1.705178e-01
ratio5           1.243538e-03  6.631348e-01
ratio6           3.699474e-04  2.073691e-01
selfinter        1.798846e-05  1.526771e-01
walktrap_vertex  2.415173e-04  3.641247e-01
bigcom1          0.000000e+00  1.685934e-19
bigcom2          0.000000e+00  5.204170e-20
bigcom3          5.932406e-05  2.232193e-01
bigcom4          5.875441e-06  2.351648e-02
bigcom6          0.000000e+00  7.372575e-20
bigcom8         -1.360772e-05  2.027759e-02
bigcom9          0.000000e+00  2.873136e-19
bigcom11         0.000000e+00  5.204170e-20
bigcom13         0.000000e+00  3.469447e-20
bigcom15         0.000000e+00  3.035766e-20
bigcom16         0.000000e+00  5.204170e-20
bigcom21         0.000000e+00  2.233456e-19
bigcom22         0.000000e+00  2.114194e-19
bigcom24         0.000000e+00  1.734723e-20
bigcom26         0.000000e+00  1.653408e-19
bigcom28         5.533829e-04  3.532144e-01
bigcom30         0.000000e+00  1.761829e-19
bigcom31         0.000000e+00  2.656295e-20
bigcom32        -6.830563e-05  2.890564e-01
bigcom33         0.000000e+00  0.000000e+00
bigcom34         0.000000e+00  0.000000e+00
bigcom36         0.000000e+00  4.336809e-20
bigcom37         0.000000e+00  8.673617e-21
bigcom38         0.000000e+00  8.673617e-21
bigcom39         0.000000e+00  6.071532e-20
bigcom40         3.563506e-05  1.461594e-02
bigcom43         0.000000e+00  1.734723e-20
bigcom44         0.000000e+00  1.181780e-19
bigcom46         0.000000e+00  3.469447e-20
bigcom47         0.000000e+00  7.806256e-20
bigcom49         0.000000e+00  3.469447e-20
bigcom50         0.000000e+00  2.818926e-20
bigcom51         0.000000e+00  3.469447e-20
bigcom52         0.000000e+00  4.553649e-20
bigcom54         0.000000e+00  8.673617e-21
bigcom56         0.000000e+00  1.582935e-19
bigcom62         0.000000e+00  6.071532e-20
bigcom66         0.000000e+00  0.000000e+00
bigcom68         0.000000e+00  3.469447e-20
bigcom69         0.000000e+00  3.903128e-20
bigcom71         0.000000e+00  0.000000e+00
bigcom72         0.000000e+00  1.734723e-20
bigcom73         0.000000e+00  5.204170e-20
bigcom74         0.000000e+00  2.059984e-20
bigcom75         0.000000e+00  6.938894e-20
bigcom76         0.000000e+00  6.938894e-20
bigcom77         0.000000e+00  2.602085e-20
bigcom79         0.000000e+00  2.602085e-20
bigcom80         0.000000e+00  2.602085e-20
bigcom82         0.000000e+00  3.577867e-20
bigcom83         0.000000e+00  1.734723e-20
bigcom84         0.000000e+00  6.938894e-20
bigcom85         0.000000e+00  6.071532e-20
bigcom87         0.000000e+00  7.806256e-20
bigcom89         0.000000e+00  0.000000e+00
bigcom91         0.000000e+00  1.019150e-19
bigcom92         0.000000e+00  1.062518e-19
bigcom93         0.000000e+00  0.000000e+00
bigcom96         0.000000e+00  4.553649e-20
bigcom97         0.000000e+00  1.084202e-19
bigcom98         0.000000e+00  8.673617e-21
bigcom99         0.000000e+00  0.000000e+00
bigcom101        0.000000e+00  9.540979e-20
bigcom104        0.000000e+00  1.734723e-20
bigcom106        0.000000e+00  5.204170e-20
bigcom109        0.000000e+00  0.000000e+00
bigcom113        0.000000e+00  4.336809e-21
bigcom116        0.000000e+00  9.757820e-20
bigcom120        0.000000e+00  3.469447e-20
bigcom123        0.000000e+00  1.734723e-20
bigcom126        0.000000e+00  1.734723e-20
bigcom127        0.000000e+00  5.204170e-20
bigcom137        0.000000e+00  6.938894e-20
bigcom139        0.000000e+00  3.686287e-20
bigcom140        0.000000e+00  9.540979e-20
bigcom143        0.000000e+00  0.000000e+00
bigcom145        0.000000e+00  4.336809e-20
bigcom146        0.000000e+00  4.336809e-20
bigcom147       -4.352508e-05  1.148610e-01
bigcom149        0.000000e+00  0.000000e+00
bigcom153        0.000000e+00  1.734723e-20
bigcom154        0.000000e+00  0.000000e+00
bigcom156        0.000000e+00  2.602085e-20
bigcom157        0.000000e+00  4.336809e-20
bigcom158        0.000000e+00  2.602085e-20
bigcom160        0.000000e+00  0.000000e+00
bigcom161        0.000000e+00  1.734723e-20
bigcom162        0.000000e+00  1.734723e-20
bigcom164        0.000000e+00  0.000000e+00
bigcom166        0.000000e+00  3.577867e-20
bigcom167        4.357973e-05  1.942286e-01
bigcom171        0.000000e+00  1.734723e-20
bigcom173        0.000000e+00  2.602085e-20
bigcom175        0.000000e+00  2.602085e-20
bigcom176        0.000000e+00  0.000000e+00
bigcom177        0.000000e+00  5.204170e-20
bigcom178        0.000000e+00  8.673617e-21
bigcom180       -5.889282e-06  6.024320e-01
bigcom181        0.000000e+00  2.927346e-20
bigcom184        0.000000e+00  1.734723e-20
bigcom186        0.000000e+00  2.602085e-20
bigcom187        0.000000e+00  2.602085e-20
bigcom189        0.000000e+00  8.673617e-20
bigcom194        0.000000e+00  8.673617e-21
bigcom195        0.000000e+00  1.734723e-20
bigcom196        0.000000e+00  6.071532e-20
bigcom204        0.000000e+00  0.000000e+00
bigcom205        0.000000e+00  1.951564e-20
bigcom212        0.000000e+00  6.071532e-20
bigcom214        0.000000e+00  1.734723e-20
bigcom222        0.000000e+00  8.673617e-20
bigcom223        0.000000e+00  5.204170e-20
bigcom226        0.000000e+00  1.734723e-20
bigcom227        0.000000e+00  2.602085e-20
bigcom229        0.000000e+00  0.000000e+00
bigcom233        0.000000e+00  2.602085e-20
bigcom236        0.000000e+00  0.000000e+00
bigcom237        0.000000e+00  3.469447e-20
bigcom246        0.000000e+00  2.168404e-20
bigcom248        0.000000e+00  6.179952e-20
bigcom249        0.000000e+00  6.071532e-20
bigcom250        0.000000e+00  5.637851e-20
bigcom254        0.000000e+00  1.734723e-20
bigcom266        0.000000e+00  8.673617e-21
bigcom269        0.000000e+00  0.000000e+00
bigcom272        0.000000e+00  8.673617e-21
bigcom274        0.000000e+00  1.214306e-19
bigcom281        0.000000e+00  4.445229e-20
bigcom291        0.000000e+00  5.204170e-20
bigcom292        0.000000e+00  3.469447e-20
bigcom295        0.000000e+00  6.938894e-20
bigcom299        0.000000e+00  2.602085e-20
bigcom301        0.000000e+00  2.818926e-20
bigcom306        0.000000e+00  2.602085e-20
bigcom309        0.000000e+00  0.000000e+00
bigcom314        0.000000e+00  2.602085e-20
bigcom321        0.000000e+00  0.000000e+00
bigcom341        0.000000e+00  2.602085e-20
bigcom350        0.000000e+00  3.035766e-20
bigcom353        0.000000e+00  1.734723e-20
bigcom359        0.000000e+00  2.602085e-20
bigcom363        0.000000e+00  2.710505e-20
bigcom365        0.000000e+00  2.168404e-21
bigcom385        0.000000e+00  3.469447e-20
bigcom386        0.000000e+00  2.602085e-20
bigcom408        0.000000e+00  6.288373e-20
bigcom412        0.000000e+00  9.667754e-01
bigcom480        0.000000e+00  1.734723e-20
spin_vertex      4.979582e-04  5.665053e-01
membership_s1    2.067495e-04  3.360798e-02
membership_s3    0.000000e+00  0.000000e+00
membership_s4    0.000000e+00  1.500000e-02
membership_s5    1.145108e-04  3.197059e-02
membership_s6    0.000000e+00  1.680513e-19
membership_s7    6.345096e-06  3.737991e-02
membership_s8    0.000000e+00  9.757820e-21
membership_s9    0.000000e+00  1.301043e-20
membership_s11   0.000000e+00  8.673617e-21
membership_s12   0.000000e+00  5.637851e-20
membership_s14   0.000000e+00  0.000000e+00
membership_s15  -3.491056e-05  1.365631e-01
membership_s16   0.000000e+00  1.734723e-20
membership_s17   0.000000e+00  0.000000e+00
membership_s18   0.000000e+00  3.155028e-19
membership_s20   0.000000e+00  8.673617e-21
membership_s21   0.000000e+00  1.561251e-19
membership_s22   0.000000e+00  7.806256e-20
membership_s24   0.000000e+00  1.040834e-19
membership_s25   0.000000e+00  6.071532e-20
membership_s26   0.000000e+00  0.000000e+00
membership_s27   1.177163e-05  2.158295e-02
membership_s28   0.000000e+00  0.000000e+00
membership_s30   1.067810e-04  4.993405e-02
membership_s31   0.000000e+00  2.114194e-19
membership_s32   7.718914e-05  1.200557e-01
membership_s33   0.000000e+00  1.734723e-20
membership_s36   0.000000e+00  1.843144e-19
membership_s37   0.000000e+00  2.699663e-19
V1               1.173570e-03  5.271501e-01
V2               8.177636e-04  7.934493e-01
pdi              6.438199e-06  1.084247e-02
adhesion         9.353552e-03  8.409480e-01
cohesion         1.014750e-02  6.802246e-01
inner            3.917389e-04  3.895837e-01
outer            6.716783e-04  4.919775e-01
ioratio          1.052689e-03  2.672125e-01
comsize          2.305560e-03  5.269827e-01
[1] "Dataset: med_CT Model GLM, run: 7 of 10 2015-06-22 18:46:00"
[1] "glmnet variable coefficients"
                     [,1]          [,2]
(Intercept)     -4.843312  4.203024e+02
graph0           0.000000 -4.237832e-03
graph1           0.000000  1.777037e-06
graph2           0.000000  0.000000e+00
graph3           0.000000 -1.854404e-05
graph4           0.000000 -3.677367e-11
graph5           0.000000 -1.774493e-03
graph6           0.000000  9.621424e-05
graph7           0.000000  1.128062e-04
graph8           0.000000  4.532263e-04
graph9           0.000000  3.030991e-08
graph10          0.000000  0.000000e+00
graph11          0.000000 -1.550145e-09
graph12          0.000000  5.915277e-07
graph13          0.000000  0.000000e+00
graph14          0.000000  5.852669e-15
graph15          0.000000 -1.897791e-05
graph16          0.000000 -8.144184e-07
graph17          0.000000 -5.722284e-06
graph18          0.000000  2.062044e-05
graph19          0.000000  0.000000e+00
graph20          0.000000  6.287214e-07
graph21          0.000000  4.769845e-09
graph22          0.000000 -3.960504e-05
graph23          0.000000 -2.788673e-06
graph24          0.000000 -1.800382e-07
graph25          0.000000  2.955257e-04
graph26          0.000000  0.000000e+00
graph27          0.000000 -2.694112e-03
graph28          0.000000  0.000000e+00
graph29          0.000000 -1.209331e-02
orbit0           0.000000 -6.596174e-04
orbit1           0.000000  7.009481e-06
orbit2           0.000000  0.000000e+00
orbit3           0.000000  0.000000e+00
orbit4           0.000000 -5.265148e-05
orbit5           0.000000  0.000000e+00
orbit6           0.000000 -1.503989e-12
orbit7           0.000000  4.735265e-07
orbit8           0.000000 -1.973099e-03
orbit9           0.000000  1.793356e-04
orbit10          0.000000  1.089590e-04
orbit11          0.000000  4.741054e-03
orbit12          0.000000  2.405696e-03
orbit13          0.000000 -9.904899e-03
orbit14          0.000000  8.513758e-04
orbit15          0.000000 -1.898785e-07
orbit16          0.000000  1.617339e-06
orbit17          0.000000  1.956435e-06
orbit18          0.000000 -1.895675e-08
orbit19          0.000000  0.000000e+00
orbit20          0.000000  1.500182e-07
orbit21          0.000000 -2.208411e-06
orbit22          0.000000 -1.433544e-09
orbit23          0.000000 -1.382191e-04
orbit24          0.000000  6.397326e-07
orbit25          0.000000  2.230207e-06
orbit26          0.000000 -6.215133e-07
orbit27          0.000000  3.321414e-05
orbit28          0.000000 -8.382633e-07
orbit29          0.000000 -2.328219e-06
orbit30          0.000000 -3.602537e-05
orbit31          0.000000  3.036480e-07
orbit32          0.000000 -5.897383e-08
orbit33          0.000000  1.740064e-04
orbit34          0.000000 -3.330166e-05
orbit35          0.000000  2.176398e-06
orbit36          0.000000  7.549860e-06
orbit37          0.000000 -7.571047e-06
orbit38          0.000000  7.357918e-05
orbit39          0.000000 -5.608847e-06
orbit40          0.000000 -1.067204e-05
orbit41          0.000000 -3.790179e-06
orbit42          0.000000 -1.841603e-03
orbit43          0.000000  1.533184e-05
orbit44          0.000000 -4.005422e-03
orbit45          0.000000 -2.919596e-07
orbit46          0.000000 -8.661533e-06
orbit47          0.000000 -2.810543e-04
orbit48          0.000000  2.308131e-05
orbit49          0.000000  1.870407e-05
orbit50          0.000000 -1.147431e-03
orbit51          0.000000  1.839663e-04
orbit52          0.000000 -1.373980e-04
orbit53          0.000000  2.930867e-04
orbit54          0.000000 -3.420939e-05
orbit55          0.000000 -1.372636e-04
orbit56          0.000000 -6.890672e-05
orbit57          0.000000  1.372013e-06
orbit58          0.000000  1.807488e-03
orbit59          0.000000 -1.544723e-05
orbit60          0.000000  4.008321e-04
orbit61          0.000000  1.933346e-03
orbit62          0.000000  7.984502e-05
orbit63          0.000000  3.879281e-03
orbit64          0.000000  1.499011e-03
orbit65          0.000000  2.022162e-03
orbit66          0.000000 -1.073946e-03
orbit67          0.000000  9.356252e-03
orbit68          0.000000 -3.890318e-03
orbit69          0.000000  2.925915e-02
orbit70          0.000000  2.741712e-03
orbit71          0.000000 -1.836051e-02
orbit72          0.000000 -1.123266e-02
AP               0.000000  1.053552e+00
bet              0.000000  2.129253e-05
ecc              0.000000  1.511815e-01
eccrad           0.000000  8.925544e-01
close            0.000000 -2.156898e+01
constraint       0.000000 -2.127321e+00
coreness         0.000000 -1.283173e-01
knn              0.000000  1.700186e-02
hubscore         0.000000 -2.361527e+01
pagerank         0.000000  0.000000e+00
trans            0.000000 -4.302024e-02
evcent           0.000000 -3.778434e+01
first            0.000000 -1.041049e-09
upto_second      0.000000 -6.645980e-04
upto_third       0.000000  0.000000e+00
upto_fourth      0.000000  7.226053e-05
upto_fifth       0.000000  1.379119e-02
upto_sixth       0.000000 -4.707437e-02
second           0.000000 -7.432133e-04
third            0.000000  5.977240e-06
fourth           0.000000  0.000000e+00
fifth            0.000000 -7.801447e-05
sixth            0.000000 -2.807933e-02
ratio1           0.000000 -7.026062e-03
ratio2           0.000000  2.974642e-02
ratio3           0.000000 -3.850189e-01
ratio4           0.000000  7.165236e+00
ratio5           0.000000  1.251807e+01
ratio6           0.000000 -1.526831e-02
selfinter        0.000000  1.080297e+00
walktrap_vertex  0.000000 -1.748336e-02
bigcom1          0.000000 -1.691716e+00
bigcom2          0.000000 -4.875351e-01
bigcom3          0.000000  1.705478e+00
bigcom4          0.000000  6.137173e-02
bigcom6          0.000000 -1.104018e+00
bigcom8          0.000000  1.522330e+00
bigcom9          0.000000  0.000000e+00
bigcom11         0.000000 -5.235430e-01
bigcom13         0.000000 -6.271415e-01
bigcom15         0.000000 -8.008180e-01
bigcom16         0.000000 -1.350110e+00
bigcom21         0.000000 -1.965459e+00
bigcom22         0.000000 -1.939712e+00
bigcom24         0.000000  0.000000e+00
bigcom26         0.000000 -1.325583e+00
bigcom28         0.000000  1.519594e+00
bigcom30         0.000000 -2.299834e+00
bigcom31         0.000000 -7.866188e-02
bigcom32         0.000000  5.262495e+00
bigcom33         0.000000 -2.267639e+00
bigcom34         0.000000 -1.209213e-01
bigcom36         0.000000 -2.532109e-01
bigcom37         0.000000 -5.101210e-01
bigcom38         0.000000  0.000000e+00
bigcom39         0.000000 -1.063267e+00
bigcom40         0.000000  5.218027e-01
bigcom43         0.000000 -8.138272e-01
bigcom44         0.000000  0.000000e+00
bigcom46         0.000000 -3.999763e-01
bigcom47         0.000000  0.000000e+00
bigcom49         0.000000  0.000000e+00
bigcom50         0.000000 -8.149931e-01
bigcom51         0.000000 -1.457572e-03
bigcom52         0.000000 -1.163229e+00
bigcom54         0.000000  0.000000e+00
bigcom56         0.000000 -1.505598e+00
bigcom62         0.000000 -1.300543e-01
bigcom66         0.000000  0.000000e+00
bigcom68         0.000000  0.000000e+00
bigcom69         0.000000  0.000000e+00
bigcom71         0.000000  0.000000e+00
bigcom72         0.000000  0.000000e+00
bigcom73         0.000000 -2.113373e-01
bigcom74         0.000000 -6.081147e-01
bigcom75         0.000000  0.000000e+00
bigcom76         0.000000 -7.449198e-01
bigcom77         0.000000 -6.612002e-01
bigcom79         0.000000 -1.062154e+00
bigcom80         0.000000  0.000000e+00
bigcom82         0.000000 -1.241746e+00
bigcom83         0.000000 -4.756820e-04
bigcom84         0.000000 -8.178657e-01
bigcom85         0.000000 -6.781593e-01
bigcom87         0.000000  0.000000e+00
bigcom89         0.000000  0.000000e+00
bigcom91         0.000000 -8.443049e-01
bigcom92         0.000000  0.000000e+00
bigcom93         0.000000  0.000000e+00
bigcom96         0.000000 -4.840090e-01
bigcom97         0.000000 -1.019253e+00
bigcom98         0.000000 -1.640065e+00
bigcom99         0.000000  0.000000e+00
bigcom101        0.000000 -9.360335e-02
bigcom104        0.000000 -1.762819e+00
bigcom106        0.000000 -6.566832e-01
bigcom109        0.000000 -3.004071e-01
bigcom113        0.000000 -1.712014e+00
bigcom116        0.000000 -1.428628e-02
bigcom120        0.000000  0.000000e+00
bigcom123        0.000000  0.000000e+00
bigcom126        0.000000  0.000000e+00
bigcom127        0.000000 -2.907055e-01
bigcom137        0.000000 -1.177633e+00
bigcom139        0.000000 -4.390609e-01
bigcom140        0.000000 -5.766031e-01
bigcom143        0.000000  0.000000e+00
bigcom145        0.000000  0.000000e+00
bigcom146        0.000000  0.000000e+00
bigcom147        0.000000  4.253413e+00
bigcom149        0.000000 -5.280255e-01
bigcom153        0.000000  0.000000e+00
bigcom154        0.000000  0.000000e+00
bigcom156        0.000000 -5.830460e-02
bigcom157        0.000000  0.000000e+00
bigcom158        0.000000  0.000000e+00
bigcom160        0.000000 -6.954818e-02
bigcom161        0.000000 -6.271644e-01
bigcom162        0.000000  0.000000e+00
bigcom164        0.000000  0.000000e+00
bigcom166        0.000000 -2.220404e-03
bigcom167        0.000000  3.532851e+00
bigcom171        0.000000 -9.999971e-01
bigcom173        0.000000 -1.680014e-01
bigcom175        0.000000 -5.850089e-01
bigcom176        0.000000  0.000000e+00
bigcom177        0.000000 -5.559476e-01
bigcom178        0.000000 -1.142844e+00
bigcom180        0.000000  5.085985e+00
bigcom181        0.000000  0.000000e+00
bigcom184        0.000000  0.000000e+00
bigcom186        0.000000 -1.400489e+00
bigcom187        0.000000 -1.943773e+00
bigcom189        0.000000  0.000000e+00
bigcom194        0.000000 -3.888009e-01
bigcom195        0.000000 -4.558023e-01
bigcom196        0.000000 -1.943215e+00
bigcom204        0.000000  0.000000e+00
bigcom205        0.000000 -6.813645e-01
bigcom212        0.000000 -3.568404e-01
bigcom214        0.000000 -2.558643e-02
bigcom222        0.000000  0.000000e+00
bigcom223        0.000000 -1.746805e+00
bigcom226        0.000000  0.000000e+00
bigcom227        0.000000 -5.893748e-02
bigcom229        0.000000  0.000000e+00
bigcom233        0.000000  0.000000e+00
bigcom236        0.000000  0.000000e+00
bigcom237        0.000000 -1.209156e+00
bigcom246        0.000000 -3.302653e-01
bigcom248        0.000000 -1.673452e+00
bigcom249        0.000000  0.000000e+00
bigcom250        0.000000  0.000000e+00
bigcom254        0.000000  0.000000e+00
bigcom266        0.000000 -1.036926e+00
bigcom269        0.000000  0.000000e+00
bigcom272        0.000000  0.000000e+00
bigcom274        0.000000  0.000000e+00
bigcom281        0.000000  0.000000e+00
bigcom291        0.000000 -8.722431e-02
bigcom292        0.000000 -1.085167e+00
bigcom295        0.000000 -1.276098e-02
bigcom299        0.000000 -1.038270e+00
bigcom301        0.000000 -1.715149e-03
bigcom306        0.000000  0.000000e+00
bigcom309        0.000000  0.000000e+00
bigcom314        0.000000 -5.973319e-02
bigcom321        0.000000  0.000000e+00
bigcom341        0.000000 -6.473744e-01
bigcom350        0.000000  0.000000e+00
bigcom353        0.000000  0.000000e+00
bigcom359        0.000000 -1.120759e+00
bigcom363        0.000000  0.000000e+00
bigcom365        0.000000  0.000000e+00
bigcom385        0.000000 -6.615357e-01
bigcom386        0.000000  0.000000e+00
bigcom408        0.000000  0.000000e+00
bigcom412        0.000000  8.910875e+00
bigcom480        0.000000  0.000000e+00
spin_vertex      0.000000 -2.817936e+00
membership_s1    0.000000  2.826791e-03
membership_s3    0.000000  0.000000e+00
membership_s4    0.000000 -9.983242e-01
membership_s5    0.000000  5.945812e-01
membership_s6    0.000000 -1.038073e+00
membership_s7    0.000000  6.416304e-01
membership_s8    0.000000 -4.989612e-01
membership_s9    0.000000  0.000000e+00
membership_s11   0.000000  0.000000e+00
membership_s12   0.000000 -1.258681e-01
membership_s14   0.000000 -6.269024e-01
membership_s15   0.000000  2.094182e+00
membership_s16   0.000000 -2.812662e-01
membership_s17   0.000000 -1.470614e+00
membership_s18   0.000000 -5.999834e-01
membership_s20   0.000000  0.000000e+00
membership_s21   0.000000 -1.313294e+00
membership_s22   0.000000 -2.561242e-01
membership_s24   0.000000 -6.294419e-01
membership_s25   0.000000 -8.135535e-01
membership_s26   0.000000  0.000000e+00
membership_s27   0.000000  6.068748e-01
membership_s28   0.000000  0.000000e+00
membership_s30   0.000000  1.050621e+00
membership_s31   0.000000 -1.114606e+00
membership_s32   0.000000  1.701504e+00
membership_s33   0.000000  0.000000e+00
membership_s36   0.000000 -6.011035e-01
membership_s37   0.000000 -6.936214e-01
V1               0.000000 -3.645855e+00
V2               0.000000  3.240406e+00
pdi              0.000000 -9.454145e+03
adhesion         0.000000 -1.871778e-04
cohesion         0.000000  1.127407e-04
inner            0.000000 -1.156100e-07
outer            0.000000  4.315220e-04
ioratio          0.000000  2.303940e+00
comsize          0.000000  1.739896e-03
[1] "Dataset: med_CT Model GBM, run: 8 of 10 2015-06-22 18:48:20"
Iter   TrainDeviance   ValidDeviance   StepSize   Improve
     1        0.0896            -nan     0.0100   -0.0001
     2        0.0877            -nan     0.0100    0.0001
     3        0.0854            -nan     0.0100    0.0001
     4        0.0841            -nan     0.0100    0.0001
     5        0.0823            -nan     0.0100    0.0001
     6        0.0803            -nan     0.0100   -0.0001
     7        0.0786            -nan     0.0100    0.0001
     8        0.0768            -nan     0.0100    0.0003
     9        0.0746            -nan     0.0100    0.0004
    10        0.0733            -nan     0.0100   -0.0000
    20        0.0632            -nan     0.0100    0.0001
    40        0.0515            -nan     0.0100    0.0001
    60        0.0437            -nan     0.0100    0.0000
    80        0.0375            -nan     0.0100   -0.0000
    98        0.0333            -nan     0.0100   -0.0000

[1] "GBM variable coefficients"
                            var      rel.inf
orbit65                 orbit65 11.479012089
ratio5                   ratio5  6.201276311
comsize                 comsize  4.776920735
pagerank               pagerank  4.369315627
orbit62                 orbit62  4.134385747
outer                     outer  4.070603575
orbit51                 orbit51  2.601647893
V1                           V1  2.510068713
bigcom28               bigcom28  2.224625258
graph18                 graph18  1.818045068
orbit44                 orbit44  1.785188061
spin_vertex         spin_vertex  1.756569641
orbit63                 orbit63  1.651000290
graph22                 graph22  1.535409499
graph20                 graph20  1.479210096
ratio1                   ratio1  1.470892983
bet                         bet  1.390030403
cohesion               cohesion  1.372633615
ratio2                   ratio2  1.359997755
trans                     trans  1.310216772
graph29                 graph29  1.299368152
orbit38                 orbit38  1.233668959
V2                           V2  1.199744362
graph25                 graph25  1.182487496
walktrap_vertex walktrap_vertex  1.038690898
selfinter             selfinter  0.923905542
orbit45                 orbit45  0.919948888
graph17                 graph17  0.911676371
knn                         knn  0.863012206
graph21                 graph21  0.854033799
orbit55                 orbit55  0.851689542
orbit41                 orbit41  0.820888417
adhesion               adhesion  0.803104145
orbit47                 orbit47  0.788970449
graph23                 graph23  0.773614872
orbit17                 orbit17  0.766824790
orbit24                 orbit24  0.741304430
orbit56                 orbit56  0.721424762
graph8                   graph8  0.711756728
graph7                   graph7  0.696871087
graph5                   graph5  0.677342342
inner                     inner  0.642817147
ratio4                   ratio4  0.617649661
graph12                 graph12  0.606900455
orbit25                 orbit25  0.604780609
orbit66                 orbit66  0.590428472
orbit18                 orbit18  0.589733408
orbit32                 orbit32  0.589143266
bigcom3                 bigcom3  0.575433407
orbit20                 orbit20  0.561161858
orbit43                 orbit43  0.544970397
orbit67                 orbit67  0.535219643
orbit58                 orbit58  0.534620588
orbit37                 orbit37  0.528398732
graph28                 graph28  0.527840047
orbit59                 orbit59  0.521178905
orbit64                 orbit64  0.501600641
orbit39                 orbit39  0.479160767
fourth                   fourth  0.473416327
orbit30                 orbit30  0.462081178
graph4                   graph4  0.459058515
orbit11                 orbit11  0.420071444
ioratio                 ioratio  0.353044911
orbit27                 orbit27  0.346168824
orbit60                 orbit60  0.345883338
graph6                   graph6  0.344526310
orbit5                   orbit5  0.332822850
sixth                     sixth  0.331999582
orbit53                 orbit53  0.311849024
orbit46                 orbit46  0.305130922
membership_s15   membership_s15  0.299850790
graph19                 graph19  0.299772572
orbit50                 orbit50  0.297868114
upto_fifth           upto_fifth  0.288460727
graph2                   graph2  0.280759213
orbit9                   orbit9  0.276156646
orbit12                 orbit12  0.272440540
orbit13                 orbit13  0.270232472
graph10                 graph10  0.267832251
orbit21                 orbit21  0.258833156
graph15                 graph15  0.248412446
membership_s30   membership_s30  0.234112961
graph0                   graph0  0.225121817
orbit31                 orbit31  0.222933841
orbit28                 orbit28  0.219897854
orbit70                 orbit70  0.219027841
orbit33                 orbit33  0.207822826
orbit48                 orbit48  0.200967153
orbit10                 orbit10  0.192840685
graph14                 graph14  0.186562844
orbit61                 orbit61  0.169623085
membership_s32   membership_s32  0.160734637
graph1                   graph1  0.155027595
orbit26                 orbit26  0.147844253
orbit15                 orbit15  0.141681743
orbit36                 orbit36  0.135611171
orbit16                 orbit16  0.130079875
orbit57                 orbit57  0.128230568
graph27                 graph27  0.126244673
constraint           constraint  0.122419384
orbit4                   orbit4  0.108539465
third                     third  0.102806702
graph13                 graph13  0.098054438
graph16                 graph16  0.097507368
graph26                 graph26  0.086054466
orbit23                 orbit23  0.083517909
graph24                 graph24  0.082287092
orbit69                 orbit69  0.081329376
graph11                 graph11  0.081071225
orbit49                 orbit49  0.071249744
graph3                   graph3  0.071213532
orbit7                   orbit7  0.069788415
orbit29                 orbit29  0.064984033
orbit42                 orbit42  0.059624892
orbit71                 orbit71  0.056078489
ratio6                   ratio6  0.047423673
orbit2                   orbit2  0.040929603
orbit54                 orbit54  0.038265179
evcent                   evcent  0.035846395
bigcom167             bigcom167  0.025728818
orbit40                 orbit40  0.018836850
bigcom4                 bigcom4  0.016200489
ratio3                   ratio3  0.016123870
orbit68                 orbit68  0.015699352
orbit35                 orbit35  0.013983754
bigcom8                 bigcom8  0.013094037
membership_s27   membership_s27  0.001887507
graph9                   graph9  0.000000000
orbit0                   orbit0  0.000000000
orbit1                   orbit1  0.000000000
orbit3                   orbit3  0.000000000
orbit6                   orbit6  0.000000000
orbit8                   orbit8  0.000000000
orbit14                 orbit14  0.000000000
orbit19                 orbit19  0.000000000
orbit22                 orbit22  0.000000000
orbit34                 orbit34  0.000000000
orbit52                 orbit52  0.000000000
orbit72                 orbit72  0.000000000
AP                           AP  0.000000000
ecc                         ecc  0.000000000
eccrad                   eccrad  0.000000000
close                     close  0.000000000
coreness               coreness  0.000000000
hubscore               hubscore  0.000000000
first                     first  0.000000000
upto_second         upto_second  0.000000000
upto_third           upto_third  0.000000000
upto_fourth         upto_fourth  0.000000000
upto_sixth           upto_sixth  0.000000000
second                   second  0.000000000
fifth                     fifth  0.000000000
bigcom1                 bigcom1  0.000000000
bigcom2                 bigcom2  0.000000000
bigcom6                 bigcom6  0.000000000
bigcom9                 bigcom9  0.000000000
bigcom11               bigcom11  0.000000000
bigcom13               bigcom13  0.000000000
bigcom15               bigcom15  0.000000000
bigcom16               bigcom16  0.000000000
bigcom21               bigcom21  0.000000000
bigcom22               bigcom22  0.000000000
bigcom24               bigcom24  0.000000000
bigcom26               bigcom26  0.000000000
bigcom30               bigcom30  0.000000000
bigcom31               bigcom31  0.000000000
bigcom32               bigcom32  0.000000000
bigcom33               bigcom33  0.000000000
bigcom34               bigcom34  0.000000000
bigcom36               bigcom36  0.000000000
bigcom37               bigcom37  0.000000000
bigcom38               bigcom38  0.000000000
bigcom39               bigcom39  0.000000000
bigcom40               bigcom40  0.000000000
bigcom43               bigcom43  0.000000000
bigcom44               bigcom44  0.000000000
bigcom46               bigcom46  0.000000000
bigcom47               bigcom47  0.000000000
bigcom49               bigcom49  0.000000000
bigcom50               bigcom50  0.000000000
bigcom51               bigcom51  0.000000000
bigcom52               bigcom52  0.000000000
bigcom54               bigcom54  0.000000000
bigcom56               bigcom56  0.000000000
bigcom62               bigcom62  0.000000000
bigcom66               bigcom66  0.000000000
bigcom68               bigcom68  0.000000000
bigcom69               bigcom69  0.000000000
bigcom71               bigcom71  0.000000000
bigcom72               bigcom72  0.000000000
bigcom73               bigcom73  0.000000000
bigcom74               bigcom74  0.000000000
bigcom75               bigcom75  0.000000000
bigcom76               bigcom76  0.000000000
bigcom77               bigcom77  0.000000000
bigcom79               bigcom79  0.000000000
bigcom80               bigcom80  0.000000000
bigcom82               bigcom82  0.000000000
bigcom83               bigcom83  0.000000000
bigcom84               bigcom84  0.000000000
bigcom85               bigcom85  0.000000000
bigcom87               bigcom87  0.000000000
bigcom89               bigcom89  0.000000000
bigcom91               bigcom91  0.000000000
bigcom92               bigcom92  0.000000000
bigcom93               bigcom93  0.000000000
bigcom96               bigcom96  0.000000000
bigcom97               bigcom97  0.000000000
bigcom98               bigcom98  0.000000000
bigcom99               bigcom99  0.000000000
bigcom101             bigcom101  0.000000000
bigcom104             bigcom104  0.000000000
bigcom106             bigcom106  0.000000000
bigcom109             bigcom109  0.000000000
bigcom113             bigcom113  0.000000000
bigcom116             bigcom116  0.000000000
bigcom120             bigcom120  0.000000000
bigcom123             bigcom123  0.000000000
bigcom126             bigcom126  0.000000000
bigcom127             bigcom127  0.000000000
bigcom137             bigcom137  0.000000000
bigcom139             bigcom139  0.000000000
bigcom140             bigcom140  0.000000000
bigcom143             bigcom143  0.000000000
bigcom145             bigcom145  0.000000000
bigcom146             bigcom146  0.000000000
bigcom147             bigcom147  0.000000000
bigcom149             bigcom149  0.000000000
bigcom153             bigcom153  0.000000000
bigcom154             bigcom154  0.000000000
bigcom156             bigcom156  0.000000000
bigcom157             bigcom157  0.000000000
bigcom158             bigcom158  0.000000000
bigcom160             bigcom160  0.000000000
bigcom161             bigcom161  0.000000000
bigcom162             bigcom162  0.000000000
bigcom164             bigcom164  0.000000000
bigcom166             bigcom166  0.000000000
bigcom171             bigcom171  0.000000000
bigcom173             bigcom173  0.000000000
bigcom175             bigcom175  0.000000000
bigcom176             bigcom176  0.000000000
bigcom177             bigcom177  0.000000000
bigcom178             bigcom178  0.000000000
bigcom180             bigcom180  0.000000000
bigcom181             bigcom181  0.000000000
bigcom184             bigcom184  0.000000000
bigcom186             bigcom186  0.000000000
bigcom187             bigcom187  0.000000000
bigcom189             bigcom189  0.000000000
bigcom194             bigcom194  0.000000000
bigcom195             bigcom195  0.000000000
bigcom196             bigcom196  0.000000000
bigcom204             bigcom204  0.000000000
bigcom205             bigcom205  0.000000000
bigcom212             bigcom212  0.000000000
bigcom214             bigcom214  0.000000000
bigcom222             bigcom222  0.000000000
bigcom223             bigcom223  0.000000000
bigcom226             bigcom226  0.000000000
bigcom227             bigcom227  0.000000000
bigcom229             bigcom229  0.000000000
bigcom233             bigcom233  0.000000000
bigcom236             bigcom236  0.000000000
bigcom237             bigcom237  0.000000000
bigcom246             bigcom246  0.000000000
bigcom248             bigcom248  0.000000000
bigcom249             bigcom249  0.000000000
bigcom250             bigcom250  0.000000000
bigcom254             bigcom254  0.000000000
bigcom266             bigcom266  0.000000000
bigcom269             bigcom269  0.000000000
bigcom272             bigcom272  0.000000000
bigcom274             bigcom274  0.000000000
bigcom281             bigcom281  0.000000000
bigcom291             bigcom291  0.000000000
bigcom292             bigcom292  0.000000000
bigcom295             bigcom295  0.000000000
bigcom299             bigcom299  0.000000000
bigcom301             bigcom301  0.000000000
bigcom306             bigcom306  0.000000000
bigcom309             bigcom309  0.000000000
bigcom314             bigcom314  0.000000000
bigcom321             bigcom321  0.000000000
bigcom341             bigcom341  0.000000000
bigcom350             bigcom350  0.000000000
bigcom353             bigcom353  0.000000000
bigcom359             bigcom359  0.000000000
bigcom363             bigcom363  0.000000000
bigcom365             bigcom365  0.000000000
bigcom385             bigcom385  0.000000000
bigcom386             bigcom386  0.000000000
bigcom408             bigcom408  0.000000000
bigcom412             bigcom412  0.000000000
bigcom480             bigcom480  0.000000000
membership_s1     membership_s1  0.000000000
membership_s3     membership_s3  0.000000000
membership_s4     membership_s4  0.000000000
membership_s5     membership_s5  0.000000000
membership_s6     membership_s6  0.000000000
membership_s7     membership_s7  0.000000000
membership_s8     membership_s8  0.000000000
membership_s9     membership_s9  0.000000000
membership_s11   membership_s11  0.000000000
membership_s12   membership_s12  0.000000000
membership_s14   membership_s14  0.000000000
membership_s16   membership_s16  0.000000000
membership_s17   membership_s17  0.000000000
membership_s18   membership_s18  0.000000000
membership_s20   membership_s20  0.000000000
membership_s21   membership_s21  0.000000000
membership_s22   membership_s22  0.000000000
membership_s24   membership_s24  0.000000000
membership_s25   membership_s25  0.000000000
membership_s26   membership_s26  0.000000000
membership_s28   membership_s28  0.000000000
membership_s31   membership_s31  0.000000000
membership_s33   membership_s33  0.000000000
membership_s36   membership_s36  0.000000000
membership_s37   membership_s37  0.000000000
pdi                         pdi  0.000000000
[1] "Dataset: med_CT Model RF, run: 8 of 10 2015-06-22 18:49:02"
     |      Out-of-bag   |
Tree |      MSE  %Var(y) |
   1 |  0.01001   126.78 |
   2 |  0.01399   177.23 |
   3 |  0.01158   146.72 |
   4 |  0.01128   142.91 |
   5 |  0.01152   145.97 |
   6 |  0.01083   137.18 |
   7 |  0.01103   139.72 |
   8 |  0.01053   133.46 |
   9 |  0.01006   127.41 |
  10 | 0.009643   122.19 |
  11 | 0.009509   120.49 |
  12 | 0.009378   118.83 |
  13 | 0.009583   121.43 |
  14 |  0.00928   117.59 |
  15 | 0.009133   115.72 |
  16 | 0.008931   113.17 |
  17 | 0.008813   111.67 |
  18 | 0.008879   112.51 |
  19 | 0.008916   112.97 |
  20 | 0.008909   112.89 |
  21 | 0.008814   111.69 |
  22 | 0.008769   111.11 |
  23 | 0.008715   110.43 |
  24 | 0.008765   111.06 |
  25 | 0.008676   109.93 |
  26 | 0.008696   110.19 |
  27 | 0.008669   109.84 |
  28 | 0.008597   108.93 |
  29 | 0.008467   107.29 |
  30 | 0.008501   107.72 |
  31 | 0.008438   106.92 |
  32 | 0.008363   105.97 |
  33 | 0.008352   105.83 |
  34 | 0.008367   106.02 |
  35 | 0.008376   106.13 |
  36 | 0.008371   106.07 |
  37 | 0.008374   106.11 |
  38 |  0.00837   106.06 |
  39 | 0.008392   106.33 |
  40 | 0.008354   105.85 |
  41 | 0.008293   105.09 |
  42 | 0.008272   104.81 |
  43 | 0.008223   104.19 |
  44 | 0.008202   103.93 |
  45 | 0.008168   103.49 |
  46 | 0.008158   103.37 |
  47 | 0.008184   103.69 |
  48 | 0.008192   103.80 |
  49 | 0.008182   103.68 |
  50 |  0.00817   103.52 |
  51 | 0.008152   103.29 |
  52 | 0.008144   103.20 |
  53 | 0.008132   103.04 |
  54 | 0.008122   102.92 |
  55 | 0.008109   102.75 |
  56 | 0.008113   102.80 |
  57 | 0.008105   102.70 |
  58 | 0.008116   102.84 |
  59 | 0.008142   103.16 |
  60 | 0.008129   103.00 |
  61 | 0.008146   103.22 |
  62 | 0.008133   103.05 |
  63 | 0.008135   103.07 |
  64 | 0.008123   102.93 |
  65 | 0.008117   102.85 |
  66 | 0.008132   103.04 |
  67 | 0.008143   103.19 |
  68 | 0.008152   103.29 |
  69 | 0.008144   103.19 |
  70 | 0.008143   103.18 |
  71 | 0.008136   103.10 |
  72 | 0.008118   102.86 |
  73 | 0.008097   102.60 |
  74 |  0.00809   102.51 |
  75 | 0.008089   102.49 |
  76 | 0.008107   102.72 |
  77 |  0.00809   102.51 |
  78 | 0.008076   102.34 |
  79 |  0.00807   102.25 |
  80 | 0.008081   102.39 |
  81 | 0.008094   102.56 |
  82 | 0.008083   102.42 |
  83 | 0.008065   102.19 |
  84 | 0.008064   102.18 |
  85 | 0.008086   102.46 |
  86 | 0.008079   102.37 |
  87 | 0.008065   102.19 |
  88 | 0.008061   102.15 |
  89 | 0.008048   101.98 |
  90 |  0.00804   101.87 |
  91 | 0.008036   101.83 |
  92 | 0.008001   101.39 |
  93 | 0.007986   101.19 |
  94 | 0.007983   101.15 |
  95 | 0.007975   101.05 |
  96 | 0.007983   101.15 |
  97 | 0.007978   101.09 |
  98 | 0.007984   101.16 |
  99 | 0.007987   101.20 |
 100 | 0.007986   101.19 |
[1] "Random Forest variable coefficients"
                      %IncMSE IncNodePurity
graph0           1.763170e-04  1.236809e-01
graph1           1.347396e-04  1.028565e-01
graph2           7.927127e-04  2.114553e-01
graph3           9.911699e-05  1.458530e-01
graph4           2.280935e-03  1.164127e-01
graph5           2.072918e-03  1.585659e-01
graph6           6.065366e-04  6.985879e-02
graph7           1.375787e-03  1.562907e-01
graph8           3.901291e-04  1.286710e-01
graph9           1.283797e-04  9.273397e-02
graph10          1.680113e-03  2.059430e-01
graph11          8.805085e-04  5.086977e-02
graph12          1.345522e-03  1.567754e-01
graph13          1.897778e-04  1.324898e-01
graph14          1.033229e-03  1.945905e-01
graph15          4.306729e-03  2.025313e-01
graph16          1.324455e-03  1.793114e-01
graph17          4.235548e-04  2.121077e-01
graph18          1.898961e-03  1.144308e-01
graph19          2.461320e-03  2.545924e-01
graph20          2.811759e-03  2.836771e-01
graph21          4.112391e-04  1.567179e-01
graph22          1.545755e-03  3.581565e-01
graph23          1.140654e-03  2.228064e-01
graph24          2.187502e-03  1.885936e-01
graph25          5.909267e-04  4.947221e-01
graph26          8.679016e-04  1.560657e-01
graph27          2.125761e-03  3.131383e-01
graph28          1.436685e-03  7.531635e-02
graph29          2.713942e-04  5.123975e-02
orbit0           8.254860e-05  8.252597e-02
orbit1           3.474455e-04  1.027095e-01
orbit2           5.001635e-04  1.301328e-01
orbit3           1.975706e-03  1.539746e-01
orbit4           5.367396e-04  9.371199e-02
orbit5           4.485710e-04  1.757501e-01
orbit6           1.308055e-03  1.291805e-01
orbit7           5.920999e-04  2.236515e-01
orbit8           6.306330e-03  1.186569e-01
orbit9           1.380810e-03  1.515130e-01
orbit10          7.779815e-04  1.358241e-01
orbit11          2.510879e-04  2.501222e-01
orbit12          4.092362e-04  1.396342e-01
orbit13          1.519427e-04  9.338722e-02
orbit14          5.850620e-04  5.514866e-02
orbit15          2.000631e-03  1.546073e-01
orbit16          1.487760e-03  2.202849e-01
orbit17          2.925450e-03  1.707605e-01
orbit18          4.841502e-04  5.612076e-01
orbit19          2.011209e-04  1.001980e-01
orbit20          1.105225e-03  1.480772e-01
orbit21          9.000514e-04  1.353738e-01
orbit22          1.864613e-04  1.050119e-01
orbit23          2.091132e-03  1.862157e-01
orbit24          1.916764e-03  2.699800e-01
orbit25          9.158392e-04  1.215052e-01
orbit26          1.393371e-03  7.646666e-02
orbit27          1.927704e-03  2.197718e-01
orbit28          1.032875e-03  1.535678e-01
orbit29          2.187090e-03  3.149124e-01
orbit30          1.263658e-03  1.709297e-01
orbit31          4.704972e-04  7.547578e-02
orbit32          7.324504e-04  1.973200e-01
orbit33          1.311052e-03  1.232149e-01
orbit34          1.266528e-03  1.205273e-01
orbit35          4.745685e-04  2.145974e-01
orbit36          1.981904e-04  2.376351e-01
orbit37          1.873814e-03  1.529290e-01
orbit38          5.081058e-03  1.257880e-01
orbit39          8.115178e-04  1.519023e-01
orbit40          6.414275e-04  2.076232e-01
orbit41          1.454970e-04  9.824918e-02
orbit42          7.590686e-05  9.279611e-02
orbit43          4.921040e-04  3.084200e-01
orbit44          2.375550e-04  2.689955e-01
orbit45          2.116801e-03  2.777692e-01
orbit46          1.427979e-03  1.616810e-01
orbit47          1.021167e-03  2.079913e-01
orbit48          5.893712e-04  8.750376e-02
orbit49          2.828468e-03  1.454569e-01
orbit50          3.141278e-03  2.437486e-01
orbit51          2.878774e-03  2.551204e-01
orbit52          1.847629e-03  1.850256e-01
orbit53          6.229284e-04  1.368398e-01
orbit54          9.353012e-04  1.283149e-01
orbit55          5.797960e-05  9.128977e-02
orbit56          7.248908e-03  3.912488e-01
orbit57          9.520247e-05  1.209627e-01
orbit58          6.216961e-04  1.639299e-01
orbit59          2.751952e-03  1.910514e-01
orbit60          2.157306e-04  9.064185e-02
orbit61          8.346532e-05  1.875485e-01
orbit62          3.540596e-03  5.225490e-01
orbit63          1.976125e-03  3.979263e-01
orbit64          1.409500e-03  3.372660e-01
orbit65          4.427752e-03  6.335505e-01
orbit66          9.212993e-05  6.397673e-02
orbit67          7.110225e-04  5.247242e-02
orbit68          1.556035e-03  2.078794e-01
orbit69          6.267297e-05  1.029680e-01
orbit70          1.687999e-03  1.105020e-01
orbit71          8.956479e-05  1.265817e-01
orbit72          3.191828e-04  9.659700e-02
AP              -2.338418e-05  6.689973e-02
bet              3.024149e-04  4.663647e-01
ecc              2.263514e-05  7.140389e-02
eccrad           5.151427e-06  5.240146e-02
close            6.715595e-04  9.710279e-02
constraint       6.778411e-04  2.142235e-01
coreness         8.787667e-05  1.865830e-01
knn              6.556290e-04  2.254273e-01
hubscore         2.454569e-04  9.767412e-02
pagerank         2.317610e-05  4.268643e-01
trans            1.032434e-03  4.702650e-01
evcent           2.740856e-04  1.716727e-01
first            1.744186e-05  9.230769e-03
upto_second      8.781418e-04  1.628406e-01
upto_third       3.720036e-04  1.090605e-01
upto_fourth      6.442324e-04  7.899492e-02
upto_fifth       8.682289e-04  1.124683e-01
upto_sixth       4.410650e-05  7.299248e-02
second           1.619196e-03  1.002175e-01
third            1.454498e-03  3.144120e-01
fourth           1.394709e-04  1.501981e-01
fifth            4.164185e-04  1.168737e-01
sixth            1.465448e-03  1.718805e-01
ratio1           1.195963e-03  1.507591e-01
ratio2           3.074543e-03  6.004691e-01
ratio3           5.357220e-04  1.515074e-01
ratio4           1.252244e-03  2.495940e-01
ratio5           1.633627e-03  7.663847e-01
ratio6           1.122761e-03  1.675893e-01
selfinter        9.671353e-06  7.064488e-02
walktrap_vertex  1.307438e-04  4.836693e-01
bigcom1          0.000000e+00  0.000000e+00
bigcom2          0.000000e+00  0.000000e+00
bigcom3          7.382350e-06  1.688348e-01
bigcom4          1.235582e-05  2.929350e-02
bigcom6          0.000000e+00  0.000000e+00
bigcom8          1.241177e-05  3.988648e-03
bigcom9          0.000000e+00  0.000000e+00
bigcom11         0.000000e+00  0.000000e+00
bigcom13         0.000000e+00  0.000000e+00
bigcom15         0.000000e+00  1.084202e-21
bigcom16         0.000000e+00  0.000000e+00
bigcom21         0.000000e+00  0.000000e+00
bigcom22         0.000000e+00  0.000000e+00
bigcom24         0.000000e+00  0.000000e+00
bigcom26         0.000000e+00  2.168404e-21
bigcom28         1.504769e-04  2.678972e-01
bigcom30         0.000000e+00  2.168404e-21
bigcom31         0.000000e+00  0.000000e+00
bigcom32        -3.320685e-06  2.574907e-01
bigcom33         0.000000e+00  0.000000e+00
bigcom34         0.000000e+00  0.000000e+00
bigcom36         0.000000e+00  0.000000e+00
bigcom37         0.000000e+00  0.000000e+00
bigcom38         0.000000e+00  0.000000e+00
bigcom39         0.000000e+00  0.000000e+00
bigcom40         1.743177e-05  9.979947e-03
bigcom43         0.000000e+00  0.000000e+00
bigcom44         1.755413e-05  1.636364e-02
bigcom46         0.000000e+00  0.000000e+00
bigcom47         0.000000e+00  0.000000e+00
bigcom49         0.000000e+00  0.000000e+00
bigcom50         0.000000e+00  0.000000e+00
bigcom51         0.000000e+00  0.000000e+00
bigcom52         0.000000e+00  0.000000e+00
bigcom54         0.000000e+00  0.000000e+00
bigcom56         0.000000e+00  0.000000e+00
bigcom62         0.000000e+00  0.000000e+00
bigcom66         0.000000e+00  0.000000e+00
bigcom68         0.000000e+00  0.000000e+00
bigcom69         0.000000e+00  0.000000e+00
bigcom71         0.000000e+00  0.000000e+00
bigcom72         0.000000e+00  0.000000e+00
bigcom73         0.000000e+00  0.000000e+00
bigcom74         0.000000e+00  0.000000e+00
bigcom75         0.000000e+00  0.000000e+00
bigcom76         0.000000e+00  1.387779e-19
bigcom77         0.000000e+00  0.000000e+00
bigcom79         0.000000e+00  0.000000e+00
bigcom80         0.000000e+00  0.000000e+00
bigcom82         0.000000e+00  0.000000e+00
bigcom83         0.000000e+00  0.000000e+00
bigcom84         0.000000e+00  0.000000e+00
bigcom85         0.000000e+00  0.000000e+00
bigcom87         0.000000e+00  0.000000e+00
bigcom89         0.000000e+00  0.000000e+00
bigcom91         0.000000e+00  0.000000e+00
bigcom92         0.000000e+00  0.000000e+00
bigcom93         0.000000e+00  0.000000e+00
bigcom96         0.000000e+00  0.000000e+00
bigcom97         0.000000e+00  4.336809e-21
bigcom98         0.000000e+00  0.000000e+00
bigcom99         0.000000e+00  0.000000e+00
bigcom101        0.000000e+00  0.000000e+00
bigcom104        0.000000e+00  0.000000e+00
bigcom106        0.000000e+00  0.000000e+00
bigcom109        0.000000e+00  0.000000e+00
bigcom113        0.000000e+00  0.000000e+00
bigcom116        0.000000e+00  0.000000e+00
bigcom120        0.000000e+00  0.000000e+00
bigcom123        0.000000e+00  0.000000e+00
bigcom126        0.000000e+00  0.000000e+00
bigcom127        0.000000e+00  0.000000e+00
bigcom137        0.000000e+00  0.000000e+00
bigcom139        0.000000e+00  0.000000e+00
bigcom140        0.000000e+00  0.000000e+00
bigcom143        0.000000e+00  0.000000e+00
bigcom145        0.000000e+00  0.000000e+00
bigcom146        0.000000e+00  0.000000e+00
bigcom147        0.000000e+00  0.000000e+00
bigcom149        0.000000e+00  0.000000e+00
bigcom153        0.000000e+00  0.000000e+00
bigcom154        0.000000e+00  0.000000e+00
bigcom156        0.000000e+00  0.000000e+00
bigcom157        0.000000e+00  0.000000e+00
bigcom158        0.000000e+00  0.000000e+00
bigcom160        0.000000e+00  0.000000e+00
bigcom161        0.000000e+00  0.000000e+00
bigcom162        0.000000e+00  0.000000e+00
bigcom164        0.000000e+00  0.000000e+00
bigcom166        0.000000e+00  0.000000e+00
bigcom167        6.699697e-05  2.026616e-01
bigcom171        0.000000e+00  0.000000e+00
bigcom173        0.000000e+00  0.000000e+00
bigcom175        0.000000e+00  0.000000e+00
bigcom176        0.000000e+00  0.000000e+00
bigcom177        0.000000e+00  0.000000e+00
bigcom178        0.000000e+00  0.000000e+00
bigcom180        0.000000e+00  0.000000e+00
bigcom181        0.000000e+00  0.000000e+00
bigcom184        0.000000e+00  0.000000e+00
bigcom186        0.000000e+00  0.000000e+00
bigcom187        0.000000e+00  0.000000e+00
bigcom189        0.000000e+00  0.000000e+00
bigcom194        0.000000e+00  0.000000e+00
bigcom195        0.000000e+00  0.000000e+00
bigcom196        0.000000e+00  0.000000e+00
bigcom204        0.000000e+00  0.000000e+00
bigcom205        0.000000e+00  0.000000e+00
bigcom212        0.000000e+00  0.000000e+00
bigcom214        0.000000e+00  0.000000e+00
bigcom222        0.000000e+00  0.000000e+00
bigcom223        0.000000e+00  0.000000e+00
bigcom226        0.000000e+00  0.000000e+00
bigcom227        0.000000e+00  0.000000e+00
bigcom229        0.000000e+00  0.000000e+00
bigcom233        0.000000e+00  0.000000e+00
bigcom236        0.000000e+00  0.000000e+00
bigcom237        0.000000e+00  0.000000e+00
bigcom246        0.000000e+00  0.000000e+00
bigcom248        0.000000e+00  0.000000e+00
bigcom249        0.000000e+00  0.000000e+00
bigcom250        0.000000e+00  0.000000e+00
bigcom254        0.000000e+00  0.000000e+00
bigcom266        0.000000e+00  0.000000e+00
bigcom269        0.000000e+00  0.000000e+00
bigcom272        0.000000e+00  0.000000e+00
bigcom274        0.000000e+00  0.000000e+00
bigcom281        0.000000e+00  0.000000e+00
bigcom291        0.000000e+00  0.000000e+00
bigcom292        0.000000e+00  0.000000e+00
bigcom295        0.000000e+00  0.000000e+00
bigcom299        0.000000e+00  0.000000e+00
bigcom301        0.000000e+00  0.000000e+00
bigcom306        0.000000e+00  0.000000e+00
bigcom309        0.000000e+00  0.000000e+00
bigcom314        0.000000e+00  0.000000e+00
bigcom321        0.000000e+00  0.000000e+00
bigcom341        0.000000e+00  0.000000e+00
bigcom350        0.000000e+00  0.000000e+00
bigcom353        0.000000e+00  0.000000e+00
bigcom359        0.000000e+00  0.000000e+00
bigcom363        0.000000e+00  0.000000e+00
bigcom365        0.000000e+00  0.000000e+00
bigcom385        0.000000e+00  0.000000e+00
bigcom386        0.000000e+00  0.000000e+00
bigcom408        0.000000e+00  0.000000e+00
bigcom412        3.571594e-04  1.666675e+00
bigcom480        0.000000e+00  0.000000e+00
spin_vertex      3.452644e-04  4.574956e-01
membership_s1    1.461699e-04  4.652493e-02
membership_s3    0.000000e+00  0.000000e+00
membership_s4    0.000000e+00  4.423545e-19
membership_s5    0.000000e+00  2.601974e-03
membership_s6    0.000000e+00  4.336809e-21
membership_s7   -4.391101e-06  1.080166e-02
membership_s8    0.000000e+00  0.000000e+00
membership_s9    0.000000e+00  0.000000e+00
membership_s11   0.000000e+00  0.000000e+00
membership_s12   0.000000e+00  0.000000e+00
membership_s14   0.000000e+00  0.000000e+00
membership_s15  -4.121451e-05  7.903472e-02
membership_s16   0.000000e+00  0.000000e+00
membership_s17   0.000000e+00  0.000000e+00
membership_s18   0.000000e+00  0.000000e+00
membership_s20   0.000000e+00  0.000000e+00
membership_s21   0.000000e+00  1.084202e-21
membership_s22   0.000000e+00  0.000000e+00
membership_s24   0.000000e+00  0.000000e+00
membership_s25   0.000000e+00  0.000000e+00
membership_s26   0.000000e+00  0.000000e+00
membership_s27   7.484150e-05  9.254340e-02
membership_s28   0.000000e+00  0.000000e+00
membership_s30   8.406765e-05  4.444934e-02
membership_s31   0.000000e+00  0.000000e+00
membership_s32   5.865651e-05  7.435745e-02
membership_s33   0.000000e+00  0.000000e+00
membership_s36   0.000000e+00  1.084202e-21
membership_s37   0.000000e+00  4.336809e-21
V1               8.572457e-04  6.542399e-01
V2               2.374936e-04  5.570248e-01
pdi              0.000000e+00  1.223284e-02
adhesion         6.053009e-03  4.279942e-01
cohesion         6.773325e-03  5.294504e-01
inner            4.668039e-04  3.583211e-01
outer            1.917413e-03  4.437201e-01
ioratio          1.757584e-03  5.321203e-01
comsize          2.642710e-03  4.273958e-01
[1] "Dataset: med_CT Model GLM, run: 8 of 10 2015-06-22 18:50:03"
[1] "glmnet variable coefficients"
                     [,1]          [,2]
(Intercept)     -4.825933 -7.982559e+02
graph0           0.000000 -1.301855e-02
graph1           0.000000  0.000000e+00
graph2           0.000000  4.031466e-03
graph3           0.000000 -7.710365e-06
graph4           0.000000 -2.701362e-08
graph5           0.000000 -1.330209e-03
graph6           0.000000  6.124940e-05
graph7           0.000000  0.000000e+00
graph8           0.000000 -6.657195e-03
graph9           0.000000  0.000000e+00
graph10          0.000000  2.700167e-09
graph11          0.000000 -1.099933e-09
graph12          0.000000  2.141547e-07
graph13          0.000000  0.000000e+00
graph14          0.000000  4.026423e-09
graph15          0.000000 -1.140060e-06
graph16          0.000000 -2.996488e-07
graph17          0.000000 -2.508230e-06
graph18          0.000000  3.136414e-05
graph19          0.000000  0.000000e+00
graph20          0.000000  0.000000e+00
graph21          0.000000  0.000000e+00
graph22          0.000000 -5.879845e-05
graph23          0.000000  0.000000e+00
graph24          0.000000  0.000000e+00
graph25          0.000000  4.838136e-04
graph26          0.000000  0.000000e+00
graph27          0.000000 -1.094975e-03
graph28          0.000000  0.000000e+00
graph29          0.000000 -1.674792e-02
orbit0           0.000000 -1.001570e-02
orbit1           0.000000  9.092285e-08
orbit2           0.000000  0.000000e+00
orbit3           0.000000  5.222390e-03
orbit4           0.000000 -1.267303e-05
orbit5           0.000000  0.000000e+00
orbit6           0.000000 -9.149809e-09
orbit7           0.000000  0.000000e+00
orbit8           0.000000 -1.336218e-03
orbit9           0.000000  3.182335e-04
orbit10          0.000000  2.449100e-05
orbit11          0.000000  1.843343e-03
orbit12          0.000000  3.481692e-04
orbit13          0.000000 -1.269118e-02
orbit14          0.000000 -4.503270e-03
orbit15          0.000000 -3.145696e-07
orbit16          0.000000  5.544101e-07
orbit17          0.000000  4.640288e-08
orbit18          0.000000  1.659642e-08
orbit19          0.000000  0.000000e+00
orbit20          0.000000  9.888249e-08
orbit21          0.000000 -2.406547e-06
orbit22          0.000000 -1.197154e-09
orbit23          0.000000 -6.903750e-06
orbit24          0.000000  6.819842e-07
orbit25          0.000000  2.621117e-07
orbit26          0.000000 -2.407732e-06
orbit27          0.000000  1.398621e-05
orbit28          0.000000  7.094029e-06
orbit29          0.000000 -5.887944e-07
orbit30          0.000000 -1.737759e-06
orbit31          0.000000  7.356306e-08
orbit32          0.000000 -1.946750e-09
orbit33          0.000000  2.781169e-05
orbit34          0.000000 -5.693436e-06
orbit35          0.000000 -7.322927e-06
orbit36          0.000000  3.371448e-07
orbit37          0.000000 -9.751450e-07
orbit38          0.000000  9.912169e-05
orbit39          0.000000 -1.174794e-05
orbit40          0.000000 -1.737099e-06
orbit41          0.000000 -6.867843e-06
orbit42          0.000000 -1.397695e-03
orbit43          0.000000  3.487978e-05
orbit44          0.000000  6.429165e-04
orbit45          0.000000  5.722054e-07
orbit46          0.000000  9.246698e-06
orbit47          0.000000 -8.342361e-05
orbit48          0.000000  2.472797e-06
orbit49          0.000000  1.990837e-06
orbit50          0.000000 -2.369254e-04
orbit51          0.000000  3.793118e-06
orbit52          0.000000 -6.070718e-06
orbit53          0.000000  7.846317e-05
orbit54          0.000000 -5.047269e-05
orbit55          0.000000 -4.814855e-04
orbit56          0.000000 -1.047658e-04
orbit57          0.000000  1.757443e-05
orbit58          0.000000  9.782947e-04
orbit59          0.000000 -5.623475e-05
orbit60          0.000000  6.632218e-05
orbit61          0.000000  8.936736e-04
orbit62          0.000000  4.008346e-04
orbit63          0.000000  1.380335e-03
orbit64          0.000000  8.543222e-04
orbit65          0.000000  1.403130e-03
orbit66          0.000000 -9.980564e-04
orbit67          0.000000  1.138350e-02
orbit68          0.000000 -2.740222e-03
orbit69          0.000000  1.545620e-02
orbit70          0.000000  4.319054e-03
orbit71          0.000000 -1.063573e-02
orbit72          0.000000 -1.662581e-02
AP               0.000000  4.029727e-01
bet              0.000000  1.908641e-05
ecc              0.000000  1.900329e-01
eccrad           0.000000  1.114419e+00
close            0.000000 -9.296244e-01
constraint       0.000000 -9.304080e-01
coreness         0.000000 -1.151260e-01
knn              0.000000  7.143036e-03
hubscore         0.000000  0.000000e+00
pagerank         0.000000  0.000000e+00
trans            0.000000 -3.041127e-01
evcent           0.000000 -9.624624e+00
first            0.000000 -6.864335e-03
upto_second      0.000000 -9.452471e-05
upto_third       0.000000  0.000000e+00
upto_fourth      0.000000  0.000000e+00
upto_fifth       0.000000  5.615492e-03
upto_sixth       0.000000  5.154135e-02
second           0.000000 -9.296690e-05
third            0.000000  0.000000e+00
fourth           0.000000  5.653875e-05
fifth            0.000000  0.000000e+00
sixth            0.000000 -5.684639e-03
ratio1           0.000000 -1.348211e-03
ratio2           0.000000  1.694200e-02
ratio3           0.000000 -2.322662e-02
ratio4           0.000000  4.995211e+00
ratio5           0.000000  1.202675e+01
ratio6           0.000000 -3.603562e-02
selfinter        0.000000  8.012498e-01
walktrap_vertex  0.000000 -1.140858e-01
bigcom1          0.000000 -1.151174e+00
bigcom2          0.000000 -4.532451e-01
bigcom3          0.000000  1.413082e+00
bigcom4          0.000000  6.582752e-02
bigcom6          0.000000 -9.030734e-01
bigcom8          0.000000  8.167756e-01
bigcom9          0.000000 -7.029431e-02
bigcom11         0.000000 -2.717469e-01
bigcom13         0.000000 -5.369404e-01
bigcom15         0.000000 -5.899293e-01
bigcom16         0.000000 -9.759541e-01
bigcom21         0.000000 -1.503027e+00
bigcom22         0.000000 -1.369124e+00
bigcom24         0.000000 -1.294296e-01
bigcom26         0.000000 -9.488410e-01
bigcom28         0.000000  1.415460e+00
bigcom30         0.000000 -1.886137e+00
bigcom31         0.000000 -1.701431e-02
bigcom32         0.000000  5.326577e+00
bigcom33         0.000000 -1.876005e+00
bigcom34         0.000000 -2.924262e-01
bigcom36         0.000000 -7.072019e-01
bigcom37         0.000000 -4.802270e-01
bigcom38         0.000000 -3.127022e-02
bigcom39         0.000000 -5.128282e-01
bigcom40         0.000000  6.149559e-01
bigcom43         0.000000 -5.972184e-01
bigcom44         0.000000  0.000000e+00
bigcom46         0.000000 -1.242856e-01
bigcom47         0.000000  0.000000e+00
bigcom49         0.000000 -1.570811e-01
bigcom50         0.000000 -4.571989e-01
bigcom51         0.000000 -2.459710e-01
bigcom52         0.000000 -9.806019e-01
bigcom54         0.000000  0.000000e+00
bigcom56         0.000000 -1.439710e+00
bigcom62         0.000000 -6.014370e-02
bigcom66         0.000000  0.000000e+00
bigcom68         0.000000 -1.020557e-02
bigcom69         0.000000 -5.043006e-02
bigcom71         0.000000  0.000000e+00
bigcom72         0.000000  0.000000e+00
bigcom73         0.000000 -7.207031e-02
bigcom74         0.000000 -3.112846e-01
bigcom75         0.000000  0.000000e+00
bigcom76         0.000000 -3.520378e-01
bigcom77         0.000000 -6.666961e-01
bigcom79         0.000000 -1.141939e+00
bigcom80         0.000000 -1.125946e-01
bigcom82         0.000000 -7.468026e-01
bigcom83         0.000000 -5.688709e-02
bigcom84         0.000000 -7.801316e-01
bigcom85         0.000000 -3.830033e-01
bigcom87         0.000000 -2.178129e-04
bigcom89         0.000000  0.000000e+00
bigcom91         0.000000 -3.184811e-01
bigcom92         0.000000  0.000000e+00
bigcom93         0.000000  0.000000e+00
bigcom96         0.000000 -5.100850e-01
bigcom97         0.000000 -9.908167e-01
bigcom98         0.000000 -1.314401e+00
bigcom99         0.000000  0.000000e+00
bigcom101        0.000000 -7.595043e-02
bigcom104        0.000000 -1.584625e+00
bigcom106        0.000000 -3.972888e-01
bigcom109        0.000000 -4.732886e-01
bigcom113        0.000000 -5.888836e-01
bigcom116        0.000000 -6.643517e-02
bigcom120        0.000000  0.000000e+00
bigcom123        0.000000  0.000000e+00
bigcom126        0.000000  0.000000e+00
bigcom127        0.000000 -9.461955e-01
bigcom137        0.000000 -1.249701e+00
bigcom139        0.000000 -2.569885e-01
bigcom140        0.000000 -3.449929e-01
bigcom143        0.000000  0.000000e+00
bigcom145        0.000000  0.000000e+00
bigcom146        0.000000  0.000000e+00
bigcom147        0.000000 -1.584370e-02
bigcom149        0.000000 -5.073468e-01
bigcom153        0.000000 -3.556829e-03
bigcom154        0.000000  0.000000e+00
bigcom156        0.000000 -7.751189e-02
bigcom157        0.000000  0.000000e+00
bigcom158        0.000000  0.000000e+00
bigcom160        0.000000 -1.212487e-02
bigcom161        0.000000 -7.193350e-01
bigcom162        0.000000 -3.502561e-01
bigcom164        0.000000 -2.363421e-01
bigcom166        0.000000 -5.568523e-01
bigcom167        0.000000  3.241777e+00
bigcom171        0.000000 -8.426098e-01
bigcom173        0.000000 -1.666830e-01
bigcom175        0.000000 -4.326455e-01
bigcom176        0.000000 -3.510226e-03
bigcom177        0.000000  0.000000e+00
bigcom178        0.000000 -9.654481e-01
bigcom180        0.000000 -7.705622e-01
bigcom181        0.000000  0.000000e+00
bigcom184        0.000000 -1.474427e+00
bigcom186        0.000000 -1.036936e+00
bigcom187        0.000000 -1.245020e+00
bigcom189        0.000000  0.000000e+00
bigcom194        0.000000 -2.260589e-01
bigcom195        0.000000 -5.920712e-01
bigcom196        0.000000 -1.549241e+00
bigcom204        0.000000  0.000000e+00
bigcom205        0.000000 -5.483017e-01
bigcom212        0.000000 -1.717975e-01
bigcom214        0.000000 -1.733092e-01
bigcom222        0.000000 -6.078804e-02
bigcom223        0.000000 -1.345943e+00
bigcom226        0.000000 -9.471007e-02
bigcom227        0.000000  0.000000e+00
bigcom229        0.000000  0.000000e+00
bigcom233        0.000000  0.000000e+00
bigcom236        0.000000  0.000000e+00
bigcom237        0.000000 -8.381092e-01
bigcom246        0.000000 -3.000003e-01
bigcom248        0.000000 -1.039049e+00
bigcom249        0.000000 -1.445978e-01
bigcom250        0.000000  0.000000e+00
bigcom254        0.000000 -9.342370e-02
bigcom266        0.000000 -9.995612e-01
bigcom269        0.000000  0.000000e+00
bigcom272        0.000000  0.000000e+00
bigcom274        0.000000  0.000000e+00
bigcom281        0.000000  0.000000e+00
bigcom291        0.000000 -1.188509e-01
bigcom292        0.000000 -1.138171e+00
bigcom295        0.000000 -1.423828e-02
bigcom299        0.000000 -7.128635e-01
bigcom301        0.000000 -1.349738e-01
bigcom306        0.000000  0.000000e+00
bigcom309        0.000000  0.000000e+00
bigcom314        0.000000  0.000000e+00
bigcom321        0.000000 -8.680011e-01
bigcom341        0.000000 -4.269209e-01
bigcom350        0.000000  0.000000e+00
bigcom353        0.000000  0.000000e+00
bigcom359        0.000000 -6.607341e-01
bigcom363        0.000000  0.000000e+00
bigcom365        0.000000  0.000000e+00
bigcom385        0.000000 -4.704930e-01
bigcom386        0.000000  0.000000e+00
bigcom408        0.000000  0.000000e+00
bigcom412        0.000000  8.788899e+00
bigcom480        0.000000  0.000000e+00
spin_vertex      0.000000 -2.126199e+00
membership_s1    0.000000 -3.355791e-01
membership_s3    0.000000  0.000000e+00
membership_s4    0.000000  0.000000e+00
membership_s5    0.000000  5.319770e-01
membership_s6    0.000000 -1.195068e+00
membership_s7    0.000000  2.378473e-01
membership_s8    0.000000 -4.711026e-01
membership_s9    0.000000 -4.318220e-01
membership_s11   0.000000  0.000000e+00
membership_s12   0.000000 -1.859572e-01
membership_s14   0.000000 -5.230953e-01
membership_s15   0.000000  1.413724e+00
membership_s16   0.000000  0.000000e+00
membership_s17   0.000000 -1.020376e+00
membership_s18   0.000000 -6.029639e-01
membership_s20   0.000000  0.000000e+00
membership_s21   0.000000 -1.207468e+00
membership_s22   0.000000 -2.138713e-01
membership_s24   0.000000 -3.325106e-01
membership_s25   0.000000 -3.191948e-01
membership_s26   0.000000  0.000000e+00
membership_s27   0.000000  2.230876e-01
membership_s28   0.000000  0.000000e+00
membership_s30   0.000000  8.353640e-01
membership_s31   0.000000 -1.299272e+00
membership_s32   0.000000  1.331697e+00
membership_s33   0.000000  0.000000e+00
membership_s36   0.000000 -5.938888e-01
membership_s37   0.000000 -4.538829e-01
V1               0.000000 -4.171749e+00
V2               0.000000  2.469730e+00
pdi              0.000000 -7.236761e+03
adhesion         0.000000 -2.012693e-04
cohesion         0.000000  2.089097e-04
inner            0.000000 -4.423783e-06
outer            0.000000  6.060378e-04
ioratio          0.000000  3.983782e+00
comsize          0.000000  1.516021e-03
[1] "Dataset: med_CT Model GBM, run: 9 of 10 2015-06-22 18:51:57"
Iter   TrainDeviance   ValidDeviance   StepSize   Improve
     1        0.0932            -nan     0.0100    0.0003
     2        0.0914            -nan     0.0100    0.0002
     3        0.0897            -nan     0.0100    0.0002
     4        0.0882            -nan     0.0100    0.0003
     5        0.0862            -nan     0.0100    0.0002
     6        0.0843            -nan     0.0100    0.0002
     7        0.0824            -nan     0.0100    0.0001
     8        0.0813            -nan     0.0100    0.0001
     9        0.0794            -nan     0.0100    0.0001
    10        0.0777            -nan     0.0100    0.0000
    20        0.0677            -nan     0.0100   -0.0000
    40        0.0544            -nan     0.0100    0.0000
    60        0.0456            -nan     0.0100    0.0000
    80        0.0399            -nan     0.0100   -0.0000
    98        0.0354            -nan     0.0100    0.0000

[1] "GBM variable coefficients"
                            var    rel.inf
orbit65                 orbit65 7.86551837
ratio5                   ratio5 5.86862938
outer                     outer 4.60358182
comsize                 comsize 3.44379253
cohesion               cohesion 3.38623012
orbit62                 orbit62 2.97547428
bigcom28               bigcom28 2.82407949
V1                           V1 2.77612023
trans                     trans 2.71641547
V2                           V2 2.44537345
bet                         bet 2.42559146
orbit56                 orbit56 2.31438249
pagerank               pagerank 2.17059454
adhesion               adhesion 1.80511016
knn                         knn 1.73428415
graph22                 graph22 1.69846616
orbit51                 orbit51 1.65870084
ratio2                   ratio2 1.60227633
orbit63                 orbit63 1.45440186
ratio1                   ratio1 1.39710943
graph10                 graph10 1.38030287
graph23                 graph23 1.36048696
graph18                 graph18 1.35500323
orbit18                 orbit18 1.25148089
spin_vertex         spin_vertex 1.21539980
selfinter             selfinter 0.95233633
sixth                     sixth 0.94974088
graph28                 graph28 0.93588141
orbit44                 orbit44 0.92680012
orbit30                 orbit30 0.92113026
orbit26                 orbit26 0.85868379
graph20                 graph20 0.84198206
third                     third 0.79587389
orbit49                 orbit49 0.76737112
orbit58                 orbit58 0.72360441
orbit54                 orbit54 0.71263640
graph13                 graph13 0.69433313
upto_fifth           upto_fifth 0.69418044
orbit45                 orbit45 0.69189314
bigcom3                 bigcom3 0.69120980
graph19                 graph19 0.67001983
orbit20                 orbit20 0.66333559
graph7                   graph7 0.65763859
walktrap_vertex walktrap_vertex 0.62306536
ioratio                 ioratio 0.61532369
orbit25                 orbit25 0.59041115
orbit46                 orbit46 0.58038725
orbit64                 orbit64 0.55366366
orbit38                 orbit38 0.55245451
orbit41                 orbit41 0.55160355
orbit11                 orbit11 0.54231077
orbit66                 orbit66 0.53850467
constraint           constraint 0.53412363
orbit23                 orbit23 0.52795241
orbit52                 orbit52 0.50930261
orbit39                 orbit39 0.50894542
graph29                 graph29 0.48874435
orbit12                 orbit12 0.46888290
orbit53                 orbit53 0.46783614
orbit71                 orbit71 0.45727373
orbit17                 orbit17 0.42622351
graph5                   graph5 0.42085208
graph17                 graph17 0.39087834
upto_sixth           upto_sixth 0.38917400
orbit61                 orbit61 0.36837424
orbit24                 orbit24 0.34697212
orbit9                   orbit9 0.34268675
orbit48                 orbit48 0.33677829
orbit33                 orbit33 0.32581499
membership_s30   membership_s30 0.31648510
inner                     inner 0.31450898
orbit47                 orbit47 0.30757260
graph21                 graph21 0.30742887
graph25                 graph25 0.30436792
graph4                   graph4 0.30013559
orbit13                 orbit13 0.29741526
orbit55                 orbit55 0.29691920
orbit15                 orbit15 0.29271427
orbit31                 orbit31 0.28387107
orbit5                   orbit5 0.28139518
orbit27                 orbit27 0.26860728
graph27                 graph27 0.23208507
fourth                   fourth 0.23050477
graph15                 graph15 0.21332843
membership_s5     membership_s5 0.20489632
orbit57                 orbit57 0.20156473
orbit70                 orbit70 0.19805684
graph2                   graph2 0.19432739
graph6                   graph6 0.19041343
orbit21                 orbit21 0.18814915
graph8                   graph8 0.18176067
graph0                   graph0 0.18017035
orbit50                 orbit50 0.17818403
ratio4                   ratio4 0.17798589
orbit59                 orbit59 0.17673150
upto_fourth         upto_fourth 0.17618608
orbit36                 orbit36 0.17487197
orbit28                 orbit28 0.17070233
graph14                 graph14 0.17055199
orbit10                 orbit10 0.16809392
graph16                 graph16 0.15185083
ratio6                   ratio6 0.14900538
membership_s1     membership_s1 0.14124325
orbit67                 orbit67 0.13883652
graph26                 graph26 0.13757271
upto_second         upto_second 0.13681052
second                   second 0.13371312
membership_s32   membership_s32 0.12521927
orbit60                 orbit60 0.11307075
ratio3                   ratio3 0.10590437
bigcom40               bigcom40 0.10221354
graph24                 graph24 0.09067685
orbit2                   orbit2 0.08753144
orbit37                 orbit37 0.07782336
graph1                   graph1 0.07514513
graph11                 graph11 0.07330576
bigcom147             bigcom147 0.06738498
orbit16                 orbit16 0.06331943
fifth                     fifth 0.06331128
orbit35                 orbit35 0.06089225
orbit4                   orbit4 0.06054536
orbit69                 orbit69 0.05815589
graph12                 graph12 0.04365566
orbit7                   orbit7 0.04075241
ecc                         ecc 0.03246270
orbit40                 orbit40 0.02984290
bigcom8                 bigcom8 0.02589974
graph9                   graph9 0.02522753
membership_s27   membership_s27 0.02106932
orbit29                 orbit29 0.01937980
orbit1                   orbit1 0.01776003
orbit68                 orbit68 0.01443411
graph3                   graph3 0.00000000
orbit0                   orbit0 0.00000000
orbit3                   orbit3 0.00000000
orbit6                   orbit6 0.00000000
orbit8                   orbit8 0.00000000
orbit14                 orbit14 0.00000000
orbit19                 orbit19 0.00000000
orbit22                 orbit22 0.00000000
orbit32                 orbit32 0.00000000
orbit34                 orbit34 0.00000000
orbit42                 orbit42 0.00000000
orbit43                 orbit43 0.00000000
orbit72                 orbit72 0.00000000
AP                           AP 0.00000000
eccrad                   eccrad 0.00000000
close                     close 0.00000000
coreness               coreness 0.00000000
hubscore               hubscore 0.00000000
evcent                   evcent 0.00000000
first                     first 0.00000000
upto_third           upto_third 0.00000000
bigcom1                 bigcom1 0.00000000
bigcom2                 bigcom2 0.00000000
bigcom4                 bigcom4 0.00000000
bigcom6                 bigcom6 0.00000000
bigcom9                 bigcom9 0.00000000
bigcom11               bigcom11 0.00000000
bigcom13               bigcom13 0.00000000
bigcom15               bigcom15 0.00000000
bigcom16               bigcom16 0.00000000
bigcom21               bigcom21 0.00000000
bigcom22               bigcom22 0.00000000
bigcom24               bigcom24 0.00000000
bigcom26               bigcom26 0.00000000
bigcom30               bigcom30 0.00000000
bigcom31               bigcom31 0.00000000
bigcom32               bigcom32 0.00000000
bigcom33               bigcom33 0.00000000
bigcom34               bigcom34 0.00000000
bigcom36               bigcom36 0.00000000
bigcom37               bigcom37 0.00000000
bigcom38               bigcom38 0.00000000
bigcom39               bigcom39 0.00000000
bigcom43               bigcom43 0.00000000
bigcom44               bigcom44 0.00000000
bigcom46               bigcom46 0.00000000
bigcom47               bigcom47 0.00000000
bigcom49               bigcom49 0.00000000
bigcom50               bigcom50 0.00000000
bigcom51               bigcom51 0.00000000
bigcom52               bigcom52 0.00000000
bigcom54               bigcom54 0.00000000
bigcom56               bigcom56 0.00000000
bigcom62               bigcom62 0.00000000
bigcom66               bigcom66 0.00000000
bigcom68               bigcom68 0.00000000
bigcom69               bigcom69 0.00000000
bigcom71               bigcom71 0.00000000
bigcom72               bigcom72 0.00000000
bigcom73               bigcom73 0.00000000
bigcom74               bigcom74 0.00000000
bigcom75               bigcom75 0.00000000
bigcom76               bigcom76 0.00000000
bigcom77               bigcom77 0.00000000
bigcom79               bigcom79 0.00000000
bigcom80               bigcom80 0.00000000
bigcom82               bigcom82 0.00000000
bigcom83               bigcom83 0.00000000
bigcom84               bigcom84 0.00000000
bigcom85               bigcom85 0.00000000
bigcom87               bigcom87 0.00000000
bigcom89               bigcom89 0.00000000
bigcom91               bigcom91 0.00000000
bigcom92               bigcom92 0.00000000
bigcom93               bigcom93 0.00000000
bigcom96               bigcom96 0.00000000
bigcom97               bigcom97 0.00000000
bigcom98               bigcom98 0.00000000
bigcom99               bigcom99 0.00000000
bigcom101             bigcom101 0.00000000
bigcom104             bigcom104 0.00000000
bigcom106             bigcom106 0.00000000
bigcom109             bigcom109 0.00000000
bigcom113             bigcom113 0.00000000
bigcom116             bigcom116 0.00000000
bigcom120             bigcom120 0.00000000
bigcom123             bigcom123 0.00000000
bigcom126             bigcom126 0.00000000
bigcom127             bigcom127 0.00000000
bigcom137             bigcom137 0.00000000
bigcom139             bigcom139 0.00000000
bigcom140             bigcom140 0.00000000
bigcom143             bigcom143 0.00000000
bigcom145             bigcom145 0.00000000
bigcom146             bigcom146 0.00000000
bigcom149             bigcom149 0.00000000
bigcom153             bigcom153 0.00000000
bigcom154             bigcom154 0.00000000
bigcom156             bigcom156 0.00000000
bigcom157             bigcom157 0.00000000
bigcom158             bigcom158 0.00000000
bigcom160             bigcom160 0.00000000
bigcom161             bigcom161 0.00000000
bigcom162             bigcom162 0.00000000
bigcom164             bigcom164 0.00000000
bigcom166             bigcom166 0.00000000
bigcom167             bigcom167 0.00000000
bigcom171             bigcom171 0.00000000
bigcom173             bigcom173 0.00000000
bigcom175             bigcom175 0.00000000
bigcom176             bigcom176 0.00000000
bigcom177             bigcom177 0.00000000
bigcom178             bigcom178 0.00000000
bigcom180             bigcom180 0.00000000
bigcom181             bigcom181 0.00000000
bigcom184             bigcom184 0.00000000
bigcom186             bigcom186 0.00000000
bigcom187             bigcom187 0.00000000
bigcom189             bigcom189 0.00000000
bigcom194             bigcom194 0.00000000
bigcom195             bigcom195 0.00000000
bigcom196             bigcom196 0.00000000
bigcom204             bigcom204 0.00000000
bigcom205             bigcom205 0.00000000
bigcom212             bigcom212 0.00000000
bigcom214             bigcom214 0.00000000
bigcom222             bigcom222 0.00000000
bigcom223             bigcom223 0.00000000
bigcom226             bigcom226 0.00000000
bigcom227             bigcom227 0.00000000
bigcom229             bigcom229 0.00000000
bigcom233             bigcom233 0.00000000
bigcom236             bigcom236 0.00000000
bigcom237             bigcom237 0.00000000
bigcom246             bigcom246 0.00000000
bigcom248             bigcom248 0.00000000
bigcom249             bigcom249 0.00000000
bigcom250             bigcom250 0.00000000
bigcom254             bigcom254 0.00000000
bigcom266             bigcom266 0.00000000
bigcom269             bigcom269 0.00000000
bigcom272             bigcom272 0.00000000
bigcom274             bigcom274 0.00000000
bigcom281             bigcom281 0.00000000
bigcom291             bigcom291 0.00000000
bigcom292             bigcom292 0.00000000
bigcom295             bigcom295 0.00000000
bigcom299             bigcom299 0.00000000
bigcom301             bigcom301 0.00000000
bigcom306             bigcom306 0.00000000
bigcom309             bigcom309 0.00000000
bigcom314             bigcom314 0.00000000
bigcom321             bigcom321 0.00000000
bigcom341             bigcom341 0.00000000
bigcom350             bigcom350 0.00000000
bigcom353             bigcom353 0.00000000
bigcom359             bigcom359 0.00000000
bigcom363             bigcom363 0.00000000
bigcom365             bigcom365 0.00000000
bigcom385             bigcom385 0.00000000
bigcom386             bigcom386 0.00000000
bigcom408             bigcom408 0.00000000
bigcom412             bigcom412 0.00000000
bigcom480             bigcom480 0.00000000
membership_s3     membership_s3 0.00000000
membership_s4     membership_s4 0.00000000
membership_s6     membership_s6 0.00000000
membership_s7     membership_s7 0.00000000
membership_s8     membership_s8 0.00000000
membership_s9     membership_s9 0.00000000
membership_s11   membership_s11 0.00000000
membership_s12   membership_s12 0.00000000
membership_s14   membership_s14 0.00000000
membership_s15   membership_s15 0.00000000
membership_s16   membership_s16 0.00000000
membership_s17   membership_s17 0.00000000
membership_s18   membership_s18 0.00000000
membership_s20   membership_s20 0.00000000
membership_s21   membership_s21 0.00000000
membership_s22   membership_s22 0.00000000
membership_s24   membership_s24 0.00000000
membership_s25   membership_s25 0.00000000
membership_s26   membership_s26 0.00000000
membership_s28   membership_s28 0.00000000
membership_s31   membership_s31 0.00000000
membership_s33   membership_s33 0.00000000
membership_s36   membership_s36 0.00000000
membership_s37   membership_s37 0.00000000
pdi                         pdi 0.00000000
[1] "Dataset: med_CT Model RF, run: 9 of 10 2015-06-22 18:52:41"
     |      Out-of-bag   |
Tree |      MSE  %Var(y) |
   1 |  0.01248   152.65 |
   2 |  0.01275   155.95 |
   3 |  0.01344   164.28 |
   4 |  0.01354   165.51 |
   5 |  0.01273   155.61 |
   6 |  0.01198   146.45 |
   7 |  0.01164   142.36 |
   8 |  0.01128   137.88 |
   9 |   0.0111   135.72 |
  10 |  0.01083   132.40 |
  11 |  0.01036   126.73 |
  12 |   0.0102   124.69 |
  13 |  0.01024   125.20 |
  14 | 0.009945   121.60 |
  15 | 0.009799   119.81 |
  16 | 0.009665   118.17 |
  17 | 0.009553   116.81 |
  18 | 0.009451   115.56 |
  19 |  0.00932   113.95 |
  20 |  0.00932   113.96 |
  21 | 0.009261   113.24 |
  22 | 0.009306   113.78 |
  23 | 0.009254   113.15 |
  24 | 0.009217   112.69 |
  25 | 0.009279   113.46 |
  26 | 0.009275   113.40 |
  27 | 0.009203   112.52 |
  28 | 0.009208   112.59 |
  29 |  0.00924   112.98 |
  30 | 0.009273   113.39 |
  31 | 0.009303   113.75 |
  32 | 0.009247   113.07 |
  33 | 0.009232   112.88 |
  34 | 0.009242   113.00 |
  35 | 0.009236   112.92 |
  36 | 0.009197   112.45 |
  37 |  0.00914   111.76 |
  38 | 0.009089   111.13 |
  39 | 0.009078   111.00 |
  40 | 0.009047   110.62 |
  41 | 0.009029   110.40 |
  42 | 0.009062   110.80 |
  43 | 0.009031   110.42 |
  44 | 0.009041   110.54 |
  45 | 0.009034   110.46 |
  46 | 0.009042   110.56 |
  47 | 0.008996   110.00 |
  48 |  0.00898   109.80 |
  49 | 0.008977   109.77 |
  50 | 0.008967   109.64 |
  51 |  0.00897   109.68 |
  52 | 0.008921   109.07 |
  53 | 0.008909   108.93 |
  54 | 0.008909   108.94 |
  55 | 0.008911   108.96 |
  56 | 0.008893   108.74 |
  57 | 0.008843   108.13 |
  58 | 0.008836   108.04 |
  59 | 0.008842   108.12 |
  60 | 0.008821   107.86 |
  61 | 0.008802   107.62 |
  62 | 0.008799   107.58 |
  63 |   0.0088   107.60 |
  64 | 0.008784   107.40 |
  65 | 0.008774   107.28 |
  66 | 0.008786   107.43 |
  67 | 0.008775   107.29 |
  68 | 0.008756   107.06 |
  69 | 0.008746   106.94 |
  70 | 0.008756   107.06 |
  71 | 0.008715   106.56 |
  72 | 0.008716   106.58 |
  73 |  0.00871   106.50 |
  74 | 0.008711   106.51 |
  75 | 0.008697   106.34 |
  76 | 0.008695   106.32 |
  77 | 0.008686   106.21 |
  78 | 0.008666   105.96 |
  79 | 0.008662   105.91 |
  80 |  0.00867   106.02 |
  81 | 0.008686   106.20 |
  82 | 0.008682   106.15 |
  83 | 0.008664   105.94 |
  84 | 0.008666   105.96 |
  85 | 0.008661   105.90 |
  86 | 0.008654   105.81 |
  87 | 0.008662   105.91 |
  88 | 0.008661   105.90 |
  89 | 0.008663   105.93 |
  90 | 0.008652   105.79 |
  91 | 0.008648   105.74 |
  92 | 0.008657   105.85 |
  93 | 0.008653   105.81 |
  94 | 0.008654   105.82 |
  95 | 0.008638   105.62 |
  96 | 0.008632   105.55 |
  97 | 0.008635   105.58 |
  98 | 0.008632   105.55 |
  99 |  0.00861   105.27 |
 100 | 0.008582   104.93 |
[1] "Random Forest variable coefficients"
                      %IncMSE IncNodePurity
graph0           4.556671e-05  5.204158e-02
graph1           1.422282e-03  1.116329e-01
graph2           1.195191e-03  1.122978e-01
graph3           1.751651e-04  7.416667e-02
graph4           8.144414e-04  1.266893e-01
graph5           2.171096e-03  9.287733e-02
graph6           7.394834e-04  9.627583e-02
graph7           7.808943e-04  1.870206e-01
graph8           2.462887e-04  9.102118e-02
graph9           1.745774e-03  9.234963e-02
graph10          1.996292e-03  2.114589e-01
graph11          1.297885e-03  1.275802e-01
graph12          1.453676e-03  2.095029e-01
graph13          8.567197e-05  1.543855e-01
graph14          6.386893e-04  2.330624e-01
graph15          8.915340e-06  4.457673e-02
graph16          5.688106e-04  7.390146e-02
graph17          7.400498e-04  9.410384e-02
graph18          8.819382e-04  1.141695e-01
graph19          3.286400e-04  1.445250e-01
graph20          1.519908e-03  2.120438e-01
graph21          6.027611e-04  2.427050e-01
graph22          2.512775e-03  5.480526e-01
graph23          2.423875e-03  1.988650e-01
graph24          1.810705e-03  4.422305e-02
graph25          1.304832e-03  4.259601e-01
graph26          8.544260e-04  1.126072e-01
graph27          2.334664e-04  1.501819e-01
graph28          1.517896e-03  1.097882e-01
graph29          1.040345e-04  4.458014e-02
orbit0           2.351412e-05  7.647131e-02
orbit1           7.863974e-04  1.902607e-01
orbit2           3.562042e-05  1.293448e-01
orbit3           1.543480e-03  1.717831e-01
orbit4           8.007390e-04  1.280505e-01
orbit5           4.287666e-04  1.355600e-01
orbit6           7.888388e-04  8.432211e-02
orbit7           4.826056e-04  1.434473e-01
orbit8           2.035480e-03  8.680478e-02
orbit9           1.496563e-03  1.064614e-01
orbit10          8.750892e-04  1.758938e-01
orbit11          4.613536e-04  1.558422e-01
orbit12          9.589620e-04  1.566551e-01
orbit13          1.287520e-03  1.074544e-01
orbit14          2.157779e-04  6.767141e-02
orbit15          9.257139e-04  1.067011e-01
orbit16          1.424208e-03  1.249643e-01
orbit17          7.963172e-04  3.642949e-02
orbit18          6.471147e-04  4.338035e-01
orbit19          1.036717e-03  1.331460e-01
orbit20          1.760349e-03  2.464490e-01
orbit21          9.246135e-04  2.369002e-01
orbit22          1.783451e-03  1.668552e-01
orbit23          6.722680e-04  1.137813e-01
orbit24          2.699881e-03  2.497431e-01
orbit25          1.927455e-03  1.103893e-01
orbit26          1.261028e-03  6.368644e-02
orbit27          1.296694e-03  1.554993e-01
orbit28          1.739039e-04  1.121919e-01
orbit29          1.195642e-03  2.084161e-01
orbit30          2.170758e-04  1.903223e-01
orbit31          7.666240e-04  1.211036e-01
orbit32          2.441767e-03  2.276077e-01
orbit33          3.701795e-04  9.818469e-02
orbit34          1.015608e-03  7.449312e-02
orbit35          6.303285e-04  1.546016e-01
orbit36          1.755204e-04  1.391246e-01
orbit37          8.687100e-04  8.723138e-02
orbit38          3.690844e-04  1.355208e-01
orbit39          1.536858e-03  1.919309e-01
orbit40          6.329719e-04  1.909187e-01
orbit41          8.889723e-05  2.062070e-01
orbit42          3.566021e-05  9.567019e-02
orbit43          9.502135e-04  1.342083e-01
orbit44          3.646744e-04  2.358109e-01
orbit45          2.438879e-03  4.138218e-01
orbit46          2.142391e-03  2.940712e-01
orbit47          1.411669e-04  1.708573e-01
orbit48          2.530145e-04  1.017816e-01
orbit49          1.365436e-03  2.298698e-01
orbit50          6.869883e-04  1.590867e-01
orbit51          2.960227e-03  2.769652e-01
orbit52          2.956390e-03  3.807531e-01
orbit53          1.800953e-04  8.594320e-02
orbit54          9.718822e-04  2.367987e-01
orbit55          3.096255e-04  1.294491e-01
orbit56          7.105803e-03  2.685420e-01
orbit57          3.175498e-04  1.768153e-01
orbit58          5.729668e-04  1.040981e-01
orbit59          4.804662e-03  3.354231e-01
orbit60          2.831059e-04  1.124483e-01
orbit61          3.449313e-04  3.198320e-01
orbit62          2.862863e-03  5.848442e-01
orbit63          1.369567e-03  3.126344e-01
orbit64          1.541061e-03  4.266018e-01
orbit65          5.086241e-03  5.604693e-01
orbit66          8.014983e-04  1.354641e-01
orbit67          5.292660e-04  3.620061e-02
orbit68          7.048942e-04  2.595348e-01
orbit69          2.720283e-04  4.745948e-02
orbit70          1.262259e-03  1.352531e-01
orbit71          2.279514e-04  1.018534e-01
orbit72          5.812132e-04  7.967057e-02
AP               9.710097e-06  2.085798e-02
bet              2.486649e-04  6.081940e-01
ecc              3.849296e-05  4.298828e-02
eccrad           6.601084e-05  7.985786e-02
close            2.893000e-04  8.849078e-02
constraint       4.648407e-04  1.944889e-01
coreness         3.891571e-05  5.039500e-02
knn              1.062672e-03  2.384559e-01
hubscore         4.766772e-04  1.781939e-01
pagerank         1.772942e-04  4.930295e-01
trans            1.191050e-03  4.685167e-01
evcent           6.423365e-04  9.699914e-02
first            1.616848e-04  9.819376e-02
upto_second      7.978933e-04  9.397705e-02
upto_third       5.265359e-05  6.829739e-02
upto_fourth      2.121272e-04  2.376525e-01
upto_fifth       1.083098e-03  1.563509e-01
upto_sixth       2.904266e-04  2.030623e-01
second           4.446103e-04  1.967661e-01
third            5.972206e-04  3.713682e-01
fourth           2.853408e-04  1.714072e-01
fifth            5.847836e-04  1.762419e-01
sixth            2.056079e-03  1.880604e-01
ratio1           6.522202e-04  1.810033e-01
ratio2           4.749433e-03  3.822508e-01
ratio3           1.336845e-03  3.561457e-01
ratio4           5.508411e-04  3.709927e-01
ratio5           1.699425e-03  8.720384e-01
ratio6           7.356040e-04  3.012063e-01
selfinter       -1.147985e-05  7.816757e-02
walktrap_vertex  3.265912e-04  1.502512e-01
bigcom1          0.000000e+00  2.385245e-20
bigcom2          0.000000e+00  0.000000e+00
bigcom3          1.321736e-04  1.393666e-01
bigcom4          1.835400e-04  3.291659e-02
bigcom6          0.000000e+00  0.000000e+00
bigcom8          6.961287e-05  2.256509e-02
bigcom9          0.000000e+00  0.000000e+00
bigcom11         0.000000e+00  2.168404e-21
bigcom13         0.000000e+00  1.734723e-20
bigcom15         0.000000e+00  0.000000e+00
bigcom16         0.000000e+00  0.000000e+00
bigcom21         0.000000e+00  0.000000e+00
bigcom22         0.000000e+00  1.084202e-21
bigcom24         0.000000e+00  0.000000e+00
bigcom26         0.000000e+00  0.000000e+00
bigcom28         4.716075e-05  4.020158e-01
bigcom30         0.000000e+00  1.084202e-21
bigcom31         0.000000e+00  1.734723e-20
bigcom32        -2.972882e-05  1.776786e-01
bigcom33         0.000000e+00  0.000000e+00
bigcom34         0.000000e+00  0.000000e+00
bigcom36         0.000000e+00  0.000000e+00
bigcom37         0.000000e+00  0.000000e+00
bigcom38         0.000000e+00  0.000000e+00
bigcom39         0.000000e+00  0.000000e+00
bigcom40         2.322194e-05  1.818183e-02
bigcom43         0.000000e+00  0.000000e+00
bigcom44         0.000000e+00  1.084202e-21
bigcom46         0.000000e+00  1.951564e-20
bigcom47         0.000000e+00  0.000000e+00
bigcom49         0.000000e+00  0.000000e+00
bigcom50         0.000000e+00  1.734723e-20
bigcom51         0.000000e+00  0.000000e+00
bigcom52         0.000000e+00  0.000000e+00
bigcom54         0.000000e+00  0.000000e+00
bigcom56         0.000000e+00  0.000000e+00
bigcom62         0.000000e+00  2.775558e-19
bigcom66         0.000000e+00  0.000000e+00
bigcom68         0.000000e+00  0.000000e+00
bigcom69         0.000000e+00  0.000000e+00
bigcom71         0.000000e+00  0.000000e+00
bigcom72         0.000000e+00  0.000000e+00
bigcom73         0.000000e+00  0.000000e+00
bigcom74         0.000000e+00  0.000000e+00
bigcom75         0.000000e+00  0.000000e+00
bigcom76         0.000000e+00  0.000000e+00
bigcom77         0.000000e+00  0.000000e+00
bigcom79         0.000000e+00  0.000000e+00
bigcom80         0.000000e+00  2.168404e-21
bigcom82         0.000000e+00  0.000000e+00
bigcom83         0.000000e+00  0.000000e+00
bigcom84         0.000000e+00  0.000000e+00
bigcom85         0.000000e+00  0.000000e+00
bigcom87         0.000000e+00  0.000000e+00
bigcom89         0.000000e+00  0.000000e+00
bigcom91         0.000000e+00  0.000000e+00
bigcom92         0.000000e+00  0.000000e+00
bigcom93         0.000000e+00  0.000000e+00
bigcom96         0.000000e+00  0.000000e+00
bigcom97         0.000000e+00  0.000000e+00
bigcom98         0.000000e+00  0.000000e+00
bigcom99         0.000000e+00  0.000000e+00
bigcom101        0.000000e+00  1.843144e-20
bigcom104        0.000000e+00  0.000000e+00
bigcom106        0.000000e+00  0.000000e+00
bigcom109        0.000000e+00  0.000000e+00
bigcom113        0.000000e+00  0.000000e+00
bigcom116        0.000000e+00  0.000000e+00
bigcom120        0.000000e+00  0.000000e+00
bigcom123        0.000000e+00  0.000000e+00
bigcom126        0.000000e+00  0.000000e+00
bigcom127        0.000000e+00  0.000000e+00
bigcom137        0.000000e+00  0.000000e+00
bigcom139        0.000000e+00  0.000000e+00
bigcom140        0.000000e+00  0.000000e+00
bigcom143        0.000000e+00  0.000000e+00
bigcom145        0.000000e+00  1.734723e-20
bigcom146        0.000000e+00  0.000000e+00
bigcom147       -1.121382e-04  9.399677e-02
bigcom149        0.000000e+00  0.000000e+00
bigcom153        0.000000e+00  0.000000e+00
bigcom154        0.000000e+00  0.000000e+00
bigcom156        0.000000e+00  0.000000e+00
bigcom157        0.000000e+00  0.000000e+00
bigcom158        0.000000e+00  0.000000e+00
bigcom160        0.000000e+00  0.000000e+00
bigcom161        0.000000e+00  0.000000e+00
bigcom162        0.000000e+00  2.168404e-21
bigcom164        0.000000e+00  0.000000e+00
bigcom166        0.000000e+00  0.000000e+00
bigcom167       -9.410027e-06  2.031503e-01
bigcom171        0.000000e+00  1.734723e-20
bigcom173        0.000000e+00  2.775558e-19
bigcom175        0.000000e+00  0.000000e+00
bigcom176        0.000000e+00  0.000000e+00
bigcom177        0.000000e+00  0.000000e+00
bigcom178        0.000000e+00  0.000000e+00
bigcom180       -5.854801e-06  7.280275e-01
bigcom181        0.000000e+00  0.000000e+00
bigcom184        0.000000e+00  0.000000e+00
bigcom186        0.000000e+00  0.000000e+00
bigcom187        0.000000e+00  0.000000e+00
bigcom189        0.000000e+00  0.000000e+00
bigcom194        0.000000e+00  0.000000e+00
bigcom195        0.000000e+00  0.000000e+00
bigcom196        0.000000e+00  1.734723e-20
bigcom204        0.000000e+00  0.000000e+00
bigcom205        0.000000e+00  0.000000e+00
bigcom212        0.000000e+00  0.000000e+00
bigcom214        0.000000e+00  0.000000e+00
bigcom222        0.000000e+00  1.387779e-19
bigcom223        0.000000e+00  0.000000e+00
bigcom226        0.000000e+00  0.000000e+00
bigcom227        0.000000e+00  0.000000e+00
bigcom229        0.000000e+00  0.000000e+00
bigcom233        0.000000e+00  0.000000e+00
bigcom236        0.000000e+00  0.000000e+00
bigcom237        0.000000e+00  0.000000e+00
bigcom246        0.000000e+00  0.000000e+00
bigcom248        0.000000e+00  0.000000e+00
bigcom249        0.000000e+00  0.000000e+00
bigcom250        0.000000e+00  0.000000e+00
bigcom254        0.000000e+00  0.000000e+00
bigcom266        0.000000e+00  0.000000e+00
bigcom269        0.000000e+00  0.000000e+00
bigcom272        0.000000e+00  0.000000e+00
bigcom274        0.000000e+00  2.168404e-21
bigcom281        0.000000e+00  0.000000e+00
bigcom291        0.000000e+00  1.734723e-20
bigcom292        0.000000e+00  0.000000e+00
bigcom295        0.000000e+00  0.000000e+00
bigcom299        0.000000e+00  0.000000e+00
bigcom301        0.000000e+00  0.000000e+00
bigcom306        0.000000e+00  0.000000e+00
bigcom309        0.000000e+00  0.000000e+00
bigcom314        0.000000e+00  0.000000e+00
bigcom321        0.000000e+00  2.775558e-19
bigcom341        0.000000e+00  0.000000e+00
bigcom350        0.000000e+00  0.000000e+00
bigcom353        0.000000e+00  0.000000e+00
bigcom359        0.000000e+00  0.000000e+00
bigcom363        0.000000e+00  0.000000e+00
bigcom365        0.000000e+00  0.000000e+00
bigcom385        0.000000e+00  0.000000e+00
bigcom386        0.000000e+00  0.000000e+00
bigcom408        0.000000e+00  0.000000e+00
bigcom412        3.417841e-04  1.660915e+00
bigcom480        0.000000e+00  0.000000e+00
spin_vertex      2.693566e-04  5.666479e-01
membership_s1    2.021930e-04  1.074235e-01
membership_s3    0.000000e+00  0.000000e+00
membership_s4    0.000000e+00  1.875000e-02
membership_s5    3.579901e-05  3.893726e-02
membership_s6    0.000000e+00  3.469447e-20
membership_s7    0.000000e+00  1.734723e-20
membership_s8    0.000000e+00  0.000000e+00
membership_s9    0.000000e+00  0.000000e+00
membership_s11   0.000000e+00  0.000000e+00
membership_s12   0.000000e+00  0.000000e+00
membership_s14   0.000000e+00  0.000000e+00
membership_s15   0.000000e+00  0.000000e+00
membership_s16   0.000000e+00  0.000000e+00
membership_s17   0.000000e+00  0.000000e+00
membership_s18   0.000000e+00  0.000000e+00
membership_s20   0.000000e+00  0.000000e+00
membership_s21   0.000000e+00  1.734723e-20
membership_s22   0.000000e+00  0.000000e+00
membership_s24   0.000000e+00  0.000000e+00
membership_s25   0.000000e+00  0.000000e+00
membership_s26   0.000000e+00  0.000000e+00
membership_s27   2.172213e-05  5.847255e-02
membership_s28   0.000000e+00  0.000000e+00
membership_s30   2.889236e-04  6.347772e-02
membership_s31   0.000000e+00  0.000000e+00
membership_s32   1.112668e-04  6.402509e-02
membership_s33   0.000000e+00  0.000000e+00
membership_s36   0.000000e+00  1.084202e-21
membership_s37   0.000000e+00  0.000000e+00
V1               8.748042e-04  2.811547e-01
V2               9.246461e-04  8.433819e-01
pdi              7.705475e-06  7.927878e-03
adhesion         1.505638e-02  6.756883e-01
cohesion         1.509754e-02  5.464162e-01
inner            4.357903e-04  3.536728e-01
outer            6.743010e-04  4.862463e-01
ioratio          1.340180e-03  3.863617e-01
comsize          1.255281e-03  7.894412e-01
[1] "Dataset: med_CT Model GLM, run: 9 of 10 2015-06-22 18:53:36"
[1] "glmnet variable coefficients"
                     [,1]          [,2]
(Intercept)     -4.789682  2.805371e+02
graph0           0.000000 -3.047674e-02
graph1           0.000000  1.933082e-05
graph2           0.000000  2.707651e-02
graph3           0.000000 -2.451954e-05
graph4           0.000000 -6.398059e-08
graph5           0.000000 -3.798651e-03
graph6           0.000000  1.454090e-04
graph7           0.000000 -1.296879e-04
graph8           0.000000 -7.261413e-03
graph9           0.000000  3.431966e-08
graph10          0.000000  0.000000e+00
graph11          0.000000 -1.191706e-09
graph12          0.000000  4.147295e-07
graph13          0.000000  0.000000e+00
graph14          0.000000  3.069430e-08
graph15          0.000000 -2.307473e-05
graph16          0.000000 -5.156553e-07
graph17          0.000000 -3.179653e-06
graph18          0.000000  2.424800e-05
graph19          0.000000  0.000000e+00
graph20          0.000000  1.000131e-05
graph21          0.000000  8.370599e-07
graph22          0.000000 -9.318846e-05
graph23          0.000000  0.000000e+00
graph24          0.000000  1.244959e-05
graph25          0.000000  5.702174e-04
graph26          0.000000  0.000000e+00
graph27          0.000000 -1.070655e-03
graph28          0.000000  1.800460e-05
graph29          0.000000 -1.559815e-02
orbit0           0.000000 -2.230205e-02
orbit1           0.000000  2.576548e-05
orbit2           0.000000 -1.257117e-05
orbit3           0.000000  2.303919e-02
orbit4           0.000000 -3.433320e-05
orbit5           0.000000 -2.526751e-05
orbit6           0.000000 -5.061191e-08
orbit7           0.000000  1.563551e-04
orbit8           0.000000 -3.467489e-03
orbit9           0.000000  8.351802e-04
orbit10          0.000000  4.376108e-05
orbit11          0.000000  4.191574e-03
orbit12          0.000000  6.110736e-04
orbit13          0.000000 -1.479121e-02
orbit14          0.000000 -5.866631e-03
orbit15          0.000000 -4.357620e-08
orbit16          0.000000  2.186390e-06
orbit17          0.000000  8.002377e-07
orbit18          0.000000  2.655790e-08
orbit19          0.000000 -1.768052e-08
orbit20          0.000000  2.027490e-07
orbit21          0.000000 -6.252867e-06
orbit22          0.000000 -1.097592e-09
orbit23          0.000000 -6.521710e-05
orbit24          0.000000  1.158686e-06
orbit25          0.000000  5.568701e-07
orbit26          0.000000 -7.227236e-06
orbit27          0.000000  2.943965e-05
orbit28          0.000000 -6.634096e-07
orbit29          0.000000 -3.810734e-06
orbit30          0.000000 -2.449498e-05
orbit31          0.000000  7.418600e-07
orbit32          0.000000 -1.187578e-07
orbit33          0.000000  5.655555e-06
orbit34          0.000000 -1.163367e-05
orbit35          0.000000 -8.835974e-07
orbit36          0.000000 -9.516607e-09
orbit37          0.000000 -3.842243e-06
orbit38          0.000000  2.625261e-04
orbit39          0.000000 -3.133519e-05
orbit40          0.000000 -9.650469e-07
orbit41          0.000000 -6.057756e-06
orbit42          0.000000 -1.568727e-03
orbit43          0.000000  3.063325e-05
orbit44          0.000000 -1.665692e-03
orbit45          0.000000 -2.369136e-05
orbit46          0.000000  1.414214e-05
orbit47          0.000000 -1.265114e-04
orbit48          0.000000 -1.506994e-06
orbit49          0.000000  1.765633e-05
orbit50          0.000000 -1.801303e-04
orbit51          0.000000  3.411703e-05
orbit52          0.000000 -5.280992e-07
orbit53          0.000000  5.171616e-04
orbit54          0.000000 -8.450444e-05
orbit55          0.000000 -5.396597e-03
orbit56          0.000000 -1.492922e-04
orbit57          0.000000  4.276392e-05
orbit58          0.000000  3.174836e-04
orbit59          0.000000 -4.825045e-05
orbit60          0.000000  2.894108e-04
orbit61          0.000000 -1.511023e-03
orbit62          0.000000  5.303766e-04
orbit63          0.000000  2.826780e-03
orbit64          0.000000  7.986169e-04
orbit65          0.000000  1.316743e-03
orbit66          0.000000 -1.629758e-03
orbit67          0.000000  1.536127e-02
orbit68          0.000000 -4.379800e-03
orbit69          0.000000  4.058831e-02
orbit70          0.000000  5.818466e-03
orbit71          0.000000 -1.923251e-02
orbit72          0.000000 -1.623836e-02
AP               0.000000  2.725927e-02
bet              0.000000  2.475088e-05
ecc              0.000000  1.712563e-01
eccrad           0.000000  9.701061e-01
close            0.000000 -5.421592e+00
constraint       0.000000 -6.930371e-01
coreness         0.000000 -1.034520e-01
knn              0.000000  3.233604e-02
hubscore         0.000000 -4.028752e+01
pagerank         0.000000 -1.161761e+01
trans            0.000000 -6.499471e-01
evcent           0.000000 -7.627247e+01
first            0.000000 -1.008555e-02
upto_second      0.000000 -1.224881e-04
upto_third       0.000000 -1.563841e-05
upto_fourth      0.000000 -8.702783e-04
upto_fifth       0.000000  2.073525e-02
upto_sixth       0.000000 -4.817589e-02
second           0.000000 -1.962167e-04
third            0.000000  2.150848e-05
fourth           0.000000  5.947647e-06
fifth            0.000000  1.615939e-03
sixth            0.000000 -3.321578e-02
ratio1           0.000000 -3.038211e-02
ratio2           0.000000  2.651485e-02
ratio3           0.000000 -6.079664e-01
ratio4           0.000000  1.180284e+00
ratio5           0.000000  2.343486e+01
ratio6           0.000000  4.275423e-03
[truncated: 119,815 more chars]
