# Supplementary material for: Distinctive Behaviors of Druggable Proteins in Cellular Networks
Source: PLoS Comput Biol. 2015 Dec 23;11(12):e1004597. doi: 10.1371/journal.pcbi.1004597 (PMC4689399; doi:10.1371/journal.pcbi.1004597)
Supplement: S1 File — (ZIP) [file pcbi.1004597.s004.zip › S1_File/direct.blast.20150613_all_predict.ppi.optimised_Target_results_med_targets.txt]

[[1]]
[1] "med_targets"

[1] "Dataset: med_targets Model GBM, run: 1 of 10 2015-06-22 18:16:55"
Iter   TrainDeviance   ValidDeviance   StepSize   Improve
     1        0.2216            -nan     0.0100   -0.0001
     2        0.2191            -nan     0.0100    0.0003
     3        0.2154            -nan     0.0100    0.0006
     4        0.2132            -nan     0.0100    0.0001
     5        0.2108            -nan     0.0100    0.0001
     6        0.2087            -nan     0.0100    0.0001
     7        0.2071            -nan     0.0100    0.0000
     8        0.2050            -nan     0.0100    0.0002
     9        0.2036            -nan     0.0100    0.0002
    10        0.2017            -nan     0.0100    0.0002
    20        0.1867            -nan     0.0100    0.0001
    40        0.1682            -nan     0.0100    0.0000
    60        0.1559            -nan     0.0100   -0.0000
    80        0.1462            -nan     0.0100    0.0000
   100        0.1372            -nan     0.0100    0.0000
   120        0.1297            -nan     0.0100   -0.0000
   140        0.1231            -nan     0.0100   -0.0000
   160        0.1166            -nan     0.0100    0.0000
   180        0.1107            -nan     0.0100   -0.0000
   194        0.1061            -nan     0.0100    0.0000

[1] "GBM variable coefficients"
                            var    rel.inf
comsize                 comsize 4.60696293
ratio5                   ratio5 3.78291753
bet                         bet 2.70134575
V2                           V2 2.64007476
orbit18                 orbit18 2.60439479
outer                     outer 2.57119972
V1                           V1 2.28168352
cohesion               cohesion 2.01948191
spin_vertex         spin_vertex 1.98023075
pagerank               pagerank 1.97380854
walktrap_vertex walktrap_vertex 1.68056399
trans                     trans 1.66385098
third                     third 1.62518723
membership_s32   membership_s32 1.61032642
bigcom28               bigcom28 1.59726052
orbit56                 orbit56 1.59603363
bigcom46               bigcom46 1.58927460
adhesion               adhesion 1.57861891
bigcom30               bigcom30 1.57034638
ratio4                   ratio4 1.48656039
orbit30                 orbit30 1.46254818
knn                         knn 1.38701408
orbit51                 orbit51 1.34570389
ioratio                 ioratio 1.30123223
graph11                 graph11 1.24229348
bigcom52               bigcom52 1.23410385
graph20                 graph20 1.19462098
orbit44                 orbit44 1.13466247
orbit62                 orbit62 1.11186576
orbit63                 orbit63 1.09736474
inner                     inner 1.03852276
graph19                 graph19 1.00767954
orbit50                 orbit50 0.96547050
orbit36                 orbit36 0.91048271
orbit65                 orbit65 0.82967282
graph1                   graph1 0.82485172
graph25                 graph25 0.81891369
ratio1                   ratio1 0.81281531
graph23                 graph23 0.80420156
graph12                 graph12 0.77948171
orbit46                 orbit46 0.75000900
orbit45                 orbit45 0.73976055
constraint           constraint 0.72643312
sixth                     sixth 0.72581879
graph7                   graph7 0.72409260
graph4                   graph4 0.71461361
graph26                 graph26 0.69184441
orbit64                 orbit64 0.66881251
ratio2                   ratio2 0.66074547
graph3                   graph3 0.65847672
orbit27                 orbit27 0.64832237
orbit24                 orbit24 0.64831658
orbit11                 orbit11 0.63780408
orbit58                 orbit58 0.61153912
graph0                   graph0 0.60741649
orbit39                 orbit39 0.58693214
upto_sixth           upto_sixth 0.58593682
orbit66                 orbit66 0.58228362
graph5                   graph5 0.57863802
orbit33                 orbit33 0.55809261
orbit15                 orbit15 0.55751616
graph22                 graph22 0.55478571
graph13                 graph13 0.54942892
orbit2                   orbit2 0.54613906
graph15                 graph15 0.54096150
graph14                 graph14 0.52227684
graph10                 graph10 0.50729809
graph2                   graph2 0.47827665
orbit53                 orbit53 0.43555142
fourth                   fourth 0.42340905
graph8                   graph8 0.42143783
orbit13                 orbit13 0.41999653
orbit55                 orbit55 0.41614252
orbit49                 orbit49 0.40284780
orbit48                 orbit48 0.39966656
graph6                   graph6 0.39662046
selfinter             selfinter 0.38831941
orbit38                 orbit38 0.38180642
orbit54                 orbit54 0.38009294
orbit9                   orbit9 0.37672075
graph27                 graph27 0.37624287
orbit23                 orbit23 0.36916850
graph17                 graph17 0.35761247
bigcom3                 bigcom3 0.35679754
fifth                     fifth 0.33184696
orbit60                 orbit60 0.32637021
orbit21                 orbit21 0.32391321
orbit28                 orbit28 0.32126926
graph28                 graph28 0.31486493
orbit70                 orbit70 0.30300456
graph21                 graph21 0.30264659
orbit47                 orbit47 0.28360939
orbit7                   orbit7 0.28193807
orbit61                 orbit61 0.27951700
bigcom38               bigcom38 0.27580338
upto_fifth           upto_fifth 0.27227836
ecc                         ecc 0.26581248
orbit37                 orbit37 0.26328962
ratio3                   ratio3 0.26026286
orbit68                 orbit68 0.25774843
bigcom6                 bigcom6 0.25373799
orbit17                 orbit17 0.25353708
orbit41                 orbit41 0.23968552
close                     close 0.23921215
orbit31                 orbit31 0.23745844
graph9                   graph9 0.22836223
coreness               coreness 0.22660324
orbit20                 orbit20 0.22450281
orbit32                 orbit32 0.22167296
ratio6                   ratio6 0.21663516
graph18                 graph18 0.21232687
orbit57                 orbit57 0.21167815
orbit42                 orbit42 0.20365823
membership_s1     membership_s1 0.19811337
graph24                 graph24 0.19615869
orbit69                 orbit69 0.19367352
orbit5                   orbit5 0.18806545
orbit10                 orbit10 0.18163963
membership_s30   membership_s30 0.18074009
orbit26                 orbit26 0.18038817
orbit67                 orbit67 0.17791542
bigcom181             bigcom181 0.16850691
orbit4                   orbit4 0.16804401
orbit71                 orbit71 0.16749207
orbit12                 orbit12 0.15602610
orbit25                 orbit25 0.14391073
orbit35                 orbit35 0.14208364
orbit52                 orbit52 0.14091230
orbit40                 orbit40 0.13130331
graph16                 graph16 0.13040352
evcent                   evcent 0.12667292
orbit1                   orbit1 0.12026491
orbit16                 orbit16 0.10745348
orbit22                 orbit22 0.10416172
membership_s27   membership_s27 0.08963142
orbit59                 orbit59 0.08495145
bigcom32               bigcom32 0.08407011
orbit29                 orbit29 0.07591507
graph29                 graph29 0.06992633
orbit19                 orbit19 0.06668279
upto_third           upto_third 0.06526403
bigcom4                 bigcom4 0.06496388
membership_s15   membership_s15 0.04925198
upto_fourth         upto_fourth 0.04815397
bigcom75               bigcom75 0.04531127
bigcom147             bigcom147 0.04088872
bigcom92               bigcom92 0.03908357
upto_second         upto_second 0.02777606
second                   second 0.02153427
bigcom167             bigcom167 0.02048094
bigcom11               bigcom11 0.01874416
AP                           AP 0.01446695
membership_s7     membership_s7 0.00709706
orbit0                   orbit0 0.00000000
orbit3                   orbit3 0.00000000
orbit6                   orbit6 0.00000000
orbit8                   orbit8 0.00000000
orbit14                 orbit14 0.00000000
orbit34                 orbit34 0.00000000
orbit43                 orbit43 0.00000000
orbit72                 orbit72 0.00000000
eccrad                   eccrad 0.00000000
hubscore               hubscore 0.00000000
first                     first 0.00000000
bigcom1                 bigcom1 0.00000000
bigcom2                 bigcom2 0.00000000
bigcom8                 bigcom8 0.00000000
bigcom9                 bigcom9 0.00000000
bigcom13               bigcom13 0.00000000
bigcom15               bigcom15 0.00000000
bigcom16               bigcom16 0.00000000
bigcom21               bigcom21 0.00000000
bigcom22               bigcom22 0.00000000
bigcom24               bigcom24 0.00000000
bigcom26               bigcom26 0.00000000
bigcom31               bigcom31 0.00000000
bigcom33               bigcom33 0.00000000
bigcom34               bigcom34 0.00000000
bigcom36               bigcom36 0.00000000
bigcom37               bigcom37 0.00000000
bigcom39               bigcom39 0.00000000
bigcom40               bigcom40 0.00000000
bigcom43               bigcom43 0.00000000
bigcom44               bigcom44 0.00000000
bigcom47               bigcom47 0.00000000
bigcom49               bigcom49 0.00000000
bigcom50               bigcom50 0.00000000
bigcom51               bigcom51 0.00000000
bigcom54               bigcom54 0.00000000
bigcom56               bigcom56 0.00000000
bigcom62               bigcom62 0.00000000
bigcom66               bigcom66 0.00000000
bigcom68               bigcom68 0.00000000
bigcom69               bigcom69 0.00000000
bigcom71               bigcom71 0.00000000
bigcom72               bigcom72 0.00000000
bigcom73               bigcom73 0.00000000
bigcom74               bigcom74 0.00000000
bigcom76               bigcom76 0.00000000
bigcom77               bigcom77 0.00000000
bigcom79               bigcom79 0.00000000
bigcom80               bigcom80 0.00000000
bigcom82               bigcom82 0.00000000
bigcom83               bigcom83 0.00000000
bigcom84               bigcom84 0.00000000
bigcom85               bigcom85 0.00000000
bigcom87               bigcom87 0.00000000
bigcom89               bigcom89 0.00000000
bigcom91               bigcom91 0.00000000
bigcom93               bigcom93 0.00000000
bigcom96               bigcom96 0.00000000
bigcom97               bigcom97 0.00000000
bigcom98               bigcom98 0.00000000
bigcom99               bigcom99 0.00000000
bigcom101             bigcom101 0.00000000
bigcom104             bigcom104 0.00000000
bigcom106             bigcom106 0.00000000
bigcom109             bigcom109 0.00000000
bigcom113             bigcom113 0.00000000
bigcom116             bigcom116 0.00000000
bigcom120             bigcom120 0.00000000
bigcom123             bigcom123 0.00000000
bigcom126             bigcom126 0.00000000
bigcom127             bigcom127 0.00000000
bigcom137             bigcom137 0.00000000
bigcom139             bigcom139 0.00000000
bigcom140             bigcom140 0.00000000
bigcom143             bigcom143 0.00000000
bigcom145             bigcom145 0.00000000
bigcom146             bigcom146 0.00000000
bigcom149             bigcom149 0.00000000
bigcom153             bigcom153 0.00000000
bigcom154             bigcom154 0.00000000
bigcom156             bigcom156 0.00000000
bigcom157             bigcom157 0.00000000
bigcom158             bigcom158 0.00000000
bigcom160             bigcom160 0.00000000
bigcom161             bigcom161 0.00000000
bigcom162             bigcom162 0.00000000
bigcom164             bigcom164 0.00000000
bigcom166             bigcom166 0.00000000
bigcom171             bigcom171 0.00000000
bigcom173             bigcom173 0.00000000
bigcom175             bigcom175 0.00000000
bigcom176             bigcom176 0.00000000
bigcom177             bigcom177 0.00000000
bigcom178             bigcom178 0.00000000
bigcom180             bigcom180 0.00000000
bigcom184             bigcom184 0.00000000
bigcom186             bigcom186 0.00000000
bigcom187             bigcom187 0.00000000
bigcom189             bigcom189 0.00000000
bigcom194             bigcom194 0.00000000
bigcom195             bigcom195 0.00000000
bigcom196             bigcom196 0.00000000
bigcom204             bigcom204 0.00000000
bigcom205             bigcom205 0.00000000
bigcom212             bigcom212 0.00000000
bigcom214             bigcom214 0.00000000
bigcom222             bigcom222 0.00000000
bigcom223             bigcom223 0.00000000
bigcom226             bigcom226 0.00000000
bigcom227             bigcom227 0.00000000
bigcom229             bigcom229 0.00000000
bigcom233             bigcom233 0.00000000
bigcom236             bigcom236 0.00000000
bigcom237             bigcom237 0.00000000
bigcom246             bigcom246 0.00000000
bigcom248             bigcom248 0.00000000
bigcom249             bigcom249 0.00000000
bigcom250             bigcom250 0.00000000
bigcom254             bigcom254 0.00000000
bigcom266             bigcom266 0.00000000
bigcom269             bigcom269 0.00000000
bigcom272             bigcom272 0.00000000
bigcom274             bigcom274 0.00000000
bigcom281             bigcom281 0.00000000
bigcom291             bigcom291 0.00000000
bigcom292             bigcom292 0.00000000
bigcom295             bigcom295 0.00000000
bigcom299             bigcom299 0.00000000
bigcom301             bigcom301 0.00000000
bigcom306             bigcom306 0.00000000
bigcom309             bigcom309 0.00000000
bigcom314             bigcom314 0.00000000
bigcom321             bigcom321 0.00000000
bigcom341             bigcom341 0.00000000
bigcom350             bigcom350 0.00000000
bigcom353             bigcom353 0.00000000
bigcom359             bigcom359 0.00000000
bigcom363             bigcom363 0.00000000
bigcom365             bigcom365 0.00000000
bigcom385             bigcom385 0.00000000
bigcom386             bigcom386 0.00000000
bigcom408             bigcom408 0.00000000
bigcom412             bigcom412 0.00000000
bigcom480             bigcom480 0.00000000
membership_s3     membership_s3 0.00000000
membership_s4     membership_s4 0.00000000
membership_s5     membership_s5 0.00000000
membership_s6     membership_s6 0.00000000
membership_s8     membership_s8 0.00000000
membership_s9     membership_s9 0.00000000
membership_s11   membership_s11 0.00000000
membership_s12   membership_s12 0.00000000
membership_s14   membership_s14 0.00000000
membership_s16   membership_s16 0.00000000
membership_s17   membership_s17 0.00000000
membership_s18   membership_s18 0.00000000
membership_s20   membership_s20 0.00000000
membership_s21   membership_s21 0.00000000
membership_s22   membership_s22 0.00000000
membership_s24   membership_s24 0.00000000
membership_s25   membership_s25 0.00000000
membership_s26   membership_s26 0.00000000
membership_s28   membership_s28 0.00000000
membership_s31   membership_s31 0.00000000
membership_s33   membership_s33 0.00000000
membership_s36   membership_s36 0.00000000
membership_s37   membership_s37 0.00000000
pdi                         pdi 0.00000000
[1] "Dataset: med_targets Model RF, run: 1 of 10 2015-06-22 18:18:22"
     |      Out-of-bag   |
Tree |      MSE  %Var(y) |
   1 |  0.04556   196.18 |
   2 |  0.04178   179.89 |
   3 |  0.04018   173.02 |
   4 |  0.03993   171.93 |
   5 |   0.0369   158.90 |
   6 |  0.03488   150.20 |
   7 |  0.03424   147.45 |
   8 |   0.0325   139.93 |
   9 |  0.03184   137.10 |
  10 |  0.03077   132.51 |
  11 |  0.02994   128.93 |
  12 |  0.02913   125.45 |
  13 |  0.02896   124.71 |
  14 |  0.02842   122.39 |
  15 |  0.02784   119.87 |
  16 |   0.0276   118.86 |
  17 |  0.02725   117.36 |
  18 |  0.02732   117.66 |
  19 |  0.02707   116.57 |
  20 |  0.02703   116.40 |
  21 |  0.02705   116.49 |
  22 |  0.02693   115.95 |
  23 |   0.0267   114.99 |
  24 |  0.02669   114.94 |
  25 |  0.02676   115.23 |
  26 |  0.02663   114.66 |
  27 |  0.02644   113.83 |
  28 |  0.02628   113.16 |
  29 |  0.02616   112.66 |
  30 |  0.02604   112.15 |
  31 |  0.02603   112.07 |
  32 |  0.02592   111.61 |
  33 |  0.02588   111.43 |
  34 |   0.0257   110.68 |
  35 |   0.0256   110.22 |
  36 |  0.02551   109.85 |
  37 |   0.0254   109.37 |
  38 |  0.02533   109.06 |
  39 |   0.0253   108.93 |
  40 |  0.02521   108.57 |
  41 |  0.02517   108.39 |
  42 |  0.02514   108.24 |
  43 |  0.02508   108.01 |
  44 |   0.0251   108.09 |
  45 |  0.02509   108.05 |
  46 |  0.02506   107.90 |
  47 |  0.02502   107.72 |
  48 |  0.02496   107.50 |
  49 |  0.02495   107.44 |
  50 |  0.02496   107.48 |
  51 |  0.02492   107.31 |
  52 |   0.0249   107.22 |
  53 |  0.02488   107.13 |
  54 |   0.0248   106.81 |
  55 |   0.0248   106.81 |
  56 |  0.02482   106.86 |
  57 |  0.02479   106.74 |
  58 |  0.02479   106.74 |
  59 |  0.02482   106.86 |
  60 |  0.02476   106.63 |
  61 |   0.0248   106.77 |
  62 |  0.02475   106.56 |
  63 |  0.02478   106.71 |
  64 |  0.02476   106.63 |
  65 |  0.02474   106.51 |
  66 |  0.02466   106.20 |
  67 |  0.02469   106.33 |
  68 |  0.02467   106.23 |
  69 |  0.02465   106.15 |
  70 |  0.02465   106.13 |
  71 |  0.02463   106.05 |
  72 |  0.02459   105.89 |
  73 |  0.02455   105.69 |
  74 |  0.02451   105.56 |
  75 |  0.02448   105.39 |
  76 |   0.0245   105.50 |
  77 |  0.02448   105.43 |
  78 |  0.02449   105.44 |
  79 |  0.02448   105.40 |
  80 |  0.02445   105.30 |
  81 |  0.02441   105.10 |
  82 |  0.02441   105.13 |
  83 |  0.02441   105.12 |
  84 |   0.0244   105.06 |
  85 |  0.02439   105.02 |
  86 |  0.02439   105.02 |
  87 |   0.0244   105.06 |
  88 |  0.02437   104.96 |
  89 |  0.02437   104.95 |
  90 |  0.02439   105.02 |
  91 |  0.02437   104.93 |
  92 |  0.02439   105.03 |
  93 |  0.02439   105.04 |
  94 |   0.0244   105.06 |
  95 |  0.02436   104.90 |
  96 |  0.02435   104.86 |
  97 |  0.02434   104.83 |
  98 |   0.0243   104.64 |
  99 |  0.02427   104.51 |
 100 |  0.02425   104.41 |
[1] "Random Forest variable coefficients"
                      %IncMSE IncNodePurity
graph0           3.683916e-05  1.598239e-01
graph1           1.611046e-03  4.231858e-01
graph2           4.462203e-04  1.551112e-01
graph3           6.490745e-04  3.548075e-01
graph4           8.455092e-04  3.825718e-01
graph5           1.876642e-03  5.074043e-01
graph6           5.622552e-04  2.842925e-01
graph7           1.496432e-03  4.046478e-01
graph8           2.324998e-04  1.443770e-01
graph9           2.302879e-04  1.850257e-01
graph10          1.729257e-03  4.768836e-01
graph11          1.631486e-03  5.495710e-01
graph12          3.081051e-04  2.409564e-01
graph13          9.593095e-04  2.468898e-01
graph14          5.709864e-04  3.623480e-01
graph15          7.618455e-04  2.428446e-01
graph16          2.835026e-03  3.587033e-01
graph17          2.010772e-03  5.332153e-01
graph18          9.183868e-04  2.377364e-01
graph19          9.237941e-04  4.391172e-01
graph20          3.790993e-03  6.959540e-01
graph21          4.738203e-04  4.830931e-01
graph22          2.272664e-03  4.695170e-01
graph23          2.945388e-03  5.474668e-01
graph24          7.173652e-04  4.760069e-01
graph25          1.196767e-03  7.035799e-01
graph26          1.522521e-03  5.545954e-01
graph27          2.010879e-03  5.198607e-01
graph28          9.117839e-04  3.783425e-01
graph29         -7.698850e-06  9.963856e-02
orbit0           2.873693e-04  1.611912e-01
orbit1           2.053533e-04  2.786258e-01
orbit2           9.926394e-04  6.089300e-01
orbit3           5.406370e-04  2.474316e-01
orbit4           3.781814e-04  2.346152e-01
orbit5           1.257737e-03  2.440477e-01
orbit6           9.292252e-04  3.052978e-01
orbit7           1.140469e-03  5.518297e-01
orbit8           1.441039e-03  6.374658e-01
orbit9           1.454737e-03  4.629883e-01
orbit10          5.920533e-04  3.149720e-01
orbit11          1.618818e-03  4.479034e-01
orbit12          1.412984e-03  4.384804e-01
orbit13          8.245893e-04  3.607325e-01
orbit14          2.821290e-04  1.949778e-01
orbit15          1.059222e-03  3.550146e-01
orbit16          7.758676e-04  5.117000e-01
orbit17          1.773073e-03  4.565892e-01
orbit18          3.070056e-03  1.264365e+00
orbit19          1.034521e-03  3.543395e-01
orbit20          1.464503e-03  4.970210e-01
orbit21          5.657095e-04  5.810919e-01
orbit22          7.072998e-04  4.953705e-01
orbit23          1.226726e-03  6.373077e-01
orbit24          2.409384e-03  8.339749e-01
orbit25          3.345732e-04  2.836295e-01
orbit26          4.416596e-04  4.177674e-01
orbit27          1.645218e-03  4.264877e-01
orbit28          1.043647e-03  2.993336e-01
orbit29          6.887145e-04  4.466420e-01
orbit30          1.295337e-03  6.306967e-01
orbit31          1.272913e-03  4.014216e-01
orbit32          3.923590e-04  4.636280e-01
orbit33          9.694339e-04  3.789270e-01
orbit34          1.555758e-03  3.776450e-01
orbit35          7.483342e-04  2.957973e-01
orbit36          1.815093e-03  8.322617e-01
orbit37          9.421148e-04  4.849721e-01
orbit38          1.710400e-03  3.413263e-01
orbit39          1.941775e-03  5.723978e-01
orbit40          6.821186e-04  3.577545e-01
orbit41          8.469430e-04  4.089904e-01
orbit42          1.012659e-03  1.948668e-01
orbit43          1.149674e-03  1.635293e-01
orbit44          8.843705e-04  6.561121e-01
orbit45          1.807013e-03  6.097652e-01
orbit46          4.038719e-04  4.053666e-01
orbit47          1.692559e-03  5.539461e-01
orbit48          6.598275e-04  4.679580e-01
orbit49          4.259851e-03  6.876695e-01
orbit50          1.111163e-03  6.828279e-01
orbit51          1.423519e-03  7.321949e-01
orbit52          4.778817e-04  4.161873e-01
orbit53          6.129234e-04  3.017726e-01
orbit54          1.121600e-03  6.246631e-01
orbit55          6.344323e-04  3.100210e-01
orbit56          5.613068e-03  1.067722e+00
orbit57          4.868183e-04  4.383864e-01
orbit58          1.302285e-03  4.674353e-01
orbit59          2.298667e-03  4.210035e-01
orbit60          7.725478e-04  2.850663e-01
orbit61          1.800724e-03  5.052666e-01
orbit62          2.142284e-03  8.063079e-01
orbit63          1.756683e-03  5.992126e-01
orbit64          1.478537e-03  7.649499e-01
orbit65          4.182177e-03  7.986968e-01
orbit66          7.259945e-04  2.912170e-01
orbit67          1.905981e-03  3.294271e-01
orbit68          1.393977e-03  4.139647e-01
orbit69          8.207481e-04  2.560150e-01
orbit70          1.347954e-03  4.379519e-01
orbit71          1.800171e-04  1.231852e-01
orbit72          4.079085e-04  7.018720e-02
AP               4.160247e-05  9.253149e-02
bet              4.431070e-04  1.407362e+00
ecc              6.158745e-05  1.178804e-01
eccrad           1.556261e-04  1.493531e-01
close            3.429647e-04  2.591728e-01
constraint       4.790495e-04  7.480427e-01
coreness         5.974834e-04  6.017367e-01
knn              1.332632e-03  8.080868e-01
hubscore         5.631977e-04  1.914409e-01
pagerank         1.607412e-03  1.222786e+00
trans            5.114847e-04  7.445700e-01
evcent           1.338840e-03  3.722818e-01
first            9.041320e-05  1.458897e-01
upto_second      3.206866e-04  2.081367e-01
upto_third       6.340606e-04  2.753599e-01
upto_fourth      1.009515e-03  3.581770e-01
upto_fifth       2.599363e-03  5.125586e-01
upto_sixth       2.929978e-04  6.521772e-01
second           6.230277e-04  2.196533e-01
third            4.392514e-03  8.474827e-01
fourth           2.444860e-03  4.931921e-01
fifth            1.197380e-03  7.891052e-01
sixth            2.995965e-03  6.907422e-01
ratio1           1.487561e-03  7.220888e-01
ratio2           7.847247e-04  6.946524e-01
ratio3           1.339339e-03  6.008630e-01
ratio4           2.642066e-03  1.164119e+00
ratio5           2.317359e-03  3.177067e+00
ratio6           1.373715e-03  7.390949e-01
selfinter        6.678928e-04  1.440797e-01
walktrap_vertex  5.337942e-04  1.170924e+00
bigcom1          0.000000e+00  3.122502e-19
bigcom2          0.000000e+00  0.000000e+00
bigcom3          5.098681e-04  3.718944e-01
bigcom4          6.239430e-05  1.361139e-01
bigcom6         -3.725605e-05  2.963700e-01
bigcom8         -1.776703e-05  1.628187e-02
bigcom9          0.000000e+00  0.000000e+00
bigcom11        -7.468705e-06  8.757392e-02
bigcom13         0.000000e+00  1.500000e-02
bigcom15         0.000000e+00  0.000000e+00
bigcom16         0.000000e+00  0.000000e+00
bigcom21         0.000000e+00  0.000000e+00
bigcom22        -2.106511e-05  7.207753e-02
bigcom24         0.000000e+00  0.000000e+00
bigcom26         3.297331e-05  2.085346e-01
bigcom28         9.347720e-04  9.402138e-01
bigcom30         6.084556e-04  1.128976e+00
bigcom31         0.000000e+00  0.000000e+00
bigcom32        -2.758716e-05  1.859082e-01
bigcom33        -2.333585e-05  4.655472e-01
bigcom34         0.000000e+00  0.000000e+00
bigcom36         0.000000e+00  0.000000e+00
bigcom37         0.000000e+00  0.000000e+00
bigcom38        -3.645880e-05  6.026512e-01
bigcom39         0.000000e+00  0.000000e+00
bigcom40         1.044929e-05  2.554919e-02
bigcom43         0.000000e+00  0.000000e+00
bigcom44         0.000000e+00  0.000000e+00
bigcom46         7.106696e-05  6.642774e-01
bigcom47         0.000000e+00  0.000000e+00
bigcom49         0.000000e+00  0.000000e+00
bigcom50         0.000000e+00  0.000000e+00
bigcom51         0.000000e+00  0.000000e+00
bigcom52         1.128320e-04  9.230621e-01
bigcom54         0.000000e+00  0.000000e+00
bigcom56         0.000000e+00  0.000000e+00
bigcom62         0.000000e+00  0.000000e+00
bigcom66         0.000000e+00  0.000000e+00
bigcom68         0.000000e+00  0.000000e+00
bigcom69         0.000000e+00  0.000000e+00
bigcom71         0.000000e+00  0.000000e+00
bigcom72         0.000000e+00  0.000000e+00
bigcom73         0.000000e+00  0.000000e+00
bigcom74         0.000000e+00  0.000000e+00
bigcom75        -3.220095e-05  4.419058e-01
bigcom76         0.000000e+00  0.000000e+00
bigcom77         0.000000e+00  0.000000e+00
bigcom79         0.000000e+00  0.000000e+00
bigcom80         0.000000e+00  0.000000e+00
bigcom82         0.000000e+00  0.000000e+00
bigcom83         0.000000e+00  0.000000e+00
bigcom84         0.000000e+00  0.000000e+00
bigcom85         0.000000e+00  0.000000e+00
bigcom87         0.000000e+00  0.000000e+00
bigcom89         0.000000e+00  0.000000e+00
bigcom91         3.148384e-05  3.485032e-01
bigcom92        -3.117556e-05  9.626586e-02
bigcom93         0.000000e+00  0.000000e+00
bigcom96         0.000000e+00  0.000000e+00
bigcom97         0.000000e+00  0.000000e+00
bigcom98         0.000000e+00  0.000000e+00
bigcom99         0.000000e+00  0.000000e+00
bigcom101        0.000000e+00  0.000000e+00
bigcom104        0.000000e+00  0.000000e+00
bigcom106        0.000000e+00  0.000000e+00
bigcom109        0.000000e+00  0.000000e+00
bigcom113        0.000000e+00  0.000000e+00
bigcom116        0.000000e+00  0.000000e+00
bigcom120        0.000000e+00  0.000000e+00
bigcom123        0.000000e+00  0.000000e+00
bigcom126        0.000000e+00  0.000000e+00
bigcom127        0.000000e+00  0.000000e+00
bigcom137        0.000000e+00  0.000000e+00
bigcom139        0.000000e+00  0.000000e+00
bigcom140        0.000000e+00  0.000000e+00
bigcom143        0.000000e+00  0.000000e+00
bigcom145        0.000000e+00  0.000000e+00
bigcom146        0.000000e+00  0.000000e+00
bigcom147       -1.578047e-04  4.916219e-02
bigcom149        0.000000e+00  0.000000e+00
bigcom153        0.000000e+00  0.000000e+00
bigcom154        0.000000e+00  0.000000e+00
bigcom156        0.000000e+00  0.000000e+00
bigcom157        0.000000e+00  0.000000e+00
bigcom158        0.000000e+00  0.000000e+00
bigcom160        0.000000e+00  0.000000e+00
bigcom161        0.000000e+00  0.000000e+00
bigcom162        0.000000e+00  0.000000e+00
bigcom164        0.000000e+00  0.000000e+00
bigcom166        0.000000e+00  4.440892e-18
bigcom167        1.972073e-05  2.131897e-01
bigcom171        0.000000e+00  0.000000e+00
bigcom173        0.000000e+00  0.000000e+00
bigcom175        0.000000e+00  0.000000e+00
bigcom176        0.000000e+00  0.000000e+00
bigcom177        0.000000e+00  0.000000e+00
bigcom178        0.000000e+00  0.000000e+00
bigcom180        5.210400e-06  6.895241e-01
bigcom181       -7.494444e-05  2.669146e-01
bigcom184        0.000000e+00  0.000000e+00
bigcom186        0.000000e+00  0.000000e+00
bigcom187        0.000000e+00  0.000000e+00
bigcom189        0.000000e+00  0.000000e+00
bigcom194        0.000000e+00  0.000000e+00
bigcom195        0.000000e+00  0.000000e+00
bigcom196        0.000000e+00  0.000000e+00
bigcom204        0.000000e+00  0.000000e+00
bigcom205        0.000000e+00  0.000000e+00
bigcom212        0.000000e+00  0.000000e+00
bigcom214        0.000000e+00  0.000000e+00
bigcom222        0.000000e+00  0.000000e+00
bigcom223        0.000000e+00  0.000000e+00
bigcom226        0.000000e+00  0.000000e+00
bigcom227        0.000000e+00  0.000000e+00
bigcom229        0.000000e+00  0.000000e+00
bigcom233        0.000000e+00  0.000000e+00
bigcom236        0.000000e+00  0.000000e+00
bigcom237        0.000000e+00  0.000000e+00
bigcom246        0.000000e+00  0.000000e+00
bigcom248        0.000000e+00  0.000000e+00
bigcom249        0.000000e+00  0.000000e+00
bigcom250        0.000000e+00  0.000000e+00
bigcom254        0.000000e+00  0.000000e+00
bigcom266        0.000000e+00  0.000000e+00
bigcom269        0.000000e+00  0.000000e+00
bigcom272        0.000000e+00  0.000000e+00
bigcom274        0.000000e+00  0.000000e+00
bigcom281        0.000000e+00  0.000000e+00
bigcom291        0.000000e+00  0.000000e+00
bigcom292        0.000000e+00  0.000000e+00
bigcom295        0.000000e+00  0.000000e+00
bigcom299        0.000000e+00  0.000000e+00
bigcom301        0.000000e+00  0.000000e+00
bigcom306        0.000000e+00  0.000000e+00
bigcom309        0.000000e+00  0.000000e+00
bigcom314        0.000000e+00  0.000000e+00
bigcom321        0.000000e+00  0.000000e+00
bigcom341        0.000000e+00  0.000000e+00
bigcom350        0.000000e+00  0.000000e+00
bigcom353        0.000000e+00  0.000000e+00
bigcom359        0.000000e+00  0.000000e+00
bigcom363        0.000000e+00  0.000000e+00
bigcom365        0.000000e+00  0.000000e+00
bigcom385        1.773446e-05  7.385783e-01
bigcom386        0.000000e+00  0.000000e+00
bigcom408        0.000000e+00  0.000000e+00
bigcom412        2.025309e-04  1.682583e+00
bigcom480        0.000000e+00  0.000000e+00
spin_vertex      2.712865e-04  1.147075e+00
membership_s1    1.414019e-04  2.122755e-01
membership_s3    0.000000e+00  0.000000e+00
membership_s4    0.000000e+00  1.428571e-02
membership_s5    1.925884e-04  1.175266e-01
membership_s6    5.903955e-05  5.920585e-02
membership_s7    2.936267e-04  2.733556e-01
membership_s8    0.000000e+00  0.000000e+00
membership_s9    0.000000e+00  0.000000e+00
membership_s11   0.000000e+00  0.000000e+00
membership_s12   0.000000e+00  0.000000e+00
membership_s14   0.000000e+00  0.000000e+00
membership_s15  -1.494910e-05  2.005299e-01
membership_s16   0.000000e+00  0.000000e+00
membership_s17   0.000000e+00  0.000000e+00
membership_s18   0.000000e+00  0.000000e+00
membership_s20   0.000000e+00  0.000000e+00
membership_s21   0.000000e+00  0.000000e+00
membership_s22   0.000000e+00  0.000000e+00
membership_s24   0.000000e+00  0.000000e+00
membership_s25   1.179532e-04  1.761350e-01
membership_s26   0.000000e+00  0.000000e+00
membership_s27   4.636644e-05  1.141518e-01
membership_s28   0.000000e+00  0.000000e+00
membership_s30   8.643741e-05  1.619353e-01
membership_s31   7.370530e-06  8.764854e-03
membership_s32   5.325703e-04  7.969078e-01
membership_s33   0.000000e+00  0.000000e+00
membership_s36   0.000000e+00  1.457168e-18
membership_s37   0.000000e+00  0.000000e+00
V1               2.925056e-03  1.401609e+00
V2               2.024649e-03  2.101800e+00
pdi              9.210784e-06  1.389915e-01
adhesion         2.902552e-02  1.878449e+00
cohesion         3.244761e-02  2.433953e+00
inner            1.117166e-02  2.044875e+00
outer            8.765923e-03  2.281812e+00
ioratio          9.150497e-03  1.675013e+00
comsize          1.501955e-02  3.087406e+00
[1] "Dataset: med_targets Model GLM, run: 1 of 10 2015-06-22 18:20:14"
[1] "glmnet variable coefficients"
                         [,1]          [,2]
(Intercept)     -3.714459e+00 -8.406555e+01
graph0           7.054666e-40  6.173137e-04
graph1          -5.934971e-43 -6.911284e-06
graph2           4.553091e-40  6.851138e-04
graph3           7.197769e-44 -1.014881e-07
graph4          -5.388828e-45 -7.288860e-09
graph5           6.609070e-42 -4.715214e-05
graph6           6.010772e-43  7.651304e-07
graph7           2.864744e-41  5.802901e-06
graph8           1.539393e-40 -7.395041e-04
graph9           1.100988e-45 -2.765678e-09
graph10         -4.535249e-47  7.492496e-11
graph11         -9.263600e-48 -1.879728e-11
graph12          5.567633e-45  1.887783e-08
graph13          2.905175e-44 -2.319313e-08
graph14         -4.157633e-46  1.914583e-09
graph15          7.661999e-43  1.946913e-06
graph16          3.506864e-45 -2.159928e-08
graph17          1.724886e-44 -8.876500e-08
graph18          4.862851e-43 -6.708809e-07
graph19          2.292185e-43  3.141501e-07
graph20         -6.182263e-44 -1.191829e-06
graph21          1.013828e-42  2.067069e-06
graph22          4.072576e-43 -7.955297e-06
graph23          1.077690e-42 -1.154311e-06
graph24          2.091446e-42  8.759792e-07
graph25          1.003601e-41  2.465112e-05
graph26          8.405351e-42  1.050138e-05
graph27          4.991715e-41 -2.714761e-05
graph28          4.101436e-41  5.601751e-05
graph29          6.863321e-42 -1.050592e-03
orbit0           7.054666e-40  6.276761e-04
orbit1          -1.001115e-42 -6.740551e-06
orbit2           4.052163e-41 -7.861017e-05
orbit3           4.553091e-40  6.978456e-04
orbit4           1.181120e-43 -2.390097e-07
orbit5           1.357154e-43  7.751783e-08
orbit6          -5.392755e-45 -7.279434e-09
orbit7           3.865289e-42 -2.095789e-05
orbit8           6.609070e-42 -4.667901e-05
orbit9           1.740333e-42  3.836276e-06
orbit10          7.356835e-43  5.339901e-07
orbit11          3.577480e-41  3.168869e-05
orbit12          3.244996e-41  1.452650e-05
orbit13          1.240931e-40 -9.464810e-05
orbit14          1.539393e-40 -7.301015e-04
orbit15          2.014678e-45 -1.127612e-08
orbit16          7.154982e-45 -4.796364e-09
orbit17          1.390591e-45  1.075457e-08
orbit18          9.659780e-46  1.718413e-10
orbit19         -1.285467e-46  2.392474e-11
orbit20         -1.499549e-46  5.941006e-10
orbit21          1.794947e-44 -2.296416e-08
orbit22         -9.263627e-48 -1.886235e-11
orbit23          4.420347e-43 -4.552899e-06
orbit24          1.144674e-44  2.195164e-08
orbit25          5.382372e-45  4.839652e-08
orbit26          8.206202e-44  3.123211e-07
orbit27          9.591862e-44  1.603971e-07
orbit28          1.614318e-43  3.800311e-07
orbit29          4.854645e-44 -1.128387e-07
orbit30          2.988179e-43 -8.385291e-07
orbit31         -1.134086e-45 -5.294204e-10
orbit32         -3.491152e-46  6.624152e-09
orbit33          3.729009e-42 -1.343049e-05
orbit34          7.661999e-43  2.012969e-06
orbit35          4.701008e-45 -7.151020e-08
orbit36          1.650667e-43  1.789484e-08
orbit37          3.031152e-46 -3.664064e-08
orbit38          6.004667e-43  1.643713e-06
orbit39          8.115620e-44  3.373155e-09
orbit40          1.822034e-44 -1.343847e-07
orbit41          2.042057e-43 -2.962519e-06
orbit42          1.375038e-41  8.185909e-06
orbit43          4.850179e-43 -6.323336e-07
orbit44          9.444032e-41  2.939843e-04
orbit45          5.500769e-43  1.433997e-06
orbit46          5.845410e-43  2.987715e-07
orbit47          3.235998e-42  1.829212e-06
orbit48          5.506761e-43  1.036527e-06
orbit49         -7.756356e-44 -1.083582e-06
orbit50          2.640942e-42 -5.341070e-05
orbit51          1.976898e-42  5.325157e-06
orbit52          2.394003e-42  1.417816e-06
orbit53          5.528750e-42  1.835667e-05
orbit54          3.963200e-43 -7.863709e-06
orbit55          4.409680e-41 -2.989632e-04
orbit56          3.558276e-42  1.038115e-05
orbit57          9.173845e-43 -4.421181e-06
orbit58          3.064522e-41  3.463434e-05
orbit59          2.800980e-42  1.582205e-06
orbit60          7.080013e-42 -1.223446e-06
orbit61          1.040124e-40  5.276039e-04
orbit62          2.243039e-41 -6.269298e-06
orbit63          3.346238e-41  1.129003e-04
orbit64          2.034162e-41  1.016511e-04
orbit65          2.340956e-41  6.585732e-05
orbit66          1.094390e-41 -1.304110e-05
orbit67          5.106649e-41  1.262436e-04
orbit68          5.254743e-41 -3.674814e-05
orbit69          4.449551e-40  6.634998e-04
orbit70          6.462015e-41  2.477753e-04
orbit71          5.036845e-41 -7.241641e-04
orbit72          6.863321e-42 -1.054876e-03
AP              -1.364662e-40 -2.408513e-02
bet              4.912552e-43  6.393854e-06
ecc              8.183709e-39  6.369739e-02
eccrad           4.910226e-38  3.816123e-01
close           -8.924228e-39  6.494936e-02
constraint      -7.383907e-38 -1.980005e-01
coreness         9.097144e-40 -5.484461e-03
knn             -5.346623e-41 -2.111189e-04
hubscore         3.135069e-37 -2.505854e-02
pagerank        -3.715309e-37 -3.530053e+00
trans            1.773975e-38  1.402707e-01
evcent           3.030822e-37 -1.406033e-02
first            7.054666e-40  6.424034e-04
upto_second     -2.608977e-42 -4.316326e-06
upto_third       2.750914e-43  2.477512e-07
upto_fourth      1.595662e-42 -2.322138e-05
upto_fifth       2.651630e-41  2.927533e-04
upto_sixth       1.742114e-41  5.402657e-03
second          -2.665931e-42 -4.443128e-06
third            1.505602e-42  2.037214e-06
fourth          -2.930751e-43 -1.940770e-06
fifth           -1.679416e-42  2.892921e-05
sixth           -3.153543e-41 -2.862163e-04
ratio1          -6.236342e-41 -1.901057e-04
ratio2           1.457009e-40  1.788372e-03
ratio3          -3.855384e-40  1.280193e-02
ratio4          -2.621847e-38 -4.268246e-02
ratio5           2.275629e-37  2.036445e+00
ratio6          -4.199510e-40 -4.645559e-03
selfinter        1.824063e-38  1.579254e-01
walktrap_vertex -1.209496e-38 -1.215329e-02
bigcom1         -2.790334e-38 -2.373795e-01
bigcom2         -2.405002e-38 -2.933060e-01
bigcom3          3.888004e-38  3.412226e-01
bigcom4         -7.193248e-39  1.586369e-02
bigcom6          1.781837e-37  1.181568e+00
bigcom8         -1.761539e-38 -1.224793e-01
bigcom9         -2.413885e-38 -2.034972e-01
bigcom11         5.382217e-38  4.565573e-01
bigcom13        -2.408652e-38 -3.186844e-01
bigcom15        -2.410219e-38 -2.157380e-01
bigcom16        -2.405523e-38 -1.600486e-01
bigcom21        -2.419140e-38 -4.339620e-01
bigcom22         8.033761e-39  1.100652e-02
bigcom24        -2.405002e-38 -2.327810e-01
bigcom26        -8.362130e-39 -1.540862e-01
bigcom28         8.368595e-38  4.599402e-01
bigcom30         1.516813e-37  6.905327e-01
bigcom31        -2.404482e-38 -2.014858e-01
bigcom32         1.445085e-37  9.211495e-01
bigcom33         4.812294e-37  1.563224e+00
bigcom34        -2.403442e-38 -2.988925e-01
bigcom36        -2.405523e-38 -3.415541e-01
bigcom37        -2.403962e-38 -3.292748e-01
bigcom38         3.128741e-37  2.033473e+00
bigcom39        -2.411789e-38 -2.810069e-01
bigcom40        -1.904850e-38 -6.013615e-02
bigcom43        -2.405002e-38 -3.298994e-01
bigcom44        -2.446842e-38 -1.185894e-01
bigcom46         2.796058e-37  1.294221e+00
bigcom47        -2.407086e-38 -3.900090e-01
bigcom49        -2.406044e-38 -2.391500e-01
bigcom50        -2.403962e-38 -4.153662e-01
bigcom51        -2.403962e-38 -3.410627e-01
bigcom52         4.814378e-37  1.631730e+00
bigcom54         0.000000e+00  0.000000e+00
bigcom56        -2.409697e-38 -4.236397e-01
bigcom62        -2.404482e-38 -3.093812e-01
bigcom66        -2.403442e-38 -2.661585e-01
bigcom68        -2.403962e-38 -2.164298e-01
bigcom69        -2.407086e-38 -3.782752e-01
bigcom71         0.000000e+00  0.000000e+00
bigcom72        -2.403442e-38 -1.431820e-01
bigcom73        -2.411265e-38 -3.938185e-01
bigcom74        -2.408130e-38 -3.913590e-01
bigcom75         3.128741e-37  1.355079e+00
bigcom76        -2.405523e-38 -2.704239e-01
bigcom77        -2.406044e-38 -4.832879e-01
bigcom79        -2.403962e-38 -4.396074e-01
bigcom80        -2.406044e-38 -4.333068e-01
bigcom82        -2.404482e-38 -3.973006e-01
bigcom83        -2.403962e-38 -1.452674e-01
bigcom84        -2.406044e-38 -4.337604e-01
bigcom85        -2.403962e-38 -2.786250e-01
bigcom87        -2.406044e-38 -3.552860e-01
bigcom89        -2.403442e-38 -2.260103e-01
bigcom91         8.837624e-38  5.230236e-01
bigcom92         3.221290e-38  6.603217e-01
bigcom93        -2.403442e-38 -1.015438e-01
bigcom96        -2.404482e-38 -4.509066e-01
bigcom97        -2.405002e-38 -4.472488e-01
bigcom98         0.000000e+00  0.000000e+00
bigcom99         0.000000e+00  0.000000e+00
bigcom101       -2.408130e-38 -2.419872e-01
bigcom104       -2.403962e-38 -4.323740e-01
bigcom106       -2.403962e-38 -4.820809e-01
bigcom109       -2.403962e-38 -2.345095e-01
bigcom113       -2.403962e-38 -4.822311e-01
bigcom116       -2.419667e-38 -3.757858e-01
bigcom120       -2.404482e-38 -2.554834e-01
bigcom123       -2.403962e-38 -2.771953e-01
bigcom126       -2.403962e-38 -1.893257e-01
bigcom127       -2.405523e-38 -2.895314e-01
bigcom137       -2.406044e-38 -4.612375e-01
bigcom139       -2.403442e-38 -2.948625e-01
bigcom140       -2.404482e-38 -3.970161e-01
bigcom143       -2.403442e-38 -3.788811e-01
bigcom145       -2.403442e-38 -2.351954e-01
bigcom146       -2.404482e-38 -3.394963e-01
bigcom147        3.923786e-38  5.840577e-01
bigcom149       -2.405002e-38 -2.850754e-01
bigcom153       -2.406565e-38 -2.826885e-01
bigcom154        0.000000e+00  0.000000e+00
bigcom156       -2.405523e-38 -3.731841e-01
bigcom157       -2.409697e-38 -7.144213e-01
bigcom158       -2.403962e-38 -1.361934e-01
bigcom160        0.000000e+00  0.000000e+00
bigcom161       -2.403962e-38 -3.215409e-01
bigcom162       -2.403962e-38 -2.922723e-01
bigcom164       -2.403442e-38 -3.232250e-01
bigcom166       -2.406044e-38 -2.847915e-01
bigcom167        6.030236e-38  4.304564e-01
bigcom171       -2.408130e-38 -4.627227e-01
bigcom173       -2.403962e-38 -4.197192e-01
bigcom175       -2.403442e-38 -2.402567e-01
bigcom176       -2.403442e-38 -2.291736e-01
bigcom177       -2.403962e-38 -2.658848e-01
bigcom178       -2.403962e-38 -4.690269e-01
bigcom180        4.812294e-37  2.153331e+00
bigcom181        7.714772e-38  9.485965e-01
bigcom184       -2.404482e-38 -4.222725e-01
bigcom186       -2.403962e-38 -5.817960e-01
bigcom187       -2.403962e-38 -6.563567e-01
bigcom189       -2.405523e-38 -1.229117e-01
bigcom194       -2.404482e-38 -2.849954e-01
bigcom195       -2.403442e-38 -2.863185e-01
bigcom196       -2.404482e-38 -6.119601e-01
bigcom204        0.000000e+00  0.000000e+00
bigcom205       -2.403962e-38 -3.878838e-01
bigcom212       -2.403962e-38 -3.025423e-01
bigcom214       -2.403442e-38 -2.958393e-01
bigcom222       -2.403962e-38 -2.268930e-01
bigcom223       -2.406044e-38 -4.025673e-01
bigcom226       -2.403962e-38 -1.991469e-01
bigcom227       -2.403962e-38 -3.088074e-01
bigcom229       -2.403442e-38 -1.768988e-01
bigcom233       -2.404482e-38 -3.337881e-01
bigcom236       -2.403442e-38 -1.348006e-01
bigcom237       -2.405002e-38 -3.626211e-01
bigcom246       -2.407608e-38 -2.776250e-01
bigcom248       -2.408652e-38 -4.115670e-01
bigcom249       -2.404482e-38 -2.973341e-01
bigcom250       -2.409697e-38 -1.695332e-01
bigcom254       -2.403962e-38 -1.980669e-01
bigcom266       -2.404482e-38 -4.605632e-01
bigcom269        0.000000e+00  0.000000e+00
bigcom272       -2.403442e-38 -3.166023e-01
bigcom274       -2.415984e-38 -1.772099e-01
bigcom281       -2.405523e-38 -2.383486e-01
bigcom291       -2.405002e-38 -2.355459e-01
bigcom292       -2.403962e-38 -4.277259e-01
bigcom295       -2.406044e-38 -3.513184e-01
bigcom299       -2.403962e-38 -4.192670e-01
bigcom301       -2.407086e-38 -2.196809e-01
bigcom306       -2.403442e-38 -1.553100e-01
bigcom309       -2.403442e-38 -4.906035e-01
bigcom314       -2.405002e-38 -3.607527e-01
bigcom321       -2.403442e-38 -4.687550e-01
bigcom341       -2.403962e-38 -4.032636e-01
bigcom350       -2.404482e-38 -4.039893e-01
bigcom353       -2.403442e-38 -2.698199e-01
bigcom359       -2.403962e-38 -4.496631e-01
bigcom363       -2.403442e-38 -3.652122e-01
bigcom365       -2.405002e-38 -4.267028e-01
bigcom385        4.812294e-37  1.827039e+00
bigcom386       -2.404482e-38 -1.777454e-01
bigcom408       -2.404482e-38 -4.173637e-01
bigcom412        9.864985e-37  2.957056e+00
bigcom480       -2.403442e-38 -2.243774e-01
spin_vertex      1.452424e-38 -1.427729e-02
membership_s1    1.587951e-38  4.754056e-02
membership_s3   -2.403442e-38 -2.011827e-01
membership_s4   -2.133123e-38 -1.483334e-01
membership_s5   -5.006744e-39  2.032756e-02
membership_s6   -1.672955e-38 -6.323544e-02
membership_s7   -1.427651e-38  3.189679e-02
membership_s8   -2.403962e-38 -3.292292e-01
membership_s9   -2.404482e-38 -4.471966e-01
membership_s11  -2.403962e-38 -3.564443e-01
membership_s12  -2.405523e-38 -2.833372e-01
membership_s14  -2.404482e-38 -4.120311e-01
membership_s15   1.354005e-38  3.641277e-01
membership_s16  -2.405002e-38 -1.908986e-01
membership_s17  -2.403442e-38 -4.747407e-01
membership_s18  -2.423890e-38 -2.337578e-01
membership_s20  -2.403442e-38 -3.162106e-01
membership_s21  -2.421249e-38 -6.661347e-01
membership_s22  -2.409174e-38 -2.400360e-01
membership_s24  -2.409697e-38 -2.381054e-01
membership_s25   3.923786e-38  9.392917e-01
membership_s26   0.000000e+00  0.000000e+00
membership_s27  -9.130979e-39  6.528296e-02
membership_s28  -2.403962e-38 -3.794273e-01
membership_s30   3.676145e-38  1.566459e-01
membership_s31  -1.539560e-38 -2.080062e-01
membership_s32   5.686848e-38  4.727225e-01
membership_s33  -2.403442e-38 -2.287206e-01
membership_s36  -2.806545e-38 -2.006893e-01
membership_s37  -2.415459e-38 -2.324329e-01
V1               6.443864e-38  2.182622e-01
V2              -4.911552e-38 -5.296294e-01
pdi             -7.305310e-36 -4.673183e+02
adhesion        -1.982606e-41 -6.201680e-05
cohesion         3.958967e-41  1.203905e-04
inner            8.540969e-43  4.938041e-06
outer           -1.980421e-41 -7.189421e-05
ioratio         -1.528639e-37 -5.869381e-01
comsize          7.509548e-41  3.957292e-04
[1] "Dataset: med_targets Model GBM, run: 2 of 10 2015-06-22 18:21:26"
Iter   TrainDeviance   ValidDeviance   StepSize   Improve
     1        0.2215            -nan     0.0100    0.0008
     2        0.2180            -nan     0.0100    0.0001
     3        0.2148            -nan     0.0100    0.0001
     4        0.2124            -nan     0.0100    0.0001
     5        0.2097            -nan     0.0100    0.0002
     6        0.2080            -nan     0.0100    0.0001
     7        0.2065            -nan     0.0100    0.0001
     8        0.2048            -nan     0.0100    0.0002
     9        0.2030            -nan     0.0100    0.0001
    10        0.2009            -nan     0.0100    0.0000
    20        0.1875            -nan     0.0100    0.0000
    40        0.1688            -nan     0.0100    0.0000
    60        0.1558            -nan     0.0100    0.0000
    80        0.1460            -nan     0.0100    0.0000
   100        0.1371            -nan     0.0100   -0.0000
   120        0.1298            -nan     0.0100   -0.0000
   140        0.1228            -nan     0.0100    0.0000
   160        0.1169            -nan     0.0100   -0.0000
   180        0.1118            -nan     0.0100    0.0000
   194        0.1080            -nan     0.0100    0.0000

[1] "GBM variable coefficients"
                            var     rel.inf
comsize                 comsize 5.447821472
V2                           V2 3.256061333
ratio5                   ratio5 3.190420086
bet                         bet 2.891862336
outer                     outer 2.785451430
walktrap_vertex walktrap_vertex 2.121705656
cohesion               cohesion 1.975825422
membership_s32   membership_s32 1.911639849
trans                     trans 1.889612227
adhesion               adhesion 1.888851265
bigcom28               bigcom28 1.886307128
V1                           V1 1.882199663
orbit18                 orbit18 1.815504501
orbit63                 orbit63 1.530149299
spin_vertex         spin_vertex 1.494305581
third                     third 1.403146286
orbit50                 orbit50 1.351495125
graph1                   graph1 1.318946956
bigcom52               bigcom52 1.273712561
orbit56                 orbit56 1.255279438
graph7                   graph7 1.252179989
bigcom46               bigcom46 1.241725051
graph20                 graph20 1.224613005
inner                     inner 1.210832191
pagerank               pagerank 1.191736543
orbit62                 orbit62 1.122444033
constraint           constraint 1.114819440
orbit45                 orbit45 1.068041890
orbit64                 orbit64 1.037014366
knn                         knn 1.030831224
ratio4                   ratio4 1.013269611
orbit51                 orbit51 0.978123269
graph15                 graph15 0.972519941
graph19                 graph19 0.937076750
bigcom3                 bigcom3 0.908631233
graph11                 graph11 0.880025086
ioratio                 ioratio 0.846344310
orbit36                 orbit36 0.841576409
graph5                   graph5 0.838540439
graph23                 graph23 0.832022970
graph0                   graph0 0.827502158
orbit44                 orbit44 0.827355425
orbit39                 orbit39 0.810620803
graph6                   graph6 0.781979510
orbit65                 orbit65 0.769267252
orbit24                 orbit24 0.736873865
fourth                   fourth 0.700695827
graph25                 graph25 0.698322267
bigcom11               bigcom11 0.690884162
bigcom30               bigcom30 0.687696572
ratio1                   ratio1 0.681897287
orbit30                 orbit30 0.678184829
graph2                   graph2 0.664288493
graph4                   graph4 0.662531811
graph26                 graph26 0.650027675
orbit47                 orbit47 0.643995771
ratio2                   ratio2 0.633353227
orbit11                 orbit11 0.632439021
orbit31                 orbit31 0.626248021
orbit28                 orbit28 0.625042068
orbit49                 orbit49 0.602280067
graph12                 graph12 0.577082433
orbit33                 orbit33 0.566788679
graph17                 graph17 0.542212647
sixth                     sixth 0.537858481
graph14                 graph14 0.534211152
graph22                 graph22 0.527612432
orbit70                 orbit70 0.512717188
graph3                   graph3 0.510128587
graph18                 graph18 0.495963437
graph27                 graph27 0.491168810
orbit69                 orbit69 0.436558038
orbit20                 orbit20 0.431903481
graph13                 graph13 0.416452493
graph10                 graph10 0.414087905
orbit27                 orbit27 0.401745618
graph24                 graph24 0.388952972
orbit40                 orbit40 0.368800842
orbit61                 orbit61 0.367932425
orbit57                 orbit57 0.350156145
orbit46                 orbit46 0.350102332
graph9                   graph9 0.348396536
upto_sixth           upto_sixth 0.345659435
orbit5                   orbit5 0.345338267
graph28                 graph28 0.342716874
graph16                 graph16 0.341795108
bigcom6                 bigcom6 0.338115211
orbit48                 orbit48 0.325691829
orbit66                 orbit66 0.312955654
orbit10                 orbit10 0.310879255
orbit55                 orbit55 0.308016509
orbit21                 orbit21 0.297989361
orbit13                 orbit13 0.297925081
bigcom38               bigcom38 0.291048571
coreness               coreness 0.284989802
upto_fifth           upto_fifth 0.281643774
orbit17                 orbit17 0.281450756
orbit32                 orbit32 0.267424153
orbit1                   orbit1 0.259639375
graph21                 graph21 0.258543892
ratio6                   ratio6 0.255347129
orbit58                 orbit58 0.254955335
graph8                   graph8 0.253667431
ecc                         ecc 0.253593470
orbit52                 orbit52 0.252690642
orbit2                   orbit2 0.250526361
orbit67                 orbit67 0.243993133
orbit16                 orbit16 0.237359806
orbit9                   orbit9 0.234363079
selfinter             selfinter 0.225410767
orbit53                 orbit53 0.214401532
close                     close 0.210252605
fifth                     fifth 0.203684047
orbit41                 orbit41 0.203579160
orbit4                   orbit4 0.193385877
upto_second         upto_second 0.186160473
orbit60                 orbit60 0.182342716
graph29                 graph29 0.174918831
orbit59                 orbit59 0.172856977
orbit54                 orbit54 0.170879070
orbit7                   orbit7 0.154425463
orbit23                 orbit23 0.153296026
upto_fourth         upto_fourth 0.149757372
orbit26                 orbit26 0.142518179
orbit38                 orbit38 0.140739798
orbit15                 orbit15 0.139832884
second                   second 0.126217567
orbit12                 orbit12 0.124499851
orbit25                 orbit25 0.122135970
orbit71                 orbit71 0.120094127
orbit35                 orbit35 0.117516308
orbit29                 orbit29 0.117254644
ratio3                   ratio3 0.106361585
membership_s1     membership_s1 0.105936559
orbit37                 orbit37 0.098851934
orbit6                   orbit6 0.096282227
upto_third           upto_third 0.094626068
orbit42                 orbit42 0.093521907
membership_s30   membership_s30 0.078234522
bigcom167             bigcom167 0.074359718
AP                           AP 0.068423284
bigcom4                 bigcom4 0.067536502
bigcom32               bigcom32 0.061594314
hubscore               hubscore 0.044889690
orbit68                 orbit68 0.041249727
bigcom147             bigcom147 0.040446135
orbit19                 orbit19 0.038816960
bigcom92               bigcom92 0.027012208
orbit22                 orbit22 0.024419403
bigcom22               bigcom22 0.020617494
pdi                         pdi 0.014163267
bigcom26               bigcom26 0.007164531
membership_s15   membership_s15 0.006028319
orbit0                   orbit0 0.000000000
orbit3                   orbit3 0.000000000
orbit8                   orbit8 0.000000000
orbit14                 orbit14 0.000000000
orbit34                 orbit34 0.000000000
orbit43                 orbit43 0.000000000
orbit72                 orbit72 0.000000000
eccrad                   eccrad 0.000000000
evcent                   evcent 0.000000000
first                     first 0.000000000
bigcom1                 bigcom1 0.000000000
bigcom2                 bigcom2 0.000000000
bigcom8                 bigcom8 0.000000000
bigcom9                 bigcom9 0.000000000
bigcom13               bigcom13 0.000000000
bigcom15               bigcom15 0.000000000
bigcom16               bigcom16 0.000000000
bigcom21               bigcom21 0.000000000
bigcom24               bigcom24 0.000000000
bigcom31               bigcom31 0.000000000
bigcom33               bigcom33 0.000000000
bigcom34               bigcom34 0.000000000
bigcom36               bigcom36 0.000000000
bigcom37               bigcom37 0.000000000
bigcom39               bigcom39 0.000000000
bigcom40               bigcom40 0.000000000
bigcom43               bigcom43 0.000000000
bigcom44               bigcom44 0.000000000
bigcom47               bigcom47 0.000000000
bigcom49               bigcom49 0.000000000
bigcom50               bigcom50 0.000000000
bigcom51               bigcom51 0.000000000
bigcom54               bigcom54 0.000000000
bigcom56               bigcom56 0.000000000
bigcom62               bigcom62 0.000000000
bigcom66               bigcom66 0.000000000
bigcom68               bigcom68 0.000000000
bigcom69               bigcom69 0.000000000
bigcom71               bigcom71 0.000000000
bigcom72               bigcom72 0.000000000
bigcom73               bigcom73 0.000000000
bigcom74               bigcom74 0.000000000
bigcom75               bigcom75 0.000000000
bigcom76               bigcom76 0.000000000
bigcom77               bigcom77 0.000000000
bigcom79               bigcom79 0.000000000
bigcom80               bigcom80 0.000000000
bigcom82               bigcom82 0.000000000
bigcom83               bigcom83 0.000000000
bigcom84               bigcom84 0.000000000
bigcom85               bigcom85 0.000000000
bigcom87               bigcom87 0.000000000
bigcom89               bigcom89 0.000000000
bigcom91               bigcom91 0.000000000
bigcom93               bigcom93 0.000000000
bigcom96               bigcom96 0.000000000
bigcom97               bigcom97 0.000000000
bigcom98               bigcom98 0.000000000
bigcom99               bigcom99 0.000000000
bigcom101             bigcom101 0.000000000
bigcom104             bigcom104 0.000000000
bigcom106             bigcom106 0.000000000
bigcom109             bigcom109 0.000000000
bigcom113             bigcom113 0.000000000
bigcom116             bigcom116 0.000000000
bigcom120             bigcom120 0.000000000
bigcom123             bigcom123 0.000000000
bigcom126             bigcom126 0.000000000
bigcom127             bigcom127 0.000000000
bigcom137             bigcom137 0.000000000
bigcom139             bigcom139 0.000000000
bigcom140             bigcom140 0.000000000
bigcom143             bigcom143 0.000000000
bigcom145             bigcom145 0.000000000
bigcom146             bigcom146 0.000000000
bigcom149             bigcom149 0.000000000
bigcom153             bigcom153 0.000000000
bigcom154             bigcom154 0.000000000
bigcom156             bigcom156 0.000000000
bigcom157             bigcom157 0.000000000
bigcom158             bigcom158 0.000000000
bigcom160             bigcom160 0.000000000
bigcom161             bigcom161 0.000000000
bigcom162             bigcom162 0.000000000
bigcom164             bigcom164 0.000000000
bigcom166             bigcom166 0.000000000
bigcom171             bigcom171 0.000000000
bigcom173             bigcom173 0.000000000
bigcom175             bigcom175 0.000000000
bigcom176             bigcom176 0.000000000
bigcom177             bigcom177 0.000000000
bigcom178             bigcom178 0.000000000
bigcom180             bigcom180 0.000000000
bigcom181             bigcom181 0.000000000
bigcom184             bigcom184 0.000000000
bigcom186             bigcom186 0.000000000
bigcom187             bigcom187 0.000000000
bigcom189             bigcom189 0.000000000
bigcom194             bigcom194 0.000000000
bigcom195             bigcom195 0.000000000
bigcom196             bigcom196 0.000000000
bigcom204             bigcom204 0.000000000
bigcom205             bigcom205 0.000000000
bigcom212             bigcom212 0.000000000
bigcom214             bigcom214 0.000000000
bigcom222             bigcom222 0.000000000
bigcom223             bigcom223 0.000000000
bigcom226             bigcom226 0.000000000
bigcom227             bigcom227 0.000000000
bigcom229             bigcom229 0.000000000
bigcom233             bigcom233 0.000000000
bigcom236             bigcom236 0.000000000
bigcom237             bigcom237 0.000000000
bigcom246             bigcom246 0.000000000
bigcom248             bigcom248 0.000000000
bigcom249             bigcom249 0.000000000
bigcom250             bigcom250 0.000000000
bigcom254             bigcom254 0.000000000
bigcom266             bigcom266 0.000000000
bigcom269             bigcom269 0.000000000
bigcom272             bigcom272 0.000000000
bigcom274             bigcom274 0.000000000
bigcom281             bigcom281 0.000000000
bigcom291             bigcom291 0.000000000
bigcom292             bigcom292 0.000000000
bigcom295             bigcom295 0.000000000
bigcom299             bigcom299 0.000000000
bigcom301             bigcom301 0.000000000
bigcom306             bigcom306 0.000000000
bigcom309             bigcom309 0.000000000
bigcom314             bigcom314 0.000000000
bigcom321             bigcom321 0.000000000
bigcom341             bigcom341 0.000000000
bigcom350             bigcom350 0.000000000
bigcom353             bigcom353 0.000000000
bigcom359             bigcom359 0.000000000
bigcom363             bigcom363 0.000000000
bigcom365             bigcom365 0.000000000
bigcom385             bigcom385 0.000000000
bigcom386             bigcom386 0.000000000
bigcom408             bigcom408 0.000000000
bigcom412             bigcom412 0.000000000
bigcom480             bigcom480 0.000000000
membership_s3     membership_s3 0.000000000
membership_s4     membership_s4 0.000000000
membership_s5     membership_s5 0.000000000
membership_s6     membership_s6 0.000000000
membership_s7     membership_s7 0.000000000
membership_s8     membership_s8 0.000000000
membership_s9     membership_s9 0.000000000
membership_s11   membership_s11 0.000000000
membership_s12   membership_s12 0.000000000
membership_s14   membership_s14 0.000000000
membership_s16   membership_s16 0.000000000
membership_s17   membership_s17 0.000000000
membership_s18   membership_s18 0.000000000
membership_s20   membership_s20 0.000000000
membership_s21   membership_s21 0.000000000
membership_s22   membership_s22 0.000000000
membership_s24   membership_s24 0.000000000
membership_s25   membership_s25 0.000000000
membership_s26   membership_s26 0.000000000
membership_s27   membership_s27 0.000000000
membership_s28   membership_s28 0.000000000
membership_s31   membership_s31 0.000000000
membership_s33   membership_s33 0.000000000
membership_s36   membership_s36 0.000000000
membership_s37   membership_s37 0.000000000
[1] "Dataset: med_targets Model RF, run: 2 of 10 2015-06-22 18:22:56"
     |      Out-of-bag   |
Tree |      MSE  %Var(y) |
   1 |  0.05099   218.79 |
   2 |  0.04924   211.28 |
   3 |  0.04477   192.08 |
   4 |   0.0393   168.64 |
   5 |  0.03814   163.64 |
   6 |  0.03576   153.43 |
   7 |  0.03496   150.02 |
   8 |  0.03359   144.12 |
   9 |  0.03236   138.86 |
  10 |  0.03128   134.19 |
  11 |  0.03082   132.23 |
  12 |  0.03027   129.87 |
  13 |  0.03001   128.78 |
  14 |  0.02962   127.10 |
  15 |  0.02909   124.80 |
  16 |  0.02841   121.91 |
  17 |  0.02821   121.02 |
  18 |   0.0278   119.26 |
  19 |  0.02779   119.24 |
  20 |   0.0276   118.41 |
  21 |  0.02748   117.92 |
  22 |  0.02715   116.49 |
  23 |  0.02698   115.77 |
  24 |  0.02697   115.70 |
  25 |  0.02691   115.48 |
  26 |  0.02692   115.50 |
  27 |  0.02668   114.45 |
  28 |  0.02675   114.75 |
  29 |  0.02669   114.53 |
  30 |  0.02659   114.09 |
  31 |  0.02647   113.57 |
  32 |  0.02631   112.88 |
  33 |  0.02628   112.75 |
  34 |  0.02615   112.18 |
  35 |   0.0261   112.00 |
  36 |  0.02606   111.81 |
  37 |  0.02595   111.35 |
  38 |  0.02585   110.93 |
  39 |  0.02579   110.65 |
  40 |   0.0257   110.25 |
  41 |  0.02563   109.96 |
  42 |   0.0256   109.82 |
  43 |  0.02554   109.59 |
  44 |  0.02549   109.36 |
  45 |   0.0255   109.42 |
  46 |  0.02553   109.52 |
  47 |  0.02544   109.15 |
  48 |  0.02548   109.33 |
  49 |  0.02551   109.47 |
  50 |  0.02539   108.95 |
  51 |  0.02543   109.13 |
  52 |  0.02534   108.74 |
  53 |  0.02533   108.68 |
  54 |  0.02531   108.58 |
  55 |  0.02524   108.29 |
  56 |  0.02517   107.98 |
  57 |  0.02505   107.46 |
  58 |  0.02505   107.49 |
  59 |    0.025   107.28 |
  60 |  0.02501   107.30 |
  61 |  0.02495   107.07 |
  62 |  0.02493   106.97 |
  63 |  0.02494   107.01 |
  64 |  0.02492   106.92 |
  65 |  0.02486   106.69 |
  66 |  0.02487   106.70 |
  67 |  0.02483   106.54 |
  68 |  0.02478   106.31 |
  69 |  0.02474   106.16 |
  70 |   0.0248   106.41 |
  71 |   0.0248   106.40 |
  72 |  0.02482   106.49 |
  73 |  0.02482   106.49 |
  74 |  0.02484   106.56 |
  75 |  0.02484   106.58 |
  76 |  0.02487   106.70 |
  77 |  0.02481   106.44 |
  78 |  0.02478   106.34 |
  79 |  0.02473   106.12 |
  80 |  0.02475   106.17 |
  81 |  0.02472   106.08 |
  82 |  0.02469   105.95 |
  83 |   0.0247   105.97 |
  84 |   0.0247   105.98 |
  85 |  0.02469   105.92 |
  86 |   0.0247   105.99 |
  87 |  0.02469   105.94 |
  88 |  0.02465   105.78 |
  89 |  0.02466   105.81 |
  90 |  0.02465   105.78 |
  91 |  0.02467   105.84 |
  92 |  0.02471   106.02 |
  93 |   0.0247   105.98 |
  94 |  0.02469   105.93 |
  95 |  0.02469   105.92 |
  96 |   0.0247   105.98 |
  97 |   0.0247   105.99 |
  98 |  0.02468   105.89 |
  99 |   0.0247   105.98 |
 100 |  0.02467   105.86 |
[1] "Random Forest variable coefficients"
                      %IncMSE IncNodePurity
graph0           1.557796e-04  1.381377e-01
graph1           1.142439e-03  3.969342e-01
graph2           2.653326e-04  2.649673e-01
graph3           6.893639e-04  2.341181e-01
graph4           1.569003e-03  2.728348e-01
graph5           2.598656e-03  6.028450e-01
graph6           4.170035e-04  2.861443e-01
graph7           1.103735e-03  3.432179e-01
graph8           2.237932e-04  2.083493e-01
graph9           2.897180e-04  1.411181e-01
graph10          1.082867e-03  4.222221e-01
graph11          1.368160e-03  5.562412e-01
graph12          9.280051e-04  3.349165e-01
graph13          1.058441e-03  3.632917e-01
graph14          1.585950e-03  3.957438e-01
graph15          3.033946e-04  3.185448e-01
graph16          9.204202e-04  2.847960e-01
graph17          2.171911e-03  5.491020e-01
graph18          7.838563e-04  3.443076e-01
graph19          6.035929e-04  5.011025e-01
graph20          4.132726e-03  6.725804e-01
graph21          5.498239e-04  3.660626e-01
graph22          1.614518e-03  3.674712e-01
graph23          4.327548e-03  6.384906e-01
graph24          1.720967e-03  3.316672e-01
graph25          1.281809e-03  6.031243e-01
graph26          6.766095e-04  3.753101e-01
graph27          2.156520e-03  3.895141e-01
graph28          8.471396e-04  3.576167e-01
graph29          1.501437e-04  1.326593e-01
orbit0           1.320061e-04  1.878534e-01
orbit1           5.840354e-04  2.871666e-01
orbit2           3.683770e-04  3.371852e-01
orbit3           5.025160e-04  3.024694e-01
orbit4           1.044867e-03  4.086547e-01
orbit5           1.122897e-03  3.887382e-01
orbit6           3.189291e-04  3.421559e-01
orbit7           2.738173e-03  4.521407e-01
orbit8           1.473670e-03  7.306370e-01
orbit9           5.034256e-04  3.041311e-01
orbit10          6.978227e-04  3.976513e-01
orbit11          6.948506e-04  5.072548e-01
orbit12          1.466954e-03  2.934259e-01
orbit13          1.160740e-03  3.880191e-01
orbit14          2.230225e-04  2.188602e-01
orbit15          1.710496e-04  2.880413e-01
orbit16          1.645600e-03  4.594737e-01
orbit17          9.792637e-04  4.703998e-01
orbit18          3.002267e-03  1.483226e+00
orbit19          6.349280e-04  2.815193e-01
orbit20          2.599859e-03  5.066028e-01
orbit21          4.670973e-04  5.196670e-01
orbit22          2.753385e-03  5.108498e-01
orbit23          3.018279e-03  3.539297e-01
orbit24          4.693266e-03  7.537255e-01
orbit25          2.437745e-04  3.277795e-01
orbit26          1.298093e-03  3.579305e-01
orbit27          1.639983e-03  4.891224e-01
orbit28          1.341246e-03  2.897475e-01
orbit29          1.244152e-03  4.419499e-01
orbit30          4.994627e-04  6.740693e-01
orbit31          2.496211e-03  5.181314e-01
orbit32          9.853164e-04  7.088425e-01
orbit33          6.897729e-04  3.915428e-01
orbit34          1.354195e-03  3.087748e-01
orbit35          1.226116e-03  4.862485e-01
orbit36          2.419878e-03  6.093889e-01
orbit37          7.398922e-04  2.410902e-01
orbit38          2.008086e-03  5.232237e-01
orbit39          1.794297e-03  6.025044e-01
orbit40          1.447612e-03  4.553784e-01
orbit41          1.301823e-03  3.107334e-01
orbit42          7.943042e-04  3.856257e-01
orbit43          7.755131e-04  2.407930e-01
orbit44          6.483945e-04  5.338287e-01
orbit45          3.106498e-03  8.990455e-01
orbit46          1.428047e-03  4.318681e-01
orbit47          1.448502e-03  6.511995e-01
orbit48          7.006414e-04  2.648116e-01
orbit49          3.946363e-03  1.107381e+00
orbit50          1.350773e-03  7.057668e-01
orbit51          6.106235e-04  6.608736e-01
orbit52          1.000612e-03  5.473562e-01
orbit53          9.150406e-04  2.141754e-01
orbit54          1.593452e-03  7.575247e-01
orbit55          1.880603e-03  5.021014e-01
orbit56          3.712468e-03  8.920002e-01
orbit57          2.794773e-04  2.297679e-01
orbit58          2.548341e-04  3.357567e-01
orbit59          1.977796e-03  5.690002e-01
orbit60          9.022164e-04  3.460749e-01
orbit61          9.274165e-04  4.982418e-01
orbit62          9.518706e-04  8.968023e-01
orbit63          2.608105e-03  6.974948e-01
orbit64          2.221460e-03  6.543208e-01
orbit65          3.156085e-03  7.380834e-01
orbit66          5.866527e-04  3.436958e-01
orbit67          9.027419e-04  2.375044e-01
orbit68          1.774227e-03  3.327416e-01
orbit69          9.618440e-04  3.382222e-01
orbit70          1.241854e-03  5.735407e-01
orbit71          2.214335e-04  1.549752e-01
orbit72          4.415644e-04  1.927520e-01
AP               1.664245e-05  5.747053e-02
bet              6.528502e-04  1.338211e+00
ecc              7.367787e-05  1.856517e-01
eccrad          -1.745871e-05  1.592687e-01
close            1.483604e-03  2.766195e-01
constraint       1.575107e-03  9.706925e-01
coreness         5.118725e-04  3.540022e-01
knn              1.751443e-03  6.768400e-01
hubscore         1.106516e-03  2.369288e-01
pagerank         6.643228e-04  1.163425e+00
trans            6.570083e-04  7.486283e-01
evcent           1.149919e-03  2.093710e-01
first            3.011265e-04  3.135251e-01
upto_second      7.632419e-04  1.982130e-01
upto_third       5.877017e-04  1.407097e-01
upto_fourth      8.690957e-04  1.996143e-01
upto_fifth       1.312784e-03  7.239534e-01
upto_sixth       3.788448e-04  5.316145e-01
second           1.019452e-03  3.204028e-01
third            4.260367e-03  1.432215e+00
fourth           7.151657e-04  8.749922e-01
fifth            1.135746e-03  5.516860e-01
sixth            1.490551e-03  5.225373e-01
ratio1           2.290242e-03  6.599571e-01
ratio2           3.214181e-03  7.829764e-01
ratio3           1.073650e-03  7.157169e-01
ratio4           1.539422e-03  1.095462e+00
ratio5           3.139568e-03  2.952495e+00
ratio6           1.775522e-03  7.692098e-01
selfinter       -4.828060e-06  1.487044e-01
walktrap_vertex  4.370928e-04  1.026812e+00
bigcom1          0.000000e+00  1.734723e-20
bigcom2          0.000000e+00  0.000000e+00
bigcom3          5.620546e-04  5.660155e-01
bigcom4          7.657810e-05  9.463100e-03
bigcom6         -3.973627e-06  3.509732e-01
bigcom8          8.037472e-06  1.076478e-02
bigcom9          0.000000e+00  2.949030e-19
bigcom11        -5.691711e-06  4.642206e-01
bigcom13         0.000000e+00  2.775558e-19
bigcom15         0.000000e+00  5.551115e-19
bigcom16         0.000000e+00  0.000000e+00
bigcom21         0.000000e+00  2.602085e-20
bigcom22        -7.086053e-06  8.451787e-02
bigcom24         0.000000e+00  0.000000e+00
bigcom26        -1.798040e-06  1.577300e-01
bigcom28         8.400268e-04  9.180872e-01
bigcom30         4.683670e-04  5.426579e-01
bigcom31         0.000000e+00  0.000000e+00
bigcom32        -5.632741e-05  2.034073e-01
bigcom33        -1.177629e-05  5.478981e-01
bigcom34         0.000000e+00  0.000000e+00
bigcom36         0.000000e+00  3.469447e-20
bigcom37         0.000000e+00  0.000000e+00
bigcom38        -3.053216e-05  4.728462e-01
bigcom39         0.000000e+00  0.000000e+00
bigcom40         0.000000e+00  1.264649e-02
bigcom43         0.000000e+00  2.775558e-19
bigcom44         2.927483e-05  7.898427e-02
bigcom46        -8.728395e-05  5.746832e-01
bigcom47         0.000000e+00  0.000000e+00
bigcom49         0.000000e+00  2.775558e-19
bigcom50         0.000000e+00  0.000000e+00
bigcom51         0.000000e+00  5.551115e-19
bigcom52         3.530616e-05  9.811030e-01
bigcom54         0.000000e+00  0.000000e+00
bigcom56         0.000000e+00  0.000000e+00
bigcom62         0.000000e+00  0.000000e+00
bigcom66         0.000000e+00  0.000000e+00
bigcom68         0.000000e+00  0.000000e+00
bigcom69         0.000000e+00  1.734723e-20
bigcom71         0.000000e+00  0.000000e+00
bigcom72         0.000000e+00  0.000000e+00
bigcom73         0.000000e+00  1.734723e-20
bigcom74         0.000000e+00  8.673617e-21
bigcom75        -4.714087e-05  4.187737e-01
bigcom76         0.000000e+00  0.000000e+00
bigcom77         0.000000e+00  1.734723e-20
bigcom79         0.000000e+00  0.000000e+00
bigcom80         0.000000e+00  0.000000e+00
bigcom82         0.000000e+00  0.000000e+00
bigcom83         0.000000e+00  0.000000e+00
bigcom84         0.000000e+00  1.301043e-20
bigcom85         0.000000e+00  0.000000e+00
bigcom87         0.000000e+00  3.035766e-20
bigcom89         0.000000e+00  0.000000e+00
bigcom91         7.679079e-06  4.002706e-01
bigcom92        -7.915493e-05  1.121393e-01
bigcom93         0.000000e+00  0.000000e+00
bigcom96         0.000000e+00  0.000000e+00
bigcom97         0.000000e+00  5.551115e-19
bigcom98         0.000000e+00  0.000000e+00
bigcom99         0.000000e+00  0.000000e+00
bigcom101        0.000000e+00  0.000000e+00
bigcom104        0.000000e+00  5.204170e-20
bigcom106        0.000000e+00  0.000000e+00
bigcom109        0.000000e+00  0.000000e+00
bigcom113        0.000000e+00  0.000000e+00
bigcom116        0.000000e+00  5.551115e-19
bigcom120        0.000000e+00  1.734723e-20
bigcom123        0.000000e+00  0.000000e+00
bigcom126        0.000000e+00  0.000000e+00
bigcom127        0.000000e+00  5.724587e-19
bigcom137        0.000000e+00  2.775558e-19
bigcom139        0.000000e+00  8.500145e-19
bigcom140        0.000000e+00  0.000000e+00
bigcom143        0.000000e+00  0.000000e+00
bigcom145        0.000000e+00  2.775558e-19
bigcom146        0.000000e+00  2.949030e-19
bigcom147       -1.256787e-04  7.860417e-02
bigcom149        0.000000e+00  0.000000e+00
bigcom153        0.000000e+00  5.551115e-19
bigcom154        0.000000e+00  0.000000e+00
bigcom156        0.000000e+00  5.551115e-19
bigcom157        0.000000e+00  0.000000e+00
bigcom158        0.000000e+00  0.000000e+00
bigcom160        0.000000e+00  5.551115e-19
bigcom161        0.000000e+00  2.775558e-19
bigcom162        0.000000e+00  0.000000e+00
bigcom164        0.000000e+00  0.000000e+00
bigcom166        0.000000e+00  0.000000e+00
bigcom167        2.834005e-05  2.515441e-01
bigcom171        0.000000e+00  0.000000e+00
bigcom173        0.000000e+00  5.551115e-19
bigcom175        0.000000e+00  0.000000e+00
bigcom176        0.000000e+00  0.000000e+00
bigcom177        0.000000e+00  0.000000e+00
bigcom178        0.000000e+00  0.000000e+00
bigcom180       -5.809851e-06  7.388509e-01
bigcom181        0.000000e+00  0.000000e+00
bigcom184        0.000000e+00  5.551115e-19
bigcom186        0.000000e+00  0.000000e+00
bigcom187        0.000000e+00  0.000000e+00
bigcom189        0.000000e+00  0.000000e+00
bigcom194        0.000000e+00  2.775558e-19
bigcom195        0.000000e+00  0.000000e+00
bigcom196        0.000000e+00  1.301043e-20
bigcom204        0.000000e+00  0.000000e+00
bigcom205        0.000000e+00  2.775558e-19
bigcom212        0.000000e+00  0.000000e+00
bigcom214        0.000000e+00  1.734723e-20
bigcom222        0.000000e+00  0.000000e+00
bigcom223        0.000000e+00  0.000000e+00
bigcom226        0.000000e+00  0.000000e+00
bigcom227        0.000000e+00  0.000000e+00
bigcom229        0.000000e+00  0.000000e+00
bigcom233        0.000000e+00  0.000000e+00
bigcom236        0.000000e+00  0.000000e+00
bigcom237        0.000000e+00  0.000000e+00
bigcom246        0.000000e+00  5.551115e-19
bigcom248        0.000000e+00  0.000000e+00
bigcom249        0.000000e+00  5.551115e-19
bigcom250        0.000000e+00  0.000000e+00
bigcom254        0.000000e+00  0.000000e+00
bigcom266        0.000000e+00  0.000000e+00
bigcom269        0.000000e+00  0.000000e+00
bigcom272        0.000000e+00  0.000000e+00
bigcom274        0.000000e+00  0.000000e+00
bigcom281        0.000000e+00  2.775558e-19
bigcom291        0.000000e+00  0.000000e+00
bigcom292        0.000000e+00  0.000000e+00
bigcom295        0.000000e+00  1.734723e-20
bigcom299        0.000000e+00  0.000000e+00
bigcom301        0.000000e+00  0.000000e+00
bigcom306        0.000000e+00  0.000000e+00
bigcom309        0.000000e+00  0.000000e+00
bigcom314        0.000000e+00  0.000000e+00
bigcom321        0.000000e+00  2.775558e-19
bigcom341        0.000000e+00  0.000000e+00
bigcom350        0.000000e+00  0.000000e+00
bigcom353        0.000000e+00  1.734723e-20
bigcom359        0.000000e+00  0.000000e+00
bigcom363        0.000000e+00  0.000000e+00
bigcom365        0.000000e+00  8.673617e-21
bigcom385        4.844373e-08  6.655681e-01
bigcom386        0.000000e+00  0.000000e+00
bigcom408        0.000000e+00  2.862294e-19
bigcom412        2.282833e-04  1.797673e+00
bigcom480        0.000000e+00  1.700029e-18
spin_vertex      5.861007e-04  1.227181e+00
membership_s1    4.505729e-05  1.497955e-01
membership_s3    0.000000e+00  1.734723e-20
membership_s4    0.000000e+00  3.703635e-18
membership_s5   -5.529080e-06  7.712420e-02
membership_s6    7.674410e-06  7.880796e-02
membership_s7    1.298956e-04  2.061653e-01
membership_s8    0.000000e+00  5.551115e-19
membership_s9    0.000000e+00  0.000000e+00
membership_s11   0.000000e+00  0.000000e+00
membership_s12   0.000000e+00  2.775558e-19
membership_s14   0.000000e+00  0.000000e+00
membership_s15   6.461351e-05  2.024055e-01
membership_s16   0.000000e+00  2.775558e-19
membership_s17   0.000000e+00  0.000000e+00
membership_s18   0.000000e+00  0.000000e+00
membership_s20   0.000000e+00  0.000000e+00
membership_s21   0.000000e+00  8.673617e-20
membership_s22   0.000000e+00  5.551115e-19
membership_s24   0.000000e+00  0.000000e+00
membership_s25   1.767536e-05  8.262779e-02
membership_s26   0.000000e+00  0.000000e+00
membership_s27   3.547876e-05  8.283383e-02
membership_s28   0.000000e+00  5.551115e-19
membership_s30   3.362292e-04  1.153204e-01
membership_s31   0.000000e+00  1.428571e-02
membership_s32   3.105380e-04  9.899668e-01
membership_s33   0.000000e+00  0.000000e+00
membership_s36   0.000000e+00  6.505213e-20
membership_s37   0.000000e+00  2.949030e-19
V1               2.899053e-03  1.186535e+00
V2               2.528639e-03  2.472119e+00
pdi              2.904985e-05  1.670284e-01
adhesion         2.490896e-02  1.889562e+00
cohesion         2.298754e-02  2.103558e+00
inner            1.055816e-02  2.041012e+00
outer            1.167009e-02  2.343151e+00
ioratio          4.706330e-03  1.251285e+00
comsize          2.610214e-02  3.963014e+00
[1] "Dataset: med_targets Model GLM, run: 2 of 10 2015-06-22 18:24:37"
[1] "glmnet variable coefficients"
                         [,1]          [,2]
(Intercept)     -3.710685e+00 -2.578223e+01
graph0           3.601423e-40  1.463537e-04
graph1          -2.896464e-42 -7.163927e-06
graph2           3.380740e-40  1.182403e-03
graph3           5.434890e-45 -6.746222e-08
graph4          -7.002580e-45 -1.227417e-08
graph5           1.312199e-42 -5.201799e-05
graph6           2.611031e-43  1.323245e-06
graph7           2.360158e-41  1.744146e-05
graph8           8.726720e-41 -8.029688e-04
graph9          -1.563241e-46 -5.220443e-09
graph10         -1.194107e-46  1.606240e-10
graph11         -1.150098e-47 -3.166826e-11
graph12          2.322041e-45  1.507371e-08
graph13          1.631309e-44  6.192137e-09
graph14         -6.718540e-46  2.629842e-09
graph15          1.408801e-43 -2.138394e-06
graph16         -6.896990e-45 -1.344901e-08
graph17          6.711952e-45 -3.214493e-08
graph18          2.500935e-43 -4.326638e-07
graph19          1.659327e-43  2.679030e-07
graph20         -1.719919e-43 -7.815599e-07
graph21          6.536992e-43  1.505795e-06
graph22          3.040158e-43 -6.899882e-06
graph23          7.847860e-43 -2.138992e-06
graph24          1.750402e-42 -5.257790e-08
graph25          8.136679e-42  2.671261e-05
graph26          7.919447e-42  1.379493e-05
graph27          4.353767e-41 -2.334646e-05
graph28          3.611438e-41  1.140162e-04
graph29         -2.503220e-41 -9.485137e-04
orbit0           3.601423e-40  1.604739e-04
orbit1          -3.278545e-42 -6.844184e-06
orbit2           1.525339e-41 -9.573423e-05
orbit3           3.380740e-40  1.195643e-03
orbit4           3.031574e-44 -7.510617e-08
orbit5          -6.118352e-44 -2.213054e-07
orbit6          -7.003870e-45 -1.224652e-08
orbit7           5.816169e-43 -2.407540e-05
orbit8           1.312199e-42 -5.156147e-05
orbit9           9.260665e-43  5.049647e-06
orbit10          2.453212e-43  1.271832e-06
orbit11          2.394894e-41  8.177830e-05
orbit12          2.754802e-41  1.955782e-05
orbit13          8.375928e-41  9.404269e-05
orbit14          8.726720e-41 -7.990884e-04
orbit15          1.634214e-46 -8.133237e-09
orbit16          1.676355e-45 -1.231585e-08
orbit17         -3.435145e-45 -2.455578e-08
orbit18          5.780320e-46  1.246453e-09
orbit19         -2.040666e-46  4.191955e-11
orbit20         -3.634341e-46  1.024801e-09
orbit21         -5.005680e-45 -1.249434e-07
orbit22         -1.150097e-47 -3.162881e-11
orbit23         -1.311133e-43 -5.456057e-06
orbit24          6.599121e-45  2.234275e-08
orbit25         -1.067927e-45  2.748256e-08
orbit26          3.097861e-44  3.539354e-07
orbit27          4.931790e-44  3.357323e-07
orbit28          6.664063e-44  2.719942e-07
orbit29          3.043067e-44 -7.176151e-08
orbit30          1.394034e-43  1.690553e-07
orbit31         -1.596025e-45 -4.535728e-10
orbit32         -7.520201e-46  9.058248e-09
orbit33          1.973575e-42 -6.448492e-06
orbit34          1.408801e-43 -2.118370e-06
orbit35         -2.252261e-44  5.965390e-08
orbit36          7.487701e-44 -1.145314e-07
orbit37         -1.433293e-44 -3.529178e-08
orbit38          7.923515e-44 -1.101682e-06
orbit39          4.486263e-44  1.506783e-07
orbit40          5.198090e-45 -5.729580e-08
orbit41          4.638668e-44 -2.696605e-06
orbit42          9.152653e-42  2.792098e-05
orbit43          2.488062e-43 -4.253813e-07
orbit44          6.371870e-41  1.401309e-04
orbit45          3.897360e-43  1.300944e-06
orbit46          4.755764e-43  2.688588e-07
orbit47          2.220539e-42  9.628753e-07
orbit48          2.910701e-43  5.976998e-07
orbit49         -1.905751e-43 -6.624317e-07
orbit50          6.077643e-43 -5.029957e-05
orbit51          1.339870e-42  6.191198e-06
orbit52          1.526954e-42 -2.844709e-06
orbit53          2.923874e-42  6.391403e-06
orbit54          2.978843e-43 -6.883226e-06
orbit55          2.563876e-41 -1.377864e-04
orbit56          2.932761e-42  7.544302e-06
orbit57          5.571810e-43 -5.489506e-06
orbit58          2.065161e-41 -1.170322e-05
orbit59          2.454072e-42  1.185326e-06
orbit60          4.926403e-42 -1.260894e-05
orbit61          6.337375e-41  3.850481e-04
orbit62          1.965450e-41  3.691753e-05
orbit63          2.976194e-41  1.518018e-04
orbit64          1.333908e-41  4.909216e-05
orbit65          2.422631e-41  9.021099e-05
orbit66          8.996117e-42 -1.691991e-05
orbit67          3.000733e-41  2.253155e-05
orbit68          4.683444e-41 -2.410222e-05
orbit69          2.108051e-40 -5.800241e-04
orbit70          6.291867e-41  3.543751e-04
orbit71          2.076606e-41 -6.049797e-04
orbit72         -2.503220e-41 -9.522961e-04
AP              -4.485068e-39 -6.497633e-02
bet              3.010270e-43  4.543591e-06
ecc              1.185913e-38  7.608911e-02
eccrad           7.115478e-38  4.559329e-01
close           -1.301983e-37 -5.232586e-03
constraint      -3.848602e-38 -1.425053e-01
coreness         2.609939e-40 -7.891590e-03
knn             -6.055822e-41 -2.254680e-04
hubscore         1.088629e-37  5.604833e-01
pagerank        -3.788899e-37 -3.164831e+00
trans            2.038824e-38  5.366242e-02
evcent           9.692686e-38  4.188577e-01
first            3.601423e-40  1.691427e-04
upto_second     -5.028109e-42 -4.528119e-06
upto_third      -9.450375e-43 -8.864636e-07
upto_fourth     -3.897263e-42 -4.706383e-05
upto_fifth      -3.721223e-41  3.805253e-04
upto_sixth      -9.186532e-40  9.702448e-04
second          -5.077067e-42 -4.622546e-06
third           -2.435243e-44 -1.271655e-07
fourth           1.116718e-42 -2.039955e-06
fifth            4.274283e-42  5.702214e-05
sixth            3.408083e-41 -4.411749e-04
ratio1          -6.907767e-41 -2.110159e-04
ratio2           1.794903e-40  1.023478e-04
ratio3           2.329755e-39  2.296432e-02
ratio4           1.390971e-38 -5.105339e-03
ratio5           1.376642e-37  1.643250e+00
ratio6           2.550569e-41 -4.251457e-03
selfinter        1.609362e-38  1.402638e-01
walktrap_vertex -1.348233e-38 -3.738873e-02
bigcom1         -2.783344e-38 -2.378875e-01
bigcom2         -2.414409e-38 -2.874696e-01
bigcom3          5.247475e-38  3.922876e-01
bigcom4         -1.137110e-38 -3.022931e-02
bigcom6          1.780956e-37  1.117615e+00
bigcom8         -1.791820e-38 -1.146690e-01
bigcom9         -2.423361e-38 -2.018398e-01
bigcom11         1.316538e-37  7.860461e-01
bigcom13        -2.417561e-38 -3.306698e-01
bigcom15        -2.419140e-38 -2.236806e-01
bigcom16        -2.415459e-38 -2.426557e-01
bigcom21        -2.427597e-38 -4.382902e-01
bigcom22         1.880036e-38  8.937974e-02
bigcom24        -2.413360e-38 -1.995191e-01
bigcom26         9.678191e-39  4.229371e-02
bigcom28         9.449063e-38  4.760554e-01
bigcom30         1.035837e-37  4.392024e-01
bigcom31        -2.412836e-38 -2.305390e-01
bigcom32         1.203651e-37  7.063495e-01
bigcom33         4.811415e-37  1.511393e+00
bigcom34        -2.412312e-38 -2.722812e-01
bigcom36        -2.413885e-38 -3.607366e-01
bigcom37        -2.412836e-38 -3.221640e-01
bigcom38         3.127861e-37  2.032034e+00
bigcom39        -2.422305e-38 -2.950393e-01
bigcom40        -2.090795e-38 -9.280725e-02
bigcom43        -2.414934e-38 -2.891662e-01
bigcom44        -1.376918e-38  1.702612e-01
bigcom46         2.519658e-37  1.150188e+00
bigcom47        -2.415984e-38 -3.962491e-01
bigcom49        -2.413885e-38 -2.225950e-01
bigcom50        -2.412836e-38 -3.912772e-01
bigcom51        -2.412836e-38 -3.573646e-01
bigcom52         4.813505e-37  1.559146e+00
bigcom54        -2.412312e-38 -1.849573e-01
bigcom56        -2.419140e-38 -4.331000e-01
bigcom62        -2.413360e-38 -3.204711e-01
bigcom66        -2.412312e-38 -2.509061e-01
bigcom68        -2.413360e-38 -2.321103e-01
bigcom69        -2.415984e-38 -4.122168e-01
bigcom71        -2.412312e-38 -1.592476e-01
bigcom72        -2.412312e-38 -1.403139e-01
bigcom73        -2.420194e-38 -4.069181e-01
bigcom74        -2.417035e-38 -3.942104e-01
bigcom75         4.811415e-37  1.585169e+00
bigcom76        -2.414934e-38 -2.458956e-01
bigcom77        -2.414934e-38 -4.615695e-01
bigcom79        -2.412836e-38 -4.940161e-01
bigcom80        -2.414934e-38 -5.247505e-01
bigcom82        -2.413360e-38 -3.964875e-01
bigcom83         0.000000e+00  0.000000e+00
bigcom84        -2.413360e-38 -4.879563e-01
bigcom85        -2.412836e-38 -3.171437e-01
bigcom87        -2.415459e-38 -3.577091e-01
bigcom89        -2.412312e-38 -2.239066e-01
bigcom91         8.828803e-38  4.814501e-01
bigcom92         3.543056e-38  6.712820e-01
bigcom93        -2.412312e-38 -8.044109e-02
bigcom96        -2.413360e-38 -4.309567e-01
bigcom97        -2.414934e-38 -4.570684e-01
bigcom98        -2.412312e-38 -5.428378e-01
bigcom99         0.000000e+00  0.000000e+00
bigcom101       -2.418614e-38 -2.360017e-01
bigcom104       -2.412836e-38 -4.604360e-01
bigcom106       -2.412836e-38 -5.258998e-01
bigcom109       -2.412312e-38 -2.570593e-01
bigcom113       -2.412836e-38 -4.693655e-01
bigcom116       -2.428658e-38 -3.911723e-01
bigcom120       -2.413360e-38 -4.141098e-01
bigcom123       -2.412836e-38 -2.912379e-01
bigcom126       -2.412836e-38 -2.160863e-01
bigcom127       -2.414934e-38 -3.108609e-01
bigcom137       -2.415459e-38 -4.827646e-01
bigcom139       -2.413360e-38 -2.937683e-01
bigcom140       -2.413360e-38 -4.422910e-01
bigcom143       -2.412312e-38 -5.054254e-01
bigcom145       -2.412836e-38 -2.730171e-01
bigcom146       -2.413360e-38 -3.638116e-01
bigcom147        4.817859e-38  6.629129e-01
bigcom149       -2.413360e-38 -2.728810e-01
bigcom153       -2.415984e-38 -3.036176e-01
bigcom154       -2.412312e-38 -1.531158e-01
bigcom156       -2.414409e-38 -4.116082e-01
bigcom157       -2.418614e-38 -5.753257e-01
bigcom158       -2.412836e-38 -1.535779e-01
bigcom160       -2.412312e-38 -3.925449e-01
bigcom161       -2.412836e-38 -2.882866e-01
bigcom162       -2.412836e-38 -3.149627e-01
bigcom164       -2.412312e-38 -3.111073e-01
bigcom166       -2.414934e-38 -2.738225e-01
bigcom167        7.705948e-38  4.528602e-01
bigcom171       -2.417035e-38 -4.535390e-01
bigcom173       -2.412836e-38 -4.005255e-01
bigcom175       -2.412836e-38 -1.833066e-01
bigcom176        0.000000e+00  0.000000e+00
bigcom177       -2.412312e-38 -2.473818e-01
bigcom178       -2.412836e-38 -4.363008e-01
bigcom180        4.811415e-37  2.180751e+00
bigcom181       -2.415984e-38 -2.099894e-01
bigcom184       -2.413360e-38 -4.241072e-01
bigcom186       -2.412312e-38 -4.283477e-01
bigcom187       -2.412836e-38 -6.614534e-01
bigcom189       -2.414934e-38 -1.162693e-01
bigcom194       -2.413360e-38 -3.170330e-01
bigcom195       -2.412312e-38 -2.856954e-01
bigcom196       -2.413360e-38 -6.289316e-01
bigcom204        0.000000e+00  0.000000e+00
bigcom205       -2.412836e-38 -3.879312e-01
bigcom212       -2.412312e-38 -3.587227e-01
bigcom214       -2.412312e-38 -2.773373e-01
bigcom222        0.000000e+00  0.000000e+00
bigcom223       -2.414409e-38 -3.940675e-01
bigcom226       -2.413360e-38 -2.301996e-01
bigcom227       -2.412836e-38 -1.940421e-01
bigcom229       -2.412312e-38 -2.001123e-01
bigcom233       -2.413360e-38 -3.879037e-01
bigcom236       -2.412312e-38 -1.406675e-01
bigcom237       -2.413885e-38 -3.509112e-01
bigcom246       -2.416510e-38 -2.876894e-01
bigcom248       -2.417035e-38 -4.383657e-01
bigcom249       -2.413885e-38 -3.333318e-01
bigcom250       -2.418614e-38 -1.850439e-01
bigcom254       -2.412312e-38 -1.893499e-01
bigcom266       -2.413360e-38 -4.838079e-01
bigcom269        0.000000e+00  0.000000e+00
bigcom272       -2.412312e-38 -2.946022e-01
bigcom274       -2.425477e-38 -1.709971e-01
bigcom281       -2.414409e-38 -2.393990e-01
bigcom291       -2.414409e-38 -2.674958e-01
bigcom292       -2.412312e-38 -2.811849e-01
bigcom295       -2.414934e-38 -3.880114e-01
bigcom299       -2.412836e-38 -4.357622e-01
bigcom301       -2.415984e-38 -2.086029e-01
bigcom306       -2.412312e-38 -1.673634e-01
bigcom309       -2.412312e-38 -4.351870e-01
bigcom314       -2.413885e-38 -3.647853e-01
bigcom321       -2.412312e-38 -5.033040e-01
bigcom341       -2.412836e-38 -3.865004e-01
bigcom350       -2.412836e-38 -4.555734e-01
bigcom353       -2.412836e-38 -2.706385e-01
bigcom359       -2.412312e-38 -5.222352e-01
bigcom363       -2.412312e-38 -3.475824e-01
bigcom365       -2.413360e-38 -4.879700e-01
bigcom385        4.811415e-37  1.748220e+00
bigcom386       -2.413360e-38 -1.868079e-01
bigcom408       -2.413360e-38 -3.768502e-01
bigcom412        9.864113e-37  2.910152e+00
bigcom480       -2.412312e-38 -2.134733e-01
spin_vertex      1.766045e-38 -1.001603e-01
membership_s1    2.496206e-38  8.049547e-02
membership_s3   -2.412312e-38 -4.669810e-01
membership_s4   -2.271376e-38 -1.437292e-01
membership_s5   -7.967307e-39 -1.484625e-02
membership_s6   -1.662257e-38 -5.142103e-02
membership_s7   -1.369729e-38  4.719101e-02
membership_s8   -2.412836e-38 -3.221047e-01
membership_s9   -2.413360e-38 -5.204882e-01
membership_s11  -2.412836e-38 -4.808297e-01
membership_s12  -2.414934e-38 -2.841697e-01
membership_s14  -2.413885e-38 -4.624046e-01
membership_s15   1.646485e-38  3.767594e-01
membership_s16  -2.414409e-38 -2.201382e-01
membership_s17  -2.412312e-38 -4.456311e-01
membership_s18  -2.433978e-38 -2.451030e-01
membership_s20  -2.412312e-38 -2.979484e-01
membership_s21  -2.431847e-38 -6.252395e-01
membership_s22  -2.417561e-38 -2.718849e-01
membership_s24  -2.419667e-38 -2.421415e-01
membership_s25   3.543056e-38  7.229273e-01
membership_s26   0.000000e+00  0.000000e+00
membership_s27  -1.279042e-38  2.065642e-02
membership_s28  -2.413360e-38 -4.067955e-01
membership_s30   3.638493e-38  1.498323e-01
membership_s31  -2.045218e-38 -2.446373e-01
membership_s32   5.330118e-38  4.720711e-01
membership_s33  -2.412312e-38 -2.613996e-01
membership_s36  -2.646745e-38 -1.659102e-01
membership_s37  -2.423890e-38 -2.105493e-01
V1               7.238065e-38  3.119015e-01
V2              -5.269373e-38 -5.141880e-01
pdi             -2.107907e-35 -3.664989e+02
adhesion        -1.985354e-41 -5.807488e-05
cohesion         3.966068e-41  1.128746e-04
inner            4.838056e-43  4.629783e-06
outer           -2.268399e-41 -7.326275e-05
ioratio         -1.445463e-37 -5.442825e-01
comsize          8.075447e-41  4.338505e-04
[1] "Dataset: med_targets Model GBM, run: 3 of 10 2015-06-22 18:25:40"
Iter   TrainDeviance   ValidDeviance   StepSize   Improve
     1        0.2168            -nan     0.0100    0.0004
     2        0.2133            -nan     0.0100    0.0006
     3        0.2107            -nan     0.0100    0.0002
     4        0.2083            -nan     0.0100    0.0001
     5        0.2059            -nan     0.0100    0.0004
     6        0.2036            -nan     0.0100    0.0001
     7        0.2014            -nan     0.0100    0.0001
     8        0.1995            -nan     0.0100    0.0001
     9        0.1979            -nan     0.0100    0.0001
    10        0.1957            -nan     0.0100    0.0002
    20        0.1815            -nan     0.0100    0.0000
    40        0.1636            -nan     0.0100   -0.0000
    60        0.1509            -nan     0.0100   -0.0000
    80        0.1416            -nan     0.0100    0.0000
   100        0.1328            -nan     0.0100    0.0000
   120        0.1256            -nan     0.0100    0.0000
   140        0.1187            -nan     0.0100   -0.0000
   160        0.1125            -nan     0.0100   -0.0000
   180        0.1071            -nan     0.0100   -0.0000
   194        0.1041            -nan     0.0100   -0.0000

[1] "GBM variable coefficients"
                            var     rel.inf
comsize                 comsize 4.515734740
ratio5                   ratio5 3.973500303
V2                           V2 2.621062474
bet                         bet 2.539976864
outer                     outer 2.390796683
bigcom46               bigcom46 2.245427993
inner                     inner 1.905775486
cohesion               cohesion 1.824243618
walktrap_vertex walktrap_vertex 1.717415497
adhesion               adhesion 1.708255290
orbit24                 orbit24 1.690071217
graph4                   graph4 1.638279286
trans                     trans 1.622740417
V1                           V1 1.434011205
spin_vertex         spin_vertex 1.422118430
bigcom28               bigcom28 1.393372418
graph1                   graph1 1.348745796
orbit56                 orbit56 1.338870476
orbit18                 orbit18 1.244925650
fourth                   fourth 1.242237029
bigcom52               bigcom52 1.242172687
bigcom30               bigcom30 1.218869575
graph25                 graph25 1.163610520
graph19                 graph19 1.127285672
orbit62                 orbit62 1.101943948
orbit45                 orbit45 1.101889435
orbit27                 orbit27 1.079327993
ioratio                 ioratio 1.039275786
pagerank               pagerank 1.016216060
ratio4                   ratio4 1.011803455
graph20                 graph20 0.999145927
graph5                   graph5 0.983658796
membership_s32   membership_s32 0.958132225
third                     third 0.954476237
orbit39                 orbit39 0.952652041
constraint           constraint 0.944515267
orbit50                 orbit50 0.928225047
orbit49                 orbit49 0.898488253
orbit64                 orbit64 0.893594974
orbit30                 orbit30 0.892633193
ratio2                   ratio2 0.876290340
orbit32                 orbit32 0.857211269
orbit51                 orbit51 0.843926105
orbit28                 orbit28 0.824410946
graph11                 graph11 0.823549260
orbit61                 orbit61 0.811650006
graph23                 graph23 0.807487005
orbit63                 orbit63 0.732100384
graph7                   graph7 0.718846446
graph2                   graph2 0.708774073
knn                         knn 0.704581841
graph10                 graph10 0.699411760
orbit20                 orbit20 0.699324483
orbit38                 orbit38 0.690167521
graph21                 graph21 0.681620283
selfinter             selfinter 0.665703208
graph15                 graph15 0.658922263
graph22                 graph22 0.656214940
graph18                 graph18 0.639227194
orbit57                 orbit57 0.635125951
graph12                 graph12 0.632902368
graph17                 graph17 0.632900999
bigcom11               bigcom11 0.632760409
orbit52                 orbit52 0.625241652
graph26                 graph26 0.624401178
graph6                   graph6 0.614271773
orbit36                 orbit36 0.612216047
orbit65                 orbit65 0.608752353
ratio1                   ratio1 0.584577547
ecc                         ecc 0.579470352
graph3                   graph3 0.567823385
graph14                 graph14 0.518950759
orbit44                 orbit44 0.492559690
upto_sixth           upto_sixth 0.467714956
graph27                 graph27 0.464924468
sixth                     sixth 0.426687014
orbit5                   orbit5 0.397188922
orbit47                 orbit47 0.396293816
orbit40                 orbit40 0.387546887
orbit31                 orbit31 0.386940512
membership_s1     membership_s1 0.375756033
bigcom3                 bigcom3 0.375312220
orbit46                 orbit46 0.374830842
orbit21                 orbit21 0.359947591
orbit48                 orbit48 0.359889370
graph16                 graph16 0.357520107
upto_fifth           upto_fifth 0.352176451
orbit2                   orbit2 0.350689331
orbit55                 orbit55 0.350619726
orbit35                 orbit35 0.345259179
orbit70                 orbit70 0.331709771
graph0                   graph0 0.325960377
orbit19                 orbit19 0.305261326
graph28                 graph28 0.302513632
orbit11                 orbit11 0.294649066
orbit60                 orbit60 0.294007634
graph29                 graph29 0.293538659
graph13                 graph13 0.286344087
orbit66                 orbit66 0.286126461
coreness               coreness 0.284806790
bigcom6                 bigcom6 0.281923837
ratio6                   ratio6 0.279766536
orbit15                 orbit15 0.275751938
orbit68                 orbit68 0.270706128
orbit53                 orbit53 0.269027102
bigcom181             bigcom181 0.268633331
orbit17                 orbit17 0.259068058
bigcom38               bigcom38 0.248292693
graph8                   graph8 0.224550734
orbit25                 orbit25 0.222585927
orbit23                 orbit23 0.222559052
orbit33                 orbit33 0.217280723
upto_fourth         upto_fourth 0.213318930
orbit4                   orbit4 0.213169498
orbit41                 orbit41 0.212939767
fifth                     fifth 0.211019510
ratio3                   ratio3 0.207197385
graph9                   graph9 0.203280721
orbit71                 orbit71 0.198688885
orbit69                 orbit69 0.196171465
orbit42                 orbit42 0.192669298
orbit58                 orbit58 0.192665429
orbit67                 orbit67 0.188368446
orbit37                 orbit37 0.187494789
graph24                 graph24 0.184091139
orbit26                 orbit26 0.176523072
orbit10                 orbit10 0.167216119
orbit7                   orbit7 0.153440664
orbit13                 orbit13 0.152144749
upto_second         upto_second 0.148987005
close                     close 0.124132844
orbit54                 orbit54 0.119031118
orbit9                   orbit9 0.114031051
membership_s30   membership_s30 0.101938630
orbit1                   orbit1 0.091647793
orbit29                 orbit29 0.085616595
membership_s5     membership_s5 0.068848974
bigcom32               bigcom32 0.068380688
orbit59                 orbit59 0.067086395
upto_third           upto_third 0.059630152
bigcom147             bigcom147 0.051241284
membership_s27   membership_s27 0.043607716
AP                           AP 0.040637201
orbit6                   orbit6 0.033412517
pdi                         pdi 0.033128410
bigcom22               bigcom22 0.029875319
membership_s15   membership_s15 0.029722184
second                   second 0.027138109
orbit12                 orbit12 0.022422957
hubscore               hubscore 0.017540656
bigcom92               bigcom92 0.005376310
bigcom75               bigcom75 0.004953188
orbit0                   orbit0 0.000000000
orbit3                   orbit3 0.000000000
orbit8                   orbit8 0.000000000
orbit14                 orbit14 0.000000000
orbit16                 orbit16 0.000000000
orbit22                 orbit22 0.000000000
orbit34                 orbit34 0.000000000
orbit43                 orbit43 0.000000000
orbit72                 orbit72 0.000000000
eccrad                   eccrad 0.000000000
evcent                   evcent 0.000000000
first                     first 0.000000000
bigcom1                 bigcom1 0.000000000
bigcom2                 bigcom2 0.000000000
bigcom4                 bigcom4 0.000000000
bigcom8                 bigcom8 0.000000000
bigcom9                 bigcom9 0.000000000
bigcom13               bigcom13 0.000000000
bigcom15               bigcom15 0.000000000
bigcom16               bigcom16 0.000000000
bigcom21               bigcom21 0.000000000
bigcom24               bigcom24 0.000000000
bigcom26               bigcom26 0.000000000
bigcom31               bigcom31 0.000000000
bigcom33               bigcom33 0.000000000
bigcom34               bigcom34 0.000000000
bigcom36               bigcom36 0.000000000
bigcom37               bigcom37 0.000000000
bigcom39               bigcom39 0.000000000
bigcom40               bigcom40 0.000000000
bigcom43               bigcom43 0.000000000
bigcom44               bigcom44 0.000000000
bigcom47               bigcom47 0.000000000
bigcom49               bigcom49 0.000000000
bigcom50               bigcom50 0.000000000
bigcom51               bigcom51 0.000000000
bigcom54               bigcom54 0.000000000
bigcom56               bigcom56 0.000000000
bigcom62               bigcom62 0.000000000
bigcom66               bigcom66 0.000000000
bigcom68               bigcom68 0.000000000
bigcom69               bigcom69 0.000000000
bigcom71               bigcom71 0.000000000
bigcom72               bigcom72 0.000000000
bigcom73               bigcom73 0.000000000
bigcom74               bigcom74 0.000000000
bigcom76               bigcom76 0.000000000
bigcom77               bigcom77 0.000000000
bigcom79               bigcom79 0.000000000
bigcom80               bigcom80 0.000000000
bigcom82               bigcom82 0.000000000
bigcom83               bigcom83 0.000000000
bigcom84               bigcom84 0.000000000
bigcom85               bigcom85 0.000000000
bigcom87               bigcom87 0.000000000
bigcom89               bigcom89 0.000000000
bigcom91               bigcom91 0.000000000
bigcom93               bigcom93 0.000000000
bigcom96               bigcom96 0.000000000
bigcom97               bigcom97 0.000000000
bigcom98               bigcom98 0.000000000
bigcom99               bigcom99 0.000000000
bigcom101             bigcom101 0.000000000
bigcom104             bigcom104 0.000000000
bigcom106             bigcom106 0.000000000
bigcom109             bigcom109 0.000000000
bigcom113             bigcom113 0.000000000
bigcom116             bigcom116 0.000000000
bigcom120             bigcom120 0.000000000
bigcom123             bigcom123 0.000000000
bigcom126             bigcom126 0.000000000
bigcom127             bigcom127 0.000000000
bigcom137             bigcom137 0.000000000
bigcom139             bigcom139 0.000000000
bigcom140             bigcom140 0.000000000
bigcom143             bigcom143 0.000000000
bigcom145             bigcom145 0.000000000
bigcom146             bigcom146 0.000000000
bigcom149             bigcom149 0.000000000
bigcom153             bigcom153 0.000000000
bigcom154             bigcom154 0.000000000
bigcom156             bigcom156 0.000000000
bigcom157             bigcom157 0.000000000
bigcom158             bigcom158 0.000000000
bigcom160             bigcom160 0.000000000
bigcom161             bigcom161 0.000000000
bigcom162             bigcom162 0.000000000
bigcom164             bigcom164 0.000000000
bigcom166             bigcom166 0.000000000
bigcom167             bigcom167 0.000000000
bigcom171             bigcom171 0.000000000
bigcom173             bigcom173 0.000000000
bigcom175             bigcom175 0.000000000
bigcom176             bigcom176 0.000000000
bigcom177             bigcom177 0.000000000
bigcom178             bigcom178 0.000000000
bigcom180             bigcom180 0.000000000
bigcom184             bigcom184 0.000000000
bigcom186             bigcom186 0.000000000
bigcom187             bigcom187 0.000000000
bigcom189             bigcom189 0.000000000
bigcom194             bigcom194 0.000000000
bigcom195             bigcom195 0.000000000
bigcom196             bigcom196 0.000000000
bigcom204             bigcom204 0.000000000
bigcom205             bigcom205 0.000000000
bigcom212             bigcom212 0.000000000
bigcom214             bigcom214 0.000000000
bigcom222             bigcom222 0.000000000
bigcom223             bigcom223 0.000000000
bigcom226             bigcom226 0.000000000
bigcom227             bigcom227 0.000000000
bigcom229             bigcom229 0.000000000
bigcom233             bigcom233 0.000000000
bigcom236             bigcom236 0.000000000
bigcom237             bigcom237 0.000000000
bigcom246             bigcom246 0.000000000
bigcom248             bigcom248 0.000000000
bigcom249             bigcom249 0.000000000
bigcom250             bigcom250 0.000000000
bigcom254             bigcom254 0.000000000
bigcom266             bigcom266 0.000000000
bigcom269             bigcom269 0.000000000
bigcom272             bigcom272 0.000000000
bigcom274             bigcom274 0.000000000
bigcom281             bigcom281 0.000000000
bigcom291             bigcom291 0.000000000
bigcom292             bigcom292 0.000000000
bigcom295             bigcom295 0.000000000
bigcom299             bigcom299 0.000000000
bigcom301             bigcom301 0.000000000
bigcom306             bigcom306 0.000000000
bigcom309             bigcom309 0.000000000
bigcom314             bigcom314 0.000000000
bigcom321             bigcom321 0.000000000
bigcom341             bigcom341 0.000000000
bigcom350             bigcom350 0.000000000
bigcom353             bigcom353 0.000000000
bigcom359             bigcom359 0.000000000
bigcom363             bigcom363 0.000000000
bigcom365             bigcom365 0.000000000
bigcom385             bigcom385 0.000000000
bigcom386             bigcom386 0.000000000
bigcom408             bigcom408 0.000000000
bigcom412             bigcom412 0.000000000
bigcom480             bigcom480 0.000000000
membership_s3     membership_s3 0.000000000
membership_s4     membership_s4 0.000000000
membership_s6     membership_s6 0.000000000
membership_s7     membership_s7 0.000000000
membership_s8     membership_s8 0.000000000
membership_s9     membership_s9 0.000000000
membership_s11   membership_s11 0.000000000
membership_s12   membership_s12 0.000000000
membership_s14   membership_s14 0.000000000
membership_s16   membership_s16 0.000000000
membership_s17   membership_s17 0.000000000
membership_s18   membership_s18 0.000000000
membership_s20   membership_s20 0.000000000
membership_s21   membership_s21 0.000000000
membership_s22   membership_s22 0.000000000
membership_s24   membership_s24 0.000000000
membership_s25   membership_s25 0.000000000
membership_s26   membership_s26 0.000000000
membership_s28   membership_s28 0.000000000
membership_s31   membership_s31 0.000000000
membership_s33   membership_s33 0.000000000
membership_s36   membership_s36 0.000000000
membership_s37   membership_s37 0.000000000
[1] "Dataset: med_targets Model RF, run: 3 of 10 2015-06-22 18:26:59"
     |      Out-of-bag   |
Tree |      MSE  %Var(y) |
   1 |  0.04314   190.07 |
   2 |  0.04025   177.35 |
   3 |  0.03895   171.62 |
   4 |  0.03773   166.22 |
   5 |   0.0354   155.98 |
   6 |  0.03303   145.53 |
   7 |  0.03121   137.53 |
   8 |  0.03019   133.01 |
   9 |  0.03071   135.31 |
  10 |  0.02982   131.37 |
  11 |   0.0293   129.09 |
  12 |  0.02844   125.32 |
  13 |  0.02814   123.98 |
  14 |  0.02751   121.21 |
  15 |  0.02718   119.75 |
  16 |  0.02662   117.31 |
  17 |  0.02645   116.53 |
  18 |  0.02632   115.95 |
  19 |  0.02616   115.26 |
  20 |  0.02604   114.74 |
  21 |  0.02604   114.74 |
  22 |  0.02592   114.19 |
  23 |   0.0258   113.68 |
  24 |  0.02576   113.51 |
  25 |  0.02563   112.92 |
  26 |  0.02552   112.44 |
  27 |   0.0255   112.33 |
  28 |  0.02536   111.75 |
  29 |  0.02523   111.18 |
  30 |  0.02515   110.83 |
  31 |  0.02507   110.48 |
  32 |  0.02508   110.51 |
  33 |    0.025   110.13 |
  34 |   0.0249   109.70 |
  35 |  0.02486   109.55 |
  36 |  0.02483   109.38 |
  37 |  0.02482   109.34 |
  38 |  0.02479   109.22 |
  39 |  0.02468   108.73 |
  40 |  0.02469   108.78 |
  41 |   0.0247   108.81 |
  42 |  0.02469   108.77 |
  43 |  0.02469   108.77 |
  44 |  0.02463   108.50 |
  45 |   0.0246   108.37 |
  46 |  0.02459   108.37 |
  47 |  0.02459   108.34 |
  48 |  0.02459   108.35 |
  49 |  0.02452   108.02 |
  50 |  0.02449   107.91 |
  51 |  0.02445   107.71 |
  52 |   0.0245   107.96 |
  53 |  0.02447   107.83 |
  54 |  0.02449   107.89 |
  55 |  0.02451   107.99 |
  56 |  0.02452   108.02 |
  57 |  0.02451   107.98 |
  58 |   0.0245   107.96 |
  59 |   0.0245   107.95 |
  60 |  0.02442   107.58 |
  61 |  0.02443   107.63 |
  62 |  0.02442   107.60 |
  63 |  0.02443   107.64 |
  64 |  0.02444   107.67 |
  65 |  0.02441   107.56 |
  66 |  0.02438   107.43 |
  67 |  0.02434   107.26 |
  68 |  0.02429   107.04 |
  69 |  0.02426   106.89 |
  70 |  0.02429   107.01 |
  71 |  0.02429   107.04 |
  72 |  0.02426   106.89 |
  73 |  0.02424   106.80 |
  74 |  0.02421   106.68 |
  75 |   0.0242   106.62 |
  76 |   0.0242   106.61 |
  77 |  0.02418   106.55 |
  78 |  0.02417   106.49 |
  79 |  0.02415   106.43 |
  80 |  0.02416   106.44 |
  81 |  0.02416   106.47 |
  82 |  0.02414   106.36 |
  83 |  0.02416   106.43 |
  84 |  0.02413   106.32 |
  85 |  0.02413   106.33 |
  86 |  0.02415   106.41 |
  87 |  0.02412   106.28 |
  88 |  0.02413   106.32 |
  89 |  0.02413   106.30 |
  90 |  0.02408   106.11 |
  91 |   0.0241   106.18 |
  92 |  0.02412   106.27 |
  93 |   0.0241   106.17 |
  94 |   0.0241   106.21 |
  95 |   0.0241   106.18 |
  96 |  0.02409   106.15 |
  97 |  0.02408   106.10 |
  98 |  0.02408   106.09 |
  99 |  0.02408   106.11 |
 100 |   0.0241   106.19 |
[1] "Random Forest variable coefficients"
                      %IncMSE IncNodePurity
graph0           1.182648e-04  2.147143e-01
graph1           1.397964e-03  3.144278e-01
graph2           5.081264e-04  3.120270e-01
graph3           1.198095e-03  3.209904e-01
graph4           1.670715e-03  3.422645e-01
graph5           1.115886e-03  4.034916e-01
graph6           7.134277e-04  5.607625e-01
graph7           1.469552e-03  3.196420e-01
graph8           7.853815e-05  1.173240e-01
graph9           5.979635e-04  3.877871e-01
graph10          8.909498e-04  6.440230e-01
graph11          1.290345e-03  5.745566e-01
graph12          7.238909e-04  4.084499e-01
graph13          6.710191e-04  2.741387e-01
graph14          7.629522e-04  5.259486e-01
graph15          7.333878e-04  3.663685e-01
graph16          6.561132e-04  3.576114e-01
graph17          1.090920e-03  4.263203e-01
graph18          7.004214e-04  2.522051e-01
graph19          5.825686e-04  6.445418e-01
graph20          1.682224e-03  8.299948e-01
graph21          7.681775e-04  3.288309e-01
graph22          2.319344e-03  4.101946e-01
graph23          1.628596e-03  7.220438e-01
graph24          1.794391e-03  3.687911e-01
graph25          1.065725e-03  5.861425e-01
graph26          1.705668e-03  4.552012e-01
graph27          8.087874e-04  3.062170e-01
graph28          2.580723e-04  2.648889e-01
graph29          2.742848e-04  1.065107e-01
orbit0           1.687895e-04  2.077437e-01
orbit1           5.609163e-04  2.117969e-01
orbit2           1.283825e-03  4.812890e-01
orbit3           4.831949e-04  2.503237e-01
orbit4           2.824992e-03  3.045577e-01
orbit5           1.114463e-03  4.814077e-01
orbit6           1.327266e-03  5.237871e-01
orbit7           8.844441e-04  5.089625e-01
orbit8           5.225840e-04  5.524967e-01
orbit9           2.779036e-03  3.584204e-01
orbit10          5.266198e-04  3.903202e-01
orbit11          1.687983e-03  4.300470e-01
orbit12          2.422109e-04  2.287156e-01
orbit13          4.993949e-04  3.561173e-01
orbit14          1.081689e-04  2.480109e-01
orbit15          1.111464e-03  2.222782e-01
orbit16          1.145367e-03  4.064277e-01
orbit17          1.228649e-03  3.902072e-01
orbit18          3.122088e-03  1.201319e+00
orbit19          9.679435e-04  5.186465e-01
orbit20          9.823083e-04  4.181950e-01
orbit21          1.063533e-03  5.249636e-01
orbit22          1.319943e-03  7.626509e-01
orbit23          1.234188e-03  4.118502e-01
orbit24          1.532892e-03  8.069584e-01
orbit25          5.665355e-04  3.344937e-01
orbit26          5.743830e-04  3.448515e-01
orbit27          6.579887e-04  5.648944e-01
orbit28          9.364766e-04  5.602506e-01
orbit29          7.908754e-04  3.121035e-01
orbit30          6.787893e-04  4.513507e-01
orbit31          1.633830e-03  5.270388e-01
orbit32          7.291675e-04  5.934163e-01
orbit33          8.389143e-04  3.651366e-01
orbit34          1.134008e-03  3.572982e-01
orbit35          1.625803e-03  5.042054e-01
orbit36          1.074694e-03  7.674200e-01
orbit37          1.528404e-03  3.606960e-01
orbit38          1.131289e-03  5.379977e-01
orbit39          1.133342e-03  7.387196e-01
orbit40          1.013300e-03  4.345735e-01
orbit41          8.327571e-04  4.220135e-01
orbit42          1.563941e-03  4.475317e-01
orbit43          5.654534e-04  1.455014e-01
orbit44          7.963820e-04  5.678956e-01
orbit45          2.162141e-03  9.433341e-01
orbit46          3.546166e-04  2.777360e-01
orbit47          1.675938e-03  5.966361e-01
orbit48          1.705287e-03  4.094605e-01
orbit49          3.525268e-03  7.358421e-01
orbit50          2.279262e-03  5.147863e-01
orbit51          1.287669e-03  4.116906e-01
orbit52          5.864684e-04  4.073660e-01
orbit53          9.599411e-04  4.939708e-01
orbit54          2.569515e-03  4.841091e-01
orbit55          7.224991e-04  4.179096e-01
orbit56          3.142410e-03  9.771255e-01
orbit57          5.329590e-04  4.037098e-01
orbit58          3.523318e-04  2.594440e-01
orbit59          1.374658e-03  5.122768e-01
orbit60          3.483048e-04  3.288300e-01
orbit61          9.916589e-04  5.317151e-01
orbit62          5.984382e-04  5.849223e-01
orbit63          8.722422e-04  4.380393e-01
orbit64          9.755241e-04  7.926270e-01
orbit65          1.810089e-03  5.814650e-01
orbit66          8.348651e-04  1.858253e-01
orbit67          8.114844e-04  2.728427e-01
orbit68          2.740570e-04  3.405554e-01
orbit69          3.845739e-04  2.237816e-01
orbit70          1.341587e-03  4.985826e-01
orbit71          3.186817e-04  3.053119e-01
orbit72          5.739142e-04  2.286719e-01
AP               1.812334e-05  1.078327e-01
bet              1.087222e-03  1.344391e+00
ecc              1.075335e-04  2.621921e-01
eccrad           1.383296e-04  1.515866e-01
close            1.544039e-03  4.438800e-01
constraint       6.574858e-04  5.995507e-01
coreness         9.366990e-04  4.735392e-01
knn              1.126282e-03  5.803352e-01
hubscore         6.982427e-04  3.498888e-01
pagerank         1.068870e-03  9.972067e-01
trans            3.637592e-04  6.612672e-01
evcent           6.088206e-04  2.176814e-01
first            4.325029e-05  1.309175e-01
upto_second      1.419150e-03  4.385374e-01
upto_third       7.470205e-04  3.764727e-01
upto_fourth      9.628244e-04  3.519842e-01
upto_fifth       1.283397e-03  4.592803e-01
upto_sixth       6.903850e-04  5.547929e-01
second           1.030568e-03  3.146728e-01
third            3.841718e-03  9.323578e-01
fourth           8.296014e-04  6.437296e-01
fifth            1.479533e-04  3.233688e-01
sixth            9.689352e-04  4.339988e-01
ratio1           7.907985e-04  4.654710e-01
ratio2           1.868538e-03  6.450491e-01
ratio3           1.273777e-03  5.065960e-01
ratio4           3.074037e-03  1.016752e+00
ratio5           3.810149e-03  3.177903e+00
ratio6           1.407764e-03  4.974272e-01
selfinter        2.584019e-05  2.891329e-01
walktrap_vertex  5.060112e-04  1.227761e+00
bigcom1          0.000000e+00  6.938894e-20
bigcom2          0.000000e+00  1.318390e-18
bigcom3          4.236866e-04  4.607117e-01
bigcom4          5.913661e-06  2.328571e-02
bigcom6         -3.938606e-05  3.531115e-01
bigcom8          0.000000e+00  3.469447e-20
bigcom9          0.000000e+00  4.163336e-19
bigcom11         4.956611e-05  3.900293e-01
bigcom13         0.000000e+00  1.387779e-19
bigcom15         0.000000e+00  6.938894e-20
bigcom16         0.000000e+00  0.000000e+00
bigcom21         0.000000e+00  0.000000e+00
bigcom22         5.983600e-05  7.258311e-02
bigcom24         0.000000e+00  0.000000e+00
bigcom26        -3.776078e-05  1.156487e-01
bigcom28         8.809858e-04  7.610499e-01
bigcom30         4.568071e-04  6.895605e-01
bigcom31         0.000000e+00  0.000000e+00
bigcom32        -1.097105e-05  1.090106e-01
bigcom33         0.000000e+00  0.000000e+00
bigcom34         0.000000e+00  0.000000e+00
bigcom36         0.000000e+00  0.000000e+00
bigcom37         0.000000e+00  0.000000e+00
bigcom38        -2.429582e-05  4.330327e-01
bigcom39         0.000000e+00  2.255141e-18
bigcom40        -5.875441e-06  1.714286e-02
bigcom43         0.000000e+00  2.775558e-19
bigcom44         1.138215e-05  3.749555e-02
bigcom46         7.549166e-05  9.353345e-01
bigcom47         0.000000e+00  0.000000e+00
bigcom49         0.000000e+00  2.289835e-18
bigcom50         0.000000e+00  0.000000e+00
bigcom51         0.000000e+00  0.000000e+00
bigcom52         3.622356e-05  1.034720e+00
bigcom54         0.000000e+00  1.110223e-18
bigcom56         0.000000e+00  6.938894e-20
bigcom62         0.000000e+00  0.000000e+00
bigcom66         0.000000e+00  6.938894e-20
bigcom68         0.000000e+00  0.000000e+00
bigcom69         0.000000e+00  2.775558e-19
bigcom71         0.000000e+00  1.110223e-18
bigcom72         0.000000e+00  0.000000e+00
bigcom73         0.000000e+00  2.775558e-19
bigcom74         0.000000e+00  1.249001e-18
bigcom75        -5.158102e-05  3.160223e-01
bigcom76         0.000000e+00  0.000000e+00
bigcom77         0.000000e+00  6.938894e-20
bigcom79         0.000000e+00  0.000000e+00
bigcom80         0.000000e+00  0.000000e+00
bigcom82         0.000000e+00  0.000000e+00
bigcom83         0.000000e+00  0.000000e+00
bigcom84         0.000000e+00  0.000000e+00
bigcom85         0.000000e+00  0.000000e+00
bigcom87         0.000000e+00  0.000000e+00
bigcom89         0.000000e+00  0.000000e+00
bigcom91         2.278310e-05  3.515516e-01
bigcom92        -9.530521e-05  9.793289e-02
bigcom93         0.000000e+00  0.000000e+00
bigcom96         0.000000e+00  0.000000e+00
bigcom97         0.000000e+00  1.110223e-18
bigcom98         0.000000e+00  0.000000e+00
bigcom99         0.000000e+00  0.000000e+00
bigcom101        0.000000e+00  0.000000e+00
bigcom104        0.000000e+00  0.000000e+00
bigcom106        0.000000e+00  0.000000e+00
bigcom109        0.000000e+00  0.000000e+00
bigcom113        0.000000e+00  0.000000e+00
bigcom116        0.000000e+00  1.387779e-19
bigcom120        0.000000e+00  1.179612e-18
bigcom123        0.000000e+00  2.775558e-19
bigcom126        0.000000e+00  0.000000e+00
bigcom127        0.000000e+00  1.110223e-18
bigcom137        0.000000e+00  0.000000e+00
bigcom139        0.000000e+00  6.938894e-20
bigcom140        0.000000e+00  4.857226e-19
bigcom143        0.000000e+00  0.000000e+00
bigcom145        0.000000e+00  0.000000e+00
bigcom146        0.000000e+00  0.000000e+00
bigcom147       -1.533793e-04  8.996942e-02
bigcom149        0.000000e+00  0.000000e+00
bigcom153        0.000000e+00  0.000000e+00
bigcom154        0.000000e+00  0.000000e+00
bigcom156        0.000000e+00  0.000000e+00
bigcom157        0.000000e+00  0.000000e+00
bigcom158        0.000000e+00  0.000000e+00
bigcom160        0.000000e+00  0.000000e+00
bigcom161        0.000000e+00  1.110223e-18
bigcom162        0.000000e+00  0.000000e+00
bigcom164        0.000000e+00  0.000000e+00
bigcom166        0.000000e+00  0.000000e+00
bigcom167        0.000000e+00  2.081668e-19
bigcom171        0.000000e+00  0.000000e+00
bigcom173        0.000000e+00  0.000000e+00
bigcom175        0.000000e+00  0.000000e+00
bigcom176        0.000000e+00  1.110223e-18
bigcom177        0.000000e+00  0.000000e+00
bigcom178        0.000000e+00  0.000000e+00
bigcom180       -8.959908e-06  7.752989e-01
bigcom181       -8.988444e-05  1.934923e-01
bigcom184        0.000000e+00  0.000000e+00
bigcom186        0.000000e+00  0.000000e+00
bigcom187        0.000000e+00  2.775558e-19
bigcom189        0.000000e+00  1.179612e-18
bigcom194        0.000000e+00  0.000000e+00
bigcom195        0.000000e+00  0.000000e+00
bigcom196        0.000000e+00  3.469447e-20
bigcom204        0.000000e+00  0.000000e+00
bigcom205        0.000000e+00  3.469447e-20
bigcom212        0.000000e+00  0.000000e+00
bigcom214        0.000000e+00  0.000000e+00
bigcom222        0.000000e+00  0.000000e+00
bigcom223        0.000000e+00  2.220446e-18
bigcom226        0.000000e+00  6.938894e-19
bigcom227        0.000000e+00  0.000000e+00
bigcom229        0.000000e+00  1.110223e-18
bigcom233        0.000000e+00  1.110223e-18
bigcom236        0.000000e+00  0.000000e+00
bigcom237        0.000000e+00  0.000000e+00
bigcom246        0.000000e+00  0.000000e+00
bigcom248        0.000000e+00  0.000000e+00
bigcom249        0.000000e+00  0.000000e+00
bigcom250        0.000000e+00  0.000000e+00
bigcom254        0.000000e+00  0.000000e+00
bigcom266        0.000000e+00  0.000000e+00
bigcom269        0.000000e+00  0.000000e+00
bigcom272        0.000000e+00  0.000000e+00
bigcom274        0.000000e+00  1.387779e-19
bigcom281        0.000000e+00  1.110223e-18
bigcom291        0.000000e+00  1.110223e-18
bigcom292        0.000000e+00  0.000000e+00
bigcom295        0.000000e+00  0.000000e+00
bigcom299        0.000000e+00  0.000000e+00
bigcom301        0.000000e+00  0.000000e+00
bigcom306        0.000000e+00  0.000000e+00
bigcom309        0.000000e+00  0.000000e+00
bigcom314        0.000000e+00  0.000000e+00
bigcom321        0.000000e+00  0.000000e+00
bigcom341        0.000000e+00  0.000000e+00
bigcom350        0.000000e+00  0.000000e+00
bigcom353        0.000000e+00  0.000000e+00
bigcom359        0.000000e+00  2.220446e-18
bigcom363        0.000000e+00  0.000000e+00
bigcom365        0.000000e+00  6.938894e-20
bigcom385        1.753743e-05  6.867866e-01
bigcom386        0.000000e+00  3.469447e-20
bigcom408        0.000000e+00  0.000000e+00
bigcom412        1.934584e-04  1.400748e+00
bigcom480        0.000000e+00  0.000000e+00
spin_vertex      3.764977e-04  1.055562e+00
membership_s1    4.872051e-04  2.514838e-01
membership_s3    0.000000e+00  0.000000e+00
membership_s4    0.000000e+00  6.938894e-20
membership_s5    3.385313e-04  1.611601e-01
membership_s6    5.937751e-05  6.030760e-02
membership_s7    1.047518e-04  2.653452e-01
membership_s8    0.000000e+00  0.000000e+00
membership_s9    0.000000e+00  0.000000e+00
membership_s11   0.000000e+00  0.000000e+00
membership_s12   0.000000e+00  1.110223e-18
membership_s14   0.000000e+00  2.081668e-19
membership_s15   2.990084e-05  2.242214e-01
membership_s16   0.000000e+00  0.000000e+00
membership_s17   0.000000e+00  0.000000e+00
membership_s18   0.000000e+00  2.428613e-19
membership_s20   0.000000e+00  0.000000e+00
membership_s21   0.000000e+00  6.245005e-19
membership_s22   0.000000e+00  0.000000e+00
membership_s24   0.000000e+00  0.000000e+00
membership_s25   7.602363e-05  1.244878e-01
membership_s26   0.000000e+00  0.000000e+00
membership_s27   2.308449e-05  5.051242e-02
membership_s28   0.000000e+00  0.000000e+00
membership_s30   3.161086e-06  3.840167e-02
membership_s31   0.000000e+00  2.949030e-19
membership_s32   6.526862e-04  7.304630e-01
membership_s33   0.000000e+00  1.110223e-18
membership_s36   0.000000e+00  2.081668e-19
membership_s37   0.000000e+00  6.938894e-20
V1               2.942168e-03  1.327753e+00
V2               3.078163e-03  2.707893e+00
pdi              1.111336e-04  2.403093e-01
adhesion         2.302555e-02  1.879173e+00
cohesion         2.367260e-02  1.786922e+00
inner            8.930375e-03  1.600406e+00
outer            9.952969e-03  2.082697e+00
ioratio          5.455557e-03  1.154009e+00
comsize          1.614186e-02  3.036519e+00
[1] "Dataset: med_targets Model GLM, run: 3 of 10 2015-06-22 18:28:29"
[1] "glmnet variable coefficients"
                         [,1]          [,2]
(Intercept)     -3.738551e+00 -6.117260e+01
graph0           7.470556e-40  3.619003e-04
graph1          -8.062302e-43 -7.497383e-06
graph2           4.998836e-40  4.282379e-04
graph3           7.054576e-44 -5.492049e-09
graph4          -5.705664e-45 -5.219541e-09
graph5           8.534635e-42 -4.293882e-05
graph6           6.406085e-43  5.146990e-07
graph7           3.373866e-41  8.942495e-06
graph8           1.764917e-40 -7.975344e-04
graph9           1.067779e-45 -3.017043e-09
graph10         -4.845300e-47  3.676605e-10
graph11         -9.752516e-48 -1.632041e-11
graph12          5.375746e-45  1.111118e-08
graph13          3.125277e-44 -8.042580e-09
graph14         -4.470144e-46  2.449048e-09
graph15          8.070305e-43  9.532592e-07
graph16          4.772124e-45 -1.457909e-08
graph17          2.013650e-44 -5.258903e-08
graph18          5.521887e-43 -3.761224e-07
graph19          2.474314e-43  2.789544e-07
graph20          3.785092e-44 -3.522114e-07
graph21          1.134939e-42  1.679763e-06
graph22          5.321996e-43 -8.988083e-06
graph23          1.186499e-42 -1.593567e-06
graph24          2.440416e-42  1.397936e-06
graph25          1.242665e-41  3.243815e-05
graph26          9.951095e-42  8.040382e-06
graph27          6.553427e-41  2.807571e-05
graph28          5.105733e-41  1.028719e-04
graph29          1.140339e-41 -1.045940e-03
orbit0           7.470556e-40  3.814881e-04
orbit1          -1.243829e-42 -7.130907e-06
orbit2           4.190505e-41 -1.019886e-04
orbit3           4.998836e-40  4.445859e-04
orbit4           1.098497e-43 -1.401210e-07
orbit5           1.528325e-43  4.702837e-07
orbit6          -5.709494e-45 -5.224516e-09
orbit7           3.751645e-42 -2.720898e-05
orbit8           8.534635e-42 -4.236360e-05
orbit9           1.640887e-42  4.313052e-06
orbit10          8.490237e-43 -1.468403e-07
orbit11          3.801050e-41  1.255074e-05
orbit12          3.785152e-41  1.866598e-05
orbit13          1.505103e-40 -9.164971e-05
orbit14          1.764917e-40 -7.877518e-04
orbit15          1.828104e-45 -9.481132e-09
orbit16          7.570518e-45  8.058248e-09
orbit17          1.379447e-45 -6.409509e-09
orbit18          9.985195e-46  3.369799e-09
orbit19         -1.422101e-46  1.232978e-10
orbit20         -1.256574e-46  1.904412e-09
orbit21          1.969818e-44  1.962047e-08
orbit22         -9.752539e-48 -1.639589e-11
orbit23          3.685095e-43 -6.550162e-06
orbit24          1.020280e-44  2.550860e-09
orbit25          6.443445e-45  4.523036e-08
orbit26          9.089595e-44  2.951535e-07
orbit27          8.912543e-44  2.303285e-07
orbit28          1.770161e-43  7.691892e-07
orbit29          5.442755e-44 -1.182665e-07
orbit30          3.435572e-43 -6.093154e-07
orbit31         -1.222498e-45  7.206013e-10
orbit32         -3.685699e-46  7.335523e-09
orbit33          3.755808e-42 -1.743309e-05
orbit34          8.070305e-43  1.000308e-06
orbit35          3.530474e-45  9.425015e-08
orbit36          1.934056e-43  2.078992e-07
orbit37          2.494361e-45 -5.902686e-08
orbit38          6.785837e-43  1.898747e-06
orbit39          7.435483e-44  4.530112e-08
orbit40          2.380934e-44 -7.809389e-08
orbit41          2.893567e-43 -2.866151e-06
orbit42          1.547645e-41 -4.217709e-06
orbit43          5.506607e-43 -3.567500e-07
orbit44          1.052534e-40  3.121697e-04
orbit45          5.079825e-43  1.128950e-06
orbit46          6.624141e-43  3.848971e-07
orbit47          3.574695e-42  7.861036e-07
orbit48          6.633484e-43  8.910349e-07
orbit49          2.866306e-44 -1.119761e-07
orbit50          3.566242e-42 -7.301265e-05
orbit51          2.198934e-42  4.625482e-06
orbit52          2.668799e-42  4.332234e-07
orbit53          6.397548e-42  1.550581e-05
orbit54          5.184064e-43 -8.946685e-06
orbit55          6.163804e-41 -2.321726e-04
orbit56          3.371379e-42  9.387776e-06
orbit57          1.130551e-42 -5.127718e-06
orbit58          3.040550e-41 -5.642424e-06
orbit59          3.188003e-42  2.266176e-06
orbit60          8.982158e-42 -1.649190e-07
orbit61          1.288869e-40  6.017596e-04
orbit62          2.746041e-41  2.125158e-05
orbit63          3.991946e-41  1.093275e-04
orbit64          2.585304e-41  1.213414e-04
orbit65          2.609200e-41  4.788692e-05
orbit66          1.341815e-41 -1.174273e-05
orbit67          6.453941e-41  1.577108e-04
orbit68          6.871941e-41  2.586044e-05
orbit69          5.791962e-40  3.064156e-04
orbit70          7.733269e-41  3.203346e-04
orbit71          6.504692e-41 -7.379750e-04
orbit72          1.140339e-41 -1.049343e-03
AP               1.193175e-39 -1.857475e-02
bet              5.019647e-43  6.053498e-06
ecc              1.040589e-38  7.747091e-02
eccrad           6.243532e-38  4.641413e-01
close           -9.566526e-38 -2.889892e-01
constraint      -8.091548e-38 -4.710243e-01
coreness         9.739665e-40 -4.644362e-03
knn             -6.541110e-41 -3.411381e-04
hubscore         3.051104e-37  2.951218e-01
pagerank        -3.491780e-37 -3.226141e+00
trans            1.602666e-38  8.828818e-02
evcent           2.929279e-37  2.129412e-01
first            7.470556e-40  3.751071e-04
upto_second     -3.192017e-42 -5.365312e-06
upto_third      -8.546181e-43 -5.185603e-06
upto_fourth     -6.567762e-42 -6.329524e-05
upto_fifth      -7.055377e-41  1.845001e-04
upto_sixth      -1.013586e-39  3.823852e-03
second          -3.254879e-42 -5.461280e-06
third           -5.240045e-43 -8.272765e-06
fourth           7.891169e-43  3.109079e-06
fifth            7.153978e-42  7.452002e-05
sixth            7.300258e-41 -1.742009e-04
ratio1          -7.671006e-41 -3.218728e-04
ratio2           1.615994e-40  4.663868e-04
ratio3           3.358216e-39  1.951635e-02
ratio4           3.786264e-38 -1.050721e-01
ratio5           1.992341e-37  2.378747e+00
ratio6           1.803872e-40 -3.505875e-03
selfinter        1.822187e-38  1.501144e-01
walktrap_vertex -1.096162e-38  1.351151e-02
bigcom1         -2.709660e-38 -2.326611e-01
bigcom2         -2.349578e-38 -2.905079e-01
bigcom3          4.379260e-38  3.380074e-01
bigcom4         -8.804835e-39  8.997959e-03
bigcom6          1.787420e-37  1.235443e+00
bigcom8         -2.419940e-38 -3.197860e-01
bigcom9         -2.358212e-38 -2.085771e-01
bigcom11         1.452547e-37  8.439959e-01
bigcom13        -2.353126e-38 -2.938203e-01
bigcom15        -2.354141e-38 -2.009702e-01
bigcom16        -2.350084e-38 -2.147526e-01
bigcom21        -2.364858e-38 -3.785229e-01
bigcom22         1.814059e-38  1.603688e-01
bigcom24        -2.348566e-38 -2.277148e-01
bigcom26         1.150412e-38  9.061843e-02
bigcom28         8.169642e-38  4.490476e-01
bigcom30         1.180404e-37  6.126628e-01
bigcom31        -2.348061e-38 -1.953856e-01
bigcom32         1.210119e-37  7.125549e-01
bigcom33        -2.347556e-38 -3.889008e-01
bigcom34         0.000000e+00  0.000000e+00
bigcom36        -2.349578e-38 -3.046052e-01
bigcom37        -2.347556e-38 -2.927264e-01
bigcom38         3.134321e-37  2.056126e+00
bigcom39        -2.356684e-38 -3.026811e-01
bigcom40        -2.026736e-38 -1.060647e-01
bigcom43        -2.350084e-38 -2.746939e-01
bigcom44        -1.261752e-38  2.231793e-01
bigcom46         3.140406e-37  1.306251e+00
bigcom47        -2.351604e-38 -4.353717e-01
bigcom49        -2.350084e-38 -2.360348e-01
bigcom50        -2.347556e-38 -4.406308e-01
bigcom51        -2.347556e-38 -3.870179e-01
bigcom52         4.819948e-37  1.683170e+00
bigcom54        -2.347556e-38 -1.790297e-01
bigcom56        -2.354141e-38 -3.997467e-01
bigcom62        -2.348566e-38 -3.472290e-01
bigcom66        -2.347556e-38 -2.922894e-01
bigcom68        -2.348566e-38 -2.367160e-01
bigcom69        -2.350591e-38 -4.003639e-01
bigcom71        -2.347556e-38 -1.544999e-01
bigcom72        -2.347556e-38 -1.446356e-01
bigcom73        -2.355158e-38 -4.436625e-01
bigcom74        -2.352111e-38 -3.565600e-01
bigcom75         3.134321e-37  1.229525e+00
bigcom76        -2.349578e-38 -2.454990e-01
bigcom77        -2.350591e-38 -4.289939e-01
bigcom79        -2.348061e-38 -4.546200e-01
bigcom80        -2.350084e-38 -5.757661e-01
bigcom82        -2.348566e-38 -3.313175e-01
bigcom83        -2.348061e-38 -1.303266e-01
bigcom84        -2.350084e-38 -4.018147e-01
bigcom85        -2.347556e-38 -2.458508e-01
bigcom87        -2.350084e-38 -3.790883e-01
bigcom89        -2.347556e-38 -2.584689e-01
bigcom91         8.893515e-38  6.209469e-01
bigcom92         2.715138e-38  6.103201e-01
bigcom93        -2.347556e-38 -7.373762e-02
bigcom96        -2.348061e-38 -3.792034e-01
bigcom97        -2.350084e-38 -4.197041e-01
bigcom98        -2.347556e-38 -4.618504e-01
bigcom99         0.000000e+00  0.000000e+00
bigcom101       -2.353126e-38 -2.450101e-01
bigcom104       -2.348061e-38 -3.711060e-01
bigcom106       -2.348061e-38 -6.088190e-01
bigcom109       -2.348061e-38 -2.200085e-01
bigcom113       -2.348061e-38 -4.995973e-01
bigcom116       -2.362298e-38 -4.190786e-01
bigcom120       -2.348566e-38 -4.964044e-01
bigcom123       -2.348061e-38 -2.975097e-01
bigcom126       -2.347556e-38 -1.878088e-01
bigcom127       -2.350084e-38 -2.810395e-01
bigcom137       -2.350084e-38 -4.147959e-01
bigcom139       -2.348566e-38 -3.249917e-01
bigcom140       -2.348566e-38 -4.255659e-01
bigcom143       -2.347556e-38 -5.730775e-01
bigcom145       -2.348566e-38 -2.531426e-01
bigcom146       -2.348566e-38 -3.870344e-01
bigcom147        4.401160e-38  6.572435e-01
bigcom149       -2.349072e-38 -2.558498e-01
bigcom153       -2.351097e-38 -3.421341e-01
bigcom154       -2.347556e-38 -1.311081e-01
bigcom156       -2.349578e-38 -4.253575e-01
bigcom157       -2.353126e-38 -6.064421e-01
bigcom158       -2.347556e-38 -1.351970e-01
bigcom160       -2.347556e-38 -4.121516e-01
bigcom161       -2.348566e-38 -3.148859e-01
bigcom162       -2.348061e-38 -3.075550e-01
bigcom164       -2.347556e-38 -3.102696e-01
bigcom166       -2.350084e-38 -2.869774e-01
bigcom167       -2.352111e-38 -5.006654e-01
bigcom171       -2.352111e-38 -4.343431e-01
bigcom173       -2.348061e-38 -4.233577e-01
bigcom175       -2.348061e-38 -1.700794e-01
bigcom176       -2.347556e-38 -2.535968e-01
bigcom177       -2.348061e-38 -2.511908e-01
bigcom178       -2.348061e-38 -4.252604e-01
bigcom180        4.817873e-37  2.276405e+00
bigcom181        8.893515e-38  1.006781e+00
bigcom184       -2.348566e-38 -3.813577e-01
bigcom186       -2.348061e-38 -5.560752e-01
bigcom187       -2.348061e-38 -5.951828e-01
bigcom189       -2.349578e-38 -1.091336e-01
bigcom194       -2.348566e-38 -2.974980e-01
bigcom195       -2.347556e-38 -2.613393e-01
bigcom196       -2.348061e-38 -5.900305e-01
bigcom204        0.000000e+00  0.000000e+00
bigcom205       -2.348061e-38 -3.924836e-01
bigcom212       -2.347556e-38 -2.534096e-01
bigcom214       -2.347556e-38 -2.899827e-01
bigcom222       -2.348061e-38 -2.188397e-01
bigcom223       -2.349072e-38 -4.015992e-01
bigcom226       -2.348566e-38 -2.173399e-01
bigcom227       -2.348566e-38 -2.658361e-01
bigcom229       -2.347556e-38 -1.978591e-01
bigcom233       -2.348566e-38 -4.513404e-01
bigcom236       -2.347556e-38 -1.295733e-01
bigcom237       -2.348566e-38 -3.456827e-01
bigcom246       -2.351097e-38 -2.781685e-01
bigcom248       -2.352111e-38 -3.976709e-01
bigcom249       -2.348566e-38 -3.486207e-01
bigcom250       -2.353633e-38 -1.770162e-01
bigcom254       -2.348061e-38 -1.943559e-01
bigcom266       -2.348566e-38 -4.401119e-01
bigcom269        0.000000e+00  0.000000e+00
bigcom272       -2.347556e-38 -3.439726e-01
bigcom274       -2.360253e-38 -1.772969e-01
bigcom281       -2.349578e-38 -2.327665e-01
bigcom291       -2.349072e-38 -2.630390e-01
bigcom292       -2.347556e-38 -4.981760e-01
bigcom295       -2.349578e-38 -4.137005e-01
bigcom299       -2.348061e-38 -4.057587e-01
bigcom301       -2.351097e-38 -2.025573e-01
bigcom306        0.000000e+00  0.000000e+00
bigcom309       -2.347556e-38 -4.670599e-01
bigcom314       -2.348566e-38 -4.134303e-01
bigcom321       -2.347556e-38 -4.164412e-01
bigcom341       -2.348061e-38 -3.751941e-01
bigcom350       -2.348566e-38 -3.757060e-01
bigcom353       -2.348061e-38 -2.538274e-01
bigcom359       -2.348061e-38 -4.051353e-01
bigcom363       -2.347556e-38 -3.596016e-01
bigcom365       -2.349072e-38 -5.206501e-01
bigcom385        4.817873e-37  1.855967e+00
bigcom386       -2.348566e-38 -1.995258e-01
bigcom408       -2.348061e-38 -4.918754e-01
bigcom412        9.870552e-37  3.027394e+00
bigcom480       -2.347556e-38 -2.355177e-01
spin_vertex      2.366457e-38  1.892862e-02
membership_s1    2.790719e-38  1.378941e-01
membership_s3   -2.347556e-38 -6.063078e-01
membership_s4   -2.069453e-38 -1.311852e-01
membership_s5   -7.063310e-39 -9.021798e-03
membership_s6   -1.595284e-38  4.743102e-03
membership_s7   -1.271424e-38  6.000664e-02
membership_s8   -2.347556e-38 -2.926706e-01
membership_s9   -2.348566e-38 -6.028327e-01
membership_s11  -2.348061e-38 -4.674555e-01
membership_s12  -2.349072e-38 -2.679488e-01
membership_s14  -2.349072e-38 -4.387789e-01
membership_s15   1.632037e-38  3.858202e-01
membership_s16  -2.349578e-38 -2.232329e-01
membership_s17  -2.347556e-38 -4.806993e-01
membership_s18  -2.368452e-38 -2.285948e-01
membership_s20  -2.347556e-38 -3.057039e-01
membership_s21  -2.363321e-38 -6.653718e-01
membership_s22  -2.353126e-38 -2.690447e-01
membership_s24  -2.354141e-38 -2.494934e-01
membership_s25   3.979781e-38  7.837972e-01
membership_s26   0.000000e+00  0.000000e+00
membership_s27  -1.266228e-38  4.842802e-03
membership_s28  -2.348566e-38 -4.051006e-01
membership_s30   3.185535e-38  1.061697e-01
membership_s31  -1.485432e-38 -2.137704e-01
membership_s32   4.357879e-38  3.833321e-01
membership_s33  -2.347556e-38 -2.883324e-01
membership_s36  -2.559838e-38 -1.619262e-01
membership_s37  -2.359232e-38 -2.221538e-01
V1               7.027058e-38  2.883674e-01
V2              -4.589585e-38 -6.796684e-01
pdi             -1.680427e-36 -3.840847e+02
adhesion        -1.888827e-41 -5.899643e-05
cohesion         3.771778e-41  1.143149e-04
inner            5.758177e-43  6.501500e-06
outer           -2.084852e-41 -7.150276e-05
ioratio         -1.411424e-37 -6.186064e-01
comsize          7.555998e-41  4.140583e-04
[1] "Dataset: med_targets Model GBM, run: 4 of 10 2015-06-22 18:29:21"
Iter   TrainDeviance   ValidDeviance   StepSize   Improve
     1        0.2265            -nan     0.0100    0.0005
     2        0.2232            -nan     0.0100    0.0003
     3        0.2206            -nan     0.0100    0.0004
     4        0.2176            -nan     0.0100    0.0001
     5        0.2145            -nan     0.0100    0.0005
     6        0.2125            -nan     0.0100    0.0001
     7        0.2106            -nan     0.0100    0.0003
     8        0.2086            -nan     0.0100    0.0003
     9        0.2066            -nan     0.0100    0.0004
    10        0.2050            -nan     0.0100    0.0001
    20        0.1902            -nan     0.0100    0.0001
    40        0.1720            -nan     0.0100    0.0001
    60        0.1590            -nan     0.0100   -0.0000
    80        0.1494            -nan     0.0100   -0.0001
   100        0.1407            -nan     0.0100    0.0001
   120        0.1334            -nan     0.0100    0.0000
   140        0.1260            -nan     0.0100    0.0001
   160        0.1202            -nan     0.0100   -0.0000
   180        0.1151            -nan     0.0100   -0.0000
   194        0.1119            -nan     0.0100   -0.0000

[1] "GBM variable coefficients"
                            var     rel.inf
comsize                 comsize 4.687218465
V2                           V2 3.514914961
ratio5                   ratio5 3.282742633
outer                     outer 2.576315914
cohesion               cohesion 2.215045313
V1                           V1 2.047627657
orbit56                 orbit56 2.041882935
bigcom46               bigcom46 1.797777597
walktrap_vertex walktrap_vertex 1.792669801
membership_s32   membership_s32 1.744323092
bet                         bet 1.689388345
pagerank               pagerank 1.663576103
adhesion               adhesion 1.652276819
bigcom28               bigcom28 1.634198286
spin_vertex         spin_vertex 1.617309973
trans                     trans 1.560893946
orbit24                 orbit24 1.481264767
graph1                   graph1 1.460165688
bigcom30               bigcom30 1.444685193
ratio4                   ratio4 1.441437000
knn                         knn 1.407055812
orbit65                 orbit65 1.300734485
graph19                 graph19 1.247277291
orbit50                 orbit50 1.233553939
graph12                 graph12 1.229603090
graph25                 graph25 1.198473550
graph4                   graph4 1.158287672
orbit44                 orbit44 1.139049952
orbit18                 orbit18 1.131886794
ratio1                   ratio1 1.119884448
ioratio                 ioratio 1.113934255
orbit63                 orbit63 1.092996398
inner                     inner 1.092156804
third                     third 0.950322944
orbit62                 orbit62 0.916723270
orbit33                 orbit33 0.915391583
fourth                   fourth 0.896649442
orbit51                 orbit51 0.881666609
orbit45                 orbit45 0.870984515
graph20                 graph20 0.867212263
graph7                   graph7 0.834873170
graph5                   graph5 0.834749922
orbit64                 orbit64 0.817252615
ratio2                   ratio2 0.801929371
orbit36                 orbit36 0.777711527
fifth                     fifth 0.733613677
graph26                 graph26 0.728983949
graph23                 graph23 0.727479630
graph22                 graph22 0.724907140
graph2                   graph2 0.707285950
constraint           constraint 0.690940803
graph0                   graph0 0.684913150
graph11                 graph11 0.646253590
orbit39                 orbit39 0.625146033
orbit32                 orbit32 0.609019171
bigcom11               bigcom11 0.597559071
graph6                   graph6 0.592321853
orbit28                 orbit28 0.585017824
graph21                 graph21 0.584107675
graph10                 graph10 0.579449852
orbit21                 orbit21 0.542746618
upto_fifth           upto_fifth 0.527527010
orbit46                 orbit46 0.509091972
orbit38                 orbit38 0.506378378
graph8                   graph8 0.495610999
orbit47                 orbit47 0.493012179
orbit58                 orbit58 0.491490461
orbit61                 orbit61 0.489853958
orbit55                 orbit55 0.477432972
graph13                 graph13 0.470482836
orbit52                 orbit52 0.469371238
orbit5                   orbit5 0.451193780
graph24                 graph24 0.428666123
graph18                 graph18 0.425176282
orbit70                 orbit70 0.420727115
graph27                 graph27 0.419651907
graph15                 graph15 0.414728864
orbit15                 orbit15 0.411876811
orbit53                 orbit53 0.409299803
orbit30                 orbit30 0.403776663
orbit67                 orbit67 0.402698170
orbit19                 orbit19 0.398769934
ratio6                   ratio6 0.375709038
orbit49                 orbit49 0.375073067
orbit25                 orbit25 0.373563362
graph17                 graph17 0.372040280
orbit11                 orbit11 0.360816404
orbit2                   orbit2 0.357737117
orbit26                 orbit26 0.352063105
orbit20                 orbit20 0.348085298
ecc                         ecc 0.347920713
orbit42                 orbit42 0.328944574
sixth                     sixth 0.328770417
graph14                 graph14 0.325046148
orbit27                 orbit27 0.323248428
orbit41                 orbit41 0.308064599
coreness               coreness 0.302365999
graph16                 graph16 0.293841120
orbit68                 orbit68 0.290916274
orbit23                 orbit23 0.285427723
orbit57                 orbit57 0.276062821
orbit13                 orbit13 0.255110901
orbit9                   orbit9 0.250926144
orbit29                 orbit29 0.247778794
selfinter             selfinter 0.239641357
membership_s1     membership_s1 0.235765075
orbit35                 orbit35 0.234697257
upto_sixth           upto_sixth 0.230851942
orbit59                 orbit59 0.222672739
orbit54                 orbit54 0.221566611
bigcom3                 bigcom3 0.220602069
orbit66                 orbit66 0.219390921
orbit17                 orbit17 0.218733953
orbit16                 orbit16 0.213850253
orbit7                   orbit7 0.202838089
bigcom181             bigcom181 0.202443559
hubscore               hubscore 0.196990445
graph3                   graph3 0.186533972
orbit37                 orbit37 0.177701917
orbit10                 orbit10 0.174576122
upto_third           upto_third 0.170857759
graph28                 graph28 0.168718462
orbit31                 orbit31 0.167856733
orbit69                 orbit69 0.162266911
orbit1                   orbit1 0.162057466
graph29                 graph29 0.149610942
upto_fourth         upto_fourth 0.139068644
upto_second         upto_second 0.124718085
orbit12                 orbit12 0.115568818
graph9                   graph9 0.114653044
membership_s30   membership_s30 0.105501780
orbit60                 orbit60 0.098039158
bigcom167             bigcom167 0.091002544
orbit6                   orbit6 0.088153647
bigcom52               bigcom52 0.083957736
ratio3                   ratio3 0.082739306
orbit4                   orbit4 0.071306181
close                     close 0.067701494
bigcom32               bigcom32 0.059018714
second                   second 0.055461909
orbit71                 orbit71 0.037340767
bigcom22               bigcom22 0.035411118
orbit48                 orbit48 0.031160529
bigcom75               bigcom75 0.028528542
bigcom147             bigcom147 0.021873473
bigcom91               bigcom91 0.017753043
bigcom26               bigcom26 0.010569594
membership_s7     membership_s7 0.008095341
orbit0                   orbit0 0.000000000
orbit3                   orbit3 0.000000000
orbit8                   orbit8 0.000000000
orbit14                 orbit14 0.000000000
orbit22                 orbit22 0.000000000
orbit34                 orbit34 0.000000000
orbit40                 orbit40 0.000000000
orbit43                 orbit43 0.000000000
orbit72                 orbit72 0.000000000
AP                           AP 0.000000000
eccrad                   eccrad 0.000000000
evcent                   evcent 0.000000000
first                     first 0.000000000
bigcom1                 bigcom1 0.000000000
bigcom2                 bigcom2 0.000000000
bigcom4                 bigcom4 0.000000000
bigcom6                 bigcom6 0.000000000
bigcom8                 bigcom8 0.000000000
bigcom9                 bigcom9 0.000000000
bigcom13               bigcom13 0.000000000
bigcom15               bigcom15 0.000000000
bigcom16               bigcom16 0.000000000
bigcom21               bigcom21 0.000000000
bigcom24               bigcom24 0.000000000
bigcom31               bigcom31 0.000000000
bigcom33               bigcom33 0.000000000
bigcom34               bigcom34 0.000000000
bigcom36               bigcom36 0.000000000
bigcom37               bigcom37 0.000000000
bigcom38               bigcom38 0.000000000
bigcom39               bigcom39 0.000000000
bigcom40               bigcom40 0.000000000
bigcom43               bigcom43 0.000000000
bigcom44               bigcom44 0.000000000
bigcom47               bigcom47 0.000000000
bigcom49               bigcom49 0.000000000
bigcom50               bigcom50 0.000000000
bigcom51               bigcom51 0.000000000
bigcom54               bigcom54 0.000000000
bigcom56               bigcom56 0.000000000
bigcom62               bigcom62 0.000000000
bigcom66               bigcom66 0.000000000
bigcom68               bigcom68 0.000000000
bigcom69               bigcom69 0.000000000
bigcom71               bigcom71 0.000000000
bigcom72               bigcom72 0.000000000
bigcom73               bigcom73 0.000000000
bigcom74               bigcom74 0.000000000
bigcom76               bigcom76 0.000000000
bigcom77               bigcom77 0.000000000
bigcom79               bigcom79 0.000000000
bigcom80               bigcom80 0.000000000
bigcom82               bigcom82 0.000000000
bigcom83               bigcom83 0.000000000
bigcom84               bigcom84 0.000000000
bigcom85               bigcom85 0.000000000
bigcom87               bigcom87 0.000000000
bigcom89               bigcom89 0.000000000
bigcom92               bigcom92 0.000000000
bigcom93               bigcom93 0.000000000
bigcom96               bigcom96 0.000000000
bigcom97               bigcom97 0.000000000
bigcom98               bigcom98 0.000000000
bigcom99               bigcom99 0.000000000
bigcom101             bigcom101 0.000000000
bigcom104             bigcom104 0.000000000
bigcom106             bigcom106 0.000000000
bigcom109             bigcom109 0.000000000
bigcom113             bigcom113 0.000000000
bigcom116             bigcom116 0.000000000
bigcom120             bigcom120 0.000000000
bigcom123             bigcom123 0.000000000
bigcom126             bigcom126 0.000000000
bigcom127             bigcom127 0.000000000
bigcom137             bigcom137 0.000000000
bigcom139             bigcom139 0.000000000
bigcom140             bigcom140 0.000000000
bigcom143             bigcom143 0.000000000
bigcom145             bigcom145 0.000000000
bigcom146             bigcom146 0.000000000
bigcom149             bigcom149 0.000000000
bigcom153             bigcom153 0.000000000
bigcom154             bigcom154 0.000000000
bigcom156             bigcom156 0.000000000
bigcom157             bigcom157 0.000000000
bigcom158             bigcom158 0.000000000
bigcom160             bigcom160 0.000000000
bigcom161             bigcom161 0.000000000
bigcom162             bigcom162 0.000000000
bigcom164             bigcom164 0.000000000
bigcom166             bigcom166 0.000000000
bigcom171             bigcom171 0.000000000
bigcom173             bigcom173 0.000000000
bigcom175             bigcom175 0.000000000
bigcom176             bigcom176 0.000000000
bigcom177             bigcom177 0.000000000
bigcom178             bigcom178 0.000000000
bigcom180             bigcom180 0.000000000
bigcom184             bigcom184 0.000000000
bigcom186             bigcom186 0.000000000
bigcom187             bigcom187 0.000000000
bigcom189             bigcom189 0.000000000
bigcom194             bigcom194 0.000000000
bigcom195             bigcom195 0.000000000
bigcom196             bigcom196 0.000000000
bigcom204             bigcom204 0.000000000
bigcom205             bigcom205 0.000000000
bigcom212             bigcom212 0.000000000
bigcom214             bigcom214 0.000000000
bigcom222             bigcom222 0.000000000
bigcom223             bigcom223 0.000000000
bigcom226             bigcom226 0.000000000
bigcom227             bigcom227 0.000000000
bigcom229             bigcom229 0.000000000
bigcom233             bigcom233 0.000000000
bigcom236             bigcom236 0.000000000
bigcom237             bigcom237 0.000000000
bigcom246             bigcom246 0.000000000
bigcom248             bigcom248 0.000000000
bigcom249             bigcom249 0.000000000
bigcom250             bigcom250 0.000000000
bigcom254             bigcom254 0.000000000
bigcom266             bigcom266 0.000000000
bigcom269             bigcom269 0.000000000
bigcom272             bigcom272 0.000000000
bigcom274             bigcom274 0.000000000
bigcom281             bigcom281 0.000000000
bigcom291             bigcom291 0.000000000
bigcom292             bigcom292 0.000000000
bigcom295             bigcom295 0.000000000
bigcom299             bigcom299 0.000000000
bigcom301             bigcom301 0.000000000
bigcom306             bigcom306 0.000000000
bigcom309             bigcom309 0.000000000
bigcom314             bigcom314 0.000000000
bigcom321             bigcom321 0.000000000
bigcom341             bigcom341 0.000000000
bigcom350             bigcom350 0.000000000
bigcom353             bigcom353 0.000000000
bigcom359             bigcom359 0.000000000
bigcom363             bigcom363 0.000000000
bigcom365             bigcom365 0.000000000
bigcom385             bigcom385 0.000000000
bigcom386             bigcom386 0.000000000
bigcom408             bigcom408 0.000000000
bigcom412             bigcom412 0.000000000
bigcom480             bigcom480 0.000000000
membership_s3     membership_s3 0.000000000
membership_s4     membership_s4 0.000000000
membership_s5     membership_s5 0.000000000
membership_s6     membership_s6 0.000000000
membership_s8     membership_s8 0.000000000
membership_s9     membership_s9 0.000000000
membership_s11   membership_s11 0.000000000
membership_s12   membership_s12 0.000000000
membership_s14   membership_s14 0.000000000
membership_s15   membership_s15 0.000000000
membership_s16   membership_s16 0.000000000
membership_s17   membership_s17 0.000000000
membership_s18   membership_s18 0.000000000
membership_s20   membership_s20 0.000000000
membership_s21   membership_s21 0.000000000
membership_s22   membership_s22 0.000000000
membership_s24   membership_s24 0.000000000
membership_s25   membership_s25 0.000000000
membership_s26   membership_s26 0.000000000
membership_s27   membership_s27 0.000000000
membership_s28   membership_s28 0.000000000
membership_s31   membership_s31 0.000000000
membership_s33   membership_s33 0.000000000
membership_s36   membership_s36 0.000000000
membership_s37   membership_s37 0.000000000
pdi                         pdi 0.000000000
[1] "Dataset: med_targets Model RF, run: 4 of 10 2015-06-22 18:30:56"
     |      Out-of-bag   |
Tree |      MSE  %Var(y) |
   1 |  0.04173   174.18 |
   2 |  0.04008   167.32 |
   3 |  0.03946   164.71 |
   4 |  0.04116   171.82 |
   5 |  0.03991   166.60 |
   6 |  0.03713   155.00 |
   7 |  0.03611   150.73 |
   8 |  0.03458   144.36 |
   9 |  0.03321   138.62 |
  10 |  0.03277   136.81 |
  11 |  0.03179   132.72 |
  12 |  0.03083   128.69 |
  13 |  0.03068   128.06 |
  14 |  0.03049   127.28 |
  15 |  0.03001   125.27 |
  16 |  0.02948   123.06 |
  17 |   0.0289   120.65 |
  18 |  0.02863   119.52 |
  19 |  0.02811   117.33 |
  20 |  0.02789   116.43 |
  21 |   0.0278   116.07 |
  22 |  0.02779   116.02 |
  23 |  0.02759   115.17 |
  24 |  0.02729   113.94 |
  25 |  0.02725   113.74 |
  26 |  0.02699   112.66 |
  27 |  0.02677   111.73 |
  28 |  0.02663   111.17 |
  29 |  0.02642   110.27 |
  30 |   0.0264   110.22 |
  31 |  0.02635   110.00 |
  32 |  0.02629   109.74 |
  33 |  0.02628   109.71 |
  34 |  0.02623   109.51 |
  35 |  0.02619   109.32 |
  36 |  0.02617   109.26 |
  37 |  0.02608   108.89 |
  38 |  0.02602   108.64 |
  39 |  0.02603   108.66 |
  40 |  0.02601   108.57 |
  41 |  0.02593   108.22 |
  42 |  0.02594   108.28 |
  43 |  0.02584   107.86 |
  44 |  0.02573   107.39 |
  45 |  0.02571   107.33 |
  46 |   0.0257   107.28 |
  47 |  0.02564   107.05 |
  48 |  0.02563   106.99 |
  49 |  0.02562   106.95 |
  50 |  0.02558   106.77 |
  51 |  0.02562   106.95 |
  52 |  0.02558   106.80 |
  53 |  0.02557   106.74 |
  54 |   0.0255   106.45 |
  55 |   0.0255   106.47 |
  56 |  0.02546   106.29 |
  57 |  0.02547   106.33 |
  58 |  0.02541   106.09 |
  59 |   0.0253   105.63 |
  60 |   0.0253   105.63 |
  61 |  0.02527   105.50 |
  62 |  0.02527   105.48 |
  63 |  0.02521   105.23 |
  64 |  0.02522   105.29 |
  65 |  0.02522   105.30 |
  66 |  0.02521   105.22 |
  67 |  0.02518   105.13 |
  68 |  0.02513   104.90 |
  69 |  0.02508   104.70 |
  70 |  0.02504   104.55 |
  71 |  0.02509   104.73 |
  72 |  0.02506   104.60 |
  73 |  0.02504   104.54 |
  74 |  0.02503   104.50 |
  75 |  0.02503   104.48 |
  76 |  0.02501   104.39 |
  77 |  0.02503   104.50 |
  78 |  0.02502   104.46 |
  79 |    0.025   104.38 |
  80 |  0.02496   104.20 |
  81 |  0.02492   104.01 |
  82 |  0.02487   103.81 |
  83 |  0.02486   103.79 |
  84 |  0.02484   103.71 |
  85 |  0.02482   103.60 |
  86 |  0.02478   103.42 |
  87 |  0.02479   103.48 |
  88 |  0.02476   103.36 |
  89 |  0.02476   103.35 |
  90 |  0.02474   103.29 |
  91 |  0.02474   103.29 |
  92 |   0.0247   103.09 |
  93 |  0.02466   102.95 |
  94 |  0.02468   103.02 |
  95 |  0.02468   103.01 |
  96 |  0.02466   102.93 |
  97 |  0.02466   102.92 |
  98 |  0.02465   102.91 |
  99 |   0.0246   102.71 |
 100 |  0.02458   102.61 |
[1] "Random Forest variable coefficients"
                      %IncMSE IncNodePurity
graph0           6.008708e-05  1.888348e-01
graph1           6.335607e-04  2.535987e-01
graph2           5.670705e-04  3.710240e-01
graph3           3.139660e-04  3.709146e-01
graph4           8.852413e-04  4.975268e-01
graph5           1.558772e-03  4.525682e-01
graph6           1.436628e-03  3.585595e-01
graph7           8.421846e-04  6.230476e-01
graph8           5.900827e-05  2.520935e-01
graph9           5.470335e-04  3.557197e-01
graph10          1.943953e-03  6.388703e-01
graph11          3.383145e-03  6.710149e-01
graph12          1.425280e-03  3.926142e-01
graph13          6.190817e-04  4.709554e-01
graph14          4.138245e-03  6.479447e-01
graph15          4.399246e-04  2.185719e-01
graph16          1.997774e-03  4.175261e-01
graph17          2.045533e-03  4.960456e-01
graph18          1.599655e-04  1.921978e-01
graph19          3.388961e-03  6.431849e-01
graph20          3.130441e-03  9.596612e-01
graph21          4.226680e-04  4.904586e-01
graph22          2.314969e-03  4.128662e-01
graph23          3.081368e-03  7.858817e-01
graph24          2.399143e-03  5.317948e-01
graph25          1.208083e-03  7.232893e-01
graph26          1.214472e-03  3.607235e-01
graph27          1.075263e-03  3.813620e-01
graph28          1.202951e-03  4.165929e-01
graph29          2.104995e-04  1.433298e-01
orbit0           9.743854e-05  1.911413e-01
orbit1           1.383016e-03  4.308541e-01
orbit2           4.803791e-04  3.045811e-01
orbit3           1.550512e-04  3.099290e-01
orbit4           7.295819e-04  2.735168e-01
orbit5           9.743019e-04  4.346651e-01
orbit6           2.337380e-03  5.380493e-01
orbit7           1.521677e-03  6.033021e-01
orbit8           1.811206e-03  5.189457e-01
orbit9           1.522002e-03  3.124962e-01
orbit10          1.347989e-03  3.743880e-01
orbit11          5.042146e-04  3.788501e-01
orbit12          1.724282e-03  3.454451e-01
orbit13          5.909389e-04  2.704874e-01
orbit14          1.361926e-04  2.143508e-01
orbit15          7.863809e-04  2.874187e-01
orbit16          8.804814e-04  4.186004e-01
orbit17          1.363166e-03  4.045374e-01
orbit18          2.479171e-03  1.219712e+00
orbit19          7.847323e-04  4.119680e-01
orbit20          1.075222e-03  4.057250e-01
orbit21          1.752415e-03  8.794150e-01
orbit22          3.390904e-03  6.281567e-01
orbit23          2.180970e-03  4.368043e-01
orbit24          3.514993e-03  9.005260e-01
orbit25          8.910302e-04  4.423777e-01
orbit26          4.976371e-04  3.531504e-01
orbit27          7.589995e-04  5.403873e-01
orbit28          1.177431e-03  5.424680e-01
orbit29          5.332535e-04  3.985893e-01
orbit30          1.024547e-03  5.903577e-01
orbit31          1.862002e-03  5.704874e-01
orbit32          6.590311e-04  8.429385e-01
orbit33          3.349183e-04  2.524710e-01
orbit34          3.901945e-04  4.058891e-01
orbit35          2.171354e-03  4.562942e-01
orbit36          6.533236e-04  7.456669e-01
orbit37          1.578219e-03  3.673525e-01
orbit38          1.513143e-03  4.520237e-01
orbit39          2.192036e-03  6.003177e-01
orbit40          5.384467e-04  3.318197e-01
orbit41          1.910781e-04  2.399022e-01
orbit42          1.067657e-03  3.735225e-01
orbit43          8.207657e-04  4.322878e-01
orbit44          5.129163e-04  3.573814e-01
orbit45          2.786940e-03  1.094403e+00
orbit46          1.972502e-03  5.696057e-01
orbit47          2.008775e-03  6.030131e-01
orbit48          6.468548e-04  4.175547e-01
orbit49          3.877311e-03  9.373383e-01
orbit50          1.616572e-03  9.348492e-01
orbit51          1.217557e-03  5.948664e-01
orbit52          6.537113e-04  5.405472e-01
orbit53          7.615476e-04  3.887070e-01
orbit54          1.355952e-03  5.524040e-01
orbit55          7.141718e-04  3.760861e-01
orbit56          4.729141e-03  1.165039e+00
orbit57          2.238774e-04  3.112375e-01
orbit58          1.483250e-03  3.221649e-01
orbit59          9.306614e-04  5.226265e-01
orbit60          2.179381e-03  4.408287e-01
orbit61          9.079905e-04  3.957401e-01
orbit62          2.703424e-03  7.909034e-01
orbit63          1.878983e-03  9.234149e-01
orbit64          1.845981e-03  7.278117e-01
orbit65          3.559567e-03  7.874178e-01
orbit66          9.570884e-04  4.437807e-01
orbit67          5.624421e-04  4.655959e-01
orbit68          9.125415e-04  3.424242e-01
orbit69          8.989076e-04  2.453022e-01
orbit70          2.020191e-03  4.951772e-01
orbit71          4.702417e-04  2.403365e-01
orbit72          3.479113e-04  1.509975e-01
AP              -1.665799e-05  2.725553e-02
bet              5.960455e-04  1.236326e+00
ecc              3.119098e-06  1.162139e-01
eccrad          -2.033802e-05  1.588053e-01
close            6.097746e-04  2.618647e-01
constraint       2.174075e-03  9.133333e-01
coreness         7.293788e-04  5.178039e-01
knn              2.358697e-03  8.602658e-01
hubscore         1.033532e-03  2.320237e-01
pagerank         8.418680e-04  1.094404e+00
trans            1.227650e-03  9.256460e-01
evcent           2.607113e-04  1.596518e-01
first            5.081376e-04  1.278451e-01
upto_second      2.862485e-04  2.533183e-01
upto_third       1.371185e-03  1.839472e-01
upto_fourth      1.622298e-03  2.460477e-01
upto_fifth       1.342621e-03  3.616161e-01
upto_sixth       3.535916e-04  3.775394e-01
second           1.172732e-03  4.243961e-01
third            2.468935e-03  9.815020e-01
fourth           1.146619e-03  7.657313e-01
fifth            1.275791e-03  8.812062e-01
sixth            2.098103e-03  8.554032e-01
ratio1           1.931164e-03  6.088164e-01
ratio2           3.467493e-03  6.284804e-01
ratio3           1.598718e-03  7.251380e-01
ratio4           3.512058e-03  8.422906e-01
ratio5           2.888417e-03  3.194739e+00
ratio6           9.069177e-04  6.286340e-01
selfinter        2.883860e-05  1.359995e-01
walktrap_vertex  3.057022e-04  1.323804e+00
bigcom1          0.000000e+00  3.469447e-20
bigcom2          0.000000e+00  0.000000e+00
bigcom3          6.903152e-04  3.376727e-01
bigcom4         -5.958090e-06  1.029164e-01
bigcom6          0.000000e+00  0.000000e+00
bigcom8         -1.899097e-05  1.556414e-02
bigcom9          0.000000e+00  0.000000e+00
bigcom11         7.456288e-05  5.264623e-01
bigcom13         0.000000e+00  2.775558e-19
bigcom15         0.000000e+00  0.000000e+00
bigcom16         0.000000e+00  0.000000e+00
bigcom21         0.000000e+00  1.561251e-19
bigcom22         7.160485e-05  9.953764e-02
bigcom24         0.000000e+00  0.000000e+00
bigcom26        -1.162909e-05  9.865493e-03
bigcom28         1.496998e-03  1.185415e+00
bigcom30         6.305137e-04  9.840045e-01
bigcom31         0.000000e+00  1.387779e-19
bigcom32        -4.464956e-05  1.073090e-01
bigcom33        -2.443571e-06  5.277829e-01
bigcom34         0.000000e+00  0.000000e+00
bigcom36         0.000000e+00  0.000000e+00
bigcom37         0.000000e+00  0.000000e+00
bigcom38        -1.758733e-05  5.815103e-01
bigcom39         0.000000e+00  2.949030e-19
bigcom40         0.000000e+00  3.076923e-02
bigcom43         0.000000e+00  1.249001e-18
bigcom44         8.906968e-05  4.177242e-02
bigcom46         4.853939e-05  9.438699e-01
bigcom47         0.000000e+00  0.000000e+00
bigcom49         0.000000e+00  1.387779e-19
bigcom50         0.000000e+00  2.775558e-19
bigcom51         0.000000e+00  0.000000e+00
bigcom52        -9.198260e-05  5.692631e-01
bigcom54         0.000000e+00  0.000000e+00
bigcom56         0.000000e+00  0.000000e+00
bigcom62         0.000000e+00  5.551115e-19
bigcom66         0.000000e+00  0.000000e+00
bigcom68         0.000000e+00  0.000000e+00
bigcom69         0.000000e+00  0.000000e+00
bigcom71         0.000000e+00  0.000000e+00
bigcom72         0.000000e+00  0.000000e+00
bigcom73         0.000000e+00  0.000000e+00
bigcom74         0.000000e+00  0.000000e+00
bigcom75        -3.654248e-05  2.359571e-01
bigcom76         0.000000e+00  0.000000e+00
bigcom77         0.000000e+00  0.000000e+00
bigcom79         0.000000e+00  0.000000e+00
bigcom80         0.000000e+00  3.469447e-20
bigcom82         0.000000e+00  1.110223e-18
bigcom83         0.000000e+00  1.110223e-18
bigcom84         0.000000e+00  0.000000e+00
bigcom85         0.000000e+00  0.000000e+00
bigcom87         0.000000e+00  0.000000e+00
bigcom89         0.000000e+00  0.000000e+00
bigcom91         7.360857e-05  4.792725e-01
bigcom92        -1.145067e-04  1.207441e-01
bigcom93         0.000000e+00  2.775558e-19
bigcom96         0.000000e+00  0.000000e+00
bigcom97         0.000000e+00  1.110223e-18
bigcom98         0.000000e+00  0.000000e+00
bigcom99         0.000000e+00  0.000000e+00
bigcom101        0.000000e+00  0.000000e+00
bigcom104        0.000000e+00  0.000000e+00
bigcom106        0.000000e+00  0.000000e+00
bigcom109        0.000000e+00  2.775558e-19
bigcom113        0.000000e+00  0.000000e+00
bigcom116        0.000000e+00  0.000000e+00
bigcom120        0.000000e+00  0.000000e+00
bigcom123        0.000000e+00  0.000000e+00
bigcom126        0.000000e+00  0.000000e+00
bigcom127        0.000000e+00  0.000000e+00
bigcom137        0.000000e+00  1.110223e-18
bigcom139        0.000000e+00  1.110223e-18
bigcom140        0.000000e+00  2.775558e-19
bigcom143        0.000000e+00  0.000000e+00
bigcom145        0.000000e+00  0.000000e+00
bigcom146        0.000000e+00  0.000000e+00
bigcom147       -1.725389e-04  1.017718e-01
bigcom149        0.000000e+00  1.110223e-18
bigcom153        0.000000e+00  2.775558e-19
bigcom154        0.000000e+00  0.000000e+00
bigcom156        0.000000e+00  0.000000e+00
bigcom157        0.000000e+00  0.000000e+00
bigcom158        0.000000e+00  0.000000e+00
bigcom160        0.000000e+00  0.000000e+00
bigcom161        0.000000e+00  0.000000e+00
bigcom162        0.000000e+00  0.000000e+00
bigcom164        0.000000e+00  0.000000e+00
bigcom166        0.000000e+00  0.000000e+00
bigcom167        9.698506e-06  3.210355e-01
bigcom171        0.000000e+00  1.387779e-19
bigcom173        0.000000e+00  0.000000e+00
bigcom175        0.000000e+00  0.000000e+00
bigcom176        0.000000e+00  0.000000e+00
bigcom177        0.000000e+00  0.000000e+00
bigcom178        0.000000e+00  0.000000e+00
bigcom180        0.000000e+00  8.738171e-01
bigcom181       -1.191839e-04  2.625280e-01
bigcom184        0.000000e+00  1.110223e-18
bigcom186        0.000000e+00  8.750000e-03
bigcom187        0.000000e+00  0.000000e+00
bigcom189        0.000000e+00  5.551115e-19
bigcom194        0.000000e+00  0.000000e+00
bigcom195        0.000000e+00  0.000000e+00
bigcom196        0.000000e+00  0.000000e+00
bigcom204        0.000000e+00  0.000000e+00
bigcom205        0.000000e+00  5.551115e-19
bigcom212        0.000000e+00  0.000000e+00
bigcom214        0.000000e+00  0.000000e+00
bigcom222        0.000000e+00  0.000000e+00
bigcom223        0.000000e+00  0.000000e+00
bigcom226        0.000000e+00  0.000000e+00
bigcom227        0.000000e+00  0.000000e+00
bigcom229        0.000000e+00  0.000000e+00
bigcom233        0.000000e+00  0.000000e+00
bigcom236        0.000000e+00  0.000000e+00
bigcom237        0.000000e+00  1.387779e-19
bigcom246        0.000000e+00  6.938894e-19
bigcom248        0.000000e+00  0.000000e+00
bigcom249        0.000000e+00  0.000000e+00
bigcom250        0.000000e+00  0.000000e+00
bigcom254        0.000000e+00  0.000000e+00
bigcom266        0.000000e+00  0.000000e+00
bigcom269        0.000000e+00  0.000000e+00
bigcom272        0.000000e+00  1.734723e-20
bigcom274        0.000000e+00  1.301043e-20
bigcom281        0.000000e+00  0.000000e+00
bigcom291        0.000000e+00  1.110223e-18
bigcom292        0.000000e+00  0.000000e+00
bigcom295        0.000000e+00  1.734723e-20
bigcom299        0.000000e+00  0.000000e+00
bigcom301        0.000000e+00  5.551115e-19
bigcom306        0.000000e+00  0.000000e+00
bigcom309        0.000000e+00  0.000000e+00
bigcom314        0.000000e+00  0.000000e+00
bigcom321        0.000000e+00  0.000000e+00
bigcom341        0.000000e+00  1.123233e-18
bigcom350        0.000000e+00  0.000000e+00
bigcom353        0.000000e+00  0.000000e+00
bigcom359        0.000000e+00  0.000000e+00
bigcom363        0.000000e+00  0.000000e+00
bigcom365        0.000000e+00  0.000000e+00
bigcom385        0.000000e+00  7.534180e-01
bigcom386        0.000000e+00  0.000000e+00
bigcom408        0.000000e+00  0.000000e+00
bigcom412        2.172427e-04  1.405990e+00
bigcom480        0.000000e+00  0.000000e+00
spin_vertex      4.823666e-04  1.128091e+00
membership_s1    8.811396e-04  2.142720e-01
membership_s3    0.000000e+00  0.000000e+00
membership_s4    0.000000e+00  1.500000e-02
membership_s5    1.118237e-04  1.865200e-01
membership_s6    8.520436e-05  7.608691e-02
membership_s7    1.564302e-04  1.308512e-01
membership_s8    0.000000e+00  0.000000e+00
membership_s9    0.000000e+00  1.734723e-20
membership_s11   0.000000e+00  0.000000e+00
membership_s12   0.000000e+00  0.000000e+00
membership_s14   0.000000e+00  0.000000e+00
membership_s15  -3.421658e-05  8.310845e-02
membership_s16   0.000000e+00  0.000000e+00
membership_s17   0.000000e+00  0.000000e+00
membership_s18   0.000000e+00  0.000000e+00
membership_s20   0.000000e+00  0.000000e+00
membership_s21   0.000000e+00  0.000000e+00
membership_s22   0.000000e+00  1.734723e-20
membership_s24   0.000000e+00  1.110223e-18
membership_s25   0.000000e+00  0.000000e+00
membership_s26   0.000000e+00  0.000000e+00
membership_s27   1.476363e-04  3.088459e-02
membership_s28   0.000000e+00  0.000000e+00
membership_s30   4.903685e-04  9.026724e-02
membership_s31  -1.752686e-05  1.214910e-03
membership_s32   9.630272e-04  1.021967e+00
membership_s33   0.000000e+00  0.000000e+00
membership_s36   0.000000e+00  6.505213e-20
membership_s37   0.000000e+00  2.602085e-20
V1               4.077190e-03  1.891382e+00
V2               1.559693e-03  2.175954e+00
pdi              1.732023e-06  2.269060e-01
adhesion         2.291625e-02  1.998518e+00
cohesion         2.126130e-02  1.782819e+00
inner            1.121819e-02  1.744938e+00
outer            4.848664e-03  2.350752e+00
ioratio          7.299656e-03  1.462534e+00
comsize          9.814174e-03  3.494179e+00
[1] "Dataset: med_targets Model GLM, run: 4 of 10 2015-06-22 18:32:40"
[1] "glmnet variable coefficients"
                         [,1]          [,2]
(Intercept)     -3.681837e+00 -3.130636e+01
graph0           6.135004e-40 -9.458859e-05
graph1          -1.145708e-42 -5.247342e-06
graph2           4.903012e-40  6.934320e-04
graph3           6.299755e-44 -5.572739e-08
graph4          -6.505084e-45 -8.966232e-09
graph5           8.750756e-42 -4.633840e-05
graph6           6.483402e-43  8.782383e-07
graph7           3.525938e-41  1.624206e-05
graph8           1.635685e-40 -9.279314e-04
graph9           9.725217e-46 -2.801554e-09
graph10         -7.765429e-47  4.091221e-11
graph11         -1.086466e-47 -1.929195e-11
graph12          5.559775e-45  1.825988e-08
graph13          3.070783e-44 -1.114049e-08
graph14         -5.751455e-46  1.522076e-09
graph15          7.903190e-43  1.994654e-06
graph16          2.876154e-45 -3.527320e-08
graph17          2.044058e-44 -8.475162e-08
graph18          5.493349e-43 -4.523482e-07
graph19          2.557525e-43  4.187685e-07
graph20          1.460003e-44 -1.158487e-06
graph21          1.135950e-42  1.703828e-06
graph22          7.037872e-43 -8.504385e-06
graph23          1.207163e-42 -8.288971e-07
graph24          2.465537e-42  1.943300e-07
graph25          1.202830e-41  2.748513e-05
graph26          1.021136e-41  1.064709e-05
graph27          6.159044e-41 -6.675468e-06
graph28          5.127491e-41  9.448620e-05
graph29          3.306967e-42 -1.191418e-03
orbit0           6.135004e-40 -7.556804e-05
orbit1          -1.554310e-42 -4.784324e-06
orbit2           3.495081e-41 -8.745809e-05
orbit3           4.903012e-40  7.104620e-04
orbit4           1.070989e-43 -1.897093e-07
orbit5           1.056245e-43  2.671192e-07
orbit6          -6.508665e-45 -8.935622e-09
orbit7           3.208464e-42 -1.917889e-05
orbit8           8.750756e-42 -4.569509e-05
orbit9           1.723023e-42  4.772939e-06
orbit10          8.424637e-43  4.888985e-07
orbit11          3.688826e-41  3.498808e-05
orbit12          4.057513e-41  2.523393e-05
orbit13          1.384750e-40 -2.432260e-05
orbit14          1.635685e-40 -9.189931e-04
orbit15          1.823177e-45 -9.943849e-09
orbit16          6.586380e-45  7.920910e-10
orbit17          8.902001e-46  2.314058e-09
orbit18          9.429278e-46  2.465771e-09
orbit19         -1.735176e-46 -1.488963e-10
orbit20         -2.469689e-46  2.910216e-10
orbit21          1.520050e-44  1.750580e-08
orbit22         -1.086468e-47 -1.929479e-11
orbit23          3.270772e-43 -3.927950e-06
orbit24          1.072909e-44  1.411206e-08
orbit25          6.451691e-45  5.998233e-08
orbit26          8.403387e-44  3.110460e-07
orbit27          8.908315e-44  1.555292e-07
orbit28          1.541729e-43  4.901188e-07
orbit29          5.511805e-44 -8.671586e-08
orbit30          2.975704e-43 -8.932286e-07
orbit31         -1.484125e-45 -1.657519e-09
orbit32         -5.325406e-46  6.553616e-09
orbit33          3.662363e-42 -1.513272e-05
orbit34          7.903190e-43  2.053549e-06
orbit35         -1.492975e-45 -8.092735e-08
orbit36          1.783221e-43 -7.401328e-08
orbit37         -5.143612e-46 -6.327603e-08
orbit38          7.030803e-43  2.461631e-06
orbit39          7.740958e-44  9.505895e-08
orbit40          2.415958e-44 -1.447131e-07
orbit41          2.554284e-43 -2.751660e-06
orbit42          1.495079e-41  2.313737e-05
orbit43          5.484486e-43 -4.164361e-07
orbit44          9.694592e-41  2.049498e-04
orbit45          5.526362e-43  1.089379e-06
orbit46          6.975142e-43  1.051923e-06
orbit47          3.613509e-42  8.008685e-07
orbit48          6.102166e-43  1.363044e-06
orbit49          2.032058e-45 -1.026721e-06
orbit50          3.985519e-42 -6.241608e-05
orbit51          2.182060e-42  4.542392e-06
orbit52          2.777517e-42  6.728867e-07
orbit53          6.140246e-42  1.628928e-05
orbit54          6.923720e-43 -8.461968e-06
orbit55          5.589864e-41 -1.784467e-04
orbit56          3.967698e-42  1.841682e-05
orbit57          1.038409e-42 -5.959562e-06
orbit58          2.959109e-41 -9.916140e-06
orbit59          3.312840e-42  7.851643e-07
orbit60          8.406346e-42 -5.167379e-06
orbit61          1.084937e-40  4.883913e-04
orbit62          2.746643e-41  3.365784e-06
orbit63          4.169244e-41  1.306339e-04
orbit64          2.407753e-41  1.036725e-04
orbit65          2.868663e-41  8.293360e-05
orbit66          1.340638e-41 -2.556744e-05
orbit67          5.385042e-41  7.810952e-05
orbit68          6.501806e-41 -1.419182e-05
orbit69          4.816058e-40  4.984646e-04
orbit70          7.916316e-41  3.269705e-04
orbit71          5.800770e-41 -8.645785e-04
orbit72          3.306967e-42 -1.196690e-03
AP              -5.345096e-39 -7.070795e-02
bet              3.716417e-43  5.846934e-06
ecc              1.083835e-38  7.841503e-02
eccrad           6.503010e-38  4.697104e-01
close           -1.094479e-37 -2.216195e-01
constraint      -5.025757e-38 -1.331818e-02
coreness         8.059362e-40 -6.285312e-03
knn             -6.004805e-41 -1.600685e-04
hubscore         2.983578e-37  2.238132e-02
pagerank        -3.874351e-37 -3.174856e+00
trans            2.911112e-38  1.819131e-01
evcent           2.878858e-37 -9.053886e-03
first            6.135004e-40 -7.149849e-05
upto_second     -3.774062e-42 -2.320573e-06
upto_third      -9.503901e-43 -5.227877e-06
upto_fourth     -6.277903e-42 -5.707406e-05
upto_fifth      -6.006115e-41  2.714723e-04
upto_sixth      -9.514880e-40  1.552741e-03
second          -3.832426e-42 -2.389751e-06
third           -5.132018e-43 -9.440547e-06
fourth           9.525757e-43  3.622348e-06
fifth            6.883739e-42  6.779712e-05
sixth            6.110865e-41 -3.049150e-04
ratio1          -7.264149e-41 -1.280225e-04
ratio2           1.427573e-40 -5.762741e-04
ratio3           3.485047e-39  2.494020e-02
ratio4           3.311893e-38 -1.353067e-01
ratio5           1.418532e-37  1.681924e+00
ratio6           1.910512e-40 -4.126832e-03
selfinter        1.516263e-38  1.160560e-01
walktrap_vertex -1.346569e-38 -3.317041e-02
bigcom1         -2.868033e-38 -2.387356e-01
bigcom2         -2.483319e-38 -3.041894e-01
bigcom3          3.806514e-38  3.108130e-01
bigcom4         -1.047288e-38 -5.043654e-03
bigcom6         -2.482249e-38 -3.915165e-01
bigcom8         -1.825137e-38 -1.171307e-01
bigcom9         -2.490840e-38 -2.157771e-01
bigcom11         1.439158e-37  8.034681e-01
bigcom13        -2.488149e-38 -3.287466e-01
bigcom15        -2.487074e-38 -2.240639e-01
bigcom16        -2.484391e-38 -2.535081e-01
bigcom21        -2.498406e-38 -4.568552e-01
bigcom22         1.677634e-38  7.788587e-02
bigcom24        -2.482784e-38 -2.106348e-01
bigcom26         6.853705e-39  1.307801e-02
bigcom28         9.328833e-38  4.453882e-01
bigcom30         1.456141e-37  6.152028e-01
bigcom31        -2.481714e-38 -1.558842e-01
bigcom32         1.196742e-37  6.931284e-01
bigcom33         4.804511e-37  1.551091e+00
bigcom34        -2.481179e-38 -2.814981e-01
bigcom36        -2.483319e-38 -3.766966e-01
bigcom37        -2.481714e-38 -3.201136e-01
bigcom38         4.804511e-37  2.416253e+00
bigcom39        -2.491918e-38 -2.974173e-01
bigcom40        -2.018122e-38 -7.221424e-02
bigcom43        -2.483855e-38 -2.615214e-01
bigcom44        -1.316395e-38  1.868457e-01
bigcom46         3.127023e-37  1.307711e+00
bigcom47        -2.484927e-38 -4.020612e-01
bigcom49        -2.484391e-38 -2.248146e-01
bigcom50        -2.481714e-38 -3.823923e-01
bigcom51        -2.481714e-38 -3.718967e-01
bigcom52         3.120956e-37  1.222867e+00
bigcom54        -2.481179e-38 -2.043782e-01
bigcom56        -2.487611e-38 -3.851978e-01
bigcom62        -2.481714e-38 -3.043712e-01
bigcom66        -2.481179e-38 -2.678429e-01
bigcom68        -2.482249e-38 -2.314748e-01
bigcom69        -2.485463e-38 -4.494163e-01
bigcom71        -2.481179e-38 -1.789055e-01
bigcom72         0.000000e+00  0.000000e+00
bigcom73        -2.488686e-38 -4.221633e-01
bigcom74        -2.486000e-38 -3.990424e-01
bigcom75         3.120956e-37  1.273640e+00
bigcom76        -2.483855e-38 -2.388601e-01
bigcom77        -2.483855e-38 -4.412015e-01
bigcom79        -2.481714e-38 -5.125362e-01
bigcom80        -2.483855e-38 -5.474720e-01
bigcom82        -2.482249e-38 -4.009984e-01
bigcom83        -2.481714e-38 -1.578460e-01
bigcom84        -2.483855e-38 -4.490632e-01
bigcom85        -2.481714e-38 -3.220970e-01
bigcom87        -2.483855e-38 -3.767163e-01
bigcom89        -2.481179e-38 -2.202424e-01
bigcom91         1.016313e-37  5.628171e-01
bigcom92         2.580981e-38  5.908691e-01
bigcom93        -2.481179e-38 -9.967639e-02
bigcom96        -2.481714e-38 -4.660121e-01
bigcom97        -2.483319e-38 -4.385049e-01
bigcom98        -2.481179e-38 -5.638389e-01
bigcom99         0.000000e+00  0.000000e+00
bigcom101       -2.488149e-38 -2.391197e-01
bigcom104       -2.481714e-38 -4.543744e-01
bigcom106       -2.481714e-38 -5.972683e-01
bigcom109       -2.481714e-38 -2.419904e-01
bigcom113       -2.481714e-38 -3.790649e-01
bigcom116       -2.497864e-38 -3.974448e-01
bigcom120       -2.482249e-38 -4.949646e-01
bigcom123       -2.481714e-38 -2.833580e-01
bigcom126       -2.481714e-38 -2.431966e-01
bigcom127       -2.483855e-38 -3.066822e-01
bigcom137       -2.483319e-38 -5.071702e-01
bigcom139       -2.482249e-38 -3.033743e-01
bigcom140       -2.482249e-38 -4.231868e-01
bigcom143       -2.481179e-38 -5.573616e-01
bigcom145       -2.482249e-38 -2.595750e-01
bigcom146       -2.481714e-38 -3.763483e-01
bigcom147        3.845742e-38  5.762761e-01
bigcom149       -2.482784e-38 -2.904486e-01
bigcom153       -2.484927e-38 -3.355780e-01
bigcom154       -2.481179e-38 -1.610915e-01
bigcom156       -2.482784e-38 -3.826060e-01
bigcom157       -2.488149e-38 -1.743987e-01
bigcom158       -2.481714e-38 -1.470475e-01
bigcom160       -2.481179e-38 -4.009186e-01
bigcom161       -2.482249e-38 -3.371352e-01
bigcom162       -2.481714e-38 -2.646663e-01
bigcom164       -2.481179e-38 -3.030104e-01
bigcom166       -2.483855e-38 -2.796868e-01
bigcom167        6.718011e-38  4.269666e-01
bigcom171       -2.486000e-38 -4.667902e-01
bigcom173       -2.481714e-38 -4.049604e-01
bigcom175       -2.481714e-38 -2.379401e-01
bigcom176       -2.481179e-38 -2.342225e-01
bigcom177       -2.481714e-38 -2.503412e-01
bigcom178       -2.481179e-38 -3.222609e-01
bigcom180        9.855069e-37  3.335995e+00
bigcom181        8.759684e-38  1.000589e+00
bigcom184       -2.482249e-38 -3.621399e-01
bigcom186       -2.481714e-38 -6.425547e-01
bigcom187       -2.481714e-38 -6.451832e-01
bigcom189       -2.483319e-38 -1.328081e-01
bigcom194       -2.482249e-38 -2.697427e-01
bigcom195        0.000000e+00  0.000000e+00
bigcom196       -2.482249e-38 -6.358230e-01
bigcom204        0.000000e+00  0.000000e+00
bigcom205       -2.481714e-38 -3.716564e-01
bigcom212       -2.481714e-38 -2.460813e-01
bigcom214       -2.481179e-38 -2.687255e-01
bigcom222       -2.481714e-38 -2.146472e-01
bigcom223       -2.483319e-38 -3.318421e-01
bigcom226       -2.482249e-38 -2.379844e-01
bigcom227       -2.482249e-38 -2.608641e-01
bigcom229       -2.481179e-38 -2.302811e-01
bigcom233       -2.481714e-38 -4.730510e-01
bigcom236       -2.481179e-38 -1.481463e-01
bigcom237       -2.482784e-38 -3.332240e-01
bigcom246       -2.485463e-38 -2.650518e-01
bigcom248       -2.486000e-38 -3.462944e-01
bigcom249       -2.482784e-38 -3.444475e-01
bigcom250       -2.487074e-38 -1.930890e-01
bigcom254       -2.481714e-38 -1.957972e-01
bigcom266       -2.482249e-38 -4.973121e-01
bigcom269        0.000000e+00  0.000000e+00
bigcom272       -2.481179e-38 -2.904276e-01
bigcom274       -2.494617e-38 -1.690142e-01
bigcom281       -2.483319e-38 -2.424365e-01
bigcom291       -2.483319e-38 -2.708436e-01
bigcom292       -2.481714e-38 -4.132330e-01
bigcom295       -2.483319e-38 -4.223776e-01
bigcom299       -2.481179e-38 -4.944324e-01
bigcom301       -2.484927e-38 -2.219069e-01
bigcom306       -2.481179e-38 -1.854431e-01
bigcom309       -2.481179e-38 -4.139199e-01
bigcom314       -2.482784e-38 -3.818626e-01
bigcom321       -2.481179e-38 -5.023024e-01
bigcom341       -2.481714e-38 -3.496498e-01
bigcom350       -2.482249e-38 -4.088328e-01
bigcom353       -2.481714e-38 -2.767535e-01
bigcom359       -2.481714e-38 -4.321328e-01
bigcom363       -2.481179e-38 -3.102296e-01
bigcom365       -2.482784e-38 -5.128530e-01
bigcom385        9.855069e-37  3.117533e+00
bigcom386       -2.482249e-38 -2.082309e-01
bigcom408       -2.482249e-38 -4.196691e-01
bigcom412        9.857193e-37  2.923037e+00
bigcom480        0.000000e+00  0.000000e+00
spin_vertex      2.424027e-38 -3.806415e-02
membership_s1    2.532655e-38  1.252368e-01
membership_s3   -2.481179e-38 -5.361795e-01
membership_s4   -2.235942e-38 -1.563586e-01
membership_s5   -6.068243e-39  3.849921e-02
membership_s6   -1.704591e-38 -4.629779e-02
membership_s7   -1.852703e-38 -4.124776e-02
membership_s8   -2.481714e-38 -3.200488e-01
membership_s9   -2.482249e-38 -5.610472e-01
membership_s11  -2.481179e-38 -3.169220e-01
membership_s12  -2.483855e-38 -2.801447e-01
membership_s14  -2.482784e-38 -4.777588e-01
membership_s15  -2.876229e-39  1.644106e-01
membership_s16  -2.483319e-38 -2.271935e-01
membership_s17  -2.481179e-38 -4.084632e-01
membership_s18  -2.503838e-38 -2.377324e-01
membership_s20  -2.481179e-38 -3.094952e-01
membership_s21  -2.499490e-38 -6.215223e-01
membership_s22  -2.487611e-38 -2.664713e-01
membership_s24  -2.489224e-38 -2.391971e-01
membership_s25  -2.489762e-38 -2.177886e-01
membership_s26   0.000000e+00  0.000000e+00
membership_s27  -1.701961e-38 -2.660285e-02
membership_s28  -2.481714e-38 -2.378787e-01
membership_s30   3.828828e-38  1.787630e-01
membership_s31  -1.644834e-38 -2.211177e-01
membership_s32   6.043406e-38  5.119738e-01
membership_s33  -2.481179e-38 -2.953986e-01
membership_s36  -2.717193e-38 -1.728350e-01
membership_s37  -2.492457e-38 -2.266531e-01
V1               7.058607e-38  1.412270e-01
V2              -2.484888e-38 -2.157751e-01
pdi             -2.531451e-35 -4.391987e+02
adhesion        -1.963725e-41 -5.920645e-05
cohesion         3.922438e-41  1.158034e-04
inner            2.075433e-43 -1.075917e-06
outer           -2.339621e-41 -8.224212e-05
ioratio         -1.355559e-37 -3.797417e-01
comsize          7.874883e-41  3.294534e-04
[1] "Dataset: med_targets Model GBM, run: 5 of 10 2015-06-22 18:33:41"
Iter   TrainDeviance   ValidDeviance   StepSize   Improve
     1        0.2170            -nan     0.0100    0.0006
     2        0.2130            -nan     0.0100    0.0003
     3        0.2101            -nan     0.0100    0.0002
     4        0.2072            -nan     0.0100    0.0001
     5        0.2048            -nan     0.0100    0.0001
     6        0.2031            -nan     0.0100    0.0003
     7        0.2008            -nan     0.0100    0.0001
     8        0.1992            -nan     0.0100    0.0001
     9        0.1977            -nan     0.0100    0.0001
    10        0.1959            -nan     0.0100    0.0004
    20        0.1820            -nan     0.0100    0.0001
    40        0.1633            -nan     0.0100    0.0001
    60        0.1494            -nan     0.0100    0.0001
    80        0.1389            -nan     0.0100   -0.0000
   100        0.1303            -nan     0.0100    0.0000
   120        0.1238            -nan     0.0100   -0.0000
   140        0.1174            -nan     0.0100   -0.0000
   160        0.1115            -nan     0.0100   -0.0000
   180        0.1058            -nan     0.0100   -0.0000
   194        0.1022            -nan     0.0100   -0.0000

[1] "GBM variable coefficients"
                            var    rel.inf
comsize                 comsize 4.70274557
ratio5                   ratio5 3.49891393
bet                         bet 2.90434096
outer                     outer 2.33388953
membership_s32   membership_s32 2.15420918
V2                           V2 2.13449830
inner                     inner 1.99963497
cohesion               cohesion 1.88552755
walktrap_vertex walktrap_vertex 1.87720759
orbit56                 orbit56 1.86305167
orbit18                 orbit18 1.83079289
V1                           V1 1.78446772
bigcom46               bigcom46 1.75886079
pagerank               pagerank 1.75881754
orbit65                 orbit65 1.73668042
trans                     trans 1.66519693
graph11                 graph11 1.64483714
ratio4                   ratio4 1.59506031
spin_vertex         spin_vertex 1.43452441
graph25                 graph25 1.37960877
adhesion               adhesion 1.22960906
graph4                   graph4 1.21754202
third                     third 1.18837257
graph22                 graph22 1.17726489
bigcom52               bigcom52 1.16587322
graph19                 graph19 1.07706765
ratio2                   ratio2 1.07452292
bigcom30               bigcom30 1.06909243
constraint           constraint 1.05088833
graph1                   graph1 0.97513752
orbit50                 orbit50 0.94630384
graph2                   graph2 0.94162158
bigcom28               bigcom28 0.91550765
knn                         knn 0.91523672
orbit62                 orbit62 0.91368247
graph7                   graph7 0.90542962
graph12                 graph12 0.89772158
orbit36                 orbit36 0.88954096
ioratio                 ioratio 0.84540816
orbit44                 orbit44 0.82329162
orbit51                 orbit51 0.82222308
orbit63                 orbit63 0.82055054
orbit21                 orbit21 0.77614564
graph20                 graph20 0.76893959
graph23                 graph23 0.75702007
graph0                   graph0 0.75020208
fourth                   fourth 0.71088916
graph5                   graph5 0.70189037
orbit24                 orbit24 0.70159657
orbit39                 orbit39 0.69441683
graph10                 graph10 0.65249771
orbit66                 orbit66 0.64523498
orbit20                 orbit20 0.64459298
ratio1                   ratio1 0.63553764
orbit46                 orbit46 0.62712256
coreness               coreness 0.59455089
orbit33                 orbit33 0.59271061
graph18                 graph18 0.56670936
sixth                     sixth 0.54694335
graph17                 graph17 0.53937430
upto_fifth           upto_fifth 0.53582235
orbit55                 orbit55 0.53551881
orbit45                 orbit45 0.51759470
close                     close 0.50226321
bigcom3                 bigcom3 0.50216108
graph16                 graph16 0.49237864
orbit15                 orbit15 0.47411267
orbit70                 orbit70 0.47098762
graph6                   graph6 0.46991772
graph15                 graph15 0.46113544
orbit25                 orbit25 0.46018718
orbit49                 orbit49 0.45647193
orbit52                 orbit52 0.45011885
orbit35                 orbit35 0.44946638
orbit42                 orbit42 0.44312062
graph14                 graph14 0.43206514
orbit10                 orbit10 0.42954298
orbit61                 orbit61 0.42874783
orbit16                 orbit16 0.41155641
ratio3                   ratio3 0.39674076
graph21                 graph21 0.39445588
orbit27                 orbit27 0.38221300
orbit11                 orbit11 0.37153022
orbit17                 orbit17 0.36510112
graph26                 graph26 0.36474410
orbit31                 orbit31 0.35826655
orbit28                 orbit28 0.35765633
orbit53                 orbit53 0.35640097
graph3                   graph3 0.34298969
orbit69                 orbit69 0.34140719
orbit58                 orbit58 0.33270719
orbit57                 orbit57 0.32713088
ratio6                   ratio6 0.32091888
orbit30                 orbit30 0.31619749
graph28                 graph28 0.31495428
orbit47                 orbit47 0.29750437
bigcom38               bigcom38 0.29695715
orbit26                 orbit26 0.29476128
orbit9                   orbit9 0.29222862
bigcom4                 bigcom4 0.29005432
orbit64                 orbit64 0.28983005
graph29                 graph29 0.28745863
orbit5                   orbit5 0.28622235
orbit29                 orbit29 0.28370423
upto_fourth         upto_fourth 0.28163297
orbit4                   orbit4 0.26938059
orbit40                 orbit40 0.26685151
orbit60                 orbit60 0.26533750
fifth                     fifth 0.26099078
upto_sixth           upto_sixth 0.26037828
orbit59                 orbit59 0.24404456
graph13                 graph13 0.23324782
bigcom6                 bigcom6 0.23314901
orbit48                 orbit48 0.22895056
orbit19                 orbit19 0.22443252
orbit13                 orbit13 0.22040714
orbit68                 orbit68 0.21634483
upto_second         upto_second 0.21554669
graph9                   graph9 0.20516640
orbit32                 orbit32 0.20418446
orbit38                 orbit38 0.20267129
bigcom32               bigcom32 0.18867817
orbit12                 orbit12 0.18614638
graph24                 graph24 0.18431354
bigcom11               bigcom11 0.16964062
orbit41                 orbit41 0.16962798
orbit54                 orbit54 0.16391856
orbit1                   orbit1 0.15821326
orbit37                 orbit37 0.15100702
bigcom181             bigcom181 0.14579003
orbit2                   orbit2 0.12853005
graph27                 graph27 0.12791082
second                   second 0.11237582
AP                           AP 0.10507758
orbit7                   orbit7 0.10470283
selfinter             selfinter 0.10429130
bigcom147             bigcom147 0.09720356
orbit71                 orbit71 0.09487581
membership_s30   membership_s30 0.09062365
hubscore               hubscore 0.08733713
bigcom167             bigcom167 0.08225683
membership_s1     membership_s1 0.07478863
graph8                   graph8 0.05431896
orbit6                   orbit6 0.05354292
membership_s5     membership_s5 0.04953885
orbit67                 orbit67 0.04743340
orbit23                 orbit23 0.03090041
membership_s15   membership_s15 0.02751226
upto_third           upto_third 0.02205578
bigcom26               bigcom26 0.02099220
bigcom22               bigcom22 0.01507846
orbit22                 orbit22 0.01191461
pdi                         pdi 0.01025132
orbit0                   orbit0 0.00000000
orbit3                   orbit3 0.00000000
orbit8                   orbit8 0.00000000
orbit14                 orbit14 0.00000000
orbit34                 orbit34 0.00000000
orbit43                 orbit43 0.00000000
orbit72                 orbit72 0.00000000
ecc                         ecc 0.00000000
eccrad                   eccrad 0.00000000
evcent                   evcent 0.00000000
first                     first 0.00000000
bigcom1                 bigcom1 0.00000000
bigcom2                 bigcom2 0.00000000
bigcom8                 bigcom8 0.00000000
bigcom9                 bigcom9 0.00000000
bigcom13               bigcom13 0.00000000
bigcom15               bigcom15 0.00000000
bigcom16               bigcom16 0.00000000
bigcom21               bigcom21 0.00000000
bigcom24               bigcom24 0.00000000
bigcom31               bigcom31 0.00000000
bigcom33               bigcom33 0.00000000
bigcom34               bigcom34 0.00000000
bigcom36               bigcom36 0.00000000
bigcom37               bigcom37 0.00000000
bigcom39               bigcom39 0.00000000
bigcom40               bigcom40 0.00000000
bigcom43               bigcom43 0.00000000
bigcom44               bigcom44 0.00000000
bigcom47               bigcom47 0.00000000
bigcom49               bigcom49 0.00000000
bigcom50               bigcom50 0.00000000
bigcom51               bigcom51 0.00000000
bigcom54               bigcom54 0.00000000
bigcom56               bigcom56 0.00000000
bigcom62               bigcom62 0.00000000
bigcom66               bigcom66 0.00000000
bigcom68               bigcom68 0.00000000
bigcom69               bigcom69 0.00000000
bigcom71               bigcom71 0.00000000
bigcom72               bigcom72 0.00000000
bigcom73               bigcom73 0.00000000
bigcom74               bigcom74 0.00000000
bigcom75               bigcom75 0.00000000
bigcom76               bigcom76 0.00000000
bigcom77               bigcom77 0.00000000
bigcom79               bigcom79 0.00000000
bigcom80               bigcom80 0.00000000
bigcom82               bigcom82 0.00000000
bigcom83               bigcom83 0.00000000
bigcom84               bigcom84 0.00000000
bigcom85               bigcom85 0.00000000
bigcom87               bigcom87 0.00000000
bigcom89               bigcom89 0.00000000
bigcom91               bigcom91 0.00000000
bigcom92               bigcom92 0.00000000
bigcom93               bigcom93 0.00000000
bigcom96               bigcom96 0.00000000
bigcom97               bigcom97 0.00000000
bigcom98               bigcom98 0.00000000
bigcom99               bigcom99 0.00000000
bigcom101             bigcom101 0.00000000
bigcom104             bigcom104 0.00000000
bigcom106             bigcom106 0.00000000
bigcom109             bigcom109 0.00000000
bigcom113             bigcom113 0.00000000
bigcom116             bigcom116 0.00000000
bigcom120             bigcom120 0.00000000
bigcom123             bigcom123 0.00000000
bigcom126             bigcom126 0.00000000
bigcom127             bigcom127 0.00000000
bigcom137             bigcom137 0.00000000
bigcom139             bigcom139 0.00000000
bigcom140             bigcom140 0.00000000
bigcom143             bigcom143 0.00000000
bigcom145             bigcom145 0.00000000
bigcom146             bigcom146 0.00000000
bigcom149             bigcom149 0.00000000
bigcom153             bigcom153 0.00000000
bigcom154             bigcom154 0.00000000
bigcom156             bigcom156 0.00000000
bigcom157             bigcom157 0.00000000
bigcom158             bigcom158 0.00000000
bigcom160             bigcom160 0.00000000
bigcom161             bigcom161 0.00000000
bigcom162             bigcom162 0.00000000
bigcom164             bigcom164 0.00000000
bigcom166             bigcom166 0.00000000
bigcom171             bigcom171 0.00000000
bigcom173             bigcom173 0.00000000
bigcom175             bigcom175 0.00000000
bigcom176             bigcom176 0.00000000
bigcom177             bigcom177 0.00000000
bigcom178             bigcom178 0.00000000
bigcom180             bigcom180 0.00000000
bigcom184             bigcom184 0.00000000
bigcom186             bigcom186 0.00000000
bigcom187             bigcom187 0.00000000
bigcom189             bigcom189 0.00000000
bigcom194             bigcom194 0.00000000
bigcom195             bigcom195 0.00000000
bigcom196             bigcom196 0.00000000
bigcom204             bigcom204 0.00000000
bigcom205             bigcom205 0.00000000
bigcom212             bigcom212 0.00000000
bigcom214             bigcom214 0.00000000
bigcom222             bigcom222 0.00000000
bigcom223             bigcom223 0.00000000
bigcom226             bigcom226 0.00000000
bigcom227             bigcom227 0.00000000
bigcom229             bigcom229 0.00000000
bigcom233             bigcom233 0.00000000
bigcom236             bigcom236 0.00000000
bigcom237             bigcom237 0.00000000
bigcom246             bigcom246 0.00000000
bigcom248             bigcom248 0.00000000
bigcom249             bigcom249 0.00000000
bigcom250             bigcom250 0.00000000
bigcom254             bigcom254 0.00000000
bigcom266             bigcom266 0.00000000
bigcom269             bigcom269 0.00000000
bigcom272             bigcom272 0.00000000
bigcom274             bigcom274 0.00000000
bigcom281             bigcom281 0.00000000
bigcom291             bigcom291 0.00000000
bigcom292             bigcom292 0.00000000
bigcom295             bigcom295 0.00000000
bigcom299             bigcom299 0.00000000
bigcom301             bigcom301 0.00000000
bigcom306             bigcom306 0.00000000
bigcom309             bigcom309 0.00000000
bigcom314             bigcom314 0.00000000
bigcom321             bigcom321 0.00000000
bigcom341             bigcom341 0.00000000
bigcom350             bigcom350 0.00000000
bigcom353             bigcom353 0.00000000
bigcom359             bigcom359 0.00000000
bigcom363             bigcom363 0.00000000
bigcom365             bigcom365 0.00000000
bigcom385             bigcom385 0.00000000
bigcom386             bigcom386 0.00000000
bigcom408             bigcom408 0.00000000
bigcom412             bigcom412 0.00000000
bigcom480             bigcom480 0.00000000
membership_s3     membership_s3 0.00000000
membership_s4     membership_s4 0.00000000
membership_s6     membership_s6 0.00000000
membership_s7     membership_s7 0.00000000
membership_s8     membership_s8 0.00000000
membership_s9     membership_s9 0.00000000
membership_s11   membership_s11 0.00000000
membership_s12   membership_s12 0.00000000
membership_s14   membership_s14 0.00000000
membership_s16   membership_s16 0.00000000
membership_s17   membership_s17 0.00000000
membership_s18   membership_s18 0.00000000
membership_s20   membership_s20 0.00000000
membership_s21   membership_s21 0.00000000
membership_s22   membership_s22 0.00000000
membership_s24   membership_s24 0.00000000
membership_s25   membership_s25 0.00000000
membership_s26   membership_s26 0.00000000
membership_s27   membership_s27 0.00000000
membership_s28   membership_s28 0.00000000
membership_s31   membership_s31 0.00000000
membership_s33   membership_s33 0.00000000
membership_s36   membership_s36 0.00000000
membership_s37   membership_s37 0.00000000
[1] "Dataset: med_targets Model RF, run: 5 of 10 2015-06-22 18:35:11"
     |      Out-of-bag   |
Tree |      MSE  %Var(y) |
   1 |  0.04241   186.88 |
   2 |  0.03952   174.16 |
   3 |  0.03805   167.68 |
   4 |  0.03609   159.05 |
   5 |  0.03517   155.01 |
   6 |  0.03606   158.92 |
   7 |  0.03472   153.02 |
   8 |  0.03368   148.45 |
   9 |  0.03282   144.66 |
  10 |  0.03213   141.60 |
  11 |  0.03095   136.38 |
  12 |  0.02996   132.02 |
  13 |  0.02933   129.27 |
  14 |  0.02884   127.12 |
  15 |  0.02833   124.85 |
  16 |  0.02807   123.71 |
  17 |  0.02774   122.26 |
  18 |  0.02778   122.42 |
  19 |  0.02756   121.44 |
  20 |  0.02737   120.62 |
  21 |  0.02725   120.09 |
  22 |  0.02718   119.78 |
  23 |  0.02703   119.14 |
  24 |  0.02695   118.77 |
  25 |   0.0269   118.57 |
  26 |  0.02686   118.36 |
  27 |  0.02663   117.36 |
  28 |  0.02657   117.10 |
  29 |  0.02629   115.84 |
  30 |  0.02622   115.57 |
  31 |  0.02631   115.94 |
  32 |  0.02621   115.50 |
  33 |  0.02612   115.13 |
  34 |  0.02607   114.89 |
  35 |  0.02595   114.38 |
  36 |  0.02587   114.00 |
  37 |  0.02581   113.74 |
  38 |  0.02584   113.86 |
  39 |   0.0258   113.69 |
  40 |  0.02577   113.59 |
  41 |  0.02579   113.68 |
  42 |  0.02578   113.61 |
  43 |   0.0258   113.69 |
  44 |  0.02564   113.01 |
  45 |  0.02558   112.75 |
  46 |  0.02554   112.58 |
  47 |  0.02552   112.46 |
  48 |  0.02546   112.20 |
  49 |  0.02539   111.91 |
  50 |  0.02535   111.72 |
  51 |  0.02535   111.72 |
  52 |  0.02527   111.37 |
  53 |  0.02526   111.32 |
  54 |  0.02527   111.36 |
  55 |   0.0252   111.08 |
  56 |  0.02513   110.74 |
  57 |  0.02514   110.81 |
  58 |  0.02509   110.56 |
  59 |  0.02504   110.36 |
  60 |  0.02501   110.22 |
  61 |  0.02497   110.06 |
  62 |  0.02498   110.07 |
  63 |  0.02494   109.93 |
  64 |  0.02496   109.98 |
  65 |  0.02493   109.88 |
  66 |  0.02497   110.03 |
  67 |  0.02497   110.06 |
  68 |  0.02498   110.10 |
  69 |    0.025   110.17 |
  70 |  0.02495   109.94 |
  71 |  0.02492   109.82 |
  72 |   0.0249   109.72 |
  73 |  0.02486   109.56 |
  74 |  0.02486   109.57 |
  75 |  0.02481   109.36 |
  76 |  0.02481   109.35 |
  77 |  0.02479   109.25 |
  78 |  0.02475   109.06 |
  79 |  0.02477   109.18 |
  80 |  0.02474   109.03 |
  81 |   0.0247   108.83 |
  82 |  0.02467   108.70 |
  83 |  0.02463   108.55 |
  84 |  0.02461   108.44 |
  85 |  0.02464   108.59 |
  86 |  0.02462   108.52 |
  87 |  0.02457   108.30 |
  88 |  0.02458   108.33 |
  89 |  0.02458   108.34 |
  90 |  0.02455   108.21 |
  91 |  0.02455   108.17 |
  92 |  0.02454   108.13 |
  93 |  0.02455   108.21 |
  94 |  0.02453   108.11 |
  95 |  0.02452   108.07 |
  96 |  0.02451   108.03 |
  97 |   0.0245   107.97 |
  98 |  0.02447   107.85 |
  99 |  0.02446   107.81 |
 100 |  0.02443   107.64 |
[1] "Random Forest variable coefficients"
                      %IncMSE IncNodePurity
graph0           2.923951e-04  1.313924e-01
graph1           6.092233e-04  2.171403e-01
graph2           1.554650e-03  3.308650e-01
graph3           3.616838e-04  2.532706e-01
graph4           5.328772e-04  6.301186e-01
graph5           9.370674e-04  5.213133e-01
graph6           1.303372e-03  4.481464e-01
graph7           8.690113e-04  4.471609e-01
graph8           2.753587e-04  1.496115e-01
graph9           1.410004e-03  3.638388e-01
graph10          1.028953e-03  5.947864e-01
graph11          4.406809e-03  4.483954e-01
graph12          8.786375e-04  3.771015e-01
graph13          1.807914e-03  2.583313e-01
graph14          1.337269e-03  4.642591e-01
graph15          1.547493e-03  3.709771e-01
graph16          1.181206e-03  2.263930e-01
graph17          6.609691e-04  3.553524e-01
graph18          6.201674e-04  4.560742e-01
graph19          1.556665e-03  7.045137e-01
graph20          4.210279e-03  5.713486e-01
graph21          9.425339e-04  4.476416e-01
graph22          6.393842e-04  4.902853e-01
graph23          4.213439e-03  5.572013e-01
graph24          1.628149e-03  4.244969e-01
graph25          1.874855e-03  7.543288e-01
graph26          2.144219e-03  5.469327e-01
graph27          7.103503e-04  4.354076e-01
graph28          2.794474e-04  3.088457e-01
graph29          7.635602e-04  1.225598e-01
orbit0           8.177186e-05  1.118286e-01
orbit1           2.693847e-04  2.778327e-01
orbit2           7.760008e-04  2.923770e-01
orbit3           5.475949e-04  4.062335e-01
orbit4           7.087010e-04  2.459268e-01
orbit5           1.585128e-03  3.083159e-01
orbit6           1.130993e-03  5.249415e-01
orbit7           1.488605e-03  4.270653e-01
orbit8           8.379483e-04  2.690606e-01
orbit9           1.434042e-03  3.820589e-01
orbit10          8.837655e-04  5.337641e-01
orbit11          5.579268e-04  4.067551e-01
orbit12          1.178335e-03  2.271754e-01
orbit13          3.915643e-04  1.701858e-01
orbit14          3.979928e-04  3.646953e-01
orbit15          2.703157e-04  3.009600e-01
orbit16          1.466633e-03  5.212859e-01
orbit17          2.543070e-03  4.424332e-01
orbit18          3.345158e-03  1.059502e+00
orbit19          3.515025e-04  3.015810e-01
orbit20          1.083627e-03  3.037249e-01
orbit21          4.750764e-04  6.023495e-01
orbit22          4.928673e-03  5.099906e-01
orbit23          1.667270e-03  5.088704e-01
orbit24          2.185668e-03  5.718069e-01
orbit25          9.118069e-04  3.420728e-01
orbit26          1.192807e-03  3.938492e-01
orbit27          1.064499e-03  4.441185e-01
orbit28          1.185309e-03  3.881751e-01
orbit29          1.992832e-04  3.172360e-01
orbit30          8.264141e-04  5.245079e-01
orbit31          1.783070e-03  4.603300e-01
orbit32          6.819688e-04  2.527761e-01
orbit33          4.692162e-04  3.259010e-01
orbit34          1.629774e-03  5.584317e-01
orbit35          3.975076e-04  4.114153e-01
orbit36          8.307839e-04  5.111484e-01
orbit37          1.359431e-03  4.089484e-01
orbit38          1.702022e-03  4.497387e-01
orbit39          1.590770e-03  8.567486e-01
orbit40          6.681262e-04  7.761902e-01
orbit41          6.909007e-04  5.160057e-01
orbit42          3.188487e-04  4.043273e-01
orbit43          2.898953e-04  4.296427e-01
orbit44          8.953154e-04  3.797195e-01
orbit45          1.762108e-03  5.227623e-01
orbit46          1.246429e-03  3.718305e-01
orbit47          1.174341e-03  4.275740e-01
orbit48          1.249829e-03  2.418104e-01
orbit49          2.260762e-03  6.394977e-01
orbit50          1.918593e-03  6.406234e-01
orbit51          1.210600e-03  3.674113e-01
orbit52          1.225947e-03  4.481273e-01
orbit53          2.338885e-04  2.586519e-01
orbit54          9.109372e-04  5.276620e-01
orbit55          7.924588e-04  3.950447e-01
orbit56          4.905997e-03  1.118558e+00
orbit57          3.806351e-04  2.505181e-01
orbit58          3.947626e-04  5.005005e-01
orbit59          1.659227e-03  5.194214e-01
orbit60          7.918798e-04  2.835270e-01
orbit61          1.380287e-03  4.582976e-01
orbit62          9.649986e-04  6.574817e-01
orbit63          1.954300e-03  6.188811e-01
orbit64          9.653808e-04  5.282951e-01
orbit65          3.599795e-03  9.725711e-01
orbit66          3.218415e-04  4.771148e-01
orbit67          9.034044e-04  3.123699e-01
orbit68          1.274710e-03  3.652236e-01
orbit69          4.133060e-04  2.173667e-01
orbit70          1.177410e-03  6.368438e-01
orbit71          1.186219e-04  1.100220e-01
orbit72          3.270722e-04  1.953329e-01
AP               1.915133e-05  4.791067e-02
bet              7.748187e-04  1.447034e+00
ecc              1.348142e-04  1.520825e-01
eccrad          -2.612245e-06  8.953238e-02
close            4.477405e-04  3.549390e-01
constraint       2.067679e-03  6.794007e-01
coreness         2.744031e-04  4.416814e-01
knn              1.826322e-03  5.810787e-01
hubscore         2.130448e-04  2.277180e-01
pagerank         4.141591e-04  8.931228e-01
trans            7.086013e-04  1.109070e+00
evcent           1.171063e-03  3.361466e-01
first            1.535301e-04  1.586072e-01
upto_second      2.134247e-03  3.916639e-01
upto_third       9.690071e-04  2.954117e-01
upto_fourth      4.913525e-04  3.294841e-01
upto_fifth       2.473872e-03  4.780383e-01
upto_sixth       8.102608e-04  6.189419e-01
second           3.243583e-04  3.289270e-01
third            4.600069e-03  1.459014e+00
fourth           5.172752e-04  6.242207e-01
fifth            7.814568e-05  4.190302e-01
sixth            1.225034e-03  6.274920e-01
ratio1           1.768551e-03  6.964395e-01
ratio2           3.137279e-03  7.702424e-01
ratio3           1.173631e-03  6.323092e-01
ratio4           4.117140e-03  1.244468e+00
ratio5           2.869995e-03  3.222237e+00
ratio6           2.217632e-03  8.345078e-01
selfinter        2.079843e-05  1.678416e-01
walktrap_vertex  6.559945e-04  1.274381e+00
bigcom1          0.000000e+00  8.750000e-03
bigcom2          0.000000e+00  2.220446e-18
bigcom3          1.370883e-04  3.787952e-01
bigcom4          6.941431e-05  9.388081e-02
bigcom6         -2.072489e-05  6.719522e-01
bigcom8         -2.097976e-05  2.418596e-02
bigcom9          0.000000e+00  0.000000e+00
bigcom11         6.667266e-06  3.231345e-01
bigcom13         0.000000e+00  0.000000e+00
bigcom15         0.000000e+00  0.000000e+00
bigcom16         0.000000e+00  0.000000e+00
bigcom21         0.000000e+00  0.000000e+00
bigcom22        -8.877247e-06  1.296840e-01
bigcom24         0.000000e+00  0.000000e+00
bigcom26        -2.728378e-05  9.318390e-02
bigcom28         6.503216e-04  5.181178e-01
bigcom30         5.701101e-04  1.027859e+00
bigcom31         0.000000e+00  0.000000e+00
bigcom32        -2.069019e-05  1.416867e-01
bigcom33        -1.788408e-05  6.679915e-01
bigcom34         0.000000e+00  0.000000e+00
bigcom36         0.000000e+00  2.775558e-19
bigcom37         0.000000e+00  0.000000e+00
bigcom38        -4.694065e-05  4.940788e-01
bigcom39         0.000000e+00  0.000000e+00
bigcom40         5.868545e-06  1.714286e-02
bigcom43         0.000000e+00  0.000000e+00
bigcom44        -2.966152e-06  1.825260e-02
bigcom46        -1.083807e-04  8.789554e-01
bigcom47         0.000000e+00  0.000000e+00
bigcom49         0.000000e+00  0.000000e+00
bigcom50         0.000000e+00  0.000000e+00
bigcom51         0.000000e+00  0.000000e+00
bigcom52         8.750701e-06  9.708872e-01
bigcom54         0.000000e+00  0.000000e+00
bigcom56         0.000000e+00  0.000000e+00
bigcom62         0.000000e+00  5.551115e-19
bigcom66         0.000000e+00  0.000000e+00
bigcom68         0.000000e+00  0.000000e+00
bigcom69         0.000000e+00  0.000000e+00
bigcom71         0.000000e+00  5.551115e-19
bigcom72         0.000000e+00  0.000000e+00
bigcom73         0.000000e+00  0.000000e+00
bigcom74         0.000000e+00  0.000000e+00
bigcom75         0.000000e+00  0.000000e+00
bigcom76         0.000000e+00  0.000000e+00
bigcom77         0.000000e+00  1.734723e-20
bigcom79         0.000000e+00  0.000000e+00
bigcom80         0.000000e+00  1.734723e-20
bigcom82         0.000000e+00  0.000000e+00
bigcom83         0.000000e+00  0.000000e+00
bigcom84         0.000000e+00  2.775558e-19
bigcom85         0.000000e+00  0.000000e+00
bigcom87         0.000000e+00  0.000000e+00
bigcom89         0.000000e+00  0.000000e+00
bigcom91         4.685620e-05  4.391709e-01
bigcom92         0.000000e+00  0.000000e+00
bigcom93         0.000000e+00  0.000000e+00
bigcom96         0.000000e+00  2.220446e-18
bigcom97         0.000000e+00  0.000000e+00
bigcom98         0.000000e+00  0.000000e+00
bigcom99         0.000000e+00  0.000000e+00
bigcom101        0.000000e+00  0.000000e+00
bigcom104        0.000000e+00  0.000000e+00
bigcom106        0.000000e+00  0.000000e+00
bigcom109        0.000000e+00  0.000000e+00
bigcom113        0.000000e+00  0.000000e+00
bigcom116        0.000000e+00  0.000000e+00
bigcom120        0.000000e+00  0.000000e+00
bigcom123        0.000000e+00  0.000000e+00
bigcom126        0.000000e+00  0.000000e+00
bigcom127        0.000000e+00  5.551115e-19
bigcom137        0.000000e+00  1.110223e-18
bigcom139        0.000000e+00  2.775558e-19
bigcom140        0.000000e+00  0.000000e+00
bigcom143        0.000000e+00  0.000000e+00
bigcom145        0.000000e+00  0.000000e+00
bigcom146        0.000000e+00  0.000000e+00
bigcom147       -1.235106e-04  8.763440e-02
bigcom149        0.000000e+00  2.775558e-19
bigcom153        0.000000e+00  0.000000e+00
bigcom154        0.000000e+00  0.000000e+00
bigcom156        0.000000e+00  0.000000e+00
bigcom157        0.000000e+00  0.000000e+00
bigcom158        0.000000e+00  0.000000e+00
bigcom160        0.000000e+00  5.551115e-19
bigcom161        0.000000e+00  0.000000e+00
bigcom162        0.000000e+00  0.000000e+00
bigcom164        0.000000e+00  0.000000e+00
bigcom166        0.000000e+00  0.000000e+00
bigcom167        1.185412e-05  2.869008e-01
bigcom171        0.000000e+00  5.551115e-19
bigcom173        0.000000e+00  5.551115e-19
bigcom175        0.000000e+00  0.000000e+00
bigcom176        0.000000e+00  0.000000e+00
bigcom177        0.000000e+00  0.000000e+00
bigcom178        0.000000e+00  0.000000e+00
bigcom180       -2.742311e-08  7.303105e-01
bigcom181       -1.185936e-04  2.815097e-01
bigcom184        0.000000e+00  0.000000e+00
bigcom186        0.000000e+00  0.000000e+00
bigcom187        0.000000e+00  0.000000e+00
bigcom189        0.000000e+00  0.000000e+00
bigcom194        0.000000e+00  0.000000e+00
bigcom195        0.000000e+00  5.551115e-19
bigcom196        0.000000e+00  0.000000e+00
bigcom204        0.000000e+00  0.000000e+00
bigcom205        0.000000e+00  0.000000e+00
bigcom212        0.000000e+00  0.000000e+00
bigcom214        0.000000e+00  0.000000e+00
bigcom222        0.000000e+00  0.000000e+00
bigcom223        0.000000e+00  0.000000e+00
bigcom226        0.000000e+00  0.000000e+00
bigcom227        0.000000e+00  0.000000e+00
bigcom229        0.000000e+00  0.000000e+00
bigcom233        0.000000e+00  0.000000e+00
bigcom236        0.000000e+00  0.000000e+00
bigcom237        0.000000e+00  0.000000e+00
bigcom246        0.000000e+00  0.000000e+00
bigcom248        0.000000e+00  5.551115e-19
bigcom249        0.000000e+00  0.000000e+00
bigcom250        0.000000e+00  6.938894e-20
bigcom254        0.000000e+00  0.000000e+00
bigcom266        0.000000e+00  0.000000e+00
bigcom269        0.000000e+00  0.000000e+00
bigcom272        0.000000e+00  0.000000e+00
bigcom274        0.000000e+00  6.938894e-19
bigcom281        0.000000e+00  0.000000e+00
bigcom291        0.000000e+00  0.000000e+00
bigcom292        0.000000e+00  0.000000e+00
bigcom295        0.000000e+00  0.000000e+00
bigcom299        0.000000e+00  0.000000e+00
bigcom301        0.000000e+00  0.000000e+00
bigcom306        0.000000e+00  0.000000e+00
bigcom309        0.000000e+00  0.000000e+00
bigcom314        0.000000e+00  0.000000e+00
bigcom321        0.000000e+00  0.000000e+00
bigcom341        0.000000e+00  0.000000e+00
bigcom350        0.000000e+00  0.000000e+00
bigcom353        0.000000e+00  0.000000e+00
bigcom359        0.000000e+00  0.000000e+00
bigcom363        0.000000e+00  0.000000e+00
bigcom365        0.000000e+00  0.000000e+00
bigcom385        1.033017e-05  6.605405e-01
bigcom386        0.000000e+00  0.000000e+00
bigcom408        0.000000e+00  5.551115e-19
bigcom412        0.000000e+00  6.039310e-01
bigcom480        0.000000e+00  0.000000e+00
spin_vertex      4.151459e-04  1.105977e+00
membership_s1    2.219545e-04  1.751593e-01
membership_s3    0.000000e+00  0.000000e+00
membership_s4   -3.281486e-06  3.246377e-03
membership_s5    1.231917e-04  1.822739e-01
membership_s6    1.418905e-04  4.421021e-02
membership_s7    1.318477e-05  1.608548e-01
membership_s8    0.000000e+00  5.551115e-19
membership_s9    0.000000e+00  0.000000e+00
membership_s11   0.000000e+00  0.000000e+00
membership_s12   0.000000e+00  0.000000e+00
membership_s14   0.000000e+00  2.775558e-19
membership_s15  -4.370903e-05  2.342638e-01
membership_s16   0.000000e+00  0.000000e+00
membership_s17   0.000000e+00  0.000000e+00
membership_s18   0.000000e+00  0.000000e+00
membership_s20   0.000000e+00  0.000000e+00
membership_s21   0.000000e+00  3.330669e-18
membership_s22   0.000000e+00  0.000000e+00
membership_s24   0.000000e+00  0.000000e+00
membership_s25   2.968561e-05  1.181325e-01
membership_s26   0.000000e+00  0.000000e+00
membership_s27  -2.002380e-05  3.446999e-02
membership_s28   0.000000e+00  0.000000e+00
membership_s30   9.877524e-05  1.134871e-01
membership_s31  -4.480287e-06  8.954672e-03
membership_s32   7.779902e-04  8.635591e-01
membership_s33   0.000000e+00  0.000000e+00
membership_s36   0.000000e+00  0.000000e+00
membership_s37   0.000000e+00  5.551115e-19
V1               3.306980e-03  1.295568e+00
V2               2.363470e-03  2.410402e+00
pdi              1.928308e-05  2.436904e-01
adhesion         2.840817e-02  1.915869e+00
cohesion         2.562889e-02  1.554810e+00
inner            1.424714e-02  1.861478e+00
outer            6.352797e-03  1.905045e+00
ioratio          1.155847e-02  1.323345e+00
comsize          1.806298e-02  4.493868e+00
[1] "Dataset: med_targets Model GLM, run: 5 of 10 2015-06-22 18:36:45"
[1] "glmnet variable coefficients"
                         [,1]          [,2]
(Intercept)     -3.738782e+00  3.116904e+01
graph0           4.891849e-40 -3.756136e-04
graph1          -1.176297e-42 -6.440709e-06
graph2           4.163738e-40  7.394773e-04
graph3           5.194367e-44 -1.046185e-07
graph4          -6.193215e-45 -9.780787e-09
graph5           5.521089e-42 -5.002202e-05
graph6           5.297450e-43  7.559154e-07
graph7           3.086790e-41  1.395999e-05
graph8           1.560958e-40 -6.435111e-04
graph9           7.295268e-46 -3.933965e-09
graph10         -7.584293e-47  1.808003e-11
graph11         -1.064875e-47 -2.529387e-11
graph12          5.139140e-45  1.638906e-08
graph13          2.617155e-44 -3.470973e-08
graph14         -5.994635e-46  1.476299e-09
graph15          6.295898e-43  1.920677e-06
graph16          2.484581e-46 -3.887475e-08
graph17          1.877648e-44 -2.847322e-08
graph18          4.442456e-43 -9.933410e-07
graph19          2.246391e-43  1.709072e-07
graph20         -6.172804e-44 -1.043776e-06
graph21          9.931069e-43  1.926148e-06
graph22          5.828066e-43 -7.893523e-06
graph23          1.178020e-42 -3.961614e-07
graph24          2.290344e-42  1.560068e-06
graph25          1.064545e-41  2.559192e-05
graph26          9.452489e-42  1.240525e-05
graph27          5.666168e-41  4.913413e-06
graph28          4.599494e-41  8.770440e-05
graph29          7.611118e-42 -1.287235e-03
orbit0           4.891849e-40 -3.605737e-04
orbit1          -1.515966e-42 -5.831065e-06
orbit2           2.713642e-41 -1.214657e-04
orbit3           4.163738e-40  7.549520e-04
orbit4           9.335559e-44 -2.670411e-07
orbit5           6.956359e-44  1.619503e-07
orbit6          -6.195837e-45 -9.770638e-09
orbit7           2.235387e-42 -2.390496e-05
orbit8           5.521089e-42 -4.947015e-05
orbit9           1.738517e-42  6.645838e-06
orbit10          5.798952e-43 -3.701130e-07
orbit11          3.278616e-41  3.693688e-05
orbit12          3.528370e-41  1.873492e-05
orbit13          1.251483e-40  3.361492e-05
orbit14          1.560958e-40 -6.361300e-04
orbit15          1.472633e-45 -1.262440e-08
orbit16          5.758889e-45  9.667236e-09
orbit17         -2.022268e-46 -7.370370e-09
orbit18          8.979702e-46  2.446653e-09
orbit19         -1.523942e-46 -1.740457e-11
orbit20         -3.148034e-46 -5.984804e-10
orbit21          1.044940e-44  9.536381e-09
orbit22         -1.064876e-47 -2.529826e-11
orbit23          1.626988e-43 -4.470088e-06
orbit24          1.083151e-44  1.067959e-08
orbit25          4.746489e-45  5.972231e-08
orbit26          6.125717e-44  1.666016e-07
orbit27          7.450703e-44  2.582109e-08
orbit28          1.458915e-43  5.676430e-07
orbit29          4.581555e-44 -1.416033e-07
orbit30          2.701185e-43 -4.081046e-07
orbit31         -1.302250e-45 -9.110290e-10
orbit32         -7.950970e-46  5.624724e-09
orbit33          3.172992e-42 -1.333603e-05
orbit34          6.295898e-43  1.974940e-06
orbit35          2.907788e-45  4.338474e-08
orbit36          1.383435e-43 -3.739403e-07
orbit37         -5.515151e-45 -8.320497e-08
orbit38          4.776962e-43  2.271936e-06
orbit39          9.092250e-44  3.567384e-07
orbit40          1.999314e-44 -7.020607e-08
orbit41          1.557416e-43 -3.419768e-06
orbit42          1.371633e-41  2.413630e-05
orbit43          4.424347e-43 -9.640615e-07
orbit44          1.000940e-40  1.965031e-04
orbit45          4.877121e-43  3.847175e-07
orbit46          6.088847e-43  2.741710e-07
orbit47          3.305545e-42 -5.034341e-07
orbit48          5.247875e-43  1.152967e-06
orbit49         -7.276483e-44 -8.951989e-07
orbit50          1.343808e-42 -5.822750e-05
orbit51          1.865266e-42  3.933875e-06
orbit52          2.464334e-42  2.737898e-06
orbit53          5.509360e-42  2.125334e-05
orbit54          5.712589e-43 -7.832810e-06
orbit55          5.529384e-41 -1.955378e-04
orbit56          3.699929e-42  1.783572e-05
orbit57          1.042611e-42 -5.145861e-06
orbit58          3.068341e-41  4.212237e-05
orbit59          3.056076e-42  2.830627e-06
orbit60          7.839925e-42 -2.709077e-06
orbit61          1.050079e-40  6.031615e-04
orbit62          2.300720e-41 -4.105102e-07
orbit63          3.626120e-41  1.258033e-04
orbit64          2.203009e-41  9.375227e-05
orbit65          2.642294e-41  9.369598e-05
orbit66          1.227454e-41 -2.356627e-05
orbit67          5.469351e-41  6.876151e-05
orbit68          6.011504e-41  5.029197e-07
orbit69          4.201083e-40  1.713831e-04
orbit70          7.393255e-41  3.343916e-04
orbit71          4.984437e-41 -8.177376e-04
orbit72          7.611118e-42 -1.292473e-03
AP               7.101706e-40 -2.437468e-02
bet              4.505855e-43  6.300289e-06
ecc              1.076541e-38  6.157095e-02
eccrad           6.459246e-38  3.691676e-01
close           -5.599516e-38  3.756327e-02
constraint      -4.388754e-38 -4.423349e-02
coreness         4.896504e-40 -7.447448e-03
knn             -5.045546e-41 -2.125765e-04
hubscore         2.587793e-37 -2.703559e-01
pagerank        -3.697730e-37 -3.561149e+00
trans            1.297773e-38  6.984607e-02
evcent           2.501925e-37 -2.518503e-01
first            4.891849e-40 -3.551911e-04
upto_second     -3.297925e-42 -4.337651e-06
upto_third      -2.257981e-43 -5.862834e-07
upto_fourth     -2.720896e-42 -4.358067e-05
upto_fifth      -3.130424e-41  2.351265e-04
upto_sixth      -8.064427e-40 -3.250101e-03
second          -3.346003e-42 -4.330058e-06
third            7.338039e-43  4.241895e-07
fourth           1.337118e-43 -2.381968e-06
fifth            2.950488e-42  5.173222e-05
sixth            2.832858e-41 -3.186593e-04
ratio1          -5.992456e-41 -2.085507e-04
ratio2           3.862471e-41 -8.750583e-04
ratio3           2.217319e-39  2.138566e-02
ratio4           7.792012e-39 -1.950024e-01
ratio5           2.195665e-37  2.318188e+00
ratio6           7.252042e-41 -3.009237e-03
selfinter        1.231144e-38  9.465685e-02
walktrap_vertex -1.845414e-38 -8.846314e-02
bigcom1         -2.719698e-38 -2.293156e-01
bigcom2         -2.348562e-38 -2.980396e-01
bigcom3          4.989376e-38  4.017447e-01
bigcom4         -9.147010e-39 -8.025886e-03
bigcom6          3.134393e-37  1.835558e+00
bigcom8         -1.681616e-38 -1.161066e-01
bigcom9         -2.356756e-38 -1.841268e-01
bigcom11         8.894201e-38  6.281206e-01
bigcom13        -2.353676e-38 -3.113783e-01
bigcom15        -2.352651e-38 -1.997173e-01
bigcom16        -2.349583e-38 -2.513840e-01
bigcom21        -2.363455e-38 -4.597483e-01
bigcom22         1.814955e-38  9.923243e-02
bigcom24        -2.348562e-38 -2.231842e-01
bigcom26         8.720759e-39  4.570147e-02
bigcom28         7.116969e-38  3.637755e-01
bigcom30         1.420303e-37  6.019930e-01
bigcom31        -2.348051e-38 -2.055246e-01
bigcom32         1.450739e-37  8.696225e-01
bigcom33         4.817945e-37  1.537641e+00
bigcom34        -2.347032e-38 -3.402944e-01
bigcom36        -2.349072e-38 -3.661334e-01
bigcom37        -2.347541e-38 -3.196521e-01
bigcom38         3.134393e-37  2.034081e+00
bigcom39        -2.356242e-38 -2.934429e-01
bigcom40        -1.843955e-38 -5.956384e-02
bigcom43        -2.348051e-38 -3.314062e-01
bigcom44        -1.310283e-38  2.122147e-01
bigcom46         3.138484e-37  1.377108e+00
bigcom47        -2.351116e-38 -3.993298e-01
bigcom49        -2.350094e-38 -2.337530e-01
bigcom50        -2.347541e-38 -3.840988e-01
bigcom51        -2.347541e-38 -4.129180e-01
bigcom52         4.820039e-37  1.592219e+00
bigcom54        -2.347032e-38 -1.907274e-01
bigcom56        -2.352651e-38 -4.252254e-01
bigcom62        -2.348051e-38 -3.270264e-01
bigcom66        -2.347032e-38 -2.879436e-01
bigcom68        -2.348051e-38 -2.418183e-01
bigcom69        -2.350605e-38 -4.310932e-01
bigcom71        -2.347032e-38 -1.527714e-01
bigcom72        -2.347032e-38 -1.298834e-01
bigcom73        -2.355215e-38 -3.912459e-01
bigcom74        -2.350094e-38 -3.905967e-01
bigcom75        -2.347541e-38 -4.508236e-01
bigcom76        -2.349072e-38 -2.435856e-01
bigcom77        -2.349072e-38 -4.157768e-01
bigcom79        -2.347541e-38 -5.066055e-01
bigcom80        -2.350094e-38 -4.907487e-01
bigcom82        -2.347541e-38 -2.398680e-01
bigcom83        -2.347541e-38 -1.502137e-01
bigcom84        -2.349583e-38 -4.732903e-01
bigcom85        -2.347541e-38 -3.064301e-01
bigcom87        -2.349072e-38 -3.691738e-01
bigcom89        -2.347032e-38 -2.356493e-01
bigcom91         1.029763e-37  5.695122e-01
bigcom92        -2.356756e-38 -1.816014e-01
bigcom93        -2.347032e-38 -1.024480e-01
bigcom96        -2.347541e-38 -3.977044e-01
bigcom97        -2.349583e-38 -4.692146e-01
bigcom98        -2.347032e-38 -5.541846e-01
bigcom99         0.000000e+00  0.000000e+00
bigcom101       -2.353164e-38 -2.270004e-01
bigcom104       -2.347541e-38 -4.518534e-01
bigcom106       -2.347032e-38 -5.378397e-01
bigcom109       -2.347541e-38 -2.497034e-01
bigcom113       -2.347032e-38 -5.077921e-01
bigcom116       -2.363455e-38 -3.656975e-01
bigcom120       -2.347541e-38 -4.473349e-01
bigcom123       -2.347032e-38 -3.544338e-01
bigcom126       -2.347541e-38 -2.216600e-01
bigcom127       -2.349583e-38 -3.083295e-01
bigcom137       -2.350094e-38 -4.806832e-01
bigcom139       -2.348051e-38 -2.826128e-01
bigcom140       -2.348051e-38 -4.057437e-01
bigcom143       -2.347032e-38 -4.760289e-01
bigcom145       -2.348051e-38 -2.665671e-01
bigcom146       -2.348051e-38 -3.488997e-01
bigcom147        5.438836e-38  7.255317e-01
bigcom149       -2.348562e-38 -3.184172e-01
bigcom153       -2.349583e-38 -3.063374e-01
bigcom154       -2.347032e-38 -1.341123e-01
bigcom156       -2.348562e-38 -4.377309e-01
bigcom157       -2.353676e-38 -5.368480e-01
bigcom158       -2.347541e-38 -1.526806e-01
bigcom160       -2.347032e-38 -3.846949e-01
bigcom161       -2.348051e-38 -3.265396e-01
bigcom162       -2.347541e-38 -2.911397e-01
bigcom164       -2.347032e-38 -3.317293e-01
bigcom166       -2.348051e-38 -2.855129e-01
bigcom167        6.852580e-38  4.235946e-01
bigcom171       -2.350605e-38 -4.453761e-01
bigcom173       -2.347541e-38 -4.475734e-01
bigcom175       -2.347541e-38 -1.868227e-01
bigcom176       -2.347032e-38 -2.525560e-01
bigcom177       -2.347032e-38 -2.133765e-01
bigcom178       -2.347032e-38 -5.343238e-01
bigcom180        4.817945e-37  2.196719e+00
bigcom181        7.771360e-38  9.786455e-01
bigcom184       -2.348051e-38 -4.060618e-01
bigcom186       -2.347541e-38 -6.327436e-01
bigcom187       -2.347032e-38 -6.554224e-01
bigcom189       -2.349072e-38 -1.233213e-01
bigcom194       -2.348051e-38 -2.804052e-01
bigcom195       -2.347032e-38 -3.105922e-01
bigcom196       -2.347541e-38 -6.488651e-01
bigcom204        0.000000e+00  0.000000e+00
bigcom205        0.000000e+00  0.000000e+00
bigcom212       -2.347541e-38 -3.020960e-01
bigcom214       -2.347032e-38 -2.497758e-01
bigcom222       -2.347541e-38 -2.127775e-01
bigcom223       -2.349072e-38 -4.544870e-01
bigcom226       -2.347541e-38 -2.337212e-01
bigcom227       -2.348051e-38 -2.710812e-01
bigcom229        0.000000e+00  0.000000e+00
bigcom233       -2.348051e-38 -3.766421e-01
bigcom236       -2.347032e-38 -1.552067e-01
bigcom237       -2.348562e-38 -3.496766e-01
bigcom246       -2.351116e-38 -2.756110e-01
bigcom248       -2.351628e-38 -4.708438e-01
bigcom249       -2.348562e-38 -3.334766e-01
bigcom250       -2.353164e-38 -1.705065e-01
bigcom254       -2.347541e-38 -2.054379e-01
bigcom266       -2.347541e-38 -5.284851e-01
bigcom269        0.000000e+00  0.000000e+00
bigcom272       -2.347032e-38 -2.911993e-01
bigcom274       -2.358813e-38 -1.631952e-01
bigcom281       -2.348562e-38 -2.480300e-01
bigcom291       -2.348562e-38 -2.874321e-01
bigcom292       -2.347541e-38 -4.051583e-01
bigcom295       -2.349072e-38 -3.827575e-01
bigcom299       -2.347541e-38 -4.267617e-01
bigcom301       -2.349072e-38 -2.089250e-01
bigcom306       -2.347032e-38 -1.600725e-01
bigcom309       -2.347032e-38 -4.611589e-01
bigcom314       -2.348051e-38 -3.297579e-01
bigcom321       -2.347032e-38 -5.449016e-01
bigcom341       -2.347541e-38 -3.541976e-01
bigcom350       -2.347541e-38 -4.536160e-01
bigcom353       -2.347541e-38 -2.593072e-01
bigcom359       -2.347541e-38 -4.454879e-01
bigcom363       -2.347032e-38 -3.623419e-01
bigcom365       -2.348562e-38 -4.635153e-01
bigcom385        4.817945e-37  1.787961e+00
bigcom386       -2.348051e-38 -1.831912e-01
bigcom408       -2.347541e-38 -3.661734e-01
bigcom412        9.868500e-37  2.620080e+00
bigcom480       -2.347032e-38 -2.090344e-01
spin_vertex      1.139707e-38 -9.947362e-02
membership_s1    1.934236e-38  6.464676e-02
membership_s3   -2.347032e-38 -6.218380e-01
membership_s4   -2.066705e-38 -1.339883e-01
membership_s5   -3.517255e-39  4.623120e-02
membership_s6   -1.581357e-38 -4.644570e-02
membership_s7   -1.680889e-38 -2.272095e-02
membership_s8   -2.347541e-38 -3.196256e-01
membership_s9   -2.348051e-38 -6.042509e-01
membership_s11  -2.347541e-38 -4.929510e-01
membership_s12  -2.349072e-38 -3.072051e-01
membership_s14  -2.348562e-38 -4.627945e-01
membership_s15   1.712472e-38  4.317727e-01
membership_s16  -2.349072e-38 -2.181859e-01
membership_s17  -2.347032e-38 -4.294590e-01
membership_s18  -2.367079e-38 -2.449100e-01
membership_s20  -2.347032e-38 -3.834553e-01
membership_s21  -2.365007e-38 -6.591320e-01
membership_s22  -2.352139e-38 -2.819646e-01
membership_s24  -2.353676e-38 -2.415931e-01
membership_s25   3.277960e-38  7.207467e-01
membership_s26   0.000000e+00  0.000000e+00
membership_s27  -1.250474e-38  1.200064e-02
membership_s28  -2.348051e-38 -4.146885e-01
membership_s30   3.237106e-38  1.426647e-01
membership_s31  -1.971329e-38 -2.604012e-01
membership_s32   6.128338e-38  5.037404e-01
membership_s33  -2.347032e-38 -3.133083e-01
membership_s36  -2.574108e-38 -1.748208e-01
membership_s37  -2.358298e-38 -2.163282e-01
V1               6.694389e-38  2.264476e-01
V2              -5.545482e-38 -4.460996e-01
pdi             -4.630393e-36 -3.711916e+02
adhesion        -1.971656e-41 -6.291265e-05
cohesion         3.939236e-41  1.227101e-04
inner            9.425914e-43  7.028159e-06
outer           -1.895134e-41 -3.305287e-05
ioratio         -1.529310e-37 -5.927197e-01
comsize          7.719580e-41  5.103828e-04
[1] "Dataset: med_targets Model GBM, run: 6 of 10 2015-06-22 18:37:53"
Iter   TrainDeviance   ValidDeviance   StepSize   Improve
     1        0.2280            -nan     0.0100    0.0008
     2        0.2246            -nan     0.0100    0.0001
     3        0.2220            -nan     0.0100    0.0002
     4        0.2191            -nan     0.0100    0.0008
     5        0.2164            -nan     0.0100    0.0003
     6        0.2138            -nan     0.0100    0.0001
     7        0.2114            -nan     0.0100    0.0002
     8        0.2093            -nan     0.0100    0.0002
     9        0.2076            -nan     0.0100    0.0001
    10        0.2057            -nan     0.0100    0.0003
    20        0.1915            -nan     0.0100    0.0001
    40        0.1731            -nan     0.0100    0.0001
    60        0.1602            -nan     0.0100    0.0001
    80        0.1498            -nan     0.0100    0.0000
   100        0.1410            -nan     0.0100   -0.0000
   120        0.1320            -nan     0.0100   -0.0000
   140        0.1251            -nan     0.0100   -0.0000
   160        0.1193            -nan     0.0100   -0.0000
   180        0.1136            -nan     0.0100   -0.0000
   194        0.1097            -nan     0.0100   -0.0000

[1] "GBM variable coefficients"
                            var    rel.inf
comsize                 comsize 4.75801731
ratio5                   ratio5 3.26333428
outer                     outer 2.61902951
V2                           V2 2.61864861
cohesion               cohesion 2.52756816
bet                         bet 2.51573243
bigcom46               bigcom46 2.14467340
walktrap_vertex walktrap_vertex 2.02349813
inner                     inner 1.91449387
ratio4                   ratio4 1.85668198
adhesion               adhesion 1.85340420
orbit18                 orbit18 1.74039704
graph7                   graph7 1.56107672
V1                           V1 1.55452180
knn                         knn 1.50329262
pagerank               pagerank 1.47639681
orbit65                 orbit65 1.47546568
trans                     trans 1.46328266
graph1                   graph1 1.38050903
graph23                 graph23 1.33175159
graph20                 graph20 1.31282515
bigcom28               bigcom28 1.26887041
orbit50                 orbit50 1.25584925
graph25                 graph25 1.24194861
orbit56                 orbit56 1.22947208
graph19                 graph19 1.09077322
orbit24                 orbit24 1.05682433
orbit63                 orbit63 1.04453204
fourth                   fourth 1.03618917
membership_s32   membership_s32 1.03491842
ioratio                 ioratio 1.02809574
graph4                   graph4 0.98335419
graph22                 graph22 0.91403552
bigcom30               bigcom30 0.91049439
graph5                   graph5 0.87841571
graph3                   graph3 0.87698230
orbit62                 orbit62 0.87385262
orbit30                 orbit30 0.84961776
orbit28                 orbit28 0.83543146
third                     third 0.79246073
graph21                 graph21 0.77849449
orbit45                 orbit45 0.77587881
constraint           constraint 0.75693084
orbit11                 orbit11 0.73946876
orbit31                 orbit31 0.73132143
orbit33                 orbit33 0.73007126
spin_vertex         spin_vertex 0.71889469
graph6                   graph6 0.70922734
orbit46                 orbit46 0.69442330
orbit39                 orbit39 0.66435958
graph12                 graph12 0.66243474
graph10                 graph10 0.64579835
orbit64                 orbit64 0.64519347
graph2                   graph2 0.64024328
ratio1                   ratio1 0.63279674
orbit66                 orbit66 0.60308463
orbit15                 orbit15 0.57621666
orbit58                 orbit58 0.57344474
orbit59                 orbit59 0.57325618
upto_sixth           upto_sixth 0.57283924
orbit44                 orbit44 0.56030664
orbit47                 orbit47 0.56026322
ratio2                   ratio2 0.55243938
ratio6                   ratio6 0.53713475
orbit51                 orbit51 0.52929014
graph11                 graph11 0.52877412
graph26                 graph26 0.52297962
graph27                 graph27 0.51768938
graph18                 graph18 0.49910169
bigcom3                 bigcom3 0.48717175
orbit9                   orbit9 0.45484338
graph15                 graph15 0.44397697
graph14                 graph14 0.44224489
upto_fifth           upto_fifth 0.43745681
orbit17                 orbit17 0.43442114
fifth                     fifth 0.42030933
orbit21                 orbit21 0.41787724
orbit10                 orbit10 0.41422952
graph0                   graph0 0.40114567
orbit19                 orbit19 0.39193829
bigcom11               bigcom11 0.38891476
graph24                 graph24 0.37960430
graph13                 graph13 0.37931133
orbit49                 orbit49 0.37683100
orbit41                 orbit41 0.35710426
orbit25                 orbit25 0.35400102
close                     close 0.33632810
orbit35                 orbit35 0.32979954
graph17                 graph17 0.32562527
orbit70                 orbit70 0.32213670
orbit60                 orbit60 0.31708341
orbit36                 orbit36 0.31162631
orbit20                 orbit20 0.30653977
sixth                     sixth 0.30364766
orbit48                 orbit48 0.30254246
ratio3                   ratio3 0.30143149
upto_second         upto_second 0.29762085
orbit52                 orbit52 0.29589081
orbit32                 orbit32 0.29382389
graph8                   graph8 0.29187207
orbit69                 orbit69 0.28618968
orbit29                 orbit29 0.28186932
orbit26                 orbit26 0.27635096
orbit38                 orbit38 0.27556674
orbit55                 orbit55 0.26226242
selfinter             selfinter 0.26179156
orbit68                 orbit68 0.25694574
orbit16                 orbit16 0.25030702
orbit57                 orbit57 0.25008955
bigcom6                 bigcom6 0.24628357
ecc                         ecc 0.24313185
membership_s1     membership_s1 0.23889274
hubscore               hubscore 0.23575710
orbit5                   orbit5 0.23184384
coreness               coreness 0.22759512
graph16                 graph16 0.22433936
orbit1                   orbit1 0.22155514
orbit53                 orbit53 0.21889002
bigcom181             bigcom181 0.21262632
graph9                   graph9 0.21128294
orbit13                 orbit13 0.20816338
orbit40                 orbit40 0.20259890
orbit7                   orbit7 0.19540750
orbit2                   orbit2 0.19379746
orbit67                 orbit67 0.17859823
upto_third           upto_third 0.17720269
orbit61                 orbit61 0.17420907
orbit4                   orbit4 0.17303166
graph28                 graph28 0.16687896
orbit12                 orbit12 0.14262819
orbit27                 orbit27 0.13874598
upto_fourth         upto_fourth 0.11529363
orbit6                   orbit6 0.11314378
orbit54                 orbit54 0.11144322
bigcom4                 bigcom4 0.10679119
AP                           AP 0.10208171
membership_s5     membership_s5 0.08934328
membership_s30   membership_s30 0.08580427
orbit71                 orbit71 0.07781176
orbit42                 orbit42 0.07585168
bigcom147             bigcom147 0.07552814
graph29                 graph29 0.07430464
orbit37                 orbit37 0.07405874
bigcom167             bigcom167 0.06041239
orbit23                 orbit23 0.05733556
second                   second 0.04665516
bigcom22               bigcom22 0.03993223
orbit22                 orbit22 0.03704688
bigcom52               bigcom52 0.03119613
bigcom8                 bigcom8 0.02971276
bigcom92               bigcom92 0.02270231
bigcom75               bigcom75 0.02085848
membership_s27   membership_s27 0.01541335
membership_s6     membership_s6 0.01482873
bigcom26               bigcom26 0.01119061
orbit0                   orbit0 0.00000000
orbit3                   orbit3 0.00000000
orbit8                   orbit8 0.00000000
orbit14                 orbit14 0.00000000
orbit34                 orbit34 0.00000000
orbit43                 orbit43 0.00000000
orbit72                 orbit72 0.00000000
eccrad                   eccrad 0.00000000
evcent                   evcent 0.00000000
first                     first 0.00000000
bigcom1                 bigcom1 0.00000000
bigcom2                 bigcom2 0.00000000
bigcom9                 bigcom9 0.00000000
bigcom13               bigcom13 0.00000000
bigcom15               bigcom15 0.00000000
bigcom16               bigcom16 0.00000000
bigcom21               bigcom21 0.00000000
bigcom24               bigcom24 0.00000000
bigcom31               bigcom31 0.00000000
bigcom32               bigcom32 0.00000000
bigcom33               bigcom33 0.00000000
bigcom34               bigcom34 0.00000000
bigcom36               bigcom36 0.00000000
bigcom37               bigcom37 0.00000000
bigcom38               bigcom38 0.00000000
bigcom39               bigcom39 0.00000000
bigcom40               bigcom40 0.00000000
bigcom43               bigcom43 0.00000000
bigcom44               bigcom44 0.00000000
bigcom47               bigcom47 0.00000000
bigcom49               bigcom49 0.00000000
bigcom50               bigcom50 0.00000000
bigcom51               bigcom51 0.00000000
bigcom54               bigcom54 0.00000000
bigcom56               bigcom56 0.00000000
bigcom62               bigcom62 0.00000000
bigcom66               bigcom66 0.00000000
bigcom68               bigcom68 0.00000000
bigcom69               bigcom69 0.00000000
bigcom71               bigcom71 0.00000000
bigcom72               bigcom72 0.00000000
bigcom73               bigcom73 0.00000000
bigcom74               bigcom74 0.00000000
bigcom76               bigcom76 0.00000000
bigcom77               bigcom77 0.00000000
bigcom79               bigcom79 0.00000000
bigcom80               bigcom80 0.00000000
bigcom82               bigcom82 0.00000000
bigcom83               bigcom83 0.00000000
bigcom84               bigcom84 0.00000000
bigcom85               bigcom85 0.00000000
bigcom87               bigcom87 0.00000000
bigcom89               bigcom89 0.00000000
bigcom91               bigcom91 0.00000000
bigcom93               bigcom93 0.00000000
bigcom96               bigcom96 0.00000000
bigcom97               bigcom97 0.00000000
bigcom98               bigcom98 0.00000000
bigcom99               bigcom99 0.00000000
bigcom101             bigcom101 0.00000000
bigcom104             bigcom104 0.00000000
bigcom106             bigcom106 0.00000000
bigcom109             bigcom109 0.00000000
bigcom113             bigcom113 0.00000000
bigcom116             bigcom116 0.00000000
bigcom120             bigcom120 0.00000000
bigcom123             bigcom123 0.00000000
bigcom126             bigcom126 0.00000000
bigcom127             bigcom127 0.00000000
bigcom137             bigcom137 0.00000000
bigcom139             bigcom139 0.00000000
bigcom140             bigcom140 0.00000000
bigcom143             bigcom143 0.00000000
bigcom145             bigcom145 0.00000000
bigcom146             bigcom146 0.00000000
bigcom149             bigcom149 0.00000000
bigcom153             bigcom153 0.00000000
bigcom154             bigcom154 0.00000000
bigcom156             bigcom156 0.00000000
bigcom157             bigcom157 0.00000000
bigcom158             bigcom158 0.00000000
bigcom160             bigcom160 0.00000000
bigcom161             bigcom161 0.00000000
bigcom162             bigcom162 0.00000000
bigcom164             bigcom164 0.00000000
bigcom166             bigcom166 0.00000000
bigcom171             bigcom171 0.00000000
bigcom173             bigcom173 0.00000000
bigcom175             bigcom175 0.00000000
bigcom176             bigcom176 0.00000000
bigcom177             bigcom177 0.00000000
bigcom178             bigcom178 0.00000000
bigcom180             bigcom180 0.00000000
bigcom184             bigcom184 0.00000000
bigcom186             bigcom186 0.00000000
bigcom187             bigcom187 0.00000000
bigcom189             bigcom189 0.00000000
bigcom194             bigcom194 0.00000000
bigcom195             bigcom195 0.00000000
bigcom196             bigcom196 0.00000000
bigcom204             bigcom204 0.00000000
bigcom205             bigcom205 0.00000000
bigcom212             bigcom212 0.00000000
bigcom214             bigcom214 0.00000000
bigcom222             bigcom222 0.00000000
bigcom223             bigcom223 0.00000000
bigcom226             bigcom226 0.00000000
bigcom227             bigcom227 0.00000000
bigcom229             bigcom229 0.00000000
bigcom233             bigcom233 0.00000000
bigcom236             bigcom236 0.00000000
bigcom237             bigcom237 0.00000000
bigcom246             bigcom246 0.00000000
bigcom248             bigcom248 0.00000000
bigcom249             bigcom249 0.00000000
bigcom250             bigcom250 0.00000000
bigcom254             bigcom254 0.00000000
bigcom266             bigcom266 0.00000000
bigcom269             bigcom269 0.00000000
bigcom272             bigcom272 0.00000000
bigcom274             bigcom274 0.00000000
bigcom281             bigcom281 0.00000000
bigcom291             bigcom291 0.00000000
bigcom292             bigcom292 0.00000000
bigcom295             bigcom295 0.00000000
bigcom299             bigcom299 0.00000000
bigcom301             bigcom301 0.00000000
bigcom306             bigcom306 0.00000000
bigcom309             bigcom309 0.00000000
bigcom314             bigcom314 0.00000000
bigcom321             bigcom321 0.00000000
bigcom341             bigcom341 0.00000000
bigcom350             bigcom350 0.00000000
bigcom353             bigcom353 0.00000000
bigcom359             bigcom359 0.00000000
bigcom363             bigcom363 0.00000000
bigcom365             bigcom365 0.00000000
bigcom385             bigcom385 0.00000000
bigcom386             bigcom386 0.00000000
bigcom408             bigcom408 0.00000000
bigcom412             bigcom412 0.00000000
bigcom480             bigcom480 0.00000000
membership_s3     membership_s3 0.00000000
membership_s4     membership_s4 0.00000000
membership_s7     membership_s7 0.00000000
membership_s8     membership_s8 0.00000000
membership_s9     membership_s9 0.00000000
membership_s11   membership_s11 0.00000000
membership_s12   membership_s12 0.00000000
membership_s14   membership_s14 0.00000000
membership_s15   membership_s15 0.00000000
membership_s16   membership_s16 0.00000000
membership_s17   membership_s17 0.00000000
membership_s18   membership_s18 0.00000000
membership_s20   membership_s20 0.00000000
membership_s21   membership_s21 0.00000000
membership_s22   membership_s22 0.00000000
membership_s24   membership_s24 0.00000000
membership_s25   membership_s25 0.00000000
membership_s26   membership_s26 0.00000000
membership_s28   membership_s28 0.00000000
membership_s31   membership_s31 0.00000000
membership_s33   membership_s33 0.00000000
membership_s36   membership_s36 0.00000000
membership_s37   membership_s37 0.00000000
pdi                         pdi 0.00000000
[1] "Dataset: med_targets Model RF, run: 6 of 10 2015-06-22 18:39:29"
     |      Out-of-bag   |
Tree |      MSE  %Var(y) |
   1 |  0.04852   201.84 |
   2 |  0.04318   179.61 |
   3 |  0.03888   161.76 |
   4 |  0.03578   148.87 |
   5 |  0.03376   140.46 |
   6 |  0.03236   134.64 |
   7 |  0.03241   134.83 |
   8 |  0.03113   129.52 |
   9 |  0.03221   133.98 |
  10 |  0.03181   132.32 |
  11 |  0.03093   128.68 |
  12 |  0.03068   127.64 |
  13 |  0.03074   127.89 |
  14 |  0.03011   125.26 |
  15 |  0.02994   124.56 |
  16 |  0.02953   122.83 |
  17 |  0.02915   121.26 |
  18 |  0.02861   119.04 |
  19 |  0.02817   117.19 |
  20 |   0.0281   116.89 |
  21 |  0.02785   115.87 |
  22 |  0.02748   114.30 |
  23 |  0.02729   113.55 |
  24 |  0.02715   112.93 |
  25 |  0.02694   112.06 |
  26 |  0.02679   111.45 |
  27 |  0.02674   111.25 |
  28 |   0.0267   111.09 |
  29 |  0.02657   110.53 |
  30 |   0.0266   110.67 |
  31 |  0.02661   110.69 |
  32 |  0.02656   110.51 |
  33 |  0.02636   109.66 |
  34 |  0.02631   109.44 |
  35 |  0.02609   108.52 |
  36 |  0.02609   108.54 |
  37 |  0.02606   108.43 |
  38 |  0.02604   108.32 |
  39 |  0.02596   108.01 |
  40 |  0.02589   107.71 |
  41 |  0.02588   107.68 |
  42 |  0.02585   107.54 |
  43 |  0.02584   107.48 |
  44 |  0.02581   107.38 |
  45 |  0.02574   107.09 |
  46 |  0.02571   106.95 |
  47 |  0.02567   106.77 |
  48 |  0.02565   106.71 |
  49 |  0.02564   106.65 |
  50 |  0.02567   106.80 |
  51 |  0.02569   106.85 |
  52 |  0.02565   106.69 |
  53 |  0.02565   106.70 |
  54 |  0.02556   106.34 |
  55 |  0.02549   106.06 |
  56 |  0.02546   105.94 |
  57 |  0.02545   105.86 |
  58 |  0.02545   105.87 |
  59 |  0.02541   105.69 |
  60 |  0.02543   105.79 |
  61 |  0.02541   105.71 |
  62 |  0.02538   105.57 |
  63 |  0.02535   105.46 |
  64 |  0.02534   105.43 |
  65 |  0.02536   105.51 |
  66 |  0.02535   105.46 |
  67 |  0.02534   105.41 |
  68 |  0.02533   105.37 |
  69 |  0.02528   105.15 |
  70 |  0.02531   105.30 |
  71 |  0.02532   105.34 |
  72 |  0.02531   105.30 |
  73 |  0.02527   105.14 |
  74 |  0.02524   105.00 |
  75 |  0.02523   104.96 |
  76 |  0.02521   104.88 |
  77 |  0.02522   104.93 |
  78 |  0.02522   104.93 |
  79 |   0.0252   104.84 |
  80 |  0.02519   104.81 |
  81 |  0.02516   104.68 |
  82 |  0.02516   104.66 |
  83 |  0.02512   104.49 |
  84 |  0.02509   104.36 |
  85 |  0.02506   104.23 |
  86 |  0.02503   104.12 |
  87 |  0.02504   104.18 |
  88 |  0.02504   104.16 |
  89 |  0.02502   104.10 |
  90 |  0.02503   104.14 |
  91 |  0.02502   104.08 |
  92 |  0.02504   104.15 |
  93 |  0.02502   104.08 |
  94 |  0.02504   104.16 |
  95 |  0.02506   104.24 |
  96 |  0.02498   103.94 |
  97 |  0.02498   103.93 |
  98 |  0.02492   103.69 |
  99 |  0.02489   103.53 |
 100 |  0.02488   103.49 |
[1] "Random Forest variable coefficients"
                      %IncMSE IncNodePurity
graph0           2.733353e-04  1.827364e-01
graph1           4.070015e-04  2.557569e-01
graph2           4.064816e-04  1.803974e-01
graph3           9.950009e-04  4.074247e-01
graph4           6.818249e-04  2.754076e-01
graph5           1.894046e-03  5.963754e-01
graph6           3.104131e-04  3.650639e-01
graph7           6.969665e-04  6.115738e-01
graph8           3.741681e-04  1.781918e-01
graph9           9.598096e-04  3.188051e-01
graph10          1.608705e-03  5.808436e-01
graph11          3.836800e-03  5.761282e-01
graph12          9.185117e-04  4.554887e-01
graph13          9.667874e-04  3.281024e-01
graph14          1.686016e-03  4.640788e-01
graph15          4.149138e-04  2.609284e-01
graph16          7.296514e-04  2.222190e-01
graph17          1.428857e-03  5.136758e-01
graph18          1.578942e-03  2.535561e-01
graph19          2.401788e-04  7.269294e-01
graph20          3.036987e-03  8.245584e-01
graph21          5.897005e-04  4.772154e-01
graph22          1.078530e-03  5.573397e-01
graph23          2.114059e-03  7.186998e-01
graph24          2.221052e-03  6.248232e-01
graph25          1.812043e-03  7.817712e-01
graph26          2.964170e-03  5.126992e-01
graph27          1.990537e-03  4.694757e-01
graph28          6.865889e-04  3.594993e-01
graph29          1.424297e-04  1.608230e-01
orbit0           1.426650e-04  2.079492e-01
orbit1           5.861531e-04  3.046063e-01
orbit2           3.334739e-04  3.470631e-01
orbit3           4.182034e-04  3.647083e-01
orbit4           4.437659e-04  3.116979e-01
orbit5           1.512134e-03  4.999682e-01
orbit6           1.116789e-03  4.314927e-01
orbit7           1.355160e-03  5.050750e-01
orbit8           1.543822e-03  4.107262e-01
orbit9           6.184243e-04  3.517145e-01
orbit10          9.289817e-04  4.159712e-01
orbit11          1.112805e-03  5.574196e-01
orbit12          9.843103e-04  5.801335e-01
orbit13          6.118686e-04  2.556168e-01
orbit14          6.514063e-04  2.417216e-01
orbit15          9.922201e-04  3.289786e-01
orbit16          8.866157e-04  5.156870e-01
orbit17          1.109241e-03  4.694200e-01
orbit18          2.700575e-03  1.205110e+00
orbit19          8.030342e-04  4.107034e-01
orbit20          2.143110e-03  5.405627e-01
orbit21          7.934480e-04  7.918824e-01
orbit22          3.975711e-03  6.110158e-01
orbit23          2.161112e-03  5.521933e-01
orbit24          9.994148e-04  7.279660e-01
orbit25          8.237460e-04  4.294732e-01
orbit26          7.579655e-04  3.496078e-01
orbit27          9.350063e-04  4.833595e-01
orbit28          8.775974e-04  4.330783e-01
orbit29          7.558781e-04  3.991140e-01
orbit30          7.139862e-04  5.053314e-01
orbit31          1.512430e-03  6.025251e-01
orbit32          2.049587e-03  4.599644e-01
orbit33          4.106949e-04  4.009460e-01
orbit34          6.621088e-04  3.272941e-01
orbit35          1.285985e-03  4.578739e-01
orbit36          1.958869e-03  8.776132e-01
orbit37          9.363949e-04  3.802371e-01
orbit38          8.329686e-04  4.342544e-01
orbit39          1.994383e-03  8.253226e-01
orbit40          1.279629e-03  7.280488e-01
orbit41          8.609995e-04  3.648663e-01
orbit42          1.069911e-03  5.264457e-01
orbit43          3.885972e-04  3.069830e-01
orbit44          9.029222e-04  4.969135e-01
orbit45          1.144425e-03  6.368175e-01
orbit46          8.748747e-04  5.701331e-01
orbit47          1.552762e-03  7.166044e-01
orbit48          1.085586e-03  2.555827e-01
orbit49          2.408415e-03  6.429241e-01
orbit50          1.216627e-03  6.687197e-01
orbit51          8.927033e-04  5.747177e-01
orbit52          1.212258e-03  6.971445e-01
orbit53          1.041583e-03  3.132351e-01
orbit54          6.042834e-04  6.076639e-01
orbit55          5.482593e-04  4.104639e-01
orbit56          4.902320e-03  1.006029e+00
orbit57          4.609670e-04  3.173954e-01
orbit58          3.787782e-04  4.011250e-01
orbit59          1.014653e-03  5.404781e-01
orbit60          1.451972e-03  2.589179e-01
orbit61          1.377047e-03  3.772858e-01
orbit62          1.913938e-03  7.782149e-01
orbit63          2.450319e-03  8.599195e-01
orbit64          1.946284e-03  7.858739e-01
orbit65          3.165833e-03  1.003813e+00
orbit66          4.841549e-04  4.189152e-01
orbit67          3.448526e-04  1.136721e-01
orbit68          1.705985e-03  4.823427e-01
orbit69          2.449830e-04  2.400087e-01
orbit70          1.028093e-03  5.162608e-01
orbit71          3.074429e-04  1.152531e-01
orbit72          3.789434e-04  1.015531e-01
AP               3.807824e-05  6.683506e-02
bet              8.549436e-04  1.453819e+00
ecc              1.923235e-04  1.239120e-01
eccrad           3.251575e-04  2.449240e-01
close            5.533781e-04  1.607909e-01
constraint       3.118749e-03  7.182169e-01
coreness         1.829372e-03  5.053802e-01
knn              1.195742e-03  5.753343e-01
hubscore         4.272350e-04  3.066806e-01
pagerank         9.917806e-04  1.108550e+00
trans            6.320839e-04  7.700661e-01
evcent           1.087873e-03  4.489230e-01
first           -1.897007e-06  1.261276e-01
upto_second      1.599000e-03  2.683601e-01
upto_third       3.121157e-04  2.462907e-01
upto_fourth      4.646795e-04  3.254403e-01
upto_fifth       1.292081e-03  4.440072e-01
upto_sixth       7.156754e-04  8.001442e-01
second           4.792233e-04  2.800641e-01
third            2.296319e-03  7.369380e-01
fourth           1.231572e-03  6.891675e-01
fifth            1.467765e-03  5.977626e-01
sixth            9.879970e-04  6.916235e-01
ratio1           9.964669e-04  7.612073e-01
ratio2           1.489563e-03  5.646407e-01
ratio3           2.050477e-03  7.053280e-01
ratio4           1.742477e-03  1.229323e+00
ratio5           3.794145e-03  3.297116e+00
ratio6           3.180832e-03  7.376704e-01
selfinter       -3.877543e-05  1.994689e-01
walktrap_vertex  8.609525e-04  1.406018e+00
bigcom1          0.000000e+00  2.168404e-20
bigcom2          0.000000e+00  0.000000e+00
bigcom3          7.256361e-04  5.322409e-01
bigcom4          1.826231e-04  9.188913e-02
bigcom6         -4.060721e-05  3.735915e-01
bigcom8         -1.179260e-05  2.333204e-02
bigcom9          0.000000e+00  1.474515e-19
bigcom11         1.957066e-05  3.910487e-01
bigcom13         0.000000e+00  1.734723e-20
bigcom15         0.000000e+00  0.000000e+00
bigcom16         0.000000e+00  0.000000e+00
bigcom21         0.000000e+00  2.602085e-20
bigcom22         2.263600e-06  9.211976e-02
bigcom24         0.000000e+00  0.000000e+00
bigcom26        -2.631169e-05  8.477225e-02
bigcom28         1.003465e-03  6.985560e-01
bigcom30         7.316947e-05  7.192208e-01
bigcom31         0.000000e+00  0.000000e+00
bigcom32         0.000000e+00  0.000000e+00
bigcom33        -3.564055e-05  6.940897e-01
bigcom34         0.000000e+00  0.000000e+00
bigcom36         0.000000e+00  0.000000e+00
bigcom37         0.000000e+00  0.000000e+00
bigcom38         0.000000e+00  0.000000e+00
bigcom39         0.000000e+00  0.000000e+00
bigcom40        -5.903122e-06  1.272306e-02
bigcom43         0.000000e+00  0.000000e+00
bigcom44         1.517310e-05  2.863681e-02
bigcom46         1.755502e-05  1.209089e+00
bigcom47         0.000000e+00  4.336809e-21
bigcom49         0.000000e+00  0.000000e+00
bigcom50         0.000000e+00  0.000000e+00
bigcom51         0.000000e+00  0.000000e+00
bigcom52        -3.375311e-05  2.851166e-01
bigcom54         0.000000e+00  0.000000e+00
bigcom56         0.000000e+00  0.000000e+00
bigcom62         0.000000e+00  0.000000e+00
bigcom66         0.000000e+00  0.000000e+00
bigcom68         0.000000e+00  0.000000e+00
bigcom69         0.000000e+00  0.000000e+00
bigcom71         0.000000e+00  0.000000e+00
bigcom72         0.000000e+00  0.000000e+00
bigcom73         0.000000e+00  0.000000e+00
bigcom74         0.000000e+00  0.000000e+00
bigcom75         2.967826e-06  3.916642e-01
bigcom76         0.000000e+00  0.000000e+00
bigcom77         0.000000e+00  3.469447e-20
bigcom79         0.000000e+00  0.000000e+00
bigcom80         0.000000e+00  0.000000e+00
bigcom82         0.000000e+00  0.000000e+00
bigcom83         0.000000e+00  0.000000e+00
bigcom84         0.000000e+00  0.000000e+00
bigcom85         0.000000e+00  0.000000e+00
bigcom87         0.000000e+00  0.000000e+00
bigcom89         0.000000e+00  0.000000e+00
bigcom91         0.000000e+00  0.000000e+00
bigcom92        -1.487974e-04  1.189758e-01
bigcom93         0.000000e+00  0.000000e+00
bigcom96         0.000000e+00  8.673617e-21
bigcom97         0.000000e+00  0.000000e+00
bigcom98         0.000000e+00  0.000000e+00
bigcom99         0.000000e+00  0.000000e+00
bigcom101        0.000000e+00  0.000000e+00
bigcom104        0.000000e+00  0.000000e+00
bigcom106        0.000000e+00  5.551115e-19
bigcom109        0.000000e+00  0.000000e+00
bigcom113        0.000000e+00  0.000000e+00
bigcom116        0.000000e+00  0.000000e+00
bigcom120        0.000000e+00  0.000000e+00
bigcom123        0.000000e+00  0.000000e+00
bigcom126        0.000000e+00  0.000000e+00
bigcom127        0.000000e+00  0.000000e+00
bigcom137        0.000000e+00  1.200000e-02
bigcom139        0.000000e+00  1.387779e-19
bigcom140        0.000000e+00  1.110223e-18
bigcom143        0.000000e+00  0.000000e+00
bigcom145        0.000000e+00  0.000000e+00
bigcom146        0.000000e+00  0.000000e+00
bigcom147       -1.728094e-04  7.142719e-02
bigcom149        0.000000e+00  0.000000e+00
bigcom153        0.000000e+00  0.000000e+00
bigcom154        0.000000e+00  0.000000e+00
bigcom156        0.000000e+00  0.000000e+00
bigcom157        0.000000e+00  0.000000e+00
bigcom158        0.000000e+00  0.000000e+00
bigcom160        0.000000e+00  0.000000e+00
bigcom161        0.000000e+00  0.000000e+00
bigcom162        0.000000e+00  0.000000e+00
bigcom164        0.000000e+00  0.000000e+00
bigcom166        0.000000e+00  0.000000e+00
bigcom167        2.155683e-05  2.137251e-01
bigcom171        0.000000e+00  0.000000e+00
bigcom173        0.000000e+00  0.000000e+00
bigcom175        0.000000e+00  0.000000e+00
bigcom176        0.000000e+00  0.000000e+00
bigcom177        0.000000e+00  0.000000e+00
bigcom178        0.000000e+00  0.000000e+00
bigcom180       -2.385517e-05  8.111443e-01
bigcom181       -1.075628e-04  2.509790e-01
bigcom184        0.000000e+00  0.000000e+00
bigcom186        0.000000e+00  0.000000e+00
bigcom187        0.000000e+00  0.000000e+00
bigcom189        0.000000e+00  0.000000e+00
bigcom194        0.000000e+00  3.469447e-20
bigcom195        0.000000e+00  0.000000e+00
bigcom196        0.000000e+00  8.673617e-21
bigcom204        0.000000e+00  0.000000e+00
bigcom205        0.000000e+00  0.000000e+00
bigcom212        0.000000e+00  0.000000e+00
bigcom214        0.000000e+00  0.000000e+00
bigcom222        0.000000e+00  0.000000e+00
bigcom223        0.000000e+00  0.000000e+00
bigcom226        0.000000e+00  0.000000e+00
bigcom227        0.000000e+00  0.000000e+00
bigcom229        0.000000e+00  0.000000e+00
bigcom233        0.000000e+00  0.000000e+00
bigcom236        0.000000e+00  0.000000e+00
bigcom237        0.000000e+00  0.000000e+00
bigcom246        0.000000e+00  0.000000e+00
bigcom248        0.000000e+00  0.000000e+00
bigcom249        0.000000e+00  0.000000e+00
bigcom250        0.000000e+00  0.000000e+00
bigcom254        0.000000e+00  0.000000e+00
bigcom266        0.000000e+00  0.000000e+00
bigcom269        0.000000e+00  0.000000e+00
bigcom272        0.000000e+00  0.000000e+00
bigcom274        0.000000e+00  0.000000e+00
bigcom281        0.000000e+00  0.000000e+00
bigcom291        0.000000e+00  0.000000e+00
bigcom292        0.000000e+00  1.387779e-19
bigcom295        0.000000e+00  0.000000e+00
bigcom299        0.000000e+00  0.000000e+00
bigcom301        0.000000e+00  0.000000e+00
bigcom306        0.000000e+00  0.000000e+00
bigcom309        0.000000e+00  0.000000e+00
bigcom314        0.000000e+00  0.000000e+00
bigcom321        0.000000e+00  0.000000e+00
bigcom341        0.000000e+00  0.000000e+00
bigcom350        0.000000e+00  0.000000e+00
bigcom353        0.000000e+00  8.673617e-21
bigcom359        0.000000e+00  0.000000e+00
bigcom363        0.000000e+00  0.000000e+00
bigcom365        0.000000e+00  0.000000e+00
bigcom385        2.959166e-05  6.776073e-01
bigcom386        0.000000e+00  0.000000e+00
bigcom408        0.000000e+00  0.000000e+00
bigcom412        2.549453e-04  1.541861e+00
bigcom480        0.000000e+00  0.000000e+00
spin_vertex      3.436461e-04  7.508755e-01
membership_s1    6.201646e-04  4.139077e-01
membership_s3    0.000000e+00  0.000000e+00
membership_s4    3.583167e-05  2.511739e-02
membership_s5    1.832109e-04  1.819530e-01
membership_s6    3.736350e-05  2.839799e-02
membership_s7    3.320831e-04  2.882610e-01
membership_s8    0.000000e+00  0.000000e+00
membership_s9    0.000000e+00  0.000000e+00
membership_s11   0.000000e+00  0.000000e+00
membership_s12   0.000000e+00  0.000000e+00
membership_s14   0.000000e+00  0.000000e+00
membership_s15   3.461927e-05  2.329969e-01
membership_s16   0.000000e+00  6.938894e-20
membership_s17   0.000000e+00  0.000000e+00
membership_s18   0.000000e+00  0.000000e+00
membership_s20   0.000000e+00  0.000000e+00
membership_s21   0.000000e+00  8.673617e-21
membership_s22   0.000000e+00  1.734723e-20
membership_s24   0.000000e+00  0.000000e+00
membership_s25   6.337540e-06  1.040611e-01
membership_s26   0.000000e+00  0.000000e+00
membership_s27   1.119336e-04  6.926128e-02
membership_s28   0.000000e+00  0.000000e+00
membership_s30   9.824730e-05  1.168190e-01
membership_s31   0.000000e+00  9.285714e-03
membership_s32   1.680416e-04  5.860947e-01
membership_s33   0.000000e+00  0.000000e+00
membership_s36   0.000000e+00  1.084202e-19
membership_s37   0.000000e+00  3.469447e-20
V1               4.854767e-03  1.398135e+00
V2               2.930220e-03  2.412669e+00
pdi              1.327578e-05  1.946272e-01
adhesion         2.965507e-02  1.815167e+00
cohesion         3.563718e-02  2.114056e+00
inner            1.241216e-02  2.176665e+00
outer            9.316879e-03  2.364011e+00
ioratio          9.073005e-03  1.422231e+00
comsize          1.792677e-02  3.570091e+00
[1] "Dataset: med_targets Model GLM, run: 6 of 10 2015-06-22 18:41:12"
[1] "glmnet variable coefficients"
                         [,1]          [,2]
(Intercept)     -3.678203e+00  1.479506e+01
graph0           7.761160e-40  1.320780e-03
graph1          -6.066812e-43 -6.161355e-06
graph2           5.090192e-40  9.074528e-04
graph3           7.362217e-44 -7.329801e-08
graph4          -5.624981e-45 -4.249174e-09
graph5           8.554411e-42 -5.064324e-05
graph6           6.842335e-43  3.206746e-07
graph7           3.652387e-41  2.699786e-05
graph8           1.604467e-40 -7.917235e-04
graph9           1.100251e-45 -3.720962e-09
graph10         -5.099340e-47  2.059134e-10
graph11         -9.583957e-48 -1.300252e-11
graph12          5.773658e-45  9.786735e-09
graph13          3.244813e-44 -2.535630e-08
graph14         -4.321301e-46  2.806259e-09
graph15          8.038429e-43  8.632654e-07
graph16          4.618838e-45 -5.013526e-09
graph17          2.210288e-44 -6.905305e-08
graph18          5.627239e-43 -9.406887e-07
graph19          2.685688e-43  4.241666e-07
graph20         -1.571027e-44 -1.687994e-06
graph21          1.202100e-42  2.058875e-06
graph22          6.642020e-43 -8.400763e-06
graph23          1.269713e-42 -1.092732e-06
graph24          2.693257e-42  1.027655e-06
graph25          1.306062e-41  3.045392e-05
graph26          1.100780e-41  1.140288e-05
graph27          6.853176e-41  2.586828e-05
graph28          4.954764e-41  5.612970e-05
graph29         -6.711439e-43 -1.258303e-03
orbit0           7.761160e-40  1.330286e-03
orbit1          -1.086176e-42 -6.716205e-06
orbit2           4.804764e-41  9.118824e-06
orbit3           5.090192e-40  9.177244e-04
orbit4           1.161843e-43 -2.396450e-07
orbit5           1.541875e-43  2.874444e-07
orbit6          -5.629852e-45 -4.279093e-09
orbit7           4.883941e-42 -1.224051e-05
orbit8           8.554411e-42 -5.024249e-05
orbit9           1.870296e-42  4.021682e-06
orbit10          8.611981e-43 -6.226701e-07
orbit11          4.132878e-41  6.339525e-05
orbit12          4.172360e-41  3.798679e-05
orbit13          1.442002e-40  2.168693e-07
orbit14          1.604467e-40 -7.864314e-04
orbit15          1.942394e-45 -1.349944e-08
orbit16          7.852227e-45  5.053324e-09
orbit17          1.176315e-45  4.741073e-10
orbit18          9.183198e-46  1.662924e-09
orbit19         -1.390957e-46  5.881500e-11
orbit20         -1.483311e-46  1.168792e-09
orbit21          2.046070e-44  6.628443e-09
orbit22         -9.583993e-48 -1.307585e-11
orbit23          6.064906e-43 -4.253496e-06
orbit24          1.124392e-44  6.981214e-09
orbit25          6.186759e-45  3.138398e-08
orbit26          9.499548e-44  2.500464e-07
orbit27          9.363080e-44  1.822207e-07
orbit28          1.790382e-43  4.743176e-07
orbit29          5.687912e-44 -1.412863e-07
orbit30          3.452938e-43 -5.705974e-07
orbit31         -1.188934e-45  5.854705e-10
orbit32         -3.459941e-46  8.559836e-09
orbit33          4.292476e-42 -1.282061e-05
orbit34          8.038429e-43  9.125028e-07
orbit35          4.504896e-45 -1.697698e-08
orbit36          1.917920e-43  3.167057e-08
orbit37          1.769318e-45 -9.462949e-09
orbit38          7.040264e-43  1.333551e-06
orbit39          8.790615e-44  1.456751e-07
orbit40          2.533352e-44 -1.257469e-07
orbit41          2.680243e-43 -2.676885e-06
orbit42          1.669623e-41  2.516449e-05
orbit43          5.612843e-43 -9.209068e-07
orbit44          1.040734e-40  1.428537e-04
orbit45          5.649425e-43  1.206779e-06
orbit46          7.393601e-43  9.636745e-07
orbit47          3.862880e-42 -5.279429e-07
orbit48          6.482932e-43  1.434278e-06
orbit49         -3.030584e-44 -1.529276e-06
orbit50          3.464496e-42 -8.012515e-05
orbit51          2.325980e-42  6.045953e-06
orbit52          2.856251e-42  1.458988e-07
orbit53          6.505178e-42  1.515312e-05
orbit54          6.506692e-43 -8.326324e-06
orbit55          5.503683e-41 -2.501409e-04
orbit56          3.911444e-42  1.319355e-05
orbit57          1.106317e-42 -5.240170e-06
orbit58          3.346604e-41  2.554184e-05
orbit59          3.553333e-42  1.576883e-06
orbit60          9.457905e-42  8.038134e-07
orbit61          1.149757e-40  4.765349e-04
orbit62          2.865808e-41  2.750780e-05
orbit63          4.137953e-41  1.072096e-04
orbit64          2.741316e-41  1.054501e-04
orbit65          3.044448e-41  8.240295e-05
orbit66          1.406143e-41 -2.135656e-05
orbit67          5.450892e-41  5.172315e-05
orbit68          7.269034e-41  2.298989e-05
orbit69          4.978331e-40  2.613277e-04
orbit70          7.943886e-41  2.651193e-04
orbit71          5.438075e-41 -7.408711e-04
orbit72         -6.711439e-43 -1.262962e-03
AP              -6.967415e-39 -7.870831e-02
bet              4.388166e-43  5.617467e-06
ecc              1.157587e-38  9.059127e-02
eccrad           6.945523e-38  5.427203e-01
close           -8.169238e-38 -1.357423e-01
constraint      -6.446355e-38 -1.363948e-01
coreness         8.945235e-40 -8.551966e-03
knn             -5.869007e-41 -1.960278e-04
hubscore         3.282705e-37 -1.543697e-02
pagerank        -3.867355e-37 -2.790002e+00
trans            1.861207e-38  7.742668e-02
evcent           3.166081e-37 -4.940272e-02
first            7.761160e-40  1.347854e-03
upto_second     -3.036952e-42 -5.225276e-06
upto_third      -6.876753e-43 -2.516099e-06
upto_fourth     -5.579961e-42 -3.743782e-05
upto_fifth      -5.997734e-41  1.284139e-04
upto_sixth      -1.172782e-39 -1.828683e-03
second          -3.101400e-42 -5.383257e-06
third           -2.754193e-43 -3.117882e-06
fourth           6.328373e-43  1.192064e-06
fifth            6.075256e-42  4.402601e-05
sixth            5.772318e-41 -1.753101e-04
ratio1          -7.008473e-41 -2.005959e-04
ratio2           4.241913e-41 -1.490465e-03
ratio3           4.342491e-39  4.080596e-02
ratio4           3.092362e-38 -9.262350e-02
ratio5           1.498356e-37  1.431537e+00
ratio6           1.673216e-40 -2.989073e-03
selfinter        1.873600e-38  1.435404e-01
walktrap_vertex -1.456996e-38 -5.588111e-02
bigcom1         -2.875099e-38 -2.474769e-01
bigcom2         -2.491627e-38 -2.720946e-01
bigcom3          5.371280e-38  4.051668e-01
bigcom4         -9.570441e-39 -1.657407e-02
bigcom6          1.773190e-37  1.115234e+00
bigcom8         -1.823636e-38 -1.349967e-01
bigcom9         -2.500907e-38 -2.217755e-01
bigcom11         1.308767e-37  7.518389e-01
bigcom13        -2.495985e-38 -3.228158e-01
bigcom15        -2.497078e-38 -2.304925e-01
bigcom16        -2.492715e-38 -2.703070e-01
bigcom21        -2.508051e-38 -4.276579e-01
bigcom22         1.669083e-38  1.319938e-01
bigcom24        -2.491083e-38 -2.323874e-01
bigcom26         6.765565e-39 -2.229142e-02
bigcom28         8.583711e-38  3.982147e-01
bigcom30         1.124337e-37  5.084228e-01
bigcom31        -2.491083e-38 -2.000620e-01
bigcom32        -2.492715e-38 -4.307108e-01
bigcom33         4.803655e-37  1.613798e+00
bigcom34        -2.489996e-38 -2.830093e-01
bigcom36        -2.491627e-38 -3.780685e-01
bigcom37        -2.489996e-38 -3.210202e-01
bigcom38        -2.490539e-38 -2.248695e-01
bigcom39        -2.499812e-38 -3.027106e-01
bigcom40        -1.987696e-38 -7.178586e-02
bigcom43        -2.492715e-38 -3.026447e-01
bigcom44        -1.367864e-38  1.794349e-01
bigcom46         3.432384e-37  1.400708e+00
bigcom47        -2.494349e-38 -4.023170e-01
bigcom49        -2.493259e-38 -2.259902e-01
bigcom50        -2.489996e-38 -2.995393e-01
bigcom51        -2.490539e-38 -3.930363e-01
bigcom52         3.120100e-37  1.106708e+00
bigcom54        -2.489996e-38 -1.968925e-01
bigcom56        -2.495985e-38 -4.391326e-01
bigcom62        -2.491083e-38 -3.088361e-01
bigcom66         0.000000e+00  0.000000e+00
bigcom68        -2.491083e-38 -2.452803e-01
bigcom69        -2.493804e-38 -4.875133e-01
bigcom71        -2.489996e-38 -1.746487e-01
bigcom72        -2.489996e-38 -1.354842e-01
bigcom73        -2.497624e-38 -4.156624e-01
bigcom74        -2.494349e-38 -3.937729e-01
bigcom75         3.120100e-37  1.280927e+00
bigcom76        -2.492715e-38 -2.665248e-01
bigcom77        -2.493259e-38 -4.763793e-01
bigcom79        -2.490539e-38 -5.125797e-01
bigcom80        -2.493259e-38 -5.846884e-01
bigcom82        -2.491083e-38 -3.705640e-01
bigcom83        -2.490539e-38 -1.608230e-01
bigcom84        -2.491627e-38 -3.959860e-01
bigcom85        -2.489996e-38 -3.261251e-01
bigcom87        -2.493259e-38 -3.631574e-01
bigcom89        -2.489996e-38 -2.005333e-01
bigcom91        -2.493804e-38 -4.170988e-01
bigcom92         2.572273e-38  5.579102e-01
bigcom93        -2.489996e-38 -8.992453e-02
bigcom96        -2.491083e-38 -4.254291e-01
bigcom97        -2.492171e-38 -4.668453e-01
bigcom98        -2.489996e-38 -5.289236e-01
bigcom99         0.000000e+00  0.000000e+00
bigcom101       -2.497078e-38 -2.526416e-01
bigcom104       -2.490539e-38 -4.200100e-01
bigcom106       -2.490539e-38 -6.228419e-01
bigcom109       -2.490539e-38 -2.558041e-01
bigcom113       -2.489996e-38 -4.956459e-01
bigcom116       -2.507500e-38 -3.937745e-01
bigcom120       -2.491083e-38 -5.320150e-01
bigcom123       -2.490539e-38 -2.804423e-01
bigcom126       -2.490539e-38 -2.686612e-01
bigcom127       -2.492171e-38 -3.215807e-01
bigcom137       -2.493259e-38 -4.906100e-01
bigcom139       -2.491083e-38 -2.950599e-01
bigcom140       -2.489996e-38 -4.806001e-01
bigcom143       -2.489996e-38 -5.470835e-01
bigcom145       -2.491083e-38 -2.578301e-01
bigcom146       -2.491083e-38 -3.505814e-01
bigcom147        3.837068e-38  5.497479e-01
bigcom149       -2.490539e-38 -2.650939e-01
bigcom153       -2.492715e-38 -3.241187e-01
bigcom154       -2.489996e-38 -1.465909e-01
bigcom156       -2.491627e-38 -3.395151e-01
bigcom157       -2.495985e-38 -6.159152e-01
bigcom158       -2.489996e-38 -2.299609e-01
bigcom160       -2.489996e-38 -3.878228e-01
bigcom161       -2.490539e-38 -3.972943e-01
bigcom162       -2.490539e-38 -2.910537e-01
bigcom164       -2.489996e-38 -3.133104e-01
bigcom166       -2.492171e-38 -3.375782e-01
bigcom167        6.709380e-38  4.358328e-01
bigcom171       -2.494894e-38 -4.424214e-01
bigcom173       -2.490539e-38 -4.110814e-01
bigcom175       -2.490539e-38 -1.608222e-01
bigcom176       -2.489996e-38 -2.372194e-01
bigcom177       -2.490539e-38 -2.406776e-01
bigcom178       -2.490539e-38 -4.727419e-01
bigcom180        4.803655e-37  2.124589e+00
bigcom181        1.015453e-37  1.063151e+00
bigcom184       -2.490539e-38 -4.659351e-01
bigcom186       -2.490539e-38 -6.207294e-01
bigcom187       -2.490539e-38 -5.940671e-01
bigcom189       -2.492171e-38 -1.954921e-01
bigcom194       -2.490539e-38 -2.864171e-01
bigcom195       -2.489996e-38 -2.838507e-01
bigcom196       -2.491083e-38 -5.810171e-01
bigcom204        0.000000e+00  0.000000e+00
bigcom205       -2.490539e-38 -3.962580e-01
bigcom212       -2.490539e-38 -2.743133e-01
bigcom214       -2.489996e-38 -3.285593e-01
bigcom222       -2.490539e-38 -2.229903e-01
bigcom223       -2.492171e-38 -4.087851e-01
bigcom226       -2.491083e-38 -2.364246e-01
bigcom227       -2.491083e-38 -2.727265e-01
bigcom229       -2.489996e-38 -2.145800e-01
bigcom233       -2.491083e-38 -4.781500e-01
bigcom236       -2.489996e-38 -1.528223e-01
bigcom237       -2.491627e-38 -3.545973e-01
bigcom246       -2.493259e-38 -2.818710e-01
bigcom248       -2.494349e-38 -4.392170e-01
bigcom249       -2.491627e-38 -3.259993e-01
bigcom250       -2.497078e-38 -1.952621e-01
bigcom254       -2.490539e-38 -1.999386e-01
bigcom266       -2.490539e-38 -4.822931e-01
bigcom269        0.000000e+00  0.000000e+00
bigcom272       -2.489996e-38 -2.896925e-01
bigcom274       -2.503101e-38 -1.804114e-01
bigcom281       -2.491627e-38 -2.549851e-01
bigcom291       -2.491627e-38 -1.956214e-01
bigcom292       -2.490539e-38 -3.996151e-01
bigcom295       -2.492715e-38 -3.906866e-01
bigcom299       -2.489996e-38 -3.076642e-01
bigcom301       -2.493259e-38 -2.328167e-01
bigcom306       -2.489996e-38 -1.805693e-01
bigcom309       -2.489996e-38 -3.716095e-01
bigcom314       -2.491627e-38 -3.500821e-01
bigcom321       -2.489996e-38 -4.665754e-01
bigcom341       -2.489996e-38 -3.122153e-01
bigcom350       -2.491083e-38 -4.167344e-01
bigcom353       -2.490539e-38 -2.818228e-01
bigcom359       -2.490539e-38 -4.484961e-01
bigcom363       -2.489996e-38 -3.362081e-01
bigcom365       -2.491627e-38 -5.189259e-01
bigcom385        4.803655e-37  1.716560e+00
bigcom386       -2.491083e-38 -1.877083e-01
bigcom408       -2.491083e-38 -4.196927e-01
bigcom412        9.856364e-37  2.868389e+00
bigcom480       -2.489996e-38 -2.002088e-01
spin_vertex      2.284770e-38  1.074001e-02
membership_s1    2.504997e-38  6.397928e-02
membership_s3   -2.489996e-38 -9.590730e-01
membership_s4   -2.361275e-38 -1.710984e-01
membership_s5   -5.694450e-39  3.013501e-02
membership_s6   -1.691985e-38 -3.848233e-02
membership_s7   -1.438263e-38  2.611497e-02
membership_s8   -2.489996e-38 -3.209491e-01
membership_s9   -2.491083e-38 -6.253179e-01
membership_s11  -2.489996e-38 -7.329628e-01
membership_s12  -2.492715e-38 -2.776002e-01
membership_s14  -2.491083e-38 -5.077716e-01
membership_s15   1.411560e-38  3.602429e-01
membership_s16  -2.491627e-38 -2.390120e-01
membership_s17  -2.489996e-38 -3.720943e-01
membership_s18  -2.511915e-38 -2.335000e-01
membership_s20   0.000000e+00  0.000000e+00
membership_s21  -2.508051e-38 -2.984871e-01
membership_s22  -2.495985e-38 -2.618453e-01
membership_s24  -2.498171e-38 -2.523155e-01
membership_s25   4.258486e-38  7.955942e-01
membership_s26   0.000000e+00  0.000000e+00
membership_s27  -1.064323e-38  6.173140e-02
membership_s28  -2.491083e-38 -4.669206e-01
membership_s30   3.738548e-38  1.607154e-01
membership_s31  -1.664488e-38 -2.307356e-01
membership_s32   4.459600e-38  3.978583e-01
membership_s33  -2.489996e-38 -2.517211e-01
membership_s36  -2.731213e-38 -1.789581e-01
membership_s37  -2.502552e-38 -2.267010e-01
V1               6.693754e-38  2.170030e-01
V2              -4.023792e-38 -4.325258e-01
pdi             -3.715386e-35 -6.728257e+02
adhesion        -1.942622e-41 -5.158829e-05
cohesion         3.886698e-41  1.031891e-04
inner            4.173703e-43  5.202624e-06
outer           -2.244074e-41 -6.361679e-05
ioratio         -1.406784e-37 -5.189868e-01
comsize          8.044300e-41  4.003198e-04
[1] "Dataset: med_targets Model GBM, run: 7 of 10 2015-06-22 18:42:46"
Iter   TrainDeviance   ValidDeviance   StepSize   Improve
     1        0.2235            -nan     0.0100    0.0001
     2        0.2209            -nan     0.0100    0.0002
     3        0.2180            -nan     0.0100    0.0003
     4        0.2159            -nan     0.0100    0.0001
     5        0.2132            -nan     0.0100    0.0000
     6        0.2111            -nan     0.0100    0.0002
     7        0.2087            -nan     0.0100    0.0002
     8        0.2067            -nan     0.0100    0.0002
     9        0.2055            -nan     0.0100    0.0001
    10        0.2031            -nan     0.0100    0.0003
    20        0.1876            -nan     0.0100    0.0001
    40        0.1681            -nan     0.0100    0.0001
    60        0.1541            -nan     0.0100    0.0001
    80        0.1439            -nan     0.0100    0.0001
   100        0.1358            -nan     0.0100    0.0000
   120        0.1284            -nan     0.0100   -0.0000
   140        0.1214            -nan     0.0100   -0.0000
   160        0.1150            -nan     0.0100    0.0000
   180        0.1096            -nan     0.0100   -0.0000
   194        0.1059            -nan     0.0100   -0.0000

[1] "GBM variable coefficients"
                            var     rel.inf
comsize                 comsize 5.378798383
ratio5                   ratio5 3.296361092
outer                     outer 2.522696647
V2                           V2 2.487732432
adhesion               adhesion 2.243964517
bet                         bet 2.228358092
walktrap_vertex walktrap_vertex 1.908119483
cohesion               cohesion 1.785062300
ratio4                   ratio4 1.783459984
membership_s32   membership_s32 1.687068709
V1                           V1 1.650718213
third                     third 1.550657620
pagerank               pagerank 1.386305348
orbit18                 orbit18 1.351550578
fourth                   fourth 1.351193176
knn                         knn 1.298097720
orbit65                 orbit65 1.293216845
bigcom46               bigcom46 1.261780136
trans                     trans 1.224739545
orbit63                 orbit63 1.203955029
spin_vertex         spin_vertex 1.197394152
orbit24                 orbit24 1.194338424
bigcom28               bigcom28 1.170973159
graph20                 graph20 1.137476160
orbit62                 orbit62 1.112463148
orbit30                 orbit30 1.083294144
graph5                   graph5 1.069360813
orbit50                 orbit50 1.060505015
orbit45                 orbit45 1.022603004
graph25                 graph25 1.019419553
ioratio                 ioratio 1.004922073
bigcom52               bigcom52 0.954731776
constraint           constraint 0.934496840
inner                     inner 0.885349667
bigcom30               bigcom30 0.882390219
graph6                   graph6 0.856550800
ratio2                   ratio2 0.851197346
graph11                 graph11 0.836292788
orbit11                 orbit11 0.815624160
graph1                   graph1 0.810021931
graph7                   graph7 0.799920725
orbit28                 orbit28 0.789167528
graph12                 graph12 0.787181368
orbit46                 orbit46 0.758590977
graph10                 graph10 0.754308562
ratio1                   ratio1 0.736571024
graph22                 graph22 0.706349393
orbit44                 orbit44 0.705594546
orbit36                 orbit36 0.690234811
sixth                     sixth 0.672684875
orbit47                 orbit47 0.662274844
orbit51                 orbit51 0.651300368
selfinter             selfinter 0.635390988
graph4                   graph4 0.629708455
orbit5                   orbit5 0.625828225
orbit56                 orbit56 0.621832166
graph3                   graph3 0.616981110
orbit64                 orbit64 0.613756837
graph19                 graph19 0.613682116
orbit39                 orbit39 0.588839116
orbit40                 orbit40 0.587559431
orbit52                 orbit52 0.587453322
orbit68                 orbit68 0.563967339
orbit70                 orbit70 0.541163397
graph14                 graph14 0.540262094
graph27                 graph27 0.528055732
graph8                   graph8 0.522864964
bigcom3                 bigcom3 0.511010572
orbit27                 orbit27 0.510800792
graph18                 graph18 0.509434426
orbit33                 orbit33 0.500515380
orbit49                 orbit49 0.497922818
ratio6                   ratio6 0.489825021
upto_sixth           upto_sixth 0.487818092
membership_s30   membership_s30 0.487382510
graph17                 graph17 0.486341463
orbit59                 orbit59 0.478448313
graph26                 graph26 0.478263489
upto_second         upto_second 0.477589610
orbit12                 orbit12 0.477147796
orbit20                 orbit20 0.470803074
graph0                   graph0 0.465299925
ratio3                   ratio3 0.442059669
graph24                 graph24 0.439632326
graph9                   graph9 0.434816687
orbit32                 orbit32 0.431329545
bigcom11               bigcom11 0.424435670
orbit48                 orbit48 0.407941859
orbit21                 orbit21 0.402507257
orbit16                 orbit16 0.381240952
orbit53                 orbit53 0.377562689
graph23                 graph23 0.371629290
orbit17                 orbit17 0.369080475
orbit67                 orbit67 0.364629570
orbit15                 orbit15 0.362708698
graph2                   graph2 0.354068708
orbit35                 orbit35 0.342625420
graph13                 graph13 0.335409588
orbit38                 orbit38 0.332034270
orbit66                 orbit66 0.330739692
orbit57                 orbit57 0.328510168
coreness               coreness 0.316328300
orbit10                 orbit10 0.290346171
orbit23                 orbit23 0.285069538
orbit61                 orbit61 0.284587109
bigcom6                 bigcom6 0.284054086
second                   second 0.282432672
orbit7                   orbit7 0.282408383
orbit71                 orbit71 0.274155123
orbit29                 orbit29 0.273271124
orbit69                 orbit69 0.269081019
orbit13                 orbit13 0.267247378
orbit58                 orbit58 0.264172278
orbit2                   orbit2 0.257697841
graph21                 graph21 0.254164154
ecc                         ecc 0.244353811
upto_fifth           upto_fifth 0.241858286
orbit42                 orbit42 0.239355935
fifth                     fifth 0.237762094
orbit54                 orbit54 0.236133566
orbit25                 orbit25 0.231524645
graph28                 graph28 0.225258958
bigcom38               bigcom38 0.218894737
orbit37                 orbit37 0.209736581
graph15                 graph15 0.199212464
graph16                 graph16 0.198615115
orbit9                   orbit9 0.195092816
orbit55                 orbit55 0.188514684
graph29                 graph29 0.186582514
orbit26                 orbit26 0.186342999
orbit41                 orbit41 0.179086861
orbit31                 orbit31 0.157278702
orbit19                 orbit19 0.150500681
bigcom181             bigcom181 0.144615121
bigcom147             bigcom147 0.135602750
orbit60                 orbit60 0.130982963
close                     close 0.128027360
AP                           AP 0.127358212
bigcom32               bigcom32 0.118312169
membership_s27   membership_s27 0.097654730
membership_s1     membership_s1 0.087876255
upto_third           upto_third 0.087181913
orbit4                   orbit4 0.087116849
bigcom4                 bigcom4 0.059910241
bigcom167             bigcom167 0.057109969
orbit1                   orbit1 0.055351703
evcent                   evcent 0.029974428
bigcom75               bigcom75 0.029675949
upto_fourth         upto_fourth 0.029513578
membership_s7     membership_s7 0.027702510
orbit43                 orbit43 0.022074478
pdi                         pdi 0.013749426
hubscore               hubscore 0.009374988
bigcom22               bigcom22 0.009028934
bigcom92               bigcom92 0.009007272
membership_s15   membership_s15 0.005346433
orbit0                   orbit0 0.000000000
orbit3                   orbit3 0.000000000
orbit6                   orbit6 0.000000000
orbit8                   orbit8 0.000000000
orbit14                 orbit14 0.000000000
orbit22                 orbit22 0.000000000
orbit34                 orbit34 0.000000000
orbit72                 orbit72 0.000000000
eccrad                   eccrad 0.000000000
first                     first 0.000000000
bigcom1                 bigcom1 0.000000000
bigcom2                 bigcom2 0.000000000
bigcom8                 bigcom8 0.000000000
bigcom9                 bigcom9 0.000000000
bigcom13               bigcom13 0.000000000
bigcom15               bigcom15 0.000000000
bigcom16               bigcom16 0.000000000
bigcom21               bigcom21 0.000000000
bigcom24               bigcom24 0.000000000
bigcom26               bigcom26 0.000000000
bigcom31               bigcom31 0.000000000
bigcom33               bigcom33 0.000000000
bigcom34               bigcom34 0.000000000
bigcom36               bigcom36 0.000000000
bigcom37               bigcom37 0.000000000
bigcom39               bigcom39 0.000000000
bigcom40               bigcom40 0.000000000
bigcom43               bigcom43 0.000000000
bigcom44               bigcom44 0.000000000
bigcom47               bigcom47 0.000000000
bigcom49               bigcom49 0.000000000
bigcom50               bigcom50 0.000000000
bigcom51               bigcom51 0.000000000
bigcom54               bigcom54 0.000000000
bigcom56               bigcom56 0.000000000
bigcom62               bigcom62 0.000000000
bigcom66               bigcom66 0.000000000
bigcom68               bigcom68 0.000000000
bigcom69               bigcom69 0.000000000
bigcom71               bigcom71 0.000000000
bigcom72               bigcom72 0.000000000
bigcom73               bigcom73 0.000000000
bigcom74               bigcom74 0.000000000
bigcom76               bigcom76 0.000000000
bigcom77               bigcom77 0.000000000
bigcom79               bigcom79 0.000000000
bigcom80               bigcom80 0.000000000
bigcom82               bigcom82 0.000000000
bigcom83               bigcom83 0.000000000
bigcom84               bigcom84 0.000000000
bigcom85               bigcom85 0.000000000
bigcom87               bigcom87 0.000000000
bigcom89               bigcom89 0.000000000
bigcom91               bigcom91 0.000000000
bigcom93               bigcom93 0.000000000
bigcom96               bigcom96 0.000000000
bigcom97               bigcom97 0.000000000
bigcom98               bigcom98 0.000000000
bigcom99               bigcom99 0.000000000
bigcom101             bigcom101 0.000000000
bigcom104             bigcom104 0.000000000
bigcom106             bigcom106 0.000000000
bigcom109             bigcom109 0.000000000
bigcom113             bigcom113 0.000000000
bigcom116             bigcom116 0.000000000
bigcom120             bigcom120 0.000000000
bigcom123             bigcom123 0.000000000
bigcom126             bigcom126 0.000000000
bigcom127             bigcom127 0.000000000
bigcom137             bigcom137 0.000000000
bigcom139             bigcom139 0.000000000
bigcom140             bigcom140 0.000000000
bigcom143             bigcom143 0.000000000
bigcom145             bigcom145 0.000000000
bigcom146             bigcom146 0.000000000
bigcom149             bigcom149 0.000000000
bigcom153             bigcom153 0.000000000
bigcom154             bigcom154 0.000000000
bigcom156             bigcom156 0.000000000
bigcom157             bigcom157 0.000000000
bigcom158             bigcom158 0.000000000
bigcom160             bigcom160 0.000000000
bigcom161             bigcom161 0.000000000
bigcom162             bigcom162 0.000000000
bigcom164             bigcom164 0.000000000
bigcom166             bigcom166 0.000000000
bigcom171             bigcom171 0.000000000
bigcom173             bigcom173 0.000000000
bigcom175             bigcom175 0.000000000
bigcom176             bigcom176 0.000000000
bigcom177             bigcom177 0.000000000
bigcom178             bigcom178 0.000000000
bigcom180             bigcom180 0.000000000
bigcom184             bigcom184 0.000000000
bigcom186             bigcom186 0.000000000
bigcom187             bigcom187 0.000000000
bigcom189             bigcom189 0.000000000
bigcom194             bigcom194 0.000000000
bigcom195             bigcom195 0.000000000
bigcom196             bigcom196 0.000000000
bigcom204             bigcom204 0.000000000
bigcom205             bigcom205 0.000000000
bigcom212             bigcom212 0.000000000
bigcom214             bigcom214 0.000000000
bigcom222             bigcom222 0.000000000
bigcom223             bigcom223 0.000000000
bigcom226             bigcom226 0.000000000
bigcom227             bigcom227 0.000000000
bigcom229             bigcom229 0.000000000
bigcom233             bigcom233 0.000000000
bigcom236             bigcom236 0.000000000
bigcom237             bigcom237 0.000000000
bigcom246             bigcom246 0.000000000
bigcom248             bigcom248 0.000000000
bigcom249             bigcom249 0.000000000
bigcom250             bigcom250 0.000000000
bigcom254             bigcom254 0.000000000
bigcom266             bigcom266 0.000000000
bigcom269             bigcom269 0.000000000
bigcom272             bigcom272 0.000000000
bigcom274             bigcom274 0.000000000
bigcom281             bigcom281 0.000000000
bigcom291             bigcom291 0.000000000
bigcom292             bigcom292 0.000000000
bigcom295             bigcom295 0.000000000
bigcom299             bigcom299 0.000000000
bigcom301             bigcom301 0.000000000
bigcom306             bigcom306 0.000000000
bigcom309             bigcom309 0.000000000
bigcom314             bigcom314 0.000000000
bigcom321             bigcom321 0.000000000
bigcom341             bigcom341 0.000000000
bigcom350             bigcom350 0.000000000
bigcom353             bigcom353 0.000000000
bigcom359             bigcom359 0.000000000
bigcom363             bigcom363 0.000000000
bigcom365             bigcom365 0.000000000
bigcom385             bigcom385 0.000000000
bigcom386             bigcom386 0.000000000
bigcom408             bigcom408 0.000000000
bigcom412             bigcom412 0.000000000
bigcom480             bigcom480 0.000000000
membership_s3     membership_s3 0.000000000
membership_s4     membership_s4 0.000000000
membership_s5     membership_s5 0.000000000
membership_s6     membership_s6 0.000000000
membership_s8     membership_s8 0.000000000
membership_s9     membership_s9 0.000000000
membership_s11   membership_s11 0.000000000
membership_s12   membership_s12 0.000000000
membership_s14   membership_s14 0.000000000
membership_s16   membership_s16 0.000000000
membership_s17   membership_s17 0.000000000
membership_s18   membership_s18 0.000000000
membership_s20   membership_s20 0.000000000
membership_s21   membership_s21 0.000000000
membership_s22   membership_s22 0.000000000
membership_s24   membership_s24 0.000000000
membership_s25   membership_s25 0.000000000
membership_s26   membership_s26 0.000000000
membership_s28   membership_s28 0.000000000
membership_s31   membership_s31 0.000000000
membership_s33   membership_s33 0.000000000
membership_s36   membership_s36 0.000000000
membership_s37   membership_s37 0.000000000
[1] "Dataset: med_targets Model RF, run: 7 of 10 2015-06-22 18:44:06"
     |      Out-of-bag   |
Tree |      MSE  %Var(y) |
   1 |  0.04687   199.22 |
   2 |  0.04491   190.86 |
   3 |  0.04273   181.60 |
   4 |  0.03988   169.50 |
   5 |   0.0392   166.59 |
   6 |  0.03643   154.85 |
   7 |  0.03506   149.03 |
   8 |  0.03327   141.38 |
   9 |  0.03239   137.65 |
  10 |  0.03077   130.80 |
  11 |  0.02961   125.85 |
  12 |  0.02943   125.10 |
  13 |  0.02891   122.86 |
  14 |  0.02837   120.57 |
  15 |  0.02836   120.54 |
  16 |  0.02809   119.38 |
  17 |  0.02784   118.31 |
  18 |  0.02766   117.58 |
  19 |  0.02726   115.84 |
  20 |  0.02695   114.56 |
  21 |   0.0269   114.33 |
  22 |  0.02676   113.73 |
  23 |  0.02659   113.01 |
  24 |  0.02633   111.90 |
  25 |  0.02633   111.89 |
  26 |  0.02608   110.86 |
  27 |  0.02586   109.92 |
  28 |  0.02587   109.96 |
  29 |  0.02581   109.70 |
  30 |  0.02593   110.20 |
  31 |  0.02588   110.00 |
  32 |  0.02596   110.35 |
  33 |  0.02585   109.87 |
  34 |  0.02586   109.92 |
  35 |  0.02586   109.92 |
  36 |  0.02574   109.38 |
  37 |   0.0257   109.24 |
  38 |  0.02571   109.25 |
  39 |  0.02568   109.13 |
  40 |  0.02564   108.99 |
  41 |  0.02561   108.83 |
  42 |  0.02558   108.72 |
  43 |  0.02561   108.84 |
  44 |  0.02552   108.48 |
  45 |  0.02553   108.52 |
  46 |  0.02548   108.31 |
  47 |   0.0254   107.97 |
  48 |  0.02535   107.75 |
  49 |   0.0254   107.98 |
  50 |  0.02535   107.72 |
  51 |  0.02527   107.41 |
  52 |  0.02522   107.19 |
  53 |  0.02514   106.86 |
  54 |  0.02506   106.50 |
  55 |   0.0251   106.68 |
  56 |  0.02503   106.37 |
  57 |  0.02503   106.40 |
  58 |  0.02505   106.47 |
  59 |  0.02501   106.31 |
  60 |  0.02501   106.30 |
  61 |  0.02495   106.04 |
  62 |  0.02491   105.85 |
  63 |  0.02491   105.89 |
  64 |   0.0249   105.85 |
  65 |  0.02489   105.78 |
  66 |  0.02492   105.93 |
  67 |  0.02493   105.95 |
  68 |  0.02496   106.09 |
  69 |  0.02493   105.95 |
  70 |  0.02492   105.91 |
  71 |  0.02493   105.95 |
  72 |  0.02495   106.04 |
  73 |  0.02495   106.05 |
  74 |  0.02495   106.05 |
  75 |  0.02495   106.05 |
  76 |  0.02494   105.98 |
  77 |  0.02492   105.92 |
  78 |  0.02495   106.03 |
  79 |  0.02488   105.76 |
  80 |  0.02494   105.99 |
  81 |  0.02492   105.92 |
  82 |   0.0249   105.85 |
  83 |  0.02495   106.02 |
  84 |  0.02491   105.87 |
  85 |  0.02492   105.92 |
  86 |   0.0249   105.81 |
  87 |  0.02492   105.93 |
  88 |   0.0249   105.84 |
  89 |   0.0249   105.85 |
  90 |  0.02491   105.87 |
  91 |  0.02488   105.76 |
  92 |  0.02486   105.68 |
  93 |  0.02484   105.57 |
  94 |  0.02487   105.69 |
  95 |  0.02486   105.66 |
  96 |  0.02485   105.63 |
  97 |  0.02485   105.60 |
  98 |  0.02484   105.59 |
  99 |  0.02483   105.55 |
 100 |  0.02484   105.56 |
[1] "Random Forest variable coefficients"
                      %IncMSE IncNodePurity
graph0           4.404960e-04  1.724289e-01
graph1           5.369670e-04  2.939071e-01
graph2           1.258720e-04  2.829280e-01
graph3           6.243806e-04  3.911169e-01
graph4           4.457034e-04  4.001853e-01
graph5           1.225665e-03  4.373984e-01
graph6           3.873989e-04  3.501318e-01
graph7           8.574683e-04  4.499342e-01
graph8           2.861256e-04  1.812716e-01
graph9           6.422663e-04  2.100519e-01
graph10          1.908707e-03  3.244097e-01
graph11          3.565169e-03  6.040703e-01
graph12          1.372687e-03  4.465944e-01
graph13          9.112192e-04  3.527449e-01
graph14          9.804107e-04  2.660866e-01
graph15          2.832326e-03  4.403108e-01
graph16          3.054765e-03  3.329043e-01
graph17          2.939524e-03  4.043824e-01
graph18          1.354124e-03  4.282035e-01
graph19          6.926747e-04  5.412904e-01
graph20          2.951899e-03  6.121490e-01
graph21          5.858548e-04  4.516032e-01
graph22          1.550422e-03  6.587224e-01
graph23          1.557691e-03  6.004570e-01
graph24          1.273220e-03  4.205120e-01
graph25          1.572142e-03  7.209777e-01
graph26          1.198570e-03  4.024851e-01
graph27          6.534381e-04  3.292579e-01
graph28          9.386954e-04  3.930206e-01
graph29          1.714614e-04  7.083074e-02
orbit0           2.021309e-04  1.336666e-01
orbit1           2.940045e-04  1.774835e-01
orbit2           5.632772e-04  4.007192e-01
orbit3           3.755907e-04  3.257901e-01
orbit4           9.617799e-04  1.579396e-01
orbit5           1.331179e-03  5.423651e-01
orbit6           1.786250e-03  3.660118e-01
orbit7           1.527185e-03  4.310608e-01
orbit8           9.951778e-04  5.016117e-01
orbit9           1.499754e-03  3.184574e-01
orbit10          1.730146e-03  3.496436e-01
orbit11          1.065134e-03  4.228578e-01
orbit12          5.981312e-04  4.581819e-01
orbit13          4.978140e-04  3.409993e-01
orbit14          2.256654e-04  1.812779e-01
orbit15          8.133224e-04  4.064201e-01
orbit16          1.193618e-03  5.560835e-01
orbit17          1.297339e-03  3.750967e-01
orbit18          2.709453e-03  1.127145e+00
orbit19          1.686717e-03  2.635531e-01
orbit20          8.354935e-04  3.513269e-01
orbit21          1.029133e-03  6.773757e-01
orbit22          4.938177e-03  4.632901e-01
orbit23          1.154479e-03  6.482072e-01
orbit24          2.612779e-03  8.063449e-01
orbit25          1.029392e-03  4.009458e-01
orbit26          3.223533e-04  4.319246e-01
orbit27          1.128339e-03  5.227545e-01
orbit28          1.290622e-03  4.870206e-01
orbit29          4.290828e-04  2.509355e-01
orbit30          3.742290e-04  4.841301e-01
orbit31          2.609656e-03  5.035946e-01
orbit32          2.763932e-03  3.745750e-01
orbit33          5.161718e-04  2.551289e-01
orbit34          2.082187e-03  3.507583e-01
orbit35          1.768546e-03  4.146970e-01
orbit36          1.249324e-03  5.894137e-01
orbit37          2.513346e-03  4.590387e-01
orbit38          1.519820e-03  3.823145e-01
orbit39          2.370060e-03  7.232197e-01
orbit40          3.140730e-04  3.828285e-01
orbit41          4.598161e-04  3.387791e-01
orbit42          3.415299e-04  3.687379e-01
orbit43          1.190754e-03  3.684685e-01
orbit44          1.075790e-03  4.497563e-01
orbit45          2.206970e-03  6.700516e-01
orbit46          1.900533e-03  4.874936e-01
orbit47          1.455605e-03  5.731506e-01
orbit48          9.318170e-04  2.647870e-01
orbit49          1.060770e-03  8.106400e-01
orbit50          1.065834e-03  7.702119e-01
orbit51          1.115358e-03  7.825692e-01
orbit52          4.601123e-04  4.137842e-01
orbit53          1.238959e-03  4.881080e-01
orbit54          2.813548e-03  5.915224e-01
orbit55          6.782115e-04  5.469216e-01
orbit56          4.894423e-03  1.187966e+00
orbit57          3.701800e-04  4.087308e-01
orbit58          7.263537e-04  3.839722e-01
orbit59          2.488998e-03  5.634830e-01
orbit60          8.397830e-04  1.839882e-01
orbit61          8.145607e-04  3.596449e-01
orbit62          1.059476e-03  8.730523e-01
orbit63          2.821521e-03  7.298151e-01
orbit64          1.347145e-03  5.839485e-01
orbit65          3.890662e-03  8.802617e-01
orbit66          9.088710e-04  4.309295e-01
orbit67          8.205691e-04  2.570733e-01
orbit68          8.922469e-04  5.416453e-01
orbit69          1.638329e-04  2.221911e-01
orbit70          1.087345e-03  5.263800e-01
orbit71          2.069023e-04  2.895755e-01
orbit72          1.035422e-04  1.881840e-01
AP               1.040539e-05  7.955669e-02
bet              6.154584e-04  8.787148e-01
ecc              7.207223e-06  1.964673e-01
eccrad           3.302304e-05  2.462471e-01
close            4.305522e-04  3.060328e-01
constraint       8.425307e-04  7.131823e-01
coreness         5.248362e-04  4.309432e-01
knn              2.382888e-03  8.335354e-01
hubscore         3.981417e-04  2.977111e-01
pagerank         5.663129e-04  9.843437e-01
trans            7.563800e-04  8.863428e-01
evcent           9.704361e-04  3.776769e-01
first            3.865453e-05  1.673796e-01
upto_second      1.870032e-03  3.428774e-01
upto_third       1.302733e-03  1.979580e-01
upto_fourth      2.230384e-03  3.957230e-01
upto_fifth       1.716793e-03  4.845219e-01
upto_sixth       6.539310e-04  5.868681e-01
second           1.149834e-03  3.010896e-01
third            3.664274e-03  1.379494e+00
fourth           1.846719e-03  6.597075e-01
fifth            2.824778e-03  8.337537e-01
sixth            1.460993e-03  6.565867e-01
ratio1           2.274142e-03  7.396409e-01
ratio2           1.713564e-03  7.583391e-01
ratio3           1.537407e-03  8.822710e-01
ratio4           3.426292e-03  1.311315e+00
ratio5           2.876804e-03  3.042959e+00
ratio6           1.300353e-03  5.616934e-01
selfinter       -1.648239e-05  2.483420e-01
walktrap_vertex  6.716982e-04  1.561638e+00
bigcom1          0.000000e+00  2.862294e-19
bigcom2          0.000000e+00  1.387779e-19
bigcom3          3.471965e-04  4.465922e-01
bigcom4          2.611111e-05  7.158571e-02
bigcom6         -5.134568e-05  3.460780e-01
bigcom8         -2.804705e-05  2.064523e-02
bigcom9          0.000000e+00  0.000000e+00
bigcom11        -5.107521e-05  4.860189e-01
bigcom13         0.000000e+00  2.255141e-19
bigcom15         0.000000e+00  8.673617e-21
bigcom16         0.000000e+00  0.000000e+00
bigcom21         0.000000e+00  0.000000e+00
bigcom22         1.130069e-04  5.075937e-02
bigcom24         0.000000e+00  1.387779e-19
bigcom26        -4.089165e-05  3.906056e-02
bigcom28         6.777339e-04  8.104719e-01
bigcom30         6.312084e-04  9.472018e-01
bigcom31         0.000000e+00  0.000000e+00
bigcom32        -3.301187e-05  1.946655e-01
bigcom33        -2.953679e-05  5.380001e-01
bigcom34         0.000000e+00  0.000000e+00
bigcom36         0.000000e+00  0.000000e+00
bigcom37         0.000000e+00  1.387779e-19
bigcom38        -6.828796e-05  6.345583e-01
bigcom39         0.000000e+00  2.862294e-19
bigcom40        -2.808700e-05  2.395346e-02
bigcom43         0.000000e+00  0.000000e+00
bigcom44        -3.184399e-06  7.301539e-02
bigcom46         4.838567e-05  7.345838e-01
bigcom47         0.000000e+00  1.387779e-19
bigcom49         0.000000e+00  0.000000e+00
bigcom50         0.000000e+00  0.000000e+00
bigcom51         0.000000e+00  0.000000e+00
bigcom52         6.424812e-05  1.403383e+00
bigcom54         0.000000e+00  0.000000e+00
bigcom56         0.000000e+00  0.000000e+00
bigcom62         0.000000e+00  0.000000e+00
bigcom66         0.000000e+00  0.000000e+00
bigcom68         0.000000e+00  1.387779e-19
bigcom69         0.000000e+00  2.775558e-19
bigcom71         0.000000e+00  0.000000e+00
bigcom72         0.000000e+00  0.000000e+00
bigcom73         0.000000e+00  0.000000e+00
bigcom74         0.000000e+00  1.387779e-19
bigcom75        -4.035286e-05  2.303487e-01
bigcom76         0.000000e+00  0.000000e+00
bigcom77         0.000000e+00  0.000000e+00
bigcom79         0.000000e+00  1.387779e-19
bigcom80         0.000000e+00  0.000000e+00
bigcom82         0.000000e+00  1.387779e-19
bigcom83         0.000000e+00  0.000000e+00
bigcom84         0.000000e+00  1.734723e-20
bigcom85         0.000000e+00  0.000000e+00
bigcom87         0.000000e+00  1.387779e-19
bigcom89         0.000000e+00  0.000000e+00
bigcom91        -1.551375e-05  4.292788e-01
bigcom92        -4.566585e-05  1.263048e-01
bigcom93         0.000000e+00  0.000000e+00
bigcom96         0.000000e+00  1.387779e-19
bigcom97         0.000000e+00  4.163336e-19
bigcom98         0.000000e+00  0.000000e+00
bigcom99         0.000000e+00  0.000000e+00
bigcom101        0.000000e+00  0.000000e+00
bigcom104        0.000000e+00  1.387779e-19
bigcom106        0.000000e+00  0.000000e+00
bigcom109        0.000000e+00  0.000000e+00
bigcom113        0.000000e+00  0.000000e+00
bigcom116        0.000000e+00  5.551115e-19
bigcom120        0.000000e+00  1.387779e-19
bigcom123        0.000000e+00  0.000000e+00
bigcom126        0.000000e+00  0.000000e+00
bigcom127        0.000000e+00  0.000000e+00
bigcom137        0.000000e+00  1.387779e-19
bigcom139        0.000000e+00  0.000000e+00
bigcom140        0.000000e+00  2.775558e-19
bigcom143        0.000000e+00  0.000000e+00
bigcom145        0.000000e+00  1.387779e-19
bigcom146        0.000000e+00  0.000000e+00
bigcom147       -9.286572e-05  1.073258e-01
bigcom149        0.000000e+00  1.387779e-19
bigcom153        0.000000e+00  0.000000e+00
bigcom154        0.000000e+00  0.000000e+00
bigcom156        0.000000e+00  1.387779e-19
bigcom157        0.000000e+00  0.000000e+00
bigcom158        0.000000e+00  1.387779e-19
bigcom160        0.000000e+00  0.000000e+00
bigcom161        0.000000e+00  0.000000e+00
bigcom162        0.000000e+00  0.000000e+00
bigcom164        0.000000e+00  0.000000e+00
bigcom166        0.000000e+00  0.000000e+00
bigcom167        5.510386e-05  2.388261e-01
bigcom171        0.000000e+00  0.000000e+00
bigcom173        0.000000e+00  0.000000e+00
bigcom175        0.000000e+00  0.000000e+00
bigcom176        0.000000e+00  1.387779e-19
bigcom177        0.000000e+00  0.000000e+00
bigcom178        0.000000e+00  0.000000e+00
bigcom180       -3.644034e-07  8.431188e-01
bigcom181       -1.021643e-04  1.591661e-01
bigcom184        0.000000e+00  0.000000e+00
bigcom186        0.000000e+00  0.000000e+00
bigcom187        0.000000e+00  1.734723e-20
bigcom189        0.000000e+00  0.000000e+00
bigcom194        0.000000e+00  1.734723e-20
bigcom195        0.000000e+00  0.000000e+00
bigcom196        0.000000e+00  0.000000e+00
bigcom204        0.000000e+00  0.000000e+00
bigcom205        0.000000e+00  1.110223e-18
bigcom212        0.000000e+00  0.000000e+00
bigcom214        0.000000e+00  0.000000e+00
bigcom222        0.000000e+00  0.000000e+00
bigcom223        0.000000e+00  1.249001e-18
bigcom226        0.000000e+00  0.000000e+00
bigcom227        0.000000e+00  0.000000e+00
bigcom229        0.000000e+00  0.000000e+00
bigcom233        0.000000e+00  0.000000e+00
bigcom236        0.000000e+00  0.000000e+00
bigcom237        0.000000e+00  0.000000e+00
bigcom246        0.000000e+00  1.387779e-19
bigcom248        0.000000e+00  1.734723e-20
bigcom249        0.000000e+00  1.561251e-19
bigcom250        0.000000e+00  0.000000e+00
bigcom254        0.000000e+00  0.000000e+00
bigcom266        0.000000e+00  0.000000e+00
bigcom269        0.000000e+00  0.000000e+00
bigcom272        0.000000e+00  2.775558e-19
bigcom274        0.000000e+00  1.561251e-19
bigcom281        0.000000e+00  0.000000e+00
bigcom291        0.000000e+00  2.775558e-19
bigcom292        0.000000e+00  0.000000e+00
bigcom295        0.000000e+00  1.561251e-19
bigcom299        0.000000e+00  0.000000e+00
bigcom301        0.000000e+00  1.387779e-19
bigcom306        0.000000e+00  1.387779e-19
bigcom309        0.000000e+00  0.000000e+00
bigcom314        0.000000e+00  2.775558e-19
bigcom321        0.000000e+00  0.000000e+00
bigcom341        0.000000e+00  0.000000e+00
bigcom350        0.000000e+00  0.000000e+00
bigcom353        0.000000e+00  0.000000e+00
bigcom359        0.000000e+00  1.734723e-19
bigcom363        0.000000e+00  0.000000e+00
bigcom365        0.000000e+00  1.387779e-19
bigcom385        1.180479e-05  7.238363e-01
bigcom386        0.000000e+00  0.000000e+00
bigcom408        0.000000e+00  0.000000e+00
bigcom412        0.000000e+00  7.618911e-01
bigcom480        0.000000e+00  0.000000e+00
spin_vertex      4.504615e-04  1.147751e+00
membership_s1    4.676675e-04  2.700643e-01
membership_s3    0.000000e+00  8.333333e-03
membership_s4    0.000000e+00  2.602085e-19
membership_s5    4.019669e-04  1.381347e-01
membership_s6    1.011111e-04  1.366514e-01
membership_s7    2.026442e-04  2.949239e-01
membership_s8    0.000000e+00  0.000000e+00
membership_s9    0.000000e+00  0.000000e+00
membership_s11   0.000000e+00  0.000000e+00
membership_s12   0.000000e+00  0.000000e+00
membership_s14   0.000000e+00  0.000000e+00
membership_s15   3.130538e-05  2.716541e-01
membership_s16   0.000000e+00  0.000000e+00
membership_s17   0.000000e+00  0.000000e+00
membership_s18   0.000000e+00  1.474515e-19
membership_s20   0.000000e+00  0.000000e+00
membership_s21   0.000000e+00  1.647987e-19
membership_s22   0.000000e+00  8.673617e-21
membership_s24   0.000000e+00  0.000000e+00
membership_s25   1.204794e-05  5.098090e-02
membership_s26   0.000000e+00  0.000000e+00
membership_s27  -1.325133e-05  4.083982e-02
membership_s28   0.000000e+00  0.000000e+00
membership_s30   9.414306e-05  7.378815e-02
membership_s31  -1.465416e-06  3.168317e-04
membership_s32   6.784794e-04  8.987300e-01
membership_s33   0.000000e+00  1.734723e-20
membership_s36   0.000000e+00  6.505213e-20
membership_s37   0.000000e+00  1.387779e-19
V1               4.164206e-03  1.683851e+00
V2               2.381120e-03  2.297919e+00
pdi              6.703911e-05  2.331857e-01
adhesion         2.743534e-02  1.730022e+00
cohesion         3.077272e-02  1.972506e+00
inner            9.139372e-03  1.838131e+00
outer            9.251388e-03  2.513543e+00
ioratio          8.847432e-03  1.288162e+00
comsize          1.786238e-02  3.456318e+00
[1] "Dataset: med_targets Model GLM, run: 7 of 10 2015-06-22 18:45:42"
[1] "glmnet variable coefficients"
                         [,1]          [,2]
(Intercept)     -3.700746e+00 -5.947798e+00
graph0           3.327627e-40 -1.638749e-04
graph1          -3.622432e-42 -9.887180e-06
graph2           3.507164e-40  7.242545e-04
graph3           4.284727e-45 -8.400204e-08
graph4          -8.380297e-45 -9.836886e-09
graph5           3.022857e-42 -4.592693e-05
graph6           9.052611e-44 -4.708534e-07
graph7           2.342742e-41  1.069839e-05
graph8           1.250822e-40 -8.048142e-04
graph9           4.456789e-47 -1.855447e-09
graph10         -1.558909e-46 -4.526298e-11
graph11         -1.324011e-47 -1.998094e-11
graph12          9.430279e-46 -1.827028e-10
graph13          1.712950e-44  3.625714e-09
graph14         -1.025405e-45  4.802805e-10
graph15          4.454126e-43  2.541686e-06
graph16         -5.358153e-45  7.107346e-09
graph17         -5.264298e-45 -2.074078e-07
graph18          1.807945e-43 -7.548993e-07
graph19          1.677104e-43  3.326601e-07
graph20         -9.850381e-44 -7.951903e-07
graph21          7.824452e-43  2.791650e-06
graph22          4.916530e-44 -9.300387e-06
graph23          7.213900e-43 -2.647269e-06
graph24          1.788011e-42  1.611382e-06
graph25          9.457931e-42  3.287981e-05
graph26          7.868552e-42  9.515171e-06
graph27          5.170627e-41  4.072671e-05
graph28          4.114945e-41  8.694180e-05
graph29         -2.165249e-42 -1.108438e-03
orbit0           3.327627e-40 -1.511407e-04
orbit1          -4.084883e-42 -9.804524e-06
orbit2           1.661762e-41 -9.468826e-05
orbit3           3.507164e-40  7.340341e-04
orbit4           2.102473e-44 -2.327507e-07
orbit5          -3.855754e-44  1.841988e-07
orbit6          -8.382175e-45 -9.790078e-09
orbit7           1.065806e-42 -1.930037e-05
orbit8           3.022857e-42 -4.555331e-05
orbit9           2.681573e-43  9.835947e-07
orbit10          6.982037e-44 -1.327167e-06
orbit11          2.538355e-41  2.256724e-05
orbit12          2.598245e-41  1.482245e-05
orbit13          1.096135e-40  1.622685e-05
orbit14          1.250822e-40 -7.990654e-04
orbit15         -4.416561e-48 -1.250965e-08
orbit16          3.091710e-45  8.438168e-09
orbit17         -1.427398e-45  1.678429e-08
orbit18          6.895221e-46  3.217164e-10
orbit19         -2.691890e-46 -2.354293e-10
orbit20         -4.431524e-46  6.461477e-10
orbit21          1.978273e-45  2.672874e-08
orbit22         -1.324012e-47 -2.000677e-11
orbit23          4.591942e-45 -3.391337e-06
orbit24          4.470062e-45  7.561032e-09
orbit25         -3.832250e-45 -1.688914e-08
orbit26          2.782709e-44  1.558652e-07
orbit27          4.589710e-44  2.300744e-07
orbit28          6.691189e-44  4.157172e-07
orbit29          3.263077e-44 -6.977708e-08
orbit30          1.878648e-43  3.064207e-07
orbit31         -2.190276e-45 -2.152036e-09
orbit32         -1.381411e-45  3.453835e-09
orbit33          2.143653e-42 -1.715856e-05
orbit34          4.454126e-43  2.576360e-06
orbit35         -4.022907e-44 -1.346575e-07
orbit36          1.224875e-43  3.261465e-07
orbit37         -9.764229e-45  2.951629e-08
orbit38          2.885980e-43  3.299173e-07
orbit39         -2.909877e-47  1.005997e-08
orbit40         -1.070850e-44 -3.677818e-07
orbit41          6.095740e-44 -2.154033e-06
orbit42          1.143134e-41  1.442325e-05
orbit43          1.781489e-43 -7.336143e-07
orbit44          7.088189e-41  8.554310e-05
orbit45          2.980126e-43  7.006019e-07
orbit46          5.064821e-43  5.955172e-07
orbit47          2.229023e-42 -4.238094e-06
orbit48          4.127163e-43  2.105238e-06
orbit49         -1.040314e-43 -4.112382e-07
orbit50         -1.080850e-42 -1.222914e-04
orbit51          1.562678e-42  7.519982e-06
orbit52          1.726887e-42  1.799537e-06
orbit53          4.549736e-42  2.103964e-05
orbit54          3.411893e-44 -9.287683e-06
orbit55          4.391839e-41 -1.500030e-04
orbit56          2.305594e-42  1.129952e-05
orbit57          6.321807e-43 -7.078056e-06
orbit58          2.350939e-41 -5.652836e-06
orbit59          2.357777e-42  2.677034e-06
orbit60          6.313023e-42 -3.069586e-08
orbit61          9.580180e-41  4.764239e-04
orbit62          2.069731e-41  2.685889e-05
orbit63          3.043423e-41  1.128990e-04
orbit64          2.022205e-41  1.140735e-04
orbit65          2.206598e-41  7.934290e-05
orbit66          1.011382e-41 -2.095297e-05
orbit67          4.534031e-41 -1.635066e-05
orbit68          5.427429e-41  3.708584e-05
orbit69          4.548848e-40  8.870798e-04
orbit70          6.605965e-41  3.243089e-04
orbit71          4.289310e-41 -7.749713e-04
orbit72         -2.165249e-42 -1.111726e-03
AP              -6.952968e-41 -2.573114e-02
bet              2.827355e-43  4.209012e-06
ecc              1.418488e-38  7.831397e-02
eccrad           8.510930e-38  4.693516e-01
close           -2.109036e-37 -1.725846e-01
constraint      -2.212396e-38 -4.087409e-02
coreness         3.552498e-40 -4.955825e-03
knn             -7.364665e-41 -1.803654e-04
hubscore         5.310921e-38 -1.967042e-01
pagerank        -3.686830e-37 -2.753707e+00
trans            1.504457e-38  1.025395e-01
evcent           4.250149e-38 -2.148991e-01
first            3.327627e-40 -1.404590e-04
upto_second     -6.315296e-42 -8.792566e-06
upto_third      -1.849016e-42 -2.161558e-06
upto_fourth     -9.387525e-42 -5.448808e-05
upto_fifth      -1.058690e-40  3.267175e-04
upto_sixth      -1.682688e-39 -4.581749e-04
second          -6.370421e-42 -8.869220e-06
third           -1.329873e-42 -1.094930e-06
fourth           2.094438e-42 -3.483119e-07
fifth            1.018765e-41  6.536662e-05
sixth            1.072178e-40 -3.916162e-04
ratio1          -8.269397e-41 -1.515331e-04
ratio2           2.513168e-40 -5.590814e-04
ratio3           4.451732e-39  2.730432e-02
ratio4           5.611394e-38 -1.380979e-01
ratio5           1.287386e-37  1.605458e+00
ratio6           4.549194e-40 -3.985449e-03
selfinter        1.745460e-38  1.375706e-01
walktrap_vertex -1.652799e-38 -8.037159e-02
bigcom1         -2.805836e-38 -2.373150e-01
bigcom2         -2.437418e-38 -3.029022e-01
bigcom3          4.453962e-38  3.596426e-01
bigcom4         -9.229324e-39 -3.658641e-03
bigcom6          1.778604e-37  1.079540e+00
bigcom8         -1.805814e-38 -8.400381e-02
bigcom9         -2.446993e-38 -2.109434e-01
bigcom11         1.203130e-37  7.383423e-01
bigcom13        -2.442196e-38 -3.404809e-01
bigcom15        -2.441664e-38 -2.299207e-01
bigcom16        -2.439008e-38 -2.293486e-01
bigcom21        -2.453418e-38 -4.427125e-01
bigcom22         1.948581e-38  1.245470e-01
bigcom24        -2.437418e-38 -2.165191e-01
bigcom26        -6.393245e-39 -1.659930e-01
bigcom28         8.383675e-38  4.016921e-01
bigcom30         1.260530e-37  5.218393e-01
bigcom31        -2.436888e-38 -2.098225e-01
bigcom32         1.441851e-37  8.132961e-01
bigcom33         4.809064e-37  1.512217e+00
bigcom34        -2.435829e-38 -2.671541e-01
bigcom36        -2.436888e-38 -2.263486e-01
bigcom37        -2.436358e-38 -3.178556e-01
bigcom38         3.125510e-37  2.020447e+00
bigcom39        -2.445392e-38 -2.826882e-01
bigcom40        -2.305462e-38 -1.192394e-01
bigcom43        -2.438478e-38 -3.012659e-01
bigcom44        -1.312546e-38  2.010159e-01
bigcom46         2.792839e-37  1.240551e+00
bigcom47        -2.438478e-38 -4.061186e-01
bigcom49        -2.438478e-38 -1.901335e-01
bigcom50        -2.436358e-38 -4.235550e-01
bigcom51        -2.436358e-38 -3.357911e-01
bigcom52         6.494709e-37  1.860885e+00
bigcom54        -2.435829e-38 -2.020400e-01
bigcom56        -2.442196e-38 -4.438312e-01
bigcom62        -2.436358e-38 -3.266292e-01
bigcom66        -2.435829e-38 -2.555042e-01
bigcom68        -2.436358e-38 -2.547221e-01
bigcom69        -2.438478e-38 -4.704570e-01
bigcom71        -2.435829e-38 -1.698786e-01
bigcom72        -2.435829e-38 -1.473463e-01
bigcom73        -2.443793e-38 -3.942059e-01
bigcom74        -2.440070e-38 -4.248177e-01
bigcom75         3.125510e-37  1.253880e+00
bigcom76        -2.437948e-38 -2.440473e-01
bigcom77        -2.439008e-38 -4.634462e-01
bigcom79        -2.436358e-38 -5.178669e-01
bigcom80        -2.437948e-38 -5.371052e-01
bigcom82        -2.436358e-38 -4.411121e-01
bigcom83        -2.436358e-38 -1.509609e-01
bigcom84        -2.438478e-38 -4.381038e-01
bigcom85        -2.436358e-38 -3.004006e-01
bigcom87        -2.438478e-38 -3.526936e-01
bigcom89         0.000000e+00  0.000000e+00
bigcom91         1.020870e-37  5.618564e-01
bigcom92         3.188840e-38  6.199781e-01
bigcom93        -2.435829e-38 -9.028149e-02
bigcom96        -2.436888e-38 -4.567305e-01
bigcom97        -2.438478e-38 -4.602246e-01
bigcom98        -2.435829e-38 -5.325762e-01
bigcom99         0.000000e+00  0.000000e+00
bigcom101       -2.441664e-38 -2.316827e-01
bigcom104       -2.436358e-38 -4.404952e-01
bigcom106       -2.436358e-38 -5.365273e-01
bigcom109       -2.436358e-38 -2.502619e-01
bigcom113       -2.436358e-38 -4.726852e-01
bigcom116       -2.452345e-38 -3.733189e-01
bigcom120       -2.436358e-38 -4.044037e-01
bigcom123       -2.435829e-38 -1.843627e-01
bigcom126       -2.436358e-38 -2.434693e-01
bigcom127       -2.436888e-38 -2.215759e-01
bigcom137       -2.438478e-38 -4.354230e-01
bigcom139       -2.436888e-38 -2.924591e-01
bigcom140       -2.436888e-38 -4.584762e-01
bigcom143        0.000000e+00  0.000000e+00
bigcom145       -2.436888e-38 -2.320069e-01
bigcom146       -2.436888e-38 -3.632143e-01
bigcom147        5.349814e-38  7.342197e-01
bigcom149       -2.437418e-38 -2.691048e-01
bigcom153       -2.439008e-38 -3.088788e-01
bigcom154       -2.435829e-38 -1.566681e-01
bigcom156       -2.437948e-38 -3.925716e-01
bigcom157       -2.441132e-38 -5.821903e-01
bigcom158       -2.436358e-38 -1.497364e-01
bigcom160       -2.435829e-38 -3.822234e-01
bigcom161       -2.436888e-38 -3.243348e-01
bigcom162       -2.435829e-38 -1.351727e-01
bigcom164       -2.435829e-38 -2.831168e-01
bigcom166       -2.437948e-38 -2.929217e-01
bigcom167        6.763596e-38  4.509510e-01
bigcom171       -2.440070e-38 -4.566549e-01
bigcom173       -2.435829e-38 -4.989712e-01
bigcom175       -2.436358e-38 -1.776569e-01
bigcom176       -2.435829e-38 -2.304371e-01
bigcom177       -2.436358e-38 -2.587317e-01
bigcom178       -2.436358e-38 -4.309692e-01
bigcom180        4.809064e-37  2.149164e+00
bigcom181        7.682396e-38  9.193555e-01
bigcom184       -2.435829e-38 -3.032003e-01
bigcom186       -2.436358e-38 -6.587984e-01
bigcom187       -2.436358e-38 -6.718368e-01
bigcom189       -2.438478e-38 -1.214370e-01
bigcom194       -2.436358e-38 -2.664007e-01
bigcom195       -2.435829e-38 -2.770490e-01
bigcom196       -2.436888e-38 -6.192890e-01
bigcom204        0.000000e+00  0.000000e+00
bigcom205       -2.436358e-38 -3.698439e-01
bigcom212       -2.436358e-38 -2.935993e-01
bigcom214       -2.435829e-38 -3.017952e-01
bigcom222       -2.436358e-38 -2.339473e-01
bigcom223       -2.438478e-38 -4.115580e-01
bigcom226       -2.436358e-38 -2.309683e-01
bigcom227       -2.436888e-38 -2.998739e-01
bigcom229       -2.435829e-38 -2.102033e-01
bigcom233       -2.436888e-38 -4.215832e-01
bigcom236        0.000000e+00  0.000000e+00
bigcom237       -2.437418e-38 -3.527421e-01
bigcom246       -2.439008e-38 -2.604629e-01
bigcom248       -2.439539e-38 -4.535638e-01
bigcom249       -2.437418e-38 -3.334278e-01
bigcom250       -2.442196e-38 -1.908153e-01
bigcom254       -2.436358e-38 -1.613614e-01
bigcom266       -2.436888e-38 -4.976163e-01
bigcom269        0.000000e+00  0.000000e+00
bigcom272       -2.435829e-38 -3.214448e-01
bigcom274       -2.448596e-38 -1.738231e-01
bigcom281       -2.437948e-38 -2.493538e-01
bigcom291       -2.437948e-38 -2.793690e-01
bigcom292       -2.436358e-38 -4.294123e-01
bigcom295       -2.437948e-38 -3.839019e-01
bigcom299       -2.436358e-38 -4.437020e-01
bigcom301       -2.438478e-38 -1.840999e-01
bigcom306       -2.435829e-38 -1.763281e-01
bigcom309        0.000000e+00  0.000000e+00
bigcom314       -2.437418e-38 -3.698955e-01
bigcom321        0.000000e+00  0.000000e+00
bigcom341       -2.436358e-38 -4.088610e-01
bigcom350       -2.436888e-38 -4.070809e-01
bigcom353       -2.435829e-38 -2.281698e-01
bigcom359       -2.436358e-38 -4.636339e-01
bigcom363       -2.435829e-38 -3.601292e-01
bigcom365       -2.436888e-38 -5.005153e-01
bigcom385        4.809064e-37  1.689097e+00
bigcom386       -2.436358e-38 -2.281735e-01
bigcom408       -2.436358e-38 -3.280837e-01
bigcom412        9.859622e-37  3.051715e+00
bigcom480       -2.435829e-38 -2.280712e-01
spin_vertex      1.731797e-38 -7.320506e-02
membership_s1    2.254073e-38  6.454820e-02
membership_s3   -2.435829e-38 -5.637986e-01
membership_s4   -2.487779e-38 -1.849601e-01
membership_s5   -1.075612e-38 -3.201653e-02
membership_s6   -1.588581e-38 -2.843030e-02
membership_s7   -1.385224e-38  4.160645e-02
membership_s8   -2.436358e-38 -3.178015e-01
membership_s9   -2.435829e-38 -4.603625e-01
membership_s11  -2.436358e-38 -5.364975e-01
membership_s12  -2.437948e-38 -2.769818e-01
membership_s14  -2.437418e-38 -4.928480e-01
membership_s15   1.466265e-38  3.740639e-01
membership_s16  -2.436888e-38 -2.215324e-01
membership_s17  -2.435829e-38 -4.486162e-01
membership_s18  -2.457182e-38 -2.364052e-01
membership_s20  -2.435829e-38 -2.849959e-01
membership_s21  -2.454492e-38 -6.461390e-01
membership_s22  -2.441664e-38 -2.393928e-01
membership_s24  -2.442728e-38 -2.381138e-01
membership_s25   4.794286e-38  7.705064e-01
membership_s26   0.000000e+00  0.000000e+00
membership_s27  -1.073940e-38  6.216523e-02
membership_s28  -2.436888e-38 -4.349513e-01
membership_s30   3.825082e-38  1.846849e-01
membership_s31  -1.583585e-38 -2.173339e-01
membership_s32   5.758762e-38  4.722185e-01
membership_s33  -2.435829e-38 -2.842374e-01
membership_s36  -2.666065e-38 -1.701196e-01
membership_s37  -2.448061e-38 -2.249693e-01
V1               7.704598e-38  1.370713e-01
V2              -9.450351e-39 -3.586438e-01
pdi             -6.609515e-36 -3.582972e+02
adhesion        -1.979057e-41 -5.983056e-05
cohesion         3.952266e-41  1.163555e-04
inner            3.895729e-43  3.797512e-06
outer           -2.273716e-41 -7.202003e-05
ioratio         -1.408705e-37 -5.212777e-01
comsize          8.332861e-41  4.324191e-04
[1] "Dataset: med_targets Model GBM, run: 8 of 10 2015-06-22 18:46:28"
Iter   TrainDeviance   ValidDeviance   StepSize   Improve
     1        0.2232            -nan     0.0100    0.0007
     2        0.2195            -nan     0.0100    0.0005
     3        0.2166            -nan     0.0100    0.0001
     4        0.2139            -nan     0.0100    0.0001
     5        0.2118            -nan     0.0100    0.0004
     6        0.2097            -nan     0.0100    0.0002
     7        0.2074            -nan     0.0100    0.0005
     8        0.2050            -nan     0.0100    0.0004
     9        0.2036            -nan     0.0100    0.0000
    10        0.2022            -nan     0.0100    0.0002
    20        0.1884            -nan     0.0100    0.0001
    40        0.1699            -nan     0.0100    0.0001
    60        0.1567            -nan     0.0100   -0.0000
    80        0.1468            -nan     0.0100   -0.0001
   100        0.1378            -nan     0.0100   -0.0000
   120        0.1290            -nan     0.0100    0.0000
   140        0.1221            -nan     0.0100   -0.0000
   160        0.1164            -nan     0.0100   -0.0000
   180        0.1113            -nan     0.0100    0.0000
   194        0.1073            -nan     0.0100   -0.0000

[1] "GBM variable coefficients"
                            var     rel.inf
comsize                 comsize 4.701384348
outer                     outer 3.269408223
ratio5                   ratio5 3.229324042
pagerank               pagerank 2.403407552
walktrap_vertex walktrap_vertex 2.338127540
bet                         bet 2.264672843
V2                           V2 1.968940072
bigcom46               bigcom46 1.895478202
cohesion               cohesion 1.877374697
orbit18                 orbit18 1.817050920
membership_s32   membership_s32 1.786526109
inner                     inner 1.704332320
orbit56                 orbit56 1.614494638
third                     third 1.608403521
adhesion               adhesion 1.576089550
graph5                   graph5 1.571059025
graph1                   graph1 1.560355397
graph2                   graph2 1.426929626
spin_vertex         spin_vertex 1.426426615
trans                     trans 1.396176857
bigcom28               bigcom28 1.386981952
V1                           V1 1.357833018
bigcom52               bigcom52 1.352149862
fourth                   fourth 1.310725574
graph19                 graph19 1.284324103
orbit50                 orbit50 1.205917225
graph7                   graph7 1.198347518
orbit65                 orbit65 1.172274033
orbit45                 orbit45 1.161571470
bigcom30               bigcom30 1.063234926
orbit30                 orbit30 1.026562767
knn                         knn 0.989053742
orbit51                 orbit51 0.983840528
graph20                 graph20 0.954712664
orbit24                 orbit24 0.953122439
ratio2                   ratio2 0.897824962
graph3                   graph3 0.891979847
graph25                 graph25 0.827590160
ratio4                   ratio4 0.823466302
constraint           constraint 0.802078224
graph10                 graph10 0.791240589
graph12                 graph12 0.776785884
orbit46                 orbit46 0.746158094
graph26                 graph26 0.740943208
orbit64                 orbit64 0.740724658
graph6                   graph6 0.704313460
orbit39                 orbit39 0.699906800
selfinter             selfinter 0.668338190
graph23                 graph23 0.657920429
orbit66                 orbit66 0.644317612
orbit32                 orbit32 0.640086837
bigcom11               bigcom11 0.624575611
orbit11                 orbit11 0.621799379
graph0                   graph0 0.588304989
orbit28                 orbit28 0.583295989
ratio1                   ratio1 0.581876700
orbit20                 orbit20 0.578283868
graph13                 graph13 0.576000703
graph11                 graph11 0.573959288
orbit33                 orbit33 0.564133527
orbit62                 orbit62 0.562131592
graph22                 graph22 0.558177717
graph17                 graph17 0.546389299
sixth                     sixth 0.540255096
ioratio                 ioratio 0.534054200
orbit63                 orbit63 0.531657425
graph9                   graph9 0.530104399
orbit57                 orbit57 0.530070087
orbit52                 orbit52 0.529535515
graph18                 graph18 0.522427352
orbit58                 orbit58 0.509760158
graph8                   graph8 0.508331563
orbit36                 orbit36 0.500499793
graph27                 graph27 0.477173724
graph4                   graph4 0.465846319
orbit44                 orbit44 0.444226089
graph14                 graph14 0.430087712
orbit15                 orbit15 0.417418718
orbit41                 orbit41 0.405085041
coreness               coreness 0.404039308
orbit31                 orbit31 0.393064816
bigcom3                 bigcom3 0.380039825
orbit38                 orbit38 0.372502672
orbit35                 orbit35 0.369986458
orbit59                 orbit59 0.368739280
orbit37                 orbit37 0.352733571
ecc                         ecc 0.334386367
orbit68                 orbit68 0.333092100
orbit47                 orbit47 0.332436268
orbit10                 orbit10 0.331151248
close                     close 0.312567430
graph15                 graph15 0.311225283
upto_second         upto_second 0.308607742
upto_sixth           upto_sixth 0.301710318
upto_fifth           upto_fifth 0.290721248
bigcom6                 bigcom6 0.290391033
fifth                     fifth 0.286479197
orbit70                 orbit70 0.282417201
orbit7                   orbit7 0.273068027
orbit60                 orbit60 0.271629296
orbit67                 orbit67 0.270720493
graph24                 graph24 0.260734523
orbit40                 orbit40 0.260261658
orbit55                 orbit55 0.256456497
orbit5                   orbit5 0.251252581
ratio6                   ratio6 0.239079474
orbit16                 orbit16 0.237785602
orbit19                 orbit19 0.214648063
orbit49                 orbit49 0.205182258
orbit25                 orbit25 0.204075647
orbit26                 orbit26 0.202396332
orbit23                 orbit23 0.200563879
orbit69                 orbit69 0.200400766
graph21                 graph21 0.195548524
orbit9                   orbit9 0.193588930
orbit42                 orbit42 0.185919151
orbit1                   orbit1 0.179955333
orbit27                 orbit27 0.174303094
orbit17                 orbit17 0.165725143
graph16                 graph16 0.164480414
orbit54                 orbit54 0.163603095
bigcom181             bigcom181 0.163234123
orbit2                   orbit2 0.159396095
orbit21                 orbit21 0.155836438
orbit61                 orbit61 0.155267283
orbit48                 orbit48 0.146539315
membership_s1     membership_s1 0.145157695
membership_s27   membership_s27 0.144932199
graph28                 graph28 0.140536410
hubscore               hubscore 0.134400819
orbit13                 orbit13 0.130474175
membership_s30   membership_s30 0.113739332
upto_third           upto_third 0.112893118
graph29                 graph29 0.111962456
orbit71                 orbit71 0.108285198
orbit12                 orbit12 0.108249600
upto_fourth         upto_fourth 0.106658318
orbit53                 orbit53 0.102489131
orbit29                 orbit29 0.096212889
bigcom167             bigcom167 0.092731817
orbit4                   orbit4 0.082353906
bigcom32               bigcom32 0.081626378
second                   second 0.070491493
ratio3                   ratio3 0.058669612
AP                           AP 0.038809164
membership_s15   membership_s15 0.030024724
bigcom92               bigcom92 0.029790449
pdi                         pdi 0.023720023
bigcom4                 bigcom4 0.022941771
membership_s7     membership_s7 0.021847325
bigcom75               bigcom75 0.019610369
bigcom91               bigcom91 0.013803894
evcent                   evcent 0.010079465
membership_s5     membership_s5 0.008514146
bigcom22               bigcom22 0.005299704
orbit0                   orbit0 0.000000000
orbit3                   orbit3 0.000000000
orbit6                   orbit6 0.000000000
orbit8                   orbit8 0.000000000
orbit14                 orbit14 0.000000000
orbit22                 orbit22 0.000000000
orbit34                 orbit34 0.000000000
orbit43                 orbit43 0.000000000
orbit72                 orbit72 0.000000000
eccrad                   eccrad 0.000000000
first                     first 0.000000000
bigcom1                 bigcom1 0.000000000
bigcom2                 bigcom2 0.000000000
bigcom8                 bigcom8 0.000000000
bigcom9                 bigcom9 0.000000000
bigcom13               bigcom13 0.000000000
bigcom15               bigcom15 0.000000000
bigcom16               bigcom16 0.000000000
bigcom21               bigcom21 0.000000000
bigcom24               bigcom24 0.000000000
bigcom26               bigcom26 0.000000000
bigcom31               bigcom31 0.000000000
bigcom33               bigcom33 0.000000000
bigcom34               bigcom34 0.000000000
bigcom36               bigcom36 0.000000000
bigcom37               bigcom37 0.000000000
bigcom38               bigcom38 0.000000000
bigcom39               bigcom39 0.000000000
bigcom40               bigcom40 0.000000000
bigcom43               bigcom43 0.000000000
bigcom44               bigcom44 0.000000000
bigcom47               bigcom47 0.000000000
bigcom49               bigcom49 0.000000000
bigcom50               bigcom50 0.000000000
bigcom51               bigcom51 0.000000000
bigcom54               bigcom54 0.000000000
bigcom56               bigcom56 0.000000000
bigcom62               bigcom62 0.000000000
bigcom66               bigcom66 0.000000000
bigcom68               bigcom68 0.000000000
bigcom69               bigcom69 0.000000000
bigcom71               bigcom71 0.000000000
bigcom72               bigcom72 0.000000000
bigcom73               bigcom73 0.000000000
bigcom74               bigcom74 0.000000000
bigcom76               bigcom76 0.000000000
bigcom77               bigcom77 0.000000000
bigcom79               bigcom79 0.000000000
bigcom80               bigcom80 0.000000000
bigcom82               bigcom82 0.000000000
bigcom83               bigcom83 0.000000000
bigcom84               bigcom84 0.000000000
bigcom85               bigcom85 0.000000000
bigcom87               bigcom87 0.000000000
bigcom89               bigcom89 0.000000000
bigcom93               bigcom93 0.000000000
bigcom96               bigcom96 0.000000000
bigcom97               bigcom97 0.000000000
bigcom98               bigcom98 0.000000000
bigcom99               bigcom99 0.000000000
bigcom101             bigcom101 0.000000000
bigcom104             bigcom104 0.000000000
bigcom106             bigcom106 0.000000000
bigcom109             bigcom109 0.000000000
bigcom113             bigcom113 0.000000000
bigcom116             bigcom116 0.000000000
bigcom120             bigcom120 0.000000000
bigcom123             bigcom123 0.000000000
bigcom126             bigcom126 0.000000000
bigcom127             bigcom127 0.000000000
bigcom137             bigcom137 0.000000000
bigcom139             bigcom139 0.000000000
bigcom140             bigcom140 0.000000000
bigcom143             bigcom143 0.000000000
bigcom145             bigcom145 0.000000000
bigcom146             bigcom146 0.000000000
bigcom147             bigcom147 0.000000000
bigcom149             bigcom149 0.000000000
bigcom153             bigcom153 0.000000000
bigcom154             bigcom154 0.000000000
bigcom156             bigcom156 0.000000000
bigcom157             bigcom157 0.000000000
bigcom158             bigcom158 0.000000000
bigcom160             bigcom160 0.000000000
bigcom161             bigcom161 0.000000000
bigcom162             bigcom162 0.000000000
bigcom164             bigcom164 0.000000000
bigcom166             bigcom166 0.000000000
bigcom171             bigcom171 0.000000000
bigcom173             bigcom173 0.000000000
bigcom175             bigcom175 0.000000000
bigcom176             bigcom176 0.000000000
bigcom177             bigcom177 0.000000000
bigcom178             bigcom178 0.000000000
bigcom180             bigcom180 0.000000000
bigcom184             bigcom184 0.000000000
bigcom186             bigcom186 0.000000000
bigcom187             bigcom187 0.000000000
bigcom189             bigcom189 0.000000000
bigcom194             bigcom194 0.000000000
bigcom195             bigcom195 0.000000000
bigcom196             bigcom196 0.000000000
bigcom204             bigcom204 0.000000000
bigcom205             bigcom205 0.000000000
bigcom212             bigcom212 0.000000000
bigcom214             bigcom214 0.000000000
bigcom222             bigcom222 0.000000000
bigcom223             bigcom223 0.000000000
bigcom226             bigcom226 0.000000000
bigcom227             bigcom227 0.000000000
bigcom229             bigcom229 0.000000000
bigcom233             bigcom233 0.000000000
bigcom236             bigcom236 0.000000000
bigcom237             bigcom237 0.000000000
bigcom246             bigcom246 0.000000000
bigcom248             bigcom248 0.000000000
bigcom249             bigcom249 0.000000000
bigcom250             bigcom250 0.000000000
bigcom254             bigcom254 0.000000000
bigcom266             bigcom266 0.000000000
bigcom269             bigcom269 0.000000000
bigcom272             bigcom272 0.000000000
bigcom274             bigcom274 0.000000000
bigcom281             bigcom281 0.000000000
bigcom291             bigcom291 0.000000000
bigcom292             bigcom292 0.000000000
bigcom295             bigcom295 0.000000000
bigcom299             bigcom299 0.000000000
bigcom301             bigcom301 0.000000000
bigcom306             bigcom306 0.000000000
bigcom309             bigcom309 0.000000000
bigcom314             bigcom314 0.000000000
bigcom321             bigcom321 0.000000000
bigcom341             bigcom341 0.000000000
bigcom350             bigcom350 0.000000000
bigcom353             bigcom353 0.000000000
bigcom359             bigcom359 0.000000000
bigcom363             bigcom363 0.000000000
bigcom365             bigcom365 0.000000000
bigcom385             bigcom385 0.000000000
bigcom386             bigcom386 0.000000000
bigcom408             bigcom408 0.000000000
bigcom412             bigcom412 0.000000000
bigcom480             bigcom480 0.000000000
membership_s3     membership_s3 0.000000000
membership_s4     membership_s4 0.000000000
membership_s6     membership_s6 0.000000000
membership_s8     membership_s8 0.000000000
membership_s9     membership_s9 0.000000000
membership_s11   membership_s11 0.000000000
membership_s12   membership_s12 0.000000000
membership_s14   membership_s14 0.000000000
membership_s16   membership_s16 0.000000000
membership_s17   membership_s17 0.000000000
membership_s18   membership_s18 0.000000000
membership_s20   membership_s20 0.000000000
membership_s21   membership_s21 0.000000000
membership_s22   membership_s22 0.000000000
membership_s24   membership_s24 0.000000000
membership_s25   membership_s25 0.000000000
membership_s26   membership_s26 0.000000000
membership_s28   membership_s28 0.000000000
membership_s31   membership_s31 0.000000000
membership_s33   membership_s33 0.000000000
membership_s36   membership_s36 0.000000000
membership_s37   membership_s37 0.000000000
[1] "Dataset: med_targets Model RF, run: 8 of 10 2015-06-22 18:47:41"
     |      Out-of-bag   |
Tree |      MSE  %Var(y) |
   1 |  0.04579   194.84 |
   2 |  0.04126   175.58 |
   3 |  0.04161   177.06 |
   4 |  0.03996   170.05 |
   5 |  0.03981   169.42 |
   6 |  0.03786   161.11 |
   7 |  0.03586   152.60 |
   8 |  0.03339   142.07 |
   9 |  0.03305   140.62 |
  10 |  0.03286   139.82 |
  11 |  0.03215   136.79 |
  12 |  0.03193   135.89 |
  13 |  0.03068   130.54 |
  14 |   0.0303   128.94 |
  15 |  0.03006   127.89 |
  16 |  0.02964   126.12 |
  17 |  0.02871   122.18 |
  18 |  0.02817   119.87 |
  19 |  0.02782   118.40 |
  20 |  0.02762   117.55 |
  21 |  0.02745   116.80 |
  22 |  0.02717   115.62 |
  23 |  0.02681   114.10 |
  24 |  0.02643   112.48 |
  25 |  0.02636   112.15 |
  26 |  0.02638   112.26 |
  27 |  0.02631   111.96 |
  28 |   0.0263   111.92 |
  29 |  0.02627   111.79 |
  30 |   0.0261   111.08 |
  31 |  0.02588   110.12 |
  32 |  0.02598   110.54 |
  33 |  0.02584   109.95 |
  34 |  0.02574   109.52 |
  35 |  0.02564   109.10 |
  36 |  0.02558   108.87 |
  37 |  0.02564   109.09 |
  38 |  0.02554   108.66 |
  39 |  0.02543   108.20 |
  40 |  0.02545   108.28 |
  41 |  0.02532   107.75 |
  42 |  0.02537   107.96 |
  43 |  0.02535   107.88 |
  44 |  0.02534   107.81 |
  45 |  0.02534   107.82 |
  46 |  0.02534   107.82 |
  47 |  0.02532   107.75 |
  48 |  0.02533   107.78 |
  49 |   0.0253   107.65 |
  50 |  0.02531   107.71 |
  51 |   0.0253   107.66 |
  52 |  0.02527   107.55 |
  53 |  0.02526   107.48 |
  54 |   0.0252   107.22 |
  55 |  0.02522   107.32 |
  56 |   0.0252   107.25 |
  57 |  0.02518   107.15 |
  58 |  0.02517   107.10 |
  59 |   0.0252   107.23 |
  60 |  0.02518   107.16 |
  61 |  0.02513   106.94 |
  62 |  0.02513   106.94 |
  63 |  0.02513   106.91 |
  64 |  0.02511   106.84 |
  65 |  0.02509   106.78 |
  66 |  0.02509   106.75 |
  67 |  0.02506   106.65 |
  68 |  0.02503   106.52 |
  69 |  0.02503   106.51 |
  70 |  0.02505   106.59 |
  71 |  0.02502   106.44 |
  72 |  0.02504   106.57 |
  73 |  0.02506   106.61 |
  74 |  0.02501   106.44 |
  75 |  0.02499   106.33 |
  76 |  0.02497   106.27 |
  77 |  0.02494   106.12 |
  78 |  0.02493   106.06 |
  79 |   0.0249   105.94 |
  80 |  0.02487   105.82 |
  81 |  0.02491   105.98 |
  82 |  0.02486   105.78 |
  83 |  0.02482   105.61 |
  84 |  0.02483   105.64 |
  85 |  0.02481   105.58 |
  86 |  0.02478   105.45 |
  87 |  0.02476   105.36 |
  88 |  0.02474   105.28 |
  89 |  0.02471   105.15 |
  90 |  0.02474   105.27 |
  91 |  0.02477   105.39 |
  92 |  0.02475   105.33 |
  93 |  0.02474   105.29 |
  94 |  0.02477   105.38 |
  95 |  0.02475   105.34 |
  96 |  0.02473   105.24 |
  97 |  0.02473   105.25 |
  98 |  0.02474   105.29 |
  99 |  0.02475   105.32 |
 100 |  0.02478   105.46 |
[1] "Random Forest variable coefficients"
                      %IncMSE IncNodePurity
graph0           5.904280e-05  1.319492e-01
graph1           2.110927e-03  2.645946e-01
graph2           4.597891e-04  2.822367e-01
graph3           2.553210e-04  2.390421e-01
graph4           5.060695e-04  2.435157e-01
graph5           1.632700e-03  5.751020e-01
graph6           3.365464e-04  3.390641e-01
graph7           8.630454e-04  3.529112e-01
graph8           2.820664e-04  1.423540e-01
graph9           5.523848e-04  2.642055e-01
graph10          8.650080e-04  3.871781e-01
graph11          3.058438e-03  5.180812e-01
graph12          1.770650e-03  4.216769e-01
graph13          7.723014e-06  2.452061e-01
graph14          2.380251e-03  7.023991e-01
graph15          1.857962e-03  6.109266e-01
graph16          1.404735e-03  3.435086e-01
graph17          1.077156e-03  4.947150e-01
graph18          2.032806e-04  2.487962e-01
graph19          1.512358e-03  5.749069e-01
graph20          4.248524e-03  7.126026e-01
graph21          9.416974e-04  3.295068e-01
graph22          1.362186e-03  4.470061e-01
graph23          6.664930e-03  5.939981e-01
graph24          1.186257e-03  3.593407e-01
graph25          1.416864e-03  6.722076e-01
graph26          2.229002e-03  5.553540e-01
graph27          8.004021e-04  5.814622e-01
graph28          1.351244e-03  2.939518e-01
graph29          3.815496e-04  2.228094e-01
orbit0           1.175023e-04  1.417020e-01
orbit1           2.242653e-03  3.416165e-01
orbit2           6.551546e-04  4.002121e-01
orbit3           6.591181e-04  4.164407e-01
orbit4           1.488389e-03  3.418921e-01
orbit5           8.411095e-04  4.707658e-01
orbit6           2.846676e-03  3.325888e-01
orbit7           7.832690e-04  5.483713e-01
orbit8           3.323852e-03  8.000051e-01
orbit9           9.686579e-04  2.058900e-01
orbit10          1.379460e-04  2.172300e-01
orbit11          9.220597e-04  3.707480e-01
orbit12          3.778793e-04  2.423618e-01
orbit13          5.575741e-04  4.000116e-01
orbit14          4.128192e-04  1.876500e-01
orbit15          6.201784e-04  2.966948e-01
orbit16          1.996847e-03  4.256675e-01
orbit17          1.747895e-03  2.782939e-01
orbit18          2.894946e-03  1.266508e+00
orbit19          6.835150e-04  3.633007e-01
orbit20          2.106237e-03  4.341444e-01
orbit21          2.555106e-03  7.674935e-01
orbit22          1.108277e-03  6.386981e-01
orbit23          1.413885e-03  6.378591e-01
orbit24          4.224663e-03  1.005454e+00
orbit25          2.952424e-04  5.036431e-01
orbit26          1.807302e-03  5.530745e-01
orbit27          1.592478e-03  3.543351e-01
orbit28          7.128902e-04  4.004187e-01
orbit29          7.684500e-04  3.875630e-01
orbit30          3.585320e-04  5.983887e-01
orbit31          8.863667e-04  4.394425e-01
orbit32          1.104019e-03  5.207837e-01
orbit33          9.313732e-04  3.132038e-01
orbit34          1.246288e-03  4.524843e-01
orbit35          2.205390e-03  4.198212e-01
orbit36          2.155746e-03  6.860923e-01
orbit37          5.828167e-04  2.947131e-01
orbit38          2.908559e-03  5.543164e-01
orbit39          1.713964e-03  6.528743e-01
orbit40          2.680924e-03  5.581579e-01
orbit41          9.929262e-04  5.600185e-01
orbit42          1.034847e-03  4.126468e-01
orbit43          2.432244e-04  1.547196e-01
orbit44          6.550340e-04  5.053341e-01
orbit45          2.452550e-03  9.265555e-01
orbit46          1.762993e-03  5.446069e-01
orbit47          1.845728e-03  6.180597e-01
orbit48          4.499575e-04  3.598547e-01
orbit49          5.608079e-03  9.030388e-01
orbit50          2.248735e-03  6.033516e-01
orbit51          1.330993e-03  5.776140e-01
orbit52          7.362134e-04  2.779333e-01
orbit53          6.397499e-04  2.567728e-01
orbit54          1.502190e-03  4.047348e-01
orbit55          8.348750e-04  5.500286e-01
orbit56          4.651997e-03  1.349161e+00
orbit57          5.723418e-04  2.863446e-01
orbit58          1.846359e-03  4.258585e-01
orbit59          1.655323e-03  5.130340e-01
orbit60          4.014371e-04  3.390367e-01
orbit61          1.566749e-03  5.908745e-01
orbit62          2.641682e-03  8.121248e-01
orbit63          2.109359e-03  6.931649e-01
orbit64          1.450957e-03  7.414062e-01
orbit65          4.924593e-03  1.012431e+00
orbit66          4.663348e-04  5.652990e-01
orbit67          9.727883e-04  2.962237e-01
orbit68          1.705966e-03  4.347330e-01
orbit69          9.324670e-05  1.924446e-01
orbit70          1.034554e-03  4.554910e-01
orbit71          4.009574e-04  1.434001e-01
orbit72          3.684843e-04  2.166662e-01
AP              -3.271823e-06  7.841888e-02
bet              4.542619e-04  1.370349e+00
ecc              3.500781e-06  1.094765e-01
eccrad           7.630176e-05  1.448975e-01
close            1.070917e-03  2.986690e-01
constraint       1.145419e-03  1.077988e+00
coreness         1.068596e-03  3.895425e-01
knn              1.821011e-03  7.184840e-01
hubscore         1.056258e-03  3.002234e-01
pagerank         6.744030e-04  1.748336e+00
trans            9.099260e-04  9.862459e-01
evcent           2.956252e-04  2.752414e-01
first            3.041680e-04  1.125869e-01
upto_second      1.528166e-03  2.841825e-01
upto_third       9.479735e-04  3.158560e-01
upto_fourth      9.937617e-04  3.692603e-01
upto_fifth       1.909903e-03  5.909737e-01
upto_sixth       3.807512e-04  6.208420e-01
second           1.248286e-03  3.570425e-01
third            4.138655e-03  1.134377e+00
fourth           8.362892e-04  7.101858e-01
fifth            1.270869e-03  5.688904e-01
sixth            2.092349e-03  7.390078e-01
ratio1           1.305675e-03  6.623701e-01
ratio2           2.016534e-03  7.930493e-01
ratio3           1.094545e-03  6.398157e-01
ratio4           3.086958e-03  9.709090e-01
ratio5           3.949269e-03  3.075199e+00
ratio6           2.031056e-03  8.701054e-01
selfinter        3.301784e-05  1.248028e-01
walktrap_vertex  3.542266e-04  9.435897e-01
bigcom1          0.000000e+00  1.474515e-19
bigcom2          0.000000e+00  0.000000e+00
bigcom3          3.617924e-04  5.245978e-01
bigcom4          1.172403e-05  7.459144e-02
bigcom6         -5.698848e-05  5.142907e-01
bigcom8          5.924171e-06  1.600000e-02
bigcom9          0.000000e+00  3.469447e-20
bigcom11        -8.796604e-05  3.937943e-01
bigcom13         0.000000e+00  0.000000e+00
bigcom15         0.000000e+00  0.000000e+00
bigcom16         0.000000e+00  0.000000e+00
bigcom21         0.000000e+00  1.387779e-19
bigcom22         6.371266e-05  8.425025e-02
bigcom24         0.000000e+00  3.469447e-20
bigcom26        -4.424653e-05  8.952699e-02
bigcom28         4.505878e-04  8.147145e-01
bigcom30         4.730030e-04  8.023487e-01
bigcom31         0.000000e+00  0.000000e+00
bigcom32        -4.378623e-05  2.825013e-01
bigcom33        -2.271535e-05  6.714049e-01
bigcom34         0.000000e+00  0.000000e+00
bigcom36         0.000000e+00  8.326673e-19
bigcom37         0.000000e+00  0.000000e+00
bigcom38        -1.171388e-05  4.799801e-01
bigcom39         0.000000e+00  0.000000e+00
bigcom40         7.840628e-06  1.138980e-02
bigcom43         0.000000e+00  8.673617e-21
bigcom44         5.157728e-06  4.862093e-02
bigcom46        -5.042998e-05  1.150010e+00
bigcom47         0.000000e+00  0.000000e+00
bigcom49         0.000000e+00  0.000000e+00
bigcom50         0.000000e+00  0.000000e+00
bigcom51         0.000000e+00  0.000000e+00
bigcom52        -3.228506e-05  1.138038e+00
bigcom54         0.000000e+00  0.000000e+00
bigcom56         0.000000e+00  3.469447e-20
bigcom62         0.000000e+00  0.000000e+00
bigcom66         0.000000e+00  0.000000e+00
bigcom68         0.000000e+00  0.000000e+00
bigcom69         0.000000e+00  1.387779e-19
bigcom71         0.000000e+00  8.413409e-19
bigcom72         0.000000e+00  6.938894e-20
bigcom73         0.000000e+00  0.000000e+00
bigcom74         0.000000e+00  0.000000e+00
bigcom75        -5.203987e-05  3.947068e-01
bigcom76         0.000000e+00  0.000000e+00
bigcom77         0.000000e+00  4.510281e-19
bigcom79         0.000000e+00  0.000000e+00
bigcom80         0.000000e+00  3.469447e-20
bigcom82         0.000000e+00  0.000000e+00
bigcom83         0.000000e+00  0.000000e+00
bigcom84         0.000000e+00  2.775558e-19
bigcom85         0.000000e+00  0.000000e+00
bigcom87         0.000000e+00  1.387779e-18
bigcom89         0.000000e+00  0.000000e+00
bigcom91         8.184494e-05  5.589278e-01
bigcom92        -5.967977e-05  1.035690e-01
bigcom93         0.000000e+00  0.000000e+00
bigcom96         0.000000e+00  0.000000e+00
bigcom97         0.000000e+00  1.734723e-19
bigcom98         0.000000e+00  0.000000e+00
bigcom99         0.000000e+00  0.000000e+00
bigcom101        0.000000e+00  3.469447e-20
bigcom104        0.000000e+00  3.469447e-20
bigcom106        0.000000e+00  0.000000e+00
bigcom109        0.000000e+00  0.000000e+00
bigcom113        0.000000e+00  0.000000e+00
bigcom116        0.000000e+00  1.387779e-19
bigcom120        0.000000e+00  0.000000e+00
bigcom123        0.000000e+00  1.387779e-19
bigcom126        0.000000e+00  0.000000e+00
bigcom127        0.000000e+00  0.000000e+00
bigcom137        0.000000e+00  0.000000e+00
bigcom139        0.000000e+00  1.387779e-19
bigcom140        0.000000e+00  0.000000e+00
bigcom143        0.000000e+00  0.000000e+00
bigcom145        0.000000e+00  3.469447e-20
bigcom146        0.000000e+00  1.387779e-19
bigcom147        0.000000e+00  8.673617e-21
bigcom149        0.000000e+00  0.000000e+00
bigcom153        0.000000e+00  4.336809e-20
bigcom154        0.000000e+00  0.000000e+00
bigcom156        0.000000e+00  0.000000e+00
bigcom157        0.000000e+00  0.000000e+00
bigcom158        0.000000e+00  1.387779e-19
bigcom160        0.000000e+00  0.000000e+00
bigcom161        0.000000e+00  0.000000e+00
bigcom162        0.000000e+00  3.469447e-20
bigcom164        0.000000e+00  0.000000e+00
bigcom166        0.000000e+00  0.000000e+00
bigcom167       -3.731623e-05  2.213677e-01
bigcom171        0.000000e+00  9.677419e-03
bigcom173        0.000000e+00  1.040834e-19
bigcom175        0.000000e+00  0.000000e+00
bigcom176        0.000000e+00  0.000000e+00
bigcom177        0.000000e+00  0.000000e+00
bigcom178        0.000000e+00  0.000000e+00
bigcom180        0.000000e+00  8.326673e-19
bigcom181       -1.205937e-04  2.063509e-01
bigcom184        0.000000e+00  0.000000e+00
bigcom186        0.000000e+00  0.000000e+00
bigcom187        0.000000e+00  3.469447e-20
bigcom189        0.000000e+00  0.000000e+00
bigcom194        0.000000e+00  0.000000e+00
bigcom195        0.000000e+00  0.000000e+00
bigcom196        0.000000e+00  0.000000e+00
bigcom204        0.000000e+00  0.000000e+00
bigcom205        0.000000e+00  0.000000e+00
bigcom212        0.000000e+00  1.387779e-19
bigcom214        0.000000e+00  0.000000e+00
bigcom222        0.000000e+00  0.000000e+00
bigcom223        0.000000e+00  1.387779e-19
bigcom226        0.000000e+00  0.000000e+00
bigcom227        0.000000e+00  0.000000e+00
bigcom229        0.000000e+00  0.000000e+00
bigcom233        0.000000e+00  0.000000e+00
bigcom236        0.000000e+00  0.000000e+00
bigcom237        0.000000e+00  0.000000e+00
bigcom246        0.000000e+00  3.469447e-20
bigcom248        0.000000e+00  0.000000e+00
bigcom249        0.000000e+00  0.000000e+00
bigcom250        0.000000e+00  0.000000e+00
bigcom254        0.000000e+00  0.000000e+00
bigcom266        0.000000e+00  0.000000e+00
bigcom269        0.000000e+00  0.000000e+00
bigcom272        0.000000e+00  3.469447e-20
bigcom274        0.000000e+00  8.326673e-19
bigcom281        0.000000e+00  1.387779e-19
bigcom291        0.000000e+00  0.000000e+00
bigcom292        0.000000e+00  0.000000e+00
bigcom295        0.000000e+00  0.000000e+00
bigcom299        0.000000e+00  0.000000e+00
bigcom301        0.000000e+00  0.000000e+00
bigcom306        0.000000e+00  0.000000e+00
bigcom309        0.000000e+00  0.000000e+00
bigcom314        0.000000e+00  1.387779e-19
bigcom321        0.000000e+00  3.469447e-20
bigcom341        0.000000e+00  0.000000e+00
bigcom350        0.000000e+00  8.673617e-21
bigcom353        0.000000e+00  0.000000e+00
bigcom359        0.000000e+00  0.000000e+00
bigcom363        0.000000e+00  0.000000e+00
bigcom365        0.000000e+00  4.336809e-20
bigcom385        5.724098e-06  6.458436e-01
bigcom386        0.000000e+00  0.000000e+00
bigcom408        0.000000e+00  0.000000e+00
bigcom412        1.630283e-04  1.547152e+00
bigcom480        0.000000e+00  0.000000e+00
spin_vertex      6.167005e-04  1.226772e+00
membership_s1    6.072028e-04  2.439851e-01
membership_s3    0.000000e+00  0.000000e+00
membership_s4    0.000000e+00  3.903128e-19
membership_s5    1.280977e-04  9.389488e-02
membership_s6    1.138994e-05  4.862698e-02
membership_s7    1.187836e-04  2.716389e-01
membership_s8    0.000000e+00  0.000000e+00
membership_s9    0.000000e+00  3.469447e-20
membership_s11   0.000000e+00  1.734723e-19
membership_s12   0.000000e+00  0.000000e+00
membership_s14   0.000000e+00  0.000000e+00
membership_s15  -3.918504e-05  2.214136e-01
membership_s16   0.000000e+00  0.000000e+00
membership_s17   0.000000e+00  0.000000e+00
membership_s18   0.000000e+00  3.469447e-20
membership_s20   0.000000e+00  0.000000e+00
membership_s21   0.000000e+00  1.040834e-19
membership_s22   0.000000e+00  0.000000e+00
membership_s24   0.000000e+00  0.000000e+00
membership_s25   2.480424e-05  8.802932e-02
membership_s26   0.000000e+00  0.000000e+00
membership_s27   3.203380e-05  1.187458e-01
membership_s28   0.000000e+00  0.000000e+00
membership_s30   9.572288e-05  9.844746e-02
membership_s31   7.060774e-06  2.460268e-02
membership_s32   4.219987e-04  9.318369e-01
membership_s33   0.000000e+00  0.000000e+00
membership_s36   2.446560e-08  2.317460e-02
membership_s37   0.000000e+00  6.938894e-20
V1               3.128283e-03  9.970505e-01
V2               9.243782e-04  1.243497e+00
pdi             -1.662437e-06  1.111091e-01
adhesion         1.600471e-02  1.741486e+00
cohesion         1.791600e-02  1.812915e+00
inner            8.188893e-03  1.908662e+00
outer            9.303245e-03  2.420799e+00
ioratio          1.127604e-02  1.504375e+00
comsize          1.728963e-02  3.358606e+00
[1] "Dataset: med_targets Model GLM, run: 8 of 10 2015-06-22 18:49:26"
[1] "glmnet variable coefficients"
                         [,1]          [,2]
(Intercept)     -3.701963e+00 -2.268424e+01
graph0           6.175412e-40 -2.475468e-04
graph1          -8.368903e-43 -8.318451e-06
graph2           4.659260e-40  3.484970e-04
graph3           6.576333e-44 -3.737412e-08
graph4          -5.573777e-45 -3.880231e-09
graph5           7.692346e-42 -4.813867e-05
graph6           6.796016e-43  6.985729e-07
graph7           3.541063e-41  2.857416e-05
graph8           1.574307e-40 -9.247342e-04
graph9           9.737503e-46 -3.855290e-09
graph10         -5.491384e-47  1.895045e-10
graph11         -9.454671e-48 -1.034690e-11
graph12          6.104076e-45  2.077059e-08
graph13          3.068982e-44 -7.597671e-09
graph14         -4.169588e-46  2.717548e-09
graph15          7.840557e-43  1.208580e-06
graph16          4.041641e-45 -3.408316e-08
graph17          2.383793e-44 -7.242109e-08
graph18          5.719714e-43 -3.472088e-07
graph19          2.594746e-43  4.424407e-07
graph20         -1.279502e-44 -1.087836e-06
graph21          1.159136e-42  2.002099e-06
graph22          7.514373e-43 -7.936362e-06
graph23          1.213218e-42 -1.061582e-06
graph24          2.568308e-42  1.313937e-06
graph25          1.176633e-41  3.086193e-05
graph26          1.041297e-41  1.244992e-05
graph27          6.060730e-41 -1.038483e-05
graph28          4.941641e-41  7.445356e-05
graph29          2.803773e-42 -1.299818e-03
orbit0           6.175412e-40 -2.304605e-04
orbit1          -1.239659e-42 -8.416627e-06
orbit2           3.705033e-41 -6.199331e-05
orbit3           4.659260e-40  3.646432e-04
orbit4           1.073017e-43 -1.133434e-07
orbit5           1.267479e-43  1.310467e-07
orbit6          -5.577639e-45 -3.919087e-09
orbit7           3.683468e-42 -1.018804e-05
orbit8           7.692346e-42 -4.768519e-05
orbit9           1.892276e-42  4.912853e-06
orbit10          8.617964e-43  7.018382e-08
orbit11          3.614576e-41  2.136155e-05
orbit12          4.124686e-41  4.490255e-05
orbit13          1.308525e-40 -7.380921e-05
orbit14          1.574307e-40 -9.149439e-04
orbit15          1.717539e-45 -1.103966e-08
orbit16          6.851867e-45  3.827842e-09
orbit17          1.111873e-45 -8.748010e-09
orbit18          8.380345e-46  1.554289e-09
orbit19         -1.376563e-46  7.680585e-11
orbit20         -1.604527e-46  9.751216e-10
orbit21          1.720210e-44 -7.550292e-09
orbit22         -9.454698e-48 -1.042444e-11
orbit23          4.392171e-43 -1.608034e-06
orbit24          1.173044e-44  3.498219e-08
orbit25          7.330409e-45  3.715421e-08
orbit26          8.580676e-44  2.111131e-07
orbit27          8.500226e-44  1.913215e-07
orbit28          1.706092e-43  6.383734e-07
orbit29          5.450997e-44 -1.036417e-07
orbit30          3.105424e-43 -3.957139e-07
orbit31         -1.169307e-45  9.433707e-10
orbit32         -3.163185e-46  7.903056e-09
orbit33          3.712662e-42 -1.246972e-05
orbit34          7.840557e-43  1.242259e-06
orbit35          2.705446e-45 -1.127356e-07
orbit36          1.752624e-43  6.706015e-08
orbit37          1.352199e-45 -5.973533e-08
orbit38          6.353781e-43  7.789703e-07
orbit39          9.166251e-44  2.061295e-07
orbit40          2.834869e-44 -1.388021e-07
orbit41          2.651501e-43 -2.687107e-06
orbit42          1.442537e-41  1.151813e-05
orbit43          5.713731e-43 -3.102031e-07
orbit44          9.616740e-41  1.247994e-04
orbit45          5.634678e-43  1.365478e-06
orbit46          7.188639e-43  1.323015e-06
orbit47          3.730770e-42  6.843180e-07
orbit48          5.943253e-43  6.731408e-07
orbit49         -2.522249e-44 -9.300260e-07
orbit50          2.939138e-42 -6.367889e-05
orbit51          2.228124e-42  5.353530e-06
orbit52          2.866572e-42  1.604694e-06
orbit53          5.992089e-42  1.404372e-05
orbit54          7.405447e-43 -7.904583e-06
orbit55          5.684661e-41 -1.307449e-04
orbit56          3.976416e-42  1.508313e-05
orbit57          1.045411e-42 -5.395211e-06
orbit58          3.124349e-41  5.683935e-06
orbit59          3.452530e-42  2.427016e-06
orbit60          8.647385e-42 -1.948678e-06
orbit61          1.048653e-40  4.343160e-04
orbit62          2.729966e-41  2.883580e-05
orbit63          3.880389e-41  1.129116e-04
orbit64          2.307026e-41  1.017630e-04
orbit65          2.957580e-41  8.901176e-05
orbit66          1.340532e-41 -2.295333e-05
orbit67          5.113580e-41  9.592422e-05
orbit68          6.441218e-41 -1.692575e-05
orbit69          4.225187e-40  2.769703e-04
orbit70          8.047171e-41  2.842255e-04
orbit71          4.806029e-41 -6.895313e-04
orbit72          2.803773e-42 -1.305977e-03
AP              -5.297003e-39 -9.419417e-02
bet              4.520128e-43  5.654802e-06
ecc              1.088867e-38  7.695514e-02
eccrad           6.533200e-38  4.610720e-01
close           -1.032795e-37 -3.468926e-01
constraint      -5.135221e-38 -1.169642e-01
coreness         6.911589e-40 -7.483043e-03
knn             -6.040160e-41 -2.734677e-04
hubscore         3.167678e-37  2.386881e-01
pagerank        -3.774247e-37 -2.788405e+00
trans            2.260982e-38  1.440624e-01
evcent           3.053451e-37  1.903540e-01
first            6.175412e-40 -2.324804e-04
upto_second     -3.251944e-42 -7.923453e-06
upto_third      -9.653227e-43 -5.480841e-06
upto_fourth     -6.633238e-42 -5.367094e-05
upto_fifth      -6.725580e-41  1.934002e-04
upto_sixth      -1.093184e-39  9.660021e-04
second          -3.307904e-42 -7.968364e-06
third           -7.263981e-43 -7.933957e-06
fourth           9.474497e-43  4.224527e-06
fifth            7.249323e-42  6.333715e-05
sixth            6.812879e-41 -2.184237e-04
ratio1          -7.179583e-41 -2.588989e-04
ratio2           1.424137e-40 -2.742873e-04
ratio3           3.422018e-39  1.783891e-02
ratio4           3.837119e-38 -4.403637e-02
ratio5           1.374618e-37  1.426573e+00
ratio6           2.427778e-40 -3.898527e-03
selfinter        1.625495e-38  1.362042e-01
walktrap_vertex -2.022166e-38 -1.213077e-01
bigcom1         -2.817015e-38 -2.371416e-01
bigcom2         -2.435026e-38 -3.077143e-01
bigcom3          4.632881e-38  3.591163e-01
bigcom4         -1.161011e-38 -2.055083e-02
bigcom6          2.283976e-37  1.208842e+00
bigcom8         -1.775271e-38 -1.046786e-01
bigcom9         -2.442386e-38 -2.182454e-01
bigcom11         1.203383e-37  7.254401e-01
bigcom13        -2.438700e-38 -3.405457e-01
bigcom15        -2.440279e-38 -2.018595e-01
bigcom16        -2.436075e-38 -2.437529e-01
bigcom21        -2.450852e-38 -4.349004e-01
bigcom22         1.684667e-38  1.041626e-01
bigcom24        -2.434502e-38 -2.213590e-01
bigcom26         7.848933e-39  4.441206e-02
bigcom28         8.637641e-38  4.188348e-01
bigcom30         1.305744e-37  5.667241e-01
bigcom31        -2.433978e-38 -2.096243e-01
bigcom32         1.778874e-37  9.927930e-01
bigcom33         4.809332e-37  1.507254e+00
bigcom34        -2.432931e-38 -2.518112e-01
bigcom36        -2.435026e-38 -3.571363e-01
bigcom37        -2.433455e-38 -3.232343e-01
bigcom38         4.809332e-37  2.423023e+00
bigcom39        -2.442386e-38 -2.808473e-01
bigcom40        -1.941046e-38 -7.189034e-02
bigcom43        -2.435550e-38 -3.021804e-01
bigcom44        -1.295608e-38  1.963497e-01
bigcom46         3.131843e-37  1.324353e+00
bigcom47        -2.437124e-38 -4.053275e-01
bigcom49        -2.435550e-38 -2.094235e-01
bigcom50        -2.433455e-38 -3.762207e-01
bigcom51        -2.433455e-38 -3.495330e-01
bigcom52         4.811402e-37  1.629108e+00
bigcom54        -2.432931e-38 -1.935313e-01
bigcom56        -2.438700e-38 -4.362127e-01
bigcom62        -2.433978e-38 -3.133573e-01
bigcom66        -2.432931e-38 -2.411449e-01
bigcom68        -2.433978e-38 -2.374385e-01
bigcom69        -2.437124e-38 -4.256393e-01
bigcom71        -2.432931e-38 -1.826704e-01
bigcom72        -2.432931e-38 -1.393034e-01
bigcom73        -2.440279e-38 -4.164302e-01
bigcom74        -2.436075e-38 -3.550755e-01
bigcom75         3.125779e-37  1.250110e+00
bigcom76        -2.435550e-38 -2.631924e-01
bigcom77        -2.435550e-38 -4.485762e-01
bigcom79        -2.433455e-38 -5.047603e-01
bigcom80        -2.435550e-38 -5.520289e-01
bigcom82        -2.433455e-38 -4.303102e-01
bigcom83        -2.433455e-38 -1.517649e-01
bigcom84        -2.435550e-38 -4.435042e-01
bigcom85        -2.433455e-38 -3.301946e-01
bigcom87        -2.436075e-38 -3.690218e-01
bigcom89        -2.432931e-38 -2.099718e-01
bigcom91         1.201569e-37  7.061831e-01
bigcom92         2.895742e-38  6.299635e-01
bigcom93        -2.432931e-38 -8.885573e-02
bigcom96        -2.433978e-38 -4.067800e-01
bigcom97        -2.435550e-38 -4.500075e-01
bigcom98        -2.432931e-38 -5.427785e-01
bigcom99         0.000000e+00  0.000000e+00
bigcom101       -2.439226e-38 -2.337927e-01
bigcom104       -2.433455e-38 -4.386663e-01
bigcom106       -2.433455e-38 -5.723486e-01
bigcom109       -2.433455e-38 -2.518964e-01
bigcom113       -2.433455e-38 -4.539873e-01
bigcom116       -2.449260e-38 -3.910431e-01
bigcom120       -2.433978e-38 -4.821046e-01
bigcom123       -2.433455e-38 -2.790015e-01
bigcom126       -2.432931e-38 -2.977594e-01
bigcom127       -2.435550e-38 -3.023407e-01
bigcom137       -2.435550e-38 -5.092304e-01
bigcom139       -2.433978e-38 -2.899777e-01
bigcom140       -2.433978e-38 -4.583619e-01
bigcom143       -2.432931e-38 -5.420740e-01
bigcom145       -2.433978e-38 -2.485820e-01
bigcom146       -2.433455e-38 -3.538579e-01
bigcom147       -2.438700e-38 -2.177297e-01
bigcom149       -2.434502e-38 -2.601780e-01
bigcom153       -2.436599e-38 -3.186410e-01
bigcom154       -2.432931e-38 -1.607632e-01
bigcom156       -2.435026e-38 -4.197332e-01
bigcom157       -2.439226e-38 -5.616352e-01
bigcom158       -2.433455e-38 -1.609405e-01
bigcom160       -2.432931e-38 -3.948629e-01
bigcom161       -2.433978e-38 -3.245866e-01
bigcom162       -2.433455e-38 -3.256786e-01
bigcom164       -2.432931e-38 -3.086851e-01
bigcom166       -2.435550e-38 -3.189257e-01
bigcom167        6.766331e-38  4.384590e-01
bigcom171       -2.437649e-38 -4.469640e-01
bigcom173       -2.433455e-38 -4.041697e-01
bigcom175       -2.433455e-38 -1.665560e-01
bigcom176       -2.432931e-38 -2.195395e-01
bigcom177       -2.433455e-38 -2.327374e-01
bigcom178       -2.433455e-38 -4.293842e-01
bigcom180       -2.432931e-38 -1.469054e-01
bigcom181        7.685125e-38  9.291163e-01
bigcom184       -2.433978e-38 -4.286889e-01
bigcom186       -2.433455e-38 -6.446290e-01
bigcom187       -2.433455e-38 -6.372898e-01
bigcom189       -2.435550e-38 -1.284379e-01
bigcom194       -2.433978e-38 -3.125272e-01
bigcom195       -2.432931e-38 -2.756005e-01
bigcom196       -2.433978e-38 -6.343406e-01
bigcom204        0.000000e+00  0.000000e+00
bigcom205       -2.433455e-38 -3.931754e-01
bigcom212       -2.433455e-38 -2.884341e-01
bigcom214       -2.432931e-38 -3.161785e-01
bigcom222       -2.433455e-38 -2.412881e-01
bigcom223       -2.435550e-38 -4.250221e-01
bigcom226       -2.433978e-38 -2.276650e-01
bigcom227       -2.433978e-38 -2.700478e-01
bigcom229       -2.432931e-38 -2.127480e-01
bigcom233       -2.433455e-38 -4.301281e-01
bigcom236       -2.432931e-38 -1.484876e-01
bigcom237       -2.433978e-38 -3.625375e-01
bigcom246       -2.436075e-38 -2.833155e-01
bigcom248       -2.437649e-38 -4.369804e-01
bigcom249       -2.434502e-38 -3.432347e-01
bigcom250       -2.439752e-38 -1.937997e-01
bigcom254       -2.433455e-38 -2.060530e-01
bigcom266       -2.433978e-38 -4.869706e-01
bigcom269        0.000000e+00  0.000000e+00
bigcom272       -2.432931e-38 -3.040075e-01
bigcom274       -2.445025e-38 -1.657642e-01
bigcom281       -2.435026e-38 -2.375670e-01
bigcom291       -2.435026e-38 -2.736311e-01
bigcom292       -2.433455e-38 -4.154131e-01
bigcom295       -2.435026e-38 -3.887915e-01
bigcom299       -2.433455e-38 -4.212715e-01
bigcom301       -2.436075e-38 -2.103685e-01
bigcom306       -2.432931e-38 -1.862161e-01
bigcom309       -2.432931e-38 -3.884174e-01
bigcom314       -2.434502e-38 -3.532796e-01
bigcom321       -2.432931e-38 -5.025879e-01
bigcom341       -2.433455e-38 -4.125986e-01
bigcom350       -2.433978e-38 -3.889623e-01
bigcom353       -2.433455e-38 -2.700353e-01
bigcom359       -2.432931e-38 -3.249924e-01
bigcom363       -2.432931e-38 -3.227697e-01
bigcom365       -2.433978e-38 -5.257669e-01
bigcom385        4.809332e-37  1.798014e+00
bigcom386       -2.433455e-38 -1.683817e-01
bigcom408       -2.433978e-38 -4.500341e-01
bigcom412        9.862010e-37  2.926015e+00
bigcom480       -2.432931e-38 -2.088353e-01
spin_vertex      1.887443e-38 -7.879690e-02
membership_s1    2.601246e-38  9.281330e-02
membership_s3   -2.432931e-38 -5.612714e-01
membership_s4   -2.155381e-38 -1.494096e-01
membership_s5   -1.320242e-38 -3.021273e-02
membership_s6   -1.683009e-38 -6.064535e-02
membership_s7   -1.361869e-38  5.089064e-02
membership_s8   -2.433455e-38 -3.231755e-01
membership_s9   -2.433978e-38 -5.579011e-01
membership_s11  -2.433455e-38 -5.454682e-01
membership_s12  -2.435550e-38 -2.943061e-01
membership_s14  -2.433978e-38 -5.573355e-01
membership_s15   1.545721e-38  3.762113e-01
membership_s16  -2.435026e-38 -2.274610e-01
membership_s17  -2.432931e-38 -4.497761e-01
membership_s18  -2.453509e-38 -2.390688e-01
membership_s20  -2.432931e-38 -2.799343e-01
membership_s21  -2.452446e-38 -5.718906e-01
membership_s22  -2.439226e-38 -2.683875e-01
membership_s24  -2.440279e-38 -2.361433e-01
membership_s25   3.522237e-38  7.292763e-01
membership_s26   0.000000e+00  0.000000e+00
membership_s27  -1.079289e-38  6.494169e-02
membership_s28  -2.433978e-38 -4.457351e-01
membership_s30   3.395468e-38  1.229567e-01
membership_s31  -1.598717e-38 -2.187348e-01
membership_s32   5.787893e-38  4.827717e-01
membership_s33  -2.432931e-38 -2.699132e-01
membership_s36  -2.667511e-38 -1.662105e-01
membership_s37  -2.445554e-38 -2.079421e-01
V1               6.535792e-38  1.233732e-01
V2              -4.202722e-38 -4.244622e-01
pdi             -2.493501e-35 -5.300952e+02
adhesion        -1.889881e-41 -4.812713e-05
cohesion         3.775493e-41  9.311890e-05
inner            3.134228e-43  3.724852e-06
outer           -2.220143e-41 -6.627058e-05
ioratio         -1.344249e-37 -4.591314e-01
comsize          8.076761e-41  4.329746e-04
[1] "Dataset: med_targets Model GBM, run: 9 of 10 2015-06-22 18:50:38"
Iter   TrainDeviance   ValidDeviance   StepSize   Improve
     1        0.2217            -nan     0.0100    0.0004
     2        0.2183            -nan     0.0100    0.0005
     3        0.2151            -nan     0.0100    0.0003
     4        0.2130            -nan     0.0100    0.0000
     5        0.2107            -nan     0.0100    0.0002
     6        0.2089            -nan     0.0100    0.0001
     7        0.2064            -nan     0.0100    0.0001
     8        0.2039            -nan     0.0100    0.0005
     9        0.2020            -nan     0.0100    0.0003
    10        0.2002            -nan     0.0100    0.0002
    20        0.1859            -nan     0.0100    0.0002
    40        0.1674            -nan     0.0100    0.0001
    60        0.1543            -nan     0.0100    0.0001
    80        0.1444            -nan     0.0100    0.0000
   100        0.1360            -nan     0.0100    0.0000
   120        0.1281            -nan     0.0100    0.0000
   140        0.1214            -nan     0.0100    0.0000
   160        0.1152            -nan     0.0100   -0.0000
   180        0.1091            -nan     0.0100   -0.0000
   194        0.1049            -nan     0.0100   -0.0000

[1] "GBM variable coefficients"
                            var     rel.inf
comsize                 comsize 4.277734659
ratio5                   ratio5 3.661913232
V2                           V2 3.134643247
bet                         bet 3.041067886
bigcom46               bigcom46 2.194559084
outer                     outer 2.018875309
trans                     trans 1.807984347
cohesion               cohesion 1.687325351
third                     third 1.671786183
V1                           V1 1.668124738
walktrap_vertex walktrap_vertex 1.603522997
orbit18                 orbit18 1.570414652
graph1                   graph1 1.558581358
graph20                 graph20 1.501581793
orbit63                 orbit63 1.472628322
spin_vertex         spin_vertex 1.451968739
bigcom28               bigcom28 1.420507719
adhesion               adhesion 1.419662660
inner                     inner 1.395409150
orbit50                 orbit50 1.389707662
pagerank               pagerank 1.382538546
bigcom52               bigcom52 1.268341339
bigcom30               bigcom30 1.259923658
ratio4                   ratio4 1.242876422
knn                         knn 1.174181673
fourth                   fourth 1.158291123
orbit24                 orbit24 1.124558637
graph25                 graph25 1.096290350
orbit56                 orbit56 1.094805931
graph2                   graph2 1.059954255
orbit45                 orbit45 1.057339289
orbit36                 orbit36 1.042746123
ioratio                 ioratio 1.012833110
membership_s32   membership_s32 1.011395585
graph22                 graph22 0.998715128
graph11                 graph11 0.971246311
orbit28                 orbit28 0.943604445
ratio2                   ratio2 0.909010556
orbit44                 orbit44 0.897709515
orbit62                 orbit62 0.893693312
graph15                 graph15 0.864617602
orbit64                 orbit64 0.851922130
graph5                   graph5 0.851862760
orbit51                 orbit51 0.837559320
graph23                 graph23 0.800299693
graph12                 graph12 0.798348631
orbit31                 orbit31 0.785701331
graph4                   graph4 0.773455462
orbit65                 orbit65 0.750817452
orbit27                 orbit27 0.746581016
orbit30                 orbit30 0.746410699
orbit39                 orbit39 0.741282544
orbit11                 orbit11 0.736235669
constraint           constraint 0.684134181
orbit69                 orbit69 0.682742991
graph13                 graph13 0.669837022
graph7                   graph7 0.614242775
graph26                 graph26 0.579662851
graph19                 graph19 0.567505414
orbit5                   orbit5 0.563773134
bigcom11               bigcom11 0.531792100
selfinter             selfinter 0.527070642
graph18                 graph18 0.517112292
orbit52                 orbit52 0.504884761
orbit61                 orbit61 0.489691563
ratio1                   ratio1 0.488177178
orbit32                 orbit32 0.483927575
graph10                 graph10 0.482498374
orbit67                 orbit67 0.475434866
orbit47                 orbit47 0.474878516
orbit55                 orbit55 0.471921506
ratio6                   ratio6 0.469688286
orbit16                 orbit16 0.455065773
graph0                   graph0 0.454474112
orbit20                 orbit20 0.451621659
sixth                     sixth 0.451556756
orbit19                 orbit19 0.418799829
orbit13                 orbit13 0.415101757
graph28                 graph28 0.414506470
fifth                     fifth 0.410997034
orbit60                 orbit60 0.406440251
orbit49                 orbit49 0.405291618
orbit40                 orbit40 0.398606238
graph3                   graph3 0.396301696
bigcom3                 bigcom3 0.394517398
upto_fifth           upto_fifth 0.391120797
orbit57                 orbit57 0.383620259
orbit15                 orbit15 0.381295969
graph24                 graph24 0.374625549
graph14                 graph14 0.353925248
graph21                 graph21 0.336973141
close                     close 0.329477691
orbit29                 orbit29 0.326243855
orbit37                 orbit37 0.323629580
orbit46                 orbit46 0.323447393
bigcom6                 bigcom6 0.323261398
orbit33                 orbit33 0.313662466
graph17                 graph17 0.308045261
orbit58                 orbit58 0.307598514
graph27                 graph27 0.301517038
orbit4                   orbit4 0.298684442
graph6                   graph6 0.290656935
orbit70                 orbit70 0.287642135
bigcom38               bigcom38 0.282067141
orbit48                 orbit48 0.254461266
orbit53                 orbit53 0.248466675
upto_sixth           upto_sixth 0.242041707
orbit59                 orbit59 0.241910622
orbit26                 orbit26 0.232014110
upto_second         upto_second 0.221146472
orbit42                 orbit42 0.215369742
orbit25                 orbit25 0.212172124
orbit2                   orbit2 0.211234836
orbit7                   orbit7 0.200922812
orbit41                 orbit41 0.180896573
orbit38                 orbit38 0.180694381
membership_s1     membership_s1 0.178867280
orbit1                   orbit1 0.178490790
orbit23                 orbit23 0.172309590
bigcom181             bigcom181 0.168378618
orbit17                 orbit17 0.163974524
graph16                 graph16 0.160942869
graph9                   graph9 0.159391042
orbit21                 orbit21 0.151482067
orbit68                 orbit68 0.146705935
orbit35                 orbit35 0.146602689
orbit10                 orbit10 0.143624192
coreness               coreness 0.139676189
orbit66                 orbit66 0.137354567
bigcom167             bigcom167 0.118650961
orbit71                 orbit71 0.110710604
upto_fourth         upto_fourth 0.105079227
membership_s30   membership_s30 0.103938132
AP                           AP 0.103100024
ratio3                   ratio3 0.100037360
orbit54                 orbit54 0.090019982
ecc                         ecc 0.086180765
upto_third           upto_third 0.076130951
orbit9                   orbit9 0.071135638
bigcom147             bigcom147 0.069005539
graph8                   graph8 0.066970648
bigcom32               bigcom32 0.046771515
graph29                 graph29 0.046541348
bigcom4                 bigcom4 0.040892531
orbit12                 orbit12 0.039358963
bigcom92               bigcom92 0.035059857
second                   second 0.032126409
membership_s5     membership_s5 0.027345972
orbit22                 orbit22 0.024580655
membership_s7     membership_s7 0.024524250
pdi                         pdi 0.022438098
membership_s6     membership_s6 0.013832650
evcent                   evcent 0.012803707
hubscore               hubscore 0.011159418
bigcom91               bigcom91 0.009572988
orbit0                   orbit0 0.000000000
orbit3                   orbit3 0.000000000
orbit6                   orbit6 0.000000000
orbit8                   orbit8 0.000000000
orbit14                 orbit14 0.000000000
orbit34                 orbit34 0.000000000
orbit43                 orbit43 0.000000000
orbit72                 orbit72 0.000000000
eccrad                   eccrad 0.000000000
first                     first 0.000000000
bigcom1                 bigcom1 0.000000000
bigcom2                 bigcom2 0.000000000
bigcom8                 bigcom8 0.000000000
bigcom9                 bigcom9 0.000000000
bigcom13               bigcom13 0.000000000
bigcom15               bigcom15 0.000000000
bigcom16               bigcom16 0.000000000
bigcom21               bigcom21 0.000000000
bigcom22               bigcom22 0.000000000
bigcom24               bigcom24 0.000000000
bigcom26               bigcom26 0.000000000
bigcom31               bigcom31 0.000000000
bigcom33               bigcom33 0.000000000
bigcom34               bigcom34 0.000000000
bigcom36               bigcom36 0.000000000
bigcom37               bigcom37 0.000000000
bigcom39               bigcom39 0.000000000
bigcom40               bigcom40 0.000000000
bigcom43               bigcom43 0.000000000
bigcom44               bigcom44 0.000000000
bigcom47               bigcom47 0.000000000
bigcom49               bigcom49 0.000000000
bigcom50               bigcom50 0.000000000
bigcom51               bigcom51 0.000000000
bigcom54               bigcom54 0.000000000
bigcom56               bigcom56 0.000000000
bigcom62               bigcom62 0.000000000
bigcom66               bigcom66 0.000000000
bigcom68               bigcom68 0.000000000
bigcom69               bigcom69 0.000000000
bigcom71               bigcom71 0.000000000
bigcom72               bigcom72 0.000000000
bigcom73               bigcom73 0.000000000
bigcom74               bigcom74 0.000000000
bigcom75               bigcom75 0.000000000
bigcom76               bigcom76 0.000000000
bigcom77               bigcom77 0.000000000
bigcom79               bigcom79 0.000000000
bigcom80               bigcom80 0.000000000
bigcom82               bigcom82 0.000000000
bigcom83               bigcom83 0.000000000
bigcom84               bigcom84 0.000000000
bigcom85               bigcom85 0.000000000
bigcom87               bigcom87 0.000000000
bigcom89               bigcom89 0.000000000
bigcom93               bigcom93 0.000000000
bigcom96               bigcom96 0.000000000
bigcom97               bigcom97 0.000000000
bigcom98               bigcom98 0.000000000
bigcom99               bigcom99 0.000000000
bigcom101             bigcom101 0.000000000
bigcom104             bigcom104 0.000000000
bigcom106             bigcom106 0.000000000
bigcom109             bigcom109 0.000000000
bigcom113             bigcom113 0.000000000
bigcom116             bigcom116 0.000000000
bigcom120             bigcom120 0.000000000
bigcom123             bigcom123 0.000000000
bigcom126             bigcom126 0.000000000
bigcom127             bigcom127 0.000000000
bigcom137             bigcom137 0.000000000
bigcom139             bigcom139 0.000000000
bigcom140             bigcom140 0.000000000
bigcom143             bigcom143 0.000000000
bigcom145             bigcom145 0.000000000
bigcom146             bigcom146 0.000000000
bigcom149             bigcom149 0.000000000
bigcom153             bigcom153 0.000000000
bigcom154             bigcom154 0.000000000
bigcom156             bigcom156 0.000000000
bigcom157             bigcom157 0.000000000
bigcom158             bigcom158 0.000000000
bigcom160             bigcom160 0.000000000
bigcom161             bigcom161 0.000000000
bigcom162             bigcom162 0.000000000
bigcom164             bigcom164 0.000000000
bigcom166             bigcom166 0.000000000
bigcom171             bigcom171 0.000000000
bigcom173             bigcom173 0.000000000
bigcom175             bigcom175 0.000000000
bigcom176             bigcom176 0.000000000
bigcom177             bigcom177 0.000000000
bigcom178             bigcom178 0.000000000
bigcom180             bigcom180 0.000000000
bigcom184             bigcom184 0.000000000
bigcom186             bigcom186 0.000000000
bigcom187             bigcom187 0.000000000
bigcom189             bigcom189 0.000000000
bigcom194             bigcom194 0.000000000
bigcom195             bigcom195 0.000000000
bigcom196             bigcom196 0.000000000
bigcom204             bigcom204 0.000000000
bigcom205             bigcom205 0.000000000
bigcom212             bigcom212 0.000000000
bigcom214             bigcom214 0.000000000
bigcom222             bigcom222 0.000000000
bigcom223             bigcom223 0.000000000
bigcom226             bigcom226 0.000000000
bigcom227             bigcom227 0.000000000
bigcom229             bigcom229 0.000000000
bigcom233             bigcom233 0.000000000
bigcom236             bigcom236 0.000000000
bigcom237             bigcom237 0.000000000
bigcom246             bigcom246 0.000000000
bigcom248             bigcom248 0.000000000
bigcom249             bigcom249 0.000000000
bigcom250             bigcom250 0.000000000
bigcom254             bigcom254 0.000000000
bigcom266             bigcom266 0.000000000
bigcom269             bigcom269 0.000000000
bigcom272             bigcom272 0.000000000
bigcom274             bigcom274 0.000000000
bigcom281             bigcom281 0.000000000
bigcom291             bigcom291 0.000000000
bigcom292             bigcom292 0.000000000
bigcom295             bigcom295 0.000000000
bigcom299             bigcom299 0.000000000
bigcom301             bigcom301 0.000000000
bigcom306             bigcom306 0.000000000
bigcom309             bigcom309 0.000000000
bigcom314             bigcom314 0.000000000
bigcom321             bigcom321 0.000000000
bigcom341             bigcom341 0.000000000
bigcom350             bigcom350 0.000000000
bigcom353             bigcom353 0.000000000
bigcom359             bigcom359 0.000000000
bigcom363             bigcom363 0.000000000
bigcom365             bigcom365 0.000000000
bigcom385             bigcom385 0.000000000
bigcom386             bigcom386 0.000000000
bigcom408             bigcom408 0.000000000
bigcom412             bigcom412 0.000000000
bigcom480             bigcom480 0.000000000
membership_s3     membership_s3 0.000000000
membership_s4     membership_s4 0.000000000
membership_s8     membership_s8 0.000000000
membership_s9     membership_s9 0.000000000
membership_s11   membership_s11 0.000000000
membership_s12   membership_s12 0.000000000
membership_s14   membership_s14 0.000000000
membership_s15   membership_s15 0.000000000
membership_s16   membership_s16 0.000000000
membership_s17   membership_s17 0.000000000
membership_s18   membership_s18 0.000000000
membership_s20   membership_s20 0.000000000
membership_s21   membership_s21 0.000000000
membership_s22   membership_s22 0.000000000
membership_s24   membership_s24 0.000000000
membership_s25   membership_s25 0.000000000
membership_s26   membership_s26 0.000000000
membership_s27   membership_s27 0.000000000
membership_s28   membership_s28 0.000000000
membership_s31   membership_s31 0.000000000
membership_s33   membership_s33 0.000000000
membership_s36   membership_s36 0.000000000
membership_s37   membership_s37 0.000000000
[1] "Dataset: med_targets Model RF, run: 9 of 10 2015-06-22 18:52:13"
     |      Out-of-bag   |
Tree |      MSE  %Var(y) |
   1 |  0.04345   186.45 |
   2 |  0.03819   163.90 |
   3 |  0.03664   157.25 |
   4 |  0.03249   139.43 |
   5 |  0.03188   136.81 |
   6 |  0.03075   131.95 |
   7 |  0.02923   125.43 |
   8 |  0.02984   128.07 |
   9 |  0.02963   127.17 |
  10 |  0.02764   118.63 |
  11 |  0.02749   117.99 |
  12 |  0.02749   117.98 |
  13 |  0.02703   115.99 |
  14 |  0.02704   116.05 |
  15 |  0.02674   114.74 |
  16 |  0.02654   113.91 |
  17 |  0.02642   113.38 |
  18 |  0.02646   113.57 |
  19 |  0.02642   113.36 |
  20 |  0.02646   113.57 |
  21 |  0.02642   113.40 |
  22 |  0.02632   112.96 |
  23 |   0.0262   112.43 |
  24 |  0.02614   112.17 |
  25 |  0.02602   111.65 |
  26 |  0.02585   110.92 |
  27 |   0.0257   110.28 |
  28 |  0.02543   109.14 |
  29 |  0.02524   108.30 |
  30 |  0.02522   108.22 |
  31 |  0.02515   107.92 |
  32 |  0.02501   107.32 |
  33 |  0.02495   107.08 |
  34 |  0.02496   107.11 |
  35 |  0.02495   107.06 |
  36 |  0.02497   107.14 |
  37 |   0.0249   106.86 |
  38 |  0.02483   106.56 |
  39 |  0.02476   106.27 |
  40 |  0.02469   105.95 |
  41 |  0.02453   105.27 |
  42 |  0.02455   105.37 |
  43 |  0.02458   105.50 |
  44 |  0.02459   105.54 |
  45 |  0.02453   105.26 |
  46 |  0.02451   105.19 |
  47 |  0.02451   105.18 |
  48 |  0.02448   105.06 |
  49 |  0.02447   105.00 |
  50 |  0.02444   104.88 |
  51 |  0.02443   104.83 |
  52 |  0.02444   104.87 |
  53 |  0.02443   104.86 |
  54 |  0.02441   104.77 |
  55 |  0.02441   104.77 |
  56 |  0.02441   104.76 |
  57 |  0.02441   104.74 |
  58 |  0.02439   104.68 |
  59 |   0.0244   104.69 |
  60 |   0.0244   104.72 |
  61 |  0.02441   104.76 |
  62 |  0.02445   104.94 |
  63 |  0.02446   104.98 |
  64 |  0.02447   104.99 |
  65 |  0.02442   104.80 |
  66 |  0.02441   104.77 |
  67 |  0.02438   104.65 |
  68 |  0.02438   104.64 |
  69 |  0.02439   104.66 |
  70 |  0.02433   104.41 |
  71 |  0.02434   104.46 |
  72 |  0.02431   104.33 |
  73 |  0.02427   104.17 |
  74 |  0.02425   104.09 |
  75 |  0.02424   104.02 |
  76 |  0.02419   103.83 |
  77 |  0.02414   103.62 |
  78 |  0.02414   103.60 |
  79 |  0.02412   103.50 |
  80 |  0.02404   103.16 |
  81 |  0.02406   103.25 |
  82 |  0.02403   103.12 |
  83 |  0.02398   102.89 |
  84 |  0.02395   102.78 |
  85 |  0.02395   102.77 |
  86 |  0.02396   102.83 |
  87 |  0.02397   102.87 |
  88 |  0.02396   102.81 |
  89 |  0.02395   102.77 |
  90 |  0.02395   102.77 |
  91 |  0.02392   102.65 |
  92 |  0.02389   102.53 |
  93 |   0.0239   102.58 |
  94 |  0.02391   102.60 |
  95 |  0.02392   102.65 |
  96 |   0.0239   102.57 |
  97 |   0.0239   102.56 |
  98 |   0.0239   102.57 |
  99 |  0.02391   102.60 |
 100 |   0.0239   102.55 |
[1] "Random Forest variable coefficients"
                      %IncMSE IncNodePurity
graph0           1.034705e-04  1.041417e-01
graph1           1.364716e-03  3.885089e-01
graph2           4.243101e-04  2.436045e-01
graph3           1.695736e-03  2.373043e-01
graph4           6.401153e-04  3.335218e-01
graph5           2.090848e-03  4.533187e-01
graph6           1.011979e-03  2.710153e-01
graph7           1.891650e-03  5.573478e-01
graph8           1.358166e-04  1.893571e-01
graph9           1.588906e-03  2.896743e-01
graph10          8.598153e-04  2.880980e-01
graph11          1.498573e-03  4.681174e-01
graph12          1.015681e-03  3.810924e-01
graph13          9.553954e-04  3.462117e-01
graph14          6.106511e-04  5.278142e-01
graph15          1.414815e-03  2.326145e-01
graph16          7.166636e-04  1.978390e-01
graph17          1.390294e-03  5.638510e-01
graph18          1.481509e-04  1.949118e-01
graph19          2.061946e-03  4.768153e-01
graph20          3.961390e-03  7.557958e-01
graph21          1.278913e-03  5.397309e-01
graph22          1.016672e-03  5.540670e-01
graph23          2.139632e-03  6.049778e-01
graph24          5.724228e-04  3.005394e-01
graph25          1.171438e-03  6.674131e-01
graph26          1.479326e-03  4.436950e-01
graph27          1.367212e-03  3.493224e-01
graph28          2.019315e-03  3.436526e-01
graph29          2.601828e-04  1.063284e-01
orbit0           4.388080e-05  9.569048e-02
orbit1           9.576078e-04  1.897559e-01
orbit2           8.084703e-04  4.167089e-01
orbit3           1.652251e-03  3.687161e-01
orbit4           9.988120e-04  2.920765e-01
orbit5           1.117551e-03  5.593549e-01
orbit6           2.545128e-04  4.239439e-01
orbit7           1.079210e-03  5.495884e-01
orbit8           6.512500e-04  4.747461e-01
orbit9           1.409144e-03  3.628801e-01
orbit10          6.905145e-04  2.886360e-01
orbit11          7.564328e-04  4.293572e-01
orbit12          6.543899e-04  4.364283e-01
orbit13          8.463470e-04  2.863867e-01
orbit14          3.007864e-04  2.909059e-01
orbit15          1.136598e-03  3.439549e-01
orbit16          1.032367e-03  4.632509e-01
orbit17          7.573989e-04  5.628898e-01
orbit18          3.661573e-03  1.290667e+00
orbit19          1.030798e-03  4.012967e-01
orbit20          2.389294e-03  3.441212e-01
orbit21          1.021663e-03  7.188961e-01
orbit22          2.578340e-03  4.991275e-01
orbit23          2.037221e-03  4.212620e-01
orbit24          3.123449e-03  1.118641e+00
orbit25          1.566308e-03  5.260005e-01
orbit26          6.440411e-04  3.578028e-01
orbit27          5.964881e-04  3.477629e-01
orbit28          1.308694e-03  5.576155e-01
orbit29          1.517300e-04  3.114246e-01
orbit30          7.640366e-04  5.148891e-01
orbit31          4.306734e-04  5.623439e-01
orbit32          5.867276e-04  5.076151e-01
orbit33          5.274382e-04  5.841814e-01
orbit34          3.086518e-03  2.416943e-01
orbit35          3.476459e-03  4.497474e-01
orbit36          1.098129e-03  4.105886e-01
orbit37          1.128029e-03  3.363143e-01
orbit38          1.010408e-03  3.486348e-01
orbit39          1.075947e-03  6.459197e-01
orbit40          7.578781e-04  3.553162e-01
orbit41          1.057798e-03  3.704894e-01
orbit42          1.364558e-03  5.546610e-01
orbit43          6.160390e-04  2.659644e-01
orbit44          1.250380e-03  4.012623e-01
orbit45          1.823955e-03  7.425547e-01
orbit46          1.014669e-03  4.603735e-01
orbit47          1.728577e-03  7.668218e-01
orbit48          9.357791e-04  3.919971e-01
orbit49          5.332122e-03  8.532983e-01
orbit50          2.554290e-03  6.604629e-01
orbit51          1.288357e-03  4.734217e-01
orbit52          1.041129e-03  3.132122e-01
orbit53          1.569340e-03  3.995501e-01
orbit54          8.772613e-04  6.201634e-01
orbit55          6.839747e-04  2.878872e-01
orbit56          5.594262e-03  1.080468e+00
orbit57          2.890168e-04  2.322788e-01
orbit58          5.288485e-04  2.966543e-01
orbit59          1.531815e-03  5.557343e-01
orbit60          1.005145e-03  3.886656e-01
orbit61          4.645039e-04  6.025775e-01
orbit62          1.129475e-03  9.022713e-01
orbit63          2.205279e-03  8.737917e-01
orbit64          1.134925e-03  6.733498e-01
orbit65          2.984893e-03  8.686239e-01
orbit66          4.633131e-04  3.302980e-01
orbit67          1.453439e-03  4.142779e-01
orbit68          1.862512e-03  3.691016e-01
orbit69          8.344501e-04  2.986528e-01
orbit70          2.211788e-03  5.238719e-01
orbit71          3.665622e-04  2.619432e-01
orbit72          2.639173e-04  1.617596e-01
AP               1.226323e-05  4.198614e-02
bet              8.501937e-04  1.358462e+00
ecc              4.046324e-05  1.139953e-01
eccrad          -6.741938e-05  3.415877e-02
close            2.663479e-04  3.680641e-01
constraint       2.265205e-03  7.844227e-01
coreness         7.023426e-04  4.564203e-01
knn              1.919586e-03  7.254616e-01
hubscore         9.271823e-05  1.469406e-01
pagerank         1.044632e-03  1.135455e+00
trans            7.589823e-04  9.157061e-01
evcent           3.906516e-04  1.338062e-01
first            1.122603e-03  1.006999e-01
upto_second      8.629060e-04  3.727523e-01
upto_third       3.186750e-04  2.779028e-01
upto_fourth      7.610878e-04  3.870719e-01
upto_fifth       8.533296e-04  3.999501e-01
upto_sixth       8.935283e-04  5.238502e-01
second           1.036101e-03  2.271629e-01
third            2.277578e-03  1.410628e+00
fourth           9.001236e-04  7.477665e-01
fifth            1.173668e-03  4.919294e-01
sixth            2.830940e-03  8.488514e-01
ratio1           6.681731e-04  5.466048e-01
ratio2           1.379741e-03  6.707404e-01
ratio3           2.149360e-03  7.853351e-01
ratio4           2.091927e-03  8.618191e-01
ratio5           3.712489e-03  2.849498e+00
ratio6           1.439577e-03  8.041389e-01
selfinter        3.661677e-04  2.395028e-01
walktrap_vertex  4.135338e-04  1.077916e+00
bigcom1          0.000000e+00  0.000000e+00
bigcom2          0.000000e+00  0.000000e+00
bigcom3          5.524947e-04  3.833845e-01
bigcom4          1.139750e-04  1.441580e-01
bigcom6         -4.691023e-05  4.041547e-01
bigcom8          0.000000e+00  8.889514e-04
bigcom9          0.000000e+00  0.000000e+00
bigcom11         5.904830e-05  3.379573e-01
bigcom13         0.000000e+00  0.000000e+00
bigcom15         0.000000e+00  0.000000e+00
bigcom16         0.000000e+00  0.000000e+00
bigcom21         0.000000e+00  0.000000e+00
bigcom22         6.435592e-06  3.185029e-02
bigcom24         0.000000e+00  0.000000e+00
bigcom26        -5.588926e-06  7.337109e-02
bigcom28         5.137931e-04  7.977899e-01
bigcom30         7.678535e-04  9.244235e-01
bigcom31         0.000000e+00  5.551115e-19
bigcom32        -4.462915e-05  1.277673e-01
bigcom33        -1.940181e-05  7.448780e-01
bigcom34         0.000000e+00  0.000000e+00
bigcom36         0.000000e+00  0.000000e+00
bigcom37         0.000000e+00  0.000000e+00
bigcom38        -4.220843e-05  5.688738e-01
bigcom39         0.000000e+00  0.000000e+00
bigcom40        -5.906675e-06  3.287403e-02
bigcom43         0.000000e+00  0.000000e+00
bigcom44         2.843713e-05  8.205807e-02
bigcom46         7.654467e-06  1.054334e+00
bigcom47         0.000000e+00  0.000000e+00
bigcom49         0.000000e+00  0.000000e+00
bigcom50         0.000000e+00  0.000000e+00
bigcom51         0.000000e+00  0.000000e+00
bigcom52         3.072803e-05  1.193246e+00
bigcom54         0.000000e+00  5.551115e-19
bigcom56         0.000000e+00  0.000000e+00
bigcom62         0.000000e+00  0.000000e+00
bigcom66         0.000000e+00  0.000000e+00
bigcom68         0.000000e+00  0.000000e+00
bigcom69         0.000000e+00  0.000000e+00
bigcom71         0.000000e+00  0.000000e+00
bigcom72         0.000000e+00  0.000000e+00
bigcom73         0.000000e+00  0.000000e+00
[truncated: 134,813 more chars]
