# Supplementary material for: Distinctive Behaviors of Druggable Proteins in Cellular Networks
Source: PLoS Comput Biol. 2015 Dec 23;11(12):e1004597. doi: 10.1371/journal.pcbi.1004597 (PMC4689399; doi:10.1371/journal.pcbi.1004597)
Supplement: S1 File — (ZIP) [file pcbi.1004597.s004.zip › S1_File/direct.blast.20150613_all_predict.ppi.optimised_Target_results_med_TnotC.txt]

[[1]]
[1] "med_TnotC"

[1] "Dataset: med_TnotC Model GBM, run: 1 of 10 2015-06-22 18:16:49"
Iter   TrainDeviance   ValidDeviance   StepSize   Improve
     1        0.1587            -nan     0.0100    0.0004
     2        0.1560            -nan     0.0100    0.0003
     3        0.1540            -nan     0.0100    0.0004
     4        0.1518            -nan     0.0100    0.0003
     5        0.1495            -nan     0.0100    0.0002
     6        0.1478            -nan     0.0100    0.0003
     7        0.1456            -nan     0.0100    0.0001
     8        0.1438            -nan     0.0100    0.0002
     9        0.1420            -nan     0.0100    0.0001
    10        0.1403            -nan     0.0100    0.0002
    20        0.1273            -nan     0.0100    0.0000
    40        0.1114            -nan     0.0100    0.0000
    60        0.1007            -nan     0.0100    0.0000
    80        0.0921            -nan     0.0100   -0.0000
   100        0.0846            -nan     0.0100   -0.0000
   106        0.0827            -nan     0.0100   -0.0000

[1] "GBM variable coefficients"
                            var     rel.inf
ratio5                   ratio5 5.538279259
comsize                 comsize 4.785107447
bigcom46               bigcom46 4.056019967
outer                     outer 3.379859620
V2                           V2 3.071348078
bigcom30               bigcom30 2.955809383
bet                         bet 2.560149676
inner                     inner 2.367387175
membership_s32   membership_s32 2.297147272
third                     third 2.253285578
spin_vertex         spin_vertex 1.935010800
adhesion               adhesion 1.893508809
cohesion               cohesion 1.892965662
orbit30                 orbit30 1.867606036
walktrap_vertex walktrap_vertex 1.809860957
pagerank               pagerank 1.767221969
V1                           V1 1.633917259
ratio4                   ratio4 1.486996165
graph23                 graph23 1.424097350
graph11                 graph11 1.420011024
fourth                   fourth 1.413442810
bigcom11               bigcom11 1.400417119
orbit18                 orbit18 1.381045698
upto_fifth           upto_fifth 1.225354105
knn                         knn 1.179914934
orbit49                 orbit49 1.151937868
graph17                 graph17 1.149065811
ioratio                 ioratio 1.143384538
orbit50                 orbit50 1.087014773
ratio2                   ratio2 0.968267366
orbit56                 orbit56 0.951799114
graph20                 graph20 0.874024924
trans                     trans 0.848242708
orbit36                 orbit36 0.847284580
orbit24                 orbit24 0.840715946
graph5                   graph5 0.823783313
ratio6                   ratio6 0.791868432
graph12                 graph12 0.787165153
orbit32                 orbit32 0.759087214
graph10                 graph10 0.743760553
orbit25                 orbit25 0.733848664
graph22                 graph22 0.720147505
orbit33                 orbit33 0.690615132
orbit63                 orbit63 0.673860546
constraint           constraint 0.637760018
graph16                 graph16 0.630004531
graph25                 graph25 0.583203942
orbit45                 orbit45 0.579968583
sixth                     sixth 0.569181623
orbit64                 orbit64 0.567522970
graph18                 graph18 0.537852512
orbit52                 orbit52 0.499174024
ratio1                   ratio1 0.495968482
upto_sixth           upto_sixth 0.493501836
coreness               coreness 0.489127215
orbit44                 orbit44 0.483951425
orbit41                 orbit41 0.481418713
orbit11                 orbit11 0.472952299
graph2                   graph2 0.471501085
orbit37                 orbit37 0.465031406
graph4                   graph4 0.463856420
bigcom3                 bigcom3 0.453131085
orbit31                 orbit31 0.448749380
orbit62                 orbit62 0.442489074
graph6                   graph6 0.428248763
orbit51                 orbit51 0.392848222
orbit55                 orbit55 0.390564232
graph15                 graph15 0.389745753
ratio3                   ratio3 0.389030730
orbit58                 orbit58 0.381488844
graph21                 graph21 0.380002514
orbit2                   orbit2 0.378302362
orbit38                 orbit38 0.371171402
orbit67                 orbit67 0.367938811
graph14                 graph14 0.367419697
orbit65                 orbit65 0.364941100
orbit70                 orbit70 0.364367406
selfinter             selfinter 0.356976075
close                     close 0.335100118
orbit26                 orbit26 0.327786537
bigcom181             bigcom181 0.327515365
orbit68                 orbit68 0.324705556
orbit46                 orbit46 0.310642042
orbit42                 orbit42 0.309906824
orbit35                 orbit35 0.306970818
graph19                 graph19 0.287278440
graph8                   graph8 0.286196214
orbit12                 orbit12 0.282157632
orbit9                   orbit9 0.277889408
graph9                   graph9 0.275275159
orbit13                 orbit13 0.273696652
orbit39                 orbit39 0.253192118
orbit16                 orbit16 0.249405355
orbit5                   orbit5 0.244122052
ecc                         ecc 0.223230108
orbit7                   orbit7 0.218382558
orbit21                 orbit21 0.216706214
orbit29                 orbit29 0.210745687
orbit61                 orbit61 0.208675236
graph7                   graph7 0.204108939
orbit53                 orbit53 0.203024180
orbit10                 orbit10 0.192860198
orbit54                 orbit54 0.192804441
bigcom28               bigcom28 0.191758065
orbit27                 orbit27 0.177802705
membership_s1     membership_s1 0.176144357
bigcom92               bigcom92 0.175490064
orbit48                 orbit48 0.169510691
orbit17                 orbit17 0.169008257
orbit23                 orbit23 0.161088404
graph26                 graph26 0.158979753
graph24                 graph24 0.152673028
orbit1                   orbit1 0.144191063
orbit60                 orbit60 0.142156964
graph13                 graph13 0.141724945
upto_third           upto_third 0.135070082
pdi                         pdi 0.131572978
second                   second 0.130927744
hubscore               hubscore 0.127947079
orbit59                 orbit59 0.116461203
graph3                   graph3 0.113540937
orbit4                   orbit4 0.112192787
orbit28                 orbit28 0.110686661
orbit47                 orbit47 0.104720360
graph1                   graph1 0.098432775
orbit22                 orbit22 0.095931810
orbit57                 orbit57 0.091399465
orbit15                 orbit15 0.089140284
upto_second         upto_second 0.082119212
graph27                 graph27 0.080255908
graph0                   graph0 0.073830334
bigcom91               bigcom91 0.071484252
membership_s30   membership_s30 0.064441199
orbit19                 orbit19 0.055554933
orbit66                 orbit66 0.055212763
membership_s15   membership_s15 0.053581773
orbit69                 orbit69 0.052883381
fifth                     fifth 0.051006204
orbit20                 orbit20 0.049306844
bigcom4                 bigcom4 0.047293167
bigcom6                 bigcom6 0.046796936
bigcom26               bigcom26 0.040890918
evcent                   evcent 0.019446307
membership_s7     membership_s7 0.016322516
bigcom22               bigcom22 0.007612215
graph28                 graph28 0.000000000
graph29                 graph29 0.000000000
orbit0                   orbit0 0.000000000
orbit3                   orbit3 0.000000000
orbit6                   orbit6 0.000000000
orbit8                   orbit8 0.000000000
orbit14                 orbit14 0.000000000
orbit34                 orbit34 0.000000000
orbit40                 orbit40 0.000000000
orbit43                 orbit43 0.000000000
orbit71                 orbit71 0.000000000
orbit72                 orbit72 0.000000000
AP                           AP 0.000000000
eccrad                   eccrad 0.000000000
first                     first 0.000000000
upto_fourth         upto_fourth 0.000000000
bigcom1                 bigcom1 0.000000000
bigcom2                 bigcom2 0.000000000
bigcom8                 bigcom8 0.000000000
bigcom9                 bigcom9 0.000000000
bigcom13               bigcom13 0.000000000
bigcom15               bigcom15 0.000000000
bigcom16               bigcom16 0.000000000
bigcom21               bigcom21 0.000000000
bigcom24               bigcom24 0.000000000
bigcom31               bigcom31 0.000000000
bigcom32               bigcom32 0.000000000
bigcom33               bigcom33 0.000000000
bigcom34               bigcom34 0.000000000
bigcom36               bigcom36 0.000000000
bigcom37               bigcom37 0.000000000
bigcom38               bigcom38 0.000000000
bigcom39               bigcom39 0.000000000
bigcom40               bigcom40 0.000000000
bigcom43               bigcom43 0.000000000
bigcom44               bigcom44 0.000000000
bigcom47               bigcom47 0.000000000
bigcom49               bigcom49 0.000000000
bigcom50               bigcom50 0.000000000
bigcom51               bigcom51 0.000000000
bigcom52               bigcom52 0.000000000
bigcom54               bigcom54 0.000000000
bigcom56               bigcom56 0.000000000
bigcom62               bigcom62 0.000000000
bigcom66               bigcom66 0.000000000
bigcom68               bigcom68 0.000000000
bigcom69               bigcom69 0.000000000
bigcom71               bigcom71 0.000000000
bigcom72               bigcom72 0.000000000
bigcom73               bigcom73 0.000000000
bigcom74               bigcom74 0.000000000
bigcom75               bigcom75 0.000000000
bigcom76               bigcom76 0.000000000
bigcom77               bigcom77 0.000000000
bigcom79               bigcom79 0.000000000
bigcom80               bigcom80 0.000000000
bigcom82               bigcom82 0.000000000
bigcom83               bigcom83 0.000000000
bigcom84               bigcom84 0.000000000
bigcom85               bigcom85 0.000000000
bigcom87               bigcom87 0.000000000
bigcom89               bigcom89 0.000000000
bigcom93               bigcom93 0.000000000
bigcom96               bigcom96 0.000000000
bigcom97               bigcom97 0.000000000
bigcom98               bigcom98 0.000000000
bigcom99               bigcom99 0.000000000
bigcom101             bigcom101 0.000000000
bigcom104             bigcom104 0.000000000
bigcom106             bigcom106 0.000000000
bigcom109             bigcom109 0.000000000
bigcom113             bigcom113 0.000000000
bigcom116             bigcom116 0.000000000
bigcom120             bigcom120 0.000000000
bigcom123             bigcom123 0.000000000
bigcom126             bigcom126 0.000000000
bigcom127             bigcom127 0.000000000
bigcom137             bigcom137 0.000000000
bigcom139             bigcom139 0.000000000
bigcom140             bigcom140 0.000000000
bigcom143             bigcom143 0.000000000
bigcom145             bigcom145 0.000000000
bigcom146             bigcom146 0.000000000
bigcom147             bigcom147 0.000000000
bigcom149             bigcom149 0.000000000
bigcom153             bigcom153 0.000000000
bigcom154             bigcom154 0.000000000
bigcom156             bigcom156 0.000000000
bigcom157             bigcom157 0.000000000
bigcom158             bigcom158 0.000000000
bigcom160             bigcom160 0.000000000
bigcom161             bigcom161 0.000000000
bigcom162             bigcom162 0.000000000
bigcom164             bigcom164 0.000000000
bigcom166             bigcom166 0.000000000
bigcom167             bigcom167 0.000000000
bigcom171             bigcom171 0.000000000
bigcom173             bigcom173 0.000000000
bigcom175             bigcom175 0.000000000
bigcom176             bigcom176 0.000000000
bigcom177             bigcom177 0.000000000
bigcom178             bigcom178 0.000000000
bigcom180             bigcom180 0.000000000
bigcom184             bigcom184 0.000000000
bigcom186             bigcom186 0.000000000
bigcom187             bigcom187 0.000000000
bigcom189             bigcom189 0.000000000
bigcom194             bigcom194 0.000000000
bigcom195             bigcom195 0.000000000
bigcom196             bigcom196 0.000000000
bigcom204             bigcom204 0.000000000
bigcom205             bigcom205 0.000000000
bigcom212             bigcom212 0.000000000
bigcom214             bigcom214 0.000000000
bigcom222             bigcom222 0.000000000
bigcom223             bigcom223 0.000000000
bigcom226             bigcom226 0.000000000
bigcom227             bigcom227 0.000000000
bigcom229             bigcom229 0.000000000
bigcom233             bigcom233 0.000000000
bigcom236             bigcom236 0.000000000
bigcom237             bigcom237 0.000000000
bigcom246             bigcom246 0.000000000
bigcom248             bigcom248 0.000000000
bigcom249             bigcom249 0.000000000
bigcom250             bigcom250 0.000000000
bigcom254             bigcom254 0.000000000
bigcom266             bigcom266 0.000000000
bigcom269             bigcom269 0.000000000
bigcom272             bigcom272 0.000000000
bigcom274             bigcom274 0.000000000
bigcom281             bigcom281 0.000000000
bigcom291             bigcom291 0.000000000
bigcom292             bigcom292 0.000000000
bigcom295             bigcom295 0.000000000
bigcom299             bigcom299 0.000000000
bigcom301             bigcom301 0.000000000
bigcom306             bigcom306 0.000000000
bigcom309             bigcom309 0.000000000
bigcom314             bigcom314 0.000000000
bigcom321             bigcom321 0.000000000
bigcom341             bigcom341 0.000000000
bigcom350             bigcom350 0.000000000
bigcom353             bigcom353 0.000000000
bigcom359             bigcom359 0.000000000
bigcom363             bigcom363 0.000000000
bigcom365             bigcom365 0.000000000
bigcom385             bigcom385 0.000000000
bigcom386             bigcom386 0.000000000
bigcom408             bigcom408 0.000000000
bigcom412             bigcom412 0.000000000
bigcom480             bigcom480 0.000000000
membership_s3     membership_s3 0.000000000
membership_s4     membership_s4 0.000000000
membership_s5     membership_s5 0.000000000
membership_s6     membership_s6 0.000000000
membership_s8     membership_s8 0.000000000
membership_s9     membership_s9 0.000000000
membership_s11   membership_s11 0.000000000
membership_s12   membership_s12 0.000000000
membership_s14   membership_s14 0.000000000
membership_s16   membership_s16 0.000000000
membership_s17   membership_s17 0.000000000
membership_s18   membership_s18 0.000000000
membership_s20   membership_s20 0.000000000
membership_s21   membership_s21 0.000000000
membership_s22   membership_s22 0.000000000
membership_s24   membership_s24 0.000000000
membership_s25   membership_s25 0.000000000
membership_s26   membership_s26 0.000000000
membership_s27   membership_s27 0.000000000
membership_s28   membership_s28 0.000000000
membership_s31   membership_s31 0.000000000
membership_s33   membership_s33 0.000000000
membership_s36   membership_s36 0.000000000
membership_s37   membership_s37 0.000000000
[1] "Dataset: med_TnotC Model RF, run: 1 of 10 2015-06-22 18:17:37"
     |      Out-of-bag   |
Tree |      MSE  %Var(y) |
   1 |  0.03036   195.89 |
   2 |  0.02673   172.48 |
   3 |  0.02671   172.35 |
   4 |  0.02611   168.44 |
   5 |  0.02513   162.13 |
   6 |  0.02421   156.21 |
   7 |   0.0231   149.02 |
   8 |  0.02276   146.86 |
   9 |  0.02242   144.66 |
  10 |  0.02183   140.86 |
  11 |  0.02138   137.96 |
  12 |  0.02081   134.28 |
  13 |  0.02039   131.55 |
  14 |  0.02031   131.07 |
  15 |  0.02003   129.23 |
  16 |  0.01965   126.77 |
  17 |  0.01934   124.79 |
  18 |  0.01894   122.18 |
  19 |  0.01855   119.69 |
  20 |  0.01829   118.02 |
  21 |  0.01812   116.92 |
  22 |  0.01808   116.66 |
  23 |  0.01797   115.93 |
  24 |  0.01784   115.10 |
  25 |  0.01782   114.98 |
  26 |   0.0177   114.18 |
  27 |  0.01774   114.45 |
  28 |   0.0177   114.21 |
  29 |  0.01757   113.36 |
  30 |  0.01752   113.03 |
  31 |  0.01743   112.44 |
  32 |  0.01739   112.24 |
  33 |   0.0174   112.26 |
  34 |  0.01737   112.06 |
  35 |  0.01737   112.07 |
  36 |  0.01732   111.77 |
  37 |  0.01737   112.09 |
  38 |  0.01736   112.01 |
  39 |  0.01733   111.79 |
  40 |   0.0173   111.61 |
  41 |  0.01725   111.32 |
  42 |  0.01731   111.67 |
  43 |  0.01726   111.37 |
  44 |  0.01723   111.20 |
  45 |  0.01721   111.07 |
  46 |  0.01715   110.64 |
  47 |  0.01714   110.60 |
  48 |  0.01715   110.67 |
  49 |  0.01715   110.67 |
  50 |  0.01713   110.56 |
  51 |  0.01704   109.96 |
  52 |  0.01701   109.74 |
  53 |    0.017   109.69 |
  54 |  0.01701   109.78 |
  55 |    0.017   109.70 |
  56 |  0.01698   109.56 |
  57 |  0.01693   109.26 |
  58 |  0.01693   109.23 |
  59 |  0.01692   109.14 |
  60 |  0.01692   109.15 |
  61 |  0.01688   108.94 |
  62 |  0.01694   109.27 |
  63 |  0.01694   109.28 |
  64 |  0.01694   109.32 |
  65 |  0.01692   109.18 |
  66 |  0.01693   109.26 |
  67 |  0.01691   109.11 |
  68 |   0.0169   109.05 |
  69 |   0.0169   109.07 |
  70 |  0.01691   109.10 |
  71 |  0.01691   109.12 |
  72 |  0.01692   109.14 |
  73 |  0.01692   109.15 |
  74 |  0.01691   109.09 |
  75 |   0.0169   109.04 |
  76 |  0.01692   109.15 |
  77 |  0.01691   109.10 |
  78 |   0.0169   109.06 |
  79 |   0.0169   109.02 |
  80 |  0.01686   108.81 |
  81 |  0.01691   109.12 |
  82 |  0.01687   108.86 |
  83 |  0.01689   108.99 |
  84 |  0.01687   108.85 |
  85 |  0.01683   108.58 |
  86 |  0.01681   108.49 |
  87 |  0.01683   108.62 |
  88 |  0.01684   108.66 |
  89 |  0.01685   108.72 |
  90 |  0.01683   108.61 |
  91 |  0.01682   108.50 |
  92 |  0.01685   108.70 |
  93 |  0.01685   108.73 |
  94 |  0.01685   108.70 |
  95 |  0.01685   108.70 |
  96 |  0.01683   108.59 |
  97 |  0.01684   108.68 |
  98 |  0.01683   108.59 |
  99 |  0.01683   108.60 |
 100 |  0.01683   108.57 |
[1] "Random Forest variable coefficients"
                      %IncMSE IncNodePurity
graph0           1.183985e-04  1.032098e-01
graph1           8.285729e-04  2.033649e-01
graph2           1.884247e-04  1.147561e-01
graph3           3.083316e-04  2.532318e-01
graph4           1.766903e-03  2.939416e-01
graph5           1.244867e-03  3.684005e-01
graph6           9.581069e-04  2.787989e-01
graph7           1.252819e-03  2.257489e-01
graph8           2.347850e-04  1.780664e-01
graph9           5.919879e-04  2.166154e-01
graph10          4.424505e-03  3.258301e-01
graph11          2.046823e-03  4.796221e-01
graph12          1.103316e-03  3.740853e-01
graph13          9.863105e-04  1.030093e-01
graph14          1.997173e-03  2.885154e-01
graph15          3.584814e-04  4.076744e-01
graph16          5.429081e-04  2.017373e-01
graph17          8.230675e-04  3.628035e-01
graph18          4.088701e-04  2.078224e-01
graph19          2.286936e-03  3.589141e-01
graph20          8.361209e-04  5.355125e-01
graph21          8.441041e-04  2.798052e-01
graph22          1.353537e-03  2.479239e-01
graph23          3.205894e-03  3.640444e-01
graph24          4.896554e-03  3.903120e-01
graph25          8.925187e-04  3.269801e-01
graph26          1.050724e-03  2.866529e-01
graph27          1.132500e-03  2.622874e-01
graph28          1.417060e-04  1.155463e-01
graph29          1.321911e-04  4.348314e-02
orbit0           1.742194e-05  1.063299e-01
orbit1           2.516150e-04  1.064097e-01
orbit2           1.223573e-03  2.427362e-01
orbit3           3.184580e-04  1.824548e-01
orbit4           6.327510e-04  2.229441e-01
orbit5           5.259285e-04  2.885400e-01
orbit6           6.005712e-04  2.487668e-01
orbit7           5.612660e-04  1.524063e-01
orbit8           6.704884e-04  2.888843e-01
orbit9           9.540652e-04  3.279423e-01
orbit10          7.400526e-04  2.857193e-01
orbit11          2.503398e-04  2.080494e-01
orbit12          8.902369e-04  2.361556e-01
orbit13          3.455040e-04  3.225971e-01
orbit14          1.567799e-04  2.074654e-01
orbit15          3.635748e-04  2.766138e-01
orbit16          7.851746e-04  2.075557e-01
orbit17          4.029228e-04  2.449605e-01
orbit18          4.047402e-03  7.825616e-01
orbit19          9.100784e-04  3.442285e-01
orbit20          8.620187e-04  1.937765e-01
orbit21          3.646884e-04  5.215879e-01
orbit22          9.245531e-04  4.436589e-01
orbit23          8.299901e-04  4.398642e-01
orbit24          1.136695e-03  5.475200e-01
orbit25          3.372243e-04  1.828377e-01
orbit26          1.854691e-04  2.170486e-01
orbit27          9.447197e-04  3.262344e-01
orbit28          4.845546e-04  2.856025e-01
orbit29          2.532945e-04  1.679259e-01
orbit30          9.694236e-04  4.245530e-01
orbit31          9.564669e-04  3.325311e-01
orbit32          2.776355e-03  3.237056e-01
orbit33          4.990815e-04  2.411827e-01
orbit34          7.539204e-04  2.097383e-01
orbit35          1.803639e-03  2.529475e-01
orbit36          1.967213e-03  4.829547e-01
orbit37          7.426138e-04  3.148485e-01
orbit38          9.343673e-04  1.466426e-01
orbit39          2.522486e-03  6.755260e-01
orbit40          2.819911e-03  2.965663e-01
orbit41          3.637752e-04  1.303262e-01
orbit42          1.908717e-04  2.091674e-01
orbit43          1.788899e-03  2.446437e-01
orbit44          3.453049e-04  9.598081e-02
orbit45          1.378535e-03  4.747025e-01
orbit46          1.005825e-03  2.802606e-01
orbit47          2.111714e-03  1.726180e-01
orbit48          2.307096e-04  1.334461e-01
orbit49          9.590319e-04  3.959853e-01
orbit50          1.351404e-03  3.783226e-01
orbit51          8.005018e-04  2.253398e-01
orbit52          5.458378e-04  2.309764e-01
orbit53          1.386074e-04  1.719407e-01
orbit54          1.348969e-03  4.724880e-01
orbit55          8.510345e-04  2.002026e-01
orbit56          3.590417e-03  6.970030e-01
orbit57          9.800340e-05  1.064619e-01
orbit58          2.839638e-04  2.114102e-01
orbit59          1.132033e-03  2.221597e-01
orbit60          7.579025e-04  2.611060e-01
orbit61          1.453215e-03  2.784175e-01
orbit62          6.265949e-04  2.513269e-01
orbit63          2.624511e-03  2.787843e-01
orbit64          1.787590e-03  4.335195e-01
orbit65          3.822285e-03  3.596392e-01
orbit66          6.167069e-04  2.000679e-01
orbit67          4.366671e-04  2.184119e-01
orbit68          9.201265e-04  2.060397e-01
orbit69          1.860984e-04  2.452953e-01
orbit70          6.861947e-04  3.591248e-01
orbit71          1.749794e-04  1.781201e-01
orbit72         -1.581073e-05  5.571059e-02
AP               5.878895e-06  3.397547e-02
bet              3.322581e-04  8.554596e-01
ecc              1.208077e-04  5.492377e-02
eccrad           2.073099e-05  5.526347e-02
close            3.186929e-04  1.680934e-01
constraint       1.022899e-03  6.762038e-01
coreness         1.819089e-04  3.861643e-01
knn              1.085887e-03  2.857057e-01
hubscore         5.262240e-04  5.847291e-02
pagerank         4.919098e-04  6.220893e-01
trans            5.231585e-04  4.675081e-01
evcent           6.347710e-04  1.852991e-01
first            1.635911e-04  1.510573e-01
upto_second      6.182390e-05  2.172587e-01
upto_third       2.646268e-04  9.850711e-02
upto_fourth     -1.510363e-06  1.066499e-01
upto_fifth       4.413797e-03  4.572373e-01
upto_sixth       1.059754e-03  6.555182e-01
second           3.219552e-03  3.855194e-01
third            2.910223e-03  8.119478e-01
fourth           6.390384e-04  4.079755e-01
fifth            2.043566e-03  5.395092e-01
sixth            2.473411e-03  6.027324e-01
ratio1           4.211682e-04  3.759862e-01
ratio2           1.034684e-03  5.741885e-01
ratio3           2.103703e-03  4.516276e-01
ratio4           4.121774e-03  9.479860e-01
ratio5           1.050357e-03  2.759621e+00
ratio6           7.469074e-04  5.206872e-01
selfinter        5.961917e-05  6.527469e-02
walktrap_vertex  1.130499e-04  7.550330e-01
bigcom1          0.000000e+00  1.084202e-19
bigcom2          0.000000e+00  0.000000e+00
bigcom3          5.656947e-04  1.472142e-01
bigcom4          0.000000e+00  3.500000e-02
bigcom6         -4.064632e-05  4.276707e-01
bigcom8          0.000000e+00  8.673617e-21
bigcom9          0.000000e+00  0.000000e+00
bigcom11         4.620065e-05  3.531767e-01
bigcom13         0.000000e+00  4.336809e-21
bigcom15         0.000000e+00  2.081668e-19
bigcom16         0.000000e+00  0.000000e+00
bigcom21         0.000000e+00  0.000000e+00
bigcom22        -6.191963e-05  3.931548e-02
bigcom24         0.000000e+00  0.000000e+00
bigcom26        -6.800429e-05  1.583164e-01
bigcom28         4.215168e-04  2.068768e-01
bigcom30         1.037585e-03  1.132022e+00
bigcom31         0.000000e+00  0.000000e+00
bigcom32         0.000000e+00  4.336809e-21
bigcom33         2.274740e-06  5.306311e-01
bigcom34         0.000000e+00  0.000000e+00
bigcom36         0.000000e+00  0.000000e+00
bigcom37         0.000000e+00  0.000000e+00
bigcom38         7.466375e-06  4.763299e-01
bigcom39         0.000000e+00  0.000000e+00
bigcom40         0.000000e+00  2.602085e-20
bigcom43         0.000000e+00  0.000000e+00
bigcom44         1.217926e-04  2.490619e-02
bigcom46         6.799911e-05  1.376858e+00
bigcom47         0.000000e+00  4.336809e-21
bigcom49         0.000000e+00  0.000000e+00
bigcom50         0.000000e+00  0.000000e+00
bigcom51         0.000000e+00  0.000000e+00
bigcom52         1.255142e-04  1.130261e+00
bigcom54         0.000000e+00  0.000000e+00
bigcom56         0.000000e+00  4.336809e-21
bigcom62         0.000000e+00  0.000000e+00
bigcom66         0.000000e+00  0.000000e+00
bigcom68         0.000000e+00  0.000000e+00
bigcom69         0.000000e+00  0.000000e+00
bigcom71         0.000000e+00  0.000000e+00
bigcom72         0.000000e+00  0.000000e+00
bigcom73         0.000000e+00  8.673617e-21
bigcom74         0.000000e+00  1.387779e-19
bigcom75        -1.244517e-06  2.675253e-01
bigcom76         0.000000e+00  0.000000e+00
bigcom77         0.000000e+00  1.387779e-19
bigcom79         0.000000e+00  0.000000e+00
bigcom80         0.000000e+00  0.000000e+00
bigcom82         0.000000e+00  4.336809e-21
bigcom83         0.000000e+00  0.000000e+00
bigcom84         0.000000e+00  0.000000e+00
bigcom85         0.000000e+00  0.000000e+00
bigcom87         0.000000e+00  4.336809e-21
bigcom89         0.000000e+00  0.000000e+00
bigcom91         4.871340e-05  3.262451e-01
bigcom92        -5.493871e-05  8.662853e-02
bigcom93         0.000000e+00  0.000000e+00
bigcom96         0.000000e+00  0.000000e+00
bigcom97         0.000000e+00  4.336809e-21
bigcom98         0.000000e+00  0.000000e+00
bigcom99         0.000000e+00  0.000000e+00
bigcom101        0.000000e+00  0.000000e+00
bigcom104        0.000000e+00  0.000000e+00
bigcom106        0.000000e+00  0.000000e+00
bigcom109        0.000000e+00  0.000000e+00
bigcom113        0.000000e+00  4.336809e-21
bigcom116        0.000000e+00  1.428571e-02
bigcom120        0.000000e+00  0.000000e+00
bigcom123        0.000000e+00  0.000000e+00
bigcom126        0.000000e+00  0.000000e+00
bigcom127        0.000000e+00  1.431147e-19
bigcom137        0.000000e+00  0.000000e+00
bigcom139        0.000000e+00  0.000000e+00
bigcom140        0.000000e+00  0.000000e+00
bigcom143        0.000000e+00  4.336809e-21
bigcom145        0.000000e+00  0.000000e+00
bigcom146        0.000000e+00  0.000000e+00
bigcom147        0.000000e+00  0.000000e+00
bigcom149        0.000000e+00  4.336809e-21
bigcom153        0.000000e+00  0.000000e+00
bigcom154        0.000000e+00  0.000000e+00
bigcom156        0.000000e+00  4.336809e-21
bigcom157        0.000000e+00  0.000000e+00
bigcom158        0.000000e+00  0.000000e+00
bigcom160        0.000000e+00  0.000000e+00
bigcom161        0.000000e+00  0.000000e+00
bigcom162        0.000000e+00  0.000000e+00
bigcom164        0.000000e+00  0.000000e+00
bigcom166        0.000000e+00  0.000000e+00
bigcom167        0.000000e+00  0.000000e+00
bigcom171        0.000000e+00  0.000000e+00
bigcom173        0.000000e+00  0.000000e+00
bigcom175        0.000000e+00  0.000000e+00
bigcom176        0.000000e+00  0.000000e+00
bigcom177        0.000000e+00  0.000000e+00
bigcom178        0.000000e+00  0.000000e+00
bigcom180        0.000000e+00  0.000000e+00
bigcom181       -1.271905e-04  2.881699e-01
bigcom184        0.000000e+00  0.000000e+00
bigcom186        0.000000e+00  0.000000e+00
bigcom187        0.000000e+00  8.333333e-03
bigcom189        0.000000e+00  4.336809e-21
bigcom194        0.000000e+00  0.000000e+00
bigcom195        0.000000e+00  0.000000e+00
bigcom196        0.000000e+00  0.000000e+00
bigcom204        0.000000e+00  0.000000e+00
bigcom205        0.000000e+00  0.000000e+00
bigcom212        0.000000e+00  0.000000e+00
bigcom214        0.000000e+00  0.000000e+00
bigcom222        0.000000e+00  0.000000e+00
bigcom223        0.000000e+00  0.000000e+00
bigcom226        0.000000e+00  0.000000e+00
bigcom227        0.000000e+00  0.000000e+00
bigcom229        0.000000e+00  0.000000e+00
bigcom233        0.000000e+00  0.000000e+00
bigcom236        0.000000e+00  0.000000e+00
bigcom237        0.000000e+00  0.000000e+00
bigcom246        0.000000e+00  4.336809e-21
bigcom248        0.000000e+00  0.000000e+00
bigcom249        0.000000e+00  4.336809e-21
bigcom250        0.000000e+00  0.000000e+00
bigcom254        0.000000e+00  0.000000e+00
bigcom266        0.000000e+00  0.000000e+00
bigcom269        0.000000e+00  0.000000e+00
bigcom272        0.000000e+00  6.938894e-20
bigcom274        0.000000e+00  4.336809e-21
bigcom281        0.000000e+00  0.000000e+00
bigcom291        0.000000e+00  0.000000e+00
bigcom292        0.000000e+00  0.000000e+00
bigcom295        0.000000e+00  0.000000e+00
bigcom299        0.000000e+00  0.000000e+00
bigcom301        0.000000e+00  0.000000e+00
bigcom306        0.000000e+00  0.000000e+00
bigcom309        0.000000e+00  0.000000e+00
bigcom314        0.000000e+00  0.000000e+00
bigcom321        0.000000e+00  0.000000e+00
bigcom341        0.000000e+00  0.000000e+00
bigcom350        0.000000e+00  0.000000e+00
bigcom353        0.000000e+00  6.938894e-20
bigcom359        0.000000e+00  0.000000e+00
bigcom363        0.000000e+00  0.000000e+00
bigcom365        0.000000e+00  8.673617e-21
bigcom385        0.000000e+00  0.000000e+00
bigcom386        0.000000e+00  0.000000e+00
bigcom408        0.000000e+00  8.673617e-21
bigcom412        0.000000e+00  0.000000e+00
bigcom480        0.000000e+00  0.000000e+00
spin_vertex      3.442400e-04  7.486586e-01
membership_s1    7.268298e-04  1.503587e-01
membership_s3    0.000000e+00  0.000000e+00
membership_s4    0.000000e+00  2.168404e-20
membership_s5    8.190102e-05  1.233562e-01
membership_s6    1.967427e-04  7.178484e-02
membership_s7    1.435159e-04  1.210339e-01
membership_s8    0.000000e+00  0.000000e+00
membership_s9    0.000000e+00  4.336809e-21
membership_s11   0.000000e+00  0.000000e+00
membership_s12   0.000000e+00  0.000000e+00
membership_s14   0.000000e+00  0.000000e+00
membership_s15   8.165659e-06  1.309182e-01
membership_s16   0.000000e+00  4.336809e-21
membership_s17   0.000000e+00  0.000000e+00
membership_s18   0.000000e+00  3.469447e-20
membership_s20   0.000000e+00  0.000000e+00
membership_s21   0.000000e+00  1.301043e-20
membership_s22   0.000000e+00  0.000000e+00
membership_s24   0.000000e+00  4.336809e-21
membership_s25   1.152336e-05  5.792832e-02
membership_s26   0.000000e+00  0.000000e+00
membership_s27   1.686126e-05  5.080460e-02
membership_s28   0.000000e+00  0.000000e+00
membership_s30   8.373360e-05  3.539719e-02
membership_s31   0.000000e+00  3.903128e-20
membership_s32   5.446506e-04  5.520143e-01
membership_s33   0.000000e+00  0.000000e+00
membership_s36   0.000000e+00  2.602085e-20
membership_s37   0.000000e+00  1.387779e-19
V1               2.175016e-03  9.274135e-01
V2               9.789749e-04  1.186044e+00
pdi              3.245613e-05  2.295629e-01
adhesion         2.097156e-02  1.144574e+00
cohesion         1.617517e-02  1.350978e+00
inner            6.196751e-03  1.708467e+00
outer            4.938986e-03  1.792405e+00
ioratio          7.651610e-03  1.011528e+00
comsize          1.074512e-02  2.197171e+00
[1] "Dataset: med_TnotC Model GLM, run: 1 of 10 2015-06-22 18:19:10"
[1] "glmnet variable coefficients"
                     [,1]          [,2]
(Intercept)     -4.135276 -2.854920e+02
graph0           0.000000 -2.373366e-03
graph1           0.000000  0.000000e+00
graph2           0.000000  1.627753e-02
graph3           0.000000  1.844049e-06
graph4           0.000000  1.272826e-08
graph5           0.000000  7.621600e-05
graph6           0.000000 -1.925036e-06
graph7           0.000000  0.000000e+00
graph8           0.000000 -8.017585e-03
graph9           0.000000 -3.002314e-08
graph10          0.000000  1.533863e-11
graph11          0.000000  2.137601e-11
graph12          0.000000  0.000000e+00
graph13          0.000000 -3.054636e-07
graph14          0.000000  1.390656e-08
graph15          0.000000  4.636039e-05
graph16          0.000000  0.000000e+00
graph17          0.000000 -3.493807e-07
graph18          0.000000  3.887154e-06
graph19          0.000000 -9.918455e-08
graph20          0.000000  1.879300e-05
graph21          0.000000  0.000000e+00
graph22          0.000000 -3.566527e-05
graph23          0.000000  0.000000e+00
graph24          0.000000  5.858137e-05
graph25          0.000000  0.000000e+00
graph26          0.000000  0.000000e+00
graph27          0.000000  9.274108e-05
graph28          0.000000  0.000000e+00
graph29          0.000000 -6.927038e-03
orbit0           0.000000 -2.865210e-03
orbit1           0.000000  7.623075e-08
orbit2           0.000000 -6.677484e-04
orbit3           0.000000  1.492337e-02
orbit4           0.000000  1.091916e-06
orbit5           0.000000  3.419107e-06
orbit6           0.000000  1.972973e-08
orbit7           0.000000 -2.509948e-06
orbit8           0.000000  4.439234e-05
orbit9           0.000000  0.000000e+00
orbit10          0.000000 -9.779367e-06
orbit11          0.000000  3.215997e-05
orbit12          0.000000  0.000000e+00
orbit13          0.000000  1.558371e-03
orbit14          0.000000 -7.723697e-03
orbit15          0.000000 -1.103317e-07
orbit16          0.000000  0.000000e+00
orbit17          0.000000 -3.213934e-07
orbit18          0.000000  2.872060e-08
orbit19          0.000000  6.707282e-09
orbit20          0.000000 -1.310868e-08
orbit21          0.000000 -7.411697e-08
orbit22          0.000000  2.080501e-11
orbit23          0.000000  1.554654e-05
orbit24          0.000000 -4.554902e-07
orbit25          0.000000  1.781662e-07
orbit26          0.000000  1.762347e-06
orbit27          0.000000  2.471730e-06
orbit28          0.000000 -4.100861e-07
orbit29          0.000000 -3.053115e-06
orbit30          0.000000 -1.849103e-06
orbit31          0.000000 -2.505200e-10
orbit32          0.000000  1.515229e-07
orbit33          0.000000 -2.728309e-04
orbit34          0.000000  4.995048e-05
orbit35          0.000000  2.608323e-06
orbit36          0.000000 -6.638929e-06
orbit37          0.000000 -7.928090e-08
orbit38          0.000000  1.395769e-05
orbit39          0.000000 -5.367518e-06
orbit40          0.000000 -1.165732e-08
orbit41          0.000000 -5.729418e-05
orbit42          0.000000  5.647391e-04
orbit43          0.000000  2.987911e-06
orbit44          0.000000 -7.433524e-04
orbit45          0.000000  0.000000e+00
orbit46          0.000000 -1.538803e-05
orbit47          0.000000  1.292457e-05
orbit48          0.000000 -1.786391e-05
orbit49          0.000000  3.189924e-05
orbit50          0.000000 -9.900563e-04
orbit51          0.000000  9.739394e-08
orbit52          0.000000  0.000000e+00
orbit53          0.000000 -6.111588e-05
orbit54          0.000000 -3.126174e-05
orbit55          0.000000 -1.023154e-03
orbit56          0.000000  1.648192e-04
orbit57          0.000000 -5.771491e-05
orbit58          0.000000 -1.491611e-03
orbit59          0.000000  5.726612e-05
orbit60          0.000000  2.464218e-04
orbit61          0.000000  4.413093e-03
orbit62          0.000000 -1.287686e-03
orbit63          0.000000 -3.177270e-05
orbit64          0.000000  5.723049e-04
orbit65          0.000000 -1.641642e-04
orbit66          0.000000  4.597494e-04
orbit67          0.000000  8.739594e-04
orbit68          0.000000  7.601405e-04
orbit69          0.000000 -1.597526e-02
orbit70          0.000000  2.413642e-03
orbit71          0.000000 -7.369120e-03
orbit72          0.000000 -6.877540e-03
AP               0.000000 -7.088539e-02
bet              0.000000  1.206230e-05
ecc              0.000000  2.353127e-01
eccrad           0.000000  1.366684e+00
close            0.000000  4.106808e+00
constraint       0.000000  1.049168e+00
coreness         0.000000 -3.403601e-02
knn              0.000000 -2.756349e-03
hubscore         0.000000  1.503430e-02
pagerank         0.000000  0.000000e+00
trans            0.000000  4.773518e-02
evcent           0.000000  1.881501e+00
first            0.000000 -4.367881e-03
upto_second      0.000000  0.000000e+00
upto_third       0.000000  0.000000e+00
upto_fourth      0.000000 -4.184158e-04
upto_fifth       0.000000  8.909886e-04
upto_sixth       0.000000  2.045787e-02
second           0.000000  0.000000e+00
third            0.000000  0.000000e+00
fourth           0.000000  0.000000e+00
fifth            0.000000  7.036435e-04
sixth            0.000000 -8.299495e-04
ratio1           0.000000 -9.210764e-04
ratio2           0.000000 -4.562571e-03
ratio3           0.000000  2.010916e-01
ratio4           0.000000 -4.082143e+00
ratio5           0.000000  4.615960e+00
ratio6           0.000000 -7.313807e-02
selfinter        0.000000  1.171364e-01
walktrap_vertex  0.000000 -2.697328e-02
bigcom1          0.000000 -1.023170e+00
bigcom2          0.000000 -3.462105e-01
bigcom3          0.000000  6.841294e-01
bigcom4          0.000000  2.810420e-01
bigcom6          0.000000  2.776923e+00
bigcom8          0.000000 -1.176479e+00
bigcom9          0.000000  0.000000e+00
bigcom11         0.000000  1.722020e+00
bigcom13         0.000000 -3.908653e-01
bigcom15         0.000000 -1.586774e-01
bigcom16         0.000000 -2.161888e-01
bigcom21         0.000000 -1.133836e+00
bigcom22         0.000000  3.489543e-01
bigcom24         0.000000 -1.283657e-01
bigcom26         0.000000  4.303381e-01
bigcom28         0.000000  8.093641e-01
bigcom30         0.000000  1.568461e+00
bigcom31         0.000000 -9.356822e-02
bigcom32         0.000000 -1.428859e+00
bigcom33         0.000000  2.868779e+00
bigcom34         0.000000 -3.742578e-01
bigcom36         0.000000 -3.754169e-01
bigcom37         0.000000 -2.887751e-01
bigcom38         0.000000  5.998204e+00
bigcom39         0.000000 -7.489798e-01
bigcom40         0.000000 -2.275194e-01
bigcom43         0.000000 -5.590817e-01
bigcom44         0.000000  1.584410e+00
bigcom46         0.000000  3.007631e+00
bigcom47         0.000000 -1.280870e+00
bigcom49         0.000000 -1.726717e-01
bigcom50         0.000000 -4.232094e-01
bigcom51         0.000000 -5.631991e-01
bigcom52         0.000000  3.451425e+00
bigcom54         0.000000  0.000000e+00
bigcom56         0.000000 -1.040911e+00
bigcom62         0.000000 -2.658615e-01
bigcom66         0.000000 -8.507505e-02
bigcom68         0.000000 -2.807512e-01
bigcom69         0.000000 -8.399237e-01
bigcom71         0.000000  0.000000e+00
bigcom72         0.000000  0.000000e+00
bigcom73         0.000000 -1.374005e+00
bigcom74         0.000000 -8.294558e-01
bigcom75         0.000000  2.114920e+00
bigcom76         0.000000 -2.960156e-01
bigcom77         0.000000 -9.873485e-01
bigcom79         0.000000 -7.411162e-01
bigcom80         0.000000 -2.093858e+00
bigcom82         0.000000 -5.518221e-01
bigcom83         0.000000  0.000000e+00
bigcom84         0.000000 -9.743140e-01
bigcom85         0.000000 -2.643229e-02
bigcom87         0.000000 -9.762860e-01
bigcom89         0.000000 -5.114919e-02
bigcom91         0.000000  1.270451e+00
bigcom92         0.000000  2.426088e+00
bigcom93         0.000000  0.000000e+00
bigcom96         0.000000 -5.771005e-01
bigcom97         0.000000 -7.853690e-01
bigcom98         0.000000 -8.392168e-01
bigcom99         0.000000  0.000000e+00
bigcom101        0.000000 -1.622474e-01
bigcom104        0.000000 -2.733138e-01
bigcom106        0.000000 -1.732226e+00
bigcom109        0.000000 -9.850156e-03
bigcom113        0.000000 -1.053247e+00
bigcom116        0.000000 -1.481324e+00
bigcom120        0.000000 -1.211225e+00
bigcom123        0.000000 -5.922100e-01
bigcom126        0.000000  0.000000e+00
bigcom127        0.000000 -5.198622e-01
bigcom137        0.000000 -8.632032e-01
bigcom139        0.000000 -5.068091e-01
bigcom140        0.000000 -7.844385e-01
bigcom143        0.000000 -9.037359e-01
bigcom145        0.000000 -6.050765e-01
bigcom146        0.000000 -7.091373e-01
bigcom147        0.000000 -5.117633e-02
bigcom149        0.000000 -3.364207e-01
bigcom153        0.000000 -6.277897e-01
bigcom154        0.000000  0.000000e+00
bigcom156        0.000000 -1.324632e+00
bigcom157        0.000000 -2.019717e+00
bigcom158        0.000000  0.000000e+00
bigcom160        0.000000 -6.538231e-01
bigcom161        0.000000 -4.269033e-01
bigcom162        0.000000 -2.323568e-01
bigcom164        0.000000 -1.064149e-01
bigcom166        0.000000 -3.819637e-01
bigcom167        0.000000 -1.563001e+00
bigcom171        0.000000 -9.372459e-01
bigcom173        0.000000 -6.284768e-01
bigcom175        0.000000  0.000000e+00
bigcom176        0.000000 -1.682464e-02
bigcom177        0.000000 -6.407437e-02
bigcom178        0.000000 -5.913157e-01
bigcom180        0.000000 -3.372697e-01
bigcom181        0.000000  3.484904e+00
bigcom184        0.000000 -9.450451e-01
bigcom186        0.000000 -1.233583e+00
bigcom187        0.000000 -1.383448e+00
bigcom189        0.000000  0.000000e+00
bigcom194        0.000000 -4.310009e-01
bigcom195        0.000000 -7.298501e-02
bigcom196        0.000000 -1.217483e+00
bigcom204        0.000000  0.000000e+00
bigcom205        0.000000 -8.856773e-01
bigcom212        0.000000 -2.025983e-01
bigcom214        0.000000 -3.288887e-01
bigcom222        0.000000  0.000000e+00
bigcom223        0.000000 -7.302164e-01
bigcom226        0.000000 -6.750869e-02
bigcom227        0.000000 -2.156336e-01
bigcom229        0.000000 -1.874309e-01
bigcom233        0.000000 -1.551217e+00
bigcom236        0.000000  0.000000e+00
bigcom237        0.000000 -4.846888e-01
bigcom246        0.000000 -2.167413e-01
bigcom248        0.000000 -7.132325e-01
bigcom249        0.000000 -6.533657e-01
bigcom250        0.000000 -1.598839e-01
bigcom254        0.000000 -2.530598e-01
bigcom266        0.000000 -7.445901e-01
bigcom269        0.000000  0.000000e+00
bigcom272        0.000000  0.000000e+00
bigcom274        0.000000 -1.874069e-02
bigcom281        0.000000  0.000000e+00
bigcom291        0.000000 -1.488721e-01
bigcom292        0.000000 -3.265375e-01
bigcom295        0.000000 -9.919974e-01
bigcom299        0.000000 -4.373981e-01
bigcom301        0.000000  0.000000e+00
bigcom306        0.000000  0.000000e+00
bigcom309        0.000000 -2.227911e-01
bigcom314        0.000000 -8.253534e-01
bigcom321        0.000000 -5.448826e-01
bigcom341        0.000000 -7.316128e-01
bigcom350        0.000000 -8.260290e-01
bigcom353        0.000000  0.000000e+00
bigcom359        0.000000 -4.209428e-01
bigcom363        0.000000  0.000000e+00
bigcom365        0.000000 -1.458344e+00
bigcom385        0.000000 -1.886591e-01
bigcom386        0.000000 -3.483119e-01
bigcom408        0.000000 -2.368331e-01
bigcom412        0.000000 -1.214653e+00
bigcom480        0.000000  0.000000e+00
spin_vertex      0.000000  3.569576e-01
membership_s1    0.000000  3.957224e-01
membership_s3    0.000000 -8.049088e-01
membership_s4    0.000000 -4.585484e-01
membership_s5    0.000000  6.222489e-02
membership_s6    0.000000  1.767508e-01
membership_s7    0.000000  3.567492e-02
membership_s8    0.000000 -2.786212e-01
membership_s9    0.000000 -1.593427e+00
membership_s11   0.000000 -1.501762e+00
membership_s12   0.000000 -5.478153e-01
membership_s14   0.000000 -1.320469e+00
membership_s15   0.000000  5.536644e-01
membership_s16   0.000000  0.000000e+00
membership_s17   0.000000 -1.859249e-01
membership_s18   0.000000 -7.910368e-01
membership_s20   0.000000 -2.478394e-01
membership_s21   0.000000 -4.029317e+00
membership_s22   0.000000 -6.193745e-01
membership_s24   0.000000 -8.901822e-01
membership_s25   0.000000  2.022725e+00
membership_s26   0.000000  0.000000e+00
membership_s27   0.000000  2.944745e-01
membership_s28   0.000000 -8.209030e-01
membership_s30   0.000000  1.571836e-02
membership_s31   0.000000 -1.192618e+00
membership_s32   0.000000  1.162904e+00
membership_s33   0.000000  0.000000e+00
membership_s36   0.000000 -8.484955e-01
membership_s37   0.000000 -4.482865e-01
V1               0.000000 -2.965666e-01
V2               0.000000 -3.073143e+00
pdi              0.000000 -8.526594e+02
adhesion         0.000000  6.170321e-05
cohesion         0.000000 -4.683541e-04
inner            0.000000  8.986579e-05
outer            0.000000 -2.857915e-04
ioratio          0.000000 -2.559318e+00
comsize          0.000000  1.543045e-03
[1] "Dataset: med_TnotC Model GBM, run: 2 of 10 2015-06-22 18:20:14"
Iter   TrainDeviance   ValidDeviance   StepSize   Improve
     1        0.1586            -nan     0.0100    0.0002
     2        0.1561            -nan     0.0100    0.0002
     3        0.1529            -nan     0.0100    0.0001
     4        0.1506            -nan     0.0100    0.0000
     5        0.1488            -nan     0.0100    0.0004
     6        0.1471            -nan     0.0100    0.0000
     7        0.1451            -nan     0.0100    0.0003
     8        0.1430            -nan     0.0100   -0.0000
     9        0.1408            -nan     0.0100    0.0001
    10        0.1394            -nan     0.0100    0.0000
    20        0.1265            -nan     0.0100    0.0000
    40        0.1102            -nan     0.0100    0.0000
    60        0.0992            -nan     0.0100    0.0000
    80        0.0904            -nan     0.0100    0.0000
   100        0.0842            -nan     0.0100   -0.0000
   106        0.0825            -nan     0.0100   -0.0000

[1] "GBM variable coefficients"
                            var    rel.inf
bigcom46               bigcom46 4.73781358
ratio5                   ratio5 4.25462059
comsize                 comsize 4.21702564
outer                     outer 4.03096088
V2                           V2 3.83440033
bigcom30               bigcom30 2.75017227
bet                         bet 2.68740837
graph23                 graph23 2.39728471
cohesion               cohesion 2.39347308
inner                     inner 2.37725765
adhesion               adhesion 2.33869145
walktrap_vertex walktrap_vertex 2.12120103
trans                     trans 2.04015018
third                     third 1.92008640
V1                           V1 1.78369411
membership_s32   membership_s32 1.73515060
ioratio                 ioratio 1.71196852
orbit30                 orbit30 1.70696162
spin_vertex         spin_vertex 1.68052316
orbit56                 orbit56 1.60490717
graph20                 graph20 1.59140992
graph5                   graph5 1.29192208
orbit48                 orbit48 1.24354109
orbit24                 orbit24 1.21157030
graph6                   graph6 1.19539907
orbit18                 orbit18 1.12670194
bigcom11               bigcom11 1.09707861
ratio4                   ratio4 1.07841042
upto_fifth           upto_fifth 1.03693219
pagerank               pagerank 0.98957363
graph10                 graph10 0.93444773
fourth                   fourth 0.93069841
ratio2                   ratio2 0.91713862
orbit50                 orbit50 0.89234452
orbit58                 orbit58 0.82937124
upto_sixth           upto_sixth 0.80217155
orbit45                 orbit45 0.79462453
orbit39                 orbit39 0.76523004
graph25                 graph25 0.76440186
constraint           constraint 0.75996272
orbit54                 orbit54 0.75350780
orbit38                 orbit38 0.73030461
bigcom28               bigcom28 0.69397615
orbit63                 orbit63 0.65562780
orbit35                 orbit35 0.65209574
graph11                 graph11 0.64417007
orbit44                 orbit44 0.63536447
graph7                   graph7 0.61343368
orbit62                 orbit62 0.61188364
knn                         knn 0.56378426
orbit61                 orbit61 0.54809801
ratio6                   ratio6 0.53719060
orbit25                 orbit25 0.51613654
orbit41                 orbit41 0.51572259
sixth                     sixth 0.47207771
close                     close 0.46902344
graph15                 graph15 0.44146542
graph12                 graph12 0.44094251
graph0                   graph0 0.43102054
orbit33                 orbit33 0.42770098
orbit20                 orbit20 0.41587254
orbit37                 orbit37 0.41283054
bigcom3                 bigcom3 0.41174583
orbit23                 orbit23 0.40987523
orbit49                 orbit49 0.40579089
graph18                 graph18 0.40416713
orbit31                 orbit31 0.38495903
orbit4                   orbit4 0.37868056
orbit64                 orbit64 0.37449000
graph24                 graph24 0.36931761
ratio1                   ratio1 0.36624704
orbit27                 orbit27 0.36616191
orbit53                 orbit53 0.35431735
orbit11                 orbit11 0.35426008
graph4                   graph4 0.35066884
bigcom181             bigcom181 0.32427164
graph22                 graph22 0.32227850
orbit69                 orbit69 0.31860034
graph8                   graph8 0.30589818
orbit60                 orbit60 0.30062679
orbit2                   orbit2 0.29982909
orbit51                 orbit51 0.29708327
orbit36                 orbit36 0.29663295
orbit15                 orbit15 0.29584428
orbit5                   orbit5 0.29558253
orbit19                 orbit19 0.27656169
graph19                 graph19 0.27169436
orbit32                 orbit32 0.26105583
bigcom92               bigcom92 0.25594880
graph3                   graph3 0.22736749
ecc                         ecc 0.22589301
orbit47                 orbit47 0.22521536
orbit26                 orbit26 0.22295560
graph27                 graph27 0.21816091
orbit1                   orbit1 0.21218840
graph17                 graph17 0.21176309
orbit21                 orbit21 0.21025272
graph26                 graph26 0.20665972
orbit70                 orbit70 0.20637035
orbit42                 orbit42 0.19974844
orbit46                 orbit46 0.19859516
orbit68                 orbit68 0.19570865
graph2                   graph2 0.19113443
fifth                     fifth 0.18949649
orbit17                 orbit17 0.18705881
orbit59                 orbit59 0.17173986
graph14                 graph14 0.16958753
orbit9                   orbit9 0.16501448
orbit67                 orbit67 0.15469804
orbit55                 orbit55 0.15130309
orbit52                 orbit52 0.14156106
graph1                   graph1 0.13883227
orbit29                 orbit29 0.13592496
orbit40                 orbit40 0.12035591
orbit7                   orbit7 0.11515137
graph21                 graph21 0.11417037
bigcom22               bigcom22 0.11127842
graph16                 graph16 0.10743836
selfinter             selfinter 0.10492593
orbit71                 orbit71 0.09541206
graph9                   graph9 0.09039571
orbit57                 orbit57 0.08248219
second                   second 0.07758389
graph28                 graph28 0.07504433
ratio3                   ratio3 0.06079673
orbit12                 orbit12 0.05735850
graph13                 graph13 0.05553658
orbit28                 orbit28 0.05477175
coreness               coreness 0.05287727
orbit66                 orbit66 0.05231051
upto_fourth         upto_fourth 0.04804848
orbit65                 orbit65 0.04379410
orbit16                 orbit16 0.03442488
membership_s15   membership_s15 0.02106010
orbit13                 orbit13 0.02002659
membership_s5     membership_s5 0.01995890
membership_s7     membership_s7 0.01606587
graph29                 graph29 0.00000000
orbit0                   orbit0 0.00000000
orbit3                   orbit3 0.00000000
orbit6                   orbit6 0.00000000
orbit8                   orbit8 0.00000000
orbit10                 orbit10 0.00000000
orbit14                 orbit14 0.00000000
orbit22                 orbit22 0.00000000
orbit34                 orbit34 0.00000000
orbit43                 orbit43 0.00000000
orbit72                 orbit72 0.00000000
AP                           AP 0.00000000
eccrad                   eccrad 0.00000000
hubscore               hubscore 0.00000000
evcent                   evcent 0.00000000
first                     first 0.00000000
upto_second         upto_second 0.00000000
upto_third           upto_third 0.00000000
bigcom1                 bigcom1 0.00000000
bigcom2                 bigcom2 0.00000000
bigcom4                 bigcom4 0.00000000
bigcom6                 bigcom6 0.00000000
bigcom8                 bigcom8 0.00000000
bigcom9                 bigcom9 0.00000000
bigcom13               bigcom13 0.00000000
bigcom15               bigcom15 0.00000000
bigcom16               bigcom16 0.00000000
bigcom21               bigcom21 0.00000000
bigcom24               bigcom24 0.00000000
bigcom26               bigcom26 0.00000000
bigcom31               bigcom31 0.00000000
bigcom32               bigcom32 0.00000000
bigcom33               bigcom33 0.00000000
bigcom34               bigcom34 0.00000000
bigcom36               bigcom36 0.00000000
bigcom37               bigcom37 0.00000000
bigcom38               bigcom38 0.00000000
bigcom39               bigcom39 0.00000000
bigcom40               bigcom40 0.00000000
bigcom43               bigcom43 0.00000000
bigcom44               bigcom44 0.00000000
bigcom47               bigcom47 0.00000000
bigcom49               bigcom49 0.00000000
bigcom50               bigcom50 0.00000000
bigcom51               bigcom51 0.00000000
bigcom52               bigcom52 0.00000000
bigcom54               bigcom54 0.00000000
bigcom56               bigcom56 0.00000000
bigcom62               bigcom62 0.00000000
bigcom66               bigcom66 0.00000000
bigcom68               bigcom68 0.00000000
bigcom69               bigcom69 0.00000000
bigcom71               bigcom71 0.00000000
bigcom72               bigcom72 0.00000000
bigcom73               bigcom73 0.00000000
bigcom74               bigcom74 0.00000000
bigcom75               bigcom75 0.00000000
bigcom76               bigcom76 0.00000000
bigcom77               bigcom77 0.00000000
bigcom79               bigcom79 0.00000000
bigcom80               bigcom80 0.00000000
bigcom82               bigcom82 0.00000000
bigcom83               bigcom83 0.00000000
bigcom84               bigcom84 0.00000000
bigcom85               bigcom85 0.00000000
bigcom87               bigcom87 0.00000000
bigcom89               bigcom89 0.00000000
bigcom91               bigcom91 0.00000000
bigcom93               bigcom93 0.00000000
bigcom96               bigcom96 0.00000000
bigcom97               bigcom97 0.00000000
bigcom98               bigcom98 0.00000000
bigcom99               bigcom99 0.00000000
bigcom101             bigcom101 0.00000000
bigcom104             bigcom104 0.00000000
bigcom106             bigcom106 0.00000000
bigcom109             bigcom109 0.00000000
bigcom113             bigcom113 0.00000000
bigcom116             bigcom116 0.00000000
bigcom120             bigcom120 0.00000000
bigcom123             bigcom123 0.00000000
bigcom126             bigcom126 0.00000000
bigcom127             bigcom127 0.00000000
bigcom137             bigcom137 0.00000000
bigcom139             bigcom139 0.00000000
bigcom140             bigcom140 0.00000000
bigcom143             bigcom143 0.00000000
bigcom145             bigcom145 0.00000000
bigcom146             bigcom146 0.00000000
bigcom147             bigcom147 0.00000000
bigcom149             bigcom149 0.00000000
bigcom153             bigcom153 0.00000000
bigcom154             bigcom154 0.00000000
bigcom156             bigcom156 0.00000000
bigcom157             bigcom157 0.00000000
bigcom158             bigcom158 0.00000000
bigcom160             bigcom160 0.00000000
bigcom161             bigcom161 0.00000000
bigcom162             bigcom162 0.00000000
bigcom164             bigcom164 0.00000000
bigcom166             bigcom166 0.00000000
bigcom167             bigcom167 0.00000000
bigcom171             bigcom171 0.00000000
bigcom173             bigcom173 0.00000000
bigcom175             bigcom175 0.00000000
bigcom176             bigcom176 0.00000000
bigcom177             bigcom177 0.00000000
bigcom178             bigcom178 0.00000000
bigcom180             bigcom180 0.00000000
bigcom184             bigcom184 0.00000000
bigcom186             bigcom186 0.00000000
bigcom187             bigcom187 0.00000000
bigcom189             bigcom189 0.00000000
bigcom194             bigcom194 0.00000000
bigcom195             bigcom195 0.00000000
bigcom196             bigcom196 0.00000000
bigcom204             bigcom204 0.00000000
bigcom205             bigcom205 0.00000000
bigcom212             bigcom212 0.00000000
bigcom214             bigcom214 0.00000000
bigcom222             bigcom222 0.00000000
bigcom223             bigcom223 0.00000000
bigcom226             bigcom226 0.00000000
bigcom227             bigcom227 0.00000000
bigcom229             bigcom229 0.00000000
bigcom233             bigcom233 0.00000000
bigcom236             bigcom236 0.00000000
bigcom237             bigcom237 0.00000000
bigcom246             bigcom246 0.00000000
bigcom248             bigcom248 0.00000000
bigcom249             bigcom249 0.00000000
bigcom250             bigcom250 0.00000000
bigcom254             bigcom254 0.00000000
bigcom266             bigcom266 0.00000000
bigcom269             bigcom269 0.00000000
bigcom272             bigcom272 0.00000000
bigcom274             bigcom274 0.00000000
bigcom281             bigcom281 0.00000000
bigcom291             bigcom291 0.00000000
bigcom292             bigcom292 0.00000000
bigcom295             bigcom295 0.00000000
bigcom299             bigcom299 0.00000000
bigcom301             bigcom301 0.00000000
bigcom306             bigcom306 0.00000000
bigcom309             bigcom309 0.00000000
bigcom314             bigcom314 0.00000000
bigcom321             bigcom321 0.00000000
bigcom341             bigcom341 0.00000000
bigcom350             bigcom350 0.00000000
bigcom353             bigcom353 0.00000000
bigcom359             bigcom359 0.00000000
bigcom363             bigcom363 0.00000000
bigcom365             bigcom365 0.00000000
bigcom385             bigcom385 0.00000000
bigcom386             bigcom386 0.00000000
bigcom408             bigcom408 0.00000000
bigcom412             bigcom412 0.00000000
bigcom480             bigcom480 0.00000000
membership_s1     membership_s1 0.00000000
membership_s3     membership_s3 0.00000000
membership_s4     membership_s4 0.00000000
membership_s6     membership_s6 0.00000000
membership_s8     membership_s8 0.00000000
membership_s9     membership_s9 0.00000000
membership_s11   membership_s11 0.00000000
membership_s12   membership_s12 0.00000000
membership_s14   membership_s14 0.00000000
membership_s16   membership_s16 0.00000000
membership_s17   membership_s17 0.00000000
membership_s18   membership_s18 0.00000000
membership_s20   membership_s20 0.00000000
membership_s21   membership_s21 0.00000000
membership_s22   membership_s22 0.00000000
membership_s24   membership_s24 0.00000000
membership_s25   membership_s25 0.00000000
membership_s26   membership_s26 0.00000000
membership_s27   membership_s27 0.00000000
membership_s28   membership_s28 0.00000000
membership_s30   membership_s30 0.00000000
membership_s31   membership_s31 0.00000000
membership_s33   membership_s33 0.00000000
membership_s36   membership_s36 0.00000000
membership_s37   membership_s37 0.00000000
pdi                         pdi 0.00000000
[1] "Dataset: med_TnotC Model RF, run: 2 of 10 2015-06-22 18:20:57"
     |      Out-of-bag   |
Tree |      MSE  %Var(y) |
   1 |  0.03007   196.19 |
   2 |  0.03029   197.64 |
   3 |  0.02648   172.78 |
   4 |  0.02356   153.70 |
   5 |   0.0249   162.44 |
   6 |  0.02341   152.75 |
   7 |  0.02178   142.11 |
   8 |  0.02145   139.92 |
   9 |  0.02092   136.45 |
  10 |  0.02081   135.77 |
  11 |   0.0203   132.45 |
  12 |  0.01964   128.10 |
  13 |   0.0197   128.49 |
  14 |  0.01909   124.53 |
  15 |  0.01891   123.38 |
  16 |  0.01885   123.01 |
  17 |  0.01897   123.78 |
  18 |  0.01889   123.26 |
  19 |  0.01867   121.79 |
  20 |  0.01865   121.68 |
  21 |  0.01826   119.15 |
  22 |  0.01799   117.39 |
  23 |   0.0178   116.11 |
  24 |  0.01772   115.62 |
  25 |  0.01776   115.86 |
  26 |  0.01765   115.14 |
  27 |  0.01758   114.67 |
  28 |  0.01755   114.49 |
  29 |   0.0175   114.17 |
  30 |  0.01748   114.03 |
  31 |   0.0175   114.17 |
  32 |   0.0174   113.53 |
  33 |  0.01736   113.23 |
  34 |  0.01728   112.74 |
  35 |   0.0172   112.20 |
  36 |  0.01716   111.98 |
  37 |  0.01711   111.61 |
  38 |  0.01705   111.26 |
  39 |  0.01707   111.35 |
  40 |  0.01694   110.53 |
  41 |  0.01687   110.08 |
  42 |  0.01688   110.15 |
  43 |  0.01688   110.15 |
  44 |  0.01688   110.11 |
  45 |  0.01687   110.03 |
  46 |  0.01685   109.91 |
  47 |  0.01686   110.02 |
  48 |  0.01677   109.38 |
  49 |  0.01674   109.21 |
  50 |  0.01673   109.14 |
  51 |  0.01672   109.05 |
  52 |  0.01674   109.18 |
  53 |  0.01673   109.12 |
  54 |   0.0167   108.94 |
  55 |  0.01674   109.22 |
  56 |  0.01674   109.22 |
  57 |  0.01673   109.15 |
  58 |  0.01675   109.29 |
  59 |   0.0168   109.59 |
  60 |  0.01678   109.48 |
  61 |  0.01677   109.41 |
  62 |   0.0168   109.60 |
  63 |  0.01676   109.31 |
  64 |  0.01673   109.17 |
  65 |  0.01671   109.01 |
  66 |  0.01669   108.86 |
  67 |  0.01671   108.99 |
  68 |  0.01669   108.87 |
  69 |  0.01664   108.55 |
  70 |  0.01666   108.70 |
  71 |  0.01665   108.65 |
  72 |  0.01665   108.61 |
  73 |  0.01663   108.48 |
  74 |   0.0166   108.32 |
  75 |  0.01655   107.99 |
  76 |  0.01655   107.97 |
  77 |  0.01655   107.96 |
  78 |  0.01654   107.93 |
  79 |  0.01652   107.76 |
  80 |   0.0165   107.65 |
  81 |  0.01649   107.58 |
  82 |  0.01649   107.59 |
  83 |  0.01649   107.59 |
  84 |  0.01646   107.40 |
  85 |  0.01647   107.48 |
  86 |  0.01646   107.38 |
  87 |  0.01646   107.41 |
  88 |  0.01647   107.45 |
  89 |  0.01645   107.32 |
  90 |  0.01644   107.23 |
  91 |  0.01644   107.28 |
  92 |  0.01644   107.27 |
  93 |  0.01644   107.27 |
  94 |  0.01647   107.46 |
  95 |  0.01646   107.41 |
  96 |  0.01644   107.26 |
  97 |  0.01643   107.20 |
  98 |  0.01643   107.22 |
  99 |  0.01643   107.20 |
 100 |  0.01643   107.20 |
[1] "Random Forest variable coefficients"
                      %IncMSE IncNodePurity
graph0           1.253835e-04  1.492508e-01
graph1           6.751303e-04  3.076957e-01
graph2           2.651534e-04  1.511474e-01
graph3           9.403378e-04  2.724952e-01
graph4           4.011232e-04  2.950614e-01
graph5           5.554152e-04  3.188990e-01
graph6           7.516981e-04  1.899814e-01
graph7           1.156639e-03  2.488583e-01
graph8           6.243460e-05  1.336763e-01
graph9           1.929526e-04  1.883107e-01
graph10          6.739724e-04  2.384185e-01
graph11          1.124091e-03  5.532935e-01
graph12          2.932158e-04  1.649119e-01
graph13          6.966734e-04  1.525871e-01
graph14          8.106976e-05  2.258396e-01
graph15          9.073620e-04  3.058277e-01
graph16          1.024053e-03  2.222137e-01
graph17          1.418723e-03  5.499545e-01
graph18          7.642160e-04  1.848593e-01
graph19          2.372797e-03  4.107434e-01
graph20          2.264140e-03  6.120046e-01
graph21          3.392048e-04  1.252629e-01
graph22          1.668452e-03  2.471777e-01
graph23          1.668169e-03  5.462440e-01
graph24          1.492304e-03  3.258050e-01
graph25          4.494689e-04  3.076573e-01
graph26          1.621749e-03  2.463915e-01
graph27          5.441745e-04  2.569909e-01
graph28          5.373970e-04  2.607434e-01
graph29          6.167832e-05  6.497030e-02
orbit0           2.222079e-04  1.723783e-01
orbit1           7.655236e-04  1.069901e-01
orbit2           7.862496e-04  3.054217e-01
orbit3           2.438867e-04  1.040487e-01
orbit4           4.038621e-04  2.692562e-01
orbit5           6.028507e-04  3.069420e-01
orbit6           6.047518e-04  1.801008e-01
orbit7           1.512154e-03  5.409521e-01
orbit8           1.063965e-03  4.051115e-01
orbit9           8.065625e-04  2.167040e-01
orbit10          6.372987e-04  9.618024e-02
orbit11          1.418333e-07  2.225304e-01
orbit12          1.239857e-03  2.194777e-01
orbit13          3.857358e-04  2.820025e-01
orbit14          5.772746e-04  1.122925e-01
orbit15          2.011490e-04  3.302761e-01
orbit16          5.651285e-04  2.491726e-01
orbit17          6.792260e-04  1.857694e-01
orbit18          3.306875e-03  8.640702e-01
orbit19          1.448686e-03  2.404376e-01
orbit20          8.388678e-04  3.301937e-01
orbit21          2.372902e-04  5.246139e-01
orbit22          1.438876e-03  5.979280e-01
orbit23          6.518703e-04  3.319665e-01
orbit24          8.460441e-04  5.423110e-01
orbit25          5.641399e-06  1.022453e-01
orbit26          1.625966e-04  2.000725e-01
orbit27          8.116712e-04  2.405834e-01
orbit28          5.474632e-04  1.283319e-01
orbit29          1.181283e-04  2.161256e-01
orbit30          8.585014e-04  4.503073e-01
orbit31          4.971358e-04  4.592948e-01
orbit32          4.196316e-04  2.569006e-01
orbit33          3.851574e-04  2.648359e-01
orbit34          1.342434e-03  2.314111e-01
orbit35          1.126164e-03  2.571032e-01
orbit36          2.779585e-04  3.455844e-01
orbit37          1.188608e-03  2.506547e-01
orbit38          1.169462e-03  2.581527e-01
orbit39          1.199082e-03  3.309682e-01
orbit40          2.093420e-03  3.049758e-01
orbit41          3.608227e-04  1.736334e-01
orbit42          7.390392e-04  1.536608e-01
orbit43          8.731402e-05  1.025919e-01
orbit44          3.144530e-04  1.689620e-01
orbit45          2.229545e-03  4.633084e-01
orbit46          1.978849e-04  1.417348e-01
orbit47          1.011854e-03  2.097935e-01
orbit48          4.181423e-04  1.320304e-01
orbit49          1.884240e-03  5.908852e-01
orbit50          1.413364e-03  5.057246e-01
orbit51          5.816858e-04  2.209619e-01
orbit52          7.538301e-04  2.099623e-01
orbit53          9.610615e-04  2.692349e-01
orbit54          3.264491e-03  3.386625e-01
orbit55          7.190752e-04  1.813745e-01
orbit56          2.144626e-03  5.104837e-01
orbit57          1.085459e-03  1.366206e-01
orbit58          1.195713e-03  3.963366e-01
orbit59          1.459568e-03  2.623632e-01
orbit60          1.232786e-03  1.737454e-01
orbit61          1.020252e-03  2.639737e-01
orbit62          5.781274e-04  3.603444e-01
orbit63          2.912783e-03  1.927290e-01
orbit64          1.267906e-03  3.614316e-01
orbit65          3.261666e-03  3.755624e-01
orbit66          1.133799e-03  1.750258e-01
orbit67          3.167212e-04  2.275515e-01
orbit68          9.921893e-04  2.066526e-01
orbit69          5.954504e-04  1.915007e-01
orbit70          1.310252e-03  4.569098e-01
orbit71          9.591802e-04  1.855103e-01
orbit72          5.994256e-05  1.119659e-01
AP              -2.764935e-05  5.337085e-02
bet              5.356535e-04  6.262535e-01
ecc             -2.053692e-05  1.996564e-01
eccrad           4.444992e-05  1.100053e-01
close            6.110682e-04  2.334176e-01
constraint       9.399662e-04  8.528993e-01
coreness         9.731434e-04  3.255464e-01
knn              2.290378e-03  5.160042e-01
hubscore         7.151687e-04  2.326924e-01
pagerank         5.292381e-04  6.043392e-01
trans            2.591592e-04  3.571788e-01
evcent           7.027685e-04  1.667343e-01
first            3.710017e-04  1.142228e-01
upto_second      3.933437e-04  9.475107e-02
upto_third       1.122686e-03  2.237318e-01
upto_fourth      1.117793e-04  1.375260e-01
upto_fifth       1.305410e-03  3.310878e-01
upto_sixth       1.073802e-03  2.727500e-01
second           1.926420e-04  2.030327e-01
third            2.090454e-03  6.165614e-01
fourth           9.224266e-04  6.868100e-01
fifth            6.573958e-04  4.793347e-01
sixth            9.645829e-04  4.965304e-01
ratio1           6.771653e-04  3.453099e-01
ratio2           1.259964e-03  5.580272e-01
ratio3           2.000109e-03  4.334523e-01
ratio4           2.889036e-03  7.899025e-01
ratio5           1.429904e-03  2.615064e+00
ratio6           1.629676e-03  6.189252e-01
selfinter        2.181320e-04  6.732645e-02
walktrap_vertex  3.538643e-04  6.953309e-01
bigcom1          0.000000e+00  0.000000e+00
bigcom2          0.000000e+00  5.551115e-19
bigcom3          4.702595e-04  2.148273e-01
bigcom4          2.804527e-05  1.086288e-02
bigcom6         -2.693422e-05  5.031327e-01
bigcom8          0.000000e+00  0.000000e+00
bigcom9          0.000000e+00  0.000000e+00
bigcom11         6.365214e-05  4.268671e-01
bigcom13         0.000000e+00  0.000000e+00
bigcom15         0.000000e+00  0.000000e+00
bigcom16         0.000000e+00  0.000000e+00
bigcom21         0.000000e+00  6.938894e-20
bigcom22         7.567447e-05  4.211191e-02
bigcom24         0.000000e+00  0.000000e+00
bigcom26        -6.530187e-05  1.073659e-02
bigcom28         8.464876e-04  3.171233e-01
bigcom30         1.031641e-03  8.521207e-01
bigcom31         0.000000e+00  1.734723e-20
bigcom32         0.000000e+00  0.000000e+00
bigcom33        -1.120057e-07  6.754298e-01
bigcom34         0.000000e+00  0.000000e+00
bigcom36         0.000000e+00  0.000000e+00
bigcom37         0.000000e+00  0.000000e+00
bigcom38        -4.154600e-05  8.082432e-01
bigcom39         0.000000e+00  0.000000e+00
bigcom40         0.000000e+00  0.000000e+00
bigcom43         0.000000e+00  0.000000e+00
bigcom44         3.827041e-05  5.013661e-02
bigcom46         1.038561e-04  1.068379e+00
bigcom47         0.000000e+00  0.000000e+00
bigcom49         0.000000e+00  0.000000e+00
bigcom50         0.000000e+00  0.000000e+00
bigcom51         0.000000e+00  0.000000e+00
bigcom52         2.289241e-04  1.151578e+00
bigcom54         0.000000e+00  0.000000e+00
bigcom56         0.000000e+00  0.000000e+00
bigcom62         0.000000e+00  0.000000e+00
bigcom66         0.000000e+00  0.000000e+00
bigcom68         0.000000e+00  0.000000e+00
bigcom69         0.000000e+00  0.000000e+00
bigcom71         0.000000e+00  0.000000e+00
bigcom72         0.000000e+00  0.000000e+00
bigcom73         0.000000e+00  0.000000e+00
bigcom74         0.000000e+00  0.000000e+00
bigcom75        -7.830826e-06  2.272826e-01
bigcom76         0.000000e+00  0.000000e+00
bigcom77         0.000000e+00  0.000000e+00
bigcom79         0.000000e+00  3.469447e-20
bigcom80         0.000000e+00  8.673617e-21
bigcom82         0.000000e+00  0.000000e+00
bigcom83         0.000000e+00  0.000000e+00
bigcom84         0.000000e+00  0.000000e+00
bigcom85         0.000000e+00  0.000000e+00
bigcom87         0.000000e+00  8.673617e-21
bigcom89         0.000000e+00  0.000000e+00
bigcom91         0.000000e+00  0.000000e+00
bigcom92        -4.855240e-05  1.411209e-01
bigcom93         0.000000e+00  3.469447e-20
bigcom96         0.000000e+00  0.000000e+00
bigcom97         0.000000e+00  0.000000e+00
bigcom98         0.000000e+00  0.000000e+00
bigcom99         0.000000e+00  0.000000e+00
bigcom101        0.000000e+00  0.000000e+00
bigcom104        0.000000e+00  0.000000e+00
bigcom106        0.000000e+00  0.000000e+00
bigcom109        0.000000e+00  0.000000e+00
bigcom113        0.000000e+00  0.000000e+00
bigcom116        0.000000e+00  8.673617e-21
bigcom120        0.000000e+00  0.000000e+00
bigcom123        0.000000e+00  5.551115e-19
bigcom126        0.000000e+00  0.000000e+00
bigcom127        0.000000e+00  0.000000e+00
bigcom137        0.000000e+00  1.387779e-19
bigcom139        0.000000e+00  0.000000e+00
bigcom140        0.000000e+00  0.000000e+00
bigcom143        0.000000e+00  0.000000e+00
bigcom145        0.000000e+00  0.000000e+00
bigcom146        0.000000e+00  0.000000e+00
bigcom147        0.000000e+00  0.000000e+00
bigcom149        0.000000e+00  0.000000e+00
bigcom153        0.000000e+00  0.000000e+00
bigcom154        0.000000e+00  0.000000e+00
bigcom156        0.000000e+00  0.000000e+00
bigcom157        0.000000e+00  0.000000e+00
bigcom158        0.000000e+00  1.110223e-18
bigcom160        0.000000e+00  0.000000e+00
bigcom161        0.000000e+00  0.000000e+00
bigcom162        0.000000e+00  0.000000e+00
bigcom164        0.000000e+00  0.000000e+00
bigcom166        0.000000e+00  0.000000e+00
bigcom167        0.000000e+00  0.000000e+00
bigcom171        0.000000e+00  1.734723e-20
bigcom173        0.000000e+00  0.000000e+00
bigcom175        0.000000e+00  0.000000e+00
bigcom176        0.000000e+00  0.000000e+00
bigcom177        0.000000e+00  0.000000e+00
bigcom178        0.000000e+00  0.000000e+00
bigcom180        0.000000e+00  0.000000e+00
bigcom181       -1.179606e-04  2.329645e-01
bigcom184        0.000000e+00  1.734723e-20
bigcom186        0.000000e+00  0.000000e+00
bigcom187        0.000000e+00  0.000000e+00
bigcom189        0.000000e+00  0.000000e+00
bigcom194        0.000000e+00  0.000000e+00
bigcom195        0.000000e+00  0.000000e+00
bigcom196        0.000000e+00  0.000000e+00
bigcom204        0.000000e+00  0.000000e+00
bigcom205        0.000000e+00  0.000000e+00
bigcom212        0.000000e+00  0.000000e+00
bigcom214        0.000000e+00  0.000000e+00
bigcom222        0.000000e+00  0.000000e+00
bigcom223        0.000000e+00  0.000000e+00
bigcom226        0.000000e+00  0.000000e+00
bigcom227        0.000000e+00  0.000000e+00
bigcom229        0.000000e+00  0.000000e+00
bigcom233        0.000000e+00  0.000000e+00
bigcom236        0.000000e+00  0.000000e+00
bigcom237        0.000000e+00  0.000000e+00
bigcom246        0.000000e+00  0.000000e+00
bigcom248        0.000000e+00  3.469447e-20
bigcom249        0.000000e+00  0.000000e+00
bigcom250        0.000000e+00  0.000000e+00
bigcom254        0.000000e+00  0.000000e+00
bigcom266        0.000000e+00  0.000000e+00
bigcom269        0.000000e+00  0.000000e+00
bigcom272        0.000000e+00  0.000000e+00
bigcom274        0.000000e+00  3.469447e-20
bigcom281        0.000000e+00  0.000000e+00
bigcom291        0.000000e+00  0.000000e+00
bigcom292        0.000000e+00  0.000000e+00
bigcom295        0.000000e+00  0.000000e+00
bigcom299        0.000000e+00  0.000000e+00
bigcom301        0.000000e+00  0.000000e+00
bigcom306        0.000000e+00  0.000000e+00
bigcom309        0.000000e+00  0.000000e+00
bigcom314        0.000000e+00  8.673617e-21
bigcom321        0.000000e+00  0.000000e+00
bigcom341        0.000000e+00  0.000000e+00
bigcom350        0.000000e+00  0.000000e+00
bigcom353        0.000000e+00  0.000000e+00
bigcom359        0.000000e+00  0.000000e+00
bigcom363        0.000000e+00  0.000000e+00
bigcom365        0.000000e+00  0.000000e+00
bigcom385       -3.823178e-06  5.787032e-01
bigcom386        0.000000e+00  0.000000e+00
bigcom408        0.000000e+00  0.000000e+00
bigcom412        0.000000e+00  8.673617e-21
bigcom480        0.000000e+00  0.000000e+00
spin_vertex      4.473301e-04  8.048470e-01
membership_s1    2.573908e-04  9.402188e-02
membership_s3    0.000000e+00  0.000000e+00
membership_s4    0.000000e+00  0.000000e+00
membership_s5    2.228445e-05  9.238296e-02
membership_s6    3.641278e-05  4.662120e-02
membership_s7    1.869944e-04  1.886314e-01
membership_s8    0.000000e+00  0.000000e+00
membership_s9    0.000000e+00  0.000000e+00
membership_s11   0.000000e+00  0.000000e+00
membership_s12   0.000000e+00  0.000000e+00
membership_s14   0.000000e+00  0.000000e+00
membership_s15   1.289493e-04  2.027967e-01
membership_s16   0.000000e+00  0.000000e+00
membership_s17   0.000000e+00  0.000000e+00
membership_s18   0.000000e+00  0.000000e+00
membership_s20   0.000000e+00  0.000000e+00
membership_s21   0.000000e+00  0.000000e+00
membership_s22   0.000000e+00  0.000000e+00
membership_s24   0.000000e+00  5.551115e-19
membership_s25   1.166861e-05  1.836550e-02
membership_s26   0.000000e+00  0.000000e+00
membership_s27   1.176361e-05  1.308141e-02
membership_s28   0.000000e+00  0.000000e+00
membership_s30   1.338561e-04  4.213462e-02
membership_s31  -5.767013e-06  3.018335e-03
membership_s32   7.611201e-04  4.598773e-01
membership_s33   0.000000e+00  0.000000e+00
membership_s36   0.000000e+00  1.734723e-20
membership_s37   0.000000e+00  8.673617e-21
V1               3.134437e-03  9.434524e-01
V2               9.757802e-04  1.050290e+00
pdi              6.416607e-05  2.112756e-01
adhesion         1.820533e-02  1.153244e+00
cohesion         1.753592e-02  1.413616e+00
inner            7.795161e-03  1.546159e+00
outer            3.249655e-03  1.931215e+00
ioratio          7.301008e-03  9.392018e-01
comsize          7.502310e-03  2.205143e+00
[1] "Dataset: med_TnotC Model GLM, run: 2 of 10 2015-06-22 18:22:24"
[1] "glmnet variable coefficients"
                     [,1]          [,2]
(Intercept)     -4.146656 -6.559990e+01
graph0           0.000000 -6.644699e-03
graph1           0.000000  0.000000e+00
graph2           0.000000  1.872067e-02
graph3           0.000000  0.000000e+00
graph4           0.000000  7.456963e-09
graph5           0.000000  2.012495e-06
graph6           0.000000 -1.357431e-05
graph7           0.000000 -4.703784e-05
graph8           0.000000 -8.337407e-03
graph9           0.000000 -2.504594e-08
graph10          0.000000  0.000000e+00
graph11          0.000000  4.470251e-11
graph12          0.000000  0.000000e+00
graph13          0.000000 -2.248300e-09
graph14          0.000000  2.414292e-08
graph15          0.000000  5.242741e-05
graph16          0.000000  0.000000e+00
graph17          0.000000 -2.466878e-07
graph18          0.000000  3.150560e-06
graph19          0.000000  0.000000e+00
graph20          0.000000  2.334180e-05
graph21          0.000000  0.000000e+00
graph22          0.000000 -4.451524e-05
graph23          0.000000 -3.424194e-06
graph24          0.000000  5.671378e-05
graph25          0.000000  0.000000e+00
graph26          0.000000  1.854748e-05
graph27          0.000000  5.772633e-05
graph28          0.000000  1.569311e-04
graph29          0.000000 -5.958134e-03
orbit0           0.000000 -4.102303e-03
orbit1           0.000000  0.000000e+00
orbit2           0.000000 -1.427778e-07
orbit3           0.000000  1.970941e-02
orbit4           0.000000  0.000000e+00
orbit5           0.000000  5.802147e-07
orbit6           0.000000  1.106492e-08
orbit7           0.000000  0.000000e+00
orbit8           0.000000  5.483638e-07
orbit9           0.000000 -8.551971e-07
orbit10          0.000000 -5.316142e-05
orbit11          0.000000  8.732642e-04
orbit12          0.000000 -2.310820e-04
orbit13          0.000000  1.402637e-05
orbit14          0.000000 -8.040484e-03
orbit15          0.000000 -1.544289e-07
orbit16          0.000000  0.000000e+00
orbit17          0.000000 -1.859019e-07
orbit18          0.000000  2.809899e-08
orbit19          0.000000  3.055031e-09
orbit20          0.000000 -5.643524e-09
orbit21          0.000000 -4.942655e-07
orbit22          0.000000  4.625728e-11
orbit23          0.000000  1.388018e-05
orbit24          0.000000 -9.326184e-07
orbit25          0.000000  6.240364e-07
orbit26          0.000000  6.853169e-07
orbit27          0.000000  2.824307e-06
orbit28          0.000000 -2.818736e-07
orbit29          0.000000 -2.610167e-06
orbit30          0.000000  3.414646e-07
orbit31          0.000000  0.000000e+00
orbit32          0.000000  1.525049e-07
orbit33          0.000000 -3.490887e-04
orbit34          0.000000  5.381780e-05
orbit35          0.000000  1.446713e-06
orbit36          0.000000 -2.449064e-07
orbit37          0.000000 -1.427326e-07
orbit38          0.000000  2.995311e-05
orbit39          0.000000  0.000000e+00
orbit40          0.000000 -5.214328e-07
orbit41          0.000000 -5.034134e-05
orbit42          0.000000  2.557386e-04
orbit43          0.000000  3.861310e-06
orbit44          0.000000 -4.145281e-04
orbit45          0.000000  5.489836e-06
orbit46          0.000000 -1.355981e-05
orbit47          0.000000 -1.798657e-05
orbit48          0.000000 -6.559424e-06
orbit49          0.000000  3.730201e-05
orbit50          0.000000 -1.355533e-03
orbit51          0.000000  2.485022e-06
orbit52          0.000000 -6.323731e-06
orbit53          0.000000 -7.823798e-05
orbit54          0.000000 -4.096707e-05
orbit55          0.000000 -4.367855e-04
orbit56          0.000000  1.675297e-04
orbit57          0.000000 -1.036511e-04
orbit58          0.000000 -1.826022e-03
orbit59          0.000000  5.551043e-05
orbit60          0.000000  2.611939e-04
orbit61          0.000000  3.280274e-03
orbit62          0.000000 -1.613016e-03
orbit63          0.000000  2.829623e-04
orbit64          0.000000  9.659767e-04
orbit65          0.000000 -6.996491e-06
orbit66          0.000000  1.312003e-05
orbit67          0.000000  2.447352e-03
orbit68          0.000000  2.556260e-04
orbit69          0.000000 -1.069666e-02
orbit70          0.000000  4.607532e-03
orbit71          0.000000 -8.983411e-03
orbit72          0.000000 -5.861529e-03
AP               0.000000 -1.832801e-01
bet              0.000000  1.781677e-05
ecc              0.000000  2.300075e-01
eccrad           0.000000  1.341660e+00
close            0.000000  2.835484e+00
constraint       0.000000 -7.572338e-01
coreness         0.000000 -6.693535e-02
knn              0.000000 -3.684394e-03
hubscore         0.000000  0.000000e+00
pagerank         0.000000  0.000000e+00
trans            0.000000  2.762358e-01
evcent           0.000000  8.707718e-01
first            0.000000 -5.037408e-03
upto_second      0.000000  0.000000e+00
upto_third       0.000000  0.000000e+00
upto_fourth      0.000000 -3.700913e-04
upto_fifth       0.000000  2.845971e-03
upto_sixth       0.000000  2.317657e-03
second           0.000000  0.000000e+00
third            0.000000 -5.106608e-06
fourth           0.000000 -2.933725e-06
fifth            0.000000  7.171637e-04
sixth            0.000000 -2.813999e-03
ratio1           0.000000 -5.770371e-04
ratio2           0.000000 -7.302169e-03
ratio3           0.000000  7.888689e-02
ratio4           0.000000 -1.605010e+00
ratio5           0.000000  1.009017e+01
ratio6           0.000000 -5.148143e-02
selfinter        0.000000  1.055578e-01
walktrap_vertex  0.000000 -1.511504e-01
bigcom1          0.000000 -1.216735e+00
bigcom2          0.000000 -2.779114e-01
bigcom3          0.000000  8.280397e-01
bigcom4          0.000000  2.736563e-01
bigcom6          0.000000  3.835482e+00
bigcom8          0.000000 -1.436513e+00
bigcom9          0.000000 -8.402585e-03
bigcom11         0.000000  1.695206e+00
bigcom13         0.000000 -5.117465e-01
bigcom15         0.000000 -2.809902e-01
bigcom16         0.000000  0.000000e+00
bigcom21         0.000000 -1.298524e+00
bigcom22         0.000000  4.571359e-01
bigcom24         0.000000 -1.771187e-01
bigcom26         0.000000 -6.316790e-02
bigcom28         0.000000  1.136225e+00
bigcom30         0.000000  1.495023e+00
bigcom31         0.000000  0.000000e+00
bigcom32         0.000000 -1.264476e+00
bigcom33         0.000000  2.915018e+00
bigcom34         0.000000 -5.322087e-01
bigcom36         0.000000 -7.518415e-01
bigcom37         0.000000 -3.606161e-01
bigcom38         0.000000  6.317636e+00
bigcom39         0.000000 -9.046487e-01
bigcom40         0.000000 -3.601568e-01
bigcom43         0.000000 -5.078363e-01
bigcom44         0.000000  1.571794e+00
bigcom46         0.000000  2.949313e+00
bigcom47         0.000000 -1.083918e+00
bigcom49         0.000000 -4.081882e-01
bigcom50         0.000000 -4.479296e-01
bigcom51         0.000000 -6.771572e-01
bigcom52         0.000000  3.425373e+00
bigcom54         0.000000  0.000000e+00
bigcom56         0.000000 -8.522687e-01
bigcom62         0.000000 -5.121243e-01
bigcom66         0.000000 -8.579072e-02
bigcom68         0.000000 -3.674778e-01
bigcom69         0.000000 -9.452896e-01
bigcom71         0.000000  0.000000e+00
bigcom72         0.000000  0.000000e+00
bigcom73         0.000000 -1.293750e+00
bigcom74         0.000000 -9.340762e-01
bigcom75         0.000000  2.572554e+00
bigcom76         0.000000 -3.111814e-01
bigcom77         0.000000 -1.188605e+00
bigcom79         0.000000 -6.390418e-01
bigcom80         0.000000 -1.912807e+00
bigcom82         0.000000 -7.294925e-01
bigcom83         0.000000  0.000000e+00
bigcom84         0.000000 -1.148578e+00
bigcom85         0.000000 -3.123936e-01
bigcom87         0.000000 -9.351394e-01
bigcom89         0.000000 -9.660028e-02
bigcom91         0.000000 -1.315200e+00
bigcom92         0.000000  2.386912e+00
bigcom93         0.000000  0.000000e+00
bigcom96         0.000000 -7.841403e-01
bigcom97         0.000000 -9.143205e-01
bigcom98         0.000000 -1.204557e+00
bigcom99         0.000000  0.000000e+00
bigcom101        0.000000 -2.422469e-01
bigcom104        0.000000 -3.851200e-01
bigcom106        0.000000 -1.838239e+00
bigcom109        0.000000 -1.343715e-01
bigcom113        0.000000 -1.416518e+00
bigcom116        0.000000 -1.416987e+00
bigcom120        0.000000 -1.244599e+00
bigcom123        0.000000 -5.285049e-01
bigcom126        0.000000  0.000000e+00
bigcom127        0.000000 -6.691727e-01
bigcom137        0.000000 -1.066624e+00
bigcom139        0.000000 -1.630295e-01
bigcom140        0.000000 -1.255171e+00
bigcom143        0.000000 -1.066409e+00
bigcom145        0.000000 -4.257906e-01
bigcom146        0.000000 -8.646767e-01
bigcom147        0.000000 -2.171165e-01
bigcom149        0.000000 -3.076297e-01
bigcom153        0.000000 -7.794763e-01
bigcom154        0.000000  0.000000e+00
bigcom156        0.000000 -1.175214e+00
bigcom157        0.000000 -2.642199e+00
bigcom158        0.000000  0.000000e+00
bigcom160        0.000000 -6.576329e-01
bigcom161        0.000000 -4.906710e-01
bigcom162        0.000000 -5.187412e-01
bigcom164        0.000000 -3.146299e-01
bigcom166        0.000000 -9.580791e-01
bigcom167        0.000000 -1.288039e+00
bigcom171        0.000000 -9.389894e-01
bigcom173        0.000000 -6.662426e-01
bigcom175        0.000000 -2.603802e-01
bigcom176        0.000000 -1.021063e-01
bigcom177        0.000000 -1.819302e-01
bigcom178        0.000000 -8.728902e-01
bigcom180        0.000000 -3.601010e-01
bigcom181        0.000000  3.294528e+00
bigcom184        0.000000 -8.219786e-01
bigcom186        0.000000 -1.284720e+00
bigcom187        0.000000 -1.332491e+00
bigcom189        0.000000  0.000000e+00
bigcom194        0.000000 -5.124156e-01
bigcom195        0.000000 -1.489616e-01
bigcom196        0.000000 -1.237486e+00
bigcom204        0.000000  0.000000e+00
bigcom205        0.000000 -9.651022e-01
bigcom212        0.000000 -4.000071e-01
bigcom214        0.000000 -3.411420e-01
bigcom222        0.000000 -8.022552e-04
bigcom223        0.000000 -1.159755e+00
bigcom226        0.000000 -1.688181e-01
bigcom227        0.000000 -3.052179e-01
bigcom229        0.000000 -3.233053e-01
bigcom233        0.000000 -1.448565e+00
bigcom236        0.000000  0.000000e+00
bigcom237        0.000000 -4.920108e-01
bigcom246        0.000000 -1.405824e-01
bigcom248        0.000000 -1.027447e+00
bigcom249        0.000000 -5.833788e-01
bigcom250        0.000000 -2.667408e-01
bigcom254        0.000000  0.000000e+00
bigcom266        0.000000 -9.769673e-01
bigcom269        0.000000  0.000000e+00
bigcom272        0.000000  0.000000e+00
bigcom274        0.000000 -1.410095e-01
bigcom281        0.000000 -5.323194e-02
bigcom291        0.000000 -2.568933e-01
bigcom292        0.000000 -4.511562e-01
bigcom295        0.000000 -1.048439e+00
bigcom299        0.000000 -5.304471e-01
bigcom301        0.000000 -1.305178e-01
bigcom306        0.000000  0.000000e+00
bigcom309        0.000000 -1.344423e-01
bigcom314        0.000000 -5.764705e-01
bigcom321        0.000000 -8.238429e-01
bigcom341        0.000000 -6.412612e-01
bigcom350        0.000000 -1.019287e+00
bigcom353        0.000000  0.000000e+00
bigcom359        0.000000 -4.451612e-01
bigcom363        0.000000  0.000000e+00
bigcom365        0.000000 -1.345126e+00
bigcom385        0.000000  3.574988e+00
bigcom386        0.000000 -3.986185e-01
bigcom408        0.000000 -1.387099e-01
bigcom412        0.000000 -1.143988e+00
bigcom480        0.000000 -4.869279e-02
spin_vertex      0.000000  7.625478e-01
membership_s1    0.000000  1.725007e-01
membership_s3    0.000000 -3.024752e-01
membership_s4    0.000000 -5.455429e-01
membership_s5    0.000000  5.096312e-02
membership_s6    0.000000  1.937261e-01
membership_s7    0.000000  3.633522e-01
membership_s8    0.000000 -3.478870e-01
membership_s9    0.000000 -1.721980e+00
membership_s11   0.000000 -1.265380e+00
membership_s12   0.000000 -6.856681e-01
membership_s14   0.000000 -9.204359e-01
membership_s15   0.000000  7.594259e-01
membership_s16   0.000000  0.000000e+00
membership_s17   0.000000 -1.579061e-01
membership_s18   0.000000 -8.345370e-01
membership_s20   0.000000 -2.314919e-01
membership_s21   0.000000 -3.728029e+00
membership_s22   0.000000 -5.622751e-01
membership_s24   0.000000 -8.835867e-01
membership_s25   0.000000  2.290181e+00
membership_s26   0.000000  0.000000e+00
membership_s27   0.000000  2.494688e-02
membership_s28   0.000000 -2.531375e-01
membership_s30   0.000000  8.515062e-02
membership_s31   0.000000 -1.249902e+00
membership_s32   0.000000  1.201808e+00
membership_s33   0.000000 -1.485899e-01
membership_s36   0.000000 -9.697110e-01
membership_s37   0.000000 -5.356748e-01
V1               0.000000 -5.819996e-01
V2               0.000000 -1.635949e+00
pdi              0.000000 -1.883609e+03
adhesion         0.000000  1.790152e-04
cohesion         0.000000 -4.301440e-04
inner            0.000000  8.936355e-05
outer            0.000000 -2.411500e-04
ioratio          0.000000 -3.641695e+00
comsize          0.000000  1.215843e-03
[1] "Dataset: med_TnotC Model GBM, run: 3 of 10 2015-06-22 18:23:32"
Iter   TrainDeviance   ValidDeviance   StepSize   Improve
     1        0.1611            -nan     0.0100    0.0001
     2        0.1577            -nan     0.0100    0.0004
     3        0.1551            -nan     0.0100    0.0005
     4        0.1528            -nan     0.0100    0.0004
     5        0.1501            -nan     0.0100    0.0002
     6        0.1475            -nan     0.0100    0.0001
     7        0.1458            -nan     0.0100    0.0001
     8        0.1439            -nan     0.0100    0.0002
     9        0.1425            -nan     0.0100    0.0001
    10        0.1406            -nan     0.0100   -0.0000
    20        0.1270            -nan     0.0100    0.0003
    40        0.1113            -nan     0.0100    0.0000
    60        0.1004            -nan     0.0100    0.0000
    80        0.0921            -nan     0.0100    0.0000
   100        0.0853            -nan     0.0100    0.0000
   106        0.0832            -nan     0.0100   -0.0000

[1] "GBM variable coefficients"
                            var     rel.inf
ratio5                   ratio5 5.540211510
comsize                 comsize 4.795994723
V2                           V2 4.143022001
outer                     outer 3.792236447
bigcom30               bigcom30 3.571275198
adhesion               adhesion 2.887193931
cohesion               cohesion 2.608795653
bigcom46               bigcom46 2.336671159
membership_s32   membership_s32 2.200221303
orbit30                 orbit30 2.063812391
trans                     trans 2.048780318
bet                         bet 2.004110460
inner                     inner 1.926964982
graph23                 graph23 1.781145560
walktrap_vertex walktrap_vertex 1.777716084
spin_vertex         spin_vertex 1.752415425
third                     third 1.706885328
graph20                 graph20 1.683685806
graph5                   graph5 1.551144447
orbit18                 orbit18 1.375993450
V1                           V1 1.336636794
graph19                 graph19 1.304340432
graph11                 graph11 1.152259654
ratio4                   ratio4 1.114253459
ioratio                 ioratio 1.015913596
orbit42                 orbit42 0.992784758
orbit50                 orbit50 0.984637071
pagerank               pagerank 0.976347512
selfinter             selfinter 0.936896421
fourth                   fourth 0.894080718
bigcom11               bigcom11 0.893675744
orbit62                 orbit62 0.872079908
graph18                 graph18 0.840079185
graph4                   graph4 0.829353255
orbit37                 orbit37 0.791852585
orbit36                 orbit36 0.790991470
orbit20                 orbit20 0.773261006
orbit56                 orbit56 0.752748625
graph10                 graph10 0.740193282
orbit4                   orbit4 0.738998935
orbit47                 orbit47 0.729472183
orbit45                 orbit45 0.728966519
close                     close 0.715198522
sixth                     sixth 0.698768144
orbit24                 orbit24 0.686097010
graph0                   graph0 0.682081284
upto_fifth           upto_fifth 0.641131203
graph16                 graph16 0.641017872
bigcom28               bigcom28 0.636392753
graph6                   graph6 0.619436326
ratio1                   ratio1 0.618737207
orbit35                 orbit35 0.607694477
graph25                 graph25 0.584954015
upto_sixth           upto_sixth 0.580997183
orbit26                 orbit26 0.556942339
graph27                 graph27 0.549914608
orbit7                   orbit7 0.531923304
knn                         knn 0.530872730
orbit57                 orbit57 0.518353268
graph15                 graph15 0.504064402
graph24                 graph24 0.503717907
orbit27                 orbit27 0.494408834
constraint           constraint 0.464252603
orbit23                 orbit23 0.456433237
coreness               coreness 0.442617766
graph7                   graph7 0.441085984
ratio2                   ratio2 0.426359024
graph1                   graph1 0.411640923
orbit21                 orbit21 0.385608663
orbit29                 orbit29 0.384473025
orbit16                 orbit16 0.383779594
bigcom4                 bigcom4 0.374228241
orbit49                 orbit49 0.372813169
graph28                 graph28 0.359054132
orbit39                 orbit39 0.353330531
orbit11                 orbit11 0.353270268
graph3                   graph3 0.350616135
orbit66                 orbit66 0.348964793
orbit65                 orbit65 0.332185196
graph8                   graph8 0.324063091
orbit10                 orbit10 0.321998874
ecc                         ecc 0.321795452
orbit58                 orbit58 0.319149290
orbit17                 orbit17 0.317925942
ratio3                   ratio3 0.294996896
orbit28                 orbit28 0.289488268
graph17                 graph17 0.283606309
orbit5                   orbit5 0.275176463
orbit67                 orbit67 0.270101407
orbit64                 orbit64 0.269400425
orbit68                 orbit68 0.255833097
orbit59                 orbit59 0.252743906
bigcom181             bigcom181 0.247260515
orbit63                 orbit63 0.239023863
orbit9                   orbit9 0.234881417
orbit32                 orbit32 0.230239062
second                   second 0.230199621
orbit38                 orbit38 0.226787838
orbit31                 orbit31 0.224901468
orbit61                 orbit61 0.217882999
orbit15                 orbit15 0.203616919
orbit25                 orbit25 0.203398522
orbit51                 orbit51 0.199340253
graph9                   graph9 0.199257763
graph22                 graph22 0.195869805
graph12                 graph12 0.184708039
bigcom92               bigcom92 0.176653127
orbit48                 orbit48 0.172222165
ratio6                   ratio6 0.171028865
graph21                 graph21 0.151018586
graph2                   graph2 0.149799533
graph14                 graph14 0.141196052
orbit13                 orbit13 0.132093035
orbit19                 orbit19 0.130524473
orbit46                 orbit46 0.129374837
orbit33                 orbit33 0.123090182
orbit54                 orbit54 0.121283244
orbit53                 orbit53 0.120791881
orbit55                 orbit55 0.120627520
orbit12                 orbit12 0.118114376
graph13                 graph13 0.111492928
orbit52                 orbit52 0.088113298
membership_s1     membership_s1 0.069276126
AP                           AP 0.068925841
graph26                 graph26 0.060594505
fifth                     fifth 0.055930124
orbit69                 orbit69 0.054015604
bigcom3                 bigcom3 0.051028127
upto_fourth         upto_fourth 0.047819319
orbit70                 orbit70 0.043059108
orbit41                 orbit41 0.041950365
membership_s7     membership_s7 0.038110455
orbit71                 orbit71 0.036693469
bigcom91               bigcom91 0.022632808
bigcom26               bigcom26 0.022350942
graph29                 graph29 0.021336366
orbit2                   orbit2 0.021119018
bigcom22               bigcom22 0.021063161
orbit44                 orbit44 0.016861750
bigcom44               bigcom44 0.015512654
membership_s15   membership_s15 0.009802840
membership_s30   membership_s30 0.009329849
orbit0                   orbit0 0.000000000
orbit1                   orbit1 0.000000000
orbit3                   orbit3 0.000000000
orbit6                   orbit6 0.000000000
orbit8                   orbit8 0.000000000
orbit14                 orbit14 0.000000000
orbit22                 orbit22 0.000000000
orbit34                 orbit34 0.000000000
orbit40                 orbit40 0.000000000
orbit43                 orbit43 0.000000000
orbit60                 orbit60 0.000000000
orbit72                 orbit72 0.000000000
eccrad                   eccrad 0.000000000
hubscore               hubscore 0.000000000
evcent                   evcent 0.000000000
first                     first 0.000000000
upto_second         upto_second 0.000000000
upto_third           upto_third 0.000000000
bigcom1                 bigcom1 0.000000000
bigcom2                 bigcom2 0.000000000
bigcom6                 bigcom6 0.000000000
bigcom8                 bigcom8 0.000000000
bigcom9                 bigcom9 0.000000000
bigcom13               bigcom13 0.000000000
bigcom15               bigcom15 0.000000000
bigcom16               bigcom16 0.000000000
bigcom21               bigcom21 0.000000000
bigcom24               bigcom24 0.000000000
bigcom31               bigcom31 0.000000000
bigcom32               bigcom32 0.000000000
bigcom33               bigcom33 0.000000000
bigcom34               bigcom34 0.000000000
bigcom36               bigcom36 0.000000000
bigcom37               bigcom37 0.000000000
bigcom38               bigcom38 0.000000000
bigcom39               bigcom39 0.000000000
bigcom40               bigcom40 0.000000000
bigcom43               bigcom43 0.000000000
bigcom47               bigcom47 0.000000000
bigcom49               bigcom49 0.000000000
bigcom50               bigcom50 0.000000000
bigcom51               bigcom51 0.000000000
bigcom52               bigcom52 0.000000000
bigcom54               bigcom54 0.000000000
bigcom56               bigcom56 0.000000000
bigcom62               bigcom62 0.000000000
bigcom66               bigcom66 0.000000000
bigcom68               bigcom68 0.000000000
bigcom69               bigcom69 0.000000000
bigcom71               bigcom71 0.000000000
bigcom72               bigcom72 0.000000000
bigcom73               bigcom73 0.000000000
bigcom74               bigcom74 0.000000000
bigcom75               bigcom75 0.000000000
bigcom76               bigcom76 0.000000000
bigcom77               bigcom77 0.000000000
bigcom79               bigcom79 0.000000000
bigcom80               bigcom80 0.000000000
bigcom82               bigcom82 0.000000000
bigcom83               bigcom83 0.000000000
bigcom84               bigcom84 0.000000000
bigcom85               bigcom85 0.000000000
bigcom87               bigcom87 0.000000000
bigcom89               bigcom89 0.000000000
bigcom93               bigcom93 0.000000000
bigcom96               bigcom96 0.000000000
bigcom97               bigcom97 0.000000000
bigcom98               bigcom98 0.000000000
bigcom99               bigcom99 0.000000000
bigcom101             bigcom101 0.000000000
bigcom104             bigcom104 0.000000000
bigcom106             bigcom106 0.000000000
bigcom109             bigcom109 0.000000000
bigcom113             bigcom113 0.000000000
bigcom116             bigcom116 0.000000000
bigcom120             bigcom120 0.000000000
bigcom123             bigcom123 0.000000000
bigcom126             bigcom126 0.000000000
bigcom127             bigcom127 0.000000000
bigcom137             bigcom137 0.000000000
bigcom139             bigcom139 0.000000000
bigcom140             bigcom140 0.000000000
bigcom143             bigcom143 0.000000000
bigcom145             bigcom145 0.000000000
bigcom146             bigcom146 0.000000000
bigcom147             bigcom147 0.000000000
bigcom149             bigcom149 0.000000000
bigcom153             bigcom153 0.000000000
bigcom154             bigcom154 0.000000000
bigcom156             bigcom156 0.000000000
bigcom157             bigcom157 0.000000000
bigcom158             bigcom158 0.000000000
bigcom160             bigcom160 0.000000000
bigcom161             bigcom161 0.000000000
bigcom162             bigcom162 0.000000000
bigcom164             bigcom164 0.000000000
bigcom166             bigcom166 0.000000000
bigcom167             bigcom167 0.000000000
bigcom171             bigcom171 0.000000000
bigcom173             bigcom173 0.000000000
bigcom175             bigcom175 0.000000000
bigcom176             bigcom176 0.000000000
bigcom177             bigcom177 0.000000000
bigcom178             bigcom178 0.000000000
bigcom180             bigcom180 0.000000000
bigcom184             bigcom184 0.000000000
bigcom186             bigcom186 0.000000000
bigcom187             bigcom187 0.000000000
bigcom189             bigcom189 0.000000000
bigcom194             bigcom194 0.000000000
bigcom195             bigcom195 0.000000000
bigcom196             bigcom196 0.000000000
bigcom204             bigcom204 0.000000000
bigcom205             bigcom205 0.000000000
bigcom212             bigcom212 0.000000000
bigcom214             bigcom214 0.000000000
bigcom222             bigcom222 0.000000000
bigcom223             bigcom223 0.000000000
bigcom226             bigcom226 0.000000000
bigcom227             bigcom227 0.000000000
bigcom229             bigcom229 0.000000000
bigcom233             bigcom233 0.000000000
bigcom236             bigcom236 0.000000000
bigcom237             bigcom237 0.000000000
bigcom246             bigcom246 0.000000000
bigcom248             bigcom248 0.000000000
bigcom249             bigcom249 0.000000000
bigcom250             bigcom250 0.000000000
bigcom254             bigcom254 0.000000000
bigcom266             bigcom266 0.000000000
bigcom269             bigcom269 0.000000000
bigcom272             bigcom272 0.000000000
bigcom274             bigcom274 0.000000000
bigcom281             bigcom281 0.000000000
bigcom291             bigcom291 0.000000000
bigcom292             bigcom292 0.000000000
bigcom295             bigcom295 0.000000000
bigcom299             bigcom299 0.000000000
bigcom301             bigcom301 0.000000000
bigcom306             bigcom306 0.000000000
bigcom309             bigcom309 0.000000000
bigcom314             bigcom314 0.000000000
bigcom321             bigcom321 0.000000000
bigcom341             bigcom341 0.000000000
bigcom350             bigcom350 0.000000000
bigcom353             bigcom353 0.000000000
bigcom359             bigcom359 0.000000000
bigcom363             bigcom363 0.000000000
bigcom365             bigcom365 0.000000000
bigcom385             bigcom385 0.000000000
bigcom386             bigcom386 0.000000000
bigcom408             bigcom408 0.000000000
bigcom412             bigcom412 0.000000000
bigcom480             bigcom480 0.000000000
membership_s3     membership_s3 0.000000000
membership_s4     membership_s4 0.000000000
membership_s5     membership_s5 0.000000000
membership_s6     membership_s6 0.000000000
membership_s8     membership_s8 0.000000000
membership_s9     membership_s9 0.000000000
membership_s11   membership_s11 0.000000000
membership_s12   membership_s12 0.000000000
membership_s14   membership_s14 0.000000000
membership_s16   membership_s16 0.000000000
membership_s17   membership_s17 0.000000000
membership_s18   membership_s18 0.000000000
membership_s20   membership_s20 0.000000000
membership_s21   membership_s21 0.000000000
membership_s22   membership_s22 0.000000000
membership_s24   membership_s24 0.000000000
membership_s25   membership_s25 0.000000000
membership_s26   membership_s26 0.000000000
membership_s27   membership_s27 0.000000000
membership_s28   membership_s28 0.000000000
membership_s31   membership_s31 0.000000000
membership_s33   membership_s33 0.000000000
membership_s36   membership_s36 0.000000000
membership_s37   membership_s37 0.000000000
pdi                         pdi 0.000000000
[1] "Dataset: med_TnotC Model RF, run: 3 of 10 2015-06-22 18:24:23"
     |      Out-of-bag   |
Tree |      MSE  %Var(y) |
   1 |  0.03992   254.29 |
   2 |  0.03165   201.63 |
   3 |  0.02979   189.76 |
   4 |  0.02985   190.15 |
   5 |  0.02745   174.88 |
   6 |  0.02477   157.79 |
   7 |  0.02395   152.55 |
   8 |  0.02224   141.67 |
   9 |  0.02203   140.33 |
  10 |   0.0213   135.67 |
  11 |  0.02119   134.98 |
  12 |  0.02057   131.02 |
  13 |  0.02044   130.21 |
  14 |     0.02   127.39 |
  15 |  0.01989   126.70 |
  16 |  0.01966   125.22 |
  17 |  0.01941   123.66 |
  18 |  0.01923   122.52 |
  19 |  0.01914   121.95 |
  20 |  0.01901   121.12 |
  21 |  0.01884   120.01 |
  22 |  0.01877   119.56 |
  23 |  0.01861   118.58 |
  24 |  0.01848   117.72 |
  25 |  0.01844   117.49 |
  26 |  0.01835   116.91 |
  27 |  0.01823   116.11 |
  28 |  0.01808   115.18 |
  29 |  0.01808   115.15 |
  30 |  0.01805   115.02 |
  31 |  0.01803   114.83 |
  32 |  0.01794   114.26 |
  33 |  0.01784   113.65 |
  34 |  0.01783   113.57 |
  35 |  0.01781   113.49 |
  36 |  0.01782   113.52 |
  37 |  0.01775   113.07 |
  38 |  0.01769   112.67 |
  39 |  0.01763   112.34 |
  40 |  0.01764   112.36 |
  41 |   0.0176   112.14 |
  42 |  0.01758   111.98 |
  43 |   0.0175   111.47 |
  44 |  0.01751   111.55 |
  45 |  0.01745   111.19 |
  46 |  0.01744   111.10 |
  47 |  0.01741   110.90 |
  48 |   0.0174   110.86 |
  49 |  0.01735   110.54 |
  50 |  0.01732   110.35 |
  51 |   0.0173   110.20 |
  52 |  0.01725   109.89 |
  53 |  0.01721   109.61 |
  54 |  0.01722   109.71 |
  55 |  0.01721   109.64 |
  56 |  0.01723   109.74 |
  57 |  0.01725   109.90 |
  58 |  0.01726   109.96 |
  59 |  0.01723   109.78 |
  60 |   0.0172   109.59 |
  61 |  0.01719   109.51 |
  62 |  0.01721   109.62 |
  63 |  0.01725   109.87 |
  64 |  0.01726   109.98 |
  65 |  0.01726   109.94 |
  66 |  0.01728   110.07 |
  67 |  0.01727   110.01 |
  68 |  0.01722   109.71 |
  69 |  0.01722   109.71 |
  70 |  0.01719   109.53 |
  71 |  0.01721   109.61 |
  72 |  0.01719   109.54 |
  73 |  0.01719   109.54 |
  74 |  0.01719   109.50 |
  75 |  0.01716   109.32 |
  76 |  0.01716   109.32 |
  77 |  0.01716   109.30 |
  78 |  0.01712   109.09 |
  79 |  0.01713   109.11 |
  80 |  0.01711   109.00 |
  81 |  0.01708   108.83 |
  82 |  0.01708   108.81 |
  83 |  0.01708   108.78 |
  84 |  0.01706   108.71 |
  85 |  0.01702   108.43 |
  86 |  0.01706   108.68 |
  87 |  0.01705   108.61 |
  88 |  0.01704   108.55 |
  89 |  0.01705   108.59 |
  90 |  0.01703   108.50 |
  91 |  0.01702   108.41 |
  92 |  0.01702   108.42 |
  93 |  0.01701   108.35 |
  94 |  0.01699   108.26 |
  95 |  0.01698   108.20 |
  96 |  0.01699   108.22 |
  97 |  0.01698   108.16 |
  98 |  0.01696   108.07 |
  99 |  0.01696   108.06 |
 100 |  0.01696   108.05 |
[1] "Random Forest variable coefficients"
                      %IncMSE IncNodePurity
graph0           2.884986e-04  1.493042e-01
graph1           1.688669e-03  1.781650e-01
graph2           3.118912e-04  1.272243e-01
graph3           1.602675e-04  2.320104e-01
graph4           3.344752e-04  2.700743e-01
graph5           6.831806e-04  4.051829e-01
graph6           1.835601e-04  3.109383e-01
graph7           2.478050e-04  9.775697e-02
graph8           1.664268e-04  1.206269e-01
graph9           1.136229e-03  2.498633e-01
graph10          2.081800e-03  3.951985e-01
graph11          8.115352e-04  4.956124e-01
graph12          2.884735e-04  1.951620e-01
graph13          8.082800e-04  1.790355e-01
graph14          1.600181e-03  3.827782e-01
graph15          1.669139e-03  3.345750e-01
graph16          6.548100e-04  3.236440e-01
graph17          2.349515e-04  2.267394e-01
graph18          8.682443e-04  1.803982e-01
graph19          4.095053e-04  5.184251e-01
graph20          1.821554e-03  5.303327e-01
graph21          4.702055e-04  1.508435e-01
graph22          8.433768e-04  3.216745e-01
graph23          1.716440e-03  4.776220e-01
graph24          6.956024e-04  2.626901e-01
graph25          7.785250e-04  3.667561e-01
graph26          1.206477e-03  2.429146e-01
graph27          5.563796e-04  1.522816e-01
graph28          3.071752e-04  1.731014e-01
graph29          1.540094e-04  7.687838e-02
orbit0           1.351056e-04  1.360191e-01
orbit1           2.708702e-04  2.368157e-01
orbit2           4.303887e-04  2.611945e-01
orbit3           5.050904e-04  2.738715e-01
orbit4           5.214278e-04  2.798290e-01
orbit5           4.172327e-04  2.327316e-01
orbit6           6.419181e-04  1.732779e-01
orbit7           4.974050e-04  2.845087e-01
orbit8           1.855479e-03  3.812674e-01
orbit9           1.093584e-03  2.580634e-01
orbit10          3.499883e-04  1.540349e-01
orbit11          1.210789e-03  2.581525e-01
orbit12          1.295409e-03  3.719618e-01
orbit13          3.481682e-04  1.906014e-01
orbit14          1.200882e-04  1.368053e-01
orbit15          2.095112e-03  4.569544e-01
orbit16          2.587666e-03  3.511129e-01
orbit17          6.605236e-04  3.101570e-01
orbit18          4.232280e-03  7.555147e-01
orbit19          1.124044e-03  3.534690e-01
orbit20          6.019539e-04  2.326581e-01
orbit21          5.920604e-04  4.536890e-01
orbit22          1.176492e-03  3.975052e-01
orbit23          3.990821e-04  2.669277e-01
orbit24          1.791192e-03  3.861497e-01
orbit25          1.221380e-03  1.382373e-01
orbit26          1.161440e-03  2.151987e-01
orbit27          9.940375e-04  3.652872e-01
orbit28          2.913290e-04  2.886364e-01
orbit29          5.110143e-04  2.765175e-01
orbit30          5.395829e-04  4.563589e-01
orbit31          2.561848e-04  4.255829e-01
orbit32          1.200410e-03  2.754728e-01
orbit33          8.831287e-04  3.587311e-01
orbit34          1.506460e-03  2.624593e-01
orbit35          1.949858e-03  1.747470e-01
orbit36          5.652972e-04  4.700037e-01
orbit37          8.211629e-04  3.660664e-01
orbit38          5.140995e-04  3.800335e-01
orbit39          1.374941e-03  4.025826e-01
orbit40          8.051988e-04  2.413454e-01
orbit41          3.357125e-04  2.045226e-01
orbit42          1.100070e-03  3.306667e-01
orbit43          2.409803e-04  1.637841e-01
orbit44          4.288162e-04  1.333977e-01
orbit45          2.091624e-03  4.804503e-01
orbit46          3.950001e-04  2.746084e-01
orbit47          5.779665e-04  3.330799e-01
orbit48          7.047065e-04  1.690896e-01
orbit49          1.869225e-03  4.355773e-01
orbit50          1.371171e-03  4.513094e-01
orbit51          3.729468e-04  3.111659e-01
orbit52          1.180216e-03  2.457703e-01
orbit53          5.718483e-04  1.147109e-01
orbit54          1.842256e-03  5.047169e-01
orbit55          3.138615e-04  2.681185e-01
orbit56          2.188576e-03  6.592080e-01
orbit57          2.600928e-04  1.706037e-01
orbit58          1.752566e-04  2.504989e-01
orbit59          5.641464e-04  3.576756e-01
orbit60          9.361038e-04  1.343492e-01
orbit61          9.930363e-04  2.644255e-01
orbit62          9.800564e-04  4.330510e-01
orbit63          2.022860e-03  3.881350e-01
orbit64          7.739618e-04  2.692459e-01
orbit65          2.734353e-03  2.640931e-01
orbit66          1.227621e-03  2.661699e-01
orbit67          5.091930e-04  1.769787e-01
orbit68          8.171431e-04  4.652121e-02
orbit69          2.438197e-04  1.569197e-01
orbit70          6.240549e-04  3.248462e-01
orbit71          3.030667e-04  1.473226e-01
orbit72          4.202850e-05  3.554922e-02
AP              -9.783672e-06  7.641235e-02
bet              5.246168e-04  4.864273e-01
ecc              1.298153e-04  1.364274e-01
eccrad           1.220043e-04  7.964989e-02
close            7.298228e-04  2.666491e-01
constraint       1.521079e-03  5.379570e-01
coreness         6.108332e-04  3.335599e-01
knn              1.391214e-03  6.298153e-01
hubscore         1.515016e-03  2.728954e-01
pagerank         7.394111e-04  6.052500e-01
trans            5.709093e-04  3.488119e-01
evcent           7.253583e-04  1.478247e-01
first            1.259369e-04  1.799829e-01
upto_second      1.091246e-03  2.224960e-01
upto_third       9.950875e-04  2.635161e-01
upto_fourth      6.066261e-04  1.503174e-01
upto_fifth       1.608659e-03  3.652227e-01
upto_sixth       9.228249e-04  6.156087e-01
second           6.124698e-04  2.639587e-01
third            4.326564e-03  8.028962e-01
fourth           4.114793e-04  3.661057e-01
fifth            3.183100e-04  2.817442e-01
sixth            2.382596e-03  5.854745e-01
ratio1           8.484464e-04  4.547534e-01
ratio2           1.381100e-03  3.459651e-01
ratio3           4.157214e-04  2.427099e-01
ratio4           3.927055e-03  7.731956e-01
ratio5           1.952341e-03  2.319668e+00
ratio6           1.970890e-03  5.345190e-01
selfinter        1.323769e-04  1.714004e-01
walktrap_vertex  4.244436e-04  8.013129e-01
bigcom1          0.000000e+00  1.873501e-18
bigcom2          0.000000e+00  0.000000e+00
bigcom3          1.789411e-04  2.068535e-01
bigcom4         -4.207636e-06  3.427963e-02
bigcom6          1.033592e-05  3.614493e-01
bigcom8          0.000000e+00  1.387779e-18
bigcom9          0.000000e+00  0.000000e+00
bigcom11         7.363423e-05  4.249136e-01
bigcom13         0.000000e+00  0.000000e+00
bigcom15         0.000000e+00  0.000000e+00
bigcom16         0.000000e+00  0.000000e+00
bigcom21         0.000000e+00  0.000000e+00
bigcom22         1.329628e-04  1.266499e-01
bigcom24         0.000000e+00  0.000000e+00
bigcom26         1.014280e-05  4.144374e-02
bigcom28         7.247992e-04  4.562009e-01
bigcom30         6.849702e-04  1.101603e+00
bigcom31         0.000000e+00  0.000000e+00
bigcom32         0.000000e+00  0.000000e+00
bigcom33         0.000000e+00  7.871158e-01
bigcom34         0.000000e+00  0.000000e+00
bigcom36         0.000000e+00  0.000000e+00
bigcom37         0.000000e+00  0.000000e+00
bigcom38        -3.714568e-05  6.791322e-01
bigcom39         0.000000e+00  0.000000e+00
bigcom40         1.196888e-05  1.428571e-02
bigcom43         0.000000e+00  0.000000e+00
bigcom44         1.055482e-04  6.241940e-02
bigcom46        -4.159590e-05  6.686705e-01
bigcom47         0.000000e+00  0.000000e+00
bigcom49         0.000000e+00  0.000000e+00
bigcom50         0.000000e+00  0.000000e+00
bigcom51         0.000000e+00  0.000000e+00
bigcom52        -2.509904e-05  5.238473e-01
bigcom54         0.000000e+00  0.000000e+00
bigcom56         0.000000e+00  0.000000e+00
bigcom62         0.000000e+00  0.000000e+00
bigcom66         0.000000e+00  0.000000e+00
bigcom68         0.000000e+00  0.000000e+00
bigcom69         0.000000e+00  0.000000e+00
bigcom71         0.000000e+00  0.000000e+00
bigcom72         0.000000e+00  0.000000e+00
bigcom73         0.000000e+00  0.000000e+00
bigcom74         0.000000e+00  0.000000e+00
bigcom75        -5.913661e-06  1.961382e-01
bigcom76         0.000000e+00  0.000000e+00
bigcom77         0.000000e+00  0.000000e+00
bigcom79         0.000000e+00  0.000000e+00
bigcom80         0.000000e+00  0.000000e+00
bigcom82         0.000000e+00  0.000000e+00
bigcom83         0.000000e+00  0.000000e+00
bigcom84         0.000000e+00  0.000000e+00
bigcom85         0.000000e+00  0.000000e+00
bigcom87         0.000000e+00  0.000000e+00
bigcom89         0.000000e+00  0.000000e+00
bigcom91         1.967277e-05  5.199981e-01
bigcom92        -6.396310e-05  9.497170e-02
bigcom93         0.000000e+00  0.000000e+00
bigcom96         0.000000e+00  0.000000e+00
bigcom97         0.000000e+00  0.000000e+00
bigcom98         0.000000e+00  0.000000e+00
bigcom99         0.000000e+00  0.000000e+00
bigcom101        0.000000e+00  0.000000e+00
bigcom104        0.000000e+00  0.000000e+00
bigcom106        0.000000e+00  0.000000e+00
bigcom109        0.000000e+00  0.000000e+00
bigcom113        0.000000e+00  0.000000e+00
bigcom116        0.000000e+00  0.000000e+00
bigcom120        0.000000e+00  0.000000e+00
bigcom123        0.000000e+00  0.000000e+00
bigcom126        0.000000e+00  0.000000e+00
bigcom127        0.000000e+00  0.000000e+00
bigcom137        0.000000e+00  0.000000e+00
bigcom139        0.000000e+00  0.000000e+00
bigcom140        0.000000e+00  0.000000e+00
bigcom143        0.000000e+00  0.000000e+00
bigcom145        0.000000e+00  0.000000e+00
bigcom146        0.000000e+00  0.000000e+00
bigcom147        0.000000e+00  0.000000e+00
bigcom149        0.000000e+00  0.000000e+00
bigcom153        0.000000e+00  0.000000e+00
bigcom154        0.000000e+00  0.000000e+00
bigcom156        0.000000e+00  0.000000e+00
bigcom157        0.000000e+00  0.000000e+00
bigcom158        0.000000e+00  0.000000e+00
bigcom160        0.000000e+00  0.000000e+00
bigcom161        0.000000e+00  0.000000e+00
bigcom162        0.000000e+00  0.000000e+00
bigcom164        0.000000e+00  0.000000e+00
bigcom166        0.000000e+00  0.000000e+00
bigcom167        0.000000e+00  0.000000e+00
bigcom171        0.000000e+00  0.000000e+00
bigcom173        0.000000e+00  0.000000e+00
bigcom175        0.000000e+00  0.000000e+00
bigcom176        0.000000e+00  0.000000e+00
bigcom177        0.000000e+00  0.000000e+00
bigcom178        0.000000e+00  0.000000e+00
bigcom180        0.000000e+00  0.000000e+00
bigcom181       -4.902306e-05  2.094213e-01
bigcom184        0.000000e+00  0.000000e+00
bigcom186        0.000000e+00  0.000000e+00
bigcom187        0.000000e+00  0.000000e+00
bigcom189        0.000000e+00  0.000000e+00
bigcom194        0.000000e+00  0.000000e+00
bigcom195        0.000000e+00  0.000000e+00
bigcom196        0.000000e+00  0.000000e+00
bigcom204        0.000000e+00  0.000000e+00
bigcom205        0.000000e+00  0.000000e+00
bigcom212        0.000000e+00  0.000000e+00
bigcom214        0.000000e+00  0.000000e+00
bigcom222        0.000000e+00  0.000000e+00
bigcom223        0.000000e+00  0.000000e+00
bigcom226        0.000000e+00  0.000000e+00
bigcom227        0.000000e+00  0.000000e+00
bigcom229        0.000000e+00  0.000000e+00
bigcom233        0.000000e+00  0.000000e+00
bigcom236        0.000000e+00  0.000000e+00
bigcom237        0.000000e+00  0.000000e+00
bigcom246        0.000000e+00  0.000000e+00
bigcom248        0.000000e+00  0.000000e+00
bigcom249        0.000000e+00  0.000000e+00
bigcom250        0.000000e+00  0.000000e+00
bigcom254        0.000000e+00  0.000000e+00
bigcom266        0.000000e+00  0.000000e+00
bigcom269        0.000000e+00  0.000000e+00
bigcom272        0.000000e+00  0.000000e+00
bigcom274        0.000000e+00  0.000000e+00
bigcom281        0.000000e+00  0.000000e+00
bigcom291        0.000000e+00  0.000000e+00
bigcom292        0.000000e+00  0.000000e+00
bigcom295        0.000000e+00  0.000000e+00
bigcom299        0.000000e+00  0.000000e+00
bigcom301        0.000000e+00  0.000000e+00
bigcom306        0.000000e+00  0.000000e+00
bigcom309        0.000000e+00  0.000000e+00
bigcom314        0.000000e+00  0.000000e+00
bigcom321        0.000000e+00  0.000000e+00
bigcom341        0.000000e+00  0.000000e+00
bigcom350        0.000000e+00  0.000000e+00
bigcom353        0.000000e+00  0.000000e+00
bigcom359        0.000000e+00  0.000000e+00
bigcom363        0.000000e+00  0.000000e+00
bigcom365        0.000000e+00  0.000000e+00
bigcom385        2.217560e-05  7.179627e-01
bigcom386        0.000000e+00  0.000000e+00
bigcom408        0.000000e+00  0.000000e+00
bigcom412        0.000000e+00  0.000000e+00
bigcom480        0.000000e+00  0.000000e+00
spin_vertex      2.718233e-04  6.831432e-01
membership_s1    1.710764e-04  1.188798e-01
membership_s3    0.000000e+00  0.000000e+00
membership_s4    0.000000e+00  3.018419e-18
membership_s5    5.533845e-05  1.036198e-01
membership_s6    1.161025e-04  6.285527e-02
membership_s7    9.908172e-05  1.691812e-01
membership_s8    0.000000e+00  0.000000e+00
membership_s9    0.000000e+00  0.000000e+00
membership_s11   0.000000e+00  0.000000e+00
membership_s12   0.000000e+00  0.000000e+00
membership_s14   0.000000e+00  0.000000e+00
membership_s15   4.707676e-05  1.328569e-01
membership_s16   0.000000e+00  0.000000e+00
membership_s17   0.000000e+00  0.000000e+00
membership_s18   0.000000e+00  5.551115e-19
membership_s20   0.000000e+00  0.000000e+00
membership_s21   0.000000e+00  0.000000e+00
membership_s22   0.000000e+00  0.000000e+00
membership_s24   0.000000e+00  0.000000e+00
membership_s25   5.945303e-06  5.233254e-02
membership_s26   0.000000e+00  0.000000e+00
membership_s27  -1.546298e-05  2.128810e-02
membership_s28   0.000000e+00  0.000000e+00
membership_s30   1.825485e-05  8.626533e-03
membership_s31   0.000000e+00  0.000000e+00
membership_s32   6.830019e-04  4.414840e-01
membership_s33   0.000000e+00  0.000000e+00
membership_s36   0.000000e+00  2.840610e-19
membership_s37   0.000000e+00  0.000000e+00
V1               1.287109e-03  8.734630e-01
V2               1.349849e-03  1.510620e+00
pdi             -2.019737e-05  1.013972e-01
adhesion         2.617234e-02  1.328117e+00
cohesion         2.916834e-02  1.411333e+00
inner            1.248433e-02  1.818017e+00
outer            4.856142e-03  2.123764e+00
ioratio          8.195862e-03  1.006219e+00
comsize          8.861184e-03  2.284100e+00
[1] "Dataset: med_TnotC Model GLM, run: 3 of 10 2015-06-22 18:26:30"
[1] "glmnet variable coefficients"
                     [,1]          [,2]
(Intercept)     -4.122109 -4.527727e+00
graph0           0.000000 -3.360120e-03
graph1           0.000000  0.000000e+00
graph2           0.000000  1.315723e-02
graph3           0.000000  4.007701e-07
graph4           0.000000  1.926208e-08
graph5           0.000000 -4.170032e-05
graph6           0.000000 -7.336586e-06
graph7           0.000000  9.390067e-05
graph8           0.000000 -1.227334e-02
graph9           0.000000 -1.887400e-08
graph10          0.000000  4.243097e-10
graph11          0.000000  2.682645e-11
graph12          0.000000  0.000000e+00
graph13          0.000000 -4.503643e-07
graph14          0.000000  2.765186e-08
graph15          0.000000  5.032808e-05
graph16          0.000000  0.000000e+00
graph17          0.000000 -4.377481e-07
graph18          0.000000  2.670680e-06
graph19          0.000000 -3.308131e-07
graph20          0.000000  2.121202e-05
graph21          0.000000  0.000000e+00
graph22          0.000000 -3.614456e-05
graph23          0.000000  0.000000e+00
graph24          0.000000  7.739567e-05
graph25          0.000000  0.000000e+00
graph26          0.000000  0.000000e+00
graph27          0.000000  2.093646e-04
graph28          0.000000  0.000000e+00
graph29          0.000000 -1.510273e-02
orbit0           0.000000 -5.177357e-03
orbit1           0.000000  0.000000e+00
orbit2           0.000000  0.000000e+00
orbit3           0.000000  1.258012e-02
orbit4           0.000000  7.898038e-12
orbit5           0.000000  5.806283e-06
orbit6           0.000000  1.045327e-08
orbit7           0.000000  0.000000e+00
orbit8           0.000000 -5.392012e-05
orbit9           0.000000 -1.651216e-06
orbit10          0.000000 -2.262909e-05
orbit11          0.000000  6.659129e-04
orbit12          0.000000  1.427961e-04
orbit13          0.000000  0.000000e+00
orbit14          0.000000 -1.219214e-02
orbit15          0.000000 -1.173493e-07
orbit16          0.000000  5.195720e-08
orbit17          0.000000 -2.283056e-07
orbit18          0.000000  3.785237e-08
orbit19          0.000000  7.738398e-09
orbit20          0.000000 -1.871218e-08
orbit21          0.000000 -1.404211e-08
orbit22          0.000000  3.217122e-11
orbit23          0.000000  1.216919e-05
orbit24          0.000000 -8.576295e-07
orbit25          0.000000  1.184560e-07
orbit26          0.000000  1.963989e-06
orbit27          0.000000  0.000000e+00
orbit28          0.000000 -2.024963e-06
orbit29          0.000000 -2.243628e-06
orbit30          0.000000 -4.897541e-07
orbit31          0.000000 -1.760939e-11
orbit32          0.000000  1.867462e-07
orbit33          0.000000 -3.591409e-04
orbit34          0.000000  4.851142e-05
orbit35          0.000000  3.389793e-06
orbit36          0.000000 -2.906084e-06
orbit37          0.000000 -6.125666e-08
orbit38          0.000000  1.643387e-05
orbit39          0.000000 -1.943640e-06
orbit40          0.000000 -3.199982e-08
orbit41          0.000000 -7.217892e-05
orbit42          0.000000  6.019670e-04
orbit43          0.000000  1.925951e-06
orbit44          0.000000 -4.276975e-04
orbit45          0.000000  1.524615e-06
orbit46          0.000000 -1.848922e-05
orbit47          0.000000  0.000000e+00
orbit48          0.000000 -2.320510e-05
orbit49          0.000000  3.573094e-05
orbit50          0.000000 -1.049586e-03
orbit51          0.000000  2.249106e-06
orbit52          0.000000  1.927635e-06
orbit53          0.000000 -1.104174e-04
orbit54          0.000000 -3.027474e-05
orbit55          0.000000 -1.002038e-03
orbit56          0.000000  1.425552e-04
orbit57          0.000000 -5.443859e-05
orbit58          0.000000 -1.015068e-03
orbit59          0.000000  9.495494e-05
orbit60          0.000000  2.556485e-04
orbit61          0.000000  5.483362e-03
orbit62          0.000000 -1.526217e-03
orbit63          0.000000  1.667597e-04
orbit64          0.000000  5.905312e-04
orbit65          0.000000 -3.052070e-04
orbit66          0.000000  5.724102e-04
orbit67          0.000000  8.335707e-04
orbit68          0.000000  7.492240e-04
orbit69          0.000000 -1.485087e-02
orbit70          0.000000  1.373195e-03
orbit71          0.000000 -3.570498e-03
orbit72          0.000000 -1.502638e-02
AP               0.000000  5.931732e-02
bet              0.000000  1.224969e-05
ecc              0.000000  3.524015e-01
eccrad           0.000000  2.043047e+00
close            0.000000  1.036987e+01
constraint       0.000000 -1.100996e+00
coreness         0.000000 -5.623106e-02
knn              0.000000 -3.813370e-03
hubscore         0.000000  1.136416e-01
pagerank         0.000000  0.000000e+00
trans            0.000000  4.157812e-01
evcent           0.000000  1.924793e+00
first            0.000000 -2.759521e-03
upto_second      0.000000  0.000000e+00
upto_third       0.000000  0.000000e+00
upto_fourth      0.000000 -3.241866e-04
upto_fifth       0.000000  0.000000e+00
upto_sixth       0.000000  0.000000e+00
second           0.000000  0.000000e+00
third            0.000000  9.725864e-07
fourth           0.000000 -6.377012e-05
fifth            0.000000  5.247200e-04
sixth            0.000000  0.000000e+00
ratio1           0.000000 -1.450332e-03
ratio2           0.000000  3.129382e-04
ratio3           0.000000  1.862968e-01
ratio4           0.000000 -6.300833e+00
ratio5           0.000000  5.366813e+00
ratio6           0.000000 -4.138781e-02
selfinter        0.000000  2.721297e-01
walktrap_vertex  0.000000  1.787794e-02
bigcom1          0.000000 -1.534964e+00
bigcom2          0.000000 -1.845923e-03
bigcom3          0.000000  6.523473e-02
bigcom4          0.000000 -1.436429e-02
bigcom6          0.000000  2.859721e+00
bigcom8          0.000000 -1.633415e+00
bigcom9          0.000000 -9.020136e-02
bigcom11         0.000000  1.407771e+00
bigcom13         0.000000 -6.658424e-01
bigcom15         0.000000 -3.124391e-01
bigcom16         0.000000 -5.096046e-01
bigcom21         0.000000 -1.577778e+00
bigcom22         0.000000  2.417208e-01
bigcom24         0.000000 -2.887654e-01
bigcom26         0.000000 -4.450938e-02
bigcom28         0.000000  8.286586e-01
bigcom30         0.000000  1.413291e+00
bigcom31         0.000000 -1.150610e-01
bigcom32         0.000000 -1.463628e+00
bigcom33         0.000000  5.529026e+00
bigcom34         0.000000 -5.402663e-01
bigcom36         0.000000 -5.473235e-01
bigcom37         0.000000 -5.466818e-01
bigcom38         0.000000  5.852400e+00
bigcom39         0.000000 -1.009790e+00
bigcom40         0.000000 -6.549004e-01
bigcom43         0.000000 -1.017129e+00
bigcom44         0.000000  1.530527e+00
bigcom46         0.000000  2.154223e+00
bigcom47         0.000000 -1.502164e+00
bigcom49         0.000000 -4.581794e-01
bigcom50         0.000000 -8.562716e-01
bigcom51         0.000000 -9.783894e-01
bigcom52         0.000000  1.867077e+00
bigcom54         0.000000  0.000000e+00
bigcom56         0.000000 -1.441823e+00
bigcom62         0.000000 -7.185033e-01
bigcom66         0.000000  0.000000e+00
bigcom68         0.000000 -5.208530e-01
bigcom69         0.000000 -1.268737e+00
bigcom71         0.000000  0.000000e+00
bigcom72         0.000000  0.000000e+00
bigcom73         0.000000 -1.528979e+00
bigcom74         0.000000 -1.203521e+00
bigcom75         0.000000  3.274477e+00
bigcom76         0.000000 -6.827516e-01
bigcom77         0.000000 -1.183659e+00
bigcom79         0.000000 -1.118942e+00
bigcom80         0.000000 -1.988776e+00
bigcom82         0.000000 -9.011787e-01
bigcom83         0.000000  0.000000e+00
bigcom84         0.000000 -1.329395e+00
bigcom85         0.000000 -4.383584e-01
bigcom87         0.000000 -1.200127e+00
bigcom89         0.000000 -2.431770e-01
bigcom91         0.000000  1.251288e+00
bigcom92         0.000000  2.318143e+00
bigcom93         0.000000  0.000000e+00
bigcom96         0.000000 -8.831211e-01
bigcom97         0.000000 -1.177070e+00
bigcom98         0.000000  0.000000e+00
bigcom99         0.000000  0.000000e+00
bigcom101        0.000000 -2.827119e-01
bigcom104        0.000000 -6.218884e-01
bigcom106        0.000000 -1.808902e+00
bigcom109        0.000000 -3.170577e-01
bigcom113        0.000000  0.000000e+00
bigcom116        0.000000 -1.787968e+00
bigcom120        0.000000 -1.001396e+00
bigcom123        0.000000 -8.287482e-01
bigcom126        0.000000  0.000000e+00
bigcom127        0.000000 -9.566694e-01
bigcom137        0.000000 -1.379252e+00
bigcom139        0.000000 -8.319865e-01
bigcom140        0.000000 -1.411260e+00
bigcom143        0.000000  0.000000e+00
bigcom145        0.000000 -9.568604e-01
bigcom146        0.000000 -1.240165e+00
bigcom147        0.000000 -1.114199e-01
bigcom149        0.000000 -5.864131e-01
bigcom153        0.000000 -7.787748e-01
bigcom154        0.000000  0.000000e+00
bigcom156        0.000000 -4.004658e-01
bigcom157        0.000000 -2.663735e+00
bigcom158        0.000000  0.000000e+00
bigcom160        0.000000 -8.655221e-01
bigcom161        0.000000 -8.215538e-01
bigcom162        0.000000 -7.291834e-01
bigcom164        0.000000 -3.877496e-01
bigcom166        0.000000 -1.154507e+00
bigcom167        0.000000 -1.730820e+00
bigcom171        0.000000 -1.395107e+00
bigcom173        0.000000 -9.983926e-01
bigcom175        0.000000  0.000000e+00
bigcom176        0.000000 -2.347582e-01
bigcom177        0.000000 -3.095537e-01
bigcom178        0.000000 -1.196367e+00
bigcom180        0.000000 -5.536847e-01
bigcom181        0.000000  3.435646e+00
bigcom184        0.000000 -1.426803e+00
bigcom186        0.000000 -1.681257e+00
bigcom187        0.000000 -1.680047e+00
bigcom189        0.000000  0.000000e+00
bigcom194        0.000000 -9.821491e-01
bigcom195        0.000000 -2.655163e-01
bigcom196        0.000000 -1.561759e+00
bigcom204        0.000000  0.000000e+00
bigcom205        0.000000  0.000000e+00
bigcom212        0.000000 -6.065460e-01
bigcom214        0.000000 -5.194913e-01
bigcom222        0.000000 -1.062473e-01
bigcom223        0.000000 -9.770632e-01
bigcom226        0.000000 -3.113602e-01
bigcom227        0.000000 -6.975634e-01
bigcom229        0.000000 -3.103209e-01
bigcom233        0.000000 -1.589577e+00
bigcom236        0.000000 -1.721595e-02
bigcom237        0.000000 -5.013426e-01
bigcom246        0.000000 -4.752747e-01
bigcom248        0.000000 -1.164352e+00
bigcom249        0.000000 -8.399273e-01
bigcom250        0.000000 -4.138934e-01
bigcom254        0.000000 -4.548396e-01
bigcom266        0.000000 -1.115284e+00
bigcom269        0.000000  0.000000e+00
bigcom272        0.000000  0.000000e+00
bigcom274        0.000000 -1.488896e-01
bigcom281        0.000000 -1.838131e-02
bigcom291        0.000000 -3.307252e-01
bigcom292        0.000000  0.000000e+00
bigcom295        0.000000 -1.208707e+00
bigcom299        0.000000 -8.493954e-01
bigcom301        0.000000 -1.729173e-01
bigcom306        0.000000  0.000000e+00
bigcom309        0.000000  0.000000e+00
bigcom314        0.000000 -8.309602e-01
bigcom321        0.000000 -8.273599e-01
bigcom341        0.000000 -1.112428e+00
bigcom350        0.000000 -1.194987e+00
bigcom353        0.000000 -1.503538e-02
bigcom359        0.000000 -7.964386e-01
bigcom363        0.000000  0.000000e+00
bigcom365        0.000000 -1.645283e+00
bigcom385        0.000000  3.210175e+00
bigcom386        0.000000 -3.282031e-01
bigcom408        0.000000 -1.988209e-02
bigcom412        0.000000 -1.476313e+00
bigcom480        0.000000 -1.606606e-02
spin_vertex      0.000000  3.958126e-01
membership_s1    0.000000  1.548249e-01
membership_s3    0.000000 -2.440424e-01
membership_s4    0.000000 -4.790570e-01
membership_s5    0.000000  2.385145e-02
membership_s6    0.000000  2.351758e-01
membership_s7    0.000000  3.623546e-01
membership_s8    0.000000 -5.246818e-01
membership_s9    0.000000 -1.541554e+00
membership_s11   0.000000 -1.720092e+00
membership_s12   0.000000 -8.023455e-01
membership_s14   0.000000 -1.302478e+00
membership_s15   0.000000  5.786097e-01
membership_s16   0.000000  0.000000e+00
membership_s17   0.000000 -4.328196e-01
membership_s18   0.000000 -1.029309e+00
membership_s20   0.000000 -2.171922e-04
membership_s21   0.000000 -4.570815e+00
membership_s22   0.000000 -8.357123e-01
membership_s24   0.000000 -1.169203e+00
membership_s25   0.000000  2.632803e+00
membership_s26   0.000000  0.000000e+00
membership_s27   0.000000  2.850958e-01
membership_s28   0.000000 -1.301006e+00
membership_s30   0.000000  4.116518e-02
membership_s31   0.000000 -1.425418e+00
membership_s32   0.000000  1.010729e+00
membership_s33   0.000000  0.000000e+00
membership_s36   0.000000 -9.967119e-01
membership_s37   0.000000 -5.551119e-01
V1               0.000000 -4.068461e-02
V2               0.000000 -2.935786e+00
pdi              0.000000 -3.002890e+03
adhesion         0.000000  4.514249e-05
cohesion         0.000000 -4.037049e-04
inner            0.000000  1.033564e-04
outer            0.000000 -3.336774e-04
ioratio          0.000000 -2.715114e+00
comsize          0.000000  1.541758e-03
[1] "Dataset: med_TnotC Model GBM, run: 4 of 10 2015-06-22 18:27:43"
Iter   TrainDeviance   ValidDeviance   StepSize   Improve
     1        0.1574            -nan     0.0100    0.0003
     2        0.1540            -nan     0.0100    0.0004
     3        0.1518            -nan     0.0100    0.0002
     4        0.1493            -nan     0.0100    0.0002
     5        0.1469            -nan     0.0100    0.0004
     6        0.1448            -nan     0.0100    0.0003
     7        0.1427            -nan     0.0100   -0.0000
     8        0.1407            -nan     0.0100    0.0002
     9        0.1390            -nan     0.0100    0.0003
    10        0.1373            -nan     0.0100    0.0000
    20        0.1242            -nan     0.0100    0.0001
    40        0.1077            -nan     0.0100    0.0000
    60        0.0968            -nan     0.0100    0.0000
    80        0.0888            -nan     0.0100    0.0000
   100        0.0818            -nan     0.0100    0.0000
   106        0.0800            -nan     0.0100    0.0000

[1] "GBM variable coefficients"
                            var     rel.inf
ratio5                   ratio5 5.137811332
comsize                 comsize 4.487910107
outer                     outer 4.169453813
bigcom46               bigcom46 3.552202966
bigcom30               bigcom30 3.395481968
V2                           V2 3.281743652
inner                     inner 2.947385714
membership_s32   membership_s32 2.544370388
cohesion               cohesion 2.500518352
orbit18                 orbit18 2.383373334
bet                         bet 2.053140346
orbit30                 orbit30 1.831687499
third                     third 1.766126439
walktrap_vertex walktrap_vertex 1.700116425
trans                     trans 1.615168178
adhesion               adhesion 1.538131477
knn                         knn 1.500292731
graph5                   graph5 1.468583967
pagerank               pagerank 1.455590061
orbit63                 orbit63 1.288351760
spin_vertex         spin_vertex 1.230401314
ratio4                   ratio4 1.212210303
graph1                   graph1 1.203147946
fourth                   fourth 1.120450553
ioratio                 ioratio 1.114467091
graph20                 graph20 1.099552661
V1                           V1 1.027954381
orbit50                 orbit50 1.016021291
graph11                 graph11 1.012104797
bigcom11               bigcom11 0.994015201
orbit38                 orbit38 0.989610652
graph23                 graph23 0.955769583
orbit24                 orbit24 0.953374380
orbit56                 orbit56 0.824255921
orbit37                 orbit37 0.781735541
orbit65                 orbit65 0.772723877
orbit45                 orbit45 0.761082560
orbit40                 orbit40 0.757011491
orbit39                 orbit39 0.745239281
graph19                 graph19 0.727585856
orbit49                 orbit49 0.722042504
graph17                 graph17 0.696634086
orbit33                 orbit33 0.670704833
graph16                 graph16 0.639191796
orbit36                 orbit36 0.608819583
bigcom28               bigcom28 0.585650936
constraint           constraint 0.572398827
graph6                   graph6 0.569627342
graph25                 graph25 0.569129492
graph10                 graph10 0.562215633
orbit31                 orbit31 0.562078268
upto_fifth           upto_fifth 0.554232596
sixth                     sixth 0.545658405
orbit26                 orbit26 0.540725238
graph28                 graph28 0.524226327
orbit42                 orbit42 0.506609450
orbit61                 orbit61 0.504898121
graph2                   graph2 0.498311664
orbit44                 orbit44 0.497146543
orbit35                 orbit35 0.497131307
orbit47                 orbit47 0.467184636
ratio1                   ratio1 0.467147506
orbit9                   orbit9 0.466568702
orbit23                 orbit23 0.454926656
graph22                 graph22 0.454021535
graph27                 graph27 0.447006066
bigcom3                 bigcom3 0.441917170
selfinter             selfinter 0.428597492
orbit62                 orbit62 0.422621334
graph12                 graph12 0.417765490
orbit53                 orbit53 0.404787364
orbit2                   orbit2 0.399864125
graph7                   graph7 0.396231382
graph8                   graph8 0.395499312
orbit64                 orbit64 0.390604608
graph14                 graph14 0.386397922
graph15                 graph15 0.384561280
orbit32                 orbit32 0.370252713
orbit21                 orbit21 0.358716897
orbit25                 orbit25 0.358185891
orbit66                 orbit66 0.352279613
graph24                 graph24 0.351595029
orbit68                 orbit68 0.345292054
orbit51                 orbit51 0.328449053
orbit29                 orbit29 0.327706984
graph13                 graph13 0.319745948
graph4                   graph4 0.311341869
graph18                 graph18 0.294139872
orbit48                 orbit48 0.275521798
bigcom181             bigcom181 0.273297104
orbit5                   orbit5 0.268193898
fifth                     fifth 0.265289204
ecc                         ecc 0.261178606
graph21                 graph21 0.260288173
orbit20                 orbit20 0.256752328
orbit10                 orbit10 0.237359899
orbit67                 orbit67 0.234986390
orbit15                 orbit15 0.233407318
orbit4                   orbit4 0.232880450
orbit7                   orbit7 0.215084419
graph26                 graph26 0.215015691
orbit16                 orbit16 0.205002772
upto_sixth           upto_sixth 0.204747525
orbit12                 orbit12 0.196397361
orbit27                 orbit27 0.188608209
orbit28                 orbit28 0.188222192
orbit17                 orbit17 0.187150591
graph3                   graph3 0.178879660
coreness               coreness 0.176978614
pdi                         pdi 0.176963021
close                     close 0.171800537
orbit59                 orbit59 0.171003316
bigcom22               bigcom22 0.169482218
upto_fourth         upto_fourth 0.155013176
orbit57                 orbit57 0.150099854
bigcom92               bigcom92 0.143312577
ratio3                   ratio3 0.141683067
orbit55                 orbit55 0.128231629
orbit19                 orbit19 0.108061959
orbit46                 orbit46 0.107637407
orbit69                 orbit69 0.102327036
orbit70                 orbit70 0.101844330
graph9                   graph9 0.101732589
orbit41                 orbit41 0.100334169
ratio2                   ratio2 0.087972169
upto_second         upto_second 0.082888659
graph0                   graph0 0.072497529
bigcom91               bigcom91 0.072200395
orbit60                 orbit60 0.066478025
orbit71                 orbit71 0.066428114
bigcom6                 bigcom6 0.062788523
orbit58                 orbit58 0.057800832
orbit54                 orbit54 0.054441344
second                   second 0.052206542
orbit1                   orbit1 0.044980512
membership_s7     membership_s7 0.038460010
membership_s30   membership_s30 0.035869266
ratio6                   ratio6 0.033494859
graph29                 graph29 0.029424609
bigcom26               bigcom26 0.022979454
orbit52                 orbit52 0.017066713
orbit13                 orbit13 0.016501494
orbit22                 orbit22 0.007018953
orbit11                 orbit11 0.006736270
orbit0                   orbit0 0.000000000
orbit3                   orbit3 0.000000000
orbit6                   orbit6 0.000000000
orbit8                   orbit8 0.000000000
orbit14                 orbit14 0.000000000
orbit34                 orbit34 0.000000000
orbit43                 orbit43 0.000000000
orbit72                 orbit72 0.000000000
AP                           AP 0.000000000
eccrad                   eccrad 0.000000000
hubscore               hubscore 0.000000000
evcent                   evcent 0.000000000
first                     first 0.000000000
upto_third           upto_third 0.000000000
bigcom1                 bigcom1 0.000000000
bigcom2                 bigcom2 0.000000000
bigcom4                 bigcom4 0.000000000
bigcom8                 bigcom8 0.000000000
bigcom9                 bigcom9 0.000000000
bigcom13               bigcom13 0.000000000
bigcom15               bigcom15 0.000000000
bigcom16               bigcom16 0.000000000
bigcom21               bigcom21 0.000000000
bigcom24               bigcom24 0.000000000
bigcom31               bigcom31 0.000000000
bigcom32               bigcom32 0.000000000
bigcom33               bigcom33 0.000000000
bigcom34               bigcom34 0.000000000
bigcom36               bigcom36 0.000000000
bigcom37               bigcom37 0.000000000
bigcom38               bigcom38 0.000000000
bigcom39               bigcom39 0.000000000
bigcom40               bigcom40 0.000000000
bigcom43               bigcom43 0.000000000
bigcom44               bigcom44 0.000000000
bigcom47               bigcom47 0.000000000
bigcom49               bigcom49 0.000000000
bigcom50               bigcom50 0.000000000
bigcom51               bigcom51 0.000000000
bigcom52               bigcom52 0.000000000
bigcom54               bigcom54 0.000000000
bigcom56               bigcom56 0.000000000
bigcom62               bigcom62 0.000000000
bigcom66               bigcom66 0.000000000
bigcom68               bigcom68 0.000000000
bigcom69               bigcom69 0.000000000
bigcom71               bigcom71 0.000000000
bigcom72               bigcom72 0.000000000
bigcom73               bigcom73 0.000000000
bigcom74               bigcom74 0.000000000
bigcom75               bigcom75 0.000000000
bigcom76               bigcom76 0.000000000
bigcom77               bigcom77 0.000000000
bigcom79               bigcom79 0.000000000
bigcom80               bigcom80 0.000000000
bigcom82               bigcom82 0.000000000
bigcom83               bigcom83 0.000000000
bigcom84               bigcom84 0.000000000
bigcom85               bigcom85 0.000000000
bigcom87               bigcom87 0.000000000
bigcom89               bigcom89 0.000000000
bigcom93               bigcom93 0.000000000
bigcom96               bigcom96 0.000000000
bigcom97               bigcom97 0.000000000
bigcom98               bigcom98 0.000000000
bigcom99               bigcom99 0.000000000
bigcom101             bigcom101 0.000000000
bigcom104             bigcom104 0.000000000
bigcom106             bigcom106 0.000000000
bigcom109             bigcom109 0.000000000
bigcom113             bigcom113 0.000000000
bigcom116             bigcom116 0.000000000
bigcom120             bigcom120 0.000000000
bigcom123             bigcom123 0.000000000
bigcom126             bigcom126 0.000000000
bigcom127             bigcom127 0.000000000
bigcom137             bigcom137 0.000000000
bigcom139             bigcom139 0.000000000
bigcom140             bigcom140 0.000000000
bigcom143             bigcom143 0.000000000
bigcom145             bigcom145 0.000000000
bigcom146             bigcom146 0.000000000
bigcom147             bigcom147 0.000000000
bigcom149             bigcom149 0.000000000
bigcom153             bigcom153 0.000000000
bigcom154             bigcom154 0.000000000
bigcom156             bigcom156 0.000000000
bigcom157             bigcom157 0.000000000
bigcom158             bigcom158 0.000000000
bigcom160             bigcom160 0.000000000
bigcom161             bigcom161 0.000000000
bigcom162             bigcom162 0.000000000
bigcom164             bigcom164 0.000000000
bigcom166             bigcom166 0.000000000
bigcom167             bigcom167 0.000000000
bigcom171             bigcom171 0.000000000
bigcom173             bigcom173 0.000000000
bigcom175             bigcom175 0.000000000
bigcom176             bigcom176 0.000000000
bigcom177             bigcom177 0.000000000
bigcom178             bigcom178 0.000000000
bigcom180             bigcom180 0.000000000
bigcom184             bigcom184 0.000000000
bigcom186             bigcom186 0.000000000
bigcom187             bigcom187 0.000000000
bigcom189             bigcom189 0.000000000
bigcom194             bigcom194 0.000000000
bigcom195             bigcom195 0.000000000
bigcom196             bigcom196 0.000000000
bigcom204             bigcom204 0.000000000
bigcom205             bigcom205 0.000000000
bigcom212             bigcom212 0.000000000
bigcom214             bigcom214 0.000000000
bigcom222             bigcom222 0.000000000
bigcom223             bigcom223 0.000000000
bigcom226             bigcom226 0.000000000
bigcom227             bigcom227 0.000000000
bigcom229             bigcom229 0.000000000
bigcom233             bigcom233 0.000000000
bigcom236             bigcom236 0.000000000
bigcom237             bigcom237 0.000000000
bigcom246             bigcom246 0.000000000
bigcom248             bigcom248 0.000000000
bigcom249             bigcom249 0.000000000
bigcom250             bigcom250 0.000000000
bigcom254             bigcom254 0.000000000
bigcom266             bigcom266 0.000000000
bigcom269             bigcom269 0.000000000
bigcom272             bigcom272 0.000000000
bigcom274             bigcom274 0.000000000
bigcom281             bigcom281 0.000000000
bigcom291             bigcom291 0.000000000
bigcom292             bigcom292 0.000000000
bigcom295             bigcom295 0.000000000
bigcom299             bigcom299 0.000000000
bigcom301             bigcom301 0.000000000
bigcom306             bigcom306 0.000000000
bigcom309             bigcom309 0.000000000
bigcom314             bigcom314 0.000000000
bigcom321             bigcom321 0.000000000
bigcom341             bigcom341 0.000000000
bigcom350             bigcom350 0.000000000
bigcom353             bigcom353 0.000000000
bigcom359             bigcom359 0.000000000
bigcom363             bigcom363 0.000000000
bigcom365             bigcom365 0.000000000
bigcom385             bigcom385 0.000000000
bigcom386             bigcom386 0.000000000
bigcom408             bigcom408 0.000000000
bigcom412             bigcom412 0.000000000
bigcom480             bigcom480 0.000000000
membership_s1     membership_s1 0.000000000
membership_s3     membership_s3 0.000000000
membership_s4     membership_s4 0.000000000
membership_s5     membership_s5 0.000000000
membership_s6     membership_s6 0.000000000
membership_s8     membership_s8 0.000000000
membership_s9     membership_s9 0.000000000
membership_s11   membership_s11 0.000000000
membership_s12   membership_s12 0.000000000
membership_s14   membership_s14 0.000000000
membership_s15   membership_s15 0.000000000
membership_s16   membership_s16 0.000000000
membership_s17   membership_s17 0.000000000
membership_s18   membership_s18 0.000000000
membership_s20   membership_s20 0.000000000
membership_s21   membership_s21 0.000000000
membership_s22   membership_s22 0.000000000
membership_s24   membership_s24 0.000000000
membership_s25   membership_s25 0.000000000
membership_s26   membership_s26 0.000000000
membership_s27   membership_s27 0.000000000
membership_s28   membership_s28 0.000000000
membership_s31   membership_s31 0.000000000
membership_s33   membership_s33 0.000000000
membership_s36   membership_s36 0.000000000
membership_s37   membership_s37 0.000000000
[1] "Dataset: med_TnotC Model RF, run: 4 of 10 2015-06-22 18:28:35"
     |      Out-of-bag   |
Tree |      MSE  %Var(y) |
   1 |  0.03677   238.55 |
   2 |  0.03206   207.99 |
   3 |  0.02983   193.50 |
   4 |  0.02703   175.39 |
   5 |  0.02528   164.01 |
   6 |  0.02356   152.85 |
   7 |  0.02238   145.21 |
   8 |  0.02199   142.66 |
   9 |  0.02183   141.62 |
  10 |  0.02109   136.82 |
  11 |  0.02076   134.68 |
  12 |  0.02036   132.07 |
  13 |  0.02055   133.33 |
  14 |  0.02005   130.06 |
  15 |  0.01989   129.05 |
  16 |  0.01984   128.71 |
  17 |   0.0194   125.88 |
  18 |  0.01936   125.58 |
  19 |  0.01898   123.15 |
  20 |  0.01885   122.30 |
  21 |  0.01863   120.86 |
  22 |  0.01853   120.21 |
  23 |  0.01855   120.33 |
  24 |  0.01837   119.17 |
  25 |   0.0184   119.40 |
  26 |  0.01824   118.32 |
  27 |  0.01826   118.48 |
  28 |  0.01818   117.92 |
  29 |  0.01811   117.50 |
  30 |  0.01808   117.30 |
  31 |    0.018   116.75 |
  32 |  0.01796   116.52 |
  33 |  0.01801   116.85 |
  34 |   0.0178   115.50 |
  35 |  0.01778   115.35 |
  36 |  0.01779   115.41 |
  37 |  0.01774   115.08 |
  38 |  0.01765   114.50 |
  39 |  0.01759   114.12 |
  40 |  0.01757   113.99 |
  41 |  0.01751   113.62 |
  42 |   0.0174   112.89 |
  43 |  0.01742   112.99 |
  44 |  0.01732   112.40 |
  45 |  0.01732   112.39 |
  46 |  0.01727   112.04 |
  47 |  0.01723   111.81 |
  48 |  0.01725   111.92 |
  49 |  0.01724   111.84 |
  50 |  0.01718   111.49 |
  51 |  0.01717   111.39 |
  52 |   0.0172   111.57 |
  53 |  0.01718   111.43 |
  54 |  0.01718   111.49 |
  55 |  0.01711   111.02 |
  56 |  0.01708   110.84 |
  57 |  0.01705   110.64 |
  58 |  0.01707   110.74 |
  59 |  0.01706   110.66 |
  60 |  0.01705   110.62 |
  61 |  0.01701   110.36 |
  62 |  0.01701   110.33 |
  63 |  0.01699   110.20 |
  64 |    0.017   110.26 |
  65 |  0.01699   110.25 |
  66 |    0.017   110.26 |
  67 |    0.017   110.32 |
  68 |  0.01697   110.09 |
  69 |  0.01696   110.04 |
  70 |  0.01696   110.01 |
  71 |  0.01695   109.96 |
  72 |  0.01694   109.91 |
  73 |  0.01694   109.89 |
  74 |  0.01693   109.84 |
  75 |  0.01689   109.59 |
  76 |  0.01686   109.37 |
  77 |  0.01685   109.34 |
  78 |  0.01686   109.38 |
  79 |  0.01683   109.16 |
  80 |  0.01681   109.09 |
  81 |  0.01682   109.10 |
  82 |  0.01681   109.05 |
  83 |  0.01678   108.84 |
  84 |  0.01679   108.96 |
  85 |  0.01678   108.89 |
  86 |  0.01677   108.77 |
  87 |  0.01676   108.77 |
  88 |  0.01676   108.72 |
  89 |  0.01676   108.73 |
  90 |  0.01678   108.83 |
  91 |  0.01677   108.83 |
  92 |  0.01678   108.84 |
  93 |  0.01677   108.80 |
  94 |  0.01673   108.52 |
  95 |  0.01674   108.58 |
  96 |  0.01672   108.49 |
  97 |  0.01673   108.56 |
  98 |  0.01672   108.46 |
  99 |  0.01672   108.49 |
 100 |  0.01674   108.59 |
[1] "Random Forest variable coefficients"
                      %IncMSE IncNodePurity
graph0           1.169687e-04  1.617799e-01
graph1           8.423176e-04  2.187548e-01
graph2           7.496790e-04  2.615923e-01
graph3           2.211024e-04  2.494070e-01
graph4           5.810704e-04  2.011792e-01
graph5           2.274265e-03  5.475148e-01
graph6           3.056075e-04  2.522428e-01
graph7           9.030017e-04  2.613908e-01
graph8           4.243361e-05  8.246618e-02
graph9           2.082643e-04  2.308417e-01
graph10          1.607548e-03  2.885440e-01
graph11          1.974005e-03  5.080737e-01
graph12          1.702753e-03  3.475271e-01
graph13          2.020767e-04  1.114207e-01
graph14          2.610233e-04  2.942466e-01
graph15          5.409558e-04  2.527568e-01
graph16          6.605808e-04  1.888539e-01
graph17          9.950299e-04  1.669296e-01
graph18          9.961083e-04  2.317690e-01
graph19          3.717098e-03  4.132663e-01
graph20          2.713609e-03  6.319147e-01
graph21          1.737882e-03  2.922259e-01
graph22          1.070028e-03  1.322645e-01
graph23          3.421173e-03  3.906217e-01
graph24          1.595074e-03  9.759313e-02
graph25          7.967425e-04  3.759429e-01
graph26          1.449837e-03  3.642072e-01
graph27          6.900856e-04  1.455915e-01
graph28          4.749427e-04  1.745897e-01
graph29         -5.061668e-07  3.740445e-02
orbit0           1.833774e-05  9.762736e-02
orbit1           3.113476e-04  1.948269e-01
orbit2           1.440583e-03  3.200248e-01
orbit3           1.600408e-04  1.153455e-01
orbit4           1.025518e-03  2.155607e-01
orbit5           3.738648e-05  6.801985e-02
orbit6           1.686808e-03  3.917864e-01
orbit7           1.923865e-04  2.730676e-01
orbit8           1.470101e-03  2.365390e-01
orbit9           4.056838e-04  2.892018e-01
orbit10          3.103994e-04  2.536687e-01
orbit11          9.081129e-04  2.063453e-01
orbit12          1.655562e-03  1.794514e-01
orbit13          4.009092e-04  1.802570e-01
orbit14          1.138775e-04  8.758102e-02
orbit15          9.768335e-04  3.771807e-01
orbit16          1.281408e-03  2.420732e-01
orbit17          1.656500e-03  3.963500e-01
orbit18          3.303564e-03  8.854565e-01
orbit19          6.931599e-04  6.091844e-01
orbit20          9.263335e-04  3.243024e-01
orbit21          1.233953e-04  5.496838e-01
orbit22          5.692039e-04  3.723897e-01
orbit23          4.827732e-04  4.832903e-01
orbit24          1.069838e-03  6.268224e-01
orbit25          7.415572e-04  2.836847e-01
orbit26          8.789814e-04  3.033315e-01
orbit27          1.517073e-03  2.375523e-01
orbit28          7.323685e-04  2.100861e-01
orbit29          1.375854e-03  2.813777e-01
orbit30          9.160616e-04  4.046911e-01
orbit31          3.060423e-03  4.330454e-01
orbit32          1.123052e-03  4.171984e-01
orbit33          3.824980e-04  2.194582e-01
orbit34          8.324677e-04  2.738120e-01
orbit35          5.900887e-04  3.118913e-01
orbit36          5.697259e-04  3.659947e-01
orbit37          7.261658e-04  2.869506e-01
orbit38          1.657418e-03  3.334444e-01
orbit39          3.157616e-03  6.795568e-01
orbit40          1.079142e-03  2.274103e-01
orbit41          4.746518e-04  3.198716e-01
orbit42          8.339478e-04  2.235262e-01
orbit43          1.174974e-03  2.422832e-01
orbit44          2.191826e-04  2.491332e-01
orbit45          1.852758e-03  4.432087e-01
orbit46          1.735782e-04  1.862488e-01
orbit47          1.950489e-03  1.838701e-01
orbit48          4.359058e-04  1.913466e-01
orbit49          1.836414e-03  6.659314e-01
orbit50          1.104937e-03  3.369805e-01
orbit51          3.110788e-04  6.450673e-02
orbit52          5.115850e-04  1.836402e-01
orbit53          5.660486e-04  1.732658e-01
orbit54          4.724022e-03  3.407829e-01
orbit55          5.550114e-04  3.020554e-01
orbit56          3.599176e-03  8.100807e-01
orbit57          1.162763e-03  2.508287e-01
orbit58          1.675555e-04  3.090235e-01
orbit59          4.103073e-04  2.065138e-01
orbit60          3.062984e-04  1.787614e-01
orbit61          3.637505e-04  3.841519e-01
orbit62          8.181501e-04  4.956398e-01
orbit63          6.036645e-04  2.678742e-01
orbit64          8.014098e-04  3.805385e-01
orbit65          3.305188e-03  2.732872e-01
orbit66          4.258371e-04  2.366265e-01
orbit67          1.347957e-04  1.947693e-01
orbit68          4.527992e-04  1.599180e-01
orbit69          4.221367e-04  1.388065e-01
orbit70          4.717367e-04  2.429690e-01
orbit71          3.179252e-05  4.984095e-02
orbit72          1.250236e-04  4.398356e-02
AP              -2.836255e-05  5.082848e-02
bet              2.273283e-04  5.930909e-01
ecc              1.626314e-05  1.171465e-01
eccrad          -3.897371e-05  3.687011e-02
close            1.372733e-03  2.633624e-01
constraint       9.515402e-04  5.776053e-01
coreness         7.741717e-04  3.075145e-01
knn              1.350611e-03  4.317485e-01
hubscore         1.646313e-03  1.133782e-01
pagerank         5.578900e-04  5.309254e-01
trans            1.161693e-04  4.380256e-01
evcent           1.567400e-03  1.669237e-01
first            3.212930e-05  1.751223e-01
upto_second      1.569033e-04  9.066872e-02
upto_third       6.135138e-04  2.550929e-01
upto_fourth      1.126603e-03  1.833212e-01
upto_fifth       1.596439e-03  3.614433e-01
upto_sixth       7.375703e-04  4.839125e-01
second           1.589341e-04  1.335239e-01
third            1.579376e-03  7.068245e-01
fourth           1.148039e-03  3.719124e-01
fifth            1.444740e-04  2.637332e-01
sixth            3.382471e-04  3.520728e-01
ratio1           6.916213e-04  3.357959e-01
ratio2           1.325770e-03  3.903149e-01
ratio3           1.288627e-03  4.075472e-01
ratio4           1.453531e-03  7.278938e-01
ratio5           1.706219e-03  2.706622e+00
ratio6           1.796214e-03  3.410756e-01
selfinter        3.488964e-05  2.982554e-02
walktrap_vertex  1.487995e-04  7.018422e-01
bigcom1          0.000000e+00  0.000000e+00
bigcom2          0.000000e+00  0.000000e+00
bigcom3          2.784697e-04  1.820959e-01
bigcom4          0.000000e+00  1.421194e-16
bigcom6         -2.895222e-05  4.205223e-01
bigcom8          0.000000e+00  2.775558e-19
bigcom9          0.000000e+00  0.000000e+00
bigcom11         1.277567e-04  4.845990e-01
bigcom13         0.000000e+00  0.000000e+00
bigcom15         0.000000e+00  0.000000e+00
bigcom16         0.000000e+00  0.000000e+00
bigcom21         0.000000e+00  0.000000e+00
bigcom22         2.045751e-05  1.072038e-01
bigcom24         0.000000e+00  0.000000e+00
bigcom26        -7.417104e-05  1.953042e-01
bigcom28         4.047384e-04  3.230840e-01
bigcom30         7.424600e-04  1.100266e+00
bigcom31         0.000000e+00  0.000000e+00
bigcom32         0.000000e+00  0.000000e+00
bigcom33        -2.949538e-05  6.056451e-01
bigcom34         0.000000e+00  0.000000e+00
bigcom36         0.000000e+00  0.000000e+00
bigcom37         0.000000e+00  0.000000e+00
bigcom38        -9.325352e-06  6.395485e-01
bigcom39         0.000000e+00  0.000000e+00
bigcom40         0.000000e+00  3.469447e-20
bigcom43         0.000000e+00  0.000000e+00
bigcom44         3.386367e-05  2.719529e-02
bigcom46         6.408652e-05  1.082257e+00
bigcom47         0.000000e+00  0.000000e+00
bigcom49         0.000000e+00  0.000000e+00
bigcom50         0.000000e+00  0.000000e+00
bigcom51         0.000000e+00  0.000000e+00
bigcom52         1.331041e-04  1.186351e+00
bigcom54         0.000000e+00  0.000000e+00
bigcom56         0.000000e+00  2.168404e-21
bigcom62         0.000000e+00  0.000000e+00
bigcom66         0.000000e+00  0.000000e+00
bigcom68         0.000000e+00  0.000000e+00
bigcom69         0.000000e+00  1.387779e-19
bigcom71         0.000000e+00  0.000000e+00
bigcom72         0.000000e+00  0.000000e+00
bigcom73         0.000000e+00  0.000000e+00
bigcom74         0.000000e+00  0.000000e+00
bigcom75         1.785532e-05  3.825190e-01
bigcom76         0.000000e+00  0.000000e+00
bigcom77         0.000000e+00  0.000000e+00
bigcom79         0.000000e+00  0.000000e+00
bigcom80         0.000000e+00  0.000000e+00
bigcom82         0.000000e+00  0.000000e+00
bigcom83         0.000000e+00  0.000000e+00
bigcom84         0.000000e+00  8.673617e-21
bigcom85         0.000000e+00  0.000000e+00
bigcom87         0.000000e+00  0.000000e+00
bigcom89         0.000000e+00  0.000000e+00
bigcom91         1.091826e-04  2.819807e-01
bigcom92        -1.023705e-04  1.056209e-01
bigcom93         0.000000e+00  0.000000e+00
bigcom96         0.000000e+00  0.000000e+00
bigcom97         0.000000e+00  0.000000e+00
bigcom98         0.000000e+00  0.000000e+00
bigcom99         0.000000e+00  0.000000e+00
bigcom101        0.000000e+00  0.000000e+00
bigcom104        0.000000e+00  0.000000e+00
bigcom106        0.000000e+00  0.000000e+00
bigcom109        0.000000e+00  0.000000e+00
bigcom113        0.000000e+00  0.000000e+00
bigcom116        0.000000e+00  0.000000e+00
bigcom120        0.000000e+00  0.000000e+00
bigcom123        0.000000e+00  0.000000e+00
bigcom126        0.000000e+00  0.000000e+00
bigcom127        0.000000e+00  0.000000e+00
bigcom137        0.000000e+00  0.000000e+00
bigcom139        0.000000e+00  0.000000e+00
bigcom140        0.000000e+00  0.000000e+00
bigcom143        0.000000e+00  0.000000e+00
bigcom145        0.000000e+00  0.000000e+00
bigcom146        0.000000e+00  0.000000e+00
bigcom147        0.000000e+00  1.301043e-20
bigcom149        0.000000e+00  0.000000e+00
bigcom153        0.000000e+00  0.000000e+00
bigcom154        0.000000e+00  0.000000e+00
bigcom156        0.000000e+00  0.000000e+00
bigcom157        0.000000e+00  1.387779e-19
bigcom158        0.000000e+00  0.000000e+00
bigcom160        0.000000e+00  0.000000e+00
bigcom161        0.000000e+00  0.000000e+00
bigcom162        0.000000e+00  0.000000e+00
bigcom164        0.000000e+00  0.000000e+00
bigcom166        0.000000e+00  0.000000e+00
bigcom167        0.000000e+00  0.000000e+00
bigcom171        0.000000e+00  0.000000e+00
bigcom173        0.000000e+00  0.000000e+00
bigcom175        0.000000e+00  0.000000e+00
bigcom176        0.000000e+00  0.000000e+00
bigcom177        0.000000e+00  0.000000e+00
bigcom178        0.000000e+00  0.000000e+00
bigcom180        0.000000e+00  0.000000e+00
bigcom181       -1.141800e-04  1.698710e-01
bigcom184        0.000000e+00  8.673617e-21
bigcom186        0.000000e+00  0.000000e+00
bigcom187        0.000000e+00  0.000000e+00
bigcom189        0.000000e+00  0.000000e+00
bigcom194        0.000000e+00  0.000000e+00
bigcom195        0.000000e+00  0.000000e+00
bigcom196        0.000000e+00  0.000000e+00
bigcom204        0.000000e+00  0.000000e+00
bigcom205        0.000000e+00  0.000000e+00
bigcom212        0.000000e+00  0.000000e+00
bigcom214        0.000000e+00  0.000000e+00
bigcom222        0.000000e+00  0.000000e+00
bigcom223        0.000000e+00  0.000000e+00
bigcom226        0.000000e+00  0.000000e+00
bigcom227        0.000000e+00  0.000000e+00
bigcom229        0.000000e+00  0.000000e+00
bigcom233        0.000000e+00  0.000000e+00
bigcom236        0.000000e+00  0.000000e+00
bigcom237        0.000000e+00  0.000000e+00
bigcom246        0.000000e+00  0.000000e+00
bigcom248        0.000000e+00  0.000000e+00
bigcom249        0.000000e+00  0.000000e+00
bigcom250        0.000000e+00  0.000000e+00
bigcom254        0.000000e+00  0.000000e+00
bigcom266        0.000000e+00  0.000000e+00
bigcom269        0.000000e+00  0.000000e+00
bigcom272        0.000000e+00  0.000000e+00
bigcom274        0.000000e+00  2.168404e-21
bigcom281        0.000000e+00  6.938894e-20
bigcom291        0.000000e+00  0.000000e+00
bigcom292        0.000000e+00  0.000000e+00
bigcom295        0.000000e+00  0.000000e+00
bigcom299        0.000000e+00  0.000000e+00
bigcom301        0.000000e+00  0.000000e+00
bigcom306        0.000000e+00  0.000000e+00
bigcom309        0.000000e+00  0.000000e+00
bigcom314        0.000000e+00  0.000000e+00
bigcom321        0.000000e+00  0.000000e+00
bigcom341        0.000000e+00  0.000000e+00
bigcom350        0.000000e+00  0.000000e+00
bigcom353        0.000000e+00  0.000000e+00
bigcom359        0.000000e+00  0.000000e+00
bigcom363        0.000000e+00  0.000000e+00
bigcom365        0.000000e+00  0.000000e+00
bigcom385       -1.043046e-07  5.938048e-01
bigcom386        0.000000e+00  0.000000e+00
bigcom408        0.000000e+00  0.000000e+00
bigcom412        0.000000e+00  0.000000e+00
bigcom480        0.000000e+00  0.000000e+00
spin_vertex      1.561687e-04  4.659500e-01
membership_s1    1.030057e-04  1.064567e-01
membership_s3    0.000000e+00  0.000000e+00
membership_s4    0.000000e+00  2.818926e-19
membership_s5   -6.898443e-06  3.011822e-02
membership_s6    6.402313e-05  5.185471e-02
membership_s7    2.065836e-04  2.011472e-01
membership_s8    0.000000e+00  0.000000e+00
membership_s9    0.000000e+00  0.000000e+00
membership_s11   0.000000e+00  0.000000e+00
membership_s12   0.000000e+00  0.000000e+00
membership_s14   0.000000e+00  0.000000e+00
membership_s15   0.000000e+00  0.000000e+00
membership_s16   0.000000e+00  0.000000e+00
membership_s17   0.000000e+00  0.000000e+00
membership_s18   0.000000e+00  0.000000e+00
membership_s20   0.000000e+00  0.000000e+00
membership_s21   0.000000e+00  8.673617e-21
membership_s22   0.000000e+00  0.000000e+00
membership_s24   0.000000e+00  0.000000e+00
membership_s25   0.000000e+00  0.000000e+00
membership_s26   0.000000e+00  0.000000e+00
membership_s27   2.482292e-05  9.121265e-02
membership_s28   0.000000e+00  0.000000e+00
membership_s30  -8.318071e-05  3.552510e-02
membership_s31  -2.093297e-05  2.793530e-02
membership_s32   6.119806e-04  5.498536e-01
membership_s33   0.000000e+00  0.000000e+00
membership_s36   0.000000e+00  2.168404e-21
membership_s37   0.000000e+00  5.551115e-19
V1               1.684646e-03  6.207893e-01
V2               1.207942e-03  1.497207e+00
pdi              6.705524e-05  2.272892e-01
adhesion         2.731839e-02  1.392417e+00
cohesion         2.796271e-02  1.325805e+00
inner            6.436386e-03  1.304822e+00
outer            1.859261e-03  1.586235e+00
ioratio          5.217599e-03  9.852797e-01
comsize          4.204075e-03  1.751296e+00
[1] "Dataset: med_TnotC Model GLM, run: 4 of 10 2015-06-22 18:30:25"
[1] "glmnet variable coefficients"
                     [,1]          [,2]
(Intercept)     -4.140928 -6.137162e+02
graph0           0.000000 -2.805965e-03
graph1           0.000000  0.000000e+00
graph2           0.000000  1.031569e-02
graph3           0.000000  9.216907e-15
graph4           0.000000  6.962357e-09
graph5           0.000000 -1.124868e-07
graph6           0.000000 -1.029127e-05
graph7           0.000000  0.000000e+00
graph8           0.000000 -1.090804e-02
graph9           0.000000 -3.216879e-08
graph10          0.000000  1.638156e-09
graph11          0.000000 -4.556914e-11
graph12          0.000000  0.000000e+00
graph13          0.000000 -1.938416e-07
graph14          0.000000  2.277863e-08
graph15          0.000000  6.357841e-05
graph16          0.000000  1.938949e-07
graph17          0.000000 -1.270716e-06
graph18          0.000000  4.048757e-06
graph19          0.000000 -1.526959e-07
graph20          0.000000  1.748915e-05
graph21          0.000000 -4.147391e-08
graph22          0.000000 -2.625247e-05
graph23          0.000000 -1.598586e-09
graph24          0.000000  8.958109e-05
graph25          0.000000  0.000000e+00
graph26          0.000000  0.000000e+00
graph27          0.000000  3.207349e-04
graph28          0.000000  0.000000e+00
graph29          0.000000 -3.303525e-03
orbit0           0.000000 -4.224273e-03
orbit1           0.000000  8.929349e-07
orbit2           0.000000 -7.532175e-04
orbit3           0.000000  9.206764e-03
orbit4           0.000000  0.000000e+00
orbit5           0.000000  7.666552e-07
orbit6           0.000000  5.215763e-09
orbit7           0.000000  0.000000e+00
orbit8           0.000000 -6.737960e-06
orbit9           0.000000 -2.247429e-05
orbit10          0.000000 -2.905401e-05
orbit11          0.000000  5.849159e-04
orbit12          0.000000  0.000000e+00
orbit13          0.000000 -5.735349e-04
orbit14          0.000000 -1.155502e-02
orbit15          0.000000 -8.010142e-08
orbit16          0.000000 -1.497988e-10
orbit17          0.000000 -3.544128e-07
orbit18          0.000000  5.065655e-08
orbit19          0.000000  1.018110e-08
orbit20          0.000000 -1.333203e-08
orbit21          0.000000 -1.712379e-08
orbit22          0.000000 -3.067634e-11
orbit23          0.000000  1.683350e-05
orbit24          0.000000 -9.560977e-07
orbit25          0.000000  5.969639e-07
orbit26          0.000000  4.518374e-06
orbit27          0.000000  1.262743e-06
orbit28          0.000000 -3.158705e-06
orbit29          0.000000 -3.533451e-06
orbit30          0.000000 -2.572075e-06
orbit31          0.000000 -1.822697e-11
orbit32          0.000000  1.629628e-07
orbit33          0.000000 -4.141411e-04
orbit34          0.000000  5.972562e-05
orbit35          0.000000  5.420178e-06
orbit36          0.000000 -5.747754e-06
orbit37          0.000000  4.897950e-08
orbit38          0.000000  4.356400e-05
orbit39          0.000000 -1.633565e-06
orbit40          0.000000 -1.619373e-06
orbit41          0.000000 -8.291026e-05
orbit42          0.000000  9.852572e-04
orbit43          0.000000  2.895769e-06
orbit44          0.000000 -4.805566e-04
orbit45          0.000000  9.932823e-08
orbit46          0.000000 -1.978314e-05
orbit47          0.000000  5.606267e-06
orbit48          0.000000 -1.234184e-05
orbit49          0.000000  2.981884e-05
orbit50          0.000000 -1.174772e-03
orbit51          0.000000 -2.096651e-05
orbit52          0.000000  1.577810e-05
orbit53          0.000000 -1.886410e-04
orbit54          0.000000 -1.911216e-05
orbit55          0.000000 -5.285227e-04
orbit56          0.000000  1.956438e-04
orbit57          0.000000 -7.254388e-05
orbit58          0.000000 -1.019303e-03
orbit59          0.000000  1.385786e-04
orbit60          0.000000  7.760269e-05
orbit61          0.000000  7.076985e-03
orbit62          0.000000 -1.626793e-03
orbit63          0.000000  2.165169e-05
orbit64          0.000000  8.809313e-04
orbit65          0.000000 -3.834421e-04
orbit66          0.000000  4.573830e-04
orbit67          0.000000  1.283719e-03
orbit68          0.000000  8.715641e-04
orbit69          0.000000 -1.762559e-02
orbit70          0.000000  2.710197e-03
orbit71          0.000000 -1.222312e-02
orbit72          0.000000 -3.109916e-03
AP               0.000000 -7.493359e-02
bet              0.000000  7.621428e-06
ecc              0.000000  1.932748e-01
eccrad           0.000000  1.094497e+00
close            0.000000  5.193313e+00
constraint       0.000000 -2.567049e+00
coreness         0.000000 -8.228440e-02
knn              0.000000 -6.371559e-03
hubscore         0.000000  2.462462e+00
pagerank         0.000000  0.000000e+00
trans            0.000000  1.188338e+00
evcent           0.000000  5.727688e+00
first            0.000000 -3.841578e-03
upto_second      0.000000 -4.083643e-11
upto_third       0.000000  0.000000e+00
upto_fourth      0.000000 -5.246304e-04
upto_fifth       0.000000  4.945448e-04
upto_sixth       0.000000  4.572733e-02
second           0.000000  0.000000e+00
third            0.000000 -5.289163e-06
fourth           0.000000  0.000000e+00
fifth            0.000000  8.458658e-04
sixth            0.000000 -4.121432e-04
ratio1           0.000000 -1.636408e-03
ratio2           0.000000 -1.242506e-02
ratio3           0.000000  4.880792e-03
ratio4           0.000000 -2.563216e+00
ratio5           0.000000  7.279426e+00
ratio6           0.000000 -4.506272e-02
selfinter        0.000000  1.996516e-01
walktrap_vertex  0.000000  5.475725e-02
bigcom1          0.000000 -1.542245e+00
bigcom2          0.000000 -5.320905e-01
bigcom3          0.000000  7.155916e-01
bigcom4          0.000000 -1.561771e-02
bigcom6          0.000000  2.712769e+00
bigcom8          0.000000 -1.402185e+00
bigcom9          0.000000 -1.572012e-01
bigcom11         0.000000  1.653864e+00
bigcom13         0.000000 -6.745515e-01
bigcom15         0.000000 -3.398145e-01
bigcom16         0.000000 -3.464438e-01
bigcom21         0.000000 -1.297854e+00
bigcom22         0.000000  4.805815e-01
bigcom24         0.000000 -6.460092e-02
bigcom26         0.000000  2.802012e-01
bigcom28         0.000000  7.407781e-01
bigcom30         0.000000  1.648874e+00
bigcom31         0.000000 -3.132069e-01
bigcom32         0.000000 -1.497731e+00
bigcom33         0.000000  2.970865e+00
bigcom34         0.000000 -7.377606e-01
bigcom36         0.000000 -6.943373e-01
bigcom37         0.000000 -4.090331e-01
bigcom38         0.000000  6.296349e+00
bigcom39         0.000000 -1.041176e+00
bigcom40         0.000000 -5.966261e-01
bigcom43         0.000000 -9.527306e-01
bigcom44         0.000000  1.782841e+00
bigcom46         0.000000  2.710298e+00
bigcom47         0.000000 -1.473208e+00
bigcom49         0.000000 -5.641068e-01
bigcom50         0.000000 -7.501005e-01
bigcom51         0.000000 -8.592985e-01
bigcom52         0.000000  3.375182e+00
bigcom54         0.000000  0.000000e+00
bigcom56         0.000000 -1.471858e+00
bigcom62         0.000000 -7.163063e-01
bigcom66         0.000000  0.000000e+00
bigcom68         0.000000 -6.937823e-01
bigcom69         0.000000 -8.177450e-01
bigcom71         0.000000  0.000000e+00
bigcom72         0.000000  0.000000e+00
bigcom73         0.000000 -1.542317e+00
bigcom74         0.000000 -1.238681e+00
bigcom75         0.000000  2.696208e+00
bigcom76         0.000000 -6.576706e-01
bigcom77         0.000000 -1.539395e+00
bigcom79         0.000000 -1.081340e+00
bigcom80         0.000000 -2.197857e+00
bigcom82         0.000000 -8.754649e-01
bigcom83         0.000000  0.000000e+00
bigcom84         0.000000 -1.361871e+00
bigcom85         0.000000 -5.484898e-01
bigcom87         0.000000 -1.091719e+00
bigcom89         0.000000  0.000000e+00
bigcom91         0.000000  1.195553e+00
bigcom92         0.000000  2.255868e+00
bigcom93         0.000000  0.000000e+00
bigcom96         0.000000 -9.870301e-01
bigcom97         0.000000 -1.395026e+00
bigcom98         0.000000 -9.942023e-01
bigcom99         0.000000  0.000000e+00
bigcom101        0.000000 -1.604887e-02
bigcom104        0.000000 -6.465448e-01
bigcom106        0.000000 -2.103332e+00
bigcom109        0.000000 -3.636605e-01
bigcom113        0.000000  0.000000e+00
bigcom116        0.000000 -1.721974e+00
bigcom120        0.000000 -1.694089e+00
bigcom123        0.000000 -7.410889e-01
bigcom126        0.000000  0.000000e+00
bigcom127        0.000000 -7.323550e-01
bigcom137        0.000000 -1.310972e+00
bigcom139        0.000000 -7.659767e-01
bigcom140        0.000000 -1.423438e+00
bigcom143        0.000000 -1.333910e+00
bigcom145        0.000000 -9.601077e-01
bigcom146        0.000000 -1.228708e+00
bigcom147        0.000000 -2.033942e-01
bigcom149        0.000000 -5.332077e-01
bigcom153        0.000000 -9.641335e-01
bigcom154        0.000000  0.000000e+00
bigcom156        0.000000 -1.418267e+00
bigcom157        0.000000 -3.486792e-02
bigcom158        0.000000  0.000000e+00
bigcom160        0.000000 -9.269516e-01
bigcom161        0.000000 -4.804638e-01
bigcom162        0.000000 -8.451539e-01
bigcom164        0.000000 -3.507352e-01
bigcom166        0.000000 -1.120762e+00
bigcom167        0.000000 -1.687352e+00
bigcom171        0.000000 -1.414242e+00
bigcom173        0.000000 -1.107275e+00
bigcom175        0.000000  0.000000e+00
bigcom176        0.000000 -1.599311e-01
bigcom177        0.000000 -3.479056e-01
bigcom178        0.000000 -1.055532e+00
bigcom180        0.000000 -3.899314e-01
bigcom181        0.000000  3.206497e+00
bigcom184        0.000000 -1.486059e+00
bigcom186        0.000000 -1.347123e+00
bigcom187        0.000000 -1.627728e+00
bigcom189        0.000000  0.000000e+00
bigcom194        0.000000 -1.053256e+00
bigcom195        0.000000 -2.108562e-01
bigcom196        0.000000 -1.566038e+00
bigcom204        0.000000  0.000000e+00
bigcom205        0.000000 -1.131182e+00
bigcom212        0.000000 -5.915021e-01
bigcom214        0.000000  0.000000e+00
bigcom222        0.000000 -2.612564e-01
bigcom223        0.000000 -1.002695e-03
bigcom226        0.000000 -2.275326e-01
bigcom227        0.000000 -6.681190e-01
bigcom229        0.000000  0.000000e+00
bigcom233        0.000000 -1.716873e+00
bigcom236        0.000000  0.000000e+00
bigcom237        0.000000 -7.540746e-01
bigcom246        0.000000 -2.692573e-01
bigcom248        0.000000  0.000000e+00
bigcom249        0.000000 -7.169403e-01
bigcom250        0.000000 -4.500205e-01
bigcom254        0.000000 -5.026847e-01
bigcom266        0.000000 -1.087480e+00
bigcom269        0.000000  0.000000e+00
bigcom272        0.000000  0.000000e+00
bigcom274        0.000000 -1.456481e-01
bigcom281        0.000000  0.000000e+00
bigcom291        0.000000  0.000000e+00
bigcom292        0.000000 -6.649573e-01
bigcom295        0.000000 -1.210336e+00
bigcom299        0.000000 -7.649141e-01
bigcom301        0.000000 -2.354758e-01
bigcom306        0.000000  0.000000e+00
bigcom309        0.000000 -6.868923e-01
bigcom314        0.000000 -8.583552e-01
bigcom321        0.000000 -7.668670e-01
bigcom341        0.000000 -1.144538e+00
bigcom350        0.000000 -1.156009e+00
bigcom353        0.000000  0.000000e+00
bigcom359        0.000000 -6.282202e-01
bigcom363        0.000000 -2.862073e-02
bigcom365        0.000000 -1.558189e+00
bigcom385        0.000000  3.529449e+00
bigcom386        0.000000 -6.637928e-01
bigcom408        0.000000 -3.044847e-01
bigcom412        0.000000 -1.725327e+00
bigcom480        0.000000 -4.777152e-01
spin_vertex      0.000000  3.984054e-01
membership_s1    0.000000  3.736645e-01
membership_s3    0.000000 -2.676878e-01
membership_s4    0.000000 -3.275375e-01
membership_s5    0.000000  7.203558e-02
membership_s6    0.000000  3.368500e-01
membership_s7    0.000000  6.384323e-01
membership_s8    0.000000 -3.958488e-01
membership_s9    0.000000 -1.155325e+00
membership_s11   0.000000 -1.147886e+00
membership_s12   0.000000 -7.581986e-01
membership_s14   0.000000 -1.222196e+00
membership_s15   0.000000 -1.040063e+00
membership_s16   0.000000  0.000000e+00
membership_s17   0.000000 -2.484422e-01
membership_s18   0.000000 -8.282333e-01
membership_s20   0.000000 -5.186687e-01
membership_s21   0.000000 -3.959109e+00
membership_s22   0.000000 -8.534606e-01
membership_s24   0.000000 -9.004561e-01
membership_s25   0.000000 -6.924305e-01
membership_s26   0.000000  0.000000e+00
membership_s27   0.000000  5.327547e-01
membership_s28   0.000000 -1.000191e+00
membership_s30   0.000000  3.561532e-01
membership_s31   0.000000 -1.146242e+00
membership_s32   0.000000  1.210511e+00
membership_s33   0.000000 -2.722164e-01
membership_s36   0.000000 -7.970854e-01
membership_s37   0.000000 -3.649598e-01
V1               0.000000 -1.745688e+00
V2               0.000000 -2.561458e+00
pdi              0.000000 -2.981291e+02
adhesion         0.000000  5.997695e-05
cohesion         0.000000 -4.531767e-04
inner            0.000000  7.560379e-05
outer            0.000000 -2.737231e-04
ioratio          0.000000 -3.509335e+00
comsize          0.000000  1.432793e-03
[1] "Dataset: med_TnotC Model GBM, run: 5 of 10 2015-06-22 18:31:49"
Iter   TrainDeviance   ValidDeviance   StepSize   Improve
     1        0.1595            -nan     0.0100    0.0002
     2        0.1573            -nan     0.0100    0.0001
     3        0.1546            -nan     0.0100    0.0000
     4        0.1526            -nan     0.0100    0.0001
     5        0.1507            -nan     0.0100    0.0000
     6        0.1487            -nan     0.0100    0.0001
     7        0.1466            -nan     0.0100    0.0002
     8        0.1446            -nan     0.0100    0.0001
     9        0.1425            -nan     0.0100    0.0000
    10        0.1406            -nan     0.0100    0.0003
    20        0.1273            -nan     0.0100   -0.0000
    40        0.1110            -nan     0.0100    0.0001
    60        0.0993            -nan     0.0100    0.0001
    80        0.0905            -nan     0.0100   -0.0000
   100        0.0831            -nan     0.0100   -0.0000
   106        0.0810            -nan     0.0100   -0.0000

[1] "GBM variable coefficients"
                            var    rel.inf
comsize                 comsize 5.53483338
outer                     outer 4.77709271
ratio5                   ratio5 4.69652311
V2                           V2 3.61215626
inner                     inner 3.17562313
orbit30                 orbit30 3.14154145
trans                     trans 2.84309818
bigcom46               bigcom46 2.55918344
cohesion               cohesion 2.26509508
walktrap_vertex walktrap_vertex 2.21332207
bigcom30               bigcom30 2.13971265
bet                         bet 2.06190330
adhesion               adhesion 1.97304005
pagerank               pagerank 1.91540157
spin_vertex         spin_vertex 1.62175160
orbit18                 orbit18 1.57946972
membership_s32   membership_s32 1.54694287
bigcom11               bigcom11 1.45566640
third                     third 1.44096613
graph23                 graph23 1.38225557
graph5                   graph5 1.31338683
ioratio                 ioratio 1.15063961
orbit50                 orbit50 1.07284408
graph19                 graph19 1.05683383
orbit24                 orbit24 1.05648223
fourth                   fourth 1.05089534
knn                         knn 1.02898855
ratio4                   ratio4 1.01281587
orbit11                 orbit11 0.99180287
orbit63                 orbit63 0.97987660
orbit25                 orbit25 0.93511600
graph20                 graph20 0.92299120
orbit56                 orbit56 0.90515701
V1                           V1 0.89843863
orbit37                 orbit37 0.89745680
orbit4                   orbit4 0.77218668
orbit55                 orbit55 0.76733060
orbit65                 orbit65 0.70836226
graph10                 graph10 0.70357754
orbit36                 orbit36 0.68535693
orbit31                 orbit31 0.64937743
orbit32                 orbit32 0.63666226
orbit64                 orbit64 0.63236392
graph4                   graph4 0.63073977
bigcom28               bigcom28 0.62124348
orbit46                 orbit46 0.62050281
orbit53                 orbit53 0.60668931
orbit16                 orbit16 0.60080632
orbit62                 orbit62 0.55373405
orbit33                 orbit33 0.54968388
ratio2                   ratio2 0.54553060
graph17                 graph17 0.54010333
graph11                 graph11 0.52176467
orbit35                 orbit35 0.51659099
orbit5                   orbit5 0.49221036
orbit41                 orbit41 0.46156905
orbit66                 orbit66 0.44620363
graph2                   graph2 0.44080724
orbit48                 orbit48 0.42079565
upto_fifth           upto_fifth 0.41667728
orbit27                 orbit27 0.41175574
upto_second         upto_second 0.41091111
upto_sixth           upto_sixth 0.41061227
orbit21                 orbit21 0.40947440
orbit9                   orbit9 0.40908795
graph25                 graph25 0.40635638
orbit38                 orbit38 0.40506914
sixth                     sixth 0.40201327
orbit52                 orbit52 0.40035586
bigcom3                 bigcom3 0.39247411
graph13                 graph13 0.38771383
graph22                 graph22 0.37798872
orbit49                 orbit49 0.36526284
graph21                 graph21 0.35874758
orbit70                 orbit70 0.35382547
orbit47                 orbit47 0.35103327
coreness               coreness 0.34947007
ratio1                   ratio1 0.34266374
orbit23                 orbit23 0.34158689
graph28                 graph28 0.32781681
orbit67                 orbit67 0.32267209
graph8                   graph8 0.30715771
graph15                 graph15 0.30469221
graph3                   graph3 0.30200711
bigcom181             bigcom181 0.30117551
orbit29                 orbit29 0.29791690
orbit45                 orbit45 0.29637736
graph1                   graph1 0.29617026
orbit51                 orbit51 0.27678428
graph26                 graph26 0.27627187
graph7                   graph7 0.27546157
graph14                 graph14 0.26267163
orbit57                 orbit57 0.26032890
hubscore               hubscore 0.25309237
orbit60                 orbit60 0.25051860
orbit10                 orbit10 0.24523900
graph24                 graph24 0.24523835
orbit17                 orbit17 0.24185392
orbit42                 orbit42 0.23610730
ratio6                   ratio6 0.23466495
graph18                 graph18 0.23151290
graph12                 graph12 0.22121246
membership_s27   membership_s27 0.21877622
orbit59                 orbit59 0.21557425
constraint           constraint 0.21245659
graph0                   graph0 0.20868792
bigcom92               bigcom92 0.20276639
selfinter             selfinter 0.19878252
graph6                   graph6 0.19506213
upto_third           upto_third 0.19167333
orbit20                 orbit20 0.18315699
membership_s1     membership_s1 0.17864711
ecc                         ecc 0.17515982
membership_s5     membership_s5 0.15695755
orbit58                 orbit58 0.15646508
bigcom22               bigcom22 0.14790249
orbit68                 orbit68 0.14664018
membership_s30   membership_s30 0.13213722
orbit15                 orbit15 0.12766489
orbit39                 orbit39 0.12723577
orbit2                   orbit2 0.12518614
orbit7                   orbit7 0.12273124
orbit1                   orbit1 0.11064212
evcent                   evcent 0.10546876
orbit54                 orbit54 0.10000006
graph16                 graph16 0.09343390
graph27                 graph27 0.09262497
orbit13                 orbit13 0.08599908
orbit40                 orbit40 0.08474917
orbit26                 orbit26 0.08258983
orbit19                 orbit19 0.07977769
graph9                   graph9 0.07584992
pdi                         pdi 0.07062374
ratio3                   ratio3 0.06619616
orbit61                 orbit61 0.06474712
orbit28                 orbit28 0.04881658
bigcom91               bigcom91 0.03400814
bigcom6                 bigcom6 0.02377504
membership_s7     membership_s7 0.02232054
membership_s15   membership_s15 0.02049251
orbit69                 orbit69 0.01069999
graph29                 graph29 0.00000000
orbit0                   orbit0 0.00000000
orbit3                   orbit3 0.00000000
orbit6                   orbit6 0.00000000
orbit8                   orbit8 0.00000000
orbit12                 orbit12 0.00000000
orbit14                 orbit14 0.00000000
orbit22                 orbit22 0.00000000
orbit34                 orbit34 0.00000000
orbit43                 orbit43 0.00000000
orbit44                 orbit44 0.00000000
orbit71                 orbit71 0.00000000
orbit72                 orbit72 0.00000000
AP                           AP 0.00000000
eccrad                   eccrad 0.00000000
close                     close 0.00000000
first                     first 0.00000000
upto_fourth         upto_fourth 0.00000000
second                   second 0.00000000
fifth                     fifth 0.00000000
bigcom1                 bigcom1 0.00000000
bigcom2                 bigcom2 0.00000000
bigcom4                 bigcom4 0.00000000
bigcom8                 bigcom8 0.00000000
bigcom9                 bigcom9 0.00000000
bigcom13               bigcom13 0.00000000
bigcom15               bigcom15 0.00000000
bigcom16               bigcom16 0.00000000
bigcom21               bigcom21 0.00000000
bigcom24               bigcom24 0.00000000
bigcom26               bigcom26 0.00000000
bigcom31               bigcom31 0.00000000
bigcom32               bigcom32 0.00000000
bigcom33               bigcom33 0.00000000
bigcom34               bigcom34 0.00000000
bigcom36               bigcom36 0.00000000
bigcom37               bigcom37 0.00000000
bigcom38               bigcom38 0.00000000
bigcom39               bigcom39 0.00000000
bigcom40               bigcom40 0.00000000
bigcom43               bigcom43 0.00000000
bigcom44               bigcom44 0.00000000
bigcom47               bigcom47 0.00000000
bigcom49               bigcom49 0.00000000
bigcom50               bigcom50 0.00000000
bigcom51               bigcom51 0.00000000
bigcom52               bigcom52 0.00000000
bigcom54               bigcom54 0.00000000
bigcom56               bigcom56 0.00000000
bigcom62               bigcom62 0.00000000
bigcom66               bigcom66 0.00000000
bigcom68               bigcom68 0.00000000
bigcom69               bigcom69 0.00000000
bigcom71               bigcom71 0.00000000
bigcom72               bigcom72 0.00000000
bigcom73               bigcom73 0.00000000
bigcom74               bigcom74 0.00000000
bigcom75               bigcom75 0.00000000
bigcom76               bigcom76 0.00000000
bigcom77               bigcom77 0.00000000
bigcom79               bigcom79 0.00000000
bigcom80               bigcom80 0.00000000
bigcom82               bigcom82 0.00000000
bigcom83               bigcom83 0.00000000
bigcom84               bigcom84 0.00000000
bigcom85               bigcom85 0.00000000
bigcom87               bigcom87 0.00000000
bigcom89               bigcom89 0.00000000
bigcom93               bigcom93 0.00000000
bigcom96               bigcom96 0.00000000
bigcom97               bigcom97 0.00000000
bigcom98               bigcom98 0.00000000
bigcom99               bigcom99 0.00000000
bigcom101             bigcom101 0.00000000
bigcom104             bigcom104 0.00000000
bigcom106             bigcom106 0.00000000
bigcom109             bigcom109 0.00000000
bigcom113             bigcom113 0.00000000
bigcom116             bigcom116 0.00000000
bigcom120             bigcom120 0.00000000
bigcom123             bigcom123 0.00000000
bigcom126             bigcom126 0.00000000
bigcom127             bigcom127 0.00000000
bigcom137             bigcom137 0.00000000
bigcom139             bigcom139 0.00000000
bigcom140             bigcom140 0.00000000
bigcom143             bigcom143 0.00000000
bigcom145             bigcom145 0.00000000
bigcom146             bigcom146 0.00000000
bigcom147             bigcom147 0.00000000
bigcom149             bigcom149 0.00000000
bigcom153             bigcom153 0.00000000
bigcom154             bigcom154 0.00000000
bigcom156             bigcom156 0.00000000
bigcom157             bigcom157 0.00000000
bigcom158             bigcom158 0.00000000
bigcom160             bigcom160 0.00000000
bigcom161             bigcom161 0.00000000
bigcom162             bigcom162 0.00000000
bigcom164             bigcom164 0.00000000
bigcom166             bigcom166 0.00000000
bigcom167             bigcom167 0.00000000
bigcom171             bigcom171 0.00000000
bigcom173             bigcom173 0.00000000
bigcom175             bigcom175 0.00000000
bigcom176             bigcom176 0.00000000
bigcom177             bigcom177 0.00000000
bigcom178             bigcom178 0.00000000
bigcom180             bigcom180 0.00000000
bigcom184             bigcom184 0.00000000
bigcom186             bigcom186 0.00000000
bigcom187             bigcom187 0.00000000
bigcom189             bigcom189 0.00000000
bigcom194             bigcom194 0.00000000
bigcom195             bigcom195 0.00000000
bigcom196             bigcom196 0.00000000
bigcom204             bigcom204 0.00000000
bigcom205             bigcom205 0.00000000
bigcom212             bigcom212 0.00000000
bigcom214             bigcom214 0.00000000
bigcom222             bigcom222 0.00000000
bigcom223             bigcom223 0.00000000
bigcom226             bigcom226 0.00000000
bigcom227             bigcom227 0.00000000
bigcom229             bigcom229 0.00000000
bigcom233             bigcom233 0.00000000
bigcom236             bigcom236 0.00000000
bigcom237             bigcom237 0.00000000
bigcom246             bigcom246 0.00000000
bigcom248             bigcom248 0.00000000
bigcom249             bigcom249 0.00000000
bigcom250             bigcom250 0.00000000
bigcom254             bigcom254 0.00000000
bigcom266             bigcom266 0.00000000
bigcom269             bigcom269 0.00000000
bigcom272             bigcom272 0.00000000
bigcom274             bigcom274 0.00000000
bigcom281             bigcom281 0.00000000
bigcom291             bigcom291 0.00000000
bigcom292             bigcom292 0.00000000
bigcom295             bigcom295 0.00000000
bigcom299             bigcom299 0.00000000
bigcom301             bigcom301 0.00000000
bigcom306             bigcom306 0.00000000
bigcom309             bigcom309 0.00000000
bigcom314             bigcom314 0.00000000
bigcom321             bigcom321 0.00000000
bigcom341             bigcom341 0.00000000
bigcom350             bigcom350 0.00000000
bigcom353             bigcom353 0.00000000
bigcom359             bigcom359 0.00000000
bigcom363             bigcom363 0.00000000
bigcom365             bigcom365 0.00000000
bigcom385             bigcom385 0.00000000
bigcom386             bigcom386 0.00000000
bigcom408             bigcom408 0.00000000
bigcom412             bigcom412 0.00000000
bigcom480             bigcom480 0.00000000
membership_s3     membership_s3 0.00000000
membership_s4     membership_s4 0.00000000
membership_s6     membership_s6 0.00000000
membership_s8     membership_s8 0.00000000
membership_s9     membership_s9 0.00000000
membership_s11   membership_s11 0.00000000
membership_s12   membership_s12 0.00000000
membership_s14   membership_s14 0.00000000
membership_s16   membership_s16 0.00000000
membership_s17   membership_s17 0.00000000
membership_s18   membership_s18 0.00000000
membership_s20   membership_s20 0.00000000
membership_s21   membership_s21 0.00000000
membership_s22   membership_s22 0.00000000
membership_s24   membership_s24 0.00000000
membership_s25   membership_s25 0.00000000
membership_s26   membership_s26 0.00000000
membership_s28   membership_s28 0.00000000
membership_s31   membership_s31 0.00000000
membership_s33   membership_s33 0.00000000
membership_s36   membership_s36 0.00000000
membership_s37   membership_s37 0.00000000
[1] "Dataset: med_TnotC Model RF, run: 5 of 10 2015-06-22 18:32:44"
     |      Out-of-bag   |
Tree |      MSE  %Var(y) |
   1 |  0.03938   253.36 |
   2 |  0.03006   193.44 |
   3 |  0.02688   172.98 |
   4 |  0.02517   161.93 |
   5 |  0.02439   156.94 |
   6 |  0.02367   152.33 |
   7 |  0.02384   153.42 |
   8 |  0.02248   144.66 |
   9 |  0.02217   142.63 |
  10 |  0.02195   141.25 |
  11 |  0.02145   138.05 |
  12 |  0.02038   131.14 |
  13 |   0.0203   130.62 |
  14 |  0.01977   127.23 |
  15 |  0.01948   125.37 |
  16 |  0.01947   125.25 |
  17 |  0.01938   124.69 |
  18 |  0.01927   123.98 |
  19 |  0.01923   123.75 |
  20 |  0.01886   121.35 |
  21 |  0.01874   120.58 |
  22 |  0.01873   120.54 |
  23 |  0.01861   119.72 |
  24 |  0.01844   118.65 |
  25 |  0.01839   118.34 |
  26 |  0.01834   118.02 |
  27 |  0.01828   117.61 |
  28 |  0.01824   117.37 |
  29 |  0.01809   116.43 |
  30 |  0.01796   115.54 |
  31 |   0.0179   115.21 |
  32 |  0.01788   115.06 |
  33 |  0.01783   114.72 |
  34 |  0.01776   114.29 |
  35 |  0.01778   114.39 |
  36 |  0.01778   114.40 |
  37 |  0.01774   114.18 |
  38 |  0.01771   113.97 |
  39 |  0.01772   114.03 |
  40 |  0.01769   113.84 |
  41 |  0.01765   113.57 |
  42 |  0.01761   113.32 |
  43 |  0.01759   113.18 |
  44 |  0.01756   112.99 |
  45 |  0.01752   112.71 |
  46 |   0.0175   112.63 |
  47 |  0.01748   112.51 |
  48 |  0.01744   112.20 |
  49 |  0.01743   112.12 |
  50 |  0.01741   112.01 |
  51 |  0.01739   111.91 |
  52 |  0.01738   111.86 |
  53 |  0.01738   111.82 |
  54 |  0.01735   111.65 |
  55 |   0.0173   111.35 |
  56 |  0.01728   111.17 |
  57 |  0.01721   110.71 |
  58 |  0.01717   110.46 |
  59 |  0.01716   110.42 |
  60 |  0.01713   110.22 |
  61 |   0.0171   110.04 |
  62 |  0.01706   109.79 |
  63 |  0.01701   109.46 |
  64 |  0.01702   109.50 |
  65 |  0.01702   109.52 |
  66 |    0.017   109.40 |
  67 |  0.01701   109.44 |
  68 |  0.01699   109.33 |
  69 |  0.01698   109.26 |
  70 |  0.01694   109.01 |
  71 |  0.01693   108.93 |
  72 |  0.01693   108.94 |
  73 |  0.01692   108.89 |
  74 |  0.01692   108.88 |
  75 |  0.01693   108.94 |
  76 |  0.01694   109.01 |
  77 |  0.01694   109.01 |
  78 |  0.01694   108.99 |
  79 |  0.01692   108.86 |
  80 |  0.01692   108.90 |
  81 |  0.01692   108.84 |
  82 |   0.0169   108.75 |
  83 |  0.01688   108.63 |
  84 |  0.01685   108.43 |
  85 |  0.01686   108.49 |
  86 |  0.01684   108.36 |
  87 |  0.01685   108.41 |
  88 |  0.01687   108.54 |
  89 |  0.01685   108.45 |
  90 |  0.01686   108.47 |
  91 |  0.01686   108.51 |
  92 |  0.01685   108.41 |
  93 |  0.01685   108.42 |
  94 |  0.01683   108.32 |
  95 |  0.01683   108.29 |
  96 |  0.01682   108.24 |
  97 |   0.0168   108.10 |
  98 |  0.01681   108.17 |
  99 |  0.01681   108.13 |
 100 |   0.0168   108.13 |
[1] "Random Forest variable coefficients"
                      %IncMSE IncNodePurity
graph0           1.477548e-04  1.615654e-01
graph1           6.558040e-04  1.348899e-01
graph2           2.183365e-04  1.711090e-01
graph3           1.003416e-04  1.124737e-01
graph4           1.718193e-04  1.769228e-01
graph5           9.611550e-04  3.903401e-01
graph6           9.051014e-04  2.499121e-01
graph7           2.969935e-04  1.762491e-01
graph8           8.224571e-06  5.606369e-02
graph9           9.091701e-05  2.236633e-01
graph10          9.372291e-04  4.209481e-01
graph11          1.835445e-03  3.821761e-01
graph12          6.959220e-04  2.374023e-01
graph13          1.500613e-04  2.706682e-01
graph14          3.661212e-04  2.726733e-01
graph15          9.887333e-04  2.494183e-01
graph16          4.634711e-04  1.734044e-01
graph17          1.134055e-03  2.206563e-01
graph18          5.234709e-04  2.828409e-01
graph19          3.195815e-03  3.894227e-01
graph20          1.367059e-03  5.715344e-01
graph21          1.977250e-04  1.265022e-01
graph22          1.355049e-03  2.103115e-01
graph23          1.800751e-03  5.627485e-01
graph24          7.247952e-04  2.414051e-01
graph25          9.543086e-04  3.035851e-01
graph26          1.763060e-03  2.437499e-01
graph27          8.539086e-04  2.009142e-01
graph28          1.395672e-03  1.228777e-01
graph29          1.040859e-04  5.764570e-02
orbit0           6.693920e-05  4.744635e-02
orbit1           6.928973e-04  2.217998e-01
orbit2           4.779641e-04  2.765244e-01
orbit3           1.857264e-04  1.544749e-01
orbit4           1.277317e-04  1.059007e-01
orbit5           1.894736e-04  2.930593e-01
orbit6           1.340891e-03  4.178977e-01
orbit7           5.247959e-04  3.905597e-01
orbit8           2.346321e-04  2.515008e-01
orbit9           5.820134e-04  1.165131e-01
orbit10          1.370304e-03  1.544092e-01
orbit11          2.924290e-04  1.642378e-01
orbit12          6.198185e-04  2.223011e-01
orbit13          5.097065e-04  1.779351e-01
orbit14          3.193096e-04  2.148713e-01
orbit15          6.850892e-04  3.651897e-01
orbit16          1.430253e-03  2.656214e-01
orbit17          2.895048e-03  2.846183e-01
orbit18          2.903993e-03  1.011695e+00
orbit19          1.974318e-03  1.543522e-01
orbit20          1.685401e-03  2.397781e-01
orbit21          3.502209e-04  5.256466e-01
orbit22          1.221097e-03  4.745142e-01
orbit23          1.645947e-04  3.819180e-01
orbit24          1.613686e-03  5.675856e-01
orbit25          1.184549e-03  3.126241e-01
orbit26          3.933935e-04  4.027210e-01
orbit27          3.292062e-04  2.837284e-01
orbit28          5.676193e-04  2.336304e-01
orbit29          1.111459e-03  1.523290e-01
orbit30          7.209460e-04  3.650142e-01
orbit31          2.144690e-03  3.805033e-01
orbit32          1.212743e-03  5.273936e-01
orbit33          4.060088e-04  2.009876e-01
orbit34          7.833672e-04  2.019162e-01
orbit35          1.832750e-03  2.417700e-01
orbit36          8.600774e-04  4.056449e-01
orbit37          1.026211e-03  2.136255e-01
orbit38          9.002594e-04  1.945128e-01
orbit39          5.487028e-03  4.769609e-01
orbit40          4.304953e-04  3.700729e-01
orbit41          1.045148e-04  1.922098e-01
orbit42          1.297156e-03  3.462039e-01
orbit43          1.692887e-03  2.146918e-01
orbit44          3.738618e-04  2.731739e-01
orbit45          2.387110e-03  5.875591e-01
orbit46          7.598249e-04  2.778124e-01
orbit47          4.083058e-04  3.423332e-01
orbit48          2.970492e-04  2.013366e-01
orbit49          8.862711e-04  6.361330e-01
orbit50          1.308468e-03  4.081612e-01
orbit51          5.203674e-04  1.455789e-01
orbit52          4.109631e-04  1.983174e-01
orbit53          1.054340e-03  1.413751e-01
orbit54          3.785348e-03  2.861360e-01
orbit55          3.555213e-04  3.316795e-01
orbit56          4.698706e-03  4.778686e-01
orbit57          1.440199e-03  1.285805e-01
orbit58          2.402831e-04  2.760509e-01
orbit59          2.818401e-03  4.373350e-01
orbit60          1.371062e-03  2.401511e-01
orbit61          1.677127e-03  1.652646e-01
orbit62          3.564976e-05  1.462829e-01
orbit63          3.054056e-03  2.810363e-01
orbit64          1.555111e-03  3.696930e-01
orbit65          2.417804e-03  4.708952e-01
orbit66          3.411440e-04  1.884813e-01
orbit67          1.584825e-04  1.724598e-01
orbit68          1.108668e-03  1.680474e-01
orbit69          2.378253e-04  2.254253e-01
orbit70          2.240890e-03  2.530805e-01
orbit71          2.378927e-04  9.294853e-02
orbit72          5.452804e-05  3.239767e-02
AP               2.721006e-05  1.061926e-01
bet              8.163230e-04  9.541277e-01
ecc              9.975069e-05  1.091593e-01
eccrad           3.126278e-04  1.773912e-01
close            5.673153e-04  2.089427e-01
constraint       6.820658e-04  5.527427e-01
coreness         4.037268e-04  3.466413e-01
knn              7.557757e-04  5.382123e-01
hubscore         3.879753e-04  2.376215e-01
pagerank         6.637449e-04  3.997199e-01
trans            2.210927e-04  4.532624e-01
evcent           2.748809e-04  1.435576e-01
first            7.655916e-05  9.449911e-02
upto_second      9.769766e-05  1.234656e-01
upto_third       3.520567e-04  2.407738e-01
upto_fourth      2.749636e-03  1.749160e-01
upto_fifth       2.617648e-03  5.637688e-01
upto_sixth       1.052337e-03  6.774208e-01
second           1.462728e-04  1.460423e-01
third            5.260573e-03  9.367091e-01
fourth           5.904432e-04  5.351573e-01
fifth            7.700987e-04  4.235251e-01
sixth            1.027540e-03  4.611312e-01
ratio1           1.080562e-03  4.237736e-01
ratio2           1.260807e-03  4.312838e-01
ratio3           9.801464e-04  3.481196e-01
ratio4           3.369723e-03  7.799358e-01
ratio5           1.612607e-03  2.827790e+00
ratio6           2.139584e-03  4.030459e-01
selfinter        1.893348e-04  1.058401e-01
walktrap_vertex  6.086062e-04  8.060484e-01
bigcom1          0.000000e+00  1.491862e-18
bigcom2          0.000000e+00  2.775558e-19
bigcom3          4.340715e-04  1.955035e-01
bigcom4         -5.931198e-06  1.714286e-02
bigcom6         -4.407584e-05  4.381933e-01
bigcom8          0.000000e+00  8.673617e-20
bigcom9          0.000000e+00  9.020562e-19
bigcom11         1.190038e-05  5.436185e-01
bigcom13         0.000000e+00  5.551115e-19
bigcom15         0.000000e+00  9.714451e-19
bigcom16         0.000000e+00  5.898060e-19
bigcom21         0.000000e+00  2.775558e-19
bigcom22         2.462086e-04  1.123510e-01
bigcom24         0.000000e+00  5.551115e-19
bigcom26        -2.993493e-05  7.773752e-02
bigcom28         4.125358e-04  3.430374e-01
bigcom30         7.353391e-04  6.764053e-01
bigcom31         0.000000e+00  0.000000e+00
bigcom32         0.000000e+00  1.734723e-19
bigcom33        -2.946858e-05  6.470039e-01
bigcom34         0.000000e+00  0.000000e+00
bigcom36         0.000000e+00  0.000000e+00
bigcom37         0.000000e+00  2.775558e-19
bigcom38        -2.164334e-05  4.226816e-01
bigcom39         0.000000e+00  5.551115e-19
bigcom40         0.000000e+00  3.469447e-20
bigcom43         0.000000e+00  1.387779e-18
bigcom44         1.322199e-04  6.205865e-02
bigcom46         5.118691e-05  8.474511e-01
bigcom47         0.000000e+00  1.387779e-19
bigcom49         0.000000e+00  1.110223e-18
bigcom50         0.000000e+00  3.469447e-20
bigcom51         0.000000e+00  8.326673e-19
bigcom52         0.000000e+00  7.807332e-01
bigcom54         0.000000e+00  0.000000e+00
bigcom56         0.000000e+00  0.000000e+00
bigcom62         0.000000e+00  0.000000e+00
bigcom66         0.000000e+00  0.000000e+00
bigcom68         0.000000e+00  5.551115e-19
bigcom69         0.000000e+00  5.898060e-19
bigcom71         0.000000e+00  1.110223e-18
bigcom72         0.000000e+00  0.000000e+00
bigcom73         0.000000e+00  6.938894e-20
bigcom74         0.000000e+00  1.110223e-18
bigcom75        -4.190815e-05  2.614099e-01
bigcom76         0.000000e+00  5.551115e-19
bigcom77         0.000000e+00  5.551115e-19
bigcom79         0.000000e+00  2.775558e-19
bigcom80         0.000000e+00  3.469447e-20
bigcom82         0.000000e+00  8.413409e-19
bigcom83         0.000000e+00  0.000000e+00
bigcom84         0.000000e+00  5.551115e-19
bigcom85         0.000000e+00  0.000000e+00
bigcom87         0.000000e+00  0.000000e+00
bigcom89         0.000000e+00  0.000000e+00
bigcom91        -9.843618e-07  3.608814e-01
bigcom92        -3.383342e-05  9.765309e-02
bigcom93         0.000000e+00  0.000000e+00
bigcom96         0.000000e+00  0.000000e+00
bigcom97         0.000000e+00  0.000000e+00
bigcom98         0.000000e+00  0.000000e+00
bigcom99         0.000000e+00  0.000000e+00
bigcom101        0.000000e+00  5.551115e-19
bigcom104        0.000000e+00  3.469447e-20
bigcom106        0.000000e+00  0.000000e+00
bigcom109        0.000000e+00  0.000000e+00
bigcom113        0.000000e+00  0.000000e+00
bigcom116        0.000000e+00  2.775558e-19
bigcom120        0.000000e+00  0.000000e+00
bigcom123        0.000000e+00  2.775558e-19
bigcom126        0.000000e+00  6.938894e-19
bigcom127        0.000000e+00  8.326673e-19
bigcom137        0.000000e+00  5.551115e-19
bigcom139        0.000000e+00  0.000000e+00
bigcom140        0.000000e+00  0.000000e+00
bigcom143        0.000000e+00  0.000000e+00
bigcom145        0.000000e+00  0.000000e+00
bigcom146        0.000000e+00  5.551115e-19
bigcom147        0.000000e+00  1.110223e-18
bigcom149        0.000000e+00  0.000000e+00
bigcom153        0.000000e+00  2.775558e-19
bigcom154        0.000000e+00  0.000000e+00
bigcom156        0.000000e+00  0.000000e+00
bigcom157        0.000000e+00  8.673617e-21
bigcom158        0.000000e+00  0.000000e+00
bigcom160        0.000000e+00  5.551115e-19
bigcom161        0.000000e+00  6.938894e-20
bigcom162        0.000000e+00  5.551115e-19
bigcom164        0.000000e+00  1.387779e-19
bigcom166        0.000000e+00  5.551115e-19
bigcom167        0.000000e+00  0.000000e+00
bigcom171        0.000000e+00  0.000000e+00
bigcom173        0.000000e+00  0.000000e+00
bigcom175        0.000000e+00  0.000000e+00
bigcom176        0.000000e+00  0.000000e+00
bigcom177        0.000000e+00  0.000000e+00
bigcom178        0.000000e+00  5.551115e-19
bigcom180        0.000000e+00  1.387779e-18
bigcom181       -5.560540e-05  2.231953e-01
bigcom184        0.000000e+00  0.000000e+00
bigcom186        0.000000e+00  0.000000e+00
bigcom187        0.000000e+00  0.000000e+00
bigcom189        0.000000e+00  1.396452e-18
bigcom194        0.000000e+00  0.000000e+00
bigcom195        0.000000e+00  0.000000e+00
bigcom196        0.000000e+00  0.000000e+00
bigcom204        0.000000e+00  0.000000e+00
bigcom205        0.000000e+00  0.000000e+00
bigcom212        0.000000e+00  0.000000e+00
bigcom214        0.000000e+00  8.326673e-19
bigcom222        0.000000e+00  0.000000e+00
bigcom223        0.000000e+00  0.000000e+00
bigcom226        0.000000e+00  1.110223e-18
bigcom227        0.000000e+00  1.387779e-18
bigcom229        0.000000e+00  0.000000e+00
bigcom233        0.000000e+00  0.000000e+00
bigcom236        0.000000e+00  5.551115e-19
bigcom237        0.000000e+00  2.775558e-19
bigcom246        0.000000e+00  5.551115e-19
bigcom248        0.000000e+00  2.775558e-19
bigcom249        0.000000e+00  0.000000e+00
bigcom250        0.000000e+00  1.734723e-20
bigcom254        0.000000e+00  5.551115e-19
bigcom266        0.000000e+00  5.551115e-19
bigcom269        0.000000e+00  0.000000e+00
bigcom272        0.000000e+00  0.000000e+00
bigcom274        0.000000e+00  0.000000e+00
bigcom281        0.000000e+00  5.551115e-19
bigcom291        0.000000e+00  0.000000e+00
bigcom292        0.000000e+00  2.775558e-19
bigcom295        0.000000e+00  5.551115e-19
bigcom299        0.000000e+00  0.000000e+00
bigcom301        0.000000e+00  2.775558e-19
bigcom306        0.000000e+00  5.551115e-19
bigcom309        0.000000e+00  0.000000e+00
bigcom314        0.000000e+00  1.118897e-18
bigcom321        0.000000e+00  0.000000e+00
bigcom341        0.000000e+00  0.000000e+00
bigcom350        0.000000e+00  2.775558e-19
bigcom353        0.000000e+00  0.000000e+00
bigcom359        0.000000e+00  5.551115e-19
bigcom363        0.000000e+00  2.775558e-19
bigcom365        0.000000e+00  0.000000e+00
bigcom385        7.366841e-06  7.074800e-01
bigcom386        0.000000e+00  0.000000e+00
bigcom408        0.000000e+00  5.551115e-19
bigcom412        0.000000e+00  2.862294e-19
bigcom480        0.000000e+00  0.000000e+00
spin_vertex      4.001040e-04  7.253292e-01
membership_s1    4.908464e-04  1.524138e-01
membership_s3    0.000000e+00  0.000000e+00
membership_s4    0.000000e+00  2.054260e-16
membership_s5    9.689518e-05  1.174859e-01
membership_s6   -1.885823e-05  8.980319e-02
membership_s7    2.106095e-04  1.476965e-01
membership_s8    0.000000e+00  1.387779e-19
membership_s9    0.000000e+00  0.000000e+00
membership_s11   0.000000e+00  5.551115e-19
membership_s12   0.000000e+00  0.000000e+00
membership_s14   0.000000e+00  0.000000e+00
membership_s15   1.284525e-04  2.221141e-01
membership_s16   0.000000e+00  5.551115e-19
membership_s17   0.000000e+00  0.000000e+00
membership_s18   0.000000e+00  5.724587e-19
membership_s20   0.000000e+00  0.000000e+00
membership_s21   0.000000e+00  6.938894e-20
membership_s22   0.000000e+00  8.326673e-19
membership_s24   0.000000e+00  8.326673e-19
membership_s25   4.689998e-05  6.859622e-02
membership_s26   0.000000e+00  0.000000e+00
membership_s27  -8.166840e-06  2.189134e-02
membership_s28   0.000000e+00  0.000000e+00
membership_s30  -5.866200e-05  5.766231e-02
membership_s31   0.000000e+00  2.125036e-19
membership_s32   3.325058e-04  4.168496e-01
membership_s33   0.000000e+00  0.000000e+00
membership_s36   0.000000e+00  4.336809e-20
membership_s37   0.000000e+00  3.469447e-20
V1               2.290034e-03  8.047493e-01
V2               1.023526e-03  1.044918e+00
pdi              1.113825e-05  1.015223e-01
adhesion         3.942303e-02  1.627456e+00
cohesion         4.322333e-02  1.654134e+00
inner            1.063217e-02  1.602221e+00
outer            3.696021e-03  1.655739e+00
ioratio          6.231498e-03  1.156531e+00
comsize          1.157443e-02  2.198955e+00
[1] "Dataset: med_TnotC Model GLM, run: 5 of 10 2015-06-22 18:34:34"
[1] "glmnet variable coefficients"
                     [,1]          [,2]
(Intercept)     -4.132423 -1.084698e+03
graph0           0.000000 -1.299667e-02
graph1           0.000000  4.379744e-05
graph2           0.000000  2.054438e-02
graph3           0.000000  1.526003e-06
graph4           0.000000  1.457574e-08
graph5           0.000000  2.626408e-06
graph6           0.000000 -7.703312e-06
graph7           0.000000  0.000000e+00
graph8           0.000000 -2.067315e-02
graph9           0.000000 -6.649791e-08
graph10          0.000000  3.528991e-09
graph11          0.000000 -8.547882e-11
graph12          0.000000 -9.852013e-08
graph13          0.000000 -1.073635e-06
graph14          0.000000  2.882932e-08
graph15          0.000000  6.828371e-05
graph16          0.000000  0.000000e+00
graph17          0.000000 -7.479174e-07
graph18          0.000000  1.161145e-05
graph19          0.000000 -2.948129e-08
graph20          0.000000  2.478958e-05
graph21          0.000000 -2.057896e-07
graph22          0.000000 -3.289590e-05
graph23          0.000000  0.000000e+00
graph24          0.000000  9.903122e-05
graph25          0.000000  0.000000e+00
graph26          0.000000  0.000000e+00
graph27          0.000000  5.860929e-04
graph28          0.000000  0.000000e+00
graph29          0.000000 -1.079915e-03
orbit0           0.000000 -1.234124e-02
orbit1           0.000000  8.512845e-05
orbit2           0.000000 -8.226881e-05
orbit3           0.000000  1.936313e-02
orbit4           0.000000  1.214421e-06
orbit5           0.000000  1.032167e-05
orbit6           0.000000  2.497456e-08
orbit7           0.000000  1.571207e-05
orbit8           0.000000  0.000000e+00
orbit9           0.000000 -1.551151e-05
orbit10          0.000000 -1.024386e-05
orbit11          0.000000  6.335595e-04
orbit12          0.000000  0.000000e+00
orbit13          0.000000  7.884717e-05
orbit14          0.000000 -2.053312e-02
orbit15          0.000000 -1.115050e-07
orbit16          0.000000 -3.297891e-08
orbit17          0.000000 -3.207158e-07
orbit18          0.000000  5.741886e-08
orbit19          0.000000  2.236236e-08
orbit20          0.000000 -3.757902e-08
orbit21          0.000000 -5.912194e-08
orbit22          0.000000 -5.468958e-11
orbit23          0.000000  1.213360e-05
orbit24          0.000000 -1.375499e-06
orbit25          0.000000  3.712694e-07
orbit26          0.000000  3.071754e-06
orbit27          0.000000  7.797451e-07
orbit28          0.000000 -1.693826e-06
orbit29          0.000000 -5.066435e-06
orbit30          0.000000 -6.503433e-07
orbit31          0.000000 -4.785160e-10
orbit32          0.000000  1.976636e-07
orbit33          0.000000 -4.287723e-04
orbit34          0.000000  6.679373e-05
orbit35          0.000000  2.849271e-06
orbit36          0.000000 -5.776630e-06
orbit37          0.000000 -1.778480e-07
orbit38          0.000000  4.138411e-05
orbit39          0.000000 -2.713118e-06
orbit40          0.000000 -1.890508e-07
orbit41          0.000000 -8.303992e-05
orbit42          0.000000  8.405299e-04
orbit43          0.000000  1.296831e-05
orbit44          0.000000 -2.797580e-03
orbit45          0.000000  1.339253e-05
orbit46          0.000000 -3.263102e-05
orbit47          0.000000  4.780660e-06
orbit48          0.000000 -2.757280e-05
orbit49          0.000000  3.740733e-05
orbit50          0.000000 -1.183308e-03
orbit51          0.000000 -2.312371e-06
orbit52          0.000000 -5.330689e-06
orbit53          0.000000 -1.433806e-04
orbit54          0.000000 -2.934641e-05
orbit55          0.000000 -1.812571e-03
orbit56          0.000000  1.646291e-04
orbit57          0.000000 -7.271300e-05
orbit58          0.000000 -1.747220e-03
orbit59          0.000000  1.569841e-04
orbit60          0.000000  1.450371e-04
orbit61          0.000000  1.056470e-02
orbit62          0.000000 -2.063208e-03
orbit63          0.000000 -3.668382e-04
orbit64          0.000000  1.144932e-03
orbit65          0.000000 -3.807560e-04
orbit66          0.000000  4.421180e-04
orbit67          0.000000  3.894617e-03
orbit68          0.000000  1.080514e-03
orbit69          0.000000 -4.550587e-02
orbit70          0.000000  2.890140e-03
orbit71          0.000000 -8.374889e-03
orbit72          0.000000 -1.140110e-03
AP               0.000000 -1.423784e-01
bet              0.000000  1.458637e-05
ecc              0.000000  4.836927e-01
eccrad           0.000000  2.796975e+00
close            0.000000  7.380559e+00
constraint       0.000000 -5.251917e-01
coreness         0.000000 -6.800897e-02
knn              0.000000 -4.625264e-03
hubscore         0.000000  9.237235e+00
pagerank         0.000000 -2.816200e+03
trans            0.000000  1.020029e+00
evcent           0.000000  9.173192e+00
first            0.000000 -1.167740e-02
upto_second      0.000000 -1.322409e-10
upto_third       0.000000 -4.419151e-08
upto_fourth      0.000000 -6.470339e-04
upto_fifth       0.000000  2.327371e-03
upto_sixth       0.000000  7.862042e-02
second           0.000000  0.000000e+00
third            0.000000 -5.984085e-06
fourth           0.000000  0.000000e+00
fifth            0.000000  9.681111e-04
sixth            0.000000 -1.609655e-03
ratio1           0.000000 -4.337375e-03
ratio2           0.000000 -2.114879e-02
ratio3           0.000000  4.889975e-04
ratio4           0.000000 -3.326036e+00
ratio5           0.000000  4.704852e+00
ratio6           0.000000 -5.122321e-02
selfinter        0.000000  2.525622e-01
walktrap_vertex  0.000000  1.028424e-01
bigcom1          0.000000 -1.611410e+00
bigcom2          0.000000 -4.874095e-01
bigcom3          0.000000  7.376332e-01
bigcom4          0.000000  8.489412e-02
bigcom6          0.000000  2.626199e+00
bigcom8          0.000000 -1.679538e+00
bigcom9          0.000000 -8.041159e-02
bigcom11         0.000000  1.919313e+00
bigcom13         0.000000 -8.900299e-01
bigcom15         0.000000 -4.642772e-01
bigcom16         0.000000 -7.320404e-01
bigcom21         0.000000 -1.767291e+00
bigcom22         0.000000  6.409041e-01
bigcom24         0.000000 -1.733301e-01
bigcom26         0.000000  9.752598e-02
bigcom28         0.000000  8.072218e-01
bigcom30         0.000000  1.107193e+00
bigcom31         0.000000 -4.451591e-02
bigcom32         0.000000 -1.632523e+00
bigcom33         0.000000  3.194578e+00
bigcom34         0.000000 -9.526319e-01
bigcom36         0.000000 -9.197779e-01
bigcom37         0.000000 -6.155053e-01
bigcom38         0.000000  6.534767e+00
bigcom39         0.000000 -1.231877e+00
bigcom40         0.000000 -4.095695e-01
bigcom43         0.000000 -8.906365e-01
bigcom44         0.000000  1.940449e+00
bigcom46         0.000000  2.575499e+00
bigcom47         0.000000 -1.370705e+00
bigcom49         0.000000 -2.541147e-01
bigcom50         0.000000 -8.298710e-01
bigcom51         0.000000 -8.572824e-01
bigcom52         0.000000  7.252417e+00
bigcom54         0.000000  0.000000e+00
bigcom56         0.000000 -1.417177e+00
bigcom62         0.000000 -5.870290e-01
bigcom66         0.000000 -1.030308e-01
bigcom68         0.000000 -6.789717e-01
bigcom69         0.000000 -1.250980e+00
bigcom71         0.000000  0.000000e+00
bigcom72         0.000000  0.000000e+00
bigcom73         0.000000 -1.616798e+00
bigcom74         0.000000 -1.122799e+00
bigcom75         0.000000  2.664513e+00
bigcom76         0.000000 -5.205036e-01
bigcom77         0.000000 -1.598310e+00
bigcom79         0.000000 -1.093839e+00
bigcom80         0.000000 -2.476051e+00
bigcom82         0.000000 -8.898294e-01
bigcom83         0.000000  0.000000e+00
bigcom84         0.000000 -1.330502e+00
bigcom85         0.000000 -2.825850e-01
bigcom87         0.000000 -1.096204e+00
bigcom89         0.000000 -5.454784e-02
bigcom91         0.000000  1.392212e+00
bigcom92         0.000000  2.505315e+00
bigcom93         0.000000  0.000000e+00
bigcom96         0.000000 -8.095681e-01
bigcom97         0.000000 -1.199556e+00
bigcom98         0.000000 -1.403802e+00
bigcom99         0.000000  0.000000e+00
bigcom101        0.000000 -5.881555e-02
bigcom104        0.000000 -5.579503e-01
bigcom106        0.000000 -1.932793e+00
bigcom109        0.000000 -3.560365e-01
bigcom113        0.000000 -1.348787e+00
bigcom116        0.000000 -1.789822e+00
bigcom120        0.000000 -1.441911e+00
bigcom123        0.000000 -6.535337e-01
bigcom126        0.000000  0.000000e+00
bigcom127        0.000000 -8.315938e-01
bigcom137        0.000000 -1.369300e+00
bigcom139        0.000000 -8.229341e-01
bigcom140        0.000000 -1.486179e+00
bigcom143        0.000000 -9.471505e-01
bigcom145        0.000000 -1.230291e+00
bigcom146        0.000000 -9.869523e-01
bigcom147        0.000000 -1.162668e-01
bigcom149        0.000000 -5.555123e-01
bigcom153        0.000000 -9.718725e-01
bigcom154        0.000000  0.000000e+00
bigcom156        0.000000 -1.621331e+00
bigcom157        0.000000 -1.760970e+00
bigcom158        0.000000  0.000000e+00
bigcom160        0.000000 -8.308396e-01
bigcom161        0.000000 -1.021948e+00
bigcom162        0.000000 -7.068421e-01
bigcom164        0.000000 -4.006001e-01
bigcom166        0.000000 -1.175194e+00
bigcom167        0.000000 -1.947618e+00
bigcom171        0.000000 -1.319706e+00
bigcom173        0.000000 -1.024919e+00
bigcom175        0.000000  0.000000e+00
bigcom176        0.000000 -2.624624e-02
bigcom177        0.000000 -1.031846e-01
bigcom178        0.000000 -1.047186e+00
bigcom180        0.000000 -6.058421e-01
bigcom181        0.000000  3.418167e+00
bigcom184        0.000000 -1.585506e+00
bigcom186        0.000000 -1.864495e+00
bigcom187        0.000000 -1.755399e+00
bigcom189        0.000000  0.000000e+00
bigcom194        0.000000 -1.138066e+00
bigcom195        0.000000 -2.867032e-01
bigcom196        0.000000 -1.546694e+00
bigcom204        0.000000  0.000000e+00
bigcom205        0.000000 -1.269129e+00
bigcom212        0.000000 -1.257570e-01
bigcom214        0.000000 -5.202504e-01
bigcom222        0.000000 -3.507142e-03
bigcom223        0.000000 -1.305341e+00
bigcom226        0.000000 -3.708200e-01
bigcom227        0.000000 -6.911215e-01
bigcom229        0.000000 -2.372279e-01
bigcom233        0.000000 -2.032137e+00
bigcom236        0.000000  0.000000e+00
bigcom237        0.000000 -7.119870e-01
bigcom246        0.000000 -2.819712e-01
bigcom248        0.000000 -1.185995e+00
bigcom249        0.000000 -9.614672e-01
bigcom250        0.000000 -7.949021e-02
bigcom254        0.000000 -5.073952e-01
bigcom266        0.000000 -1.538919e+00
bigcom269        0.000000  0.000000e+00
bigcom272        0.000000  0.000000e+00
bigcom274        0.000000 -2.881529e-01
bigcom281        0.000000  0.000000e+00
bigcom291        0.000000 -2.425328e-01
bigcom292        0.000000 -5.330817e-01
bigcom295        0.000000 -1.402030e+00
bigcom299        0.000000 -9.056197e-01
bigcom301        0.000000 -2.596890e-01
bigcom306        0.000000  0.000000e+00
bigcom309        0.000000  0.000000e+00
bigcom314        0.000000 -1.037389e+00
bigcom321        0.000000 -9.803767e-01
bigcom341        0.000000 -9.534799e-01
bigcom350        0.000000 -1.092639e+00
bigcom353        0.000000 -1.985888e-01
bigcom359        0.000000 -6.935332e-01
bigcom363        0.000000  0.000000e+00
bigcom365        0.000000 -1.607748e+00
bigcom385        0.000000  3.543239e+00
bigcom386        0.000000 -5.072755e-01
bigcom408        0.000000 -3.227423e-01
bigcom412        0.000000 -1.397384e+00
bigcom480        0.000000 -9.402555e-02
spin_vertex      0.000000  4.279579e-01
membership_s1    0.000000  2.097408e-01
membership_s3    0.000000 -1.652785e-02
membership_s4    0.000000 -6.910078e-01
membership_s5    0.000000  3.726323e-02
membership_s6    0.000000  2.099894e-01
membership_s7    0.000000  3.652038e-01
membership_s8    0.000000 -6.002701e-01
membership_s9    0.000000 -1.330187e+00
membership_s11   0.000000 -1.285260e-01
membership_s12   0.000000 -8.393875e-01
membership_s14   0.000000 -1.669486e+00
membership_s15   0.000000  5.626366e-01
membership_s16   0.000000  0.000000e+00
membership_s17   0.000000  0.000000e+00
membership_s18   0.000000 -1.177417e+00
membership_s20   0.000000  0.000000e+00
membership_s21   0.000000 -5.068606e+00
membership_s22   0.000000 -1.067772e+00
membership_s24   0.000000 -1.172402e+00
membership_s25   0.000000  1.676043e+00
membership_s26   0.000000  0.000000e+00
membership_s27   0.000000  1.897370e-01
membership_s28   0.000000 -1.265825e+00
membership_s30   0.000000  2.684429e-02
membership_s31   0.000000 -1.425458e+00
membership_s32   0.000000  1.065449e+00
membership_s33   0.000000 -5.923138e-02
membership_s36   0.000000 -9.700304e-01
membership_s37   0.000000 -6.586518e-01
V1               0.000000 -6.782530e-01
V2               0.000000 -1.915224e+00
pdi              0.000000 -1.187268e+03
adhesion         0.000000  1.243774e-04
cohesion         0.000000 -4.972203e-04
inner            0.000000  1.523493e-04
outer            0.000000 -1.490622e-04
ioratio          0.000000 -4.336717e+00
comsize          0.000000  1.986643e-03
[1] "Dataset: med_TnotC Model GBM, run: 6 of 10 2015-06-22 18:35:35"
Iter   TrainDeviance   ValidDeviance   StepSize   Improve
     1        0.1480            -nan     0.0100    0.0003
     2        0.1457            -nan     0.0100    0.0003
     3        0.1437            -nan     0.0100    0.0002
     4        0.1418            -nan     0.0100    0.0000
     5        0.1402            -nan     0.0100    0.0001
     6        0.1389            -nan     0.0100   -0.0000
     7        0.1372            -nan     0.0100    0.0002
     8        0.1353            -nan     0.0100    0.0001
     9        0.1331            -nan     0.0100    0.0001
    10        0.1313            -nan     0.0100   -0.0000
    20        0.1192            -nan     0.0100   -0.0001
    40        0.1031            -nan     0.0100   -0.0000
    60        0.0922            -nan     0.0100    0.0000
    80        0.0839            -nan     0.0100    0.0000
   100        0.0772            -nan     0.0100   -0.0000
   106        0.0752            -nan     0.0100   -0.0000

[1] "GBM variable coefficients"
                            var    rel.inf
comsize                 comsize 4.56961104
V2                           V2 4.37567636
outer                     outer 3.97321821
ratio5                   ratio5 3.27944359
inner                     inner 3.07418516
bet                         bet 2.88015242
orbit18                 orbit18 2.54980387
bigcom46               bigcom46 2.54756093
trans                     trans 2.29718283
membership_s32   membership_s32 2.03079307
adhesion               adhesion 2.00074948
spin_vertex         spin_vertex 1.99672595
bigcom30               bigcom30 1.97914211
graph20                 graph20 1.93992176
graph5                   graph5 1.91101929
walktrap_vertex walktrap_vertex 1.80471088
pagerank               pagerank 1.71735116
cohesion               cohesion 1.61828640
bigcom11               bigcom11 1.50102393
graph23                 graph23 1.48801726
V1                           V1 1.45572049
ioratio                 ioratio 1.38963668
orbit50                 orbit50 1.29931029
upto_sixth           upto_sixth 1.28825852
graph2                   graph2 1.16958250
orbit38                 orbit38 1.12270506
graph19                 graph19 1.09941247
orbit30                 orbit30 1.08746332
orbit49                 orbit49 0.94998947
orbit47                 orbit47 0.92493502
graph11                 graph11 0.91887474
third                     third 0.91010342
upto_fifth           upto_fifth 0.86530998
orbit45                 orbit45 0.86299749
orbit56                 orbit56 0.81527225
graph18                 graph18 0.77163520
orbit63                 orbit63 0.74967122
orbit35                 orbit35 0.74676169
orbit39                 orbit39 0.73663447
ratio6                   ratio6 0.73180100
ratio4                   ratio4 0.70436889
ratio2                   ratio2 0.70210165
graph12                 graph12 0.70167500
orbit42                 orbit42 0.69700090
graph10                 graph10 0.66829481
graph0                   graph0 0.66399074
orbit70                 orbit70 0.64644800
graph27                 graph27 0.64602362
orbit36                 orbit36 0.62092518
selfinter             selfinter 0.61826432
orbit24                 orbit24 0.61571051
orbit31                 orbit31 0.56205209
fourth                   fourth 0.56188645
orbit52                 orbit52 0.54411343
close                     close 0.54083070
graph17                 graph17 0.52476606
orbit51                 orbit51 0.51333258
orbit28                 orbit28 0.51264391
ratio1                   ratio1 0.51035351
orbit43                 orbit43 0.49896818
constraint           constraint 0.47187331
graph25                 graph25 0.46623053
orbit65                 orbit65 0.45862843
coreness               coreness 0.45640857
graph15                 graph15 0.44815320
ecc                         ecc 0.43705459
graph7                   graph7 0.43192196
orbit29                 orbit29 0.43020522
orbit23                 orbit23 0.42323708
bigcom28               bigcom28 0.42223184
membership_s1     membership_s1 0.40448041
orbit33                 orbit33 0.39892373
orbit61                 orbit61 0.39338549
graph22                 graph22 0.39198334
orbit16                 orbit16 0.38962790
orbit44                 orbit44 0.37467344
orbit32                 orbit32 0.37395333
orbit21                 orbit21 0.36826110
orbit53                 orbit53 0.36414751
orbit27                 orbit27 0.36181732
graph6                   graph6 0.35287999
orbit5                   orbit5 0.35223397
orbit13                 orbit13 0.32746037
graph21                 graph21 0.31782737
bigcom3                 bigcom3 0.31587170
orbit64                 orbit64 0.31564392
orbit11                 orbit11 0.31498622
sixth                     sixth 0.31334254
bigcom92               bigcom92 0.31324298
graph24                 graph24 0.30656931
orbit46                 orbit46 0.30336470
orbit59                 orbit59 0.29672188
orbit9                   orbit9 0.29360721
orbit68                 orbit68 0.27013957
graph9                   graph9 0.26138814
upto_third           upto_third 0.25571683
graph28                 graph28 0.23533838
knn                         knn 0.22425200
orbit62                 orbit62 0.22124880
graph1                   graph1 0.21831980
graph4                   graph4 0.21722428
orbit17                 orbit17 0.21411222
ratio3                   ratio3 0.20911104
bigcom22               bigcom22 0.20200520
pdi                         pdi 0.19582198
upto_second         upto_second 0.19000887
orbit60                 orbit60 0.18708963
graph14                 graph14 0.18341578
orbit37                 orbit37 0.18339049
orbit1                   orbit1 0.16904527
graph29                 graph29 0.16653346
orbit2                   orbit2 0.16441045
orbit66                 orbit66 0.15402292
orbit7                   orbit7 0.15390859
bigcom4                 bigcom4 0.14221422
membership_s27   membership_s27 0.13816490
orbit4                   orbit4 0.13336231
graph3                   graph3 0.11857796
orbit48                 orbit48 0.11851734
orbit26                 orbit26 0.11391976
graph13                 graph13 0.11255450
orbit54                 orbit54 0.09004088
graph16                 graph16 0.08266753
orbit41                 orbit41 0.07625953
orbit40                 orbit40 0.07462256
graph26                 graph26 0.06685422
orbit15                 orbit15 0.06309461
orbit58                 orbit58 0.05823556
fifth                     fifth 0.05415752
bigcom91               bigcom91 0.05305703
second                   second 0.04979256
graph8                   graph8 0.04565264
orbit69                 orbit69 0.04412239
orbit20                 orbit20 0.04172066
AP                           AP 0.03910573
upto_fourth         upto_fourth 0.02461616
orbit71                 orbit71 0.02319289
membership_s7     membership_s7 0.02194801
membership_s30   membership_s30 0.01921603
membership_s15   membership_s15 0.01681836
orbit12                 orbit12 0.01470163
bigcom44               bigcom44 0.01095688
orbit0                   orbit0 0.00000000
orbit3                   orbit3 0.00000000
orbit6                   orbit6 0.00000000
orbit8                   orbit8 0.00000000
orbit10                 orbit10 0.00000000
orbit14                 orbit14 0.00000000
orbit19                 orbit19 0.00000000
orbit22                 orbit22 0.00000000
orbit25                 orbit25 0.00000000
orbit34                 orbit34 0.00000000
orbit55                 orbit55 0.00000000
orbit57                 orbit57 0.00000000
orbit67                 orbit67 0.00000000
orbit72                 orbit72 0.00000000
eccrad                   eccrad 0.00000000
hubscore               hubscore 0.00000000
evcent                   evcent 0.00000000
first                     first 0.00000000
bigcom1                 bigcom1 0.00000000
bigcom2                 bigcom2 0.00000000
bigcom6                 bigcom6 0.00000000
bigcom8                 bigcom8 0.00000000
bigcom9                 bigcom9 0.00000000
bigcom13               bigcom13 0.00000000
bigcom15               bigcom15 0.00000000
bigcom16               bigcom16 0.00000000
bigcom21               bigcom21 0.00000000
bigcom24               bigcom24 0.00000000
bigcom26               bigcom26 0.00000000
bigcom31               bigcom31 0.00000000
bigcom32               bigcom32 0.00000000
bigcom33               bigcom33 0.00000000
bigcom34               bigcom34 0.00000000
bigcom36               bigcom36 0.00000000
bigcom37               bigcom37 0.00000000
bigcom38               bigcom38 0.00000000
bigcom39               bigcom39 0.00000000
bigcom40               bigcom40 0.00000000
bigcom43               bigcom43 0.00000000
bigcom47               bigcom47 0.00000000
bigcom49               bigcom49 0.00000000
bigcom50               bigcom50 0.00000000
bigcom51               bigcom51 0.00000000
bigcom52               bigcom52 0.00000000
bigcom54               bigcom54 0.00000000
bigcom56               bigcom56 0.00000000
bigcom62               bigcom62 0.00000000
bigcom66               bigcom66 0.00000000
bigcom68               bigcom68 0.00000000
bigcom69               bigcom69 0.00000000
bigcom71               bigcom71 0.00000000
bigcom72               bigcom72 0.00000000
bigcom73               bigcom73 0.00000000
bigcom74               bigcom74 0.00000000
bigcom75               bigcom75 0.00000000
bigcom76               bigcom76 0.00000000
bigcom77               bigcom77 0.00000000
bigcom79               bigcom79 0.00000000
bigcom80               bigcom80 0.00000000
bigcom82               bigcom82 0.00000000
bigcom83               bigcom83 0.00000000
bigcom84               bigcom84 0.00000000
bigcom85               bigcom85 0.00000000
bigcom87               bigcom87 0.00000000
bigcom89               bigcom89 0.00000000
bigcom93               bigcom93 0.00000000
bigcom96               bigcom96 0.00000000
bigcom97               bigcom97 0.00000000
bigcom98               bigcom98 0.00000000
bigcom99               bigcom99 0.00000000
bigcom101             bigcom101 0.00000000
bigcom104             bigcom104 0.00000000
bigcom106             bigcom106 0.00000000
bigcom109             bigcom109 0.00000000
bigcom113             bigcom113 0.00000000
bigcom116             bigcom116 0.00000000
bigcom120             bigcom120 0.00000000
bigcom123             bigcom123 0.00000000
bigcom126             bigcom126 0.00000000
bigcom127             bigcom127 0.00000000
bigcom137             bigcom137 0.00000000
bigcom139             bigcom139 0.00000000
bigcom140             bigcom140 0.00000000
bigcom143             bigcom143 0.00000000
bigcom145             bigcom145 0.00000000
bigcom146             bigcom146 0.00000000
bigcom147             bigcom147 0.00000000
bigcom149             bigcom149 0.00000000
bigcom153             bigcom153 0.00000000
bigcom154             bigcom154 0.00000000
bigcom156             bigcom156 0.00000000
bigcom157             bigcom157 0.00000000
bigcom158             bigcom158 0.00000000
bigcom160             bigcom160 0.00000000
bigcom161             bigcom161 0.00000000
bigcom162             bigcom162 0.00000000
bigcom164             bigcom164 0.00000000
bigcom166             bigcom166 0.00000000
bigcom167             bigcom167 0.00000000
bigcom171             bigcom171 0.00000000
bigcom173             bigcom173 0.00000000
bigcom175             bigcom175 0.00000000
bigcom176             bigcom176 0.00000000
bigcom177             bigcom177 0.00000000
bigcom178             bigcom178 0.00000000
bigcom180             bigcom180 0.00000000
bigcom181             bigcom181 0.00000000
bigcom184             bigcom184 0.00000000
bigcom186             bigcom186 0.00000000
bigcom187             bigcom187 0.00000000
bigcom189             bigcom189 0.00000000
bigcom194             bigcom194 0.00000000
bigcom195             bigcom195 0.00000000
bigcom196             bigcom196 0.00000000
bigcom204             bigcom204 0.00000000
bigcom205             bigcom205 0.00000000
bigcom212             bigcom212 0.00000000
bigcom214             bigcom214 0.00000000
bigcom222             bigcom222 0.00000000
bigcom223             bigcom223 0.00000000
bigcom226             bigcom226 0.00000000
bigcom227             bigcom227 0.00000000
bigcom229             bigcom229 0.00000000
bigcom233             bigcom233 0.00000000
bigcom236             bigcom236 0.00000000
bigcom237             bigcom237 0.00000000
bigcom246             bigcom246 0.00000000
bigcom248             bigcom248 0.00000000
bigcom249             bigcom249 0.00000000
bigcom250             bigcom250 0.00000000
bigcom254             bigcom254 0.00000000
bigcom266             bigcom266 0.00000000
bigcom269             bigcom269 0.00000000
bigcom272             bigcom272 0.00000000
bigcom274             bigcom274 0.00000000
bigcom281             bigcom281 0.00000000
bigcom291             bigcom291 0.00000000
bigcom292             bigcom292 0.00000000
bigcom295             bigcom295 0.00000000
bigcom299             bigcom299 0.00000000
bigcom301             bigcom301 0.00000000
bigcom306             bigcom306 0.00000000
bigcom309             bigcom309 0.00000000
bigcom314             bigcom314 0.00000000
bigcom321             bigcom321 0.00000000
bigcom341             bigcom341 0.00000000
bigcom350             bigcom350 0.00000000
bigcom353             bigcom353 0.00000000
bigcom359             bigcom359 0.00000000
bigcom363             bigcom363 0.00000000
bigcom365             bigcom365 0.00000000
bigcom385             bigcom385 0.00000000
bigcom386             bigcom386 0.00000000
bigcom408             bigcom408 0.00000000
bigcom412             bigcom412 0.00000000
bigcom480             bigcom480 0.00000000
membership_s3     membership_s3 0.00000000
membership_s4     membership_s4 0.00000000
membership_s5     membership_s5 0.00000000
membership_s6     membership_s6 0.00000000
membership_s8     membership_s8 0.00000000
membership_s9     membership_s9 0.00000000
membership_s11   membership_s11 0.00000000
membership_s12   membership_s12 0.00000000
membership_s14   membership_s14 0.00000000
membership_s16   membership_s16 0.00000000
membership_s17   membership_s17 0.00000000
membership_s18   membership_s18 0.00000000
membership_s20   membership_s20 0.00000000
membership_s21   membership_s21 0.00000000
membership_s22   membership_s22 0.00000000
membership_s24   membership_s24 0.00000000
membership_s25   membership_s25 0.00000000
membership_s26   membership_s26 0.00000000
membership_s28   membership_s28 0.00000000
membership_s31   membership_s31 0.00000000
membership_s33   membership_s33 0.00000000
membership_s36   membership_s36 0.00000000
membership_s37   membership_s37 0.00000000
[1] "Dataset: med_TnotC Model RF, run: 6 of 10 2015-06-22 18:36:25"
     |      Out-of-bag   |
Tree |      MSE  %Var(y) |
   1 |  0.03018   211.44 |
   2 |    0.029   203.14 |
   3 |  0.02456   172.04 |
   4 |  0.02475   173.41 |
   5 |  0.02247   157.39 |
   6 |  0.02201   154.22 |
   7 |  0.02038   142.75 |
   8 |  0.02012   140.93 |
   9 |  0.01995   139.80 |
  10 |  0.01931   135.27 |
  11 |  0.01892   132.58 |
  12 |  0.01903   133.35 |
  13 |  0.01871   131.05 |
  14 |  0.01863   130.53 |
  15 |  0.01857   130.08 |
  16 |  0.01825   127.84 |
  17 |  0.01797   125.88 |
  18 |  0.01774   124.30 |
  19 |  0.01765   123.64 |
  20 |  0.01745   122.27 |
  21 |  0.01726   120.91 |
  22 |  0.01725   120.88 |
  23 |  0.01719   120.40 |
  24 |  0.01712   119.96 |
  25 |  0.01709   119.71 |
  26 |  0.01707   119.56 |
  27 |  0.01698   118.98 |
  28 |  0.01693   118.61 |
  29 |  0.01687   118.18 |
  30 |  0.01675   117.35 |
  31 |  0.01664   116.57 |
  32 |  0.01655   115.92 |
  33 |  0.01654   115.87 |
  34 |  0.01648   115.49 |
  35 |  0.01645   115.23 |
  36 |   0.0164   114.91 |
  37 |  0.01635   114.53 |
  38 |  0.01629   114.13 |
  39 |  0.01631   114.24 |
  40 |  0.01629   114.16 |
  41 |  0.01627   113.99 |
  42 |  0.01623   113.69 |
  43 |   0.0162   113.52 |
  44 |  0.01614   113.10 |
  45 |  0.01606   112.52 |
  46 |    0.016   112.12 |
  47 |  0.01599   112.02 |
  48 |  0.01595   111.76 |
  49 |  0.01594   111.69 |
  50 |  0.01594   111.66 |
  51 |  0.01593   111.64 |
  52 |  0.01591   111.47 |
  53 |  0.01591   111.48 |
  54 |  0.01586   111.09 |
  55 |  0.01586   111.09 |
  56 |  0.01582   110.84 |
  57 |   0.0158   110.69 |
  58 |   0.0158   110.66 |
  59 |  0.01576   110.44 |
  60 |  0.01573   110.21 |
  61 |  0.01574   110.29 |
  62 |  0.01575   110.34 |
  63 |  0.01576   110.38 |
  64 |  0.01577   110.48 |
  65 |  0.01576   110.43 |
  66 |  0.01576   110.38 |
  67 |  0.01571   110.04 |
  68 |   0.0157   110.00 |
  69 |  0.01568   109.87 |
  70 |  0.01568   109.84 |
  71 |  0.01565   109.67 |
  72 |  0.01566   109.74 |
  73 |  0.01564   109.59 |
  74 |  0.01564   109.59 |
  75 |  0.01563   109.51 |
  76 |  0.01562   109.41 |
  77 |  0.01561   109.35 |
  78 |   0.0156   109.28 |
  79 |  0.01561   109.37 |
  80 |  0.01562   109.41 |
  81 |  0.01564   109.61 |
  82 |  0.01564   109.54 |
  83 |  0.01563   109.49 |
  84 |  0.01563   109.47 |
  85 |  0.01562   109.42 |
  86 |  0.01561   109.37 |
  87 |  0.01559   109.24 |
  88 |  0.01559   109.24 |
  89 |  0.01557   109.11 |
  90 |  0.01557   109.09 |
  91 |  0.01555   108.95 |
  92 |  0.01556   108.98 |
  93 |  0.01556   109.04 |
  94 |  0.01556   109.03 |
  95 |  0.01556   109.03 |
  96 |  0.01556   109.02 |
  97 |  0.01558   109.16 |
  98 |  0.01556   109.01 |
  99 |  0.01554   108.87 |
 100 |  0.01553   108.77 |
[1] "Random Forest variable coefficients"
                      %IncMSE IncNodePurity
graph0           1.087271e-04  1.927062e-01
graph1           7.947981e-04  1.956553e-01
graph2           6.009362e-04  1.627399e-01
graph3           4.786578e-05  1.425270e-01
graph4           2.634953e-04  2.763849e-01
graph5           1.124536e-03  3.762300e-01
graph6           7.402199e-04  1.342339e-01
graph7           1.336114e-03  2.408200e-01
graph8           1.365339e-04  2.162363e-01
graph9           4.751337e-04  1.872191e-01
graph10          2.427936e-03  3.319001e-01
graph11          6.505351e-04  3.140625e-01
graph12          2.070120e-03  2.194014e-01
graph13          1.048411e-03  9.288858e-02
graph14          1.657252e-03  4.454712e-01
graph15          2.991113e-04  1.511599e-01
graph16          5.451935e-04  3.215345e-01
graph17          1.174523e-03  2.625916e-01
graph18          9.596538e-04  1.524576e-01
graph19          1.217558e-03  4.207250e-01
graph20          8.753560e-04  3.708236e-01
graph21          6.091250e-04  3.663966e-01
graph22          9.575666e-04  3.246552e-01
graph23          1.903460e-03  3.949741e-01
graph24          4.388242e-04  1.773519e-01
graph25          5.805381e-04  2.896059e-01
graph26          1.434973e-03  2.798147e-01
graph27          6.731837e-04  1.126084e-01
graph28          6.180623e-04  2.812992e-01
graph29          5.913935e-05  4.925341e-02
orbit0           5.597106e-05  7.202630e-02
orbit1           1.671495e-03  3.324962e-01
orbit2           2.523710e-04  2.982692e-01
orbit3           4.308336e-04  2.351688e-01
orbit4           1.550290e-04  1.760863e-01
orbit5           6.581793e-04  2.066186e-01
orbit6           4.957788e-04  2.761153e-01
orbit7           2.154086e-04  2.976546e-01
orbit8           8.964763e-04  4.528111e-01
orbit9           5.936150e-04  4.381768e-01
orbit10          1.382186e-03  2.380927e-01
orbit11          4.278928e-04  1.149919e-01
orbit12          1.776055e-03  1.852156e-01
orbit13          7.509124e-04  2.704419e-01
orbit14          1.248566e-04  1.674150e-01
orbit15          4.902089e-04  2.829799e-01
orbit16          6.170295e-04  2.411116e-01
orbit17          1.109373e-03  3.367202e-01
orbit18          3.128497e-03  7.032517e-01
orbit19          5.116567e-04  4.430421e-01
orbit20          1.061512e-03  1.846770e-01
orbit21          3.786675e-04  5.922689e-01
orbit22          1.751249e-03  5.475631e-01
orbit23          3.641882e-04  4.485454e-01
orbit24          2.308982e-03  4.027887e-01
orbit25          3.987712e-04  1.319536e-01
orbit26          1.245077e-04  1.979732e-01
orbit27          9.598813e-04  2.988939e-01
orbit28          2.683034e-04  1.324577e-01
orbit29          1.511815e-03  2.378153e-01
orbit30          1.019861e-03  4.615740e-01
orbit31          3.128436e-04  5.601151e-01
orbit32          5.644200e-04  3.407279e-01
orbit33          3.071032e-04  3.153913e-01
orbit34          7.104291e-04  3.803626e-01
orbit35          1.280665e-03  2.520521e-01
orbit36          9.554782e-04  3.412596e-01
orbit37          6.467571e-04  2.197730e-01
orbit38          4.518749e-04  2.930329e-01
orbit39          1.044951e-03  5.419684e-01
orbit40          1.018649e-03  3.482896e-01
orbit41          4.999960e-04  2.392585e-01
orbit42          3.675353e-04  3.114089e-01
orbit43          9.299278e-04  1.026433e-01
orbit44          5.411219e-04  1.727182e-01
orbit45          2.021847e-03  4.252794e-01
orbit46          6.394702e-04  2.859713e-01
orbit47          9.856098e-04  3.177687e-01
orbit48          2.666808e-04  3.254504e-01
orbit49          1.201999e-03  6.521608e-01
orbit50          4.508868e-04  2.877901e-01
orbit51          2.084926e-04  1.659444e-01
orbit52          2.241752e-03  2.894882e-01
orbit53          2.763502e-04  2.524254e-01
orbit54          3.701282e-04  2.684570e-01
orbit55          2.994483e-04  1.698980e-01
orbit56          1.924681e-03  4.570705e-01
orbit57          7.567500e-04  1.335650e-01
orbit58          3.653426e-04  3.581432e-01
orbit59          1.272394e-03  5.703026e-01
orbit60          3.052223e-04  1.609616e-01
orbit61          7.731178e-04  2.063140e-01
orbit62          1.195546e-03  1.950222e-01
orbit63          1.156980e-03  3.695053e-01
orbit64          7.585595e-04  3.273909e-01
orbit65          5.270291e-03  4.267363e-01
orbit66          1.287260e-03  1.904051e-01
orbit67          1.719161e-04  1.504300e-01
orbit68          6.489572e-04  1.941942e-01
orbit69          3.818458e-04  1.925215e-01
orbit70          8.882942e-04  3.145844e-01
orbit71          2.918973e-04  7.816283e-02
orbit72          1.010579e-04  3.019497e-02
AP               0.000000e+00  1.082467e-17
bet              3.785691e-04  5.789238e-01
ecc              1.482543e-04  8.263217e-02
eccrad           7.684399e-05  1.824163e-01
close            4.253112e-04  1.372046e-01
constraint       3.809542e-04  3.436089e-01
coreness         2.574488e-04  2.570316e-01
knn              4.555112e-04  2.936055e-01
hubscore         1.430532e-03  1.424090e-01
pagerank         4.211274e-04  3.265928e-01
trans            1.212104e-04  2.733571e-01
evcent           8.089064e-04  2.562662e-01
first            2.037593e-05  7.159332e-02
upto_second      1.244703e-03  1.376558e-01
upto_third       9.907811e-04  2.055641e-01
upto_fourth      8.450692e-04  2.218157e-01
upto_fifth       1.806708e-03  4.311562e-01
upto_sixth       1.383693e-03  5.731217e-01
second           1.694283e-03  1.883559e-01
third            2.189942e-03  5.294772e-01
fourth           1.140017e-03  4.233930e-01
fifth            9.067464e-04  4.233623e-01
sixth            1.644957e-03  4.503844e-01
ratio1           7.970487e-04  4.881184e-01
ratio2           3.896361e-04  2.234882e-01
ratio3           2.858102e-03  4.854484e-01
ratio4           3.291566e-03  8.325588e-01
ratio5           2.927525e-03  1.940957e+00
ratio6           1.120156e-03  3.019722e-01
selfinter        2.322332e-05  1.316989e-01
walktrap_vertex  4.161351e-04  6.245363e-01
bigcom1          0.000000e+00  0.000000e+00
bigcom2          0.000000e+00  1.110223e-18
bigcom3          5.317739e-04  1.998566e-01
bigcom4          4.670472e-05  6.381334e-02
bigcom6          0.000000e+00  8.326673e-19
bigcom8          0.000000e+00  0.000000e+00
bigcom9          0.000000e+00  0.000000e+00
bigcom11         1.663061e-05  3.350136e-01
bigcom13         0.000000e+00  0.000000e+00
bigcom15         0.000000e+00  0.000000e+00
bigcom16         0.000000e+00  0.000000e+00
bigcom21         0.000000e+00  5.551115e-19
bigcom22        -9.413783e-06  1.008138e-01
bigcom24         0.000000e+00  5.551115e-19
bigcom26         9.089351e-06  1.535002e-01
bigcom28         9.125112e-06  3.561203e-01
bigcom30         2.090598e-04  4.825142e-01
bigcom31         0.000000e+00  0.000000e+00
bigcom32         0.000000e+00  0.000000e+00
bigcom33         7.507776e-06  5.422582e-01
bigcom34         0.000000e+00  0.000000e+00
bigcom36         0.000000e+00  0.000000e+00
bigcom37         0.000000e+00  0.000000e+00
bigcom38        -4.038467e-05  4.591432e-01
bigcom39         0.000000e+00  0.000000e+00
bigcom40         0.000000e+00  8.326673e-19
bigcom43         0.000000e+00  0.000000e+00
bigcom44         5.230843e-05  5.718018e-02
bigcom46         3.787203e-06  5.358694e-01
bigcom47         0.000000e+00  0.000000e+00
bigcom49         0.000000e+00  0.000000e+00
bigcom50         0.000000e+00  2.775558e-19
bigcom51         0.000000e+00  0.000000e+00
bigcom52         1.980885e-04  1.109161e+00
bigcom54         0.000000e+00  0.000000e+00
bigcom56         0.000000e+00  5.551115e-19
bigcom62         0.000000e+00  0.000000e+00
bigcom66         0.000000e+00  0.000000e+00
bigcom68         0.000000e+00  0.000000e+00
bigcom69         0.000000e+00  0.000000e+00
bigcom71         0.000000e+00  0.000000e+00
bigcom72         0.000000e+00  0.000000e+00
bigcom73         0.000000e+00  0.000000e+00
bigcom74         0.000000e+00  8.326673e-19
bigcom75        -1.788678e-05  2.585559e-01
bigcom76         0.000000e+00  8.326673e-19
bigcom77         0.000000e+00  0.000000e+00
bigcom79         0.000000e+00  0.000000e+00
bigcom80         0.000000e+00  0.000000e+00
bigcom82         0.000000e+00  0.000000e+00
bigcom83         0.000000e+00  0.000000e+00
bigcom84         0.000000e+00  5.551115e-19
bigcom85         0.000000e+00  0.000000e+00
bigcom87         0.000000e+00  0.000000e+00
bigcom89         0.000000e+00  0.000000e+00
bigcom91         2.849318e-05  4.610929e-01
bigcom92        -1.246881e-04  1.044752e-01
bigcom93         0.000000e+00  0.000000e+00
bigcom96         0.000000e+00  0.000000e+00
bigcom97         0.000000e+00  0.000000e+00
bigcom98         0.000000e+00  0.000000e+00
bigcom99         0.000000e+00  0.000000e+00
bigcom101        0.000000e+00  0.000000e+00
bigcom104        0.000000e+00  5.551115e-19
bigcom106        0.000000e+00  0.000000e+00
bigcom109        0.000000e+00  0.000000e+00
bigcom113        0.000000e+00  0.000000e+00
bigcom116        0.000000e+00  5.551115e-19
bigcom120        0.000000e+00  0.000000e+00
bigcom123        0.000000e+00  0.000000e+00
bigcom126        0.000000e+00  0.000000e+00
bigcom127        0.000000e+00  0.000000e+00
bigcom137        0.000000e+00  0.000000e+00
bigcom139        0.000000e+00  0.000000e+00
bigcom140        0.000000e+00  0.000000e+00
bigcom143        0.000000e+00  0.000000e+00
bigcom145        0.000000e+00  0.000000e+00
bigcom146        0.000000e+00  0.000000e+00
bigcom147        0.000000e+00  0.000000e+00
bigcom149        0.000000e+00  0.000000e+00
bigcom153        0.000000e+00  5.551115e-19
bigcom154        0.000000e+00  0.000000e+00
bigcom156        0.000000e+00  0.000000e+00
bigcom157        0.000000e+00  0.000000e+00
bigcom158        0.000000e+00  0.000000e+00
bigcom160        0.000000e+00  1.110223e-18
bigcom161        0.000000e+00  0.000000e+00
bigcom162        0.000000e+00  5.551115e-19
bigcom164        0.000000e+00  2.775558e-19
bigcom166        0.000000e+00  0.000000e+00
bigcom167        0.000000e+00  8.326673e-19
bigcom171        0.000000e+00  0.000000e+00
bigcom173        0.000000e+00  0.000000e+00
bigcom175        0.000000e+00  0.000000e+00
bigcom176        0.000000e+00  0.000000e+00
bigcom177        0.000000e+00  0.000000e+00
bigcom178        0.000000e+00  0.000000e+00
bigcom180        0.000000e+00  1.665335e-18
bigcom181        0.000000e+00  0.000000e+00
bigcom184        0.000000e+00  0.000000e+00
bigcom186        0.000000e+00  0.000000e+00
bigcom187        0.000000e+00  0.000000e+00
bigcom189        0.000000e+00  0.000000e+00
bigcom194        0.000000e+00  2.775558e-18
bigcom195        0.000000e+00  0.000000e+00
bigcom196        0.000000e+00  0.000000e+00
bigcom204        0.000000e+00  0.000000e+00
bigcom205        0.000000e+00  0.000000e+00
bigcom212        0.000000e+00  0.000000e+00
bigcom214        0.000000e+00  0.000000e+00
bigcom222        0.000000e+00  5.551115e-19
bigcom223        0.000000e+00  0.000000e+00
bigcom226        0.000000e+00  0.000000e+00
bigcom227        0.000000e+00  5.551115e-19
bigcom229        0.000000e+00  0.000000e+00
bigcom233        0.000000e+00  0.000000e+00
bigcom236        0.000000e+00  5.551115e-19
bigcom237        0.000000e+00  0.000000e+00
bigcom246        0.000000e+00  0.000000e+00
bigcom248        0.000000e+00  2.775558e-19
bigcom249        0.000000e+00  0.000000e+00
bigcom250        0.000000e+00  1.387779e-18
bigcom254        0.000000e+00  5.551115e-19
bigcom266        0.000000e+00  0.000000e+00
bigcom269        0.000000e+00  0.000000e+00
bigcom272        0.000000e+00  0.000000e+00
bigcom274        0.000000e+00  0.000000e+00
bigcom281        0.000000e+00  0.000000e+00
bigcom291        0.000000e+00  5.551115e-19
bigcom292        0.000000e+00  0.000000e+00
bigcom295        0.000000e+00  0.000000e+00
bigcom299        0.000000e+00  0.000000e+00
bigcom301        0.000000e+00  0.000000e+00
bigcom306        0.000000e+00  0.000000e+00
bigcom309        0.000000e+00  0.000000e+00
bigcom314        0.000000e+00  5.551115e-19
bigcom321        0.000000e+00  0.000000e+00
bigcom341        0.000000e+00  0.000000e+00
bigcom350        0.000000e+00  0.000000e+00
bigcom353        0.000000e+00  0.000000e+00
bigcom359        0.000000e+00  0.000000e+00
bigcom363        0.000000e+00  0.000000e+00
bigcom365        0.000000e+00  5.551115e-19
bigcom385        1.178203e-05  6.167895e-01
bigcom386        0.000000e+00  5.551115e-19
bigcom408        0.000000e+00  0.000000e+00
bigcom412        0.000000e+00  0.000000e+00
bigcom480        0.000000e+00  0.000000e+00
spin_vertex      3.066737e-04  6.470048e-01
membership_s1    2.821210e-04  1.065708e-01
membership_s3    0.000000e+00  0.000000e+00
membership_s4    0.000000e+00  9.714451e-19
membership_s5    7.537403e-05  9.379839e-02
membership_s6    1.560596e-04  3.986974e-02
membership_s7    1.859149e-04  1.644362e-01
membership_s8    0.000000e+00  0.000000e+00
membership_s9    0.000000e+00  5.551115e-19
membership_s11   0.000000e+00  0.000000e+00
membership_s12   0.000000e+00  0.000000e+00
membership_s14   0.000000e+00  0.000000e+00
membership_s15   8.266396e-05  1.859272e-01
membership_s16   0.000000e+00  1.110223e-18
membership_s17   0.000000e+00  0.000000e+00
membership_s18   0.000000e+00  0.000000e+00
membership_s20   0.000000e+00  1.110223e-18
membership_s21   0.000000e+00  0.000000e+00
membership_s22   0.000000e+00  0.000000e+00
membership_s24   0.000000e+00  8.326673e-19
membership_s25   2.529277e-05  3.876898e-02
membership_s26   0.000000e+00  0.000000e+00
membership_s27  -5.892736e-06  9.494480e-03
membership_s28   0.000000e+00  8.326673e-19
membership_s30  -2.164362e-05  1.954402e-02
membership_s31   5.934718e-06  5.178128e-04
membership_s32   5.539443e-04  3.678453e-01
membership_s33   0.000000e+00  0.000000e+00
membership_s36   0.000000e+00  6.245005e-19
membership_s37   0.000000e+00  0.000000e+00
V1               1.376791e-03  4.897842e-01
V2               8.649853e-04  8.338029e-01
pdi             -1.757880e-05  1.572423e-01
adhesion         2.989912e-02  1.091469e+00
cohesion         2.538985e-02  1.526501e+00
inner            9.734325e-03  1.329470e+00
outer            3.452243e-03  1.829979e+00
ioratio          1.241100e-02  1.222388e+00
comsize          7.894840e-03  1.751289e+00
[1] "Dataset: med_TnotC Model GLM, run: 6 of 10 2015-06-22 18:38:12"
[1] "glmnet variable coefficients"
                     [,1]          [,2]
(Intercept)     -4.220166 -1.061121e+02
graph0           0.000000  0.000000e+00
graph1           0.000000  1.606115e-09
graph2           0.000000  1.412912e-02
graph3           0.000000  1.076457e-07
graph4           0.000000  0.000000e+00
graph5           0.000000  8.870334e-05
graph6           0.000000 -3.340099e-05
graph7           0.000000  0.000000e+00
graph8           0.000000 -1.135894e-02
graph9           0.000000 -5.946409e-08
graph10          0.000000  3.890582e-09
graph11          0.000000 -1.972182e-10
graph12          0.000000 -8.285884e-10
graph13          0.000000 -5.888669e-07
graph14          0.000000  3.569434e-08
graph15          0.000000  4.750057e-05
graph16          0.000000  0.000000e+00
graph17          0.000000 -7.322751e-07
graph18          0.000000  4.736300e-06
graph19          0.000000 -1.562818e-06
graph20          0.000000  1.609233e-05
graph21          0.000000  0.000000e+00
graph22          0.000000 -3.638638e-05
graph23          0.000000  0.000000e+00
graph24          0.000000  6.920475e-05
graph25          0.000000  0.000000e+00
graph26          0.000000  1.275758e-05
graph27          0.000000 -1.854333e-04
graph28          0.000000  0.000000e+00
graph29          0.000000 -1.536436e-02
orbit0           0.000000  0.000000e+00
orbit1           0.000000  1.117580e-06
orbit2           0.000000 -1.383466e-03
orbit3           0.000000  1.404205e-02
orbit4           0.000000  0.000000e+00
orbit5           0.000000  7.092677e-06
orbit6           0.000000  0.000000e+00
orbit7           0.000000 -1.581386e-04
orbit8           0.000000  7.362985e-05
orbit9           0.000000 -5.261533e-05
orbit10          0.000000 -4.347475e-05
orbit11          0.000000  8.442441e-04
orbit12          0.000000  2.594599e-04
orbit13          0.000000 -6.931033e-04
orbit14          0.000000 -1.125716e-02
orbit15          0.000000 -8.085299e-08
orbit16          0.000000 -1.624801e-07
orbit17          0.000000 -2.139063e-07
orbit18          0.000000  2.319729e-08
orbit19          0.000000  2.087057e-08
orbit20          0.000000 -2.897173e-08
orbit21          0.000000 -6.883022e-08
orbit22          0.000000 -1.507242e-10
orbit23          0.000000  3.716382e-05
orbit24          0.000000 -7.794966e-07
orbit25          0.000000  1.896343e-07
orbit26          0.000000  5.431930e-06
orbit27          0.000000  7.423039e-07
orbit28          0.000000 -5.901781e-06
orbit29          0.000000 -2.704276e-06
orbit30          0.000000  2.423884e-08
orbit31          0.000000  3.381955e-11
orbit32          0.000000  1.610805e-07
orbit33          0.000000 -3.263616e-04
orbit34          0.000000  5.223429e-05
orbit35          0.000000  5.942093e-06
orbit36          0.000000 -6.676124e-06
orbit37          0.000000 -2.119082e-08
orbit38          0.000000  1.477261e-05
orbit39          0.000000 -1.113954e-06
orbit40          0.000000 -2.421342e-07
orbit41          0.000000 -6.660023e-05
orbit42          0.000000  7.038226e-04
orbit43          0.000000  8.073101e-06
orbit44          0.000000 -8.280980e-04
orbit45          0.000000  0.000000e+00
orbit46          0.000000 -8.422929e-06
orbit47          0.000000  3.514760e-07
orbit48          0.000000 -2.773224e-05
orbit49          0.000000  2.801665e-05
orbit50          0.000000 -7.500980e-04
orbit51          0.000000  0.000000e+00
orbit52          0.000000  1.992028e-05
orbit53          0.000000 -1.161079e-04
orbit54          0.000000 -3.163419e-05
orbit55          0.000000 -2.587613e-03
orbit56          0.000000  1.134549e-04
orbit57          0.000000 -7.986673e-05
orbit58          0.000000 -1.012837e-03
orbit59          0.000000  8.416714e-05
orbit60          0.000000  3.695256e-04
orbit61          0.000000  5.124047e-03
orbit62          0.000000 -1.672090e-03
orbit63          0.000000 -1.034511e-04
orbit64          0.000000  1.048676e-03
orbit65          0.000000 -3.633143e-04
orbit66          0.000000  8.268570e-04
orbit67          0.000000  2.602905e-03
orbit68          0.000000  2.342510e-05
orbit69          0.000000 -1.850768e-02
orbit70          0.000000  2.414216e-03
orbit71          0.000000 -7.667535e-03
orbit72          0.000000 -1.519621e-02
AP               0.000000 -8.139240e-02
bet              0.000000  1.989249e-05
ecc              0.000000  3.857602e-01
eccrad           0.000000  2.255326e+00
close            0.000000  1.473325e+01
constraint       0.000000 -3.596388e-01
coreness         0.000000 -4.300732e-02
knn              0.000000 -3.596179e-03
hubscore         0.000000  7.761833e+00
pagerank         0.000000  0.000000e+00
trans            0.000000  1.101165e+00
evcent           0.000000  1.270902e+01
first            0.000000  0.000000e+00
upto_second      0.000000 -1.418643e-05
upto_third       0.000000 -2.499432e-08
upto_fourth      0.000000 -5.057327e-04
upto_fifth       0.000000  0.000000e+00
upto_sixth       0.000000  8.204937e-03
second           0.000000 -2.727100e-06
third            0.000000  2.252789e-08
fourth           0.000000 -3.116226e-05
fifth            0.000000  7.085511e-04
sixth            0.000000  0.000000e+00
ratio1           0.000000 -2.716634e-03
ratio2           0.000000 -1.319749e-03
ratio3           0.000000  1.002497e-01
ratio4           0.000000 -3.707754e+00
ratio5           0.000000  5.375299e+00
ratio6           0.000000 -6.279556e-02
selfinter        0.000000  2.966447e-01
walktrap_vertex  0.000000 -3.836961e-02
bigcom1          0.000000 -1.534274e+00
bigcom2          0.000000 -4.855411e-01
bigcom3          0.000000  5.470774e-01
bigcom4          0.000000  1.520276e-01
bigcom6          0.000000 -9.691319e-01
bigcom8          0.000000 -1.985993e+00
bigcom9          0.000000 -3.944195e-02
bigcom11         0.000000  1.489158e+00
bigcom13         0.000000 -8.996532e-01
bigcom15         0.000000 -4.499415e-01
bigcom16         0.000000 -6.986470e-01
bigcom21         0.000000 -1.753937e+00
bigcom22         0.000000  6.840380e-01
bigcom24         0.000000 -3.165574e-01
bigcom26         0.000000 -2.508228e-01
bigcom28         0.000000  9.453441e-01
bigcom30         0.000000  1.218801e+00
bigcom31         0.000000 -1.033984e-01
bigcom32         0.000000 -1.824362e+00
bigcom33         0.000000  2.842218e+00
bigcom34         0.000000 -8.659240e-01
bigcom36         0.000000 -8.050910e-01
bigcom37         0.000000 -5.736915e-01
bigcom38         0.000000  6.477412e+00
bigcom39         0.000000 -1.327324e+00
bigcom40         0.000000 -6.468255e-01
bigcom43         0.000000 -9.606023e-01
bigcom44         0.000000  1.618194e+00
bigcom46         0.000000  2.409281e+00
bigcom47         0.000000 -1.553029e+00
bigcom49         0.000000 -6.094103e-01
bigcom50         0.000000 -8.679276e-01
bigcom51         0.000000 -8.394525e-01
bigcom52         0.000000  3.218508e+00
bigcom54         0.000000  0.000000e+00
bigcom56         0.000000 -1.487779e+00
bigcom62         0.000000 -7.850077e-01
bigcom66         0.000000 -3.720548e-01
bigcom68         0.000000 -4.401211e-01
bigcom69         0.000000 -1.223739e+00
bigcom71         0.000000  0.000000e+00
bigcom72         0.000000  0.000000e+00
bigcom73         0.000000 -1.715410e+00
bigcom74         0.000000 -1.158078e+00
bigcom75         0.000000  2.374651e+00
bigcom76         0.000000 -7.552309e-01
bigcom77         0.000000 -1.541346e+00
bigcom79         0.000000 -1.168903e+00
bigcom80         0.000000 -2.553970e+00
bigcom82         0.000000 -9.973749e-01
bigcom83         0.000000  0.000000e+00
bigcom84         0.000000 -1.341760e+00
bigcom85         0.000000 -4.063983e-01
bigcom87         0.000000 -1.241750e+00
bigcom89         0.000000 -2.164413e-01
bigcom91         0.000000  1.711135e+00
bigcom92         0.000000  2.824413e+00
bigcom93         0.000000  0.000000e+00
bigcom96         0.000000 -1.148551e+00
bigcom97         0.000000 -1.255877e+00
bigcom98         0.000000 -1.390099e+00
bigcom99         0.000000  0.000000e+00
bigcom101        0.000000 -3.057454e-01
bigcom104        0.000000 -7.113287e-01
bigcom106        0.000000 -2.249610e+00
bigcom109        0.000000 -2.919238e-01
bigcom113        0.000000 -1.400326e+00
bigcom116        0.000000 -1.834706e+00
bigcom120        0.000000 -1.430918e+00
bigcom123        0.000000 -7.873597e-01
bigcom126        0.000000  0.000000e+00
bigcom127        0.000000 -7.424118e-01
bigcom137        0.000000 -1.670948e+00
bigcom139        0.000000 -8.524029e-01
bigcom140        0.000000 -1.079818e+00
bigcom143        0.000000 -1.649754e+00
bigcom145        0.000000 -9.652832e-01
bigcom146        0.000000 -9.890665e-01
bigcom147        0.000000 -1.310616e-01
bigcom149        0.000000 -3.453521e-01
bigcom153        0.000000 -1.094000e+00
bigcom154        0.000000  0.000000e+00
bigcom156        0.000000 -1.816520e+00
bigcom157        0.000000 -2.222685e+00
bigcom158        0.000000  0.000000e+00
bigcom160        0.000000 -8.424698e-01
bigcom161        0.000000 -7.711976e-01
bigcom162        0.000000 -7.224926e-01
bigcom164        0.000000 -5.349844e-01
bigcom166        0.000000 -9.304313e-01
bigcom167        0.000000 -1.875130e+00
bigcom171        0.000000 -1.239836e+00
bigcom173        0.000000 -1.054956e+00
bigcom175        0.000000  0.000000e+00
bigcom176        0.000000 -3.030074e-01
bigcom177        0.000000 -2.881342e-01
bigcom178        0.000000 -1.240666e+00
bigcom180        0.000000 -4.845923e-01
bigcom181        0.000000  0.000000e+00
bigcom184        0.000000 -1.490404e+00
bigcom186        0.000000 -1.783539e+00
bigcom187        0.000000 -1.727211e+00
bigcom189        0.000000  0.000000e+00
bigcom194        0.000000 -1.033384e+00
bigcom195        0.000000 -1.686038e-01
bigcom196        0.000000 -1.629048e+00
bigcom204        0.000000  0.000000e+00
bigcom205        0.000000 -1.441366e+00
bigcom212        0.000000 -5.985003e-01
bigcom214        0.000000 -5.635064e-01
bigcom222        0.000000 -7.407760e-02
bigcom223        0.000000 -1.217014e+00
bigcom226        0.000000 -2.549118e-01
bigcom227        0.000000 -5.756817e-01
bigcom229        0.000000 -2.734777e-01
bigcom233        0.000000 -2.213770e+00
bigcom236        0.000000 -2.249127e-04
bigcom237        0.000000 -7.810751e-01
bigcom246        0.000000 -4.471133e-01
bigcom248        0.000000 -1.065210e+00
bigcom249        0.000000 -1.091281e+00
bigcom250        0.000000 -5.230734e-01
bigcom254        0.000000 -5.042436e-01
bigcom266        0.000000 -8.879175e-01
bigcom269        0.000000  0.000000e+00
bigcom272        0.000000  0.000000e+00
bigcom274        0.000000 -2.573333e-01
bigcom281        0.000000  0.000000e+00
bigcom291        0.000000 -3.679521e-01
bigcom292        0.000000 -8.541582e-01
bigcom295        0.000000 -1.452119e+00
bigcom299        0.000000 -5.030284e-01
bigcom301        0.000000 -9.909514e-02
bigcom306        0.000000  0.000000e+00
bigcom309        0.000000 -6.253768e-01
bigcom314        0.000000 -1.266527e+00
bigcom321        0.000000 -9.611823e-01
bigcom341        0.000000 -1.215035e+00
bigcom350        0.000000 -1.269417e+00
bigcom353        0.000000 -1.483501e-01
bigcom359        0.000000 -4.635532e-01
bigcom363        0.000000  0.000000e+00
bigcom365        0.000000 -1.825377e+00
bigcom385        0.000000  3.701041e+00
bigcom386        0.000000 -5.713213e-01
bigcom408        0.000000 -5.101278e-01
bigcom412        0.000000 -1.513886e+00
bigcom480        0.000000 -9.543030e-03
spin_vertex      0.000000  1.500461e-01
membership_s1    0.000000  5.416005e-01
membership_s3    0.000000  0.000000e+00
membership_s4    0.000000 -3.479658e-01
membership_s5    0.000000 -2.003436e-04
membership_s6    0.000000  2.347266e-01
membership_s7    0.000000  4.403681e-01
membership_s8    0.000000 -5.579438e-01
membership_s9    0.000000 -2.232981e+00
membership_s11   0.000000 -1.562801e+00
membership_s12   0.000000 -7.713231e-01
membership_s14   0.000000 -1.681123e+00
membership_s15   0.000000  5.571231e-01
membership_s16   0.000000  0.000000e+00
membership_s17   0.000000 -6.635478e-01
membership_s18   0.000000 -1.051866e+00
membership_s20   0.000000 -3.652893e-01
membership_s21   0.000000 -4.680853e+00
membership_s22   0.000000 -9.246069e-01
membership_s24   0.000000 -1.236458e+00
membership_s25   0.000000  1.800701e+00
membership_s26   0.000000  0.000000e+00
membership_s27   0.000000  3.326146e-01
membership_s28   0.000000 -1.173704e+00
membership_s30   0.000000  1.935392e-01
membership_s31   0.000000 -1.480682e+00
membership_s32   0.000000  1.244811e+00
membership_s33   0.000000 -1.208198e-01
membership_s36   0.000000 -7.970446e-01
membership_s37   0.000000 -6.121482e-01
V1               0.000000 -4.556180e-02
V2               0.000000 -2.484036e+00
pdi              0.000000 -1.901688e+03
adhesion         0.000000  1.847045e-04
cohesion         0.000000 -1.193497e-03
inner            0.000000  1.903630e-04
outer            0.000000 -3.067231e-04
ioratio          0.000000 -5.281269e+00
comsize          0.000000  2.139434e-03
[1] "Dataset: med_TnotC Model GBM, run: 7 of 10 2015-06-22 18:39:37"
Iter   TrainDeviance   ValidDeviance   StepSize   Improve
     1        0.1552            -nan     0.0100    0.0006
     2        0.1524            -nan     0.0100    0.0003
     3        0.1491            -nan     0.0100    0.0003
     4        0.1474            -nan     0.0100    0.0001
     5        0.1451            -nan     0.0100    0.0000
     6        0.1429            -nan     0.0100    0.0003
     7        0.1410            -nan     0.0100    0.0001
     8        0.1390            -nan     0.0100    0.0002
     9        0.1369            -nan     0.0100    0.0000
    10        0.1352            -nan     0.0100    0.0001
    20        0.1226            -nan     0.0100    0.0001
    40        0.1066            -nan     0.0100    0.0000
    60        0.0953            -nan     0.0100   -0.0000
    80        0.0870            -nan     0.0100    0.0000
   100        0.0800            -nan     0.0100   -0.0000
   106        0.0784            -nan     0.0100   -0.0000

[1] "GBM variable coefficients"
                            var    rel.inf
comsize                 comsize 5.26574385
ratio5                   ratio5 4.84978208
bet                         bet 4.63057029
bigcom46               bigcom46 4.03394450
adhesion               adhesion 3.07613244
outer                     outer 2.74157991
membership_s32   membership_s32 2.62803357
V2                           V2 2.50563203
bigcom30               bigcom30 2.37601680
inner                     inner 2.33745860
orbit18                 orbit18 2.17933832
V1                           V1 2.03334804
pagerank               pagerank 2.00213813
cohesion               cohesion 1.97057168
walktrap_vertex walktrap_vertex 1.95123273
graph23                 graph23 1.92972159
trans                     trans 1.79831986
third                     third 1.74285395
ioratio                 ioratio 1.72198342
spin_vertex         spin_vertex 1.71774818
knn                         knn 1.57685052
orbit50                 orbit50 1.42438873
graph11                 graph11 1.33502947
graph20                 graph20 1.32949083
ratio4                   ratio4 1.31133648
bigcom11               bigcom11 1.25880227
graph5                   graph5 1.13984315
orbit63                 orbit63 0.94748486
upto_sixth           upto_sixth 0.89015361
graph4                   graph4 0.85993399
ratio1                   ratio1 0.81611919
graph1                   graph1 0.78772261
graph25                 graph25 0.77100804
orbit30                 orbit30 0.77001176
orbit26                 orbit26 0.76925115
orbit46                 orbit46 0.73585614
graph10                 graph10 0.70890111
graph16                 graph16 0.65842011
orbit24                 orbit24 0.65518380
orbit56                 orbit56 0.65302456
constraint           constraint 0.62947058
orbit2                   orbit2 0.61639961
orbit64                 orbit64 0.56538289
orbit37                 orbit37 0.56011465
orbit35                 orbit35 0.55247227
ratio2                   ratio2 0.54676136
graph17                 graph17 0.54657948
graph14                 graph14 0.54320117
graph3                   graph3 0.53549491
orbit31                 orbit31 0.53365958
orbit9                   orbit9 0.52980661
orbit36                 orbit36 0.52710028
upto_fifth           upto_fifth 0.50765085
graph12                 graph12 0.50584974
orbit5                   orbit5 0.46053492
graph19                 graph19 0.45415393
ratio3                   ratio3 0.45370637
orbit70                 orbit70 0.44690706
orbit65                 orbit65 0.44047059
orbit52                 orbit52 0.43465201
orbit32                 orbit32 0.43072747
graph2                   graph2 0.43063456
sixth                     sixth 0.42937051
orbit47                 orbit47 0.42885160
orbit38                 orbit38 0.42162012
orbit59                 orbit59 0.42014208
orbit27                 orbit27 0.41033711
graph22                 graph22 0.39661525
close                     close 0.37905298
orbit23                 orbit23 0.37609199
orbit54                 orbit54 0.36774420
orbit66                 orbit66 0.34516299
orbit49                 orbit49 0.33677043
graph26                 graph26 0.33300398
orbit28                 orbit28 0.32724523
bigcom28               bigcom28 0.32504845
graph28                 graph28 0.32301339
fourth                   fourth 0.32030505
graph7                   graph7 0.32003379
ratio6                   ratio6 0.31569187
orbit45                 orbit45 0.30968834
bigcom181             bigcom181 0.30944466
graph13                 graph13 0.30745084
orbit55                 orbit55 0.29616998
graph18                 graph18 0.29362093
graph6                   graph6 0.29113298
orbit62                 orbit62 0.28785511
orbit48                 orbit48 0.28732336
orbit39                 orbit39 0.28388482
orbit57                 orbit57 0.27720995
orbit10                 orbit10 0.26389725
graph24                 graph24 0.25969360
coreness               coreness 0.25965985
graph0                   graph0 0.24219636
orbit25                 orbit25 0.22567397
orbit58                 orbit58 0.22550118
orbit53                 orbit53 0.22429901
bigcom92               bigcom92 0.21043519
orbit67                 orbit67 0.18843709
orbit20                 orbit20 0.18689439
orbit40                 orbit40 0.17925207
orbit51                 orbit51 0.17925139
orbit44                 orbit44 0.17774768
orbit1                   orbit1 0.17324928
orbit29                 orbit29 0.16422405
selfinter             selfinter 0.16368037
bigcom3                 bigcom3 0.15665640
graph8                   graph8 0.15064163
graph21                 graph21 0.14950650
orbit61                 orbit61 0.14907026
graph15                 graph15 0.14832578
orbit16                 orbit16 0.14141463
orbit17                 orbit17 0.13914265
orbit4                   orbit4 0.13462846
graph27                 graph27 0.12961243
orbit33                 orbit33 0.12624513
orbit41                 orbit41 0.12384762
graph9                   graph9 0.11528437
orbit42                 orbit42 0.11343057
orbit7                   orbit7 0.10080923
bigcom6                 bigcom6 0.09333233
orbit11                 orbit11 0.09305106
upto_second         upto_second 0.07747934
orbit21                 orbit21 0.07629227
orbit12                 orbit12 0.07482516
orbit13                 orbit13 0.05801480
graph29                 graph29 0.05605863
pdi                         pdi 0.04982013
orbit68                 orbit68 0.04950978
bigcom26               bigcom26 0.04908727
upto_third           upto_third 0.04862602
ecc                         ecc 0.04594235
bigcom22               bigcom22 0.04537574
membership_s1     membership_s1 0.04518034
orbit15                 orbit15 0.04364627
upto_fourth         upto_fourth 0.04146704
membership_s25   membership_s25 0.03398772
membership_s5     membership_s5 0.03298266
orbit69                 orbit69 0.02853426
bigcom44               bigcom44 0.02354312
orbit71                 orbit71 0.01973722
bigcom4                 bigcom4 0.01368442
membership_s7     membership_s7 0.01233117
hubscore               hubscore 0.01206529
membership_s30   membership_s30 0.01014199
orbit0                   orbit0 0.00000000
orbit3                   orbit3 0.00000000
orbit6                   orbit6 0.00000000
orbit8                   orbit8 0.00000000
orbit14                 orbit14 0.00000000
orbit19                 orbit19 0.00000000
orbit22                 orbit22 0.00000000
orbit34                 orbit34 0.00000000
orbit43                 orbit43 0.00000000
orbit60                 orbit60 0.00000000
orbit72                 orbit72 0.00000000
AP                           AP 0.00000000
eccrad                   eccrad 0.00000000
evcent                   evcent 0.00000000
first                     first 0.00000000
second                   second 0.00000000
fifth                     fifth 0.00000000
bigcom1                 bigcom1 0.00000000
bigcom2                 bigcom2 0.00000000
bigcom8                 bigcom8 0.00000000
bigcom9                 bigcom9 0.00000000
bigcom13               bigcom13 0.00000000
bigcom15               bigcom15 0.00000000
bigcom16               bigcom16 0.00000000
bigcom21               bigcom21 0.00000000
bigcom24               bigcom24 0.00000000
bigcom31               bigcom31 0.00000000
bigcom32               bigcom32 0.00000000
bigcom33               bigcom33 0.00000000
bigcom34               bigcom34 0.00000000
bigcom36               bigcom36 0.00000000
bigcom37               bigcom37 0.00000000
bigcom38               bigcom38 0.00000000
bigcom39               bigcom39 0.00000000
bigcom40               bigcom40 0.00000000
bigcom43               bigcom43 0.00000000
bigcom47               bigcom47 0.00000000
bigcom49               bigcom49 0.00000000
bigcom50               bigcom50 0.00000000
bigcom51               bigcom51 0.00000000
bigcom52               bigcom52 0.00000000
bigcom54               bigcom54 0.00000000
bigcom56               bigcom56 0.00000000
bigcom62               bigcom62 0.00000000
bigcom66               bigcom66 0.00000000
bigcom68               bigcom68 0.00000000
bigcom69               bigcom69 0.00000000
bigcom71               bigcom71 0.00000000
bigcom72               bigcom72 0.00000000
bigcom73               bigcom73 0.00000000
bigcom74               bigcom74 0.00000000
bigcom75               bigcom75 0.00000000
bigcom76               bigcom76 0.00000000
bigcom77               bigcom77 0.00000000
bigcom79               bigcom79 0.00000000
bigcom80               bigcom80 0.00000000
bigcom82               bigcom82 0.00000000
bigcom83               bigcom83 0.00000000
bigcom84               bigcom84 0.00000000
bigcom85               bigcom85 0.00000000
bigcom87               bigcom87 0.00000000
bigcom89               bigcom89 0.00000000
bigcom91               bigcom91 0.00000000
bigcom93               bigcom93 0.00000000
bigcom96               bigcom96 0.00000000
bigcom97               bigcom97 0.00000000
bigcom98               bigcom98 0.00000000
bigcom99               bigcom99 0.00000000
bigcom101             bigcom101 0.00000000
bigcom104             bigcom104 0.00000000
bigcom106             bigcom106 0.00000000
bigcom109             bigcom109 0.00000000
bigcom113             bigcom113 0.00000000
bigcom116             bigcom116 0.00000000
bigcom120             bigcom120 0.00000000
bigcom123             bigcom123 0.00000000
bigcom126             bigcom126 0.00000000
bigcom127             bigcom127 0.00000000
bigcom137             bigcom137 0.00000000
bigcom139             bigcom139 0.00000000
bigcom140             bigcom140 0.00000000
bigcom143             bigcom143 0.00000000
bigcom145             bigcom145 0.00000000
bigcom146             bigcom146 0.00000000
bigcom147             bigcom147 0.00000000
bigcom149             bigcom149 0.00000000
bigcom153             bigcom153 0.00000000
bigcom154             bigcom154 0.00000000
bigcom156             bigcom156 0.00000000
bigcom157             bigcom157 0.00000000
bigcom158             bigcom158 0.00000000
bigcom160             bigcom160 0.00000000
bigcom161             bigcom161 0.00000000
bigcom162             bigcom162 0.00000000
bigcom164             bigcom164 0.00000000
bigcom166             bigcom166 0.00000000
bigcom167             bigcom167 0.00000000
bigcom171             bigcom171 0.00000000
bigcom173             bigcom173 0.00000000
bigcom175             bigcom175 0.00000000
bigcom176             bigcom176 0.00000000
bigcom177             bigcom177 0.00000000
bigcom178             bigcom178 0.00000000
bigcom180             bigcom180 0.00000000
bigcom184             bigcom184 0.00000000
bigcom186             bigcom186 0.00000000
bigcom187             bigcom187 0.00000000
bigcom189             bigcom189 0.00000000
bigcom194             bigcom194 0.00000000
bigcom195             bigcom195 0.00000000
bigcom196             bigcom196 0.00000000
bigcom204             bigcom204 0.00000000
bigcom205             bigcom205 0.00000000
bigcom212             bigcom212 0.00000000
bigcom214             bigcom214 0.00000000
bigcom222             bigcom222 0.00000000
bigcom223             bigcom223 0.00000000
bigcom226             bigcom226 0.00000000
bigcom227             bigcom227 0.00000000
bigcom229             bigcom229 0.00000000
bigcom233             bigcom233 0.00000000
bigcom236             bigcom236 0.00000000
bigcom237             bigcom237 0.00000000
bigcom246             bigcom246 0.00000000
bigcom248             bigcom248 0.00000000
bigcom249             bigcom249 0.00000000
bigcom250             bigcom250 0.00000000
bigcom254             bigcom254 0.00000000
bigcom266             bigcom266 0.00000000
bigcom269             bigcom269 0.00000000
bigcom272             bigcom272 0.00000000
bigcom274             bigcom274 0.00000000
bigcom281             bigcom281 0.00000000
bigcom291             bigcom291 0.00000000
bigcom292             bigcom292 0.00000000
bigcom295             bigcom295 0.00000000
bigcom299             bigcom299 0.00000000
bigcom301             bigcom301 0.00000000
bigcom306             bigcom306 0.00000000
bigcom309             bigcom309 0.00000000
bigcom314             bigcom314 0.00000000
bigcom321             bigcom321 0.00000000
bigcom341             bigcom341 0.00000000
bigcom350             bigcom350 0.00000000
bigcom353             bigcom353 0.00000000
bigcom359             bigcom359 0.00000000
bigcom363             bigcom363 0.00000000
bigcom365             bigcom365 0.00000000
bigcom385             bigcom385 0.00000000
bigcom386             bigcom386 0.00000000
bigcom408             bigcom408 0.00000000
bigcom412             bigcom412 0.00000000
bigcom480             bigcom480 0.00000000
membership_s3     membership_s3 0.00000000
membership_s4     membership_s4 0.00000000
membership_s6     membership_s6 0.00000000
membership_s8     membership_s8 0.00000000
membership_s9     membership_s9 0.00000000
membership_s11   membership_s11 0.00000000
membership_s12   membership_s12 0.00000000
membership_s14   membership_s14 0.00000000
membership_s15   membership_s15 0.00000000
membership_s16   membership_s16 0.00000000
membership_s17   membership_s17 0.00000000
membership_s18   membership_s18 0.00000000
membership_s20   membership_s20 0.00000000
membership_s21   membership_s21 0.00000000
membership_s22   membership_s22 0.00000000
membership_s24   membership_s24 0.00000000
membership_s26   membership_s26 0.00000000
membership_s27   membership_s27 0.00000000
membership_s28   membership_s28 0.00000000
membership_s31   membership_s31 0.00000000
membership_s33   membership_s33 0.00000000
membership_s36   membership_s36 0.00000000
membership_s37   membership_s37 0.00000000
[1] "Dataset: med_TnotC Model RF, run: 7 of 10 2015-06-22 18:40:38"
     |      Out-of-bag   |
Tree |      MSE  %Var(y) |
   1 |  0.03156   210.45 |
   2 |  0.03203   213.53 |
   3 |  0.02847   189.84 |
   4 |  0.02566   171.10 |
   5 |  0.02521   168.11 |
   6 |  0.02372   158.14 |
   7 |  0.02313   154.20 |
   8 |  0.02154   143.60 |
   9 |  0.02101   140.07 |
  10 |  0.02016   134.43 |
  11 |  0.02023   134.89 |
  12 |  0.01954   130.26 |
  13 |  0.01919   127.95 |
  14 |  0.01905   127.03 |
  15 |  0.01844   122.97 |
  16 |  0.01828   121.88 |
  17 |  0.01807   120.49 |
  18 |  0.01789   119.29 |
  19 |  0.01774   118.26 |
  20 |  0.01769   117.92 |
  21 |   0.0175   116.70 |
  22 |  0.01735   115.68 |
  23 |  0.01728   115.22 |
  24 |  0.01723   114.87 |
  25 |  0.01717   114.45 |
  26 |  0.01689   112.61 |
  27 |  0.01687   112.49 |
  28 |  0.01674   111.59 |
  29 |  0.01675   111.66 |
  30 |  0.01668   111.20 |
  31 |  0.01666   111.10 |
  32 |  0.01655   110.34 |
  33 |  0.01652   110.15 |
  34 |  0.01643   109.57 |
  35 |  0.01649   109.96 |
  36 |   0.0165   110.03 |
  37 |  0.01648   109.90 |
  38 |  0.01649   109.93 |
  39 |  0.01653   110.24 |
  40 |  0.01653   110.18 |
  41 |  0.01654   110.30 |
  42 |  0.01652   110.13 |
  43 |   0.0164   109.37 |
  44 |   0.0164   109.33 |
  45 |  0.01638   109.23 |
  46 |  0.01639   109.28 |
  47 |  0.01641   109.42 |
  48 |  0.01637   109.17 |
  49 |  0.01635   109.03 |
  50 |  0.01631   108.74 |
  51 |  0.01628   108.57 |
  52 |   0.0163   108.66 |
  53 |  0.01633   108.90 |
  54 |  0.01633   108.90 |
  55 |  0.01631   108.72 |
  56 |  0.01632   108.78 |
  57 |  0.01632   108.82 |
  58 |  0.01629   108.61 |
  59 |  0.01629   108.60 |
  60 |  0.01628   108.52 |
  61 |  0.01626   108.43 |
  62 |  0.01625   108.33 |
  63 |  0.01624   108.26 |
  64 |  0.01624   108.28 |
  65 |  0.01622   108.15 |
  66 |  0.01622   108.11 |
  67 |  0.01619   107.95 |
  68 |  0.01619   107.93 |
  69 |  0.01617   107.81 |
  70 |  0.01617   107.80 |
  71 |  0.01616   107.76 |
  72 |  0.01618   107.86 |
  73 |  0.01618   107.89 |
  74 |  0.01616   107.75 |
  75 |  0.01616   107.77 |
  76 |  0.01614   107.61 |
  77 |  0.01614   107.63 |
  78 |  0.01614   107.58 |
  79 |  0.01613   107.56 |
  80 |  0.01606   107.09 |
  81 |  0.01605   107.02 |
  82 |  0.01606   107.04 |
  83 |  0.01605   107.00 |
  84 |  0.01603   106.87 |
  85 |  0.01602   106.80 |
  86 |  0.01601   106.78 |
  87 |  0.01599   106.61 |
  88 |  0.01598   106.54 |
  89 |  0.01598   106.54 |
  90 |  0.01598   106.55 |
  91 |  0.01599   106.64 |
  92 |  0.01598   106.52 |
  93 |  0.01598   106.54 |
  94 |  0.01597   106.45 |
  95 |  0.01598   106.54 |
  96 |  0.01599   106.60 |
  97 |  0.01597   106.45 |
  98 |  0.01598   106.52 |
  99 |  0.01598   106.56 |
 100 |  0.01596   106.40 |
[1] "Random Forest variable coefficients"
                      %IncMSE IncNodePurity
graph0           1.123370e-04  5.404523e-02
graph1           4.182208e-04  2.019303e-01
graph2           4.059465e-04  9.859633e-02
graph3           1.804663e-04  1.938129e-01
graph4           4.733748e-04  2.461394e-01
graph5           1.092625e-03  3.050913e-01
graph6           4.103916e-04  1.258074e-01
graph7           4.274069e-04  2.737928e-01
graph8           1.998715e-04  1.422497e-01
graph9           2.421776e-04  1.036130e-01
graph10          2.155323e-03  2.552818e-01
graph11          1.299364e-03  3.898667e-01
graph12          9.963349e-04  2.455513e-01
graph13          1.202070e-03  1.612114e-01
graph14          6.810737e-04  3.357383e-01
graph15          5.609498e-04  2.972313e-01
graph16          1.040420e-03  3.001277e-01
graph17          2.498162e-03  2.604350e-01
graph18          1.165583e-03  1.819687e-01
graph19          9.220179e-04  3.165611e-01
graph20          9.045011e-04  4.224031e-01
graph21          5.037801e-04  2.471491e-01
graph22          1.116875e-03  1.582834e-01
graph23          1.729423e-03  2.470487e-01
graph24          1.765298e-03  2.498442e-01
graph25          9.337731e-04  2.016524e-01
graph26          9.593240e-04  2.068138e-01
graph27          6.477457e-04  1.684565e-01
graph28          4.076880e-04  1.246801e-01
graph29          1.146419e-05  5.391986e-02
orbit0           5.819661e-05  3.649564e-02
orbit1           5.008625e-04  1.390025e-01
orbit2           4.663649e-04  2.600396e-01
orbit3           1.602304e-04  8.629145e-02
orbit4           3.703106e-04  2.537630e-01
orbit5           2.860409e-04  1.000519e-01
orbit6           3.596391e-04  2.771610e-01
orbit7           1.108402e-03  3.210277e-01
orbit8           5.322025e-04  3.031032e-01
orbit9           3.024099e-03  3.084684e-01
orbit10          1.024080e-03  2.435875e-01
orbit11          2.893602e-04  1.972544e-01
orbit12          6.536334e-04  2.295444e-01
orbit13          2.382142e-04  1.284713e-01
orbit14          3.683205e-05  5.168336e-02
orbit15          7.430274e-04  2.601799e-01
orbit16          6.451113e-04  3.010957e-01
orbit17          7.959559e-04  1.966591e-01
orbit18          1.334002e-03  7.451883e-01
orbit19          1.073194e-03  4.221472e-01
orbit20          4.150724e-04  1.922475e-01
orbit21          6.984708e-04  2.964575e-01
orbit22          3.073546e-03  4.806286e-01
orbit23          6.123157e-04  4.264854e-01
orbit24          6.218597e-04  2.737190e-01
orbit25          1.329370e-03  1.516499e-01
orbit26          6.215145e-04  3.633961e-01
orbit27          9.986820e-04  2.333510e-01
orbit28          6.278565e-04  2.975184e-01
orbit29          1.228132e-03  2.426503e-01
orbit30          3.473130e-04  4.200373e-01
orbit31          1.384911e-03  4.591064e-01
orbit32          1.277887e-03  3.131878e-01
orbit33          2.886537e-04  1.351539e-01
orbit34          1.313056e-04  3.153549e-01
orbit35          1.911768e-03  2.636604e-01
orbit36          1.454543e-03  2.816732e-01
orbit37          4.501726e-04  2.172571e-01
orbit38          9.835761e-04  3.781378e-01
orbit39          1.300309e-03  5.181047e-01
orbit40          6.817975e-04  2.934391e-01
orbit41          3.106922e-04  8.112987e-02
orbit42          2.273678e-04  2.298636e-01
orbit43          2.059702e-03  2.480958e-01
orbit44          5.222115e-04  1.335841e-01
orbit45          2.108211e-03  4.512200e-01
orbit46          4.282795e-04  2.041495e-01
orbit47          8.321571e-04  1.916624e-01
orbit48          2.678059e-04  1.688052e-01
orbit49          1.612899e-03  3.591109e-01
orbit50          3.939194e-04  3.307064e-01
orbit51          4.524667e-04  2.693505e-01
orbit52          1.100037e-03  3.924731e-01
orbit53          1.816064e-04  1.827227e-01
orbit54          8.100970e-04  3.450258e-01
orbit55          3.465816e-04  3.192308e-01
orbit56          1.185354e-03  5.585086e-01
orbit57          4.913380e-04  4.171049e-02
orbit58          3.297271e-04  1.143740e-01
orbit59          1.043911e-03  1.576110e-01
orbit60          9.431788e-05  1.124865e-01
orbit61          4.908306e-04  1.468617e-01
orbit62          4.622133e-04  3.572254e-01
orbit63          2.661491e-03  2.561057e-01
orbit64          1.113184e-03  3.039723e-01
orbit65          1.925241e-03  3.082334e-01
orbit66          6.271513e-04  9.563446e-02
orbit67          4.430899e-04  2.168009e-01
orbit68          1.189100e-03  1.142891e-01
orbit69          3.372165e-04  1.109627e-01
orbit70          1.065695e-03  3.366377e-01
orbit71          1.102798e-04  1.024157e-01
orbit72         -7.592077e-06  1.134051e-01
AP               4.979749e-08  6.641884e-02
bet              6.138603e-04  8.012557e-01
ecc              1.438803e-04  6.900053e-02
eccrad           6.735286e-05  6.390316e-02
close            1.124970e-03  3.335288e-01
constraint       6.150439e-04  5.213580e-01
coreness         8.268256e-04  3.186964e-01
knn              9.979811e-04  6.580911e-01
hubscore         2.304686e-03  2.318291e-01
pagerank         6.587612e-04  6.195127e-01
trans            4.531697e-04  5.165400e-01
evcent           5.517530e-04  1.422790e-01
first            3.195062e-05  8.235801e-02
upto_second      5.822252e-04  2.181290e-01
upto_third       8.922391e-04  2.734385e-01
upto_fourth      6.029572e-04  3.628419e-01
upto_fifth       2.079268e-03  4.262086e-01
upto_sixth       9.729815e-04  6.423478e-01
second           6.894970e-04  2.030132e-01
third            2.473006e-03  7.419950e-01
fourth           6.919350e-04  5.783761e-01
fifth            1.234548e-03  3.246264e-01
sixth            1.092182e-03  3.853564e-01
ratio1           9.666452e-04  5.370460e-01
ratio2           1.944327e-03  5.174416e-01
ratio3           1.837286e-03  5.133236e-01
ratio4           2.189804e-03  5.454185e-01
ratio5           8.190119e-04  2.149593e+00
ratio6           2.321235e-03  2.881484e-01
selfinter        2.017625e-04  4.383229e-02
walktrap_vertex  1.364155e-04  7.197252e-01
bigcom1          0.000000e+00  8.673617e-21
bigcom2          0.000000e+00  0.000000e+00
bigcom3          2.090683e-05  1.503762e-01
bigcom4          8.492284e-05  2.505032e-02
bigcom6          3.780537e-05  3.481874e-01
bigcom8          0.000000e+00  4.336809e-21
bigcom9          0.000000e+00  0.000000e+00
bigcom11         6.741412e-05  4.266291e-01
bigcom13         0.000000e+00  4.336809e-21
bigcom15         0.000000e+00  0.000000e+00
bigcom16         0.000000e+00  0.000000e+00
bigcom21         0.000000e+00  4.336809e-21
bigcom22         4.492924e-05  6.198722e-02
bigcom24         0.000000e+00  0.000000e+00
bigcom26         2.070135e-05  1.662218e-01
bigcom28         3.343312e-04  2.177542e-01
bigcom30         5.073155e-04  8.161145e-01
bigcom31         0.000000e+00  0.000000e+00
bigcom32         0.000000e+00  0.000000e+00
bigcom33         2.339006e-06  6.273063e-01
bigcom34         0.000000e+00  0.000000e+00
bigcom36         0.000000e+00  0.000000e+00
bigcom37         0.000000e+00  0.000000e+00
bigcom38        -1.733948e-05  5.138835e-01
bigcom39         0.000000e+00  0.000000e+00
bigcom40         0.000000e+00  5.204170e-20
bigcom43         0.000000e+00  0.000000e+00
bigcom44         3.511406e-05  4.443889e-02
bigcom46         1.020825e-04  9.346206e-01
bigcom47         0.000000e+00  0.000000e+00
bigcom49         0.000000e+00  0.000000e+00
bigcom50         0.000000e+00  0.000000e+00
bigcom51         0.000000e+00  0.000000e+00
bigcom52         1.488891e-04  1.242608e+00
bigcom54         0.000000e+00  0.000000e+00
bigcom56         0.000000e+00  0.000000e+00
bigcom62         0.000000e+00  0.000000e+00
bigcom66         0.000000e+00  0.000000e+00
bigcom68         0.000000e+00  0.000000e+00
bigcom69         0.000000e+00  0.000000e+00
bigcom71         0.000000e+00  0.000000e+00
bigcom72         0.000000e+00  0.000000e+00
bigcom73         0.000000e+00  0.000000e+00
bigcom74         0.000000e+00  0.000000e+00
bigcom75         0.000000e+00  0.000000e+00
bigcom76         0.000000e+00  0.000000e+00
bigcom77         0.000000e+00  0.000000e+00
bigcom79         0.000000e+00  1.734723e-20
bigcom80         0.000000e+00  0.000000e+00
bigcom82         0.000000e+00  0.000000e+00
bigcom83         0.000000e+00  0.000000e+00
bigcom84         0.000000e+00  0.000000e+00
bigcom85         0.000000e+00  0.000000e+00
bigcom87         0.000000e+00  0.000000e+00
bigcom89         0.000000e+00  0.000000e+00
bigcom91         9.397531e-06  4.794288e-01
bigcom92        -1.276651e-04  8.670719e-02
bigcom93         0.000000e+00  0.000000e+00
bigcom96         0.000000e+00  0.000000e+00
bigcom97         0.000000e+00  0.000000e+00
bigcom98         0.000000e+00  0.000000e+00
bigcom99         0.000000e+00  0.000000e+00
bigcom101        0.000000e+00  0.000000e+00
bigcom104        0.000000e+00  0.000000e+00
bigcom106        0.000000e+00  0.000000e+00
bigcom109        0.000000e+00  0.000000e+00
bigcom113        0.000000e+00  0.000000e+00
bigcom116        0.000000e+00  4.336809e-21
bigcom120        0.000000e+00  0.000000e+00
bigcom123        0.000000e+00  0.000000e+00
bigcom126        0.000000e+00  0.000000e+00
bigcom127        0.000000e+00  0.000000e+00
bigcom137        0.000000e+00  0.000000e+00
bigcom139        0.000000e+00  0.000000e+00
bigcom140        0.000000e+00  0.000000e+00
bigcom143        0.000000e+00  0.000000e+00
bigcom145        0.000000e+00  0.000000e+00
bigcom146        0.000000e+00  0.000000e+00
bigcom147        0.000000e+00  0.000000e+00
bigcom149        0.000000e+00  0.000000e+00
bigcom153        0.000000e+00  0.000000e+00
bigcom154        0.000000e+00  0.000000e+00
bigcom156        0.000000e+00  0.000000e+00
bigcom157        0.000000e+00  0.000000e+00
bigcom158        0.000000e+00  0.000000e+00
bigcom160        0.000000e+00  0.000000e+00
bigcom161        0.000000e+00  0.000000e+00
bigcom162        0.000000e+00  0.000000e+00
bigcom164        0.000000e+00  0.000000e+00
bigcom166        0.000000e+00  0.000000e+00
bigcom167        0.000000e+00  8.673617e-21
bigcom171        0.000000e+00  0.000000e+00
bigcom173        0.000000e+00  0.000000e+00
bigcom175        0.000000e+00  0.000000e+00
bigcom176        0.000000e+00  0.000000e+00
bigcom177        0.000000e+00  0.000000e+00
bigcom178        0.000000e+00  0.000000e+00
bigcom180        0.000000e+00  0.000000e+00
bigcom181       -1.646378e-04  2.085066e-01
bigcom184        0.000000e+00  0.000000e+00
bigcom186        0.000000e+00  0.000000e+00
bigcom187        0.000000e+00  0.000000e+00
bigcom189        0.000000e+00  0.000000e+00
bigcom194        0.000000e+00  0.000000e+00
bigcom195        0.000000e+00  0.000000e+00
bigcom196        0.000000e+00  0.000000e+00
bigcom204        0.000000e+00  0.000000e+00
bigcom205        0.000000e+00  0.000000e+00
bigcom212        0.000000e+00  0.000000e+00
bigcom214        0.000000e+00  0.000000e+00
bigcom222        0.000000e+00  0.000000e+00
bigcom223        0.000000e+00  0.000000e+00
bigcom226        0.000000e+00  0.000000e+00
bigcom227        0.000000e+00  0.000000e+00
bigcom229        0.000000e+00  0.000000e+00
bigcom233        0.000000e+00  0.000000e+00
bigcom236        0.000000e+00  0.000000e+00
bigcom237        0.000000e+00  0.000000e+00
bigcom246        0.000000e+00  0.000000e+00
bigcom248        0.000000e+00  0.000000e+00
bigcom249        0.000000e+00  0.000000e+00
bigcom250        0.000000e+00  0.000000e+00
bigcom254        0.000000e+00  0.000000e+00
bigcom266        0.000000e+00  0.000000e+00
bigcom269        0.000000e+00  0.000000e+00
bigcom272        0.000000e+00  0.000000e+00
bigcom274        0.000000e+00  0.000000e+00
bigcom281        0.000000e+00  0.000000e+00
bigcom291        0.000000e+00  0.000000e+00
bigcom292        0.000000e+00  0.000000e+00
bigcom295        0.000000e+00  0.000000e+00
bigcom299        0.000000e+00  0.000000e+00
bigcom301        0.000000e+00  8.673617e-21
bigcom306        0.000000e+00  0.000000e+00
bigcom309        0.000000e+00  0.000000e+00
bigcom314        0.000000e+00  0.000000e+00
bigcom321        0.000000e+00  0.000000e+00
bigcom341        0.000000e+00  0.000000e+00
bigcom350        0.000000e+00  0.000000e+00
bigcom353        0.000000e+00  0.000000e+00
bigcom359        0.000000e+00  0.000000e+00
bigcom363        0.000000e+00  0.000000e+00
bigcom365        0.000000e+00  4.336809e-21
bigcom385       -7.348618e-08  5.831036e-01
bigcom386        0.000000e+00  0.000000e+00
bigcom408        0.000000e+00  0.000000e+00
bigcom412        0.000000e+00  0.000000e+00
bigcom480        0.000000e+00  0.000000e+00
spin_vertex      2.149595e-04  8.117623e-01
membership_s1    5.113623e-04  1.622745e-01
membership_s3    0.000000e+00  0.000000e+00
membership_s4    0.000000e+00  2.732189e-19
membership_s5    5.476173e-05  1.042136e-01
membership_s6    2.088563e-04  4.681546e-02
membership_s7    2.751013e-04  2.068540e-01
membership_s8    0.000000e+00  0.000000e+00
membership_s9    0.000000e+00  0.000000e+00
membership_s11   0.000000e+00  0.000000e+00
membership_s12   0.000000e+00  0.000000e+00
membership_s14   0.000000e+00  4.336809e-21
membership_s15   9.632082e-05  1.226392e-01
membership_s16   0.000000e+00  0.000000e+00
membership_s17   0.000000e+00  0.000000e+00
membership_s18   0.000000e+00  4.336809e-21
membership_s20   0.000000e+00  0.000000e+00
membership_s21   0.000000e+00  0.000000e+00
membership_s22   0.000000e+00  0.000000e+00
membership_s24   0.000000e+00  0.000000e+00
membership_s25   6.742959e-06  4.841660e-02
membership_s26   0.000000e+00  0.000000e+00
membership_s27   0.000000e+00  2.168404e-20
membership_s28   0.000000e+00  0.000000e+00
membership_s30   1.911733e-04  8.490460e-02
membership_s31   0.000000e+00  3.469447e-20
membership_s32   6.988744e-04  5.698335e-01
membership_s33   0.000000e+00  0.000000e+00
membership_s36   0.000000e+00  6.938894e-20
membership_s37   0.000000e+00  0.000000e+00
V1               1.627216e-03  7.586685e-01
V2               8.012969e-04  1.365722e+00
pdi             -2.099787e-05  1.521575e-01
adhesion         2.033127e-02  1.692982e+00
cohesion         1.824169e-02  1.515278e+00
inner            9.668644e-03  1.649463e+00
outer            4.764827e-03  1.606382e+00
ioratio          5.401946e-03  1.097251e+00
comsize          9.765138e-03  2.364902e+00
[1] "Dataset: med_TnotC Model GLM, run: 7 of 10 2015-06-22 18:42:16"
[1] "glmnet variable coefficients"
                     [,1]          [,2]
(Intercept)     -4.169099 -3.507798e+02
graph0           0.000000 -4.662155e-03
graph1           0.000000  5.689250e-05
graph2           0.000000  0.000000e+00
graph3           0.000000  1.335578e-06
graph4           0.000000  1.289043e-08
graph5           0.000000 -2.494317e-04
graph6           0.000000  0.000000e+00
graph7           0.000000  2.488165e-04
graph8           0.000000 -6.231308e-03
graph9           0.000000 -2.100903e-08
graph10          0.000000  0.000000e+00
graph11          0.000000  2.464972e-11
graph12          0.000000 -2.826481e-08
graph13          0.000000 -3.865292e-07
graph14          0.000000  1.107977e-08
graph15          0.000000  5.160229e-05
graph16          0.000000  0.000000e+00
graph17          0.000000  0.000000e+00
graph18          0.000000  1.507744e-06
graph19          0.000000  0.000000e+00
graph20          0.000000  2.236707e-05
graph21          0.000000  0.000000e+00
graph22          0.000000 -3.115228e-05
graph23          0.000000 -1.207766e-07
graph24          0.000000  8.246855e-05
graph25          0.000000  0.000000e+00
graph26          0.000000  0.000000e+00
graph27          0.000000  2.142780e-04
graph28          0.000000  0.000000e+00
graph29          0.000000 -3.693907e-03
orbit0           0.000000 -3.330838e-03
orbit1           0.000000  7.483216e-05
orbit2           0.000000  0.000000e+00
orbit3           0.000000  0.000000e+00
orbit4           0.000000  1.208569e-06
orbit5           0.000000  8.060424e-06
orbit6           0.000000  6.603606e-10
orbit7           0.000000  3.088176e-06
orbit8           0.000000 -2.312840e-04
orbit9           0.000000 -3.452034e-06
orbit10          0.000000  0.000000e+00
orbit11          0.000000  5.483290e-04
orbit12          0.000000  5.990767e-04
orbit13          0.000000 -1.246701e-04
orbit14          0.000000 -6.181553e-03
orbit15          0.000000 -1.548730e-07
orbit16          0.000000  3.446510e-07
orbit17          0.000000 -2.734722e-07
orbit18          0.000000  4.576760e-08
orbit19          0.000000  6.395654e-10
orbit20          0.000000 -1.150724e-08
orbit21          0.000000 -2.568697e-06
orbit22          0.000000  2.487696e-11
orbit23          0.000000  3.486873e-06
orbit24          0.000000 -8.008625e-07
orbit25          0.000000  4.404002e-08
orbit26          0.000000  3.284730e-06
orbit27          0.000000  0.000000e+00
orbit28          0.000000 -4.491345e-06
orbit29          0.000000 -1.336811e-06
orbit30          0.000000 -4.931372e-06
orbit31          0.000000 -3.658157e-10
orbit32          0.000000  1.610965e-07
orbit33          0.000000 -1.366969e-04
orbit34          0.000000  5.443523e-05
orbit35          0.000000  1.480386e-06
orbit36          0.000000 -1.006316e-05
orbit37          0.000000 -3.267510e-07
orbit38          0.000000  0.000000e+00
orbit39          0.000000 -2.937445e-06
orbit40          0.000000  2.846956e-08
orbit41          0.000000 -7.174355e-05
orbit42          0.000000  6.845142e-04
orbit43          0.000000  2.702833e-06
orbit44          0.000000 -9.571320e-05
orbit45          0.000000  2.268644e-05
orbit46          0.000000 -2.426338e-05
orbit47          0.000000  2.890284e-06
orbit48          0.000000 -1.351694e-05
orbit49          0.000000  3.268453e-05
orbit50          0.000000 -8.927167e-04
orbit51          0.000000  3.726711e-06
orbit52          0.000000 -6.432234e-08
orbit53          0.000000  1.171705e-05
orbit54          0.000000 -3.140470e-05
orbit55          0.000000 -6.881501e-05
orbit56          0.000000  1.212116e-04
orbit57          0.000000 -6.211823e-05
orbit58          0.000000 -2.303146e-03
orbit59          0.000000  1.086864e-04
orbit60          0.000000  2.136334e-04
orbit61          0.000000  3.535806e-03
orbit62          0.000000 -1.492284e-03
orbit63          0.000000  2.441160e-05
orbit64          0.000000  6.109570e-04
orbit65          0.000000 -3.698220e-04
orbit66          0.000000  3.075561e-04
orbit67          0.000000  5.851527e-04
orbit68          0.000000  4.450782e-04
orbit69          0.000000 -7.912389e-03
orbit70          0.000000  2.550882e-03
orbit71          0.000000 -8.265150e-03
orbit72          0.000000 -3.776923e-03
AP               0.000000 -4.510227e-02
bet              0.000000  1.633989e-05
ecc              0.000000  2.871869e-01
eccrad           0.000000  1.669170e+00
close            0.000000  4.305751e+00
constraint       0.000000  6.590991e-01
coreness         0.000000 -2.835020e-02
knn              0.000000 -3.382258e-03
hubscore         0.000000  7.827792e-02
pagerank         0.000000  0.000000e+00
trans            0.000000  3.176890e-01
evcent           0.000000  4.842161e-01
first            0.000000 -9.501329e-04
upto_second      0.000000  6.201098e-05
upto_third       0.000000  0.000000e+00
upto_fourth      0.000000 -3.091134e-04
upto_fifth       0.000000  1.541540e-03
upto_sixth       0.000000  2.443406e-02
second           0.000000  6.097344e-05
third            0.000000 -9.330585e-06
fourth           0.000000  0.000000e+00
fifth            0.000000  5.505202e-04
sixth            0.000000 -1.330204e-03
ratio1           0.000000 -1.679227e-03
ratio2           0.000000 -6.072116e-03
ratio3           0.000000  2.605916e-02
ratio4           0.000000 -1.181610e+00
ratio5           0.000000  2.939297e+00
ratio6           0.000000 -3.436071e-02
selfinter        0.000000  1.136940e-01
walktrap_vertex  0.000000  8.047343e-02
bigcom1          0.000000 -1.297167e+00
bigcom2          0.000000 -6.305683e-01
bigcom3          0.000000  7.811142e-02
bigcom4          0.000000  1.028176e-01
bigcom6          0.000000  2.757631e+00
bigcom8          0.000000 -1.213732e+00
bigcom9          0.000000 -2.992821e-02
bigcom11         0.000000  1.256671e+00
bigcom13         0.000000 -5.437360e-01
bigcom15         0.000000 -2.968191e-01
bigcom16         0.000000 -3.306427e-01
bigcom21         0.000000 -1.473118e+00
bigcom22         0.000000  4.910588e-01
bigcom24         0.000000 -1.616608e-01
bigcom26         0.000000  2.121225e-01
bigcom28         0.000000  5.844814e-01
bigcom30         0.000000  1.097478e+00
bigcom31         0.000000  0.000000e+00
bigcom32         0.000000 -1.430627e+00
bigcom33         0.000000  2.377268e+00
bigcom34         0.000000 -5.448959e-01
bigcom36         0.000000 -7.123368e-01
bigcom37         0.000000 -4.902390e-01
bigcom38         0.000000  5.933617e+00
bigcom39         0.000000 -9.687872e-01
bigcom40         0.000000 -5.465266e-01
bigcom43         0.000000 -5.111919e-01
bigcom44         0.000000  1.539453e+00
bigcom46         0.000000  2.481130e+00
bigcom47         0.000000 -1.424846e+00
bigcom49         0.000000 -1.692310e-01
bigcom50         0.000000 -7.030524e-01
bigcom51         0.000000 -5.960231e-01
bigcom52         0.000000  3.155863e+00
bigcom54         0.000000  0.000000e+00
bigcom56         0.000000 -1.051363e+00
bigcom62         0.000000 -6.375062e-01
bigcom66         0.000000 -1.879495e-01
bigcom68         0.000000 -1.392340e-01
bigcom69         0.000000 -1.067569e+00
bigcom71         0.000000  0.000000e+00
bigcom72         0.000000  0.000000e+00
bigcom73         0.000000 -1.595330e+00
bigcom74         0.000000 -1.033430e+00
bigcom75         0.000000 -1.068726e+00
bigcom76         0.000000 -3.685337e-01
bigcom77         0.000000 -1.229102e+00
bigcom79         0.000000 -9.806570e-01
bigcom80         0.000000 -2.168666e+00
bigcom82         0.000000 -7.094475e-01
bigcom83         0.000000  0.000000e+00
bigcom84         0.000000 -1.077426e+00
bigcom85         0.000000 -3.611396e-01
bigcom87         0.000000 -1.206158e+00
bigcom89         0.000000 -2.125365e-01
bigcom91         0.000000  1.441650e+00
bigcom92         0.000000  2.500369e+00
bigcom93         0.000000  0.000000e+00
bigcom96         0.000000 -4.698577e-01
bigcom97         0.000000 -1.198421e+00
bigcom98         0.000000 -1.084783e+00
bigcom99         0.000000  0.000000e+00
bigcom101        0.000000 -3.949760e-01
bigcom104        0.000000 -5.847038e-01
bigcom106        0.000000 -1.934810e+00
bigcom109        0.000000 -1.605387e-01
bigcom113        0.000000 -1.093440e+00
bigcom116        0.000000 -1.702615e+00
bigcom120        0.000000 -1.427334e+00
bigcom123        0.000000 -6.429552e-01
bigcom126        0.000000  0.000000e+00
bigcom127        0.000000 -7.458106e-01
bigcom137        0.000000 -1.318310e+00
bigcom139        0.000000 -6.620263e-01
bigcom140        0.000000 -1.181049e+00
bigcom143        0.000000 -1.362270e+00
bigcom145        0.000000 -7.901246e-01
bigcom146        0.000000 -1.053174e+00
bigcom147        0.000000 -9.390178e-03
bigcom149        0.000000 -3.780258e-01
bigcom153        0.000000 -9.808635e-01
bigcom154        0.000000  0.000000e+00
bigcom156        0.000000 -1.385960e+00
bigcom157        0.000000 -1.745914e+00
bigcom158        0.000000  0.000000e+00
bigcom160        0.000000 -9.898299e-01
bigcom161        0.000000 -5.375099e-01
bigcom162        0.000000 -7.066933e-01
bigcom164        0.000000 -2.384369e-01
bigcom166        0.000000 -7.431439e-01
bigcom167        0.000000 -1.629060e+00
bigcom171        0.000000 -1.128086e+00
bigcom173        0.000000 -8.490976e-01
bigcom175        0.000000  0.000000e+00
bigcom176        0.000000 -5.307361e-02
bigcom177        0.000000 -2.494095e-01
bigcom178        0.000000 -5.847216e-01
bigcom180        0.000000 -3.172451e-01
bigcom181        0.000000  3.310038e+00
bigcom184        0.000000 -8.439577e-01
bigcom186        0.000000 -1.735620e+00
bigcom187        0.000000  0.000000e+00
bigcom189        0.000000  0.000000e+00
bigcom194        0.000000 -6.039212e-01
bigcom195        0.000000  0.000000e+00
bigcom196        0.000000 -1.411664e+00
bigcom204        0.000000  0.000000e+00
bigcom205        0.000000 -1.156803e+00
bigcom212        0.000000 -3.847699e-01
bigcom214        0.000000 -2.960565e-01
bigcom222        0.000000 -2.265005e-04
bigcom223        0.000000 -8.043060e-01
bigcom226        0.000000 -2.180435e-01
bigcom227        0.000000 -5.582975e-01
bigcom229        0.000000 -3.799622e-01
bigcom233        0.000000 -1.299266e+00
bigcom236        0.000000 -9.736748e-03
bigcom237        0.000000 -3.979953e-01
bigcom246        0.000000 -4.302153e-01
bigcom248        0.000000 -9.017040e-01
bigcom249        0.000000 -9.059681e-01
bigcom250        0.000000 -2.537991e-01
bigcom254        0.000000 -3.818760e-01
bigcom266        0.000000 -1.045465e+00
bigcom269        0.000000  0.000000e+00
bigcom272        0.000000  0.000000e+00
bigcom274        0.000000 -3.260273e-03
bigcom281        0.000000  0.000000e+00
bigcom291        0.000000 -2.925856e-01
bigcom292        0.000000 -6.444447e-01
bigcom295        0.000000 -1.170460e+00
bigcom299        0.000000 -7.612570e-01
bigcom301        0.000000 -7.010720e-02
bigcom306        0.000000  0.000000e+00
bigcom309        0.000000 -2.398233e-01
bigcom314        0.000000 -7.829543e-01
bigcom321        0.000000 -8.685140e-01
bigcom341        0.000000 -5.984696e-01
bigcom350        0.000000 -7.791644e-01
bigcom353        0.000000  0.000000e+00
bigcom359        0.000000 -5.128144e-01
bigcom363        0.000000  0.000000e+00
bigcom365        0.000000 -1.462259e+00
bigcom385        0.000000  3.405756e+00
bigcom386        0.000000 -4.980957e-01
bigcom408        0.000000 -5.172925e-01
bigcom412        0.000000 -6.054417e-01
bigcom480        0.000000 -7.807284e-02
spin_vertex      0.000000  3.232329e-01
membership_s1    0.000000  5.214133e-01
membership_s3    0.000000 -1.104320e-01
membership_s4    0.000000 -3.351514e-01
membership_s5    0.000000  0.000000e+00
membership_s6    0.000000  3.234816e-01
membership_s7    0.000000  4.416977e-01
membership_s8    0.000000 -4.779475e-01
membership_s9    0.000000 -1.241031e+00
membership_s11   0.000000 -1.078072e+00
membership_s12   0.000000 -3.240749e-01
membership_s14   0.000000 -1.203922e+00
membership_s15   0.000000  5.998321e-01
membership_s16   0.000000  0.000000e+00
membership_s17   0.000000 -3.768135e-01
membership_s18   0.000000 -7.712797e-01
membership_s20   0.000000 -1.278248e-01
membership_s21   0.000000 -4.140006e+00
membership_s22   0.000000 -7.167827e-01
membership_s24   0.000000 -3.763641e-01
membership_s25   0.000000  1.839942e+00
membership_s26   0.000000  0.000000e+00
membership_s27   0.000000  2.619892e-03
membership_s28   0.000000 -9.820234e-01
membership_s30   0.000000  1.676465e-01
membership_s31   0.000000 -1.169778e+00
membership_s32   0.000000  1.372672e+00
membership_s33   0.000000 -2.545013e-03
membership_s36   0.000000 -7.305605e-01
membership_s37   0.000000 -4.007440e-01
V1               0.000000  1.003465e-01
V2               0.000000 -2.436880e+00
pdi              0.000000 -1.941966e+03
adhesion         0.000000  1.173060e-04
cohesion         0.000000 -4.908603e-04
inner            0.000000  1.220796e-04
outer            0.000000 -2.637604e-04
ioratio          0.000000 -2.593814e+00
comsize          0.000000  1.926118e-03
[1] "Dataset: med_TnotC Model GBM, run: 8 of 10 2015-06-22 18:43:04"
Iter   TrainDeviance   ValidDeviance   StepSize   Improve
     1        0.1595            -nan     0.0100    0.0004
     2        0.1569            -nan     0.0100    0.0002
     3        0.1544            -nan     0.0100    0.0000
     4        0.1525            -nan     0.0100    0.0002
     5        0.1505            -nan     0.0100    0.0003
     6        0.1482            -nan     0.0100    0.0001
     7        0.1462            -nan     0.0100    0.0004
     8        0.1442            -nan     0.0100    0.0004
     9        0.1424            -nan     0.0100    0.0001
    10        0.1408            -nan     0.0100    0.0001
    20        0.1275            -nan     0.0100    0.0000
    40        0.1105            -nan     0.0100    0.0000
    60        0.0984            -nan     0.0100    0.0000
    80        0.0896            -nan     0.0100   -0.0000
   100        0.0827            -nan     0.0100   -0.0000
   106        0.0805            -nan     0.0100   -0.0000

[1] "GBM variable coefficients"
                            var    rel.inf
ratio5                   ratio5 5.79003003
comsize                 comsize 4.54266566
V2                           V2 4.37276058
bigcom46               bigcom46 3.82669537
outer                     outer 3.63313300
bigcom30               bigcom30 3.29497066
bet                         bet 2.46681526
orbit30                 orbit30 2.38684109
inner                     inner 2.28733159
third                     third 2.26857019
orbit18                 orbit18 1.93954450
ratio4                   ratio4 1.70945124
graph20                 graph20 1.64406177
graph5                   graph5 1.61109181
adhesion               adhesion 1.58313446
cohesion               cohesion 1.57678462
trans                     trans 1.46623386
V1                           V1 1.37608023
orbit50                 orbit50 1.36127572
bigcom11               bigcom11 1.36014605
pagerank               pagerank 1.22005238
membership_s32   membership_s32 1.21276140
graph17                 graph17 1.17948416
graph12                 graph12 1.14580277
orbit63                 orbit63 1.03509138
graph1                   graph1 1.03044669
knn                         knn 1.02225218
ioratio                 ioratio 0.99702848
spin_vertex         spin_vertex 0.95121026
walktrap_vertex walktrap_vertex 0.92995272
graph7                   graph7 0.89266501
graph23                 graph23 0.85238304
graph19                 graph19 0.82134934
orbit16                 orbit16 0.81167570
orbit15                 orbit15 0.74407625
graph16                 graph16 0.73026896
upto_fifth           upto_fifth 0.71506038
orbit62                 orbit62 0.69703521
graph10                 graph10 0.67887235
orbit21                 orbit21 0.67724316
orbit49                 orbit49 0.66715415
orbit40                 orbit40 0.66680125
graph2                   graph2 0.66392270
orbit11                 orbit11 0.65029263
orbit53                 orbit53 0.65028260
orbit24                 orbit24 0.63582100
orbit38                 orbit38 0.63202799
orbit46                 orbit46 0.61807594
graph3                   graph3 0.61612951
orbit56                 orbit56 0.60883491
orbit42                 orbit42 0.59772704
orbit47                 orbit47 0.58944109
orbit41                 orbit41 0.58566972
upto_third           upto_third 0.57763441
orbit33                 orbit33 0.56708796
graph22                 graph22 0.54388112
orbit51                 orbit51 0.53548305
fourth                   fourth 0.53461706
orbit31                 orbit31 0.53030424
graph15                 graph15 0.52488939
graph26                 graph26 0.52338127
orbit37                 orbit37 0.49180136
graph4                   graph4 0.47961944
ratio1                   ratio1 0.47441264
orbit25                 orbit25 0.47424519
graph6                   graph6 0.47301667
orbit27                 orbit27 0.45457798
fifth                     fifth 0.45033954
ratio6                   ratio6 0.44854695
orbit44                 orbit44 0.43815508
orbit35                 orbit35 0.43302971
orbit55                 orbit55 0.42138406
orbit52                 orbit52 0.41850534
upto_sixth           upto_sixth 0.41357138
ratio2                   ratio2 0.41012670
graph11                 graph11 0.40498863
selfinter             selfinter 0.39008294
graph14                 graph14 0.38675815
orbit39                 orbit39 0.38014409
orbit36                 orbit36 0.37785119
graph27                 graph27 0.37121667
graph25                 graph25 0.35141886
orbit28                 orbit28 0.35135518
bigcom3                 bigcom3 0.34658998
orbit66                 orbit66 0.33407926
orbit48                 orbit48 0.32928598
constraint           constraint 0.32129325
bigcom181             bigcom181 0.32043861
orbit70                 orbit70 0.31695893
orbit45                 orbit45 0.30425888
bigcom28               bigcom28 0.30341634
graph18                 graph18 0.29643270
orbit65                 orbit65 0.28493993
orbit20                 orbit20 0.26635356
graph0                   graph0 0.25043162
orbit61                 orbit61 0.24246171
orbit67                 orbit67 0.24129015
hubscore               hubscore 0.23959305
orbit2                   orbit2 0.23308815
orbit54                 orbit54 0.22253796
bigcom22               bigcom22 0.22202362
orbit19                 orbit19 0.21412674
AP                           AP 0.21233599
upto_second         upto_second 0.20724848
ecc                         ecc 0.20474907
orbit10                 orbit10 0.19583805
orbit58                 orbit58 0.19092556
evcent                   evcent 0.18900271
orbit26                 orbit26 0.18487610
bigcom92               bigcom92 0.17429819
coreness               coreness 0.17317839
sixth                     sixth 0.15219285
orbit17                 orbit17 0.14812780
orbit29                 orbit29 0.13900107
graph21                 graph21 0.13815376
graph24                 graph24 0.13773912
orbit32                 orbit32 0.11695721
orbit59                 orbit59 0.11667335
orbit64                 orbit64 0.11564387
orbit5                   orbit5 0.10472235
orbit4                   orbit4 0.10418982
orbit71                 orbit71 0.09848029
close                     close 0.09524302
second                   second 0.08345848
orbit22                 orbit22 0.08333879
orbit57                 orbit57 0.08272668
orbit23                 orbit23 0.07212273
graph9                   graph9 0.05487405
membership_s1     membership_s1 0.05437250
bigcom91               bigcom91 0.04282617
orbit69                 orbit69 0.03939173
orbit68                 orbit68 0.03873107
graph28                 graph28 0.03751151
bigcom26               bigcom26 0.03393042
orbit12                 orbit12 0.03353265
membership_s7     membership_s7 0.03347640
graph29                 graph29 0.03218054
orbit13                 orbit13 0.03099594
orbit7                   orbit7 0.02174731
orbit60                 orbit60 0.01721297
membership_s15   membership_s15 0.01564043
orbit1                   orbit1 0.01558362
pdi                         pdi 0.01527522
membership_s5     membership_s5 0.01495702
graph8                   graph8 0.00000000
graph13                 graph13 0.00000000
orbit0                   orbit0 0.00000000
orbit3                   orbit3 0.00000000
orbit6                   orbit6 0.00000000
orbit8                   orbit8 0.00000000
orbit9                   orbit9 0.00000000
orbit14                 orbit14 0.00000000
orbit34                 orbit34 0.00000000
orbit43                 orbit43 0.00000000
orbit72                 orbit72 0.00000000
eccrad                   eccrad 0.00000000
first                     first 0.00000000
upto_fourth         upto_fourth 0.00000000
ratio3                   ratio3 0.00000000
bigcom1                 bigcom1 0.00000000
bigcom2                 bigcom2 0.00000000
bigcom4                 bigcom4 0.00000000
bigcom6                 bigcom6 0.00000000
bigcom8                 bigcom8 0.00000000
bigcom9                 bigcom9 0.00000000
bigcom13               bigcom13 0.00000000
bigcom15               bigcom15 0.00000000
bigcom16               bigcom16 0.00000000
bigcom21               bigcom21 0.00000000
bigcom24               bigcom24 0.00000000
bigcom31               bigcom31 0.00000000
bigcom32               bigcom32 0.00000000
bigcom33               bigcom33 0.00000000
bigcom34               bigcom34 0.00000000
bigcom36               bigcom36 0.00000000
bigcom37               bigcom37 0.00000000
bigcom38               bigcom38 0.00000000
bigcom39               bigcom39 0.00000000
bigcom40               bigcom40 0.00000000
bigcom43               bigcom43 0.00000000
bigcom44               bigcom44 0.00000000
bigcom47               bigcom47 0.00000000
bigcom49               bigcom49 0.00000000
bigcom50               bigcom50 0.00000000
bigcom51               bigcom51 0.00000000
bigcom52               bigcom52 0.00000000
bigcom54               bigcom54 0.00000000
bigcom56               bigcom56 0.00000000
bigcom62               bigcom62 0.00000000
bigcom66               bigcom66 0.00000000
bigcom68               bigcom68 0.00000000
bigcom69               bigcom69 0.00000000
bigcom71               bigcom71 0.00000000
bigcom72               bigcom72 0.00000000
bigcom73               bigcom73 0.00000000
bigcom74               bigcom74 0.00000000
bigcom75               bigcom75 0.00000000
bigcom76               bigcom76 0.00000000
bigcom77               bigcom77 0.00000000
bigcom79               bigcom79 0.00000000
bigcom80               bigcom80 0.00000000
bigcom82               bigcom82 0.00000000
bigcom83               bigcom83 0.00000000
bigcom84               bigcom84 0.00000000
bigcom85               bigcom85 0.00000000
bigcom87               bigcom87 0.00000000
bigcom89               bigcom89 0.00000000
bigcom93               bigcom93 0.00000000
bigcom96               bigcom96 0.00000000
bigcom97               bigcom97 0.00000000
bigcom98               bigcom98 0.00000000
bigcom99               bigcom99 0.00000000
bigcom101             bigcom101 0.00000000
bigcom104             bigcom104 0.00000000
bigcom106             bigcom106 0.00000000
bigcom109             bigcom109 0.00000000
bigcom113             bigcom113 0.00000000
bigcom116             bigcom116 0.00000000
bigcom120             bigcom120 0.00000000
bigcom123             bigcom123 0.00000000
bigcom126             bigcom126 0.00000000
bigcom127             bigcom127 0.00000000
bigcom137             bigcom137 0.00000000
bigcom139             bigcom139 0.00000000
bigcom140             bigcom140 0.00000000
bigcom143             bigcom143 0.00000000
bigcom145             bigcom145 0.00000000
bigcom146             bigcom146 0.00000000
bigcom147             bigcom147 0.00000000
bigcom149             bigcom149 0.00000000
bigcom153             bigcom153 0.00000000
bigcom154             bigcom154 0.00000000
bigcom156             bigcom156 0.00000000
bigcom157             bigcom157 0.00000000
bigcom158             bigcom158 0.00000000
bigcom160             bigcom160 0.00000000
bigcom161             bigcom161 0.00000000
bigcom162             bigcom162 0.00000000
bigcom164             bigcom164 0.00000000
bigcom166             bigcom166 0.00000000
bigcom167             bigcom167 0.00000000
bigcom171             bigcom171 0.00000000
bigcom173             bigcom173 0.00000000
bigcom175             bigcom175 0.00000000
bigcom176             bigcom176 0.00000000
bigcom177             bigcom177 0.00000000
bigcom178             bigcom178 0.00000000
bigcom180             bigcom180 0.00000000
bigcom184             bigcom184 0.00000000
bigcom186             bigcom186 0.00000000
bigcom187             bigcom187 0.00000000
bigcom189             bigcom189 0.00000000
bigcom194             bigcom194 0.00000000
bigcom195             bigcom195 0.00000000
bigcom196             bigcom196 0.00000000
bigcom204             bigcom204 0.00000000
bigcom205             bigcom205 0.00000000
bigcom212             bigcom212 0.00000000
bigcom214             bigcom214 0.00000000
bigcom222             bigcom222 0.00000000
bigcom223             bigcom223 0.00000000
bigcom226             bigcom226 0.00000000
bigcom227             bigcom227 0.00000000
bigcom229             bigcom229 0.00000000
bigcom233             bigcom233 0.00000000
bigcom236             bigcom236 0.00000000
bigcom237             bigcom237 0.00000000
bigcom246             bigcom246 0.00000000
bigcom248             bigcom248 0.00000000
bigcom249             bigcom249 0.00000000
bigcom250             bigcom250 0.00000000
bigcom254             bigcom254 0.00000000
bigcom266             bigcom266 0.00000000
bigcom269             bigcom269 0.00000000
bigcom272             bigcom272 0.00000000
bigcom274             bigcom274 0.00000000
bigcom281             bigcom281 0.00000000
bigcom291             bigcom291 0.00000000
bigcom292             bigcom292 0.00000000
bigcom295             bigcom295 0.00000000
bigcom299             bigcom299 0.00000000
bigcom301             bigcom301 0.00000000
bigcom306             bigcom306 0.00000000
bigcom309             bigcom309 0.00000000
bigcom314             bigcom314 0.00000000
bigcom321             bigcom321 0.00000000
bigcom341             bigcom341 0.00000000
bigcom350             bigcom350 0.00000000
bigcom353             bigcom353 0.00000000
bigcom359             bigcom359 0.00000000
bigcom363             bigcom363 0.00000000
bigcom365             bigcom365 0.00000000
bigcom385             bigcom385 0.00000000
bigcom386             bigcom386 0.00000000
bigcom408             bigcom408 0.00000000
bigcom412             bigcom412 0.00000000
bigcom480             bigcom480 0.00000000
membership_s3     membership_s3 0.00000000
membership_s4     membership_s4 0.00000000
membership_s6     membership_s6 0.00000000
membership_s8     membership_s8 0.00000000
membership_s9     membership_s9 0.00000000
membership_s11   membership_s11 0.00000000
membership_s12   membership_s12 0.00000000
membership_s14   membership_s14 0.00000000
membership_s16   membership_s16 0.00000000
membership_s17   membership_s17 0.00000000
membership_s18   membership_s18 0.00000000
membership_s20   membership_s20 0.00000000
membership_s21   membership_s21 0.00000000
membership_s22   membership_s22 0.00000000
membership_s24   membership_s24 0.00000000
membership_s25   membership_s25 0.00000000
membership_s26   membership_s26 0.00000000
membership_s27   membership_s27 0.00000000
membership_s28   membership_s28 0.00000000
membership_s30   membership_s30 0.00000000
membership_s31   membership_s31 0.00000000
membership_s33   membership_s33 0.00000000
membership_s36   membership_s36 0.00000000
membership_s37   membership_s37 0.00000000
[1] "Dataset: med_TnotC Model RF, run: 8 of 10 2015-06-22 18:43:49"
     |      Out-of-bag   |
Tree |      MSE  %Var(y) |
   1 |  0.03635   233.48 |
   2 |  0.03322   213.31 |
   3 |  0.02935   188.47 |
   4 |  0.02839   182.31 |
   5 |  0.02639   169.46 |
   6 |  0.02503   160.74 |
   7 |  0.02431   156.11 |
   8 |  0.02317   148.83 |
   9 |  0.02179   139.93 |
  10 |  0.02137   137.24 |
  11 |  0.02064   132.53 |
  12 |   0.0205   131.65 |
  13 |  0.01972   126.62 |
  14 |  0.01954   125.50 |
  15 |   0.0193   123.96 |
  16 |  0.01913   122.85 |
  17 |  0.01895   121.69 |
  18 |  0.01874   120.35 |
  19 |  0.01853   118.99 |
  20 |  0.01847   118.63 |
  21 |  0.01821   116.93 |
  22 |  0.01807   116.08 |
  23 |   0.0181   116.22 |
  24 |  0.01812   116.38 |
  25 |  0.01811   116.28 |
  26 |  0.01798   115.47 |
  27 |  0.01788   114.83 |
  28 |  0.01789   114.88 |
  29 |   0.0178   114.31 |
  30 |  0.01771   113.76 |
  31 |  0.01774   113.93 |
  32 |  0.01773   113.88 |
  33 |  0.01769   113.61 |
  34 |  0.01762   113.16 |
  35 |  0.01756   112.78 |
  36 |  0.01752   112.51 |
  37 |  0.01751   112.43 |
  38 |   0.0175   112.36 |
  39 |  0.01748   112.27 |
  40 |  0.01742   111.86 |
  41 |  0.01743   111.92 |
  42 |  0.01735   111.45 |
  43 |  0.01735   111.40 |
  44 |  0.01732   111.23 |
  45 |  0.01724   110.72 |
  46 |  0.01726   110.83 |
  47 |  0.01727   110.92 |
  48 |  0.01729   111.06 |
  49 |  0.01725   110.79 |
  50 |  0.01728   110.96 |
  51 |  0.01724   110.73 |
  52 |  0.01726   110.84 |
  53 |  0.01721   110.54 |
  54 |  0.01718   110.33 |
  55 |  0.01716   110.22 |
  56 |  0.01716   110.19 |
  57 |  0.01712   109.96 |
  58 |  0.01713   109.98 |
  59 |  0.01708   109.69 |
  60 |  0.01708   109.69 |
  61 |  0.01708   109.69 |
  62 |  0.01707   109.60 |
  63 |  0.01708   109.69 |
  64 |  0.01705   109.49 |
  65 |  0.01704   109.44 |
  66 |  0.01705   109.51 |
  67 |  0.01701   109.26 |
  68 |  0.01699   109.10 |
  69 |  0.01696   108.91 |
  70 |  0.01695   108.83 |
  71 |  0.01693   108.72 |
  72 |  0.01693   108.72 |
  73 |  0.01692   108.64 |
  74 |  0.01687   108.34 |
  75 |  0.01685   108.24 |
  76 |  0.01684   108.18 |
  77 |  0.01686   108.25 |
  78 |  0.01686   108.26 |
  79 |  0.01684   108.14 |
  80 |  0.01683   108.09 |
  81 |   0.0168   107.92 |
  82 |   0.0168   107.88 |
  83 |   0.0168   107.88 |
  84 |  0.01682   108.03 |
  85 |  0.01682   107.99 |
  86 |   0.0168   107.89 |
  87 |   0.0168   107.91 |
  88 |  0.01679   107.80 |
  89 |  0.01675   107.60 |
  90 |  0.01673   107.44 |
  91 |  0.01672   107.35 |
  92 |  0.01669   107.19 |
  93 |  0.01667   107.07 |
  94 |  0.01667   107.05 |
  95 |  0.01669   107.18 |
  96 |  0.01666   107.02 |
  97 |  0.01665   106.92 |
  98 |  0.01665   106.94 |
  99 |  0.01664   106.87 |
 100 |  0.01662   106.75 |
[1] "Random Forest variable coefficients"
                      %IncMSE IncNodePurity
graph0           2.995593e-04  1.574363e-01
graph1           1.183207e-04  1.469203e-01
graph2           1.356729e-04  2.093851e-01
graph3           2.019784e-03  2.068888e-01
graph4           7.695531e-04  2.226740e-01
graph5           6.407859e-04  2.564482e-01
graph6           2.966042e-04  3.748303e-01
graph7           1.311410e-03  2.863639e-01
graph8           1.241714e-04  9.050594e-02
graph9           3.426594e-04  1.351529e-01
graph10          1.096663e-03  2.676415e-01
graph11          7.383064e-04  5.980502e-01
graph12          9.587915e-04  4.423309e-01
graph13          1.016370e-03  1.995382e-01
graph14          1.637080e-04  1.720368e-01
graph15          8.428882e-04  1.900318e-01
graph16          3.664999e-04  2.011954e-01
graph17          1.717476e-03  3.038008e-01
graph18          8.740637e-04  2.232582e-01
graph19          6.322294e-04  3.504891e-01
graph20          1.722885e-03  5.716176e-01
graph21          3.281062e-04  2.753945e-01
graph22          1.820634e-03  2.436044e-01
graph23          2.927530e-03  4.396495e-01
graph24          1.282909e-03  2.120451e-01
graph25          3.189089e-04  3.166451e-01
graph26          1.618453e-03  2.252116e-01
graph27          3.166200e-04  9.293721e-02
graph28          4.358965e-04  1.643205e-01
graph29          3.104466e-05  8.552357e-02
orbit0           4.793730e-05  1.490101e-01
orbit1           2.112984e-04  1.255600e-01
orbit2           3.158654e-04  2.215916e-01
orbit3           1.966971e-04  1.070088e-01
orbit4           1.885884e-04  7.455954e-02
orbit5           6.275489e-04  2.137700e-01
orbit6           5.235349e-04  3.058575e-01
orbit7           1.170161e-03  3.343352e-01
orbit8           7.238881e-04  3.597879e-01
orbit9           6.538664e-04  1.349296e-01
orbit10          7.448165e-04  1.746669e-01
orbit11          4.824949e-04  2.500924e-01
orbit12          1.356576e-03  2.503222e-01
orbit13          8.239727e-04  2.652786e-01
orbit14          1.157112e-05  1.148146e-01
orbit15          4.719642e-04  2.508707e-01
orbit16          2.021452e-04  3.055138e-01
orbit17          2.938095e-04  3.138217e-01
orbit18          3.255051e-03  7.851042e-01
orbit19          6.515304e-04  2.977782e-01
orbit20          5.524549e-04  1.625471e-01
orbit21          6.288148e-04  7.917641e-01
orbit22          2.093910e-03  4.483031e-01
orbit23          8.778898e-04  3.497310e-01
orbit24          1.735304e-03  6.291792e-01
orbit25          1.512840e-03  2.125282e-01
orbit26          2.093142e-03  1.721956e-01
orbit27          4.824680e-04  2.063180e-01
orbit28          4.679738e-04  1.853443e-01
orbit29          5.574618e-04  2.424927e-01
orbit30          6.045158e-04  2.283615e-01
orbit31          7.562044e-04  5.121347e-01
orbit32          1.643974e-03  4.025675e-01
orbit33          4.596454e-04  3.107408e-01
orbit34          1.384023e-03  2.940851e-01
orbit35          2.110552e-03  2.925094e-01
orbit36          1.110472e-03  4.467452e-01
orbit37          1.733771e-04  2.114224e-01
orbit38          1.071167e-03  2.835508e-01
orbit39          7.466612e-04  4.045945e-01
orbit40          2.399619e-03  1.742333e-01
orbit41          1.404998e-03  1.106199e-01
orbit42          3.123555e-04  3.100258e-01
orbit43          2.641150e-04  2.523505e-01
orbit44          7.523222e-04  1.490270e-01
orbit45          1.087584e-03  3.686601e-01
orbit46          1.525800e-03  2.463503e-01
orbit47          8.502064e-04  4.045951e-01
orbit48          5.781043e-04  2.541951e-01
orbit49          2.099103e-03  5.521198e-01
orbit50          4.254251e-04  1.840252e-01
orbit51          2.180671e-04  7.391127e-02
orbit52          9.911419e-04  2.044777e-01
orbit53          5.937791e-04  1.828491e-01
orbit54          1.023108e-03  3.250380e-01
orbit55          2.411623e-04  2.203359e-01
orbit56          1.944765e-03  6.150905e-01
orbit57          2.258956e-04  2.185265e-01
orbit58          1.418437e-04  2.029357e-01
orbit59          9.494209e-04  2.236237e-01
orbit60          6.891008e-04  2.091802e-01
orbit61          9.035493e-04  4.016522e-01
orbit62          9.157325e-04  4.257296e-01
orbit63          2.356633e-03  3.128081e-01
orbit64          5.453748e-04  3.623327e-01
orbit65          2.643706e-03  3.697821e-01
orbit66          1.113870e-03  2.694787e-01
orbit67          1.344866e-04  1.276393e-01
orbit68          5.524102e-04  1.793017e-01
orbit69          1.121845e-04  1.028069e-01
orbit70          1.132999e-03  3.740316e-01
orbit71          2.593050e-04  1.102067e-01
orbit72          1.235950e-05  7.580343e-02
AP              -4.119420e-06  1.115152e-01
bet              4.826285e-04  7.707375e-01
ecc              2.478658e-05  9.273418e-02
eccrad           4.713210e-04  1.568824e-01
close            1.858156e-03  2.033603e-01
constraint       5.438088e-04  5.557704e-01
coreness         4.069685e-04  3.048645e-01
knn              1.274719e-03  3.872745e-01
hubscore         9.398030e-04  2.485077e-01
pagerank         8.210804e-04  5.452728e-01
trans            3.019742e-04  4.057659e-01
evcent           1.191518e-04  1.494492e-01
first            1.149346e-04  1.457362e-01
upto_second      1.371462e-04  1.252857e-01
upto_third       1.098388e-03  1.753912e-01
upto_fourth      1.164986e-04  1.477291e-01
upto_fifth       2.930276e-03  3.746002e-01
upto_sixth       1.006083e-03  4.750377e-01
second           1.703911e-03  2.165441e-01
third            2.843750e-03  7.468382e-01
fourth           1.142917e-03  5.655192e-01
fifth            8.910605e-04  4.306505e-01
sixth            2.578740e-03  4.968623e-01
ratio1           7.483646e-04  3.896503e-01
ratio2           1.201997e-03  5.484282e-01
ratio3           1.247107e-03  3.040620e-01
ratio4           3.028260e-03  7.765240e-01
ratio5           1.662609e-03  2.856701e+00
ratio6           2.234756e-03  4.105926e-01
selfinter        2.031759e-04  2.617086e-01
walktrap_vertex  4.132144e-04  7.746482e-01
bigcom1          0.000000e+00  2.168404e-20
bigcom2          0.000000e+00  0.000000e+00
bigcom3          3.417764e-04  3.515547e-01
bigcom4          1.289883e-05  1.875772e-02
bigcom6         -4.051672e-05  3.488327e-01
bigcom8          0.000000e+00  1.105886e-19
bigcom9          0.000000e+00  6.938894e-20
bigcom11         1.553891e-04  4.345575e-01
bigcom13         0.000000e+00  0.000000e+00
bigcom15         0.000000e+00  1.387779e-19
bigcom16         0.000000e+00  0.000000e+00
bigcom21         0.000000e+00  0.000000e+00
bigcom22         1.106958e-04  5.996121e-02
bigcom24         0.000000e+00  0.000000e+00
bigcom26        -3.846519e-05  1.478681e-01
bigcom28         4.804928e-04  1.987325e-01
bigcom30         8.170310e-04  9.456301e-01
bigcom31         0.000000e+00  0.000000e+00
bigcom32         0.000000e+00  1.734723e-20
bigcom33         0.000000e+00  8.673617e-21
bigcom34         0.000000e+00  0.000000e+00
bigcom36         0.000000e+00  0.000000e+00
bigcom37         0.000000e+00  0.000000e+00
bigcom38        -5.048953e-05  6.996389e-01
bigcom39         0.000000e+00  0.000000e+00
bigcom40         0.000000e+00  1.821460e-19
bigcom43         0.000000e+00  0.000000e+00
bigcom44         3.570389e-05  7.116237e-02
bigcom46         2.952642e-05  1.258345e+00
bigcom47         0.000000e+00  0.000000e+00
bigcom49         0.000000e+00  0.000000e+00
bigcom50         0.000000e+00  0.000000e+00
bigcom51         0.000000e+00  0.000000e+00
bigcom52         1.345698e-04  1.122866e+00
bigcom54         0.000000e+00  0.000000e+00
bigcom56         0.000000e+00  0.000000e+00
bigcom62         0.000000e+00  1.734723e-20
bigcom66         0.000000e+00  0.000000e+00
bigcom68         0.000000e+00  0.000000e+00
bigcom69         0.000000e+00  8.673617e-21
bigcom71         0.000000e+00  0.000000e+00
bigcom72         0.000000e+00  0.000000e+00
bigcom73         0.000000e+00  0.000000e+00
bigcom74         0.000000e+00  0.000000e+00
bigcom75        -1.447489e-05  3.222866e-01
bigcom76         0.000000e+00  0.000000e+00
bigcom77         0.000000e+00  6.938894e-20
bigcom79         0.000000e+00  2.602085e-20
bigcom80         0.000000e+00  4.336809e-21
bigcom82         0.000000e+00  0.000000e+00
bigcom83         0.000000e+00  0.000000e+00
bigcom84         0.000000e+00  0.000000e+00
bigcom85         0.000000e+00  0.000000e+00
bigcom87         0.000000e+00  8.673617e-21
bigcom89         0.000000e+00  0.000000e+00
bigcom91         5.290054e-05  4.381259e-01
bigcom92        -1.427952e-04  1.179093e-01
bigcom93         0.000000e+00  0.000000e+00
bigcom96         0.000000e+00  0.000000e+00
bigcom97         0.000000e+00  0.000000e+00
bigcom98         0.000000e+00  0.000000e+00
bigcom99         0.000000e+00  0.000000e+00
bigcom101        0.000000e+00  0.000000e+00
bigcom104        0.000000e+00  0.000000e+00
bigcom106        0.000000e+00  0.000000e+00
bigcom109        0.000000e+00  0.000000e+00
bigcom113        0.000000e+00  0.000000e+00
bigcom116        0.000000e+00  0.000000e+00
bigcom120        0.000000e+00  0.000000e+00
bigcom123        0.000000e+00  0.000000e+00
bigcom126        0.000000e+00  0.000000e+00
bigcom127        0.000000e+00  0.000000e+00
bigcom137        0.000000e+00  0.000000e+00
bigcom139        0.000000e+00  0.000000e+00
bigcom140        0.000000e+00  0.000000e+00
bigcom143        0.000000e+00  0.000000e+00
bigcom145        0.000000e+00  0.000000e+00
bigcom146        0.000000e+00  0.000000e+00
bigcom147        0.000000e+00  6.938894e-20
bigcom149        0.000000e+00  0.000000e+00
bigcom153        0.000000e+00  0.000000e+00
bigcom154        0.000000e+00  0.000000e+00
bigcom156        0.000000e+00  0.000000e+00
bigcom157        0.000000e+00  0.000000e+00
bigcom158        0.000000e+00  0.000000e+00
bigcom160        0.000000e+00  0.000000e+00
bigcom161        0.000000e+00  0.000000e+00
bigcom162        0.000000e+00  0.000000e+00
bigcom164        0.000000e+00  0.000000e+00
bigcom166        0.000000e+00  0.000000e+00
bigcom167        0.000000e+00  0.000000e+00
bigcom171        0.000000e+00  6.938894e-20
bigcom173        0.000000e+00  0.000000e+00
bigcom175        0.000000e+00  0.000000e+00
bigcom176        0.000000e+00  0.000000e+00
bigcom177        0.000000e+00  0.000000e+00
bigcom178        0.000000e+00  0.000000e+00
bigcom180        0.000000e+00  0.000000e+00
bigcom181       -8.586824e-05  2.699036e-01
bigcom184        0.000000e+00  0.000000e+00
bigcom186        0.000000e+00  0.000000e+00
bigcom187        0.000000e+00  0.000000e+00
bigcom189        0.000000e+00  0.000000e+00
bigcom194        0.000000e+00  0.000000e+00
bigcom195        0.000000e+00  0.000000e+00
bigcom196        0.000000e+00  0.000000e+00
bigcom204        0.000000e+00  0.000000e+00
bigcom205        0.000000e+00  6.938894e-20
bigcom212        0.000000e+00  0.000000e+00
bigcom214        0.000000e+00  0.000000e+00
bigcom222        0.000000e+00  0.000000e+00
bigcom223        0.000000e+00  0.000000e+00
bigcom226        0.000000e+00  0.000000e+00
bigcom227        0.000000e+00  0.000000e+00
bigcom229        0.000000e+00  0.000000e+00
bigcom233        0.000000e+00  0.000000e+00
bigcom236        0.000000e+00  0.000000e+00
bigcom237        0.000000e+00  0.000000e+00
bigcom246        0.000000e+00  0.000000e+00
bigcom248        0.000000e+00  0.000000e+00
bigcom249        0.000000e+00  0.000000e+00
bigcom250        0.000000e+00  0.000000e+00
bigcom254        0.000000e+00  0.000000e+00
bigcom266        0.000000e+00  0.000000e+00
bigcom269        0.000000e+00  0.000000e+00
bigcom272        0.000000e+00  0.000000e+00
bigcom274        0.000000e+00  0.000000e+00
bigcom281        0.000000e+00  0.000000e+00
bigcom291        0.000000e+00  0.000000e+00
bigcom292        0.000000e+00  0.000000e+00
bigcom295        0.000000e+00  0.000000e+00
bigcom299        0.000000e+00  0.000000e+00
bigcom301        0.000000e+00  0.000000e+00
bigcom306        0.000000e+00  0.000000e+00
bigcom309        0.000000e+00  0.000000e+00
bigcom314        0.000000e+00  6.938894e-20
bigcom321        0.000000e+00  0.000000e+00
bigcom341        0.000000e+00  0.000000e+00
bigcom350        0.000000e+00  1.734723e-20
bigcom353        0.000000e+00  0.000000e+00
bigcom359        0.000000e+00  0.000000e+00
bigcom363        0.000000e+00  0.000000e+00
bigcom365        0.000000e+00  0.000000e+00
bigcom385       -4.506126e-07  6.298969e-01
bigcom386        0.000000e+00  0.000000e+00
bigcom408        0.000000e+00  0.000000e+00
bigcom412        0.000000e+00  0.000000e+00
bigcom480        0.000000e+00  0.000000e+00
spin_vertex      1.153511e-04  4.158667e-01
membership_s1    6.595486e-04  1.223799e-01
membership_s3    0.000000e+00  0.000000e+00
membership_s4    0.000000e+00  2.255141e-19
membership_s5    1.155019e-04  1.286242e-01
membership_s6    0.000000e+00  4.336809e-21
membership_s7    9.865418e-05  2.004847e-01
membership_s8    0.000000e+00  0.000000e+00
membership_s9    0.000000e+00  0.000000e+00
membership_s11   0.000000e+00  0.000000e+00
membership_s12   0.000000e+00  0.000000e+00
membership_s14   0.000000e+00  0.000000e+00
membership_s15   1.542495e-04  2.442370e-01
membership_s16   0.000000e+00  0.000000e+00
membership_s17   0.000000e+00  0.000000e+00
membership_s18   0.000000e+00  0.000000e+00
membership_s20   0.000000e+00  0.000000e+00
membership_s21   0.000000e+00  1.734723e-20
membership_s22   0.000000e+00  0.000000e+00
membership_s24   0.000000e+00  2.602085e-20
membership_s25   1.189061e-05  5.558963e-02
membership_s26   0.000000e+00  0.000000e+00
membership_s27  -1.235186e-05  5.169333e-02
membership_s28   0.000000e+00  1.301043e-20
membership_s30   6.027356e-05  3.642430e-02
membership_s31   6.578515e-07  2.129229e-04
membership_s32   4.384754e-04  3.136551e-01
membership_s33   0.000000e+00  0.000000e+00
membership_s36   0.000000e+00  2.320193e-19
membership_s37   0.000000e+00  0.000000e+00
V1               3.830469e-03  9.191410e-01
V2               1.135185e-03  1.579132e+00
pdi              1.618881e-05  2.153186e-01
adhesion         2.486609e-02  1.472963e+00
cohesion         2.567865e-02  1.387890e+00
inner            1.247013e-02  1.929936e+00
outer            4.333508e-03  1.810591e+00
ioratio          5.140757e-03  1.132523e+00
comsize          1.379901e-02  2.185414e+00
[1] "Dataset: med_TnotC Model GLM, run: 8 of 10 2015-06-22 18:45:21"
[1] "glmnet variable coefficients"
                     [,1]          [,2]
(Intercept)     -4.130443 -2.869076e+02
graph0           0.000000 -2.657163e-02
graph1           0.000000  3.607833e-04
graph2           0.000000  1.881564e-02
graph3           0.000000  1.534978e-06
graph4           0.000000  2.838479e-08
graph5           0.000000 -2.863168e-04
graph6           0.000000 -5.299954e-05
graph7           0.000000  3.556552e-04
graph8           0.000000 -1.040935e-02
graph9           0.000000 -1.604844e-07
graph10          0.000000  4.665193e-09
graph11          0.000000  1.311818e-11
graph12          0.000000 -2.248202e-12
graph13          0.000000 -5.672738e-08
graph14          0.000000  9.601828e-09
graph15          0.000000  8.239953e-05
graph16          0.000000 -1.185066e-11
graph17          0.000000 -1.309911e-06
graph18          0.000000  1.138277e-05
graph19          0.000000 -7.932972e-06
graph20          0.000000  3.564235e-05
graph21          0.000000 -7.705911e-08
graph22          0.000000 -6.847713e-05
graph23          0.000000  0.000000e+00
graph24          0.000000  1.142720e-04
graph25          0.000000  0.000000e+00
graph26          0.000000  5.797539e-05
graph27          0.000000  7.552713e-05
graph28          0.000000  0.000000e+00
graph29          0.000000 -1.807335e-02
orbit0           0.000000 -3.060654e-02
orbit1           0.000000  4.434365e-04
orbit2           0.000000 -5.595221e-04
orbit3           0.000000  1.836952e-02
orbit4           0.000000  2.806515e-06
orbit5           0.000000  1.232093e-05
orbit6           0.000000  3.971095e-08
orbit7           0.000000 -6.222961e-05
orbit8           0.000000 -2.201046e-04
orbit9           0.000000 -1.131865e-04
orbit10          0.000000 -9.110784e-05
orbit11          0.000000  4.086668e-03
orbit12          0.000000  5.290344e-04
orbit13          0.000000 -2.185374e-03
orbit14          0.000000 -1.107090e-02
orbit15          0.000000 -4.853025e-07
orbit16          0.000000 -1.454279e-07
orbit17          0.000000 -5.071190e-07
orbit18          0.000000  3.346378e-08
orbit19          0.000000  2.488381e-08
orbit20          0.000000 -4.100083e-08
orbit21          0.000000 -2.943072e-06
orbit22          0.000000  9.524980e-12
orbit23          0.000000  5.626308e-05
orbit24          0.000000 -1.179645e-06
orbit25          0.000000  8.627473e-07
orbit26          0.000000  9.216157e-06
orbit27          0.000000  5.273682e-06
orbit28          0.000000  6.429294e-06
orbit29          0.000000 -5.983877e-06
orbit30          0.000000 -8.296732e-06
orbit31          0.000000 -1.144558e-07
orbit32          0.000000  3.685188e-07
orbit33          0.000000 -6.853243e-04
orbit34          0.000000  8.268197e-05
orbit35          0.000000  3.789946e-06
orbit36          0.000000 -2.772147e-06
orbit37          0.000000 -3.767264e-07
orbit38          0.000000  7.632719e-05
orbit39          0.000000 -1.398450e-05
orbit40          0.000000 -2.254303e-07
orbit41          0.000000 -1.228316e-04
orbit42          0.000000  1.065548e-03
orbit43          0.000000  1.090617e-05
orbit44          0.000000 -1.273415e-03
orbit45          0.000000 -1.499881e-06
orbit46          0.000000 -3.354666e-05
orbit47          0.000000 -6.987760e-07
orbit48          0.000000 -4.387321e-05
orbit49          0.000000  5.442409e-05
orbit50          0.000000 -1.426288e-03
orbit51          0.000000  3.117251e-06
orbit52          0.000000 -3.031144e-05
orbit53          0.000000 -2.654421e-04
orbit54          0.000000 -6.057915e-05
orbit55          0.000000 -1.352761e-03
orbit56          0.000000  3.024298e-04
orbit57          0.000000 -1.102720e-04
orbit58          0.000000 -3.561715e-03
orbit59          0.000000  1.374382e-04
orbit60          0.000000  5.041208e-04
orbit61          0.000000  7.818493e-03
orbit62          0.000000 -2.529340e-03
orbit63          0.000000  1.360273e-04
orbit64          0.000000  1.654961e-03
orbit65          0.000000 -1.703319e-04
orbit66          0.000000  1.051473e-03
orbit67          0.000000  7.580224e-03
orbit68          0.000000  6.124915e-04
orbit69          0.000000 -3.804494e-02
orbit70          0.000000  3.532352e-03
orbit71          0.000000 -2.053274e-02
orbit72          0.000000 -1.785603e-02
AP               0.000000 -1.144015e-01
bet              0.000000  1.908262e-05
ecc              0.000000  3.269216e-01
eccrad           0.000000  1.931334e+00
close            0.000000  1.680051e+01
constraint       0.000000 -5.079290e+00
coreness         0.000000 -5.663016e-02
knn              0.000000 -5.407377e-03
hubscore         0.000000  2.114860e+01
pagerank         0.000000 -2.320797e+01
trans            0.000000  6.726795e-01
evcent           0.000000  3.881786e+01
first            0.000000 -2.754170e-02
upto_second      0.000000  5.059664e-05
upto_third       0.000000 -3.227436e-05
upto_fourth      0.000000 -6.713679e-04
upto_fifth       0.000000  1.354122e-02
upto_sixth       0.000000  9.696393e-03
second           0.000000  6.178340e-05
third            0.000000 -1.287282e-04
fourth           0.000000  5.933209e-06
fifth            0.000000  1.000807e-03
sixth            0.000000 -1.746826e-02
ratio1           0.000000 -6.191925e-03
ratio2           0.000000 -2.666602e-03
ratio3           0.000000  2.917402e-01
ratio4           0.000000 -2.764127e+00
ratio5           0.000000  1.674898e+01
ratio6           0.000000 -2.105302e-02
selfinter        0.000000  1.970162e-01
walktrap_vertex  0.000000  1.714598e-01
bigcom1          0.000000 -2.144297e+00
bigcom2          0.000000 -7.611697e-01
bigcom3          0.000000  4.260050e-01
bigcom4          0.000000 -2.056445e-01
bigcom6          0.000000  2.604577e+00
bigcom8          0.000000 -2.938756e+00
bigcom9          0.000000 -2.295983e-01
bigcom11         0.000000  1.437133e+00
bigcom13         0.000000 -1.244640e+00
bigcom15         0.000000 -8.508050e-01
bigcom16         0.000000 -8.547613e-01
bigcom21         0.000000 -1.976515e+00
bigcom22         0.000000  5.106654e-01
bigcom24         0.000000 -6.883412e-01
bigcom26         0.000000 -2.199461e-02
bigcom28         0.000000  6.939285e-01
bigcom30         0.000000  1.501232e+00
bigcom31         0.000000 -6.862118e-03
bigcom32         0.000000 -2.300031e+00
bigcom33         0.000000  0.000000e+00
bigcom34         0.000000 -1.483330e+00
bigcom36         0.000000 -1.159898e+00
bigcom37         0.000000 -4.814022e-01
bigcom38         0.000000  6.359364e+00
bigcom39         0.000000 -1.759141e+00
bigcom40         0.000000 -9.682656e-01
bigcom43         0.000000 -1.711815e+00
bigcom44         0.000000  1.798012e+00
bigcom46         0.000000  2.805057e+00
bigcom47         0.000000 -2.211052e+00
bigcom49         0.000000 -9.687829e-01
bigcom50         0.000000 -1.359346e+00
bigcom51         0.000000 -1.666636e+00
bigcom52         0.000000  2.958752e+00
bigcom54         0.000000  0.000000e+00
bigcom56         0.000000 -1.772128e+00
bigcom62         0.000000 -1.539425e+00
bigcom66         0.000000 -2.444520e-01
bigcom68         0.000000 -6.837158e-01
bigcom69         0.000000 -1.843482e+00
bigcom71         0.000000  0.000000e+00
bigcom72         0.000000  0.000000e+00
bigcom73         0.000000 -2.305772e+00
bigcom74         0.000000 -1.773535e+00
bigcom75         0.000000  2.146655e+00
bigcom76         0.000000 -1.004417e+00
bigcom77         0.000000 -2.210598e+00
bigcom79         0.000000 -1.658438e+00
bigcom80         0.000000 -3.027792e+00
bigcom82         0.000000 -1.305116e+00
bigcom83         0.000000  0.000000e+00
bigcom84         0.000000 -1.918405e+00
bigcom85         0.000000 -6.529267e-01
bigcom87         0.000000 -1.823036e+00
bigcom89         0.000000  0.000000e+00
bigcom91         0.000000  1.506819e+00
bigcom92         0.000000  2.872376e+00
bigcom93         0.000000  0.000000e+00
bigcom96         0.000000 -1.534976e+00
bigcom97         0.000000 -1.639129e+00
bigcom98         0.000000 -1.646728e+00
bigcom99         0.000000  0.000000e+00
bigcom101        0.000000 -2.129641e-01
bigcom104        0.000000 -8.555390e-01
bigcom106        0.000000 -2.527783e+00
bigcom109        0.000000 -7.336909e-01
bigcom113        0.000000 -1.981394e+00
bigcom116        0.000000 -2.511291e+00
bigcom120        0.000000 -1.783011e+00
bigcom123        0.000000 -1.585059e+00
bigcom126        0.000000  0.000000e+00
bigcom127        0.000000 -1.113753e+00
bigcom137        0.000000 -2.008395e+00
bigcom139        0.000000 -1.452313e+00
bigcom140        0.000000 -2.074169e+00
bigcom143        0.000000 -1.668257e+00
bigcom145        0.000000 -1.976816e-01
bigcom146        0.000000 -2.244466e-01
bigcom147        0.000000 -5.232085e-01
bigcom149        0.000000 -1.040945e+00
bigcom153        0.000000 -1.475703e+00
bigcom154        0.000000  0.000000e+00
bigcom156        0.000000 -2.306675e+00
bigcom157        0.000000 -2.868570e+00
bigcom158        0.000000  0.000000e+00
bigcom160        0.000000 -1.470318e+00
bigcom161        0.000000 -1.445027e+00
bigcom162        0.000000 -1.082042e+00
bigcom164        0.000000 -1.025350e+00
bigcom166        0.000000 -1.734658e+00
bigcom167        0.000000 -2.653015e+00
bigcom171        0.000000 -1.976992e+00
bigcom173        0.000000 -1.218902e+00
bigcom175        0.000000  0.000000e+00
bigcom176        0.000000 -5.229718e-01
bigcom177        0.000000 -8.543131e-01
bigcom178        0.000000 -1.922927e+00
bigcom180        0.000000 -1.234522e+00
bigcom181        0.000000  3.977230e+00
bigcom184        0.000000 -1.019567e+00
bigcom186        0.000000 -1.967439e+00
bigcom187        0.000000 -2.128419e+00
bigcom189        0.000000  0.000000e+00
bigcom194        0.000000 -1.684117e+00
bigcom195        0.000000 -6.660719e-01
bigcom196        0.000000 -1.863571e+00
bigcom204        0.000000  0.000000e+00
bigcom205        0.000000 -1.960136e+00
bigcom212        0.000000 -1.208838e+00
bigcom214        0.000000 -1.009503e+00
bigcom222        0.000000 -3.077939e-01
bigcom223        0.000000 -1.240298e+00
bigcom226        0.000000 -6.725743e-01
bigcom227        0.000000 -6.906319e-01
bigcom229        0.000000  0.000000e+00
bigcom233        0.000000 -2.324328e+00
bigcom236        0.000000  0.000000e+00
bigcom237        0.000000 -1.295580e+00
bigcom246        0.000000 -5.201833e-01
bigcom248        0.000000 -1.675888e+00
bigcom249        0.000000 -1.317057e+00
bigcom250        0.000000 -7.247761e-01
bigcom254        0.000000 -1.183424e+00
bigcom266        0.000000 -1.755759e+00
bigcom269        0.000000  0.000000e+00
bigcom272        0.000000  0.000000e+00
bigcom274        0.000000 -7.171480e-01
bigcom281        0.000000  0.000000e+00
bigcom291        0.000000 -6.952046e-01
bigcom292        0.000000 -1.092735e+00
bigcom295        0.000000 -1.854375e+00
bigcom299        0.000000 -1.386772e+00
bigcom301        0.000000 -5.397433e-01
bigcom306        0.000000  0.000000e+00
bigcom309        0.000000 -6.770977e-01
bigcom314        0.000000 -1.383410e+00
bigcom321        0.000000  0.000000e+00
bigcom341        0.000000 -1.357549e+00
bigcom350        0.000000 -1.653824e+00
bigcom353        0.000000  0.000000e+00
bigcom359        0.000000 -1.344876e+00
bigcom363        0.000000 -4.021424e-02
bigcom365        0.000000 -2.438569e+00
bigcom385        0.000000  3.277326e+00
bigcom386        0.000000  0.000000e+00
bigcom408        0.000000 -9.027853e-01
bigcom412        0.000000 -2.809862e+00
bigcom480        0.000000 -2.809401e-01
spin_vertex      0.000000  1.106220e+00
membership_s1    0.000000  4.659556e-01
membership_s3    0.000000 -7.593490e-02
membership_s4    0.000000 -3.005697e-01
membership_s5    0.000000  2.500977e-01
membership_s6    0.000000 -1.241492e+00
membership_s7    0.000000  7.676526e-01
membership_s8    0.000000 -4.613558e-01
membership_s9    0.000000 -1.472570e+00
membership_s11   0.000000 -1.766914e+00
membership_s12   0.000000 -1.062954e+00
membership_s14   0.000000 -1.640205e+00
membership_s15   0.000000  8.899792e-01
membership_s16   0.000000  0.000000e+00
membership_s17   0.000000 -8.065473e-01
membership_s18   0.000000 -1.289019e+00
membership_s20   0.000000 -6.670256e-01
membership_s21   0.000000 -5.149897e+00
membership_s22   0.000000 -1.107216e+00
membership_s24   0.000000 -1.358420e+00
membership_s25   0.000000  2.335558e+00
membership_s26   0.000000  0.000000e+00
membership_s27   0.000000  5.926243e-01
membership_s28   0.000000 -1.617466e+00
membership_s30   0.000000  2.809143e-01
membership_s31   0.000000 -1.642238e+00
membership_s32   0.000000  1.078141e+00
membership_s33   0.000000 -2.335437e-01
membership_s36   0.000000 -1.034333e+00
membership_s37   0.000000 -5.653957e-01
V1               0.000000  3.531847e+00
V2               0.000000 -5.175731e+00
pdi              0.000000 -1.676809e+03
adhesion         0.000000  1.706641e-04
cohesion         0.000000 -1.637337e-03
inner            0.000000  2.082830e-04
outer            0.000000 -6.109583e-04
ioratio          0.000000 -9.435877e+00
comsize          0.000000  1.557396e-03
[1] "Dataset: med_TnotC Model GBM, run: 9 of 10 2015-06-22 18:47:42"
Iter   TrainDeviance   ValidDeviance   StepSize   Improve
     1        0.1687            -nan     0.0100    0.0000
     2        0.1653            -nan     0.0100    0.0004
     3        0.1622            -nan     0.0100    0.0000
     4        0.1593            -nan     0.0100    0.0002
     5        0.1568            -nan     0.0100    0.0001
     6        0.1545            -nan     0.0100    0.0001
     7        0.1528            -nan     0.0100    0.0002
     8        0.1504            -nan     0.0100    0.0002
     9        0.1490            -nan     0.0100    0.0001
    10        0.1471            -nan     0.0100    0.0001
    20        0.1346            -nan     0.0100   -0.0000
    40        0.1168            -nan     0.0100    0.0001
    60        0.1055            -nan     0.0100   -0.0000
    80        0.0961            -nan     0.0100   -0.0000
   100        0.0887            -nan     0.0100   -0.0000
   106        0.0868            -nan     0.0100   -0.0000

[1] "GBM variable coefficients"
                            var     rel.inf
ratio5                   ratio5 4.703282521
comsize                 comsize 4.600918556
V2                           V2 4.036382598
adhesion               adhesion 3.926079167
bigcom30               bigcom30 3.797254726
bigcom46               bigcom46 3.694556700
inner                     inner 3.368417481
outer                     outer 3.294290982
cohesion               cohesion 2.595027423
walktrap_vertex walktrap_vertex 2.371933353
graph23                 graph23 2.122305760
membership_s32   membership_s32 1.977795148
bet                         bet 1.911212297
trans                     trans 1.773682822
orbit30                 orbit30 1.738726512
spin_vertex         spin_vertex 1.639907962
V1                           V1 1.278337103
graph17                 graph17 1.268497543
ratio4                   ratio4 1.213002426
knn                         knn 1.189243097
orbit18                 orbit18 1.121026223
third                     third 1.107871200
orbit65                 orbit65 1.087408188
graph12                 graph12 1.056039236
graph19                 graph19 1.029649810
orbit36                 orbit36 1.015904614
graph20                 graph20 1.003648482
graph1                   graph1 0.989792783
orbit45                 orbit45 0.967081404
graph18                 graph18 0.961896748
ioratio                 ioratio 0.928822055
graph0                   graph0 0.876894984
selfinter             selfinter 0.862433752
pagerank               pagerank 0.824016768
orbit33                 orbit33 0.817576008
orbit51                 orbit51 0.816429016
orbit56                 orbit56 0.800356719
graph25                 graph25 0.794621018
graph5                   graph5 0.776592453
bigcom11               bigcom11 0.733880611
orbit16                 orbit16 0.727575157
sixth                     sixth 0.693563529
constraint           constraint 0.665455961
orbit24                 orbit24 0.662624530
orbit25                 orbit25 0.650290838
graph11                 graph11 0.648110161
graph6                   graph6 0.628849112
orbit31                 orbit31 0.584713390
orbit26                 orbit26 0.584564898
orbit39                 orbit39 0.574477795
orbit60                 orbit60 0.569673379
orbit11                 orbit11 0.553198107
close                     close 0.552524462
graph14                 graph14 0.524751659
orbit15                 orbit15 0.511652244
orbit35                 orbit35 0.510764421
graph10                 graph10 0.498523103
orbit28                 orbit28 0.494786024
orbit19                 orbit19 0.492332536
orbit40                 orbit40 0.489293680
orbit49                 orbit49 0.479034099
upto_fifth           upto_fifth 0.473415421
bigcom28               bigcom28 0.471816360
graph16                 graph16 0.468518568
ratio6                   ratio6 0.468203326
orbit63                 orbit63 0.465440524
orbit46                 orbit46 0.458542387
orbit9                   orbit9 0.444903793
graph2                   graph2 0.444185315
orbit70                 orbit70 0.419706057
graph21                 graph21 0.412425651
orbit58                 orbit58 0.405332380
fourth                   fourth 0.404823226
graph4                   graph4 0.375853158
orbit38                 orbit38 0.368612185
upto_third           upto_third 0.351978959
orbit23                 orbit23 0.351038356
orbit57                 orbit57 0.350659313
orbit4                   orbit4 0.350041503
orbit52                 orbit52 0.346198806
ratio1                   ratio1 0.338906632
orbit48                 orbit48 0.317531660
orbit42                 orbit42 0.312092072
graph22                 graph22 0.310946519
graph3                   graph3 0.305141898
orbit64                 orbit64 0.299589943
upto_sixth           upto_sixth 0.296263890
orbit61                 orbit61 0.289487452
graph24                 graph24 0.281790622
graph7                   graph7 0.274247502
orbit62                 orbit62 0.267710368
ratio2                   ratio2 0.266526849
orbit54                 orbit54 0.265067444
graph26                 graph26 0.262299840
graph28                 graph28 0.242322872
orbit50                 orbit50 0.233973362
orbit2                   orbit2 0.220578686
orbit37                 orbit37 0.212695484
graph15                 graph15 0.210074436
orbit13                 orbit13 0.187910470
ecc                         ecc 0.177700906
orbit41                 orbit41 0.171700320
orbit59                 orbit59 0.167251104
bigcom92               bigcom92 0.165629080
orbit44                 orbit44 0.162599429
bigcom181             bigcom181 0.161713649
orbit20                 orbit20 0.156983413
coreness               coreness 0.156325277
orbit1                   orbit1 0.155475282
orbit10                 orbit10 0.150764325
orbit6                   orbit6 0.136081749
upto_second         upto_second 0.127019406
fifth                     fifth 0.124468346
orbit55                 orbit55 0.109057556
orbit69                 orbit69 0.103744142
graph9                   graph9 0.101306132
orbit53                 orbit53 0.095840313
bigcom3                 bigcom3 0.089476015
orbit67                 orbit67 0.088756555
orbit32                 orbit32 0.088276315
orbit29                 orbit29 0.073854841
orbit21                 orbit21 0.070641728
orbit12                 orbit12 0.070510712
graph27                 graph27 0.070109224
graph8                   graph8 0.068832885
membership_s27   membership_s27 0.065948733
orbit66                 orbit66 0.061190096
ratio3                   ratio3 0.053570627
bigcom26               bigcom26 0.049494676
membership_s7     membership_s7 0.041115022
pdi                         pdi 0.039342062
orbit68                 orbit68 0.032361580
bigcom4                 bigcom4 0.032200882
orbit27                 orbit27 0.030569436
bigcom22               bigcom22 0.024879252
orbit7                   orbit7 0.022450748
membership_s4     membership_s4 0.021704053
membership_s30   membership_s30 0.020097481
membership_s5     membership_s5 0.020086078
bigcom6                 bigcom6 0.019568097
orbit5                   orbit5 0.016510528
bigcom91               bigcom91 0.008383325
graph13                 graph13 0.000000000
graph29                 graph29 0.000000000
orbit0                   orbit0 0.000000000
orbit3                   orbit3 0.000000000
orbit8                   orbit8 0.000000000
orbit14                 orbit14 0.000000000
orbit17                 orbit17 0.000000000
orbit22                 orbit22 0.000000000
orbit34                 orbit34 0.000000000
orbit43                 orbit43 0.000000000
orbit47                 orbit47 0.000000000
orbit71                 orbit71 0.000000000
orbit72                 orbit72 0.000000000
AP                           AP 0.000000000
eccrad                   eccrad 0.000000000
hubscore               hubscore 0.000000000
evcent                   evcent 0.000000000
first                     first 0.000000000
upto_fourth         upto_fourth 0.000000000
second                   second 0.000000000
bigcom1                 bigcom1 0.000000000
bigcom2                 bigcom2 0.000000000
bigcom8                 bigcom8 0.000000000
bigcom9                 bigcom9 0.000000000
bigcom13               bigcom13 0.000000000
bigcom15               bigcom15 0.000000000
bigcom16               bigcom16 0.000000000
bigcom21               bigcom21 0.000000000
bigcom24               bigcom24 0.000000000
bigcom31               bigcom31 0.000000000
bigcom32               bigcom32 0.000000000
bigcom33               bigcom33 0.000000000
bigcom34               bigcom34 0.000000000
bigcom36               bigcom36 0.000000000
bigcom37               bigcom37 0.000000000
bigcom38               bigcom38 0.000000000
bigcom39               bigcom39 0.000000000
bigcom40               bigcom40 0.000000000
bigcom43               bigcom43 0.000000000
bigcom44               bigcom44 0.000000000
bigcom47               bigcom47 0.000000000
bigcom49               bigcom49 0.000000000
bigcom50               bigcom50 0.000000000
bigcom51               bigcom51 0.000000000
bigcom52               bigcom52 0.000000000
bigcom54               bigcom54 0.000000000
bigcom56               bigcom56 0.000000000
bigcom62               bigcom62 0.000000000
bigcom66               bigcom66 0.000000000
bigcom68               bigcom68 0.000000000
bigcom69               bigcom69 0.000000000
bigcom71               bigcom71 0.000000000
bigcom72               bigcom72 0.000000000
bigcom73               bigcom73 0.000000000
bigcom74               bigcom74 0.000000000
bigcom75               bigcom75 0.000000000
bigcom76               bigcom76 0.000000000
bigcom77               bigcom77 0.000000000
bigcom79               bigcom79 0.000000000
bigcom80               bigcom80 0.000000000
bigcom82               bigcom82 0.000000000
bigcom83               bigcom83 0.000000000
bigcom84               bigcom84 0.000000000
bigcom85               bigcom85 0.000000000
bigcom87               bigcom87 0.000000000
bigcom89               bigcom89 0.000000000
bigcom93               bigcom93 0.000000000
bigcom96               bigcom96 0.000000000
bigcom97               bigcom97 0.000000000
bigcom98               bigcom98 0.000000000
bigcom99               bigcom99 0.000000000
bigcom101             bigcom101 0.000000000
bigcom104             bigcom104 0.000000000
bigcom106             bigcom106 0.000000000
bigcom109             bigcom109 0.000000000
bigcom113             bigcom113 0.000000000
bigcom116             bigcom116 0.000000000
bigcom120             bigcom120 0.000000000
bigcom123             bigcom123 0.000000000
bigcom126             bigcom126 0.000000000
bigcom127             bigcom127 0.000000000
bigcom137             bigcom137 0.000000000
bigcom139             bigcom139 0.000000000
bigcom140             bigcom140 0.000000000
bigcom143             bigcom143 0.000000000
bigcom145             bigcom145 0.000000000
bigcom146             bigcom146 0.000000000
bigcom147             bigcom147 0.000000000
bigcom149             bigcom149 0.000000000
bigcom153             bigcom153 0.000000000
bigcom154             bigcom154 0.000000000
bigcom156             bigcom156 0.000000000
bigcom157             bigcom157 0.000000000
bigcom158             bigcom158 0.000000000
bigcom160             bigcom160 0.000000000
bigcom161             bigcom161 0.000000000
bigcom162             bigcom162 0.000000000
bigcom164             bigcom164 0.000000000
bigcom166             bigcom166 0.000000000
bigcom167             bigcom167 0.000000000
bigcom171             bigcom171 0.000000000
bigcom173             bigcom173 0.000000000
bigcom175             bigcom175 0.000000000
bigcom176             bigcom176 0.000000000
bigcom177             bigcom177 0.000000000
bigcom178             bigcom178 0.000000000
bigcom180             bigcom180 0.000000000
bigcom184             bigcom184 0.000000000
bigcom186             bigcom186 0.000000000
bigcom187             bigcom187 0.000000000
bigcom189             bigcom189 0.000000000
bigcom194             bigcom194 0.000000000
bigcom195             bigcom195 0.000000000
bigcom196             bigcom196 0.000000000
bigcom204             bigcom204 0.000000000
bigcom205             bigcom205 0.000000000
bigcom212             bigcom212 0.000000000
bigcom214             bigcom214 0.000000000
bigcom222             bigcom222 0.000000000
bigcom223             bigcom223 0.000000000
bigcom226             bigcom226 0.000000000
bigcom227             bigcom227 0.000000000
bigcom229             bigcom229 0.000000000
bigcom233             bigcom233 0.000000000
bigcom236             bigcom236 0.000000000
bigcom237             bigcom237 0.000000000
bigcom246             bigcom246 0.000000000
bigcom248             bigcom248 0.000000000
bigcom249             bigcom249 0.000000000
bigcom250             bigcom250 0.000000000
bigcom254             bigcom254 0.000000000
bigcom266             bigcom266 0.000000000
bigcom269             bigcom269 0.000000000
bigcom272             bigcom272 0.000000000
bigcom274             bigcom274 0.000000000
bigcom281             bigcom281 0.000000000
bigcom291             bigcom291 0.000000000
bigcom292             bigcom292 0.000000000
bigcom295             bigcom295 0.000000000
bigcom299             bigcom299 0.000000000
bigcom301             bigcom301 0.000000000
bigcom306             bigcom306 0.000000000
bigcom309             bigcom309 0.000000000
bigcom314             bigcom314 0.000000000
bigcom321             bigcom321 0.000000000
bigcom341             bigcom341 0.000000000
bigcom350             bigcom350 0.000000000
bigcom353             bigcom353 0.000000000
bigcom359             bigcom359 0.000000000
bigcom363             bigcom363 0.000000000
bigcom365             bigcom365 0.000000000
bigcom385             bigcom385 0.000000000
bigcom386             bigcom386 0.000000000
bigcom408             bigcom408 0.000000000
bigcom412             bigcom412 0.000000000
bigcom480             bigcom480 0.000000000
membership_s1     membership_s1 0.000000000
membership_s3     membership_s3 0.000000000
membership_s6     membership_s6 0.000000000
membership_s8     membership_s8 0.000000000
membership_s9     membership_s9 0.000000000
membership_s11   membership_s11 0.000000000
membership_s12   membership_s12 0.000000000
membership_s14   membership_s14 0.000000000
membership_s15   membership_s15 0.000000000
membership_s16   membership_s16 0.000000000
membership_s17   membership_s17 0.000000000
membership_s18   membership_s18 0.000000000
membership_s20   membership_s20 0.000000000
membership_s21   membership_s21 0.000000000
membership_s22   membership_s22 0.000000000
membership_s24   membership_s24 0.000000000
membership_s25   membership_s25 0.000000000
membership_s26   membership_s26 0.000000000
membership_s28   membership_s28 0.000000000
membership_s31   membership_s31 0.000000000
membership_s33   membership_s33 0.000000000
membership_s36   membership_s36 0.000000000
membership_s37   membership_s37 0.000000000
[1] "Dataset: med_TnotC Model RF, run: 9 of 10 2015-06-22 18:48:31"
     |      Out-of-bag   |
Tree |      MSE  %Var(y) |
   1 |  0.03512   210.44 |
   2 |  0.03246   194.51 |
   3 |   0.0299   179.16 |
   4 |  0.02777   166.42 |
   5 |  0.02605   156.14 |
   6 |  0.02532   151.71 |
   7 |  0.02431   145.68 |
   8 |  0.02271   136.10 |
   9 |  0.02212   132.53 |
  10 |  0.02191   131.29 |
  11 |  0.02125   127.36 |
  12 |  0.02056   123.22 |
  13 |  0.02048   122.74 |
  14 |  0.02077   124.47 |
  15 |  0.02059   123.38 |
  16 |  0.02016   120.83 |
  17 |  0.02006   120.23 |
  18 |  0.01979   118.59 |
  19 |  0.01953   117.04 |
  20 |   0.0194   116.27 |
  21 |  0.01937   116.10 |
  22 |  0.01931   115.70 |
  23 |  0.01906   114.20 |
  24 |  0.01901   113.93 |
  25 |  0.01885   112.95 |
  26 |  0.01881   112.69 |
  27 |  0.01883   112.86 |
  28 |  0.01874   112.33 |
  29 |  0.01866   111.80 |
  30 |  0.01864   111.69 |
  31 |  0.01856   111.25 |
  32 |  0.01854   111.08 |
  33 |  0.01845   110.57 |
  34 |  0.01838   110.12 |
  35 |  0.01837   110.07 |
  36 |  0.01838   110.12 |
  37 |  0.01836   110.03 |
  38 |  0.01832   109.79 |
  39 |  0.01825   109.39 |
  40 |  0.01825   109.36 |
  41 |  0.01821   109.16 |
  42 |   0.0182   109.06 |
  43 |  0.01819   109.04 |
  44 |   0.0182   109.08 |
  45 |  0.01813   108.67 |
  46 |  0.01816   108.82 |
  47 |  0.01818   108.94 |
  48 |  0.01818   108.95 |
  49 |  0.01818   108.97 |
  50 |  0.01819   109.02 |
  51 |  0.01817   108.91 |
  52 |  0.01818   108.95 |
  53 |   0.0182   109.04 |
  54 |  0.01814   108.71 |
  55 |  0.01812   108.57 |
  56 |  0.01807   108.29 |
  57 |  0.01806   108.22 |
  58 |  0.01804   108.11 |
  59 |  0.01802   108.00 |
  60 |  0.01799   107.82 |
  61 |  0.01795   107.55 |
  62 |  0.01792   107.37 |
  63 |  0.01791   107.33 |
  64 |  0.01788   107.12 |
  65 |  0.01788   107.16 |
  66 |  0.01788   107.12 |
  67 |  0.01786   107.04 |
  68 |  0.01787   107.11 |
  69 |  0.01784   106.92 |
  70 |  0.01784   106.93 |
  71 |  0.01782   106.76 |
  72 |  0.01783   106.88 |
  73 |  0.01783   106.83 |
  74 |  0.01784   106.92 |
  75 |   0.0178   106.67 |
  76 |   0.0178   106.68 |
  77 |  0.01779   106.60 |
  78 |  0.01781   106.73 |
  79 |  0.01783   106.87 |
  80 |  0.01782   106.81 |
  81 |  0.01783   106.83 |
  82 |  0.01782   106.82 |
  83 |  0.01783   106.86 |
  84 |  0.01785   106.97 |
  85 |  0.01784   106.93 |
  86 |  0.01783   106.87 |
  87 |  0.01785   106.98 |
  88 |  0.01787   107.07 |
  89 |  0.01786   107.01 |
  90 |  0.01783   106.87 |
  91 |  0.01782   106.76 |
  92 |  0.01781   106.72 |
  93 |  0.01779   106.60 |
  94 |  0.01778   106.57 |
  95 |  0.01779   106.58 |
  96 |  0.01779   106.60 |
  97 |   0.0178   106.68 |
  98 |   0.0178   106.66 |
  99 |   0.0178   106.67 |
 100 |  0.01776   106.45 |
[1] "Random Forest variable coefficients"
                      %IncMSE IncNodePurity
graph0           1.562299e-04  1.235183e-01
graph1           2.299061e-04  2.035883e-01
graph2           1.061256e-03  2.379374e-01
graph3           2.932544e-04  1.319488e-01
graph4           7.880930e-04  2.720410e-01
graph5           7.001935e-04  2.346035e-01
graph6           3.840505e-04  2.767015e-01
graph7           5.548908e-04  3.248559e-01
graph8           2.120340e-04  1.576233e-01
graph9           2.104243e-04  2.632668e-01
graph10          3.081898e-03  4.028545e-01
graph11          2.331720e-03  5.685638e-01
graph12          1.352556e-03  3.368119e-01
graph13          9.364646e-04  2.546689e-01
graph14          7.172322e-04  3.439748e-01
graph15          2.490535e-04  2.527753e-01
graph16          1.078040e-03  2.952702e-01
graph17          8.584934e-04  4.467153e-01
graph18          1.424061e-03  3.300631e-01
graph19          1.226709e-03  3.034197e-01
graph20          2.017401e-03  5.532827e-01
graph21          7.808966e-04  2.855931e-01
graph22          1.703847e-03  2.480815e-01
graph23          2.491501e-03  5.734478e-01
graph24          5.315169e-04  1.730888e-01
graph25          7.960958e-04  3.051986e-01
graph26          1.438328e-03  2.847323e-01
graph27          6.400382e-04  8.726152e-02
graph28          8.589547e-04  2.999180e-01
graph29         -3.703489e-06  5.787590e-02
orbit0           1.299866e-04  1.375029e-01
orbit1           3.617061e-04  1.696823e-01
orbit2           5.394279e-04  3.651088e-01
orbit3           4.229202e-04  1.715453e-01
orbit4           1.126485e-03  3.138779e-01
orbit5           7.391634e-04  2.183577e-01
orbit6           8.056526e-04  2.361822e-01
orbit7           1.014290e-03  3.444199e-01
orbit8           1.939470e-03  6.296121e-01
orbit9           7.501607e-04  9.502254e-02
orbit10          5.173592e-04  2.234623e-01
orbit11          7.096820e-04  2.542395e-01
orbit12          2.118112e-03  2.122791e-01
orbit13          6.003661e-04  2.577014e-01
orbit14          5.559970e-04  2.505123e-01
orbit15          4.176086e-04  2.282374e-01
orbit16          2.748940e-04  1.718176e-01
orbit17          5.023195e-04  2.526685e-01
orbit18          4.323945e-03  9.520382e-01
orbit19          5.400727e-04  1.949754e-01
orbit20          5.414150e-04  3.397458e-01
orbit21          8.153652e-04  6.031487e-01
orbit22          1.060881e-03  5.199205e-01
orbit23          3.196163e-04  3.686977e-01
orbit24          1.313409e-03  4.234630e-01
orbit25          4.904209e-04  2.540205e-01
orbit26          9.060979e-04  1.424515e-01
orbit27          1.222737e-03  4.208710e-01
orbit28          8.431110e-04  4.143004e-01
orbit29          8.591759e-04  3.034909e-01
orbit30          1.205705e-03  5.198896e-01
orbit31          1.043889e-03  4.602369e-01
orbit32          3.959632e-04  4.735338e-01
orbit33          8.983662e-04  1.498825e-01
orbit34          6.607422e-04  1.202881e-01
orbit35          9.055668e-04  2.387713e-01
orbit36          1.063656e-03  4.116701e-01
orbit37          8.638903e-04  3.531546e-01
orbit38          1.366234e-04  2.170497e-01
orbit39          4.683744e-04  3.672375e-01
orbit40          2.185733e-03  2.712990e-01
orbit41          5.799642e-05  1.756479e-01
orbit42          5.422013e-04  2.145257e-01
orbit43          1.164101e-03  1.898430e-01
orbit44          6.391064e-04  1.638220e-01
orbit45          2.977520e-03  4.793487e-01
orbit46          7.364699e-04  2.732648e-01
orbit47          6.192810e-04  2.365904e-01
orbit48          1.299135e-03  1.634694e-01
orbit49          2.011593e-03  6.263936e-01
orbit50          1.060990e-03  2.861423e-01
orbit51          7.944386e-04  2.201548e-01
orbit52          1.283366e-03  3.311471e-01
orbit53          1.192805e-03  1.515274e-01
orbit54          1.300692e-03  1.879794e-01
orbit55          8.757743e-04  3.085727e-01
orbit56          1.529139e-03  7.175304e-01
orbit57          8.256005e-04  2.354667e-01
orbit58          1.600969e-04  2.741232e-01
orbit59          1.537282e-03  2.095673e-01
orbit60          1.228731e-03  2.229290e-01
orbit61          1.044844e-03  3.902549e-01
orbit62          1.289102e-03  3.472983e-01
orbit63          2.494005e-03  4.875010e-01
orbit64          1.245884e-03  3.415010e-01
orbit65          2.861842e-03  4.715003e-01
orbit66          8.177150e-04  1.844099e-01
orbit67          3.409656e-04  2.945388e-01
orbit68          1.050239e-03  2.213404e-01
orbit69          4.938411e-04  1.724671e-01
orbit70          1.985294e-03  4.120820e-01
orbit71          2.198202e-04  6.109221e-02
orbit72         -1.071306e-05  4.778765e-02
AP              -7.284864e-06  1.017782e-01
bet              2.966451e-04  8.690449e-01
ecc              9.414567e-05  4.812562e-02
eccrad           2.290256e-04  1.115162e-01
close            1.627065e-03  2.546615e-01
constraint       4.405169e-04  4.873064e-01
coreness         4.366567e-04  3.489549e-01
knn              6.174976e-04  4.943130e-01
hubscore         1.212807e-03  2.075487e-01
pagerank         5.727857e-04  4.930360e-01
trans            3.074547e-04  4.244965e-01
evcent           2.457630e-04  1.137051e-01
first            3.982145e-05  1.271184e-01
upto_second      8.394224e-04  1.565200e-01
upto_third       4.497867e-04  2.092456e-01
upto_fourth      1.252684e-03  1.569787e-01
upto_fifth       3.949292e-03  5.647146e-01
upto_sixth       3.750955e-04  5.013718e-01
second           8.695553e-04  1.735449e-01
third            3.283520e-03  9.233546e-01
fourth           1.479735e-03  4.693418e-01
fifth            1.247049e-03  4.758748e-01
sixth            5.428398e-04  4.587202e-01
ratio1           6.683379e-04  4.533384e-01
ratio2           9.650224e-04  5.429694e-01
ratio3           1.847974e-03  5.467751e-01
ratio4           3.559319e-03  9.236574e-01
ratio5           2.868501e-03  2.928268e+00
ratio6           1.503508e-03  5.870528e-01
selfinter        2.017266e-04  8.174051e-02
walktrap_vertex  5.025814e-04  8.867250e-01
bigcom1          0.000000e+00  8.571429e-03
bigcom2          0.000000e+00  0.000000e+00
bigcom3          3.304267e-04  2.659898e-01
bigcom4          1.786654e-05  1.531045e-02
bigcom6         -4.118006e-05  3.801898e-01
bigcom8          0.000000e+00  0.000000e+00
bigcom9          0.000000e+00  0.000000e+00
bigcom11        -7.021462e-05  4.011424e-01
bigcom13         0.000000e+00  0.000000e+00
bigcom15         0.000000e+00  0.000000e+00
bigcom16         0.000000e+00  0.000000e+00
bigcom21         0.000000e+00  0.000000e+00
bigcom22         3.679477e-05  4.711889e-02
bigcom24         0.000000e+00  0.000000e+00
bigcom26        -3.870042e-05  1.049651e-01
bigcom28         6.412191e-04  4.989272e-01
bigcom30         1.208809e-03  1.163299e+00
bigcom31         0.000000e+00  0.000000e+00
bigcom32         0.000000e+00  1.110223e-18
bigcom33        -3.116713e-06  7.205847e-01
bigcom34         0.000000e+00  0.000000e+00
bigcom36         0.000000e+00  0.000000e+00
bigcom37         0.000000e+00  0.000000e+00
bigcom38        -1.754751e-05  5.266907e-01
bigcom39         0.000000e+00  0.000000e+00
bigcom40         0.000000e+00  8.673617e-21
bigcom43         0.000000e+00  0.000000e+00
bigcom44         9.202652e-05  5.611352e-02
bigcom46         5.182649e-05  1.353278e+00
bigcom47         0.000000e+00  0.000000e+00
bigcom49         0.000000e+00  0.000000e+00
bigcom50         0.000000e+00  0.000000e+00
bigcom51         0.000000e+00  0.000000e+00
bigcom52         1.441735e-04  1.019838e+00
bigcom54         0.000000e+00  0.000000e+00
bigcom56         0.000000e+00  0.000000e+00
bigcom62         0.000000e+00  0.000000e+00
bigcom66         0.000000e+00  0.000000e+00
bigcom68         0.000000e+00  0.000000e+00
bigcom69         0.000000e+00  4.336809e-21
bigcom71         0.000000e+00  0.000000e+00
bigcom72         0.000000e+00  0.000000e+00
bigcom73         0.000000e+00  0.000000e+00
bigcom74         0.000000e+00  0.000000e+00
bigcom75        -2.770794e-05  2.510644e-01
bigcom76         0.000000e+00  0.000000e+00
bigcom77         0.000000e+00  0.000000e+00
bigcom79         0.000000e+00  0.000000e+00
bigcom80         0.000000e+00  0.000000e+00
bigcom82         0.000000e+00  0.000000e+00
bigcom83         0.000000e+00  0.000000e+00
bigcom84         0.000000e+00  0.000000e+00
bigcom85         0.000000e+00  0.000000e+00
bigcom87         0.000000e+00  9.090909e-03
bigcom89         0.000000e+00  0.000000e+00
bigcom91         4.089610e-05  4.588106e-01
bigcom92         8.218047e-06  1.501051e-01
bigcom93         0.000000e+00  0.000000e+00
bigcom96         0.000000e+00  0.000000e+00
bigcom97         0.000000e+00  0.000000e+00
bigcom98         0.000000e+00  0.000000e+00
bigcom99         0.000000e+00  0.000000e+00
bigcom101        0.000000e+00  0.000000e+00
bigcom104        0.000000e+00  0.000000e+00
bigcom106        0.000000e+00  0.000000e+00
bigcom109        0.000000e+00  0.000000e+00
bigcom113        0.000000e+00  0.000000e+00
bigcom116        0.000000e+00  0.000000e+00
bigcom120        0.000000e+00  0.000000e+00
bigcom123        0.000000e+00  0.000000e+00
bigcom126        0.000000e+00  0.000000e+00
bigcom127        0.000000e+00  0.000000e+00
bigcom137        0.000000e+00  0.000000e+00
bigcom139        0.000000e+00  0.000000e+00
bigcom140        0.000000e+00  8.272059e-03
bigcom143        0.000000e+00  0.000000e+00
bigcom145        0.000000e+00  0.000000e+00
bigcom146        0.000000e+00  0.000000e+00
bigcom147        0.000000e+00  0.000000e+00
bigcom149        0.000000e+00  0.000000e+00
bigcom153        0.000000e+00  0.000000e+00
bigcom154        0.000000e+00  1.110223e-18
bigcom156        0.000000e+00  0.000000e+00
bigcom157        0.000000e+00  0.000000e+00
bigcom158        0.000000e+00  0.000000e+00
bigcom160        0.000000e+00  0.000000e+00
bigcom161        0.000000e+00  0.000000e+00
bigcom162        0.000000e+00  0.000000e+00
bigcom164        0.000000e+00  0.000000e+00
bigcom166        0.000000e+00  0.000000e+00
bigcom167        0.000000e+00  0.000000e+00
bigcom171        0.000000e+00  0.000000e+00
bigcom173        0.000000e+00  0.000000e+00
bigcom175        0.000000e+00  0.000000e+00
bigcom176        0.000000e+00  0.000000e+00
bigcom177        0.000000e+00  0.000000e+00
bigcom178        0.000000e+00  0.000000e+00
bigcom180        0.000000e+00  0.000000e+00
bigcom181       -1.023759e-04  2.558535e-01
bigcom184        0.000000e+00  0.000000e+00
bigcom186        0.000000e+00  0.000000e+00
bigcom187        0.000000e+00  0.000000e+00
bigcom189        0.000000e+00  0.000000e+00
bigcom194        0.000000e+00  0.000000e+00
bigcom195        0.000000e+00  0.000000e+00
bigcom196        0.000000e+00  0.000000e+00
bigcom204        0.000000e+00  0.000000e+00
bigcom205        0.000000e+00  0.000000e+00
bigcom212        0.000000e+00  0.000000e+00
bigcom214        0.000000e+00  0.000000e+00
bigcom222        0.000000e+00  0.000000e+00
bigcom223        0.000000e+00  0.000000e+00
bigcom226        0.000000e+00  0.000000e+00
bigcom227        0.000000e+00  0.000000e+00
bigcom229        0.000000e+00  0.000000e+00
bigcom233        0.000000e+00  0.000000e+00
bigcom236        0.000000e+00  0.000000e+00
bigcom237        0.000000e+00  0.000000e+00
bigcom246        0.000000e+00  0.000000e+00
bigcom248        0.000000e+00  0.000000e+00
bigcom249        0.000000e+00  0.000000e+00
bigcom250        0.000000e+00  0.000000e+00
bigcom254        0.000000e+00  0.000000e+00
bigcom266        0.000000e+00  6.938894e-20
bigcom269        0.000000e+00  0.000000e+00
bigcom272        0.000000e+00  0.000000e+00
bigcom274        0.000000e+00  0.000000e+00
bigcom281        0.000000e+00  0.000000e+00
bigcom291        0.000000e+00  0.000000e+00
bigcom292        0.000000e+00  0.000000e+00
bigcom295        0.000000e+00  0.000000e+00
bigcom299        0.000000e+00  0.000000e+00
bigcom301        0.000000e+00  0.000000e+00
bigcom306        0.000000e+00  0.000000e+00
bigcom309        0.000000e+00  0.000000e+00
bigcom314        0.000000e+00  0.000000e+00
bigcom321        0.000000e+00  0.000000e+00
bigcom341        0.000000e+00  0.000000e+00
bigcom350        0.000000e+00  0.000000e+00
bigcom353        0.000000e+00  0.000000e+00
bigcom359        0.000000e+00  0.000000e+00
bigcom363        0.000000e+00  0.000000e+00
bigcom365        0.000000e+00  0.000000e+00
bigcom385        1.843336e-05  5.449908e-01
bigcom386        0.000000e+00  0.000000e+00
bigcom408        0.000000e+00  3.469447e-20
bigcom412        0.000000e+00  0.000000e+00
bigcom480        0.000000e+00  0.000000e+00
spin_vertex      9.551356e-05  6.644775e-01
membership_s1    1.588644e-04  1.287294e-01
membership_s3    0.000000e+00  0.000000e+00
membership_s4    0.000000e+00  0.000000e+00
membership_s5    4.665351e-05  1.361507e-01
membership_s6    1.164176e-04  4.835538e-02
membership_s7    1.409566e-04  8.516248e-02
membership_s8    0.000000e+00  0.000000e+00
membership_s9    0.000000e+00  0.000000e+00
membership_s11   0.000000e+00  0.000000e+00
membership_s12   0.000000e+00  0.000000e+00
membership_s14   0.000000e+00  0.000000e+00
membership_s15   1.232872e-04  1.510471e-01
membership_s16   0.000000e+00  0.000000e+00
membership_s17   0.000000e+00  0.000000e+00
membership_s18   0.000000e+00  0.000000e+00
membership_s20   0.000000e+00  0.000000e+00
membership_s21   0.000000e+00  0.000000e+00
membership_s22   0.000000e+00  0.000000e+00
membership_s24   0.000000e+00  0.000000e+00
membership_s25   9.502268e-06  6.427837e-02
membership_s26   0.000000e+00  0.000000e+00
membership_s27   7.259207e-06  3.526302e-02
membership_s28   0.000000e+00  0.000000e+00
membership_s30  -1.003520e-05  5.127249e-02
membership_s31   0.000000e+00  2.602085e-20
membership_s32   4.084668e-04  4.061124e-01
membership_s33   0.000000e+00  0.000000e+00
membership_s36   0.000000e+00  4.336809e-20
membership_s37   0.000000e+00  0.000000e+00
V1               2.133625e-03  7.546835e-01
V2               1.086829e-03  1.364526e+00
pdi              4.065737e-05  2.412543e-01
adhesion         2.253799e-02  1.612202e+00
cohesion         1.937945e-02  1.618755e+00
inner            1.200128e-02  1.869124e+00
outer            9.753175e-03  1.691955e+00
ioratio          5.833593e-03  1.032231e+00
comsize          1.285059e-02  2.356496e+00
[1] "Dataset: med_TnotC Model GLM, run: 9 of 10 2015-06-22 18:49:52"
[1] "glmnet variable coefficients"
                     [,1]          [,2]
(Intercept)     -4.058895 -3.332645e+02
graph0           0.000000 -4.178880e-03
graph1           0.000000  0.000000e+00
graph2           0.000000  1.298852e-02
graph3           0.000000  2.523020e-08
graph4           0.000000  2.476606e-10
graph5           0.000000  4.157227e-07
graph6           0.000000 -3.816853e-06
graph7           0.000000  1.150145e-04
graph8           0.000000 -1.064879e-02
graph9           0.000000 -2.669874e-08
graph10          0.000000  5.569897e-11
graph11          0.000000  6.941574e-12
graph12          0.000000 -1.150487e-07
graph13          0.000000 -3.084986e-07
graph14          0.000000  1.634414e-08
graph15          0.000000  4.724288e-05
graph16          0.000000  2.591001e-08
graph17          0.000000 -2.870344e-07
graph18          0.000000  7.257516e-07
graph19          0.000000 -7.806578e-07
graph20          0.000000  2.448836e-05
graph21          0.000000  0.000000e+00
graph22          0.000000 -4.387163e-05
graph23          0.000000 -1.755791e-06
graph24          0.000000  9.554921e-05
graph25          0.000000  0.000000e+00
graph26          0.000000  0.000000e+00
graph27          0.000000 -9.208221e-08
graph28          0.000000  0.000000e+00
graph29          0.000000 -9.986266e-03
orbit0           0.000000 -5.700820e-03
orbit1           0.000000  5.136562e-07
orbit2           0.000000 -3.352163e-04
orbit3           0.000000  1.248626e-02
orbit4           0.000000  0.000000e+00
orbit5           0.000000  4.904776e-06
orbit6           0.000000  3.931764e-09
orbit7           0.000000  0.000000e+00
orbit8           0.000000  6.998138e-08
orbit9           0.000000 -3.145309e-06
orbit10          0.000000 -1.043504e-05
orbit11          0.000000  6.032162e-04
orbit12          0.000000  4.968484e-04
orbit13          0.000000 -1.302792e-04
orbit14          0.000000 -1.043029e-02
orbit15          0.000000 -1.533075e-07
orbit16          0.000000  6.733217e-08
orbit17          0.000000 -2.128222e-07
orbit18          0.000000  2.884551e-08
orbit19          0.000000  6.695874e-09
orbit20          0.000000 -1.931917e-08
orbit21          0.000000  0.000000e+00
orbit22          0.000000  9.568145e-12
orbit23          0.000000  1.370398e-05
orbit24          0.000000 -4.060580e-07
orbit25          0.000000 -1.103321e-07
orbit26          0.000000  3.234556e-06
orbit27          0.000000  1.776003e-06
orbit28          0.000000 -6.692312e-07
orbit29          0.000000 -2.701782e-06
orbit30          0.000000 -3.019125e-06
orbit31          0.000000 -7.226243e-09
orbit32          0.000000  1.911534e-07
orbit33          0.000000 -3.062019e-04
orbit34          0.000000  4.422535e-05
orbit35          0.000000  3.780880e-06
orbit36          0.000000 -3.545863e-06
orbit37          0.000000 -6.723488e-09
orbit38          0.000000  1.484278e-05
orbit39          0.000000 -3.157037e-06
orbit40          0.000000  0.000000e+00
orbit41          0.000000 -6.434381e-05
orbit42          0.000000  5.274484e-04
orbit43          0.000000  6.637664e-07
orbit44          0.000000 -3.583696e-04
orbit45          0.000000  1.692560e-07
orbit46          0.000000 -2.517461e-05
orbit47          0.000000 -1.657348e-07
orbit48          0.000000 -1.079638e-05
orbit49          0.000000  3.682001e-05
orbit50          0.000000 -9.310752e-04
orbit51          0.000000 -8.739441e-07
orbit52          0.000000  0.000000e+00
orbit53          0.000000 -1.012489e-04
orbit54          0.000000 -4.120909e-05
orbit55          0.000000 -7.584890e-04
orbit56          0.000000  1.525663e-04
orbit57          0.000000 -9.792419e-05
orbit58          0.000000 -9.301324e-04
orbit59          0.000000  1.116008e-04
orbit60          0.000000  2.696818e-04
orbit61          0.000000  4.103511e-03
orbit62          0.000000 -1.898416e-03
orbit63          0.000000  0.000000e+00
orbit64          0.000000  9.671562e-04
orbit65          0.000000 -3.431062e-04
orbit66          0.000000  4.360070e-04
orbit67          0.000000  1.992509e-03
orbit68          0.000000  2.571980e-04
orbit69          0.000000 -1.950076e-02
orbit70          0.000000  3.475768e-03
orbit71          0.000000 -7.113941e-03
orbit72          0.000000 -1.006353e-02
AP               0.000000 -1.152689e-01
bet              0.000000  5.174017e-06
ecc              0.000000  2.894686e-01
eccrad           0.000000  1.674469e+00
close            0.000000  3.982166e+00
constraint       0.000000 -7.659943e-01
coreness         0.000000 -5.802358e-02
knn              0.000000 -4.012394e-03
hubscore         0.000000  2.494686e+00
pagerank         0.000000  0.000000e+00
trans            0.000000  4.498863e-01
evcent           0.000000  4.416228e+00
first            0.000000 -5.368822e-03
upto_second      0.000000  0.000000e+00
upto_third       0.000000  0.000000e+00
upto_fourth      0.000000 -2.949464e-04
upto_fifth       0.000000  3.510303e-03
upto_sixth       0.000000  2.124058e-02
second           0.000000  0.000000e+00
third            0.000000 -8.116430e-07
fourth           0.000000  0.000000e+00
fifth            0.000000  5.245773e-04
sixth            0.000000 -3.329019e-03
ratio1           0.000000 -1.567785e-03
ratio2           0.000000 -6.016380e-03
ratio3           0.000000  2.151960e-01
ratio4           0.000000 -1.937396e+00
ratio5           0.000000  9.905367e+00
ratio6           0.000000 -4.975113e-02
selfinter        0.000000  2.723702e-01
walktrap_vertex  0.000000  6.751660e-02
bigcom1          0.000000 -1.436939e+00
bigcom2          0.000000 -3.875117e-01
bigcom3          0.000000  3.519962e-01
bigcom4          0.000000  3.197693e-02
bigcom6          0.000000  2.441016e+00
bigcom8          0.000000 -1.404895e+00
bigcom9          0.000000 -7.099110e-02
bigcom11         0.000000  1.386130e+00
bigcom13         0.000000 -7.308466e-01
bigcom15         0.000000 -3.294757e-01
bigcom16         0.000000 -5.144598e-01
bigcom21         0.000000 -1.487839e+00
bigcom22         0.000000  7.149606e-02
bigcom24         0.000000 -2.317468e-01
bigcom26         0.000000  7.439179e-03
bigcom28         0.000000  7.635118e-01
bigcom30         0.000000  1.403934e+00
bigcom31         0.000000 -1.019562e-01
bigcom32         0.000000 -1.543248e+00
bigcom33         0.000000  2.790110e+00
bigcom34         0.000000 -7.163846e-01
bigcom36         0.000000 -6.822104e-01
bigcom37         0.000000 -5.084372e-01
bigcom38         0.000000  5.760715e+00
bigcom39         0.000000 -1.129004e+00
bigcom40         0.000000 -6.150506e-01
bigcom43         0.000000 -8.456956e-01
bigcom44         0.000000  1.433228e+00
bigcom46         0.000000  2.874794e+00
bigcom47         0.000000 -1.483329e+00
bigcom49         0.000000 -3.557953e-01
[truncated: 117,993 more chars]
