# Supplementary material for: Distinctive Behaviors of Druggable Proteins in Cellular Networks
Source: PLoS Comput Biol. 2015 Dec 23;11(12):e1004597. doi: 10.1371/journal.pcbi.1004597 (PMC4689399; doi:10.1371/journal.pcbi.1004597)
Supplement: S1 File — (ZIP) [file pcbi.1004597.s004.zip › S1_File/direct.murcko.20150613.random.ppi.optimised_Target_results_all_C.txt]

[[1]]
[1] "all_C"

[1] "Dataset: all_C Model GBM, run: 1 of 10 2015-06-17 20:43:42"
Iter   TrainDeviance   ValidDeviance   StepSize   Improve
     1        0.3794            -nan     0.0100    0.0000
     2        0.3788            -nan     0.0100   -0.0000
     3        0.3784            -nan     0.0100   -0.0000
     4        0.3779            -nan     0.0100   -0.0000
     5        0.3773            -nan     0.0100   -0.0000
     6        0.3770            -nan     0.0100   -0.0000
     7        0.3766            -nan     0.0100   -0.0000
     8        0.3760            -nan     0.0100    0.0000
     9        0.3755            -nan     0.0100   -0.0000
    10        0.3752            -nan     0.0100   -0.0000
    20        0.3708            -nan     0.0100   -0.0000
    40        0.3632            -nan     0.0100   -0.0000
    60        0.3566            -nan     0.0100   -0.0000
    80        0.3495            -nan     0.0100    0.0000
   100        0.3434            -nan     0.0100   -0.0000
   120        0.3375            -nan     0.0100   -0.0000
   140        0.3318            -nan     0.0100   -0.0000
   160        0.3277            -nan     0.0100   -0.0000
   180        0.3221            -nan     0.0100    0.0000
   200        0.3172            -nan     0.0100   -0.0000
   220        0.3125            -nan     0.0100   -0.0000
   240        0.3079            -nan     0.0100   -0.0000
   260        0.3038            -nan     0.0100   -0.0000
   280        0.2996            -nan     0.0100   -0.0000
   300        0.2952            -nan     0.0100   -0.0000
   320        0.2915            -nan     0.0100   -0.0000
   340        0.2877            -nan     0.0100   -0.0000
   360        0.2838            -nan     0.0100   -0.0000
   380        0.2801            -nan     0.0100   -0.0000
   400        0.2768            -nan     0.0100   -0.0000
   411        0.2747            -nan     0.0100   -0.0000

[1] "GBM variable coefficients"
                            var     rel.inf
ratio5                   ratio5 3.882597525
V2                           V2 3.333166366
V1                           V1 2.750481046
ioratio                 ioratio 2.593919556
comsize                 comsize 2.554237766
ratio2                   ratio2 2.540468902
inner                     inner 2.379087689
outer                     outer 2.334131503
pagerank               pagerank 2.019704006
spin_vertex         spin_vertex 1.761429365
walktrap_vertex walktrap_vertex 1.754006709
orbit18                 orbit18 1.745112076
cohesion               cohesion 1.738832525
knn                         knn 1.676942843
adhesion               adhesion 1.505353856
graph20                 graph20 1.470991772
ratio4                   ratio4 1.464604634
graph10                 graph10 1.371532621
graph16                 graph16 1.329117315
fourth                   fourth 1.272345790
graph6                   graph6 1.194896901
orbit35                 orbit35 1.144364070
trans                     trans 1.097156683
graph11                 graph11 1.028009171
bet                         bet 1.014833552
graph13                 graph13 1.013426058
graph1                   graph1 0.994756680
ratio1                   ratio1 0.975861912
orbit24                 orbit24 0.969139948
graph23                 graph23 0.968043083
orbit45                 orbit45 0.888543467
third                     third 0.878620420
orbit39                 orbit39 0.874573362
orbit36                 orbit36 0.860203224
bigcom47               bigcom47 0.843532186
ratio6                   ratio6 0.820705673
orbit56                 orbit56 0.811300424
orbit27                 orbit27 0.791731843
orbit31                 orbit31 0.782075956
graph14                 graph14 0.771459066
graph15                 graph15 0.761044141
orbit22                 orbit22 0.748081320
graph17                 graph17 0.745756905
graph4                   graph4 0.728214279
orbit17                 orbit17 0.714660733
orbit9                   orbit9 0.701691312
graph19                 graph19 0.691560413
orbit19                 orbit19 0.669800742
constraint           constraint 0.656081124
orbit54                 orbit54 0.647285842
graph25                 graph25 0.639289959
graph22                 graph22 0.636162379
fifth                     fifth 0.622701637
graph18                 graph18 0.618270137
orbit49                 orbit49 0.614600792
orbit38                 orbit38 0.609753686
hubscore               hubscore 0.603760282
orbit50                 orbit50 0.593902100
orbit28                 orbit28 0.583834045
graph9                   graph9 0.582057123
orbit51                 orbit51 0.567911989
graph21                 graph21 0.556950156
graph12                 graph12 0.552873897
orbit30                 orbit30 0.546739751
orbit4                   orbit4 0.534151661
sixth                     sixth 0.529128969
orbit65                 orbit65 0.520713751
orbit1                   orbit1 0.519123763
orbit32                 orbit32 0.509803059
graph5                   graph5 0.509585777
bigcom36               bigcom36 0.496630793
orbit20                 orbit20 0.492240454
upto_sixth           upto_sixth 0.491308561
orbit62                 orbit62 0.488265697
orbit16                 orbit16 0.443834254
upto_second         upto_second 0.441712984
upto_fifth           upto_fifth 0.411897510
orbit37                 orbit37 0.398911661
orbit64                 orbit64 0.394343669
orbit25                 orbit25 0.392809182
membership_s32   membership_s32 0.388203972
orbit6                   orbit6 0.387663983
orbit52                 orbit52 0.364684062
graph26                 graph26 0.361754409
orbit5                   orbit5 0.360199260
upto_third           upto_third 0.359940752
orbit33                 orbit33 0.352343332
bigcom92               bigcom92 0.344300923
orbit63                 orbit63 0.335418109
graph3                   graph3 0.329067842
orbit10                 orbit10 0.328336387
bigcom8                 bigcom8 0.326142855
orbit15                 orbit15 0.323888463
bigcom321             bigcom321 0.315983216
ratio3                   ratio3 0.314948972
bigcom2                 bigcom2 0.314744074
bigcom385             bigcom385 0.306497798
orbit11                 orbit11 0.300695757
graph28                 graph28 0.296858379
coreness               coreness 0.289334789
membership_s27   membership_s27 0.280383955
graph2                   graph2 0.276832016
orbit48                 orbit48 0.269192647
orbit41                 orbit41 0.268516218
bigcom30               bigcom30 0.268233393
orbit26                 orbit26 0.265335105
upto_fourth         upto_fourth 0.250205315
graph7                   graph7 0.246945648
close                     close 0.240677814
orbit46                 orbit46 0.237748326
orbit70                 orbit70 0.232011071
graph8                   graph8 0.229345242
orbit21                 orbit21 0.228139129
membership_s1     membership_s1 0.225508775
orbit42                 orbit42 0.223536857
orbit29                 orbit29 0.218745366
orbit2                   orbit2 0.214266877
orbit40                 orbit40 0.207003947
graph27                 graph27 0.203629401
bigcom153             bigcom153 0.198968150
orbit43                 orbit43 0.198801922
graph0                   graph0 0.195102499
orbit66                 orbit66 0.192460725
evcent                   evcent 0.178495455
bigcom250             bigcom250 0.170458310
orbit47                 orbit47 0.169215106
orbit69                 orbit69 0.169095315
orbit59                 orbit59 0.163162678
bigcom233             bigcom233 0.160684657
bigcom28               bigcom28 0.159880872
graph24                 graph24 0.158813363
orbit44                 orbit44 0.152406844
bigcom4                 bigcom4 0.151942572
selfinter             selfinter 0.144993615
orbit67                 orbit67 0.143852532
orbit53                 orbit53 0.140347252
orbit7                   orbit7 0.130269707
bigcom149             bigcom149 0.125948764
orbit61                 orbit61 0.125210421
orbit60                 orbit60 0.124276053
graph29                 graph29 0.119692299
orbit12                 orbit12 0.118549324
membership_s6     membership_s6 0.111741246
bigcom71               bigcom71 0.109033113
orbit58                 orbit58 0.102456857
orbit55                 orbit55 0.102054750
ecc                         ecc 0.099055175
orbit23                 orbit23 0.096182876
membership_s31   membership_s31 0.094188454
orbit57                 orbit57 0.090975929
membership_s5     membership_s5 0.089799673
bigcom73               bigcom73 0.089511337
bigcom21               bigcom21 0.088621265
AP                           AP 0.087856834
membership_s7     membership_s7 0.079923622
bigcom1                 bigcom1 0.074006214
orbit68                 orbit68 0.061115626
second                   second 0.059444155
orbit71                 orbit71 0.057464876
membership_s4     membership_s4 0.051789414
membership_s22   membership_s22 0.051152984
bigcom22               bigcom22 0.048816943
membership_s36   membership_s36 0.048045401
membership_s24   membership_s24 0.042479497
bigcom40               bigcom40 0.041479996
orbit13                 orbit13 0.039970558
membership_s30   membership_s30 0.034331859
bigcom39               bigcom39 0.023273836
bigcom9                 bigcom9 0.018881015
bigcom3                 bigcom3 0.014201017
bigcom13               bigcom13 0.012856162
membership_s15   membership_s15 0.010820384
pdi                         pdi 0.010240151
membership_s21   membership_s21 0.009591881
orbit0                   orbit0 0.000000000
orbit3                   orbit3 0.000000000
orbit8                   orbit8 0.000000000
orbit14                 orbit14 0.000000000
orbit34                 orbit34 0.000000000
orbit72                 orbit72 0.000000000
eccrad                   eccrad 0.000000000
first                     first 0.000000000
bigcom6                 bigcom6 0.000000000
bigcom11               bigcom11 0.000000000
bigcom15               bigcom15 0.000000000
bigcom16               bigcom16 0.000000000
bigcom24               bigcom24 0.000000000
bigcom26               bigcom26 0.000000000
bigcom31               bigcom31 0.000000000
bigcom32               bigcom32 0.000000000
bigcom33               bigcom33 0.000000000
bigcom34               bigcom34 0.000000000
bigcom37               bigcom37 0.000000000
bigcom38               bigcom38 0.000000000
bigcom43               bigcom43 0.000000000
bigcom44               bigcom44 0.000000000
bigcom46               bigcom46 0.000000000
bigcom49               bigcom49 0.000000000
bigcom50               bigcom50 0.000000000
bigcom51               bigcom51 0.000000000
bigcom52               bigcom52 0.000000000
bigcom54               bigcom54 0.000000000
bigcom56               bigcom56 0.000000000
bigcom62               bigcom62 0.000000000
bigcom66               bigcom66 0.000000000
bigcom68               bigcom68 0.000000000
bigcom69               bigcom69 0.000000000
bigcom72               bigcom72 0.000000000
bigcom74               bigcom74 0.000000000
bigcom75               bigcom75 0.000000000
bigcom76               bigcom76 0.000000000
bigcom77               bigcom77 0.000000000
bigcom79               bigcom79 0.000000000
bigcom80               bigcom80 0.000000000
bigcom82               bigcom82 0.000000000
bigcom83               bigcom83 0.000000000
bigcom84               bigcom84 0.000000000
bigcom85               bigcom85 0.000000000
bigcom87               bigcom87 0.000000000
bigcom89               bigcom89 0.000000000
bigcom91               bigcom91 0.000000000
bigcom93               bigcom93 0.000000000
bigcom96               bigcom96 0.000000000
bigcom97               bigcom97 0.000000000
bigcom98               bigcom98 0.000000000
bigcom99               bigcom99 0.000000000
bigcom101             bigcom101 0.000000000
bigcom104             bigcom104 0.000000000
bigcom106             bigcom106 0.000000000
bigcom109             bigcom109 0.000000000
bigcom113             bigcom113 0.000000000
bigcom116             bigcom116 0.000000000
bigcom120             bigcom120 0.000000000
bigcom123             bigcom123 0.000000000
bigcom126             bigcom126 0.000000000
bigcom127             bigcom127 0.000000000
bigcom137             bigcom137 0.000000000
bigcom139             bigcom139 0.000000000
bigcom140             bigcom140 0.000000000
bigcom143             bigcom143 0.000000000
bigcom145             bigcom145 0.000000000
bigcom146             bigcom146 0.000000000
bigcom147             bigcom147 0.000000000
bigcom154             bigcom154 0.000000000
bigcom156             bigcom156 0.000000000
bigcom157             bigcom157 0.000000000
bigcom158             bigcom158 0.000000000
bigcom160             bigcom160 0.000000000
bigcom161             bigcom161 0.000000000
bigcom162             bigcom162 0.000000000
bigcom164             bigcom164 0.000000000
bigcom166             bigcom166 0.000000000
bigcom167             bigcom167 0.000000000
bigcom171             bigcom171 0.000000000
bigcom173             bigcom173 0.000000000
bigcom175             bigcom175 0.000000000
bigcom176             bigcom176 0.000000000
bigcom177             bigcom177 0.000000000
bigcom178             bigcom178 0.000000000
bigcom180             bigcom180 0.000000000
bigcom181             bigcom181 0.000000000
bigcom184             bigcom184 0.000000000
bigcom186             bigcom186 0.000000000
bigcom187             bigcom187 0.000000000
bigcom189             bigcom189 0.000000000
bigcom194             bigcom194 0.000000000
bigcom195             bigcom195 0.000000000
bigcom196             bigcom196 0.000000000
bigcom204             bigcom204 0.000000000
bigcom205             bigcom205 0.000000000
bigcom212             bigcom212 0.000000000
bigcom214             bigcom214 0.000000000
bigcom222             bigcom222 0.000000000
bigcom223             bigcom223 0.000000000
bigcom226             bigcom226 0.000000000
bigcom227             bigcom227 0.000000000
bigcom229             bigcom229 0.000000000
bigcom236             bigcom236 0.000000000
bigcom237             bigcom237 0.000000000
bigcom246             bigcom246 0.000000000
bigcom248             bigcom248 0.000000000
bigcom249             bigcom249 0.000000000
bigcom254             bigcom254 0.000000000
bigcom266             bigcom266 0.000000000
bigcom269             bigcom269 0.000000000
bigcom272             bigcom272 0.000000000
bigcom274             bigcom274 0.000000000
bigcom281             bigcom281 0.000000000
bigcom291             bigcom291 0.000000000
bigcom292             bigcom292 0.000000000
bigcom295             bigcom295 0.000000000
bigcom299             bigcom299 0.000000000
bigcom301             bigcom301 0.000000000
bigcom306             bigcom306 0.000000000
bigcom309             bigcom309 0.000000000
bigcom314             bigcom314 0.000000000
bigcom341             bigcom341 0.000000000
bigcom350             bigcom350 0.000000000
bigcom353             bigcom353 0.000000000
bigcom359             bigcom359 0.000000000
bigcom363             bigcom363 0.000000000
bigcom365             bigcom365 0.000000000
bigcom386             bigcom386 0.000000000
bigcom408             bigcom408 0.000000000
bigcom412             bigcom412 0.000000000
bigcom480             bigcom480 0.000000000
membership_s3     membership_s3 0.000000000
membership_s8     membership_s8 0.000000000
membership_s9     membership_s9 0.000000000
membership_s11   membership_s11 0.000000000
membership_s12   membership_s12 0.000000000
membership_s14   membership_s14 0.000000000
membership_s16   membership_s16 0.000000000
membership_s17   membership_s17 0.000000000
membership_s18   membership_s18 0.000000000
membership_s20   membership_s20 0.000000000
membership_s25   membership_s25 0.000000000
membership_s26   membership_s26 0.000000000
membership_s28   membership_s28 0.000000000
membership_s33   membership_s33 0.000000000
membership_s37   membership_s37 0.000000000
[1] "Dataset: all_C Model RF, run: 1 of 10 2015-06-17 20:51:41"
     |      Out-of-bag   |
Tree |      MSE  %Var(y) |
   1 |  0.08342   185.84 |
   2 |  0.08307   185.05 |
   3 |  0.07842   174.69 |
   4 |  0.07527   167.69 |
   5 |  0.07052   157.10 |
   6 |  0.06807   151.64 |
   7 |  0.06622   147.52 |
   8 |  0.06448   143.65 |
   9 |  0.06275   139.80 |
  10 |  0.06163   137.30 |
  11 |  0.06084   135.52 |
  12 |  0.05947   132.49 |
  13 |  0.05832   129.92 |
  14 |  0.05776   128.67 |
  15 |  0.05719   127.39 |
  16 |  0.05629   125.40 |
  17 |  0.05561   123.87 |
  18 |  0.05512   122.78 |
  19 |  0.05482   122.11 |
  20 |  0.05437   121.13 |
  21 |  0.05412   120.55 |
  22 |  0.05388   120.03 |
  23 |  0.05381   119.87 |
  24 |  0.05349   119.16 |
  25 |  0.05322   118.55 |
  26 |  0.05284   117.71 |
  27 |  0.05265   117.29 |
  28 |  0.05254   117.05 |
  29 |   0.0524   116.73 |
  30 |  0.05219   116.27 |
  31 |  0.05206   115.98 |
  32 |  0.05189   115.60 |
  33 |  0.05175   115.29 |
  34 |  0.05162   114.99 |
  35 |   0.0516   114.95 |
  36 |   0.0515   114.73 |
  37 |  0.05139   114.49 |
  38 |  0.05127   114.22 |
  39 |  0.05121   114.08 |
  40 |  0.05113   113.90 |
  41 |  0.05106   113.75 |
  42 |  0.05093   113.45 |
  43 |   0.0508   113.18 |
  44 |  0.05076   113.09 |
  45 |  0.05071   112.97 |
  46 |   0.0507   112.93 |
  47 |  0.05061   112.75 |
  48 |  0.05058   112.68 |
  49 |  0.05054   112.59 |
  50 |  0.05053   112.57 |
  51 |  0.05053   112.57 |
  52 |  0.05044   112.37 |
  53 |  0.05036   112.18 |
  54 |  0.05032   112.10 |
  55 |  0.05035   112.17 |
  56 |  0.05029   112.03 |
  57 |  0.05026   111.97 |
  58 |  0.05025   111.94 |
  59 |  0.05021   111.86 |
  60 |  0.05013   111.68 |
  61 |   0.0501   111.60 |
  62 |  0.05006   111.52 |
  63 |  0.05001   111.40 |
  64 |  0.04996   111.30 |
  65 |  0.04993   111.23 |
  66 |  0.04992   111.21 |
  67 |  0.04991   111.19 |
  68 |  0.04985   111.05 |
  69 |   0.0498   110.93 |
  70 |  0.04979   110.92 |
  71 |  0.04975   110.84 |
  72 |  0.04972   110.76 |
  73 |   0.0497   110.71 |
  74 |  0.04972   110.76 |
  75 |  0.04973   110.77 |
  76 |  0.04973   110.79 |
  77 |  0.04973   110.79 |
  78 |  0.04975   110.82 |
  79 |  0.04975   110.82 |
  80 |  0.04972   110.75 |
  81 |  0.04971   110.73 |
  82 |  0.04966   110.63 |
  83 |  0.04963   110.55 |
  84 |   0.0496   110.49 |
  85 |  0.04956   110.40 |
  86 |  0.04958   110.44 |
  87 |  0.04958   110.45 |
  88 |  0.04958   110.46 |
  89 |  0.04955   110.38 |
  90 |  0.04957   110.42 |
  91 |  0.04954   110.36 |
  92 |  0.04953   110.34 |
  93 |  0.04952   110.30 |
  94 |  0.04952   110.31 |
  95 |  0.04949   110.25 |
  96 |  0.04947   110.21 |
  97 |  0.04948   110.22 |
  98 |  0.04949   110.24 |
  99 |  0.04948   110.23 |
 100 |  0.04949   110.26 |
[1] "Random Forest variable coefficients"
                      %IncMSE IncNodePurity
graph5           1.404361e-02  2.171812e+00
graph6           7.074376e-03  2.617210e+00
graph7           4.299577e-03  1.378903e+00
graph8           7.454245e-04  3.624236e-01
graph9           8.566619e-03  2.979701e+00
graph10          2.345803e-02  4.470456e+00
graph11          1.666464e-02  4.337374e+00
graph12          2.027872e-02  3.997068e+00
graph13          1.699872e-02  3.715260e+00
graph14          1.388384e-02  3.463269e+00
graph15          1.307165e-02  2.137742e+00
graph16          1.065491e-02  3.512197e+00
graph17          1.581527e-02  3.249156e+00
graph18          9.966526e-03  1.694453e+00
graph19          9.042492e-03  3.108707e+00
graph20          1.521350e-02  3.274045e+00
graph21          1.686279e-02  2.610367e+00
graph22          8.530072e-03  2.299948e+00
graph23          1.641046e-02  3.625940e+00
graph24          6.218280e-03  1.259649e+00
graph25          9.053030e-03  2.411201e+00
graph26          5.155916e-03  1.232147e+00
graph27          3.287865e-03  1.054028e+00
graph28          8.903665e-04  6.484429e-01
graph29          9.702829e-04  7.507911e-01
orbit0           8.842712e-04  8.290615e-01
orbit1           9.028105e-03  2.398623e+00
orbit2           2.121120e-03  1.416882e+00
orbit3           1.311756e-03  8.266559e-01
orbit4           1.216826e-02  2.610340e+00
orbit5           1.136019e-02  2.008961e+00
orbit6           9.932571e-03  3.526111e+00
orbit7           2.819020e-03  1.098191e+00
orbit8           1.185827e-02  2.312711e+00
orbit9           1.084441e-02  2.696557e+00
orbit10          3.674391e-03  1.442309e+00
orbit11          3.376135e-03  1.044579e+00
orbit12          4.008592e-03  1.186321e+00
orbit13          3.503716e-03  6.415138e-01
orbit14          1.926538e-04  6.638210e-01
orbit15          1.212941e-02  3.210771e+00
orbit16          1.126300e-02  2.105813e+00
orbit17          1.386316e-02  2.816843e+00
orbit18          1.587657e-02  5.869086e+00
orbit19          1.772775e-02  3.567624e+00
orbit20          1.759711e-02  3.490564e+00
orbit21          8.264840e-03  1.602228e+00
orbit22          2.254614e-02  5.061724e+00
orbit23          4.424753e-03  1.231894e+00
orbit24          2.027722e-02  4.518155e+00
orbit25          9.971902e-03  2.328890e+00
orbit26          5.716284e-03  1.520872e+00
orbit27          2.692240e-02  4.708409e+00
orbit28          1.361649e-02  2.666919e+00
orbit29          5.731748e-03  1.899304e+00
orbit30          6.528594e-03  1.917699e+00
orbit31          1.815934e-02  3.997250e+00
orbit32          7.575005e-03  2.085842e+00
orbit33          4.209641e-03  1.041736e+00
orbit34          1.906065e-02  2.730406e+00
orbit35          2.005130e-02  4.247086e+00
orbit36          1.691141e-02  3.423104e+00
orbit37          8.024838e-03  2.649998e+00
orbit38          1.469858e-02  2.251153e+00
orbit39          2.264457e-02  3.857341e+00
orbit40          8.170000e-03  1.422497e+00
orbit41          7.300547e-03  1.441535e+00
orbit42          3.403108e-03  9.646112e-01
orbit43          1.185114e-02  2.047710e+00
orbit44          2.901350e-03  1.205394e+00
orbit45          2.427534e-02  3.884944e+00
orbit46          4.145053e-03  1.745915e+00
orbit47          4.657474e-03  1.733449e+00
orbit48          5.760293e-03  1.775130e+00
orbit49          1.487343e-02  3.635009e+00
orbit50          1.313660e-02  2.921712e+00
orbit51          1.232640e-02  3.305728e+00
orbit52          8.830554e-03  2.110388e+00
orbit53          7.657157e-03  1.558219e+00
orbit54          5.219717e-03  2.258024e+00
orbit55          2.769669e-03  8.276720e-01
orbit56          2.250812e-02  4.284230e+00
orbit57          4.350517e-03  7.887775e-01
orbit58          3.684715e-03  8.039736e-01
orbit59          5.228222e-03  1.819269e+00
orbit60          7.879954e-03  1.125676e+00
orbit61          1.405841e-03  7.840806e-01
orbit62          1.015598e-02  3.088315e+00
orbit63          6.795200e-03  1.436751e+00
orbit64          6.397058e-03  1.562036e+00
orbit65          3.310263e-03  1.769683e+00
orbit66          4.454334e-03  8.563025e-01
orbit67          1.157327e-03  6.750327e-01
orbit68          4.969505e-03  1.033148e+00
orbit69          2.642277e-03  7.199543e-01
orbit70          2.141926e-03  7.967194e-01
orbit71          1.164979e-03  5.630004e-01
orbit72          1.272442e-03  7.624158e-01
AP               2.412124e-04  5.565348e-01
bet              9.477638e-03  4.273783e+00
ecc              5.052362e-04  5.496725e-01
eccrad           4.558003e-04  4.430372e-01
close            8.986113e-03  2.998357e+00
constraint       7.408766e-03  3.910479e+00
coreness         8.403321e-03  1.962877e+00
knn              1.458732e-02  5.035259e+00
hubscore         1.287457e-02  3.444430e+00
pagerank         8.609186e-03  8.356672e+00
trans            3.281726e-03  3.209985e+00
evcent           6.968966e-03  2.952738e+00
first            1.411335e-03  6.984989e-01
upto_second      9.379787e-03  2.771272e+00
upto_third       1.399084e-02  2.539450e+00
upto_fourth      1.091583e-02  2.926754e+00
upto_fifth       8.379473e-03  2.857088e+00
upto_sixth       6.321011e-03  2.966725e+00
second           1.266805e-02  2.882972e+00
third            1.123700e-02  4.726608e+00
fourth           1.789296e-02  5.847747e+00
fifth            1.120552e-02  4.158052e+00
sixth            9.774568e-03  3.332129e+00
ratio1           1.051885e-02  4.899904e+00
ratio2           1.531881e-02  7.798833e+00
ratio3           2.110068e-02  4.877189e+00
ratio4           1.904119e-02  7.181150e+00
ratio5           8.322872e-03  9.948526e+00
ratio6           1.000440e-02  4.893837e+00
selfinter        1.564769e-04  7.753735e-01
walktrap_vertex  3.529169e-03  4.842230e+00
bigcom1          9.008233e-04  9.327033e-01
bigcom2          4.671942e-06  7.141273e-01
bigcom3          1.174560e-05  2.988304e-01
bigcom4          6.387691e-04  6.588850e-01
bigcom6          0.000000e+00  2.081668e-19
bigcom8          6.249960e-04  1.198982e+00
bigcom9          4.013685e-06  1.961908e-01
bigcom11         3.099407e-05  3.373040e-01
bigcom13         1.085944e-05  5.133245e-01
bigcom15         2.477036e-05  2.780259e-01
bigcom16         2.260059e-05  5.319171e-01
bigcom21        -1.598462e-05  5.666096e-01
bigcom22         2.661700e-05  7.498090e-01
bigcom24         0.000000e+00  0.000000e+00
bigcom26        -9.279862e-06  1.327317e-01
bigcom28         4.733834e-05  3.777519e-01
bigcom30         1.412337e-04  9.510377e-01
bigcom31         0.000000e+00  0.000000e+00
bigcom32         0.000000e+00  0.000000e+00
bigcom33        -1.343046e-06  4.884096e-01
bigcom34        -1.046353e-05  4.798528e-01
bigcom36         3.963362e-05  9.490899e-01
bigcom37         0.000000e+00  0.000000e+00
bigcom38         0.000000e+00  0.000000e+00
bigcom39        -4.349429e-06  6.416486e-01
bigcom40         5.714029e-05  2.781987e-01
bigcom43         0.000000e+00  6.938894e-20
bigcom44        -2.387231e-05  9.358665e-02
bigcom46        -1.234502e-05  2.738505e-01
bigcom47         9.833669e-05  9.859881e-01
bigcom49         0.000000e+00  6.938894e-20
bigcom50         0.000000e+00  0.000000e+00
bigcom51        -3.016115e-05  5.109212e-01
bigcom52         0.000000e+00  0.000000e+00
bigcom54         0.000000e+00  0.000000e+00
bigcom56         0.000000e+00  0.000000e+00
bigcom62         0.000000e+00  0.000000e+00
bigcom66         0.000000e+00  0.000000e+00
bigcom68         0.000000e+00  0.000000e+00
bigcom69         0.000000e+00  0.000000e+00
bigcom71         5.104073e-05  4.181680e-01
bigcom72        -9.323674e-06  6.266557e-01
bigcom73         6.139621e-06  2.976971e-01
bigcom74         0.000000e+00  0.000000e+00
bigcom75        -4.380918e-05  5.931664e-01
bigcom76        -2.557388e-05  4.058873e-01
bigcom77         0.000000e+00  0.000000e+00
bigcom79        -1.081413e-05  3.411243e-01
bigcom80         0.000000e+00  0.000000e+00
bigcom82        -1.518894e-05  3.325200e-01
bigcom83         0.000000e+00  0.000000e+00
bigcom84         0.000000e+00  0.000000e+00
bigcom85         0.000000e+00  0.000000e+00
bigcom87         0.000000e+00  0.000000e+00
bigcom89         0.000000e+00  0.000000e+00
bigcom91         0.000000e+00  0.000000e+00
bigcom92         2.040821e-04  1.166889e+00
bigcom93         0.000000e+00  0.000000e+00
bigcom96         0.000000e+00  0.000000e+00
bigcom97        -9.821788e-06  3.248418e-01
bigcom98         0.000000e+00  0.000000e+00
bigcom99         0.000000e+00  0.000000e+00
bigcom101       -1.973873e-05  1.135394e-01
bigcom104        0.000000e+00  0.000000e+00
bigcom106        6.534229e-06  1.652810e-01
bigcom109       -5.340717e-07  4.240213e-01
bigcom113        0.000000e+00  0.000000e+00
bigcom116        1.220130e-04  5.920984e-01
bigcom120        0.000000e+00  0.000000e+00
bigcom123        0.000000e+00  0.000000e+00
bigcom126        0.000000e+00  0.000000e+00
bigcom127       -4.363273e-06  3.045292e-01
bigcom137        0.000000e+00  0.000000e+00
bigcom139        0.000000e+00  0.000000e+00
bigcom140        0.000000e+00  0.000000e+00
bigcom143       -1.541467e-05  1.652950e-01
bigcom145        0.000000e+00  0.000000e+00
bigcom146        0.000000e+00  0.000000e+00
bigcom147        3.276848e-05  3.249417e-01
bigcom149        1.692395e-05  9.087995e-01
bigcom153        1.951484e-05  6.215435e-01
bigcom154        0.000000e+00  0.000000e+00
bigcom156        0.000000e+00  6.938894e-20
bigcom157        0.000000e+00  0.000000e+00
bigcom158        0.000000e+00  0.000000e+00
bigcom160       -2.920714e-05  4.353164e-01
bigcom161        0.000000e+00  0.000000e+00
bigcom162        2.673351e-06  5.742998e-01
bigcom164       -7.932734e-06  6.191207e-01
bigcom166        0.000000e+00  0.000000e+00
bigcom167        0.000000e+00  0.000000e+00
bigcom171        0.000000e+00  0.000000e+00
bigcom173        0.000000e+00  0.000000e+00
bigcom175        0.000000e+00  0.000000e+00
bigcom176        0.000000e+00  0.000000e+00
bigcom177        0.000000e+00  0.000000e+00
bigcom178       -4.518273e-06  3.625192e-01
bigcom180        0.000000e+00  0.000000e+00
bigcom181        0.000000e+00  0.000000e+00
bigcom184        0.000000e+00  0.000000e+00
bigcom186        0.000000e+00  0.000000e+00
bigcom187        0.000000e+00  0.000000e+00
bigcom189        0.000000e+00  6.938894e-20
bigcom194        0.000000e+00  0.000000e+00
bigcom195        0.000000e+00  0.000000e+00
bigcom196        0.000000e+00  0.000000e+00
bigcom204        0.000000e+00  0.000000e+00
bigcom205        0.000000e+00  0.000000e+00
bigcom212        0.000000e+00  0.000000e+00
bigcom214        0.000000e+00  0.000000e+00
bigcom222        0.000000e+00  0.000000e+00
bigcom223        1.134709e-05  4.113593e-01
bigcom226        0.000000e+00  0.000000e+00
bigcom227        0.000000e+00  0.000000e+00
bigcom229        0.000000e+00  0.000000e+00
bigcom233        2.466199e-05  8.317125e-01
bigcom236        0.000000e+00  0.000000e+00
bigcom237        0.000000e+00  0.000000e+00
bigcom246       -2.231309e-05  4.047183e-01
bigcom248        0.000000e+00  0.000000e+00
bigcom249        0.000000e+00  0.000000e+00
bigcom250       -2.968926e-05  5.910615e-01
bigcom254       -1.052473e-06  5.332272e-01
bigcom266        0.000000e+00  0.000000e+00
bigcom269        0.000000e+00  0.000000e+00
bigcom272        0.000000e+00  0.000000e+00
bigcom274       -5.970338e-07  3.011841e-02
bigcom281        1.547306e-06  4.264036e-01
bigcom291       -1.105281e-05  3.573580e-01
bigcom292        0.000000e+00  0.000000e+00
bigcom295       -1.816740e-05  4.071307e-01
bigcom299        0.000000e+00  0.000000e+00
bigcom301        1.845671e-05  3.155042e-01
bigcom306        0.000000e+00  0.000000e+00
bigcom309        0.000000e+00  0.000000e+00
bigcom314        0.000000e+00  0.000000e+00
bigcom321        3.057099e-05  7.963053e-01
bigcom341        0.000000e+00  0.000000e+00
bigcom350        0.000000e+00  0.000000e+00
bigcom353        0.000000e+00  0.000000e+00
bigcom359        0.000000e+00  0.000000e+00
bigcom363        0.000000e+00  0.000000e+00
bigcom365        0.000000e+00  0.000000e+00
bigcom385        7.322752e-06  6.885928e-01
bigcom386        0.000000e+00  0.000000e+00
bigcom408        0.000000e+00  0.000000e+00
bigcom412        0.000000e+00  0.000000e+00
bigcom480        0.000000e+00  0.000000e+00
spin_vertex      2.252679e-03  4.729005e+00
membership_s1    2.074115e-04  7.893491e-01
membership_s3    0.000000e+00  0.000000e+00
membership_s4    2.605717e-04  8.756853e-01
membership_s5    1.822046e-04  5.197016e-01
membership_s6    1.420022e-04  4.299249e-01
membership_s7    1.249636e-04  1.255891e+00
membership_s8   -2.569691e-05  3.397840e-01
membership_s9    0.000000e+00  0.000000e+00
membership_s11   0.000000e+00  0.000000e+00
membership_s12   0.000000e+00  0.000000e+00
membership_s14   0.000000e+00  0.000000e+00
membership_s15   5.632273e-06  2.145273e-01
membership_s16   2.046785e-05  1.998192e-01
membership_s17   0.000000e+00  0.000000e+00
membership_s18  -2.541936e-05  3.243298e-01
membership_s20  -7.828242e-07  3.222792e-01
membership_s21   5.159634e-05  5.830906e-01
membership_s22  -9.853808e-06  1.359214e-01
membership_s24   2.701420e-06  2.827282e-01
membership_s25   0.000000e+00  0.000000e+00
membership_s26   0.000000e+00  9.090909e-03
membership_s27   3.012621e-04  1.263547e+00
membership_s28   0.000000e+00  0.000000e+00
membership_s30   1.613425e-04  6.712687e-01
membership_s31   2.514663e-05  4.587555e-01
membership_s32   1.208678e-04  1.212988e+00
membership_s33   0.000000e+00  0.000000e+00
membership_s36   2.258961e-04  7.859277e-01
membership_s37  -3.483420e-06  2.464130e-01
V1               1.445149e-02  8.742410e+00
V2               7.940024e-03  1.057318e+01
pdi              1.942844e-04  4.511514e-01
adhesion         1.428893e-02  8.224531e+00
cohesion         1.405111e-02  8.115018e+00
inner            1.151111e-02  9.788157e+00
outer            5.831157e-03  9.985110e+00
ioratio          1.381436e-02  7.942671e+00
comsize          6.235773e-03  1.013445e+01
[1] "Dataset: all_C Model GLM, run: 1 of 10 2015-06-17 20:59:52"
[1] "glmnet variable coefficients"
                         [,1]          [,2]
(Intercept)     -3.007044e+00 -3.022841e+00
graph0          -2.270159e-42 -1.549455e-07
graph1          -2.664601e-44 -2.432876e-09
graph2           1.760578e-42  1.958279e-07
graph3          -9.414556e-46 -8.886494e-11
graph4          -4.010822e-47 -3.610128e-12
graph5           1.667777e-44  2.360025e-09
graph6          -4.771477e-45 -4.315085e-10
graph7           1.425676e-43  1.534153e-08
graph8           5.598583e-43  5.398624e-08
graph9          -1.741050e-47 -1.650276e-12
graph10         -1.127480e-48 -1.037529e-13
graph11         -7.623362e-50 -6.796403e-15
graph12         -4.221113e-47 -3.920806e-12
graph13         -1.422329e-46 -1.335587e-11
graph14         -7.717044e-48 -6.947625e-13
graph15         -2.930450e-45 -2.682797e-10
graph16         -1.751124e-46 -1.642354e-11
graph17         -1.552582e-46 -1.314102e-11
graph18         -3.898162e-45 -3.632759e-10
graph19         -4.032106e-46 -3.616587e-11
graph20          4.329409e-45  4.876696e-10
graph21         -1.594104e-45 -1.441149e-10
graph22          2.745389e-44  2.932414e-09
graph23         -3.373488e-45 -3.258255e-10
graph24         -2.765747e-45 -2.656929e-10
graph25          2.619699e-44  2.758175e-09
graph26          1.627335e-45  1.388277e-10
graph27          6.216994e-44  6.298855e-09
graph28         -8.397272e-44 -9.454331e-09
graph29         -2.884975e-42 -3.090942e-07
orbit0          -2.270159e-42 -1.543425e-07
orbit1           1.312185e-43  1.381729e-08
orbit2          -2.880669e-44 -2.641633e-09
orbit3           1.760578e-42  1.960019e-07
orbit4           1.403861e-45  1.363505e-10
orbit5          -1.087222e-45 -1.026411e-10
orbit6          -3.146200e-46 -3.047667e-11
orbit7          -3.917529e-47 -3.516616e-12
orbit8           1.667777e-44  2.366158e-09
orbit9          -1.657618e-43 -1.735761e-08
orbit10          3.055798e-44  3.190351e-09
orbit11         -9.442483e-45 -8.891998e-10
orbit12          8.342253e-43  8.556609e-08
orbit13          1.231776e-43  1.391191e-08
orbit14          5.598583e-43  5.404733e-08
orbit15          1.126553e-46  1.142267e-11
orbit16         -2.525544e-47 -2.384507e-12
orbit17         -7.972988e-47 -7.896919e-12
orbit18          2.277588e-47  2.251403e-12
orbit19         -1.765975e-47 -1.783281e-12
orbit20         -1.131539e-47 -1.113841e-12
orbit21         -1.157194e-48 -1.056819e-13
orbit22         -5.000179e-49 -4.809935e-14
orbit23         -7.359571e-50 -6.535723e-15
orbit24         -7.737599e-46 -8.181246e-11
orbit25          8.039353e-46  8.291449e-11
orbit26         -5.164842e-47 -4.829650e-12
orbit27          1.075657e-45  1.040874e-10
orbit28         -8.482755e-46 -8.089238e-11
orbit29          9.172821e-46  9.536832e-11
orbit30         -6.784974e-46 -6.669657e-11
orbit31         -2.328995e-46 -2.362690e-11
orbit32          7.049532e-47  7.304793e-12
orbit33         -8.765680e-48 -7.980989e-13
orbit34         -2.930450e-45 -2.680207e-10
orbit35         -1.355980e-45 -1.416741e-10
orbit36         -3.304910e-46 -3.137406e-11
orbit37          2.270394e-46  2.361989e-11
orbit38         -2.680441e-46 -2.521998e-11
orbit39         -2.662247e-44 -2.773177e-09
orbit40          2.443967e-45  2.497034e-10
orbit41          2.311638e-45  2.463733e-10
orbit42         -5.230745e-46 -4.952948e-11
orbit43          1.560209e-44  1.621947e-09
orbit44         -1.343301e-44 -1.312477e-09
orbit45         -3.057389e-44 -3.222443e-09
orbit46          1.107286e-44  1.136483e-09
orbit47         -2.954006e-45 -2.835953e-10
orbit48          6.846868e-46  7.440348e-11
orbit49          2.389102e-43  2.474341e-08
orbit50         -2.595760e-44 -2.631645e-09
orbit51         -9.612323e-46 -6.980754e-11
orbit52          7.676528e-44  7.945474e-09
orbit53         -6.501152e-45 -6.278618e-10
orbit54          1.796347e-43  1.850217e-08
orbit55          1.950948e-44  2.151440e-09
orbit56         -4.531757e-43 -4.740512e-08
orbit57          1.049774e-44  1.074307e-09
orbit58         -2.280679e-44 -2.256005e-09
orbit59          4.019253e-44  4.094448e-09
orbit60          6.061010e-45  6.538056e-10
orbit61         -3.032872e-44 -3.040509e-09
orbit62          3.921733e-43  4.053989e-08
orbit63         -5.129184e-44 -5.180235e-09
orbit64          1.826234e-43  1.898181e-08
orbit65          2.448644e-43  2.445395e-08
orbit66          6.677324e-44  6.635773e-09
orbit67         -2.172853e-44 -2.223098e-09
orbit68          1.103026e-43  1.099326e-08
orbit69          5.518100e-44  6.430819e-09
orbit70         -6.930443e-43 -7.592595e-08
orbit71         -5.185398e-44 -6.141908e-09
orbit72         -2.884975e-42 -3.091761e-07
AP               8.476211e-40  8.717988e-05
bet             -3.815369e-45 -3.673934e-10
ecc             -4.444274e-40 -4.630116e-05
eccrad          -2.666564e-39 -2.777955e-04
close            2.750895e-39  2.621938e-04
constraint      -1.440552e-39 -1.420508e-04
coreness         1.092215e-40  1.105558e-05
knn             -1.654078e-42 -1.609120e-07
hubscore        -1.097507e-39 -9.072884e-05
pagerank        -1.441272e-37 -1.492509e-02
trans           -3.965843e-39 -4.118422e-04
evcent          -6.503685e-40 -4.343939e-05
first           -2.270159e-42 -1.539971e-07
upto_second     -1.293837e-43 -1.289443e-08
upto_third       4.012373e-44  4.072187e-09
upto_fourth     -7.970395e-44 -9.670404e-09
upto_fifth       3.437557e-42  3.515891e-07
upto_sixth       7.659576e-42  7.836468e-07
second          -1.315067e-43 -1.318320e-08
third            8.389800e-44  8.479280e-09
fourth          -1.424159e-43 -1.558105e-08
fifth            7.404813e-43  7.810468e-08
sixth           -3.971267e-42 -4.061049e-07
ratio1          -1.859249e-42 -1.821575e-07
ratio2           4.300560e-41  4.469338e-06
ratio3          -4.392988e-41 -4.509536e-06
ratio4          -7.666032e-41 -7.823525e-06
ratio5          -5.567096e-41 -5.653767e-06
ratio6          -4.130474e-42 -4.220578e-07
selfinter        1.298155e-40  1.116227e-05
walktrap_vertex  3.113336e-40  2.800581e-05
bigcom1          3.224266e-39  3.356924e-04
bigcom2          1.208862e-37  1.255733e-02
bigcom3         -6.991076e-39 -7.322770e-04
bigcom4         -1.758163e-40 -1.882028e-05
bigcom6         -4.761221e-38 -4.950096e-03
bigcom8          3.574586e-38  3.711397e-03
bigcom9         -1.021922e-38 -1.062721e-03
bigcom11        -3.674105e-39 -3.888876e-04
bigcom13         1.558824e-38  1.616652e-03
bigcom15        -2.034704e-38 -2.097291e-03
bigcom16         4.428332e-38  4.601779e-03
bigcom21         2.836157e-38  2.941929e-03
bigcom22         2.211450e-39  2.233611e-04
bigcom24        -4.761617e-38 -4.949752e-03
bigcom26        -2.801604e-38 -2.909404e-03
bigcom28        -1.292699e-38 -1.343886e-03
bigcom30         3.839367e-38  3.984398e-03
bigcom31        -4.760429e-38 -4.946031e-03
bigcom32        -4.765182e-38 -4.958115e-03
bigcom33         2.050089e-37  2.129612e-02
bigcom34         1.208259e-37  1.255254e-02
bigcom36         1.419982e-37  1.474668e-02
bigcom37        -4.760034e-38 -4.978141e-03
bigcom38        -4.763201e-38 -4.947810e-03
bigcom39         1.762869e-38  1.825169e-03
bigcom40        -7.899279e-39 -8.222636e-04
bigcom43        -4.762409e-38 -4.947384e-03
bigcom44        -2.219546e-39 -2.292172e-04
bigcom46         2.925392e-39  2.975384e-04
bigcom47         2.220525e-37  2.305902e-02
bigcom49        -4.763597e-38 -4.949888e-03
bigcom50        -4.762805e-38 -4.947257e-03
bigcom51         1.208259e-37  1.255063e-02
bigcom52        -4.760825e-38 -4.944309e-03
bigcom54        -4.760034e-38 -4.945189e-03
bigcom56        -4.765182e-38 -4.953714e-03
bigcom62        -4.760429e-38 -4.949619e-03
bigcom66        -4.760429e-38 -4.953990e-03
bigcom68        -4.760825e-38 -4.949538e-03
bigcom69        -4.764786e-38 -4.950793e-03
bigcom71         7.878284e-38  8.188391e-03
bigcom72         1.544999e-37  1.605005e-02
bigcom73         4.870055e-38  5.050871e-03
bigcom74        -4.764390e-38 -4.948023e-03
bigcom75         1.544999e-37  1.604159e-02
bigcom76         5.347001e-38  5.548186e-03
bigcom77        -4.762409e-38 -4.945667e-03
bigcom79         1.544999e-37  1.604328e-02
bigcom80        -4.762409e-38 -4.955442e-03
bigcom82         5.347001e-38  5.549250e-03
bigcom83        -4.760429e-38 -4.955261e-03
bigcom84        -4.762013e-38 -4.952456e-03
bigcom85        -4.761617e-38 -4.947670e-03
bigcom87        -4.762805e-38 -4.956751e-03
bigcom89        -4.760429e-38 -4.945810e-03
bigcom91        -4.763201e-38 -4.953599e-03
bigcom92         7.505776e-38  7.795078e-03
bigcom93        -4.760429e-38 -4.955572e-03
bigcom96        -4.760429e-38 -4.944360e-03
bigcom97         3.014812e-38  3.133674e-03
bigcom98        -4.760429e-38 -4.947948e-03
bigcom99        -4.760429e-38 -4.941696e-03
bigcom101        8.544983e-39  8.801970e-04
bigcom104       -4.763993e-38 -4.946239e-03
bigcom106        7.873044e-38  8.171280e-03
bigcom109        9.677191e-38  1.005023e-02
bigcom113       -4.762013e-38 -4.932043e-03
bigcom116       -2.701240e-39 -2.878124e-04
bigcom120       -4.760825e-38 -4.954080e-03
bigcom123       -4.761221e-38 -4.949986e-03
bigcom126       -4.760034e-38 -4.950259e-03
bigcom127        9.677191e-38  1.003646e-02
bigcom137       -4.762409e-38 -4.948793e-03
bigcom139       -4.759243e-38 -4.955358e-03
bigcom140       -4.761221e-38 -4.946063e-03
bigcom143        1.208259e-37  1.254033e-02
bigcom145       -4.760034e-38 -4.942607e-03
bigcom146       -4.761221e-38 -4.943949e-03
bigcom147       -3.674105e-39 -3.809771e-04
bigcom149        3.566040e-37  3.704322e-02
bigcom153        9.682825e-38  1.005125e-02
bigcom154       -4.763993e-38 -4.946025e-03
bigcom156       -4.761617e-38 -4.951068e-03
bigcom157       -4.764390e-38 -4.946569e-03
bigcom158       -4.760429e-38 -4.943491e-03
bigcom160        1.544999e-37  1.604237e-02
bigcom161       -4.760429e-38 -4.945425e-03
bigcom162        1.544999e-37  1.604927e-02
bigcom164        2.891879e-37  3.003870e-02
bigcom166       -4.763597e-38 -4.951007e-03
bigcom167       -4.767166e-38 -4.958911e-03
bigcom171       -4.762805e-38 -4.946107e-03
bigcom173       -4.761221e-38 -4.945012e-03
bigcom175       -4.760034e-38 -4.922241e-03
bigcom176       -4.760034e-38 -4.947733e-03
bigcom177       -4.760825e-38 -4.945543e-03
bigcom178        1.208259e-37  1.255224e-02
bigcom180       -4.760429e-38 -4.944245e-03
bigcom181       -4.765182e-38 -4.954106e-03
bigcom184       -4.760429e-38 -4.946690e-03
bigcom186       -4.760429e-38 -4.948209e-03
bigcom187       -4.760034e-38 -4.949919e-03
bigcom189       -4.763201e-38 -4.945834e-03
bigcom194       -4.761221e-38 -4.946459e-03
bigcom195       -4.760825e-38 -4.949644e-03
bigcom196       -4.760429e-38 -4.951743e-03
bigcom204       -4.762409e-38 -4.950403e-03
bigcom205       -4.760429e-38 -4.950302e-03
bigcom212       -4.760825e-38 -4.945947e-03
bigcom214       -4.761221e-38 -4.948761e-03
bigcom222       -4.760034e-38 -4.948472e-03
bigcom223        1.208259e-37  1.256475e-02
bigcom226       -4.760429e-38 -4.939470e-03
bigcom227       -4.760429e-38 -4.948084e-03
bigcom229       -4.759638e-38 -4.945357e-03
bigcom233        3.566040e-37  3.703438e-02
bigcom236       -4.760034e-38 -4.949353e-03
bigcom237       -4.760034e-38 -4.947406e-03
bigcom246        2.459416e-38  2.552930e-03
bigcom248       -4.764786e-38 -4.939509e-03
bigcom249       -4.760429e-38 -4.953931e-03
bigcom250        7.878284e-38  8.186833e-03
bigcom254        9.677191e-38  1.005195e-02
bigcom266       -4.760429e-38 -4.948205e-03
bigcom269       -4.760825e-38 -4.946207e-03
bigcom272       -4.760034e-38 -4.947979e-03
bigcom274       -2.471804e-38 -2.561945e-03
bigcom281        7.873044e-38  8.171564e-03
bigcom291        1.544999e-37  1.604933e-02
bigcom292       -4.760429e-38 -4.948702e-03
bigcom295        9.677191e-38  1.004397e-02
bigcom299       -4.760034e-38 -4.947083e-03
bigcom301        3.662708e-38  3.805466e-03
bigcom306       -4.760429e-38 -4.946947e-03
bigcom309       -4.761617e-38 -4.945299e-03
bigcom314       -4.760429e-38 -4.954760e-03
bigcom321        1.361947e-37  1.414609e-02
bigcom341       -4.760034e-38 -4.950451e-03
bigcom350       -4.760429e-38 -4.942335e-03
bigcom353       -4.760034e-38 -4.941473e-03
bigcom359       -4.760429e-38 -4.945662e-03
bigcom363       -4.760429e-38 -4.953604e-03
bigcom365       -4.760825e-38 -4.954823e-03
bigcom385        2.411560e-37  2.505287e-02
bigcom386       -4.760034e-38 -4.944191e-03
bigcom408       -4.762013e-38 -4.956707e-03
bigcom412       -4.760825e-38 -4.941098e-03
bigcom480       -4.760825e-38 -4.944595e-03
spin_vertex     -4.018904e-39 -4.126445e-04
membership_s1    1.254454e-38  1.300277e-03
membership_s3   -4.766372e-38 -4.943480e-03
membership_s4    9.590186e-40  1.001325e-04
membership_s5   -2.816353e-39 -2.990657e-04
membership_s6   -3.308853e-39 -3.347506e-04
membership_s7    3.095413e-39  3.210811e-04
membership_s8    5.347001e-38  5.569953e-03
membership_s9   -4.764786e-38 -4.944089e-03
membership_s11  -4.762805e-38 -4.945409e-03
membership_s12  -4.763993e-38 -4.948923e-03
membership_s14  -4.762013e-38 -4.931082e-03
membership_s15  -2.430169e-38 -2.523366e-03
membership_s16   3.014812e-38  3.106240e-03
membership_s17  -4.762013e-38 -4.939667e-03
membership_s18  -1.401932e-38 -1.449603e-03
membership_s20   9.677191e-38  1.005599e-02
membership_s21  -6.077972e-39 -6.275579e-04
membership_s22   1.367121e-38  1.415965e-03
membership_s24   1.186671e-38  1.234623e-03
membership_s25  -7.195424e-39 -7.318562e-04
membership_s26  -4.765182e-38 -4.920068e-03
membership_s27   6.756713e-39  7.018463e-04
membership_s28  -4.764786e-38 -4.941814e-03
membership_s30  -3.953551e-39 -4.086711e-04
membership_s31   4.573520e-39  4.724441e-04
membership_s32   7.818587e-39  8.058728e-04
membership_s33  -4.761221e-38 -4.930445e-03
membership_s36  -3.903317e-39 -4.058769e-04
membership_s37  -3.779755e-38 -3.921860e-03
V1               2.021621e-39  1.927225e-04
V2               1.780592e-38  1.845586e-03
pdi             -1.693431e-36 -1.608899e-01
adhesion        -2.170389e-43 -2.171983e-08
cohesion         4.322469e-43  4.324667e-08
inner            2.924843e-43  2.984800e-08
outer            1.261379e-43  1.202258e-08
ioratio         -4.097662e-39 -4.506013e-04
comsize          5.087920e-43  4.947794e-08
[1] "Dataset: all_C Model GBM, run: 2 of 10 2015-06-17 20:59:53"
Iter   TrainDeviance   ValidDeviance   StepSize   Improve
     1        0.3809            -nan     0.0100    0.0000
     2        0.3804            -nan     0.0100   -0.0000
     3        0.3800            -nan     0.0100   -0.0000
     4        0.3795            -nan     0.0100   -0.0000
     5        0.3789            -nan     0.0100   -0.0000
     6        0.3784            -nan     0.0100    0.0000
     7        0.3778            -nan     0.0100    0.0000
     8        0.3772            -nan     0.0100    0.0000
     9        0.3769            -nan     0.0100   -0.0000
    10        0.3765            -nan     0.0100    0.0000
    20        0.3720            -nan     0.0100   -0.0000
    40        0.3644            -nan     0.0100    0.0000
    60        0.3573            -nan     0.0100   -0.0000
    80        0.3510            -nan     0.0100   -0.0000
   100        0.3449            -nan     0.0100   -0.0000
   120        0.3389            -nan     0.0100   -0.0000
   140        0.3334            -nan     0.0100   -0.0000
   160        0.3285            -nan     0.0100   -0.0000
   180        0.3234            -nan     0.0100   -0.0000
   200        0.3183            -nan     0.0100    0.0001
   220        0.3137            -nan     0.0100   -0.0000
   240        0.3093            -nan     0.0100   -0.0000
   260        0.3049            -nan     0.0100   -0.0000
   280        0.3006            -nan     0.0100   -0.0000
   300        0.2966            -nan     0.0100   -0.0000
   320        0.2928            -nan     0.0100   -0.0000
   340        0.2886            -nan     0.0100   -0.0000
   360        0.2848            -nan     0.0100   -0.0000
   380        0.2810            -nan     0.0100   -0.0000
   400        0.2772            -nan     0.0100   -0.0000
   411        0.2753            -nan     0.0100   -0.0000

[1] "GBM variable coefficients"
                            var     rel.inf
ratio5                   ratio5 3.782653842
V2                           V2 3.570757107
outer                     outer 2.887999813
comsize                 comsize 2.881944335
V1                           V1 2.714347753
ioratio                 ioratio 2.695655841
inner                     inner 2.600676553
pagerank               pagerank 2.370712144
ratio2                   ratio2 2.185502501
adhesion               adhesion 2.133628618
walktrap_vertex walktrap_vertex 2.048276800
ratio4                   ratio4 2.043462083
spin_vertex         spin_vertex 1.870758199
cohesion               cohesion 1.824670596
knn                         knn 1.686356983
bet                         bet 1.643979229
fourth                   fourth 1.590199848
orbit18                 orbit18 1.395938764
ratio1                   ratio1 1.263953480
graph13                 graph13 1.228545620
trans                     trans 1.027277857
graph10                 graph10 1.024461751
third                     third 0.973609669
orbit35                 orbit35 0.972472405
orbit31                 orbit31 0.960258460
graph12                 graph12 0.931946432
orbit28                 orbit28 0.922224183
graph11                 graph11 0.882665424
graph23                 graph23 0.779556880
bigcom47               bigcom47 0.772766000
orbit56                 orbit56 0.761973340
orbit50                 orbit50 0.740430638
orbit17                 orbit17 0.725562305
graph1                   graph1 0.701585226
ratio3                   ratio3 0.698222212
graph6                   graph6 0.695914258
graph16                 graph16 0.694010484
orbit45                 orbit45 0.687098915
constraint           constraint 0.685361046
graph14                 graph14 0.677148936
graph15                 graph15 0.673905811
orbit51                 orbit51 0.672829462
graph19                 graph19 0.671803186
orbit39                 orbit39 0.665924480
graph9                   graph9 0.665071784
orbit27                 orbit27 0.664878155
orbit30                 orbit30 0.656916272
graph3                   graph3 0.655468953
graph22                 graph22 0.646439952
graph17                 graph17 0.631360628
graph5                   graph5 0.630098377
orbit49                 orbit49 0.623468829
orbit19                 orbit19 0.621430688
fifth                     fifth 0.619987255
graph18                 graph18 0.604934909
orbit20                 orbit20 0.602550364
orbit54                 orbit54 0.591449593
sixth                     sixth 0.589866485
orbit36                 orbit36 0.582307037
bigcom36               bigcom36 0.581290195
upto_sixth           upto_sixth 0.577405949
ratio6                   ratio6 0.572377718
graph21                 graph21 0.561261974
graph20                 graph20 0.557698184
graph4                   graph4 0.524549890
orbit40                 orbit40 0.519088703
orbit24                 orbit24 0.518888513
orbit38                 orbit38 0.500219663
orbit9                   orbit9 0.498613702
hubscore               hubscore 0.495085287
orbit10                 orbit10 0.464955181
upto_fifth           upto_fifth 0.460681878
orbit62                 orbit62 0.431210152
orbit64                 orbit64 0.405756872
membership_s1     membership_s1 0.398313288
bigcom8                 bigcom8 0.397505636
orbit25                 orbit25 0.383169462
orbit32                 orbit32 0.379563585
orbit46                 orbit46 0.379068015
graph26                 graph26 0.377505150
graph25                 graph25 0.371242315
orbit21                 orbit21 0.370979290
upto_third           upto_third 0.366309738
orbit16                 orbit16 0.365772704
orbit29                 orbit29 0.362691383
graph8                   graph8 0.361325948
close                     close 0.351196501
graph24                 graph24 0.348910729
orbit48                 orbit48 0.346055055
bigcom385             bigcom385 0.345981342
graph2                   graph2 0.340902390
orbit52                 orbit52 0.339845751
bigcom321             bigcom321 0.335072487
orbit5                   orbit5 0.331833788
orbit65                 orbit65 0.328301735
orbit22                 orbit22 0.325196481
orbit15                 orbit15 0.319148296
orbit12                 orbit12 0.315136652
orbit60                 orbit60 0.311488443
orbit33                 orbit33 0.310421751
orbit37                 orbit37 0.304545880
orbit70                 orbit70 0.300901186
orbit47                 orbit47 0.294709640
graph0                   graph0 0.290584517
graph7                   graph7 0.287967968
orbit63                 orbit63 0.284388822
bigcom2                 bigcom2 0.281661371
membership_s32   membership_s32 0.270696579
upto_second         upto_second 0.269115294
orbit26                 orbit26 0.266409258
orbit66                 orbit66 0.250167395
orbit42                 orbit42 0.247300980
orbit53                 orbit53 0.247101184
upto_fourth         upto_fourth 0.245272684
orbit1                   orbit1 0.234751573
orbit13                 orbit13 0.232472795
orbit6                   orbit6 0.220837637
bigcom153             bigcom153 0.215932182
graph29                 graph29 0.199483974
membership_s5     membership_s5 0.192723177
orbit69                 orbit69 0.191125013
bigcom21               bigcom21 0.183262718
orbit71                 orbit71 0.182912383
second                   second 0.182499390
selfinter             selfinter 0.176000334
orbit41                 orbit41 0.174841254
bigcom30               bigcom30 0.172431358
bigcom250             bigcom250 0.169115903
orbit55                 orbit55 0.163903904
graph27                 graph27 0.154396857
coreness               coreness 0.150448929
orbit57                 orbit57 0.150179890
orbit61                 orbit61 0.147719748
orbit67                 orbit67 0.145755769
orbit4                   orbit4 0.145309527
orbit2                   orbit2 0.144999072
orbit58                 orbit58 0.141803561
orbit43                 orbit43 0.139013521
orbit59                 orbit59 0.136059777
orbit44                 orbit44 0.134962555
membership_s4     membership_s4 0.125845877
evcent                   evcent 0.120470438
membership_s27   membership_s27 0.117659200
membership_s31   membership_s31 0.115785829
bigcom92               bigcom92 0.114953373
bigcom71               bigcom71 0.107855611
membership_s7     membership_s7 0.101229976
orbit11                 orbit11 0.099056908
orbit7                   orbit7 0.096185559
graph28                 graph28 0.086724750
bigcom39               bigcom39 0.085051651
bigcom28               bigcom28 0.075381856
ecc                         ecc 0.075254403
AP                           AP 0.072278281
bigcom233             bigcom233 0.068183183
bigcom4                 bigcom4 0.066844481
bigcom40               bigcom40 0.059775804
membership_s21   membership_s21 0.057999926
membership_s36   membership_s36 0.051150070
membership_s24   membership_s24 0.050077449
bigcom13               bigcom13 0.047772470
orbit23                 orbit23 0.047663502
membership_s30   membership_s30 0.043866833
bigcom1                 bigcom1 0.042261056
membership_s6     membership_s6 0.032753161
membership_s22   membership_s22 0.028021828
bigcom22               bigcom22 0.024034948
bigcom3                 bigcom3 0.020145595
orbit68                 orbit68 0.004669898
orbit0                   orbit0 0.000000000
orbit3                   orbit3 0.000000000
orbit8                   orbit8 0.000000000
orbit14                 orbit14 0.000000000
orbit34                 orbit34 0.000000000
orbit72                 orbit72 0.000000000
eccrad                   eccrad 0.000000000
first                     first 0.000000000
bigcom6                 bigcom6 0.000000000
bigcom9                 bigcom9 0.000000000
bigcom11               bigcom11 0.000000000
bigcom15               bigcom15 0.000000000
bigcom16               bigcom16 0.000000000
bigcom24               bigcom24 0.000000000
bigcom26               bigcom26 0.000000000
bigcom31               bigcom31 0.000000000
bigcom32               bigcom32 0.000000000
bigcom33               bigcom33 0.000000000
bigcom34               bigcom34 0.000000000
bigcom37               bigcom37 0.000000000
bigcom38               bigcom38 0.000000000
bigcom43               bigcom43 0.000000000
bigcom44               bigcom44 0.000000000
bigcom46               bigcom46 0.000000000
bigcom49               bigcom49 0.000000000
bigcom50               bigcom50 0.000000000
bigcom51               bigcom51 0.000000000
bigcom52               bigcom52 0.000000000
bigcom54               bigcom54 0.000000000
bigcom56               bigcom56 0.000000000
bigcom62               bigcom62 0.000000000
bigcom66               bigcom66 0.000000000
bigcom68               bigcom68 0.000000000
bigcom69               bigcom69 0.000000000
bigcom72               bigcom72 0.000000000
bigcom73               bigcom73 0.000000000
bigcom74               bigcom74 0.000000000
bigcom75               bigcom75 0.000000000
bigcom76               bigcom76 0.000000000
bigcom77               bigcom77 0.000000000
bigcom79               bigcom79 0.000000000
bigcom80               bigcom80 0.000000000
bigcom82               bigcom82 0.000000000
bigcom83               bigcom83 0.000000000
bigcom84               bigcom84 0.000000000
bigcom85               bigcom85 0.000000000
bigcom87               bigcom87 0.000000000
bigcom89               bigcom89 0.000000000
bigcom91               bigcom91 0.000000000
bigcom93               bigcom93 0.000000000
bigcom96               bigcom96 0.000000000
bigcom97               bigcom97 0.000000000
bigcom98               bigcom98 0.000000000
bigcom99               bigcom99 0.000000000
bigcom101             bigcom101 0.000000000
bigcom104             bigcom104 0.000000000
bigcom106             bigcom106 0.000000000
bigcom109             bigcom109 0.000000000
bigcom113             bigcom113 0.000000000
bigcom116             bigcom116 0.000000000
bigcom120             bigcom120 0.000000000
bigcom123             bigcom123 0.000000000
bigcom126             bigcom126 0.000000000
bigcom127             bigcom127 0.000000000
bigcom137             bigcom137 0.000000000
bigcom139             bigcom139 0.000000000
bigcom140             bigcom140 0.000000000
bigcom143             bigcom143 0.000000000
bigcom145             bigcom145 0.000000000
bigcom146             bigcom146 0.000000000
bigcom147             bigcom147 0.000000000
bigcom149             bigcom149 0.000000000
bigcom154             bigcom154 0.000000000
bigcom156             bigcom156 0.000000000
bigcom157             bigcom157 0.000000000
bigcom158             bigcom158 0.000000000
bigcom160             bigcom160 0.000000000
bigcom161             bigcom161 0.000000000
bigcom162             bigcom162 0.000000000
bigcom164             bigcom164 0.000000000
bigcom166             bigcom166 0.000000000
bigcom167             bigcom167 0.000000000
bigcom171             bigcom171 0.000000000
bigcom173             bigcom173 0.000000000
bigcom175             bigcom175 0.000000000
bigcom176             bigcom176 0.000000000
bigcom177             bigcom177 0.000000000
bigcom178             bigcom178 0.000000000
bigcom180             bigcom180 0.000000000
bigcom181             bigcom181 0.000000000
bigcom184             bigcom184 0.000000000
bigcom186             bigcom186 0.000000000
bigcom187             bigcom187 0.000000000
bigcom189             bigcom189 0.000000000
bigcom194             bigcom194 0.000000000
bigcom195             bigcom195 0.000000000
bigcom196             bigcom196 0.000000000
bigcom204             bigcom204 0.000000000
bigcom205             bigcom205 0.000000000
bigcom212             bigcom212 0.000000000
bigcom214             bigcom214 0.000000000
bigcom222             bigcom222 0.000000000
bigcom223             bigcom223 0.000000000
bigcom226             bigcom226 0.000000000
bigcom227             bigcom227 0.000000000
bigcom229             bigcom229 0.000000000
bigcom236             bigcom236 0.000000000
bigcom237             bigcom237 0.000000000
bigcom246             bigcom246 0.000000000
bigcom248             bigcom248 0.000000000
bigcom249             bigcom249 0.000000000
bigcom254             bigcom254 0.000000000
bigcom266             bigcom266 0.000000000
bigcom269             bigcom269 0.000000000
bigcom272             bigcom272 0.000000000
bigcom274             bigcom274 0.000000000
bigcom281             bigcom281 0.000000000
bigcom291             bigcom291 0.000000000
bigcom292             bigcom292 0.000000000
bigcom295             bigcom295 0.000000000
bigcom299             bigcom299 0.000000000
bigcom301             bigcom301 0.000000000
bigcom306             bigcom306 0.000000000
bigcom309             bigcom309 0.000000000
bigcom314             bigcom314 0.000000000
bigcom341             bigcom341 0.000000000
bigcom350             bigcom350 0.000000000
bigcom353             bigcom353 0.000000000
bigcom359             bigcom359 0.000000000
bigcom363             bigcom363 0.000000000
bigcom365             bigcom365 0.000000000
bigcom386             bigcom386 0.000000000
bigcom408             bigcom408 0.000000000
bigcom412             bigcom412 0.000000000
bigcom480             bigcom480 0.000000000
membership_s3     membership_s3 0.000000000
membership_s8     membership_s8 0.000000000
membership_s9     membership_s9 0.000000000
membership_s11   membership_s11 0.000000000
membership_s12   membership_s12 0.000000000
membership_s14   membership_s14 0.000000000
membership_s15   membership_s15 0.000000000
membership_s16   membership_s16 0.000000000
membership_s17   membership_s17 0.000000000
membership_s18   membership_s18 0.000000000
membership_s20   membership_s20 0.000000000
membership_s25   membership_s25 0.000000000
membership_s26   membership_s26 0.000000000
membership_s28   membership_s28 0.000000000
membership_s33   membership_s33 0.000000000
membership_s37   membership_s37 0.000000000
pdi                         pdi 0.000000000
[1] "Dataset: all_C Model RF, run: 2 of 10 2015-06-17 21:06:44"
     |      Out-of-bag   |
Tree |      MSE  %Var(y) |
   1 |  0.08923   197.72 |
   2 |  0.08724   193.29 |
   3 |  0.08267   183.17 |
   4 |  0.07852   173.98 |
   5 |  0.07329   162.39 |
   6 |  0.07084   156.95 |
   7 |  0.06969   154.41 |
   8 |  0.06799   150.65 |
   9 |  0.06649   147.32 |
  10 |  0.06423   142.31 |
  11 |  0.06284   139.23 |
  12 |  0.06177   136.86 |
  13 |  0.06063   134.33 |
  14 |  0.05973   132.35 |
  15 |  0.05859   129.81 |
  16 |  0.05758   127.59 |
  17 |  0.05684   125.94 |
  18 |  0.05634   124.83 |
  19 |  0.05561   123.21 |
  20 |  0.05524   122.40 |
  21 |  0.05469   121.17 |
  22 |  0.05412   119.92 |
  23 |  0.05372   119.04 |
  24 |  0.05345   118.43 |
  25 |  0.05321   117.89 |
  26 |  0.05291   117.22 |
  27 |   0.0528   116.99 |
  28 |  0.05262   116.59 |
  29 |  0.05262   116.59 |
  30 |  0.05239   116.08 |
  31 |  0.05232   115.92 |
  32 |  0.05217   115.59 |
  33 |  0.05194   115.08 |
  34 |  0.05169   114.52 |
  35 |  0.05161   114.34 |
  36 |  0.05148   114.06 |
  37 |  0.05138   113.85 |
  38 |  0.05134   113.75 |
  39 |  0.05129   113.64 |
  40 |  0.05119   113.42 |
  41 |  0.05108   113.19 |
  42 |  0.05104   113.10 |
  43 |  0.05099   112.99 |
  44 |  0.05092   112.83 |
  45 |  0.05083   112.63 |
  46 |  0.05076   112.46 |
  47 |  0.05068   112.29 |
  48 |  0.05067   112.26 |
  49 |  0.05058   112.07 |
  50 |   0.0506   112.11 |
  51 |  0.05048   111.85 |
  52 |  0.05042   111.71 |
  53 |  0.05036   111.58 |
  54 |  0.05029   111.44 |
  55 |  0.05022   111.27 |
  56 |  0.05022   111.27 |
  57 |  0.05018   111.19 |
  58 |  0.05014   111.09 |
  59 |  0.05011   111.03 |
  60 |  0.05009   110.99 |
  61 |  0.05003   110.85 |
  62 |  0.04999   110.76 |
  63 |  0.04998   110.74 |
  64 |  0.04995   110.68 |
  65 |  0.04995   110.67 |
  66 |  0.04994   110.64 |
  67 |  0.04993   110.63 |
  68 |   0.0499   110.56 |
  69 |  0.04986   110.47 |
  70 |   0.0498   110.35 |
  71 |  0.04979   110.32 |
  72 |  0.04978   110.30 |
  73 |   0.0498   110.34 |
  74 |  0.04975   110.24 |
  75 |  0.04976   110.26 |
  76 |  0.04974   110.20 |
  77 |  0.04969   110.09 |
  78 |  0.04968   110.07 |
  79 |  0.04965   110.01 |
  80 |  0.04962   109.93 |
  81 |  0.04959   109.88 |
  82 |  0.04956   109.82 |
  83 |  0.04956   109.81 |
  84 |  0.04957   109.82 |
  85 |  0.04956   109.80 |
  86 |  0.04953   109.74 |
  87 |  0.04948   109.64 |
  88 |  0.04947   109.62 |
  89 |  0.04948   109.64 |
  90 |  0.04945   109.56 |
  91 |  0.04942   109.51 |
  92 |  0.04944   109.54 |
  93 |  0.04945   109.58 |
  94 |  0.04945   109.56 |
  95 |  0.04943   109.51 |
  96 |  0.04941   109.47 |
  97 |  0.04938   109.41 |
  98 |  0.04935   109.34 |
  99 |  0.04934   109.33 |
 100 |  0.04935   109.35 |
[1] "Random Forest variable coefficients"
                      %IncMSE IncNodePurity
graph5           7.715250e-03  2.244497e+00
graph6           1.200044e-02  3.184576e+00
graph7           2.555870e-03  1.492488e+00
graph8           6.803376e-04  4.850424e-01
graph9           1.163509e-02  3.049088e+00
graph10          1.635187e-02  4.852462e+00
graph11          1.723898e-02  4.466707e+00
graph12          1.230867e-02  3.424385e+00
graph13          1.990394e-02  4.153939e+00
graph14          1.568498e-02  3.280041e+00
graph15          1.256658e-02  2.439748e+00
graph16          1.152726e-02  3.857436e+00
graph17          1.013098e-02  3.189345e+00
graph18          8.250915e-03  1.925337e+00
graph19          1.259809e-02  3.466443e+00
graph20          1.283069e-02  3.282866e+00
graph21          8.044570e-03  2.483912e+00
graph22          1.012338e-02  2.446714e+00
graph23          1.836151e-02  4.004940e+00
graph24          6.776663e-03  1.312288e+00
graph25          8.772348e-03  2.343117e+00
graph26          5.809487e-03  1.611851e+00
graph27          3.578858e-03  9.965821e-01
graph28          1.488045e-03  7.379605e-01
graph29          8.754823e-04  6.442032e-01
orbit0           6.605404e-04  1.020328e+00
orbit1           9.839179e-03  2.728444e+00
orbit2           4.077520e-03  1.319220e+00
orbit3           1.821132e-03  7.775127e-01
orbit4           7.227902e-03  2.591832e+00
orbit5           8.960421e-03  2.351573e+00
orbit6           1.321058e-02  3.283983e+00
orbit7           4.053506e-03  1.206915e+00
orbit8           6.946855e-03  1.967049e+00
orbit9           1.142717e-02  2.859725e+00
orbit10          6.299523e-03  1.567902e+00
orbit11          3.774949e-03  9.505425e-01
orbit12          2.467069e-03  1.419117e+00
orbit13          1.907136e-03  9.138371e-01
orbit14          1.068360e-03  5.123930e-01
orbit15          1.344520e-02  3.000690e+00
orbit16          9.653645e-03  2.702347e+00
orbit17          1.394554e-02  2.875171e+00
orbit18          1.639064e-02  6.372095e+00
orbit19          1.411882e-02  3.544402e+00
orbit20          1.051551e-02  2.897489e+00
orbit21          7.081056e-03  2.049257e+00
orbit22          1.428063e-02  4.349482e+00
orbit23          3.581370e-03  1.588845e+00
orbit24          1.607155e-02  3.871203e+00
orbit25          6.416512e-03  2.185158e+00
orbit26          5.681391e-03  1.807437e+00
orbit27          3.363897e-02  4.600409e+00
orbit28          1.513004e-02  2.576030e+00
orbit29          7.481870e-03  1.772449e+00
orbit30          6.462961e-03  2.305150e+00
orbit31          8.912850e-03  3.319060e+00
orbit32          7.696362e-03  2.267385e+00
orbit33          4.874041e-03  1.073520e+00
orbit34          1.297470e-02  2.331355e+00
orbit35          1.289610e-02  3.760013e+00
orbit36          7.540935e-03  3.093287e+00
orbit37          1.384589e-02  2.652387e+00
orbit38          9.081996e-03  2.006134e+00
orbit39          1.208656e-02  4.025233e+00
orbit40          4.441942e-03  2.055080e+00
orbit41          9.277797e-03  1.620842e+00
orbit42          2.509142e-03  9.980859e-01
orbit43          1.098876e-02  1.809145e+00
orbit44          3.373493e-03  1.075372e+00
orbit45          1.570177e-02  4.481963e+00
orbit46          3.009458e-03  1.762735e+00
orbit47          1.074783e-02  2.147772e+00
orbit48          8.608479e-03  1.481866e+00
orbit49          1.545453e-02  3.731240e+00
orbit50          7.421585e-03  2.016233e+00
orbit51          1.374013e-02  2.357647e+00
orbit52          5.857422e-03  1.948738e+00
orbit53          8.349325e-03  1.567567e+00
orbit54          6.146730e-03  2.356379e+00
orbit55          1.772945e-03  8.692440e-01
orbit56          1.975975e-02  4.383163e+00
orbit57          2.387937e-03  8.915144e-01
orbit58          2.282438e-03  6.278598e-01
orbit59          5.934256e-03  1.565474e+00
orbit60          5.936291e-03  1.164644e+00
orbit61          3.268094e-03  7.712969e-01
orbit62          1.051082e-02  3.179859e+00
orbit63          3.246944e-03  1.488526e+00
orbit64          7.676719e-03  1.349826e+00
orbit65          6.037398e-03  2.017181e+00
orbit66          3.329293e-03  9.173881e-01
orbit67          1.180161e-03  6.615145e-01
orbit68          2.293218e-03  1.245092e+00
orbit69          2.069135e-03  4.380240e-01
orbit70          2.015269e-03  1.013029e+00
orbit71          2.282781e-03  3.882391e-01
orbit72          4.921397e-04  4.601592e-01
AP               2.329242e-04  3.365503e-01
bet              1.223104e-02  5.255412e+00
ecc              4.390320e-04  5.063459e-01
eccrad           3.076128e-04  3.818537e-01
close            8.284397e-03  2.654117e+00
constraint       7.711910e-03  3.365695e+00
coreness         6.893859e-03  1.951072e+00
knn              1.025961e-02  5.519853e+00
hubscore         1.071909e-02  2.721284e+00
pagerank         9.479346e-03  9.254004e+00
trans            4.227450e-03  3.105711e+00
evcent           6.688880e-03  2.538792e+00
first            7.384082e-04  6.607937e-01
upto_second      7.505310e-03  2.577235e+00
upto_third       1.271704e-02  3.610660e+00
upto_fourth      1.381335e-02  3.069509e+00
upto_fifth       7.823246e-03  2.958489e+00
upto_sixth       5.020870e-03  2.344331e+00
second           9.061750e-03  2.458359e+00
third            1.629891e-02  4.415558e+00
fourth           1.006938e-02  5.612912e+00
fifth            8.689851e-03  3.933569e+00
sixth            9.568724e-03  2.956743e+00
ratio1           8.835111e-03  5.945754e+00
ratio2           1.026092e-02  7.356842e+00
ratio3           1.211994e-02  4.337300e+00
ratio4           1.564574e-02  7.044458e+00
ratio5           6.802730e-03  1.040923e+01
ratio6           1.419649e-02  4.210376e+00
selfinter        2.680978e-04  8.568179e-01
walktrap_vertex  4.166918e-03  5.153693e+00
bigcom1          8.532300e-04  8.110498e-01
bigcom2         -3.312492e-05  7.261365e-01
bigcom3         -1.500146e-05  7.137577e-01
bigcom4          6.094445e-04  6.875321e-01
bigcom6          0.000000e+00  0.000000e+00
bigcom8          8.792336e-04  8.941502e-01
bigcom9          9.130489e-06  2.892248e-01
bigcom11         0.000000e+00  3.469447e-20
bigcom13        -4.383680e-06  5.203660e-01
bigcom15         1.768967e-05  2.451494e-01
bigcom16        -1.725021e-05  3.791995e-01
bigcom21         1.690527e-05  6.835938e-01
bigcom22         1.050243e-04  7.972623e-01
bigcom24         0.000000e+00  0.000000e+00
bigcom26        -2.276333e-06  4.974356e-02
bigcom28         5.611403e-05  5.249974e-01
bigcom30         1.427624e-04  9.937325e-01
bigcom31         0.000000e+00  0.000000e+00
bigcom32         0.000000e+00  0.000000e+00
bigcom33        -1.301975e-05  4.439368e-01
bigcom34        -2.052824e-05  4.422123e-01
bigcom36        -8.436388e-06  9.450051e-01
bigcom37         0.000000e+00  0.000000e+00
bigcom38         0.000000e+00  2.220446e-18
bigcom39         2.162446e-06  5.710900e-01
bigcom40         2.523237e-04  4.697940e-01
bigcom43         0.000000e+00  0.000000e+00
bigcom44         1.064343e-04  9.316870e-02
bigcom46        -5.119376e-06  1.622040e-01
bigcom47        -1.603613e-05  1.071630e+00
bigcom49         0.000000e+00  0.000000e+00
bigcom50         0.000000e+00  1.734723e-20
bigcom51        -3.288183e-05  5.376608e-01
bigcom52         0.000000e+00  0.000000e+00
bigcom54         0.000000e+00  0.000000e+00
bigcom56         0.000000e+00  2.255141e-18
bigcom62         0.000000e+00  1.110223e-18
bigcom66         0.000000e+00  0.000000e+00
bigcom68         0.000000e+00  0.000000e+00
bigcom69         0.000000e+00  1.110223e-18
bigcom71         7.214317e-05  4.682682e-01
bigcom72         2.376831e-05  4.673765e-01
bigcom73        -7.877815e-06  9.425271e-03
bigcom74         0.000000e+00  0.000000e+00
bigcom75        -6.577670e-06  5.583598e-01
bigcom76         0.000000e+00  2.237793e-18
bigcom77         0.000000e+00  0.000000e+00
bigcom79        -2.179610e-05  5.322208e-01
bigcom80         0.000000e+00  1.110223e-18
bigcom82        -2.283671e-05  4.250331e-01
bigcom83         0.000000e+00  0.000000e+00
bigcom84         0.000000e+00  0.000000e+00
bigcom85         0.000000e+00  0.000000e+00
bigcom87        -2.501240e-05  2.793985e-01
bigcom89         0.000000e+00  2.220446e-18
bigcom91         0.000000e+00  0.000000e+00
bigcom92         1.382705e-04  8.349438e-01
bigcom93         0.000000e+00  0.000000e+00
bigcom96         0.000000e+00  2.220446e-18
bigcom97        -3.196662e-05  3.651031e-01
bigcom98         0.000000e+00  0.000000e+00
bigcom99         0.000000e+00  0.000000e+00
bigcom101       -6.739579e-06  5.671471e-02
bigcom104        0.000000e+00  0.000000e+00
bigcom106       -1.844681e-05  1.890225e-01
bigcom109       -4.658797e-06  5.651982e-01
bigcom113        0.000000e+00  0.000000e+00
bigcom116        9.650057e-05  5.010316e-01
bigcom120        0.000000e+00  0.000000e+00
bigcom123        0.000000e+00  0.000000e+00
bigcom126        0.000000e+00  0.000000e+00
bigcom127       -1.012802e-05  3.228416e-01
bigcom137        0.000000e+00  0.000000e+00
bigcom139        0.000000e+00  0.000000e+00
bigcom140        0.000000e+00  1.110223e-18
bigcom143       -5.739649e-06  1.800017e-01
bigcom145        0.000000e+00  3.469447e-20
bigcom146        0.000000e+00  0.000000e+00
bigcom147        3.313073e-06  4.162420e-01
bigcom149       -1.823393e-05  5.821604e-01
bigcom153        9.272172e-06  6.537878e-01
bigcom154        0.000000e+00  2.220446e-18
bigcom156        0.000000e+00  0.000000e+00
bigcom157        0.000000e+00  1.040834e-19
bigcom158        0.000000e+00  0.000000e+00
bigcom160       -1.584285e-05  4.349106e-01
bigcom161        0.000000e+00  0.000000e+00
bigcom162       -1.448209e-05  5.663006e-01
bigcom164       -4.447850e-06  6.960117e-01
bigcom166        0.000000e+00  1.904762e-03
bigcom167        0.000000e+00  1.110223e-18
bigcom171        0.000000e+00  0.000000e+00
bigcom173        0.000000e+00  1.110223e-18
bigcom175        0.000000e+00  0.000000e+00
bigcom176        0.000000e+00  0.000000e+00
bigcom177        3.551136e-08  2.777778e-04
bigcom178       -2.988149e-05  5.413162e-01
bigcom180        0.000000e+00  2.220446e-18
bigcom181        0.000000e+00  0.000000e+00
bigcom184       -2.055365e-05  4.846978e-01
bigcom186        0.000000e+00  0.000000e+00
bigcom187        0.000000e+00  0.000000e+00
bigcom189        0.000000e+00  3.469447e-20
bigcom194        0.000000e+00  0.000000e+00
bigcom195        0.000000e+00  1.110223e-18
bigcom196        0.000000e+00  1.110223e-18
bigcom204        0.000000e+00  1.110223e-18
bigcom205        0.000000e+00  2.220446e-18
bigcom212        0.000000e+00  0.000000e+00
bigcom214        0.000000e+00  0.000000e+00
bigcom222        0.000000e+00  0.000000e+00
bigcom223       -1.323754e-05  5.438174e-01
bigcom226        0.000000e+00  0.000000e+00
bigcom227        0.000000e+00  4.510281e-18
bigcom229        0.000000e+00  0.000000e+00
bigcom233        4.635391e-05  9.593372e-01
bigcom236        0.000000e+00  0.000000e+00
bigcom237        0.000000e+00  0.000000e+00
bigcom246       -4.868931e-06  2.103292e-01
bigcom248        0.000000e+00  2.220446e-18
bigcom249        0.000000e+00  0.000000e+00
bigcom250       -4.524609e-05  4.766581e-01
bigcom254        0.000000e+00  0.000000e+00
bigcom266        0.000000e+00  0.000000e+00
bigcom269        0.000000e+00  0.000000e+00
bigcom272        0.000000e+00  0.000000e+00
bigcom274       -9.861104e-09  4.216815e-02
bigcom281       -4.943075e-06  2.878360e-01
bigcom291       -6.271838e-06  3.388888e-01
bigcom292        0.000000e+00  0.000000e+00
bigcom295       -1.967382e-05  3.961775e-01
bigcom299        0.000000e+00  0.000000e+00
bigcom301        5.575822e-07  3.333301e-01
bigcom306        0.000000e+00  0.000000e+00
bigcom309        0.000000e+00  0.000000e+00
bigcom314        0.000000e+00  6.938894e-20
bigcom321        7.894240e-05  9.286975e-01
bigcom341        0.000000e+00  1.428571e-02
bigcom350        0.000000e+00  0.000000e+00
bigcom353        0.000000e+00  0.000000e+00
bigcom359        0.000000e+00  0.000000e+00
bigcom363        0.000000e+00  0.000000e+00
bigcom365        0.000000e+00  0.000000e+00
bigcom385        2.726272e-05  9.880921e-01
bigcom386        0.000000e+00  3.469447e-20
bigcom408        0.000000e+00  0.000000e+00
bigcom412        0.000000e+00  0.000000e+00
bigcom480        0.000000e+00  0.000000e+00
spin_vertex      3.030165e-03  5.458650e+00
membership_s1    2.672861e-04  9.384905e-01
membership_s3    0.000000e+00  3.469447e-20
membership_s4    1.407314e-04  5.930193e-01
membership_s5    7.987791e-05  4.829434e-01
membership_s6    1.594685e-04  3.259775e-01
membership_s7    2.320054e-04  9.953606e-01
membership_s8   -2.494468e-05  4.882126e-01
membership_s9    0.000000e+00  1.110223e-18
membership_s11   0.000000e+00  3.330669e-18
membership_s12   0.000000e+00  1.110223e-18
membership_s14   0.000000e+00  0.000000e+00
membership_s15  -1.249272e-05  1.280472e-01
membership_s16  -4.773105e-06  1.230410e-01
membership_s17   0.000000e+00  0.000000e+00
membership_s18  -1.672227e-07  1.522669e-01
membership_s20  -9.650975e-06  3.012034e-01
membership_s21  -9.610087e-06  5.425002e-01
membership_s22   5.010670e-06  1.746591e-01
membership_s24  -2.593351e-05  2.976406e-01
membership_s25   0.000000e+00  8.826040e-03
membership_s26   0.000000e+00  1.734723e-20
membership_s27   1.180280e-04  1.052426e+00
membership_s28   0.000000e+00  1.179612e-18
membership_s30   2.267270e-04  8.687064e-01
membership_s31   6.101513e-05  4.910360e-01
membership_s32   2.315606e-04  1.140104e+00
membership_s33   0.000000e+00  0.000000e+00
membership_s36   3.066178e-04  8.021944e-01
membership_s37  -3.295373e-05  2.284256e-01
V1               1.344500e-02  8.631119e+00
V2               8.452562e-03  1.074227e+01
pdi              2.313781e-04  8.604523e-01
adhesion         1.925685e-02  8.000891e+00
cohesion         1.701079e-02  8.169912e+00
inner            1.623498e-02  9.044122e+00
outer            8.286336e-03  1.021951e+01
ioratio          1.358557e-02  7.809059e+00
comsize          7.495015e-03  9.976410e+00
[1] "Dataset: all_C Model GLM, run: 2 of 10 2015-06-17 21:14:10"
[1] "glmnet variable coefficients"
                         [,1]          [,2]
(Intercept)     -3.001078e+00 -3.007131e+00
graph0          -2.968238e-41 -2.233970e-06
graph1          -3.395872e-44 -2.530215e-09
graph2          -1.266056e-41 -9.953797e-07
graph3          -1.761079e-45 -1.385019e-10
graph4          -3.460146e-47 -2.405085e-12
graph5          -3.613543e-43 -2.740335e-08
graph6          -1.108409e-44 -8.346926e-10
graph7          -3.211349e-43 -2.061968e-08
graph8          -9.578860e-42 -7.873713e-07
graph9          -3.738755e-47 -2.970696e-12
graph10         -1.251010e-48 -9.348460e-14
graph11         -5.650404e-50 -3.626365e-15
graph12         -7.839207e-47 -5.938629e-12
graph13         -5.157535e-46 -4.108211e-11
graph14         -7.704447e-48 -5.180647e-13
graph15         -1.639380e-44 -1.286424e-09
graph16         -3.242642e-46 -2.559277e-11
graph17         -4.032921e-46 -2.669705e-11
graph18         -1.243852e-44 -9.755189e-10
graph19         -2.241876e-45 -1.730134e-10
graph20         -2.276441e-44 -1.700425e-09
graph21         -1.221330e-44 -9.619554e-10
graph22          4.813396e-45  1.509463e-09
graph23         -1.598215e-44 -1.282429e-09
graph24         -2.319916e-44 -1.820083e-09
graph25         -1.010591e-43 -7.691363e-09
graph26         -9.408577e-44 -7.282874e-09
graph27         -5.629830e-43 -4.471595e-08
graph28         -8.479873e-43 -6.947324e-08
graph29         -1.134271e-41 -9.936091e-07
orbit0          -2.968238e-41 -2.231215e-06
orbit1          -9.310100e-44  3.850173e-09
orbit2          -3.494563e-44 -2.674896e-09
orbit3          -1.266056e-41 -9.943548e-07
orbit4          -1.454133e-44 -1.157815e-09
orbit5          -1.764464e-45 -1.383652e-10
orbit6           1.525457e-45  1.608133e-10
orbit7          -4.026747e-47 -2.991344e-12
orbit8          -3.613543e-43 -2.736967e-08
orbit9          -3.680593e-43 -3.233976e-08
orbit10         -2.865370e-44 -1.620356e-09
orbit11         -1.254108e-44 -9.856097e-10
orbit12         -1.231168e-42 -8.540485e-08
orbit13         -3.844529e-43 -2.371393e-08
orbit14         -9.578860e-42 -7.866593e-07
orbit15         -2.500562e-46 -1.790421e-11
orbit16         -4.372909e-47 -3.479643e-12
orbit17         -2.225343e-46 -1.798559e-11
orbit18         -9.772270e-47 -8.478316e-12
orbit19          2.142986e-47  2.567875e-12
orbit20         -1.750429e-47 -1.201401e-12
orbit21         -1.241176e-48 -9.443745e-14
orbit22          2.846451e-48  2.929446e-13
orbit23         -7.425236e-50 -5.430397e-15
orbit24         -2.216473e-45 -2.009824e-10
orbit25         -4.682902e-46 -2.256339e-11
orbit26         -7.670867e-47 -5.793156e-12
orbit27         -8.182543e-45 -6.490865e-10
orbit28         -1.638596e-45 -1.312161e-10
orbit29         -1.411972e-45 -1.026363e-10
orbit30         -1.119050e-45 -9.218771e-11
orbit31          2.174592e-46  2.362215e-11
orbit32          4.966963e-47  7.881617e-12
orbit33         -9.194300e-48 -6.960272e-13
orbit34         -1.639380e-44 -1.284635e-09
orbit35         -4.684968e-45 -3.111891e-10
orbit36         -2.860135e-45 -2.340777e-10
orbit37         -1.593183e-45 -1.183290e-10
orbit38         -3.251310e-46 -2.584145e-11
orbit39         -3.306683e-44 -3.145616e-09
orbit40         -1.859294e-45 -9.518316e-11
orbit41          4.651999e-46  1.194253e-10
orbit42         -6.307135e-46 -4.921951e-11
orbit43         -2.171023e-44 -1.486494e-09
orbit44         -1.728302e-44 -1.427329e-09
orbit45         -8.004858e-44 -7.269668e-09
orbit46         -1.865170e-44 -1.407753e-09
orbit47         -4.671973e-45 -3.734116e-10
orbit48         -3.620812e-45 -2.631017e-10
orbit49          4.840728e-44  7.115343e-09
orbit50         -3.890876e-44 -3.345086e-09
orbit51         -4.589077e-44 -3.645583e-09
orbit52         -5.668230e-44 -3.420707e-09
orbit53         -1.885735e-44 -1.510173e-09
orbit54          4.902752e-44  8.376532e-09
orbit55          2.091886e-45  1.293856e-09
orbit56         -7.724310e-43 -7.418415e-08
orbit57         -2.133087e-44 -1.593594e-09
orbit58         -3.074903e-44 -2.542153e-09
orbit59         -1.002005e-43 -7.472749e-09
orbit60         -4.908974e-44 -3.751861e-09
orbit61         -5.307855e-44 -4.318103e-09
orbit62         -8.428445e-43 -6.232328e-08
orbit63         -2.273458e-43 -1.825909e-08
orbit64         -1.823006e-43 -1.262479e-08
orbit65         -8.044499e-43 -5.458255e-08
orbit66         -3.260845e-43 -2.672291e-08
orbit67         -1.292108e-43 -9.665536e-09
orbit68         -8.417718e-43 -6.781786e-08
orbit69         -1.316530e-42 -9.981505e-08
orbit70         -3.980920e-42 -3.445888e-07
orbit71         -9.562505e-43 -7.577634e-08
orbit72         -1.134271e-41 -9.925492e-07
AP               1.762974e-40  4.441595e-05
bet             -4.973003e-45 -4.105691e-10
ecc             -1.656479e-39 -1.725632e-04
eccrad          -9.938872e-39 -1.035337e-03
close            7.855618e-40  3.350818e-04
constraint      -2.282661e-39 -2.551519e-04
coreness         6.098295e-41  8.571191e-06
knn              2.664673e-42  2.584022e-07
hubscore        -3.507070e-38 -2.721233e-03
pagerank        -1.444323e-37 -1.493827e-02
trans           -1.891974e-39 -1.968815e-04
evcent          -3.450430e-38 -2.659409e-03
first           -2.968238e-41 -2.225903e-06
upto_second      2.205608e-43  3.624742e-08
upto_third      -1.609229e-45  1.940939e-09
upto_fourth     -1.515388e-43 -1.572737e-08
upto_fifth       3.373458e-42  3.463760e-07
upto_sixth       6.763539e-42  6.934215e-07
second           2.600224e-43  3.989699e-08
third           -3.437595e-44 -2.063891e-09
fourth          -1.053583e-43 -1.544636e-08
fifth            8.128587e-43  8.372462e-08
sixth           -3.842780e-42 -3.948038e-07
ratio1           2.516309e-42  2.415419e-07
ratio2           4.537114e-41  4.680565e-06
ratio3          -3.866068e-41 -3.995409e-06
ratio4          -9.010959e-41 -9.210764e-06
ratio5          -5.635802e-41 -5.730636e-06
ratio6          -4.116672e-42 -4.226533e-07
selfinter        6.417269e-40  8.402243e-05
walktrap_vertex -2.996633e-39 -3.077983e-04
bigcom1          3.680073e-39  3.811385e-04
bigcom2          1.076609e-37  1.117493e-02
bigcom3          1.457276e-39  1.411570e-04
bigcom4          3.926722e-40  4.566528e-05
bigcom6         -4.788365e-38 -4.982077e-03
bigcom8          4.174011e-38  4.342805e-03
bigcom9         -9.781891e-39 -1.025083e-03
bigcom11        -4.794357e-38 -4.994847e-03
bigcom13         1.735687e-38  1.794850e-03
bigcom15        -1.985690e-38 -2.055111e-03
bigcom16         2.432268e-38  2.523454e-03
bigcom21         4.079987e-38  4.231958e-03
bigcom22         2.486528e-40  2.497809e-05
bigcom24        -4.788365e-38 -4.980955e-03
bigcom26        -3.774720e-38 -3.921720e-03
bigcom28        -1.265332e-38 -1.289375e-03
bigcom30         3.587266e-38  3.718514e-03
bigcom31        -4.787169e-38 -4.981459e-03
bigcom32        -4.793157e-38 -4.991077e-03
bigcom33         1.542287e-37  1.601395e-02
bigcom34         1.205547e-37  1.251887e-02
bigcom36         1.687912e-37  1.752457e-02
bigcom37        -4.787169e-38 -5.011326e-03
bigcom38        -4.791159e-38 -4.975941e-03
bigcom39         4.409278e-38  4.570274e-03
bigcom40        -1.223118e-38 -1.257386e-03
bigcom43        -4.789961e-38 -4.983981e-03
bigcom44         6.257790e-39  6.531514e-04
bigcom46        -1.945625e-39 -2.159759e-04
bigcom47         2.217815e-37  2.302628e-02
bigcom49        -4.790361e-38 -4.983048e-03
bigcom50        -4.789961e-38 -4.977480e-03
bigcom51         1.205547e-37  1.252082e-02
bigcom52        -4.788365e-38 -4.974917e-03
bigcom54        -4.787567e-38 -4.976315e-03
bigcom56        -4.793157e-38 -4.984227e-03
bigcom62        -4.787966e-38 -4.983669e-03
bigcom66        -4.787966e-38 -4.988546e-03
bigcom68        -4.787966e-38 -4.981900e-03
bigcom69        -4.792358e-38 -4.982387e-03
bigcom71         7.851148e-38  8.151430e-03
bigcom72         9.650065e-38  1.002122e-02
bigcom73         5.315878e-39  5.382548e-04
bigcom74        -4.791958e-38 -4.979933e-03
bigcom75         2.047377e-37  2.125669e-02
bigcom76        -4.789163e-38 -4.986732e-03
bigcom77        -4.789562e-38 -4.976683e-03
bigcom79         1.205547e-37  1.251486e-02
bigcom80        -4.789562e-38 -4.988259e-03
bigcom82         6.442598e-38  6.681988e-03
bigcom83        -4.786770e-38 -4.994330e-03
bigcom84        -4.787966e-38 -4.986875e-03
bigcom85        -4.788365e-38 -4.981935e-03
bigcom87         3.635567e-38  3.763231e-03
bigcom89        -4.787567e-38 -4.985467e-03
bigcom91        -4.789961e-38 -4.988162e-03
bigcom92         4.696637e-38  4.870745e-03
bigcom93        -4.787169e-38 -4.994748e-03
bigcom96        -4.787567e-38 -4.975883e-03
bigcom97         2.432268e-38  2.527775e-03
bigcom98        -4.787169e-38 -4.981792e-03
bigcom99        -4.786371e-38 -4.966509e-03
bigcom101       -1.945625e-39 -2.115756e-04
bigcom104       -4.790760e-38 -4.983704e-03
bigcom106        9.650065e-38  1.001401e-02
bigcom109        1.542287e-37  1.601797e-02
bigcom113       -4.789163e-38 -4.962339e-03
bigcom116       -5.791347e-39 -6.146931e-04
bigcom120       -4.787567e-38 -4.987973e-03
bigcom123       -4.788365e-38 -4.988406e-03
bigcom126       -4.787169e-38 -4.983523e-03
bigcom127        9.650065e-38  1.001126e-02
bigcom137       -4.790361e-38 -4.981172e-03
bigcom139       -4.787966e-38 -4.991267e-03
bigcom140       -4.788365e-38 -4.980817e-03
bigcom143        1.542287e-37  1.600676e-02
bigcom145       -4.787966e-38 -4.983872e-03
bigcom146       -4.788764e-38 -4.986393e-03
bigcom147        2.653727e-39  2.742946e-04
bigcom149        2.047377e-37  2.126386e-02
bigcom153        8.693297e-38  9.019753e-03
bigcom154       -4.790760e-38 -4.983843e-03
bigcom156       -4.788764e-38 -4.985683e-03
bigcom157       -4.791958e-38 -4.978642e-03
bigcom158       -4.787567e-38 -4.970292e-03
bigcom160        1.205547e-37  1.251054e-02
bigcom161       -4.787567e-38 -4.977688e-03
bigcom162        1.542287e-37  1.601735e-02
bigcom164        2.047377e-37  2.126807e-02
bigcom166       -4.791159e-38 -4.984557e-03
bigcom167       -4.793957e-38 -4.990770e-03
bigcom171       -4.789961e-38 -4.975309e-03
bigcom173       -4.788365e-38 -4.984252e-03
bigcom175       -4.787567e-38 -4.959259e-03
bigcom176       -4.787169e-38 -4.982057e-03
bigcom177       -4.787567e-38 -4.979045e-03
bigcom178        1.205547e-37  1.252148e-02
bigcom180       -4.787567e-38 -4.982516e-03
bigcom181       -4.791159e-38 -4.986357e-03
bigcom184        1.205547e-37  1.251403e-02
bigcom186       -4.787169e-38 -4.978970e-03
bigcom187       -4.787567e-38 -4.987051e-03
bigcom189       -4.789961e-38 -4.972146e-03
bigcom194       -4.788764e-38 -4.981662e-03
bigcom195       -4.787966e-38 -4.983338e-03
bigcom196       -4.787567e-38 -4.986093e-03
bigcom204       -4.789562e-38 -4.986951e-03
bigcom205       -4.787966e-38 -4.981219e-03
bigcom212       -4.786770e-38 -4.977069e-03
bigcom214       -4.787966e-38 -4.979978e-03
bigcom222       -4.786770e-38 -4.980665e-03
bigcom223        1.542287e-37  1.603172e-02
bigcom226       -4.787966e-38 -4.973543e-03
bigcom227       -4.787567e-38 -4.983809e-03
bigcom229       -4.787567e-38 -4.983511e-03
bigcom233        3.563330e-37  3.700582e-02
bigcom236       -4.787169e-38 -4.985625e-03
bigcom237       -4.787567e-38 -4.979500e-03
bigcom246        2.987667e-38  3.092976e-03
bigcom248       -4.792358e-38 -4.964764e-03
bigcom249       -4.787966e-38 -4.989440e-03
bigcom250        7.851148e-38  8.151090e-03
bigcom254       -4.787169e-38 -4.977741e-03
bigcom266       -4.787567e-38 -4.982450e-03
bigcom269       -4.789163e-38 -4.979543e-03
bigcom272       -4.787567e-38 -4.983028e-03
bigcom274       -2.599660e-38 -2.690849e-03
bigcom281        7.845915e-38  8.136854e-03
bigcom291        1.205547e-37  1.251379e-02
bigcom292       -4.787169e-38 -4.981125e-03
bigcom295        9.650065e-38  1.001259e-02
bigcom299       -4.787567e-38 -4.981063e-03
bigcom301        2.987667e-38  3.098626e-03
bigcom306       -4.787567e-38 -4.984930e-03
bigcom309       -4.788764e-38 -4.979336e-03
bigcom314       -4.787966e-38 -4.988511e-03
bigcom321        1.359235e-37  1.411096e-02
bigcom341       -4.787567e-38 -4.984537e-03
bigcom350       -4.787169e-38 -4.972517e-03
bigcom353       -4.786770e-38 -4.976517e-03
bigcom359       -4.786770e-38 -4.976446e-03
bigcom363       -4.787567e-38 -4.984968e-03
bigcom365       -4.787567e-38 -4.987799e-03
bigcom385        2.408849e-37  2.502436e-02
bigcom386       -4.787567e-38 -4.984457e-03
bigcom408       -4.789961e-38 -4.991343e-03
bigcom412       -4.788365e-38 -4.977673e-03
bigcom480       -4.787966e-38 -4.979275e-03
spin_vertex     -7.380404e-39 -7.865269e-04
membership_s1    1.412610e-38  1.459682e-03
membership_s3   -4.792757e-38 -4.978462e-03
membership_s4   -2.765405e-39 -2.725944e-04
membership_s5   -1.770413e-39 -1.857432e-04
membership_s6    1.738135e-39  1.625499e-04
membership_s7    2.651783e-39  2.730918e-04
membership_s8    5.319865e-38  5.537180e-03
membership_s9   -4.791958e-38 -4.974945e-03
membership_s11  -4.789163e-38 -4.974957e-03
membership_s12  -4.791159e-38 -4.985304e-03
membership_s14  -4.789163e-38 -4.965460e-03
membership_s15  -3.001578e-38 -3.120731e-03
membership_s16   1.950869e-38  2.000250e-03
membership_s17  -4.789163e-38 -4.975003e-03
membership_s18  -2.633708e-38 -2.732007e-03
membership_s20   9.650065e-38  1.002504e-02
membership_s21  -1.748687e-38 -1.816968e-03
membership_s22   2.185918e-38  2.257313e-03
membership_s24   9.893146e-39  1.029358e-03
membership_s25  -1.046813e-38 -1.077099e-03
membership_s26  -4.791958e-38 -4.954459e-03
membership_s27   3.442226e-39  3.572649e-04
membership_s28  -4.793157e-38 -4.977828e-03
membership_s30  -5.805570e-39 -5.917327e-04
membership_s31   7.287395e-39  7.493029e-04
membership_s32   1.023757e-38  1.057489e-03
membership_s33  -4.788365e-38 -4.962737e-03
membership_s36  -1.323891e-39 -1.404842e-04
membership_s37  -2.808997e-38 -2.919265e-03
V1              -7.358077e-39 -7.311703e-04
V2               1.599010e-38  1.663645e-03
pdi             -1.811629e-36 -1.481044e-01
adhesion         1.980040e-43  1.902709e-08
cohesion        -3.987237e-43 -3.833660e-08
inner           -5.697255e-44 -4.622365e-09
outer           -3.786563e-43 -3.737734e-08
ioratio         -1.014885e-38 -1.025582e-03
comsize         -1.040440e-42 -1.021537e-07
[1] "Dataset: all_C Model GBM, run: 3 of 10 2015-06-17 21:14:10"
Iter   TrainDeviance   ValidDeviance   StepSize   Improve
     1        0.3770            -nan     0.0100   -0.0000
     2        0.3766            -nan     0.0100   -0.0000
     3        0.3761            -nan     0.0100   -0.0000
     4        0.3757            -nan     0.0100   -0.0000
     5        0.3752            -nan     0.0100   -0.0000
     6        0.3748            -nan     0.0100   -0.0000
     7        0.3744            -nan     0.0100   -0.0000
     8        0.3738            -nan     0.0100    0.0000
     9        0.3734            -nan     0.0100   -0.0000
    10        0.3730            -nan     0.0100   -0.0001
    20        0.3686            -nan     0.0100   -0.0000
    40        0.3608            -nan     0.0100   -0.0000
    60        0.3537            -nan     0.0100   -0.0000
    80        0.3477            -nan     0.0100    0.0000
   100        0.3411            -nan     0.0100    0.0000
   120        0.3351            -nan     0.0100   -0.0000
   140        0.3293            -nan     0.0100   -0.0000
   160        0.3240            -nan     0.0100   -0.0000
   180        0.3187            -nan     0.0100   -0.0000
   200        0.3140            -nan     0.0100   -0.0000
   220        0.3097            -nan     0.0100   -0.0000
   240        0.3049            -nan     0.0100   -0.0000
   260        0.3004            -nan     0.0100   -0.0000
   280        0.2965            -nan     0.0100   -0.0000
   300        0.2928            -nan     0.0100   -0.0000
   320        0.2892            -nan     0.0100   -0.0000
   340        0.2857            -nan     0.0100   -0.0000
   360        0.2817            -nan     0.0100   -0.0000
   380        0.2780            -nan     0.0100   -0.0000
   400        0.2746            -nan     0.0100   -0.0000
   411        0.2725            -nan     0.0100    0.0000

[1] "GBM variable coefficients"
                            var     rel.inf
V2                           V2 3.374870312
comsize                 comsize 3.089028448
ratio5                   ratio5 2.963034260
V1                           V1 2.700264542
outer                     outer 2.662671981
inner                     inner 2.459136008
ratio2                   ratio2 2.360344955
pagerank               pagerank 2.286951154
ioratio                 ioratio 2.218923025
ratio4                   ratio4 1.831337124
knn                         knn 1.794754242
spin_vertex         spin_vertex 1.754235636
adhesion               adhesion 1.715787423
cohesion               cohesion 1.516761003
fourth                   fourth 1.441318712
orbit18                 orbit18 1.391986497
graph11                 graph11 1.363346832
walktrap_vertex walktrap_vertex 1.325695653
ratio1                   ratio1 1.261579902
graph13                 graph13 1.216186416
bet                         bet 1.164387652
graph10                 graph10 1.163464875
trans                     trans 1.121376559
graph6                   graph6 1.099737372
orbit45                 orbit45 1.094528584
graph23                 graph23 1.033712948
graph12                 graph12 1.016691343
orbit24                 orbit24 0.979473882
orbit39                 orbit39 0.955245630
orbit35                 orbit35 0.955142354
graph16                 graph16 0.923948133
graph17                 graph17 0.920991118
third                     third 0.859708534
orbit27                 orbit27 0.849397370
orbit31                 orbit31 0.847938084
graph9                   graph9 0.833137684
orbit19                 orbit19 0.831935103
graph25                 graph25 0.830160607
graph22                 graph22 0.819075713
graph20                 graph20 0.790703976
graph14                 graph14 0.775927064
orbit56                 orbit56 0.746249993
graph4                   graph4 0.737318104
graph3                   graph3 0.733051592
orbit17                 orbit17 0.732896340
ratio6                   ratio6 0.719444764
ratio3                   ratio3 0.706687782
graph1                   graph1 0.698023072
orbit51                 orbit51 0.682784662
graph19                 graph19 0.659248387
close                     close 0.655965074
upto_sixth           upto_sixth 0.640284932
orbit62                 orbit62 0.633890822
orbit5                   orbit5 0.605489180
graph15                 graph15 0.602563180
orbit37                 orbit37 0.596169352
constraint           constraint 0.591401421
orbit52                 orbit52 0.581397204
orbit32                 orbit32 0.575890290
orbit9                   orbit9 0.561381181
orbit54                 orbit54 0.542777630
hubscore               hubscore 0.527982733
orbit64                 orbit64 0.525781846
orbit38                 orbit38 0.523337236
fifth                     fifth 0.521636301
orbit28                 orbit28 0.511934829
orbit65                 orbit65 0.496166983
orbit1                   orbit1 0.491348399
orbit20                 orbit20 0.481025064
sixth                     sixth 0.472080664
bigcom47               bigcom47 0.467019004
orbit16                 orbit16 0.466683383
orbit50                 orbit50 0.458132698
bigcom36               bigcom36 0.454760359
graph7                   graph7 0.451506324
orbit47                 orbit47 0.448016634
orbit36                 orbit36 0.443396395
orbit22                 orbit22 0.429655172
graph26                 graph26 0.424238866
graph5                   graph5 0.423691335
graph18                 graph18 0.421561038
orbit41                 orbit41 0.415650203
orbit15                 orbit15 0.405695619
orbit40                 orbit40 0.404977249
upto_fifth           upto_fifth 0.402803803
orbit49                 orbit49 0.386583397
orbit48                 orbit48 0.372518028
upto_fourth         upto_fourth 0.368097892
orbit29                 orbit29 0.366742255
membership_s1     membership_s1 0.359573274
orbit33                 orbit33 0.352780311
orbit25                 orbit25 0.349550356
bigcom30               bigcom30 0.342455191
graph21                 graph21 0.335494027
bigcom92               bigcom92 0.324280366
orbit30                 orbit30 0.323839803
orbit66                 orbit66 0.321464620
bigcom2                 bigcom2 0.320855187
orbit10                 orbit10 0.318358683
bigcom385             bigcom385 0.317926164
membership_s32   membership_s32 0.312436203
orbit63                 orbit63 0.295356454
graph24                 graph24 0.288985274
graph27                 graph27 0.281236958
graph0                   graph0 0.270323968
orbit4                   orbit4 0.266792970
orbit46                 orbit46 0.255977558
bigcom8                 bigcom8 0.253407533
orbit59                 orbit59 0.251720967
orbit21                 orbit21 0.244693504
coreness               coreness 0.240820185
orbit61                 orbit61 0.233331452
graph29                 graph29 0.223387209
bigcom153             bigcom153 0.223292894
graph8                   graph8 0.220930723
membership_s27   membership_s27 0.219197648
upto_third           upto_third 0.218363021
bigcom21               bigcom21 0.212548580
orbit11                 orbit11 0.211978530
orbit69                 orbit69 0.204980335
orbit13                 orbit13 0.202342211
orbit70                 orbit70 0.202304342
bigcom71               bigcom71 0.200377687
orbit6                   orbit6 0.195942726
orbit43                 orbit43 0.182383835
second                   second 0.178466403
orbit55                 orbit55 0.176643135
orbit57                 orbit57 0.173265710
bigcom250             bigcom250 0.170216919
orbit68                 orbit68 0.166782000
orbit26                 orbit26 0.163579259
graph28                 graph28 0.160540007
orbit42                 orbit42 0.154976539
orbit60                 orbit60 0.154846460
upto_second         upto_second 0.152136238
orbit53                 orbit53 0.151759152
orbit58                 orbit58 0.147135138
graph2                   graph2 0.134825018
orbit67                 orbit67 0.127076729
membership_s5     membership_s5 0.126524605
orbit44                 orbit44 0.124110174
membership_s7     membership_s7 0.116432269
orbit2                   orbit2 0.111277307
bigcom149             bigcom149 0.109345801
orbit12                 orbit12 0.107516432
orbit23                 orbit23 0.100375178
selfinter             selfinter 0.100289413
membership_s6     membership_s6 0.099385807
evcent                   evcent 0.093807591
orbit71                 orbit71 0.092587313
bigcom1                 bigcom1 0.080337888
bigcom40               bigcom40 0.073577849
bigcom28               bigcom28 0.072691168
bigcom73               bigcom73 0.072323585
membership_s4     membership_s4 0.071022502
orbit7                   orbit7 0.070581068
membership_s36   membership_s36 0.064336211
membership_s31   membership_s31 0.047773340
bigcom4                 bigcom4 0.044495396
bigcom22               bigcom22 0.044129290
ecc                         ecc 0.040822039
membership_s24   membership_s24 0.040739770
membership_s22   membership_s22 0.039391508
membership_s30   membership_s30 0.036461498
AP                           AP 0.018363399
membership_s21   membership_s21 0.014574159
bigcom3                 bigcom3 0.013775212
bigcom13               bigcom13 0.012725362
bigcom39               bigcom39 0.007450035
orbit0                   orbit0 0.000000000
orbit3                   orbit3 0.000000000
orbit8                   orbit8 0.000000000
orbit14                 orbit14 0.000000000
orbit34                 orbit34 0.000000000
orbit72                 orbit72 0.000000000
eccrad                   eccrad 0.000000000
first                     first 0.000000000
bigcom6                 bigcom6 0.000000000
bigcom9                 bigcom9 0.000000000
bigcom11               bigcom11 0.000000000
bigcom15               bigcom15 0.000000000
bigcom16               bigcom16 0.000000000
bigcom24               bigcom24 0.000000000
bigcom26               bigcom26 0.000000000
bigcom31               bigcom31 0.000000000
bigcom32               bigcom32 0.000000000
bigcom33               bigcom33 0.000000000
bigcom34               bigcom34 0.000000000
bigcom37               bigcom37 0.000000000
bigcom38               bigcom38 0.000000000
bigcom43               bigcom43 0.000000000
bigcom44               bigcom44 0.000000000
bigcom46               bigcom46 0.000000000
bigcom49               bigcom49 0.000000000
bigcom50               bigcom50 0.000000000
bigcom51               bigcom51 0.000000000
bigcom52               bigcom52 0.000000000
bigcom54               bigcom54 0.000000000
bigcom56               bigcom56 0.000000000
bigcom62               bigcom62 0.000000000
bigcom66               bigcom66 0.000000000
bigcom68               bigcom68 0.000000000
bigcom69               bigcom69 0.000000000
bigcom72               bigcom72 0.000000000
bigcom74               bigcom74 0.000000000
bigcom75               bigcom75 0.000000000
bigcom76               bigcom76 0.000000000
bigcom77               bigcom77 0.000000000
bigcom79               bigcom79 0.000000000
bigcom80               bigcom80 0.000000000
bigcom82               bigcom82 0.000000000
bigcom83               bigcom83 0.000000000
bigcom84               bigcom84 0.000000000
bigcom85               bigcom85 0.000000000
bigcom87               bigcom87 0.000000000
bigcom89               bigcom89 0.000000000
bigcom91               bigcom91 0.000000000
bigcom93               bigcom93 0.000000000
bigcom96               bigcom96 0.000000000
bigcom97               bigcom97 0.000000000
bigcom98               bigcom98 0.000000000
bigcom99               bigcom99 0.000000000
bigcom101             bigcom101 0.000000000
bigcom104             bigcom104 0.000000000
bigcom106             bigcom106 0.000000000
bigcom109             bigcom109 0.000000000
bigcom113             bigcom113 0.000000000
bigcom116             bigcom116 0.000000000
bigcom120             bigcom120 0.000000000
bigcom123             bigcom123 0.000000000
bigcom126             bigcom126 0.000000000
bigcom127             bigcom127 0.000000000
bigcom137             bigcom137 0.000000000
bigcom139             bigcom139 0.000000000
bigcom140             bigcom140 0.000000000
bigcom143             bigcom143 0.000000000
bigcom145             bigcom145 0.000000000
bigcom146             bigcom146 0.000000000
bigcom147             bigcom147 0.000000000
bigcom154             bigcom154 0.000000000
bigcom156             bigcom156 0.000000000
bigcom157             bigcom157 0.000000000
bigcom158             bigcom158 0.000000000
bigcom160             bigcom160 0.000000000
bigcom161             bigcom161 0.000000000
bigcom162             bigcom162 0.000000000
bigcom164             bigcom164 0.000000000
bigcom166             bigcom166 0.000000000
bigcom167             bigcom167 0.000000000
bigcom171             bigcom171 0.000000000
bigcom173             bigcom173 0.000000000
bigcom175             bigcom175 0.000000000
bigcom176             bigcom176 0.000000000
bigcom177             bigcom177 0.000000000
bigcom178             bigcom178 0.000000000
bigcom180             bigcom180 0.000000000
bigcom181             bigcom181 0.000000000
bigcom184             bigcom184 0.000000000
bigcom186             bigcom186 0.000000000
bigcom187             bigcom187 0.000000000
bigcom189             bigcom189 0.000000000
bigcom194             bigcom194 0.000000000
bigcom195             bigcom195 0.000000000
bigcom196             bigcom196 0.000000000
bigcom204             bigcom204 0.000000000
bigcom205             bigcom205 0.000000000
bigcom212             bigcom212 0.000000000
bigcom214             bigcom214 0.000000000
bigcom222             bigcom222 0.000000000
bigcom223             bigcom223 0.000000000
bigcom226             bigcom226 0.000000000
bigcom227             bigcom227 0.000000000
bigcom229             bigcom229 0.000000000
bigcom233             bigcom233 0.000000000
bigcom236             bigcom236 0.000000000
bigcom237             bigcom237 0.000000000
bigcom246             bigcom246 0.000000000
bigcom248             bigcom248 0.000000000
bigcom249             bigcom249 0.000000000
bigcom254             bigcom254 0.000000000
bigcom266             bigcom266 0.000000000
bigcom269             bigcom269 0.000000000
bigcom272             bigcom272 0.000000000
bigcom274             bigcom274 0.000000000
bigcom281             bigcom281 0.000000000
bigcom291             bigcom291 0.000000000
bigcom292             bigcom292 0.000000000
bigcom295             bigcom295 0.000000000
bigcom299             bigcom299 0.000000000
bigcom301             bigcom301 0.000000000
bigcom306             bigcom306 0.000000000
bigcom309             bigcom309 0.000000000
bigcom314             bigcom314 0.000000000
bigcom321             bigcom321 0.000000000
bigcom341             bigcom341 0.000000000
bigcom350             bigcom350 0.000000000
bigcom353             bigcom353 0.000000000
bigcom359             bigcom359 0.000000000
bigcom363             bigcom363 0.000000000
bigcom365             bigcom365 0.000000000
bigcom386             bigcom386 0.000000000
bigcom408             bigcom408 0.000000000
bigcom412             bigcom412 0.000000000
bigcom480             bigcom480 0.000000000
membership_s3     membership_s3 0.000000000
membership_s8     membership_s8 0.000000000
membership_s9     membership_s9 0.000000000
membership_s11   membership_s11 0.000000000
membership_s12   membership_s12 0.000000000
membership_s14   membership_s14 0.000000000
membership_s15   membership_s15 0.000000000
membership_s16   membership_s16 0.000000000
membership_s17   membership_s17 0.000000000
membership_s18   membership_s18 0.000000000
membership_s20   membership_s20 0.000000000
membership_s25   membership_s25 0.000000000
membership_s26   membership_s26 0.000000000
membership_s28   membership_s28 0.000000000
membership_s33   membership_s33 0.000000000
membership_s37   membership_s37 0.000000000
pdi                         pdi 0.000000000
[1] "Dataset: all_C Model RF, run: 3 of 10 2015-06-17 21:20:42"
     |      Out-of-bag   |
Tree |      MSE  %Var(y) |
   1 |   0.0874   196.24 |
   2 |  0.08169   183.41 |
   3 |  0.07935   178.17 |
   4 |  0.07545   169.41 |
   5 |  0.07065   158.64 |
   6 |  0.06769   151.98 |
   7 |  0.06542   146.89 |
   8 |  0.06453   144.89 |
   9 |  0.06225   139.78 |
  10 |   0.0608   136.52 |
  11 |  0.05962   133.87 |
  12 |  0.05891   132.27 |
  13 |  0.05812   130.49 |
  14 |   0.0572   128.44 |
  15 |  0.05684   127.62 |
  16 |  0.05599   125.70 |
  17 |  0.05544   124.48 |
  18 |  0.05528   124.12 |
  19 |  0.05474   122.90 |
  20 |  0.05445   122.27 |
  21 |  0.05409   121.46 |
  22 |  0.05377   120.72 |
  23 |  0.05343   119.96 |
  24 |  0.05311   119.25 |
  25 |  0.05287   118.70 |
  26 |  0.05257   118.04 |
  27 |  0.05231   117.45 |
  28 |  0.05212   117.02 |
  29 |  0.05193   116.61 |
  30 |  0.05179   116.29 |
  31 |  0.05168   116.04 |
  32 |  0.05154   115.73 |
  33 |  0.05137   115.35 |
  34 |  0.05131   115.20 |
  35 |  0.05118   114.92 |
  36 |  0.05114   114.83 |
  37 |  0.05103   114.57 |
  38 |  0.05096   114.42 |
  39 |  0.05092   114.33 |
  40 |  0.05086   114.19 |
  41 |   0.0508   114.07 |
  42 |  0.05066   113.75 |
  43 |  0.05059   113.58 |
  44 |  0.05055   113.50 |
  45 |  0.05038   113.13 |
  46 |  0.05032   112.99 |
  47 |  0.05029   112.91 |
  48 |  0.05024   112.80 |
  49 |  0.05019   112.69 |
  50 |  0.05019   112.69 |
  51 |  0.05016   112.63 |
  52 |  0.05016   112.63 |
  53 |  0.05014   112.57 |
  54 |  0.05007   112.42 |
  55 |  0.05003   112.34 |
  56 |  0.05003   112.32 |
  57 |  0.04996   112.17 |
  58 |  0.04989   112.02 |
  59 |  0.04981   111.84 |
  60 |  0.04977   111.75 |
  61 |  0.04975   111.71 |
  62 |  0.04972   111.65 |
  63 |  0.04967   111.52 |
  64 |  0.04961   111.39 |
  65 |  0.04959   111.34 |
  66 |  0.04955   111.26 |
  67 |  0.04949   111.12 |
  68 |  0.04945   111.04 |
  69 |  0.04941   110.95 |
  70 |  0.04936   110.83 |
  71 |  0.04939   110.90 |
  72 |  0.04938   110.87 |
  73 |  0.04937   110.86 |
  74 |  0.04932   110.75 |
  75 |  0.04931   110.71 |
  76 |  0.04933   110.75 |
  77 |  0.04932   110.74 |
  78 |   0.0493   110.68 |
  79 |  0.04929   110.67 |
  80 |  0.04928   110.65 |
  81 |  0.04927   110.63 |
  82 |  0.04928   110.65 |
  83 |  0.04926   110.61 |
  84 |  0.04923   110.54 |
  85 |  0.04923   110.54 |
  86 |   0.0492   110.46 |
  87 |  0.04919   110.46 |
  88 |  0.04918   110.42 |
  89 |  0.04915   110.35 |
  90 |  0.04915   110.36 |
  91 |  0.04917   110.40 |
  92 |  0.04916   110.37 |
  93 |  0.04915   110.36 |
  94 |  0.04914   110.33 |
  95 |  0.04913   110.32 |
  96 |  0.04911   110.27 |
  97 |   0.0491   110.24 |
  98 |  0.04911   110.27 |
  99 |  0.04908   110.20 |
 100 |  0.04908   110.19 |
[1] "Random Forest variable coefficients"
                      %IncMSE IncNodePurity
graph5           1.132574e-02  2.145313e+00
graph6           1.312589e-02  3.406359e+00
graph7           3.537084e-03  1.402326e+00
graph8           9.138773e-04  7.439841e-01
graph9           1.246330e-02  3.073613e+00
graph10          2.080141e-02  5.013568e+00
graph11          2.576193e-02  4.156258e+00
graph12          1.970822e-02  4.430700e+00
graph13          1.965049e-02  4.315557e+00
graph14          2.203831e-02  3.234403e+00
graph15          2.007481e-02  2.225801e+00
graph16          1.264914e-02  3.418002e+00
graph17          1.422974e-02  3.531852e+00
graph18          1.176016e-02  1.892577e+00
graph19          1.379423e-02  3.694199e+00
graph20          1.227335e-02  3.353619e+00
graph21          1.349169e-02  2.833921e+00
graph22          5.542188e-03  2.143446e+00
graph23          1.804212e-02  4.223886e+00
graph24          6.602280e-03  1.534921e+00
graph25          9.230282e-03  2.650008e+00
graph26          7.435153e-03  1.534018e+00
graph27          3.004221e-03  1.300576e+00
graph28          7.541089e-04  6.764216e-01
graph29          3.042252e-04  4.640386e-01
orbit0           7.006447e-04  9.273302e-01
orbit1           1.481477e-02  3.035571e+00
orbit2           1.335768e-03  1.183118e+00
orbit3           1.973362e-03  9.909085e-01
orbit4           7.917913e-03  2.930836e+00
orbit5           1.357757e-02  2.749291e+00
orbit6           2.001240e-02  3.795986e+00
orbit7           4.535870e-03  1.047083e+00
orbit8           1.136823e-02  2.501445e+00
orbit9           1.398118e-02  3.463956e+00
orbit10          4.118468e-03  1.674053e+00
orbit11          2.200773e-03  1.180008e+00
orbit12          2.586959e-03  1.380692e+00
orbit13          3.345874e-03  7.559473e-01
orbit14          1.067372e-03  5.708547e-01
orbit15          1.154037e-02  3.685038e+00
orbit16          1.034931e-02  2.090537e+00
orbit17          1.730597e-02  3.116087e+00
orbit18          1.708361e-02  6.241463e+00
orbit19          2.074295e-02  4.791949e+00
orbit20          1.122126e-02  2.593187e+00
orbit21          5.673696e-03  1.818746e+00
orbit22          2.307643e-02  4.477980e+00
orbit23          3.763967e-03  1.343431e+00
orbit24          3.659120e-02  4.500117e+00
orbit25          8.479440e-03  2.478954e+00
orbit26          2.772791e-03  1.695680e+00
orbit27          2.601336e-02  4.629985e+00
orbit28          1.863585e-02  2.750417e+00
orbit29          1.099108e-02  1.910592e+00
orbit30          7.520479e-03  2.278971e+00
orbit31          1.500393e-02  4.042874e+00
orbit32          8.145259e-03  2.264797e+00
orbit33          4.179777e-03  9.684661e-01
orbit34          1.632666e-02  2.723025e+00
orbit35          1.950131e-02  3.908533e+00
orbit36          8.690591e-03  3.036475e+00
orbit37          1.048502e-02  2.641962e+00
orbit38          7.535729e-03  2.181636e+00
orbit39          2.478023e-02  4.003397e+00
orbit40          6.233589e-03  1.879955e+00
orbit41          9.728360e-03  1.664018e+00
orbit42          5.748050e-03  1.003294e+00
orbit43          9.584673e-03  1.980697e+00
orbit44          4.463787e-03  1.192118e+00
orbit45          1.877626e-02  4.592432e+00
orbit46          3.829772e-03  1.579367e+00
orbit47          7.543461e-03  1.717256e+00
orbit48          6.956601e-03  1.721466e+00
orbit49          1.154689e-02  3.635018e+00
orbit50          8.410448e-03  2.393394e+00
orbit51          1.455083e-02  2.557740e+00
orbit52          1.019941e-02  2.235063e+00
orbit53          3.659618e-03  1.320753e+00
orbit54          7.183209e-03  2.501513e+00
orbit55          1.824631e-03  6.118995e-01
orbit56          2.219807e-02  4.982695e+00
orbit57          2.000107e-03  7.042979e-01
orbit58          1.611249e-03  6.370760e-01
orbit59          9.884743e-03  1.778057e+00
orbit60          8.754086e-03  1.764682e+00
orbit61          1.813817e-03  7.130551e-01
orbit62          8.150630e-03  2.905981e+00
orbit63          7.894635e-03  1.743302e+00
orbit64          6.512784e-03  1.574163e+00
orbit65          4.735392e-03  2.066685e+00
orbit66          1.842681e-03  1.022493e+00
orbit67          8.134729e-04  5.660110e-01
orbit68          4.879706e-03  1.183804e+00
orbit69          2.706067e-03  5.788497e-01
orbit70          2.379537e-03  7.225440e-01
orbit71          9.805295e-04  7.658027e-01
orbit72          1.378561e-03  6.417480e-01
AP               3.034457e-05  3.817251e-01
bet              1.111703e-02  4.863833e+00
ecc              2.285900e-04  4.207707e-01
eccrad           5.418768e-04  3.623689e-01
close            8.420709e-03  2.785778e+00
constraint       7.287731e-03  2.828481e+00
coreness         9.387038e-03  1.662839e+00
knn              1.223888e-02  4.921248e+00
hubscore         1.135272e-02  2.856118e+00
pagerank         1.002593e-02  8.488932e+00
trans            4.138974e-03  2.795819e+00
evcent           7.552641e-03  2.713330e+00
first            2.265560e-04  6.008909e-01
upto_second      9.608636e-03  2.509936e+00
upto_third       1.336729e-02  3.087834e+00
upto_fourth      1.124399e-02  2.372472e+00
upto_fifth       1.363094e-02  2.641409e+00
upto_sixth       6.495334e-03  2.454180e+00
second           1.256710e-02  2.515212e+00
third            1.167825e-02  4.486069e+00
fourth           1.080181e-02  4.582294e+00
fifth            1.019550e-02  3.160810e+00
sixth            1.017620e-02  2.699251e+00
ratio1           1.312757e-02  4.959597e+00
ratio2           1.316672e-02  6.306067e+00
ratio3           1.327820e-02  3.513411e+00
ratio4           2.672550e-02  7.249187e+00
ratio5           7.450430e-03  9.200763e+00
ratio6           1.428345e-02  3.830598e+00
selfinter        1.517947e-04  5.925286e-01
walktrap_vertex  3.769851e-03  4.144934e+00
bigcom1          7.015363e-04  9.673076e-01
bigcom2          6.748748e-06  8.486494e-01
bigcom3         -2.601996e-06  5.059078e-01
bigcom4          3.416890e-04  6.666072e-01
bigcom6          0.000000e+00  2.844947e-18
bigcom8          3.070099e-04  7.797611e-01
bigcom9          9.220786e-06  2.453038e-01
bigcom11         2.399966e-05  3.485416e-01
bigcom13         1.894210e-05  3.654603e-01
bigcom15        -3.199270e-06  2.910802e-01
bigcom16         0.000000e+00  8.534840e-18
bigcom21         1.454625e-05  7.865180e-01
bigcom22         2.345989e-05  5.368627e-01
bigcom24         0.000000e+00  1.158795e-17
bigcom26        -3.303629e-05  1.643566e-01
bigcom28         5.172648e-05  5.314687e-01
bigcom30         7.618722e-05  1.010867e+00
bigcom31         0.000000e+00  1.942890e-18
bigcom32         0.000000e+00  2.145853e-17
bigcom33        -5.916725e-06  5.325624e-01
bigcom34        -1.372374e-05  4.761676e-01
bigcom36        -1.091675e-05  7.992818e-01
bigcom37         0.000000e+00  2.220446e-18
bigcom38         0.000000e+00  3.753942e-17
bigcom39        -2.690538e-05  2.752901e-01
bigcom40         1.019675e-04  4.262694e-01
bigcom43         0.000000e+00  1.132774e-17
bigcom44        -1.338195e-06  5.086932e-02
bigcom46        -7.453858e-06  1.005207e-01
bigcom47        -2.555186e-05  7.170654e-01
bigcom49         0.000000e+00  7.251144e-18
bigcom50         0.000000e+00  1.604619e-17
bigcom51        -2.039246e-05  5.047349e-01
bigcom52         0.000000e+00  1.328798e-17
bigcom54         0.000000e+00  2.019218e-17
bigcom56         0.000000e+00  9.072604e-18
bigcom62         0.000000e+00  1.333333e-02
bigcom66         0.000000e+00  3.920475e-18
bigcom68         0.000000e+00  2.914335e-18
bigcom69         0.000000e+00  1.441555e-17
bigcom71         2.637670e-05  4.054522e-01
bigcom72        -1.240612e-05  5.342232e-01
bigcom73         3.017806e-05  3.839776e-01
bigcom74         0.000000e+00  1.991463e-17
bigcom75        -1.206771e-05  5.468171e-01
bigcom76        -1.514222e-05  3.877976e-01
bigcom77         0.000000e+00  9.003215e-18
bigcom79         0.000000e+00  9.974660e-18
bigcom80         0.000000e+00  7.806256e-19
bigcom82        -1.767723e-05  3.908246e-01
bigcom83         0.000000e+00  4.302114e-18
bigcom84         0.000000e+00  1.075529e-17
bigcom85         0.000000e+00  9.384854e-18
bigcom87        -2.324759e-05  2.476350e-01
bigcom89         0.000000e+00  2.230854e-17
bigcom91         0.000000e+00  1.968911e-17
bigcom92         1.944569e-04  9.759357e-01
bigcom93         0.000000e+00  5.516421e-18
bigcom96         0.000000e+00  4.718448e-18
bigcom97        -1.620262e-05  4.469198e-01
bigcom98         0.000000e+00  2.230854e-17
bigcom99         0.000000e+00  1.065120e-17
bigcom101       -8.501432e-06  1.090037e-01
bigcom104        0.000000e+00  9.315465e-18
bigcom106       -1.935267e-05  1.238200e-01
bigcom109       -3.065304e-07  4.018517e-01
bigcom113        0.000000e+00  2.289835e-18
bigcom116        9.534202e-05  5.058879e-01
bigcom120        0.000000e+00  2.775558e-18
bigcom123        0.000000e+00  4.440892e-18
bigcom126        0.000000e+00  2.498002e-18
bigcom127       -2.553914e-06  2.549745e-01
bigcom137        0.000000e+00  3.975986e-17
bigcom139        0.000000e+00  4.319461e-18
bigcom140        0.000000e+00  1.170938e-17
bigcom143       -6.808267e-06  1.368765e-01
bigcom145        0.000000e+00  5.533768e-18
bigcom146        0.000000e+00  6.643991e-18
bigcom147        2.651691e-05  3.986115e-01
bigcom149        4.144321e-05  1.135169e+00
bigcom153        5.239154e-05  6.052082e-01
bigcom154        0.000000e+00  1.301043e-17
bigcom156        0.000000e+00  1.441555e-17
bigcom157        0.000000e+00  2.005340e-17
bigcom158        0.000000e+00  4.510281e-18
bigcom160       -3.475046e-05  5.702453e-01
bigcom161        0.000000e+00  7.216450e-18
bigcom162       -2.376428e-06  5.377037e-01
bigcom164        2.250668e-05  6.446706e-01
bigcom166        0.000000e+00  2.275957e-17
bigcom167        0.000000e+00  2.430348e-17
bigcom171        0.000000e+00  4.544976e-18
bigcom173        0.000000e+00  1.082467e-17
bigcom175        0.000000e+00  3.105155e-18
bigcom176        0.000000e+00  9.471590e-18
bigcom177        0.000000e+00  5.741935e-18
bigcom178       -2.042040e-05  3.630928e-01
bigcom180        0.000000e+00  6.435824e-18
bigcom181        0.000000e+00  1.601150e-17
bigcom184       -7.716713e-06  6.638496e-01
bigcom186        0.000000e+00  6.314393e-18
bigcom187        0.000000e+00  1.082467e-17
bigcom189        0.000000e+00  1.339207e-17
bigcom194        0.000000e+00  1.072059e-17
bigcom195        0.000000e+00  1.141448e-17
bigcom196        0.000000e+00  8.187895e-18
bigcom204        0.000000e+00  8.760354e-18
bigcom205        0.000000e+00  4.354156e-18
bigcom212        0.000000e+00  2.463307e-18
bigcom214        0.000000e+00  8.933826e-18
bigcom222        0.000000e+00  1.498801e-17
bigcom223        0.000000e+00  1.427677e-17
bigcom226        0.000000e+00  8.187895e-18
bigcom227        0.000000e+00  5.308254e-18
bigcom229        0.000000e+00  1.403391e-17
bigcom233       -4.579610e-06  1.837258e-01
bigcom236        0.000000e+00  5.013351e-18
bigcom237        0.000000e+00  4.163336e-19
bigcom246       -3.469802e-05  3.595645e-01
bigcom248        0.000000e+00  1.190020e-17
bigcom249        0.000000e+00  1.165734e-17
bigcom250       -3.397967e-06  6.026601e-01
bigcom254       -3.758913e-06  6.510907e-01
bigcom266        0.000000e+00  8.413409e-18
bigcom269        0.000000e+00  1.068590e-17
bigcom272        0.000000e+00  2.185752e-17
bigcom274        0.000000e+00  1.598296e-02
bigcom281       -7.626984e-06  3.787921e-01
bigcom291       -1.039719e-05  5.006702e-01
bigcom292        0.000000e+00  4.857226e-19
bigcom295       -9.391957e-06  5.121113e-01
bigcom299        0.000000e+00  2.012279e-18
bigcom301        8.059308e-06  4.316253e-01
bigcom306        0.000000e+00  8.326673e-19
bigcom309        0.000000e+00  4.475587e-18
bigcom314        0.000000e+00  2.272488e-18
bigcom321       -1.540119e-05  4.342189e-01
bigcom341        0.000000e+00  4.076600e-18
bigcom350        0.000000e+00  2.567391e-18
bigcom353        0.000000e+00  1.575129e-17
bigcom359        0.000000e+00  2.005340e-17
bigcom363        0.000000e+00  1.318390e-17
bigcom365        0.000000e+00  8.361367e-18
bigcom385       -6.999830e-06  7.472570e-01
bigcom386        0.000000e+00  1.526557e-17
bigcom408        0.000000e+00  5.967449e-18
bigcom412        0.000000e+00  7.945034e-18
bigcom480        0.000000e+00  1.210837e-17
spin_vertex      3.206868e-03  5.061212e+00
membership_s1    1.117977e-04  7.706653e-01
membership_s3    0.000000e+00  2.244732e-17
membership_s4    8.365363e-05  7.741811e-01
membership_s5    2.795106e-04  5.885089e-01
membership_s6    5.690040e-05  3.116282e-01
membership_s7    1.725015e-04  8.250536e-01
membership_s8   -3.125376e-05  3.827122e-01
membership_s9    0.000000e+00  1.266348e-17
membership_s11   0.000000e+00  1.812786e-17
membership_s12   0.000000e+00  2.400857e-17
membership_s14   0.000000e+00  7.268491e-18
membership_s15  -1.466436e-05  9.704291e-02
membership_s16  -1.296104e-06  1.929987e-01
membership_s17   0.000000e+00  8.760354e-18
membership_s18   2.035127e-05  1.891616e-01
membership_s20  -2.083499e-05  3.507920e-01
membership_s21   4.385641e-05  8.896555e-01
membership_s22   3.215148e-06  9.889661e-02
membership_s24  -1.531157e-05  2.076370e-01
membership_s25   0.000000e+00  2.650657e-17
membership_s26   0.000000e+00  9.090909e-03
membership_s27   1.819841e-04  1.354280e+00
membership_s28   0.000000e+00  1.288900e-17
membership_s30   1.920575e-04  6.991106e-01
membership_s31  -3.917650e-06  5.867360e-01
membership_s32   1.119561e-04  9.321212e-01
membership_s33   0.000000e+00  1.377370e-17
membership_s36   2.531100e-04  5.846538e-01
membership_s37  -2.140754e-05  2.127453e-01
V1               1.595971e-02  7.995858e+00
V2               1.083531e-02  1.025226e+01
pdi              2.000705e-04  7.396722e-01
adhesion         1.403642e-02  7.520814e+00
cohesion         1.333374e-02  7.840353e+00
inner            7.624635e-03  8.224650e+00
outer            4.887488e-03  1.008957e+01
ioratio          9.161209e-03  8.238496e+00
comsize          4.952750e-03  1.020574e+01
[1] "Dataset: all_C Model GLM, run: 3 of 10 2015-06-17 21:35:08"
[1] "glmnet variable coefficients"
                         [,1]          [,2]
(Intercept)     -3.015743e+00 -3.035824e+00
graph0           2.170982e-41  1.837915e-06
graph1           5.614348e-44  2.443251e-09
graph2           8.645360e-42  7.742119e-07
graph3           4.930827e-46 -9.246726e-14
graph4           6.193104e-46  5.814813e-11
graph5           1.437971e-43  1.007328e-08
graph6           1.259164e-44  9.995034e-10
graph7           4.418822e-43  4.187099e-08
graph8           3.128781e-42  2.331676e-07
graph9           1.022725e-47  2.405348e-13
graph10          4.399722e-49 -1.532883e-13
graph11          1.806598e-48  1.921399e-13
graph12          5.135209e-47  2.845626e-12
graph13          2.090585e-46  1.395915e-11
graph14          7.039553e-47  6.451108e-12
graph15          8.377197e-45  6.754334e-10
graph16          2.516109e-48 -1.030323e-11
graph17          9.374435e-46  8.639081e-11
graph18          6.693393e-45  4.702907e-10
graph19          1.124631e-45  8.581914e-11
graph20         -4.156832e-46 -4.194307e-10
graph21          4.620001e-45  3.287534e-10
graph22          7.262515e-44  7.522821e-09
graph23          4.592197e-45  2.798620e-10
graph24          8.324001e-45  5.699398e-10
graph25          5.797630e-44  4.932110e-09
graph26          3.683275e-44  2.696810e-09
graph27          2.296473e-43  1.790767e-08
graph28          1.176760e-43  2.590125e-09
graph29         -1.470897e-42 -2.693743e-07
orbit0           2.170982e-41  1.837308e-06
orbit1           6.349860e-43  6.070966e-08
orbit2          -8.843370e-44 -1.420520e-08
orbit3           8.645360e-42  7.739592e-07
orbit4           8.731400e-45  7.380547e-10
orbit5          -2.952629e-47 -6.692765e-11
orbit6           1.215168e-45  1.271094e-10
orbit7          -3.100534e-45 -3.785926e-10
orbit8           1.437971e-43  1.006674e-08
orbit9          -1.627482e-44 -6.701068e-09
orbit10          6.184987e-44  6.096423e-09
orbit11         -1.835572e-44 -2.726966e-09
orbit12          1.437402e-42  1.354976e-07
orbit13          5.646818e-43  5.363314e-08
orbit14          3.128781e-42  2.329975e-07
orbit15          2.532707e-46  2.275018e-11
orbit16         -1.151947e-48 -1.420209e-12
orbit17          4.849311e-47  1.929448e-12
orbit18          5.064303e-47  4.628216e-12
orbit19          3.163097e-47  3.047367e-12
orbit20          7.327925e-48  3.707037e-13
orbit21         -2.665077e-47 -3.319181e-12
orbit22          1.943525e-48  2.081611e-13
orbit23         -4.360866e-47 -5.155661e-12
orbit24         -8.782302e-47 -3.318629e-11
orbit25          1.305400e-45  1.294004e-10
orbit26          7.071478e-48 -2.352993e-12
orbit27          5.459874e-45  4.728997e-10
orbit28          1.602314e-46 -2.331061e-11
orbit29          1.767037e-45  1.720111e-10
orbit30         -4.805004e-46 -7.392867e-11
orbit31          1.812288e-46  1.724752e-11
orbit32          1.678776e-46  1.689646e-11
orbit33         -3.491319e-46 -4.240787e-11
orbit34          8.377197e-45  6.751038e-10
orbit35          3.179709e-45  1.950239e-10
orbit36          6.272184e-46  3.821642e-11
orbit37          9.761179e-46  7.855108e-11
orbit38         -1.423510e-45 -1.803052e-10
orbit39         -1.624720e-44 -2.113400e-09
orbit40          4.288240e-45  4.139142e-10
orbit41          6.130862e-45  6.425441e-10
orbit42         -1.406323e-45 -1.905818e-10
orbit43          3.017103e-44  2.906167e-09
orbit44         -2.608371e-44 -3.341521e-09
orbit45         -1.020074e-44 -1.951306e-09
orbit46          1.901289e-44  1.821757e-09
orbit47         -2.193025e-45 -3.705961e-10
orbit48          2.886268e-45  2.571009e-10
orbit49          1.262374e-43  1.271923e-08
orbit50         -2.125572e-44 -2.709719e-09
orbit51          1.811546e-44  1.380122e-09
orbit52          1.199027e-43  1.197218e-08
orbit53          1.785568e-45 -8.418176e-11
orbit54          2.322910e-43  2.392126e-08
orbit55          7.308248e-44  7.591742e-09
orbit56         -3.274502e-43 -4.165877e-08
orbit57          1.938623e-44  1.812607e-09
orbit58         -2.706747e-44 -3.561695e-09
orbit59          7.699956e-44  6.844141e-09
orbit60          2.950455e-44  2.533466e-09
orbit61         -1.413900e-44 -2.367113e-09
orbit62          4.277935e-43  3.305004e-08
orbit63          1.053279e-44 -1.677651e-09
orbit64          2.597623e-43  2.555905e-08
orbit65          4.695238e-43  3.508281e-08
orbit66          1.588928e-43  1.363937e-08
orbit67          3.446493e-44  1.786678e-09
orbit68          3.233266e-43  2.515644e-08
orbit69          6.400446e-43  5.002877e-08
orbit70          1.076856e-43 -2.874603e-08
orbit71          1.922489e-43  8.531085e-09
orbit72         -1.470897e-42 -2.696195e-07
AP              -1.098729e-39 -1.385289e-04
bet             -9.693066e-45 -1.275917e-09
ecc             -1.793678e-39 -1.898938e-04
eccrad          -1.076207e-38 -1.139315e-03
close            2.275102e-38  2.185038e-03
constraint      -7.939214e-40 -6.074224e-05
coreness         1.396880e-40  1.362744e-05
knn             -1.784405e-42 -1.905418e-07
hubscore         2.089112e-38  1.727728e-03
pagerank        -1.419649e-37 -1.582015e-02
trans           -2.266361e-39 -2.546673e-04
evcent           2.151959e-38  1.796018e-03
first            2.170982e-41  1.835847e-06
upto_second      8.851187e-43  8.586773e-08
upto_third       2.003220e-43  1.932369e-08
upto_fourth      5.649957e-44  1.777052e-09
upto_fifth       3.855891e-42  4.217053e-07
upto_sixth       7.188803e-42  7.883504e-07
second           8.986181e-43  8.734752e-08
third            2.005463e-43  1.927413e-08
fourth          -3.885568e-43 -4.017088e-08
fifth            6.344362e-43  7.630974e-08
sixth           -4.640619e-42 -5.069762e-07
ratio1          -1.915345e-42 -2.038234e-07
ratio2           4.733375e-41  5.351887e-06
ratio3          -5.840754e-41 -6.415196e-06
ratio4          -7.570613e-41 -8.275834e-06
ratio5          -5.669075e-41 -6.179969e-06
ratio6          -4.623029e-42 -5.044231e-07
selfinter        6.460035e-40  5.785764e-05
walktrap_vertex -4.657943e-39 -5.369899e-04
bigcom1          6.263241e-40  6.990485e-05
bigcom2          1.365876e-37  1.529470e-02
bigcom3         -3.503880e-39 -3.989496e-04
bigcom4          3.614243e-40  3.248565e-05
bigcom6         -4.721898e-38 -5.287418e-03
bigcom8          2.816148e-38  3.145798e-03
bigcom9         -9.824395e-39 -1.096946e-03
bigcom11        -1.280249e-39 -1.460386e-04
bigcom13         1.802249e-38  2.022924e-03
bigcom15        -2.067507e-38 -2.299416e-03
bigcom16        -4.724247e-38 -5.282954e-03
bigcom21         3.826070e-38  4.281078e-03
bigcom22         2.117582e-39  2.254757e-04
bigcom24        -4.721506e-38 -5.287060e-03
bigcom26        -2.518140e-38 -2.818873e-03
bigcom28        -1.090448e-38 -1.237017e-03
bigcom30         4.743401e-38  5.307324e-03
bigcom31        -4.720333e-38 -5.283453e-03
bigcom32        -4.726207e-38 -5.293216e-03
bigcom33         2.895807e-37  3.243488e-02
bigcom34         2.054017e-37  2.300878e-02
bigcom36         1.423911e-37  1.594537e-02
bigcom37        -4.720724e-38 -5.304909e-03
bigcom38        -4.724639e-38 -5.286300e-03
bigcom39         1.802249e-38  2.015323e-03
bigcom40        -9.317244e-39 -1.052685e-03
bigcom43        -4.723464e-38 -5.290867e-03
bigcom44         3.363606e-39  3.781320e-04
bigcom46        -3.280413e-39 -3.712723e-04
bigcom47         1.550212e-37  1.735520e-02
bigcom49        -4.724639e-38 -5.289508e-03
bigcom50        -4.723464e-38 -5.283131e-03
bigcom51         1.548928e-37  1.735000e-02
bigcom52        -4.721506e-38 -5.281367e-03
bigcom54        -4.721115e-38 -5.276108e-03
bigcom56        -4.726207e-38 -5.296448e-03
bigcom62        -4.721506e-38 -5.286060e-03
bigcom66        -4.721115e-38 -5.288447e-03
bigcom68        -4.721506e-38 -5.286376e-03
bigcom69        -4.725423e-38 -5.285344e-03
bigcom71         9.722129e-38  1.089466e-02
bigcom72         9.716489e-38  1.088849e-02
bigcom73         4.909390e-38  5.492644e-03
bigcom74        -4.725423e-38 -5.289217e-03
bigcom75         1.548928e-37  1.734262e-02
bigcom76         5.386312e-38  6.028239e-03
bigcom77        -4.723464e-38 -5.286769e-03
bigcom79        -4.721115e-38 -5.286303e-03
bigcom80        -4.723072e-38 -5.288145e-03
bigcom82         5.386312e-38  6.030398e-03
bigcom83        -4.721115e-38 -5.297760e-03
bigcom84        -4.722289e-38 -5.292523e-03
bigcom85        -4.721898e-38 -5.280279e-03
bigcom87         3.702029e-38  4.141345e-03
bigcom89        -4.721115e-38 -5.284514e-03
bigcom91        -4.723855e-38 -5.295484e-03
bigcom92         6.844696e-38  7.668568e-03
bigcom93        -4.721115e-38 -5.299540e-03
bigcom96        -4.720724e-38 -5.280964e-03
bigcom97         1.596087e-38  1.790434e-03
bigcom98        -4.721506e-38 -5.281548e-03
bigcom99        -4.721115e-38 -5.276381e-03
bigcom101        9.100333e-40  9.833574e-05
bigcom104       -4.724247e-38 -5.289231e-03
bigcom106        7.912346e-38  8.862902e-03
bigcom109        1.212188e-37  1.357750e-02
bigcom113       -4.722289e-38 -5.258054e-03
bigcom116       -2.306819e-39 -2.663095e-04
bigcom120       -4.721506e-38 -5.286502e-03
bigcom123       -4.721898e-38 -5.293110e-03
bigcom126       -4.720724e-38 -5.281300e-03
bigcom127        7.912346e-38  8.853348e-03
bigcom137       -4.723464e-38 -5.286377e-03
bigcom139       -4.721506e-38 -5.294635e-03
bigcom140       -4.721898e-38 -5.282849e-03
bigcom143        1.212188e-37  1.357219e-02
bigcom145       -4.721506e-38 -5.291051e-03
bigcom146       -4.721898e-38 -5.288771e-03
bigcom147        9.100333e-40  9.929893e-05
bigcom149        3.569967e-37  3.997715e-02
bigcom153        9.722129e-38  1.088751e-02
bigcom154       -4.724639e-38 -5.285095e-03
bigcom156       -4.722289e-38 -5.285504e-03
bigcom157       -4.725031e-38 -5.283473e-03
bigcom158       -4.720724e-38 -5.278386e-03
bigcom160        1.548928e-37  1.734271e-02
bigcom161       -4.721115e-38 -5.281888e-03
bigcom162        1.548928e-37  1.735202e-02
bigcom164        1.548928e-37  1.735370e-02
bigcom166       -4.724639e-38 -5.287262e-03
bigcom167       -4.727776e-38 -5.299650e-03
bigcom171       -4.723072e-38 -5.287621e-03
bigcom173       -4.721506e-38 -5.287495e-03
bigcom175       -4.721115e-38 -5.257857e-03
bigcom176       -4.721115e-38 -5.282973e-03
bigcom177       -4.721115e-38 -5.283868e-03
bigcom178        9.716489e-38  1.088411e-02
bigcom180       -4.721115e-38 -5.289031e-03
bigcom181       -4.725815e-38 -5.295080e-03
bigcom184        2.054017e-37  2.299615e-02
bigcom186       -4.721115e-38 -5.284667e-03
bigcom187       -4.721115e-38 -5.290939e-03
bigcom189       -4.723464e-38 -5.284912e-03
bigcom194       -4.721898e-38 -5.284748e-03
bigcom195       -4.720724e-38 -5.283201e-03
bigcom196       -4.720724e-38 -5.287679e-03
bigcom204       -4.722681e-38 -5.290842e-03
bigcom205       -4.721506e-38 -5.287038e-03
bigcom212       -4.721115e-38 -5.281116e-03
bigcom214       -4.721898e-38 -5.284284e-03
bigcom222       -4.721115e-38 -5.288122e-03
bigcom223       -4.720724e-38 -5.267859e-03
bigcom226       -4.721506e-38 -5.278556e-03
bigcom227       -4.721115e-38 -5.291132e-03
bigcom229       -4.721115e-38 -5.283272e-03
bigcom233        2.054017e-37  2.300305e-02
bigcom236       -4.721115e-38 -5.289140e-03
bigcom237       -4.720724e-38 -5.285623e-03
bigcom246        3.702029e-38  4.142019e-03
bigcom248       -4.726207e-38 -5.276398e-03
bigcom249       -4.720724e-38 -5.292469e-03
bigcom250        8.759738e-38  9.815688e-03
bigcom254        9.716489e-38  1.088456e-02
bigcom266       -4.720724e-38 -5.283596e-03
bigcom269       -4.721898e-38 -5.281142e-03
bigcom272       -4.720724e-38 -5.278349e-03
bigcom274       -2.625221e-38 -2.926105e-03
bigcom281        7.912346e-38  8.857471e-03
bigcom291        1.548928e-37  1.734497e-02
bigcom292       -4.720724e-38 -5.284181e-03
bigcom295        1.212188e-37  1.357270e-02
bigcom299       -4.721115e-38 -5.285877e-03
bigcom301        3.054137e-38  3.423641e-03
bigcom306       -4.720333e-38 -5.282939e-03
bigcom309       -4.722289e-38 -5.283365e-03
bigcom314       -4.721115e-38 -5.288917e-03
bigcom321        5.386312e-38  6.037779e-03
bigcom341       -4.721115e-38 -5.292741e-03
bigcom350       -4.721115e-38 -5.279653e-03
bigcom353       -4.721115e-38 -5.277501e-03
bigcom359       -4.721115e-38 -5.283379e-03
bigcom363       -4.721115e-38 -5.286406e-03
bigcom365       -4.721506e-38 -5.290530e-03
bigcom385        2.415488e-37  2.705826e-02
bigcom386       -4.721115e-38 -5.287141e-03
bigcom408       -4.722289e-38 -5.295997e-03
bigcom412       -4.721506e-38 -5.290145e-03
bigcom480       -4.721506e-38 -5.278729e-03
spin_vertex     -6.179829e-39 -6.610605e-04
membership_s1    1.135722e-38  1.273603e-03
membership_s3   -4.726599e-38 -5.274610e-03
membership_s4   -5.439500e-40 -6.524893e-05
membership_s5   -5.889366e-40 -7.592951e-05
membership_s6   -1.917882e-39 -2.065580e-04
membership_s7   -1.278009e-39 -1.419858e-04
membership_s8    3.702029e-38  4.168424e-03
membership_s9   -4.725031e-38 -5.268290e-03
membership_s11  -4.723464e-38 -5.275032e-03
membership_s12  -4.724247e-38 -5.288356e-03
membership_s14  -4.723072e-38 -5.264708e-03
membership_s15  -2.910960e-38 -3.252927e-03
membership_s16   2.017354e-38  2.242835e-03
membership_s17  -4.723072e-38 -5.274578e-03
membership_s18  -2.613196e-38 -2.915319e-03
membership_s20   9.716489e-38  1.089367e-02
membership_s21  -3.039970e-39 -3.302899e-04
membership_s22   1.802249e-38  2.019991e-03
membership_s24   8.951820e-39  1.014911e-03
membership_s25  -9.802373e-39 -1.077785e-03
membership_s26  -4.726207e-38 -5.241544e-03
membership_s27   8.272601e-39  9.266461e-04
membership_s28  -4.726599e-38 -5.275550e-03
membership_s30  -1.599645e-39 -1.820552e-04
membership_s31   9.549644e-40  1.086657e-04
membership_s32   8.948631e-39  9.957755e-04
membership_s33  -4.721898e-38 -5.255944e-03
membership_s36  -4.169925e-39 -4.644446e-04
membership_s37  -2.721502e-38 -3.039174e-03
V1               1.310840e-41 -9.207791e-06
V2               9.454155e-39  1.067213e-03
pdi             -6.844568e-36 -8.083872e-01
adhesion        -4.984802e-43 -5.454306e-08
cohesion         9.973403e-43  1.091238e-07
inner            4.036686e-43  4.418289e-08
outer            4.531741e-43  4.902932e-08
ioratio          7.529628e-39  8.150403e-04
comsize          2.073411e-42  2.273236e-07
[1] "Dataset: all_C Model GBM, run: 4 of 10 2015-06-17 21:35:09"
Iter   TrainDeviance   ValidDeviance   StepSize   Improve
     1        0.3785            -nan     0.0100    0.0000
     2        0.3780            -nan     0.0100   -0.0000
     3        0.3775            -nan     0.0100   -0.0000
     4        0.3770            -nan     0.0100    0.0000
     5        0.3765            -nan     0.0100   -0.0000
     6        0.3759            -nan     0.0100    0.0000
     7        0.3755            -nan     0.0100   -0.0000
     8        0.3749            -nan     0.0100    0.0000
     9        0.3745            -nan     0.0100    0.0000
    10        0.3739            -nan     0.0100   -0.0000
    20        0.3698            -nan     0.0100   -0.0000
    40        0.3621            -nan     0.0100   -0.0000
    60        0.3550            -nan     0.0100   -0.0000
    80        0.3484            -nan     0.0100   -0.0000
   100        0.3419            -nan     0.0100   -0.0000
   120        0.3361            -nan     0.0100   -0.0000
   140        0.3309            -nan     0.0100   -0.0000
   160        0.3256            -nan     0.0100   -0.0000
   180        0.3209            -nan     0.0100   -0.0000
   200        0.3161            -nan     0.0100   -0.0000
   220        0.3115            -nan     0.0100    0.0000
   240        0.3068            -nan     0.0100   -0.0000
   260        0.3024            -nan     0.0100   -0.0000
   280        0.2984            -nan     0.0100   -0.0000
   300        0.2943            -nan     0.0100   -0.0000
   320        0.2907            -nan     0.0100   -0.0000
   340        0.2871            -nan     0.0100   -0.0000
   360        0.2831            -nan     0.0100   -0.0000
   380        0.2794            -nan     0.0100    0.0000
   400        0.2759            -nan     0.0100   -0.0000
   411        0.2737            -nan     0.0100   -0.0000

[1] "GBM variable coefficients"
                            var     rel.inf
V2                           V2 4.197445344
ioratio                 ioratio 2.991325533
outer                     outer 2.743656768
ratio5                   ratio5 2.630445138
ratio2                   ratio2 2.505326292
comsize                 comsize 2.417227598
inner                     inner 2.302130775
pagerank               pagerank 2.097623863
V1                           V1 2.036235349
adhesion               adhesion 2.029761982
walktrap_vertex walktrap_vertex 1.969005762
knn                         knn 1.771361774
cohesion               cohesion 1.631158559
ratio4                   ratio4 1.611681353
fourth                   fourth 1.610119822
orbit18                 orbit18 1.582081532
bet                         bet 1.523990012
spin_vertex         spin_vertex 1.490721122
trans                     trans 1.440480954
ratio1                   ratio1 1.417683630
graph11                 graph11 1.342585708
orbit39                 orbit39 1.186169285
graph13                 graph13 1.171838637
graph10                 graph10 1.057473975
graph17                 graph17 1.042379433
graph23                 graph23 1.001569866
orbit56                 orbit56 0.975933263
graph12                 graph12 0.966276022
third                     third 0.939193429
orbit45                 orbit45 0.904143752
graph20                 graph20 0.900079195
graph16                 graph16 0.871193910
graph5                   graph5 0.846318581
graph6                   graph6 0.826405499
orbit19                 orbit19 0.818067347
graph19                 graph19 0.815999886
orbit22                 orbit22 0.815163068
orbit36                 orbit36 0.802681522
ratio6                   ratio6 0.783554464
orbit49                 orbit49 0.781519155
orbit31                 orbit31 0.757271402
graph4                   graph4 0.742817787
graph9                   graph9 0.691178846
graph15                 graph15 0.677183512
orbit35                 orbit35 0.669832260
upto_sixth           upto_sixth 0.660314931
orbit25                 orbit25 0.659218213
orbit28                 orbit28 0.639863270
graph22                 graph22 0.636563991
ratio3                   ratio3 0.629482766
orbit20                 orbit20 0.627898674
graph14                 graph14 0.618688074
orbit17                 orbit17 0.615710812
orbit51                 orbit51 0.596763451
orbit24                 orbit24 0.576704401
graph21                 graph21 0.571653167
orbit50                 orbit50 0.563606614
orbit62                 orbit62 0.561997211
graph1                   graph1 0.556035992
bigcom36               bigcom36 0.555708601
graph3                   graph3 0.554351896
orbit65                 orbit65 0.547892411
constraint           constraint 0.531612538
orbit5                   orbit5 0.528067449
orbit32                 orbit32 0.519774814
orbit29                 orbit29 0.498721649
graph18                 graph18 0.492133762
graph25                 graph25 0.488180725
orbit37                 orbit37 0.482852612
close                     close 0.478618674
graph26                 graph26 0.476051005
fifth                     fifth 0.474380059
orbit1                   orbit1 0.457261648
bigcom47               bigcom47 0.455061504
orbit9                   orbit9 0.437482506
orbit54                 orbit54 0.437333094
orbit40                 orbit40 0.432303100
orbit38                 orbit38 0.421152921
orbit27                 orbit27 0.409625856
orbit63                 orbit63 0.399689799
graph27                 graph27 0.398420321
hubscore               hubscore 0.393533355
bigcom8                 bigcom8 0.390838155
orbit52                 orbit52 0.386478315
orbit70                 orbit70 0.378332775
orbit15                 orbit15 0.373572901
orbit64                 orbit64 0.361907945
orbit26                 orbit26 0.361678942
graph24                 graph24 0.356837165
orbit16                 orbit16 0.354968242
membership_s32   membership_s32 0.354470920
upto_fifth           upto_fifth 0.352696162
orbit53                 orbit53 0.350764967
orbit44                 orbit44 0.338823162
orbit30                 orbit30 0.336290691
orbit11                 orbit11 0.327909684
evcent                   evcent 0.325382136
bigcom321             bigcom321 0.324483705
graph7                   graph7 0.321226937
orbit46                 orbit46 0.314611444
orbit10                 orbit10 0.311722743
upto_fourth         upto_fourth 0.302569252
orbit41                 orbit41 0.295610220
orbit69                 orbit69 0.292061815
sixth                     sixth 0.291665987
orbit6                   orbit6 0.283010421
bigcom2                 bigcom2 0.274488661
bigcom92               bigcom92 0.268982427
graph29                 graph29 0.261560676
orbit12                 orbit12 0.255888018
orbit59                 orbit59 0.249362835
orbit4                   orbit4 0.247306228
membership_s1     membership_s1 0.235421623
orbit42                 orbit42 0.231206803
orbit43                 orbit43 0.226527511
orbit47                 orbit47 0.222628237
orbit58                 orbit58 0.219549307
upto_third           upto_third 0.219269684
orbit61                 orbit61 0.215773985
orbit48                 orbit48 0.213764151
orbit2                   orbit2 0.212392971
orbit13                 orbit13 0.199811444
upto_second         upto_second 0.195691931
graph2                   graph2 0.191339074
bigcom30               bigcom30 0.187852423
orbit66                 orbit66 0.187170342
orbit60                 orbit60 0.187122676
graph28                 graph28 0.182060995
membership_s27   membership_s27 0.167327271
bigcom149             bigcom149 0.155252303
orbit7                   orbit7 0.154936813
graph8                   graph8 0.140516830
bigcom28               bigcom28 0.138471448
orbit68                 orbit68 0.132059009
graph0                   graph0 0.130821193
orbit55                 orbit55 0.130034928
membership_s5     membership_s5 0.117117519
membership_s36   membership_s36 0.116853211
bigcom71               bigcom71 0.116323748
bigcom385             bigcom385 0.114590400
coreness               coreness 0.105511380
bigcom21               bigcom21 0.095968271
AP                           AP 0.092787497
orbit33                 orbit33 0.089874405
orbit23                 orbit23 0.089642155
bigcom39               bigcom39 0.087853978
second                   second 0.087431746
membership_s30   membership_s30 0.080890553
orbit67                 orbit67 0.073463263
selfinter             selfinter 0.072427459
bigcom4                 bigcom4 0.069156305
ecc                         ecc 0.068677062
orbit21                 orbit21 0.068666643
bigcom73               bigcom73 0.065628169
membership_s4     membership_s4 0.062207845
membership_s31   membership_s31 0.055569689
orbit71                 orbit71 0.048145996
membership_s22   membership_s22 0.044306198
membership_s7     membership_s7 0.040977935
bigcom1                 bigcom1 0.038100729
orbit57                 orbit57 0.033816918
bigcom3                 bigcom3 0.032854110
bigcom40               bigcom40 0.030950798
bigcom22               bigcom22 0.030905630
membership_s6     membership_s6 0.026542570
membership_s21   membership_s21 0.021596407
pdi                         pdi 0.010230387
membership_s24   membership_s24 0.008856137
bigcom44               bigcom44 0.008563577
orbit0                   orbit0 0.000000000
orbit3                   orbit3 0.000000000
orbit8                   orbit8 0.000000000
orbit14                 orbit14 0.000000000
orbit34                 orbit34 0.000000000
orbit72                 orbit72 0.000000000
eccrad                   eccrad 0.000000000
first                     first 0.000000000
bigcom6                 bigcom6 0.000000000
bigcom9                 bigcom9 0.000000000
bigcom11               bigcom11 0.000000000
bigcom13               bigcom13 0.000000000
bigcom15               bigcom15 0.000000000
bigcom16               bigcom16 0.000000000
bigcom24               bigcom24 0.000000000
bigcom26               bigcom26 0.000000000
bigcom31               bigcom31 0.000000000
bigcom32               bigcom32 0.000000000
bigcom33               bigcom33 0.000000000
bigcom34               bigcom34 0.000000000
bigcom37               bigcom37 0.000000000
bigcom38               bigcom38 0.000000000
bigcom43               bigcom43 0.000000000
bigcom46               bigcom46 0.000000000
bigcom49               bigcom49 0.000000000
bigcom50               bigcom50 0.000000000
bigcom51               bigcom51 0.000000000
bigcom52               bigcom52 0.000000000
bigcom54               bigcom54 0.000000000
bigcom56               bigcom56 0.000000000
bigcom62               bigcom62 0.000000000
bigcom66               bigcom66 0.000000000
bigcom68               bigcom68 0.000000000
bigcom69               bigcom69 0.000000000
bigcom72               bigcom72 0.000000000
bigcom74               bigcom74 0.000000000
bigcom75               bigcom75 0.000000000
bigcom76               bigcom76 0.000000000
bigcom77               bigcom77 0.000000000
bigcom79               bigcom79 0.000000000
bigcom80               bigcom80 0.000000000
bigcom82               bigcom82 0.000000000
bigcom83               bigcom83 0.000000000
bigcom84               bigcom84 0.000000000
bigcom85               bigcom85 0.000000000
bigcom87               bigcom87 0.000000000
bigcom89               bigcom89 0.000000000
bigcom91               bigcom91 0.000000000
bigcom93               bigcom93 0.000000000
bigcom96               bigcom96 0.000000000
bigcom97               bigcom97 0.000000000
bigcom98               bigcom98 0.000000000
bigcom99               bigcom99 0.000000000
bigcom101             bigcom101 0.000000000
bigcom104             bigcom104 0.000000000
bigcom106             bigcom106 0.000000000
bigcom109             bigcom109 0.000000000
bigcom113             bigcom113 0.000000000
bigcom116             bigcom116 0.000000000
bigcom120             bigcom120 0.000000000
bigcom123             bigcom123 0.000000000
bigcom126             bigcom126 0.000000000
bigcom127             bigcom127 0.000000000
bigcom137             bigcom137 0.000000000
bigcom139             bigcom139 0.000000000
bigcom140             bigcom140 0.000000000
bigcom143             bigcom143 0.000000000
bigcom145             bigcom145 0.000000000
bigcom146             bigcom146 0.000000000
bigcom147             bigcom147 0.000000000
bigcom153             bigcom153 0.000000000
bigcom154             bigcom154 0.000000000
bigcom156             bigcom156 0.000000000
bigcom157             bigcom157 0.000000000
bigcom158             bigcom158 0.000000000
bigcom160             bigcom160 0.000000000
bigcom161             bigcom161 0.000000000
bigcom162             bigcom162 0.000000000
bigcom164             bigcom164 0.000000000
bigcom166             bigcom166 0.000000000
bigcom167             bigcom167 0.000000000
bigcom171             bigcom171 0.000000000
bigcom173             bigcom173 0.000000000
bigcom175             bigcom175 0.000000000
bigcom176             bigcom176 0.000000000
bigcom177             bigcom177 0.000000000
bigcom178             bigcom178 0.000000000
bigcom180             bigcom180 0.000000000
bigcom181             bigcom181 0.000000000
bigcom184             bigcom184 0.000000000
bigcom186             bigcom186 0.000000000
bigcom187             bigcom187 0.000000000
bigcom189             bigcom189 0.000000000
bigcom194             bigcom194 0.000000000
bigcom195             bigcom195 0.000000000
bigcom196             bigcom196 0.000000000
bigcom204             bigcom204 0.000000000
bigcom205             bigcom205 0.000000000
bigcom212             bigcom212 0.000000000
bigcom214             bigcom214 0.000000000
bigcom222             bigcom222 0.000000000
bigcom223             bigcom223 0.000000000
bigcom226             bigcom226 0.000000000
bigcom227             bigcom227 0.000000000
bigcom229             bigcom229 0.000000000
bigcom233             bigcom233 0.000000000
bigcom236             bigcom236 0.000000000
bigcom237             bigcom237 0.000000000
bigcom246             bigcom246 0.000000000
bigcom248             bigcom248 0.000000000
bigcom249             bigcom249 0.000000000
bigcom250             bigcom250 0.000000000
bigcom254             bigcom254 0.000000000
bigcom266             bigcom266 0.000000000
bigcom269             bigcom269 0.000000000
bigcom272             bigcom272 0.000000000
bigcom274             bigcom274 0.000000000
bigcom281             bigcom281 0.000000000
bigcom291             bigcom291 0.000000000
bigcom292             bigcom292 0.000000000
bigcom295             bigcom295 0.000000000
bigcom299             bigcom299 0.000000000
bigcom301             bigcom301 0.000000000
bigcom306             bigcom306 0.000000000
bigcom309             bigcom309 0.000000000
bigcom314             bigcom314 0.000000000
bigcom341             bigcom341 0.000000000
bigcom350             bigcom350 0.000000000
bigcom353             bigcom353 0.000000000
bigcom359             bigcom359 0.000000000
bigcom363             bigcom363 0.000000000
bigcom365             bigcom365 0.000000000
bigcom386             bigcom386 0.000000000
bigcom408             bigcom408 0.000000000
bigcom412             bigcom412 0.000000000
bigcom480             bigcom480 0.000000000
membership_s3     membership_s3 0.000000000
membership_s8     membership_s8 0.000000000
membership_s9     membership_s9 0.000000000
membership_s11   membership_s11 0.000000000
membership_s12   membership_s12 0.000000000
membership_s14   membership_s14 0.000000000
membership_s15   membership_s15 0.000000000
membership_s16   membership_s16 0.000000000
membership_s17   membership_s17 0.000000000
membership_s18   membership_s18 0.000000000
membership_s20   membership_s20 0.000000000
membership_s25   membership_s25 0.000000000
membership_s26   membership_s26 0.000000000
membership_s28   membership_s28 0.000000000
membership_s33   membership_s33 0.000000000
membership_s37   membership_s37 0.000000000
[1] "Dataset: all_C Model RF, run: 4 of 10 2015-06-17 21:41:32"
     |      Out-of-bag   |
Tree |      MSE  %Var(y) |
   1 |  0.09714   216.99 |
   2 |  0.08834   197.33 |
   3 |  0.08301   185.44 |
   4 |  0.07862   175.62 |
   5 |  0.07483   167.15 |
   6 |  0.07218   161.23 |
   7 |  0.06835   152.69 |
   8 |   0.0659   147.22 |
   9 |  0.06388   142.70 |
  10 |  0.06184   138.14 |
  11 |  0.06048   135.11 |
  12 |  0.05932   132.52 |
  13 |   0.0583   130.23 |
  14 |  0.05704   127.41 |
  15 |  0.05645   126.10 |
  16 |  0.05588   124.82 |
  17 |  0.05518   123.27 |
  18 |  0.05473   122.25 |
  19 |  0.05413   120.93 |
  20 |  0.05378   120.14 |
  21 |  0.05349   119.48 |
  22 |  0.05317   118.77 |
  23 |  0.05297   118.33 |
  24 |  0.05273   117.78 |
  25 |  0.05245   117.16 |
  26 |  0.05231   116.85 |
  27 |  0.05214   116.46 |
  28 |  0.05201   116.19 |
  29 |  0.05193   115.99 |
  30 |  0.05174   115.58 |
  31 |  0.05167   115.42 |
  32 |  0.05152   115.09 |
  33 |  0.05141   114.84 |
  34 |   0.0513   114.59 |
  35 |  0.05122   114.42 |
  36 |  0.05116   114.29 |
  37 |  0.05112   114.20 |
  38 |  0.05098   113.88 |
  39 |  0.05087   113.63 |
  40 |  0.05072   113.30 |
  41 |  0.05066   113.16 |
  42 |  0.05058   112.98 |
  43 |  0.05052   112.85 |
  44 |  0.05044   112.68 |
  45 |  0.05042   112.62 |
  46 |  0.05033   112.44 |
  47 |  0.05027   112.30 |
  48 |  0.05028   112.30 |
  49 |  0.05025   112.26 |
  50 |  0.05023   112.20 |
  51 |  0.05021   112.16 |
  52 |  0.05016   112.06 |
  53 |  0.05013   111.98 |
  54 |   0.0501   111.92 |
  55 |  0.05008   111.87 |
  56 |  0.05004   111.79 |
  57 |     0.05   111.70 |
  58 |  0.04993   111.54 |
  59 |  0.04992   111.50 |
  60 |  0.04989   111.45 |
  61 |   0.0499   111.46 |
  62 |  0.04989   111.44 |
  63 |  0.04987   111.40 |
  64 |  0.04985   111.34 |
  65 |  0.04985   111.35 |
  66 |  0.04983   111.32 |
  67 |  0.04981   111.27 |
  68 |  0.04982   111.30 |
  69 |   0.0498   111.24 |
  70 |  0.04977   111.17 |
  71 |  0.04979   111.22 |
  72 |  0.04973   111.08 |
  73 |  0.04971   111.03 |
  74 |  0.04969   110.99 |
  75 |  0.04968   110.97 |
  76 |  0.04963   110.85 |
  77 |  0.04958   110.76 |
  78 |  0.04955   110.67 |
  79 |  0.04954   110.66 |
  80 |  0.04951   110.60 |
  81 |  0.04949   110.55 |
  82 |  0.04947   110.51 |
  83 |  0.04947   110.51 |
  84 |  0.04949   110.56 |
  85 |  0.04949   110.54 |
  86 |  0.04946   110.49 |
  87 |  0.04946   110.47 |
  88 |  0.04944   110.43 |
  89 |  0.04943   110.41 |
  90 |  0.04937   110.29 |
  91 |  0.04936   110.25 |
  92 |  0.04935   110.23 |
  93 |  0.04933   110.19 |
  94 |   0.0493   110.13 |
  95 |  0.04929   110.11 |
  96 |  0.04927   110.06 |
  97 |  0.04923   109.97 |
  98 |  0.04921   109.92 |
  99 |  0.04922   109.94 |
 100 |  0.04922   109.95 |
[1] "Random Forest variable coefficients"
                      %IncMSE IncNodePurity
graph5           5.631745e-03  2.245116e+00
graph6           6.758157e-03  2.450363e+00
graph7           3.192377e-03  1.284807e+00
graph8           5.084452e-04  6.392606e-01
graph9           8.404919e-03  2.759102e+00
graph10          1.393585e-02  3.866877e+00
graph11          1.714176e-02  4.430812e+00
graph12          1.609730e-02  3.560924e+00
graph13          1.258386e-02  3.558277e+00
graph14          1.098660e-02  3.539476e+00
graph15          9.376737e-03  2.100639e+00
graph16          1.640514e-02  3.443264e+00
graph17          1.600630e-02  3.520511e+00
graph18          7.902562e-03  1.999273e+00
graph19          1.086780e-02  3.330059e+00
graph20          1.162991e-02  2.980157e+00
graph21          8.767246e-03  2.302698e+00
graph22          8.757599e-03  2.108740e+00
graph23          1.633730e-02  3.468783e+00
graph24          7.145121e-03  1.365807e+00
graph25          8.504124e-03  2.136493e+00
graph26          4.497786e-03  1.404336e+00
graph27          5.007141e-03  1.327778e+00
graph28          1.623791e-03  4.643917e-01
graph29          5.380525e-04  4.068518e-01
orbit0           1.943782e-03  6.993026e-01
orbit1           1.005297e-02  2.556826e+00
orbit2           3.594974e-03  9.279394e-01
orbit3           1.791751e-03  7.571135e-01
orbit4           7.670467e-03  2.830523e+00
orbit5           8.716319e-03  2.121239e+00
orbit6           1.183570e-02  3.472058e+00
orbit7           4.578516e-03  1.194894e+00
orbit8           5.637158e-03  2.031084e+00
orbit9           1.191598e-02  3.351664e+00
orbit10          7.108973e-03  1.469619e+00
orbit11          4.650345e-03  1.309645e+00
orbit12          3.501597e-03  1.454161e+00
orbit13          2.423046e-03  8.579449e-01
orbit14          1.119265e-03  6.417811e-01
orbit15          9.771765e-03  3.085119e+00
orbit16          6.420942e-03  2.247998e+00
orbit17          1.212536e-02  2.691499e+00
orbit18          1.217201e-02  5.578978e+00
orbit19          1.300813e-02  3.419926e+00
orbit20          1.170931e-02  3.078668e+00
orbit21          9.618607e-03  2.002499e+00
orbit22          2.027543e-02  5.171716e+00
orbit23          3.861549e-03  1.066164e+00
orbit24          1.933937e-02  3.876347e+00
orbit25          8.696655e-03  1.973812e+00
orbit26          3.251854e-03  1.381673e+00
orbit27          2.218682e-02  3.948292e+00
orbit28          1.087771e-02  2.140607e+00
orbit29          7.733577e-03  1.348097e+00
orbit30          8.473816e-03  1.721075e+00
orbit31          1.506617e-02  3.964950e+00
orbit32          6.283301e-03  2.492997e+00
orbit33          1.868087e-03  1.147319e+00
orbit34          1.428886e-02  2.415609e+00
orbit35          1.319138e-02  3.987817e+00
orbit36          7.391007e-03  3.009325e+00
orbit37          1.036155e-02  2.517635e+00
orbit38          5.940844e-03  1.643164e+00
orbit39          1.946186e-02  4.096559e+00
orbit40          7.293213e-03  1.759994e+00
orbit41          4.946615e-03  1.361313e+00
orbit42          3.358232e-03  9.483194e-01
orbit43          1.296509e-02  1.973244e+00
orbit44          4.360529e-03  1.153516e+00
orbit45          2.066372e-02  4.757612e+00
orbit46          5.355569e-03  2.074842e+00
orbit47          1.016399e-02  1.595824e+00
orbit48          6.850913e-03  1.495256e+00
orbit49          1.205791e-02  3.971215e+00
orbit50          7.472904e-03  2.199487e+00
orbit51          1.523710e-02  2.656041e+00
orbit52          7.740391e-03  2.298667e+00
orbit53          3.455487e-03  1.097516e+00
orbit54          4.449858e-03  2.183632e+00
orbit55          2.988113e-03  7.815270e-01
orbit56          2.013627e-02  4.969099e+00
orbit57          3.681802e-03  8.759542e-01
orbit58          2.111954e-03  8.520100e-01
orbit59          8.639850e-03  1.925028e+00
orbit60          4.787890e-03  1.269585e+00
orbit61          2.250053e-03  1.026692e+00
orbit62          1.106956e-02  2.706092e+00
orbit63          3.684776e-03  1.520109e+00
orbit64          5.874253e-03  1.496029e+00
orbit65          7.037764e-03  2.216012e+00
orbit66          5.589012e-04  6.561364e-01
orbit67          2.030611e-03  6.732202e-01
orbit68          6.703410e-03  1.126018e+00
orbit69          1.951865e-03  5.068798e-01
orbit70          1.574860e-03  1.032052e+00
orbit71          1.821174e-03  4.430689e-01
orbit72          9.334834e-04  6.101421e-01
AP               1.786990e-04  5.161342e-01
bet              8.551666e-03  5.420192e+00
ecc              1.959221e-04  4.293912e-01
eccrad           2.630534e-04  4.292860e-01
close            1.083231e-02  2.680693e+00
constraint       7.434597e-03  2.782337e+00
coreness         3.615252e-03  1.350701e+00
knn              1.362553e-02  5.965509e+00
hubscore         8.384385e-03  2.699846e+00
pagerank         8.399141e-03  9.448771e+00
trans            3.924126e-03  3.451578e+00
evcent           9.505941e-03  2.516271e+00
first            2.778248e-03  8.134475e-01
upto_second      9.058933e-03  2.580132e+00
upto_third       8.465681e-03  2.961541e+00
upto_fourth      9.628952e-03  2.583622e+00
upto_fifth       9.032562e-03  2.916357e+00
upto_sixth       6.442591e-03  2.818461e+00
second           9.538127e-03  2.222388e+00
third            1.179238e-02  4.385329e+00
fourth           9.991586e-03  6.091984e+00
fifth            6.977012e-03  4.517401e+00
sixth            8.990925e-03  3.513844e+00
ratio1           1.421945e-02  5.898495e+00
ratio2           1.331765e-02  7.825958e+00
ratio3           7.469076e-03  4.665836e+00
ratio4           1.686881e-02  7.034589e+00
ratio5           7.750547e-03  1.001458e+01
ratio6           1.293692e-02  4.451363e+00
selfinter        2.097732e-04  7.798618e-01
walktrap_vertex  3.839319e-03  4.735449e+00
bigcom1          8.670291e-04  9.462016e-01
bigcom2          2.420169e-05  5.953262e-01
bigcom3          1.037004e-04  6.365853e-01
bigcom4          5.064647e-04  5.836956e-01
bigcom6          0.000000e+00  0.000000e+00
bigcom8          5.339195e-04  9.572202e-01
bigcom9         -1.993827e-06  7.626662e-02
bigcom11         8.196880e-06  4.362886e-01
bigcom13        -3.243469e-05  2.216390e-01
bigcom15         3.992462e-06  5.659037e-01
bigcom16        -6.733818e-06  4.657909e-01
bigcom21        -5.248846e-06  4.351003e-01
bigcom22         9.289185e-05  8.290492e-01
bigcom24         0.000000e+00  0.000000e+00
bigcom26        -2.182280e-05  2.256659e-01
bigcom28         8.894708e-05  5.380069e-01
bigcom30         1.377115e-04  1.216788e+00
bigcom31         0.000000e+00  0.000000e+00
bigcom32         0.000000e+00  0.000000e+00
bigcom33        -1.355882e-05  4.606569e-01
bigcom34        -3.491674e-05  4.703715e-01
bigcom36         2.421062e-05  9.694707e-01
bigcom37         0.000000e+00  0.000000e+00
bigcom38         0.000000e+00  0.000000e+00
bigcom39         2.577857e-05  5.484912e-01
bigcom40         7.132573e-05  5.424405e-01
bigcom43         0.000000e+00  0.000000e+00
bigcom44         1.032834e-05  6.865197e-02
bigcom46        -1.653483e-05  2.217927e-01
bigcom47        -2.630995e-05  8.693664e-01
bigcom49         0.000000e+00  0.000000e+00
bigcom50         0.000000e+00  0.000000e+00
bigcom51        -4.880736e-05  6.131254e-01
bigcom52         0.000000e+00  0.000000e+00
bigcom54         0.000000e+00  0.000000e+00
bigcom56         0.000000e+00  0.000000e+00
bigcom62         0.000000e+00  7.575758e-03
bigcom66         0.000000e+00  0.000000e+00
bigcom68         0.000000e+00  0.000000e+00
bigcom69         0.000000e+00  0.000000e+00
bigcom71         4.168879e-05  5.775332e-01
bigcom72         1.276328e-05  7.011207e-01
bigcom73        -1.630769e-05  2.802416e-01
bigcom74         0.000000e+00  0.000000e+00
bigcom75        -1.313571e-05  5.493218e-01
bigcom76        -2.413866e-05  4.792788e-01
bigcom77         0.000000e+00  0.000000e+00
bigcom79        -3.852116e-05  4.116388e-01
bigcom80         0.000000e+00  0.000000e+00
bigcom82        -1.783996e-05  4.744707e-01
bigcom83         0.000000e+00  0.000000e+00
bigcom84         0.000000e+00  0.000000e+00
bigcom85         0.000000e+00  0.000000e+00
bigcom87        -2.349917e-05  2.907878e-01
bigcom89         0.000000e+00  0.000000e+00
bigcom91         0.000000e+00  0.000000e+00
bigcom92         1.484540e-04  1.101769e+00
bigcom93         0.000000e+00  0.000000e+00
bigcom96         0.000000e+00  0.000000e+00
bigcom97        -7.046839e-06  3.892553e-01
bigcom98         0.000000e+00  0.000000e+00
bigcom99         0.000000e+00  0.000000e+00
bigcom101       -1.341439e-05  7.093481e-02
bigcom104        0.000000e+00  6.938894e-20
bigcom106       -2.189904e-05  3.003993e-01
bigcom109       -3.209379e-05  5.119174e-01
bigcom113        0.000000e+00  0.000000e+00
bigcom116        9.283763e-05  3.646105e-01
bigcom120        0.000000e+00  8.333333e-03
bigcom123        0.000000e+00  0.000000e+00
bigcom126        0.000000e+00  0.000000e+00
bigcom127       -2.165073e-05  4.149535e-01
bigcom137        0.000000e+00  0.000000e+00
bigcom139        0.000000e+00  8.333333e-03
bigcom140        0.000000e+00  0.000000e+00
bigcom143        0.000000e+00  0.000000e+00
bigcom145        0.000000e+00  0.000000e+00
bigcom146        0.000000e+00  0.000000e+00
bigcom147        2.521972e-05  3.520476e-01
bigcom149        2.446506e-05  1.208807e+00
bigcom153       -9.818655e-06  3.094591e-01
bigcom154        0.000000e+00  0.000000e+00
bigcom156        0.000000e+00  0.000000e+00
bigcom157        0.000000e+00  4.163336e-19
bigcom158        0.000000e+00  1.387779e-19
bigcom160        0.000000e+00  0.000000e+00
bigcom161        0.000000e+00  0.000000e+00
bigcom162       -4.476901e-06  6.195139e-01
bigcom164        1.423843e-05  6.200292e-01
bigcom166        0.000000e+00  0.000000e+00
bigcom167        0.000000e+00  0.000000e+00
bigcom171        0.000000e+00  0.000000e+00
bigcom173        0.000000e+00  0.000000e+00
bigcom175        0.000000e+00  0.000000e+00
bigcom176        0.000000e+00  0.000000e+00
bigcom177        0.000000e+00  6.938894e-20
bigcom178       -4.911204e-06  4.797230e-01
bigcom180        0.000000e+00  0.000000e+00
bigcom181        0.000000e+00  6.938894e-20
bigcom184        5.886404e-06  5.845219e-01
bigcom186        0.000000e+00  0.000000e+00
bigcom187        0.000000e+00  0.000000e+00
bigcom189        0.000000e+00  0.000000e+00
bigcom194        0.000000e+00  0.000000e+00
bigcom195        0.000000e+00  0.000000e+00
bigcom196        0.000000e+00  0.000000e+00
bigcom204        0.000000e+00  6.938894e-20
bigcom205        0.000000e+00  0.000000e+00
bigcom212        0.000000e+00  0.000000e+00
bigcom214        0.000000e+00  0.000000e+00
bigcom222        0.000000e+00  0.000000e+00
bigcom223       -4.035518e-07  6.363035e-01
bigcom226        0.000000e+00  0.000000e+00
bigcom227        0.000000e+00  0.000000e+00
bigcom229        0.000000e+00  0.000000e+00
bigcom233        4.475718e-05  1.306916e+00
bigcom236        0.000000e+00  0.000000e+00
bigcom237        0.000000e+00  0.000000e+00
bigcom246       -6.842945e-06  3.414501e-01
bigcom248        0.000000e+00  0.000000e+00
bigcom249        0.000000e+00  0.000000e+00
bigcom250        0.000000e+00  0.000000e+00
bigcom254        7.437939e-06  6.046123e-01
bigcom266        0.000000e+00  0.000000e+00
bigcom269        0.000000e+00  0.000000e+00
bigcom272        0.000000e+00  0.000000e+00
bigcom274        2.418482e-06  3.376021e-02
bigcom281       -3.518617e-06  4.727010e-01
bigcom291       -3.518555e-05  2.820780e-01
bigcom292        0.000000e+00  0.000000e+00
bigcom295       -2.943113e-05  5.153232e-01
bigcom299        0.000000e+00  0.000000e+00
bigcom301       -1.703294e-07  4.173405e-01
bigcom306        0.000000e+00  0.000000e+00
bigcom309        0.000000e+00  0.000000e+00
bigcom314        0.000000e+00  0.000000e+00
bigcom321        2.785612e-05  7.187098e-01
bigcom341        0.000000e+00  0.000000e+00
bigcom350        0.000000e+00  0.000000e+00
bigcom353        0.000000e+00  0.000000e+00
bigcom359        0.000000e+00  6.938894e-20
bigcom363        0.000000e+00  0.000000e+00
bigcom365        0.000000e+00  0.000000e+00
bigcom385        2.184631e-05  1.069881e+00
bigcom386        0.000000e+00  0.000000e+00
bigcom408        0.000000e+00  0.000000e+00
bigcom412        0.000000e+00  1.428571e-02
bigcom480        0.000000e+00  0.000000e+00
spin_vertex      2.496313e-03  5.198292e+00
membership_s1    1.649005e-04  9.213206e-01
membership_s3    0.000000e+00  0.000000e+00
membership_s4    2.652966e-04  6.565018e-01
membership_s5    2.085429e-04  5.893817e-01
membership_s6    7.035986e-05  3.292219e-01
membership_s7    1.767602e-04  8.811383e-01
membership_s8   -3.427145e-05  3.216096e-01
membership_s9    0.000000e+00  0.000000e+00
membership_s11   0.000000e+00  0.000000e+00
membership_s12   0.000000e+00  0.000000e+00
membership_s14   0.000000e+00  0.000000e+00
membership_s15  -1.766135e-05  1.099989e-01
membership_s16  -4.610070e-06  1.405423e-01
membership_s17   0.000000e+00  0.000000e+00
membership_s18  -1.930842e-05  2.743810e-01
membership_s20  -1.705788e-05  3.385371e-01
membership_s21   5.246515e-05  8.008688e-01
membership_s22   6.464606e-06  1.373056e-01
membership_s24  -2.307504e-05  1.912327e-01
membership_s25   0.000000e+00  0.000000e+00
membership_s26   0.000000e+00  0.000000e+00
membership_s27   2.670156e-04  1.205486e+00
membership_s28   0.000000e+00  0.000000e+00
membership_s30   2.211960e-04  7.761789e-01
membership_s31   1.952207e-06  6.752683e-01
membership_s32   2.283485e-04  1.194661e+00
membership_s33   0.000000e+00  6.938894e-20
membership_s36   3.602051e-04  5.625026e-01
membership_s37  -9.840857e-06  4.436154e-02
V1               1.445984e-02  8.532578e+00
V2               1.056694e-02  1.049297e+01
pdi              4.828016e-04  7.520617e-01
adhesion         2.411852e-02  8.257442e+00
cohesion         2.423823e-02  8.650814e+00
inner            1.154504e-02  8.031084e+00
outer            5.302478e-03  1.019071e+01
ioratio          1.497611e-02  9.068912e+00
comsize          6.156068e-03  9.747821e+00
[1] "Dataset: all_C Model GLM, run: 4 of 10 2015-06-17 21:48:00"
[1] "glmnet variable coefficients"
                         [,1]          [,2]
(Intercept)     -3.010054e+00 -3.020823e+00
graph0          -4.674021e-42 -4.241926e-07
graph1          -2.393387e-44 -2.073339e-09
graph2           1.604944e-43  1.725284e-08
graph3          -8.912581e-46 -8.064919e-11
graph4          -3.152066e-47 -2.633830e-12
graph5           4.890746e-45  6.529450e-10
graph6          -4.656503e-45 -4.085259e-10
graph7           9.415904e-44  9.355459e-09
graph8          -1.211032e-42 -1.242536e-07
graph9          -1.624146e-47 -1.478181e-12
graph10         -9.808362e-49 -8.521792e-14
graph11         -5.224569e-50 -4.226504e-15
graph12         -4.217454e-47 -3.777167e-12
graph13         -1.539258e-46 -1.419122e-11
graph14         -6.039848e-48 -5.070175e-13
graph15         -2.226165e-45 -2.006239e-10
graph16         -1.643554e-46 -1.477808e-11
graph17         -1.429263e-46 -1.182700e-11
graph18         -4.111988e-45 -3.757903e-10
graph19         -5.113442e-46 -4.658463e-11
graph20          4.065859e-45  4.063022e-10
graph21         -1.892372e-45 -1.751939e-10
graph22          2.466045e-44  2.451542e-09
graph23         -4.465772e-45 -4.226990e-10
graph24         -4.217927e-45 -4.051301e-10
graph25          1.953106e-44  1.880227e-09
graph26         -9.935916e-45 -1.018842e-09
graph27          2.095544e-44  1.748315e-09
graph28         -1.515405e-43 -1.546037e-08
graph29         -4.774828e-42 -4.740784e-07
orbit0          -4.674021e-42 -4.235689e-07
orbit1           6.007870e-43  5.529008e-08
orbit2          -2.922934e-44 -2.553442e-09
orbit3           1.604944e-43  1.743331e-08
orbit4           2.402907e-45  1.836947e-10
orbit5          -1.046870e-45 -9.415111e-11
orbit6           2.126496e-45  1.984230e-10
orbit7          -3.931504e-47 -3.358086e-12
orbit8           4.890746e-45  6.587072e-10
orbit9           7.725959e-45 -9.865337e-10
orbit10          3.214272e-44  3.071721e-09
orbit11         -9.974663e-45 -8.958297e-10
orbit12          8.851252e-43  8.329349e-08
orbit13          3.903515e-44  4.540232e-09
orbit14         -1.211032e-42 -1.241855e-07
orbit15          1.375072e-46  1.211276e-11
orbit16         -2.522829e-47 -2.273686e-12
orbit17         -5.419401e-47 -5.188166e-12
orbit18         -1.635752e-47 -1.782905e-12
orbit19          5.778046e-47  5.285842e-12
orbit20         -3.293997e-48 -3.128139e-13
orbit21         -1.173315e-48 -1.019576e-13
orbit22          3.429049e-48  3.214898e-13
orbit23         -7.349546e-50 -6.211875e-15
orbit24         -4.439825e-46 -5.116166e-11
orbit25          1.018621e-45  9.662213e-11
orbit26         -5.469803e-47 -4.901509e-12
orbit27          1.163640e-45  8.311186e-11
orbit28         -7.566170e-46 -6.862205e-11
orbit29          7.942824e-46  7.560269e-11
orbit30         -7.045370e-46 -6.594618e-11
orbit31          4.534884e-46  4.142607e-11
orbit32          1.235831e-46  1.168142e-11
orbit33         -8.922062e-48 -7.731618e-13
orbit34         -2.226165e-45 -2.004554e-10
orbit35          5.965971e-45  5.130565e-10
orbit36         -6.881957e-46 -6.653367e-11
orbit37          6.888975e-46  6.351632e-11
orbit38         -2.784221e-46 -2.494161e-11
orbit39         -1.063629e-44 -1.174290e-09
orbit40          3.907499e-45  3.677236e-10
orbit41          1.969975e-45  1.956407e-10
orbit42         -5.574113e-46 -5.028893e-11
orbit43          1.773282e-44  1.681867e-09
orbit44         -1.421679e-44 -1.319994e-09
orbit45         -2.102814e-44 -2.294733e-09
orbit46          9.211117e-45  8.621408e-10
orbit47         -3.032801e-45 -2.773762e-10
orbit48          2.337819e-46  2.336289e-11
orbit49          2.510156e-43  2.422894e-08
orbit50         -2.857834e-44 -2.738201e-09
orbit51          1.907801e-45  1.620883e-10
orbit52          7.965450e-44  7.608237e-09
orbit53         -7.280755e-45 -6.793327e-10
orbit54          2.183002e-43  2.087402e-08
orbit55          1.376171e-44  1.442161e-09
orbit56         -3.767272e-43 -3.839524e-08
orbit57          7.207318e-45  6.755595e-10
orbit58         -2.384793e-44 -2.235352e-09
orbit59          5.201840e-44  4.827203e-09
orbit60          1.925089e-45  1.844687e-10
orbit61         -3.313223e-44 -3.151132e-09
orbit62          4.500014e-43  4.225688e-08
orbit63         -5.191332e-44 -5.008451e-09
orbit64          1.406376e-43  1.360962e-08
orbit65          2.948736e-43  2.602284e-08
orbit66          3.772812e-44  3.294718e-09
orbit67         -4.078441e-44 -3.948523e-09
orbit68          9.431485e-44  8.459951e-09
orbit69         -2.088106e-43 -1.989237e-08
orbit70         -7.677083e-43 -7.975126e-08
orbit71         -1.642028e-43 -1.658244e-08
orbit72         -4.774828e-42 -4.741564e-07
AP               2.350249e-39  2.269555e-04
bet             -3.558095e-45 -3.239519e-10
ecc             -2.278483e-39 -2.125587e-04
eccrad          -1.367090e-38 -1.275305e-03
close            1.794602e-38  1.550302e-03
constraint       3.276323e-40  3.949056e-05
coreness         6.029994e-41  5.324102e-06
knn              2.783891e-42  2.556090e-07
hubscore         6.932152e-39  5.926125e-04
pagerank        -1.391342e-37 -1.347425e-02
trans           -3.258166e-39 -3.177358e-04
evcent           7.401121e-39  6.379155e-04
first           -4.674021e-42 -4.235629e-07
upto_second      9.441040e-43  8.548605e-08
upto_third       1.069747e-43  8.626620e-09
upto_fourth      1.272327e-43  9.273656e-09
upto_fifth       3.917353e-42  3.743995e-07
upto_sixth       8.487727e-42  8.124118e-07
second           9.820180e-43  8.891322e-08
third            3.901510e-44  1.810045e-09
fourth          -1.363109e-43 -1.171365e-08
fifth            5.218891e-43  5.441637e-08
sixth           -4.674249e-42 -4.464987e-07
ratio1           2.610267e-42  2.392046e-07
ratio2           4.463460e-41  4.381226e-06
ratio3          -4.800124e-41 -4.590657e-06
ratio4          -7.787891e-41 -7.434776e-06
ratio5          -5.667600e-41 -5.390324e-06
ratio6          -4.699052e-42 -4.486454e-07
selfinter       -3.034948e-40 -3.279916e-05
walktrap_vertex -5.156719e-39 -5.072783e-04
bigcom1          2.431524e-39  2.371127e-04
bigcom2          1.080687e-37  1.053942e-02
bigcom3         -2.914893e-39 -2.890277e-04
bigcom4         -2.329410e-39 -2.294372e-04
bigcom6         -4.746794e-38 -4.629380e-03
bigcom8          3.852579e-38  3.752039e-03
bigcom9         -2.776001e-38 -2.705861e-03
bigcom11        -1.537340e-39 -1.522415e-04
bigcom13        -1.778964e-38 -1.733302e-03
bigcom15        -1.592492e-38 -1.539548e-03
bigcom16         3.028460e-38  2.959387e-03
bigcom21         2.487559e-38  2.422769e-03
bigcom22         5.816062e-39  5.605783e-04
bigcom24        -4.747979e-38 -4.630865e-03
bigcom26        -2.705433e-38 -2.636419e-03
bigcom28        -1.503645e-38 -1.468928e-03
bigcom30         4.077653e-38  3.973385e-03
bigcom31        -4.746399e-38 -4.630412e-03
bigcom32        -4.751932e-38 -4.635847e-03
bigcom33         1.546363e-37  1.508492e-02
bigcom34         1.209623e-37  1.179923e-02
bigcom36         1.547650e-37  1.509339e-02
bigcom37        -4.746399e-38 -4.643963e-03
bigcom38        -4.750746e-38 -4.629422e-03
bigcom39         4.179650e-38  4.073919e-03
bigcom40        -7.955048e-39 -7.784717e-04
bigcom43        -4.749560e-38 -4.633376e-03
bigcom44         4.566278e-39  4.482841e-04
bigcom46        -3.537539e-39 -3.492768e-04
bigcom47         1.421348e-37  1.386013e-02
bigcom49        -4.750746e-38 -4.633975e-03
bigcom50        -4.749164e-38 -4.627468e-03
bigcom51         1.209623e-37  1.180175e-02
bigcom52        -4.747189e-38 -4.624460e-03
bigcom54        -4.746794e-38 -4.624078e-03
bigcom56        -4.751932e-38 -4.634852e-03
bigcom62        -4.746794e-38 -4.629517e-03
bigcom66        -4.746794e-38 -4.632802e-03
bigcom68        -4.747189e-38 -4.628650e-03
bigcom69        -4.751537e-38 -4.629198e-03
bigcom71         7.148824e-38  6.974512e-03
bigcom72         1.209623e-37  1.180274e-02
bigcom73         5.365110e-38  5.228808e-03
bigcom74        -4.750746e-38 -4.631471e-03
bigcom75         1.546363e-37  1.507973e-02
bigcom76         4.441978e-38  4.331214e-03
bigcom77        -4.748374e-38 -4.628507e-03
bigcom79         1.209623e-37  1.179902e-02
bigcom80        -4.748374e-38 -4.631196e-03
bigcom82         6.483375e-38  6.320462e-03
bigcom83        -4.746005e-38 -4.642261e-03
bigcom84        -4.748374e-38 -4.636787e-03
bigcom85        -4.747979e-38 -4.629715e-03
bigcom87         3.676355e-38  3.582532e-03
bigcom89        -4.746794e-38 -4.629642e-03
bigcom91        -4.749164e-38 -4.638295e-03
bigcom92         6.819033e-38  6.654139e-03
bigcom93        -4.746794e-38 -4.643319e-03
bigcom96        -4.746399e-38 -4.624330e-03
bigcom97         1.991670e-38  1.946324e-03
bigcom98        -4.747189e-38 -4.627153e-03
bigcom99        -4.746399e-38 -4.620524e-03
bigcom101       -3.537539e-39 -3.469652e-04
bigcom104       -4.750350e-38 -4.633590e-03
bigcom106        7.886687e-38  7.693954e-03
bigcom109        9.690833e-38  9.454904e-03
bigcom113       -4.748374e-38 -4.614733e-03
bigcom116       -6.245039e-39 -6.148340e-04
bigcom120       -4.746794e-38 -4.629793e-03
bigcom123       -4.746794e-38 -4.636589e-03
bigcom126       -4.746794e-38 -4.626780e-03
bigcom127        7.886687e-38  7.687974e-03
bigcom137       -4.747979e-38 -4.628791e-03
bigcom139       -4.747189e-38 -4.637005e-03
bigcom140       -4.746794e-38 -4.624471e-03
bigcom143       -4.746794e-38 -4.633102e-03
bigcom145       -4.747584e-38 -4.633121e-03
bigcom146       -4.747189e-38 -4.635447e-03
bigcom147       -1.537340e-39 -1.512193e-04
bigcom149        3.567405e-37  3.479388e-02
bigcom153        3.028460e-38  2.953195e-03
bigcom154       -4.749560e-38 -4.629997e-03
bigcom156       -4.747189e-38 -4.629161e-03
bigcom157       -4.751537e-38 -4.608470e-03
bigcom158       -4.746399e-38 -4.622541e-03
bigcom160       -4.746399e-38 -4.637034e-03
bigcom161       -4.746794e-38 -4.626579e-03
bigcom162        1.546363e-37  1.508527e-02
bigcom164        1.546363e-37  1.508841e-02
bigcom166       -4.749955e-38 -4.632513e-03
bigcom167       -4.754307e-38 -4.641119e-03
bigcom171       -4.749164e-38 -4.628562e-03
bigcom173       -4.747189e-38 -4.629828e-03
bigcom175       -4.746399e-38 -4.610465e-03
bigcom176       -4.746399e-38 -4.627681e-03
bigcom177       -4.746794e-38 -4.629568e-03
bigcom178        1.546363e-37  1.508513e-02
bigcom180       -4.746005e-38 -4.633353e-03
bigcom181       -4.750350e-38 -4.635843e-03
bigcom184        1.209623e-37  1.179342e-02
bigcom186       -4.746399e-38 -4.627605e-03
bigcom187       -4.746794e-38 -4.635454e-03
bigcom189       -4.749560e-38 -4.626610e-03
bigcom194       -4.747979e-38 -4.630002e-03
bigcom195       -4.746399e-38 -4.626335e-03
bigcom196       -4.746794e-38 -4.632836e-03
bigcom204       -4.747979e-38 -4.634892e-03
bigcom205       -4.747189e-38 -4.628184e-03
bigcom212       -4.747189e-38 -4.628686e-03
bigcom214       -4.746794e-38 -4.626513e-03
bigcom222       -4.746399e-38 -4.631879e-03
bigcom223        1.546363e-37  1.509385e-02
bigcom226       -4.747189e-38 -4.624139e-03
bigcom227       -4.747189e-38 -4.632128e-03
bigcom229       -4.746399e-38 -4.627563e-03
bigcom233        4.577545e-37  4.464813e-02
bigcom236       -4.746399e-38 -4.631056e-03
bigcom237       -4.746794e-38 -4.629247e-03
bigcom246        3.028460e-38  2.950573e-03
bigcom248       -4.751932e-38 -4.624316e-03
bigcom249       -4.747189e-38 -4.636818e-03
bigcom250       -4.750746e-38 -4.630928e-03
bigcom254        9.690833e-38  9.453769e-03
bigcom266       -4.746794e-38 -4.628054e-03
bigcom269       -4.747979e-38 -4.625529e-03
bigcom272       -4.746794e-38 -4.625122e-03
bigcom274       -2.605852e-38 -2.536196e-03
bigcom281        9.690833e-38  9.448706e-03
bigcom291        1.546363e-37  1.508175e-02
bigcom292       -4.746794e-38 -4.629257e-03
bigcom295        1.209623e-37  1.179791e-02
bigcom299       -4.746399e-38 -4.626456e-03
bigcom301        3.676355e-38  3.586586e-03
bigcom306       -4.746399e-38 -4.629152e-03
bigcom309       -4.747979e-38 -4.628132e-03
bigcom314       -4.747189e-38 -4.632918e-03
bigcom321        1.210227e-37  1.180644e-02
bigcom341       -4.746399e-38 -4.630223e-03
bigcom350       -4.746794e-38 -4.623979e-03
bigcom353       -4.746794e-38 -4.623767e-03
bigcom359       -4.746794e-38 -4.626796e-03
bigcom363       -4.746794e-38 -4.629356e-03
bigcom365       -4.747189e-38 -4.632193e-03
bigcom385        3.567405e-37  3.480232e-02
bigcom386       -4.746794e-38 -4.631057e-03
bigcom408       -4.749164e-38 -4.637949e-03
bigcom412       -4.747189e-38 -4.630690e-03
bigcom480       -4.746399e-38 -4.626488e-03
spin_vertex     -2.693610e-39 -2.526993e-04
membership_s1    1.173539e-38  1.146152e-03
membership_s3   -4.752328e-38 -4.623485e-03
membership_s4    1.876601e-40  1.897022e-05
membership_s5    1.717091e-39  1.595551e-04
membership_s6   -4.705162e-39 -4.728334e-04
membership_s7    8.423415e-40  8.365016e-05
membership_s8    3.676355e-38  3.603063e-03
membership_s9   -4.752328e-38 -4.620249e-03
membership_s11  -4.748769e-38 -4.621221e-03
membership_s12  -4.750350e-38 -4.632377e-03
membership_s14  -4.748769e-38 -4.612149e-03
membership_s15  -2.372963e-38 -2.311588e-03
membership_s16   1.991670e-38  1.930637e-03
membership_s17  -4.747979e-38 -4.622591e-03
membership_s18  -1.666251e-38 -1.616290e-03
membership_s20   1.209623e-37  1.180782e-02
membership_s21  -5.689649e-39 -5.481404e-04
membership_s22   2.226762e-38  2.169383e-03
membership_s24   7.173913e-39  7.100476e-04
membership_s25  -4.755496e-38 -4.621892e-03
membership_s26  -4.749955e-38 -4.590795e-03
membership_s27   4.468146e-39  4.378322e-04
membership_s28  -4.751141e-38 -4.621918e-03
membership_s30  -3.038785e-39 -2.930983e-04
membership_s31   5.995327e-40  6.050777e-05
membership_s32   1.151852e-38  1.120211e-03
membership_s33  -4.747584e-38 -4.607776e-03
membership_s36  -3.298025e-39 -3.196880e-04
membership_s37  -3.636786e-38 -3.541521e-03
V1              -6.139128e-39 -5.705786e-04
V2               7.434452e-39  7.387607e-04
pdi             -1.341761e-36 -1.181051e-01
adhesion         1.038059e-43  9.006145e-09
cohesion        -2.066622e-43 -1.791909e-08
inner            1.520284e-43  1.556512e-08
outer           -2.761951e-43 -2.566149e-08
ioratio         -1.849342e-38 -1.776270e-03
comsize         -1.338739e-42 -1.255346e-07
[1] "Dataset: all_C Model GBM, run: 5 of 10 2015-06-17 21:48:01"
Iter   TrainDeviance   ValidDeviance   StepSize   Improve
     1        0.3769            -nan     0.0100   -0.0000
     2        0.3763            -nan     0.0100   -0.0000
     3        0.3758            -nan     0.0100   -0.0000
     4        0.3753            -nan     0.0100   -0.0000
     5        0.3747            -nan     0.0100   -0.0000
     6        0.3743            -nan     0.0100   -0.0000
     7        0.3738            -nan     0.0100   -0.0000
     8        0.3734            -nan     0.0100    0.0000
     9        0.3730            -nan     0.0100   -0.0000
    10        0.3727            -nan     0.0100   -0.0000
    20        0.3682            -nan     0.0100   -0.0000
    40        0.3603            -nan     0.0100   -0.0000
    60        0.3538            -nan     0.0100   -0.0000
    80        0.3467            -nan     0.0100   -0.0000
   100        0.3406            -nan     0.0100   -0.0000
   120        0.3352            -nan     0.0100   -0.0000
   140        0.3295            -nan     0.0100   -0.0000
   160        0.3244            -nan     0.0100   -0.0000
   180        0.3196            -nan     0.0100   -0.0000
   200        0.3149            -nan     0.0100   -0.0000
   220        0.3100            -nan     0.0100   -0.0000
   240        0.3052            -nan     0.0100   -0.0000
   260        0.3007            -nan     0.0100   -0.0000
   280        0.2967            -nan     0.0100    0.0000
   300        0.2930            -nan     0.0100   -0.0000
   320        0.2894            -nan     0.0100   -0.0000
   340        0.2855            -nan     0.0100   -0.0000
   360        0.2818            -nan     0.0100   -0.0000
   380        0.2785            -nan     0.0100   -0.0000
   400        0.2750            -nan     0.0100   -0.0000
   411        0.2733            -nan     0.0100   -0.0000

[1] "GBM variable coefficients"
                            var     rel.inf
V2                           V2 3.230080026
V1                           V1 2.913650320
ratio5                   ratio5 2.899969154
outer                     outer 2.737585916
inner                     inner 2.580192241
ioratio                 ioratio 2.577504202
pagerank               pagerank 2.453745311
ratio2                   ratio2 2.302952534
comsize                 comsize 2.249919425
adhesion               adhesion 2.051036394
cohesion               cohesion 1.826166568
walktrap_vertex walktrap_vertex 1.770450319
knn                         knn 1.717169829
spin_vertex         spin_vertex 1.643570945
ratio4                   ratio4 1.633141456
trans                     trans 1.491958978
bet                         bet 1.401484629
graph10                 graph10 1.367976603
graph12                 graph12 1.324468485
ratio1                   ratio1 1.321504287
fourth                   fourth 1.310746542
orbit18                 orbit18 1.310351532
graph13                 graph13 1.191823304
graph4                   graph4 1.177856460
graph16                 graph16 1.137928132
graph11                 graph11 1.101003807
graph23                 graph23 1.066309881
third                     third 1.027520650
graph14                 graph14 0.955006067
orbit45                 orbit45 0.951523588
graph19                 graph19 0.915820849
orbit56                 orbit56 0.901012784
ratio6                   ratio6 0.872652398
orbit35                 orbit35 0.869895520
orbit39                 orbit39 0.862232474
graph20                 graph20 0.811079342
graph15                 graph15 0.794217107
orbit31                 orbit31 0.779637328
orbit20                 orbit20 0.756920096
orbit19                 orbit19 0.755113274
orbit24                 orbit24 0.751205533
constraint           constraint 0.749984024
graph9                   graph9 0.748951688
orbit28                 orbit28 0.745703582
bigcom47               bigcom47 0.738125941
graph25                 graph25 0.713271425
graph6                   graph6 0.711170029
graph3                   graph3 0.689929846
orbit17                 orbit17 0.682783395
orbit15                 orbit15 0.681357173
orbit22                 orbit22 0.679196196
upto_sixth           upto_sixth 0.678380456
orbit49                 orbit49 0.625203036
orbit50                 orbit50 0.622316316
orbit62                 orbit62 0.606182365
orbit36                 orbit36 0.600966417
ratio3                   ratio3 0.587409142
close                     close 0.584131149
hubscore               hubscore 0.583817515
orbit16                 orbit16 0.576841659
orbit1                   orbit1 0.572840354
orbit38                 orbit38 0.561973092
graph17                 graph17 0.549595947
graph5                   graph5 0.536159985
orbit37                 orbit37 0.517430556
fifth                     fifth 0.516443752
orbit27                 orbit27 0.514630014
orbit25                 orbit25 0.503615482
graph1                   graph1 0.494116130
graph18                 graph18 0.482767802
upto_fifth           upto_fifth 0.468865450
graph22                 graph22 0.468579676
bigcom36               bigcom36 0.439455771
orbit52                 orbit52 0.438719190
orbit51                 orbit51 0.425185563
orbit48                 orbit48 0.424453143
upto_fourth         upto_fourth 0.423547773
bigcom321             bigcom321 0.388671598
orbit32                 orbit32 0.388526662
graph21                 graph21 0.374398795
bigcom385             bigcom385 0.369634414
graph2                   graph2 0.367617722
orbit11                 orbit11 0.361704003
coreness               coreness 0.355260614
orbit30                 orbit30 0.344915297
orbit54                 orbit54 0.343837838
orbit46                 orbit46 0.341409682
sixth                     sixth 0.339548274
bigcom92               bigcom92 0.336347789
orbit53                 orbit53 0.329959581
orbit65                 orbit65 0.329944470
upto_third           upto_third 0.326318488
bigcom2                 bigcom2 0.318468907
graph0                   graph0 0.318196193
graph7                   graph7 0.318128126
membership_s1     membership_s1 0.314507318
orbit10                 orbit10 0.314156228
orbit64                 orbit64 0.308019553
orbit5                   orbit5 0.295113124
orbit60                 orbit60 0.293609431
orbit63                 orbit63 0.292457145
orbit33                 orbit33 0.291730629
orbit9                   orbit9 0.289652075
orbit4                   orbit4 0.286164943
orbit26                 orbit26 0.283627685
graph24                 graph24 0.281793590
orbit40                 orbit40 0.279691387
orbit42                 orbit42 0.273990571
orbit41                 orbit41 0.273931532
upto_second         upto_second 0.272532340
orbit21                 orbit21 0.270829484
orbit29                 orbit29 0.270118689
orbit44                 orbit44 0.252272628
orbit47                 orbit47 0.237088544
graph26                 graph26 0.234540962
bigcom30               bigcom30 0.231027744
orbit59                 orbit59 0.216441634
bigcom8                 bigcom8 0.212258401
orbit58                 orbit58 0.195688658
bigcom28               bigcom28 0.185199278
membership_s27   membership_s27 0.177362430
graph27                 graph27 0.176593082
bigcom21               bigcom21 0.168018184
bigcom250             bigcom250 0.167529834
membership_s32   membership_s32 0.166796296
orbit43                 orbit43 0.164724653
orbit7                   orbit7 0.151797923
evcent                   evcent 0.143582258
graph8                   graph8 0.134599744
membership_s30   membership_s30 0.132545246
orbit66                 orbit66 0.125401738
orbit2                   orbit2 0.121859739
bigcom233             bigcom233 0.120751518
orbit69                 orbit69 0.119770631
bigcom1                 bigcom1 0.119040150
orbit6                   orbit6 0.113479671
bigcom39               bigcom39 0.112691836
orbit70                 orbit70 0.106234947
orbit68                 orbit68 0.104281066
orbit55                 orbit55 0.104217275
orbit61                 orbit61 0.103194132
bigcom73               bigcom73 0.099372672
orbit13                 orbit13 0.094474065
orbit67                 orbit67 0.092974541
orbit23                 orbit23 0.092511604
second                   second 0.091252202
graph29                 graph29 0.083800145
membership_s5     membership_s5 0.078316306
orbit57                 orbit57 0.073748807
membership_s36   membership_s36 0.072923934
graph28                 graph28 0.071927963
bigcom4                 bigcom4 0.062617879
orbit12                 orbit12 0.062549962
selfinter             selfinter 0.057829854
bigcom40               bigcom40 0.056943278
AP                           AP 0.055992316
membership_s31   membership_s31 0.051657990
bigcom3                 bigcom3 0.049986981
membership_s4     membership_s4 0.047383634
orbit71                 orbit71 0.046024957
membership_s7     membership_s7 0.036697437
membership_s21   membership_s21 0.030644837
bigcom22               bigcom22 0.029478261
bigcom13               bigcom13 0.026701233
ecc                         ecc 0.022515896
membership_s24   membership_s24 0.010107442
bigcom9                 bigcom9 0.009008370
membership_s6     membership_s6 0.006273140
pdi                         pdi 0.003994592
orbit0                   orbit0 0.000000000
orbit3                   orbit3 0.000000000
orbit8                   orbit8 0.000000000
orbit14                 orbit14 0.000000000
orbit34                 orbit34 0.000000000
orbit72                 orbit72 0.000000000
eccrad                   eccrad 0.000000000
first                     first 0.000000000
bigcom6                 bigcom6 0.000000000
bigcom11               bigcom11 0.000000000
bigcom15               bigcom15 0.000000000
bigcom16               bigcom16 0.000000000
bigcom24               bigcom24 0.000000000
bigcom26               bigcom26 0.000000000
bigcom31               bigcom31 0.000000000
bigcom32               bigcom32 0.000000000
bigcom33               bigcom33 0.000000000
bigcom34               bigcom34 0.000000000
bigcom37               bigcom37 0.000000000
bigcom38               bigcom38 0.000000000
bigcom43               bigcom43 0.000000000
bigcom44               bigcom44 0.000000000
bigcom46               bigcom46 0.000000000
bigcom49               bigcom49 0.000000000
bigcom50               bigcom50 0.000000000
bigcom51               bigcom51 0.000000000
bigcom52               bigcom52 0.000000000
bigcom54               bigcom54 0.000000000
bigcom56               bigcom56 0.000000000
bigcom62               bigcom62 0.000000000
bigcom66               bigcom66 0.000000000
bigcom68               bigcom68 0.000000000
bigcom69               bigcom69 0.000000000
bigcom71               bigcom71 0.000000000
bigcom72               bigcom72 0.000000000
bigcom74               bigcom74 0.000000000
bigcom75               bigcom75 0.000000000
bigcom76               bigcom76 0.000000000
bigcom77               bigcom77 0.000000000
bigcom79               bigcom79 0.000000000
bigcom80               bigcom80 0.000000000
bigcom82               bigcom82 0.000000000
bigcom83               bigcom83 0.000000000
bigcom84               bigcom84 0.000000000
bigcom85               bigcom85 0.000000000
bigcom87               bigcom87 0.000000000
bigcom89               bigcom89 0.000000000
bigcom91               bigcom91 0.000000000
bigcom93               bigcom93 0.000000000
bigcom96               bigcom96 0.000000000
bigcom97               bigcom97 0.000000000
bigcom98               bigcom98 0.000000000
bigcom99               bigcom99 0.000000000
bigcom101             bigcom101 0.000000000
bigcom104             bigcom104 0.000000000
bigcom106             bigcom106 0.000000000
bigcom109             bigcom109 0.000000000
bigcom113             bigcom113 0.000000000
bigcom116             bigcom116 0.000000000
bigcom120             bigcom120 0.000000000
bigcom123             bigcom123 0.000000000
bigcom126             bigcom126 0.000000000
bigcom127             bigcom127 0.000000000
bigcom137             bigcom137 0.000000000
bigcom139             bigcom139 0.000000000
bigcom140             bigcom140 0.000000000
bigcom143             bigcom143 0.000000000
bigcom145             bigcom145 0.000000000
bigcom146             bigcom146 0.000000000
bigcom147             bigcom147 0.000000000
bigcom149             bigcom149 0.000000000
bigcom153             bigcom153 0.000000000
bigcom154             bigcom154 0.000000000
bigcom156             bigcom156 0.000000000
bigcom157             bigcom157 0.000000000
bigcom158             bigcom158 0.000000000
bigcom160             bigcom160 0.000000000
bigcom161             bigcom161 0.000000000
bigcom162             bigcom162 0.000000000
bigcom164             bigcom164 0.000000000
bigcom166             bigcom166 0.000000000
bigcom167             bigcom167 0.000000000
bigcom171             bigcom171 0.000000000
bigcom173             bigcom173 0.000000000
bigcom175             bigcom175 0.000000000
bigcom176             bigcom176 0.000000000
bigcom177             bigcom177 0.000000000
bigcom178             bigcom178 0.000000000
bigcom180             bigcom180 0.000000000
bigcom181             bigcom181 0.000000000
bigcom184             bigcom184 0.000000000
bigcom186             bigcom186 0.000000000
bigcom187             bigcom187 0.000000000
bigcom189             bigcom189 0.000000000
bigcom194             bigcom194 0.000000000
bigcom195             bigcom195 0.000000000
bigcom196             bigcom196 0.000000000
bigcom204             bigcom204 0.000000000
bigcom205             bigcom205 0.000000000
bigcom212             bigcom212 0.000000000
bigcom214             bigcom214 0.000000000
bigcom222             bigcom222 0.000000000
bigcom223             bigcom223 0.000000000
bigcom226             bigcom226 0.000000000
bigcom227             bigcom227 0.000000000
bigcom229             bigcom229 0.000000000
bigcom236             bigcom236 0.000000000
bigcom237             bigcom237 0.000000000
bigcom246             bigcom246 0.000000000
bigcom248             bigcom248 0.000000000
bigcom249             bigcom249 0.000000000
bigcom254             bigcom254 0.000000000
bigcom266             bigcom266 0.000000000
bigcom269             bigcom269 0.000000000
bigcom272             bigcom272 0.000000000
bigcom274             bigcom274 0.000000000
bigcom281             bigcom281 0.000000000
bigcom291             bigcom291 0.000000000
bigcom292             bigcom292 0.000000000
bigcom295             bigcom295 0.000000000
bigcom299             bigcom299 0.000000000
bigcom301             bigcom301 0.000000000
bigcom306             bigcom306 0.000000000
bigcom309             bigcom309 0.000000000
bigcom314             bigcom314 0.000000000
bigcom341             bigcom341 0.000000000
bigcom350             bigcom350 0.000000000
bigcom353             bigcom353 0.000000000
bigcom359             bigcom359 0.000000000
bigcom363             bigcom363 0.000000000
bigcom365             bigcom365 0.000000000
bigcom386             bigcom386 0.000000000
bigcom408             bigcom408 0.000000000
bigcom412             bigcom412 0.000000000
bigcom480             bigcom480 0.000000000
membership_s3     membership_s3 0.000000000
membership_s8     membership_s8 0.000000000
membership_s9     membership_s9 0.000000000
membership_s11   membership_s11 0.000000000
membership_s12   membership_s12 0.000000000
membership_s14   membership_s14 0.000000000
membership_s15   membership_s15 0.000000000
membership_s16   membership_s16 0.000000000
membership_s17   membership_s17 0.000000000
membership_s18   membership_s18 0.000000000
membership_s20   membership_s20 0.000000000
membership_s22   membership_s22 0.000000000
membership_s25   membership_s25 0.000000000
membership_s26   membership_s26 0.000000000
membership_s28   membership_s28 0.000000000
membership_s33   membership_s33 0.000000000
membership_s37   membership_s37 0.000000000
[1] "Dataset: all_C Model RF, run: 5 of 10 2015-06-17 21:54:25"
     |      Out-of-bag   |
Tree |      MSE  %Var(y) |
   1 |  0.08766   196.93 |
   2 |  0.08771   197.04 |
   3 |  0.08185   183.88 |
   4 |  0.07627   171.33 |
   5 |  0.07162   160.89 |
   6 |  0.06942   155.95 |
   7 |  0.06685   150.17 |
   8 |  0.06448   144.85 |
   9 |  0.06348   142.61 |
  10 |  0.06134   137.80 |
  11 |  0.05977   134.27 |
  12 |   0.0586   131.64 |
  13 |  0.05743   129.01 |
  14 |  0.05661   127.18 |
  15 |  0.05574   125.22 |
  16 |  0.05551   124.71 |
  17 |  0.05467   122.81 |
  18 |   0.0543   121.99 |
  19 |  0.05376   120.78 |
  20 |  0.05336   119.88 |
  21 |  0.05301   119.09 |
  22 |  0.05276   118.53 |
  23 |  0.05243   117.78 |
  24 |  0.05225   117.38 |
  25 |  0.05202   116.87 |
  26 |  0.05174   116.23 |
  27 |  0.05167   116.08 |
  28 |  0.05159   115.90 |
  29 |  0.05141   115.48 |
  30 |  0.05132   115.29 |
  31 |  0.05133   115.30 |
  32 |  0.05119   115.00 |
  33 |  0.05107   114.73 |
  34 |  0.05098   114.53 |
  35 |  0.05091   114.36 |
  36 |  0.05083   114.20 |
  37 |  0.05074   114.00 |
  38 |  0.05059   113.65 |
  39 |  0.05054   113.53 |
  40 |  0.05044   113.30 |
  41 |  0.05032   113.05 |
  42 |  0.05024   112.86 |
  43 |  0.05022   112.81 |
  44 |  0.05011   112.57 |
  45 |     0.05   112.32 |
  46 |  0.04988   112.05 |
  47 |  0.04982   111.93 |
  48 |  0.04981   111.90 |
  49 |  0.04977   111.80 |
  50 |  0.04967   111.59 |
  51 |  0.04962   111.47 |
  52 |  0.04959   111.40 |
  53 |  0.04957   111.36 |
  54 |  0.04952   111.26 |
  55 |  0.04944   111.07 |
  56 |  0.04941   110.99 |
  57 |  0.04941   111.01 |
  58 |  0.04937   110.92 |
  59 |   0.0493   110.76 |
  60 |  0.04926   110.67 |
  61 |  0.04923   110.59 |
  62 |   0.0492   110.53 |
  63 |  0.04921   110.55 |
  64 |  0.04919   110.51 |
  65 |  0.04918   110.49 |
  66 |  0.04914   110.39 |
  67 |  0.04913   110.36 |
  68 |  0.04907   110.24 |
  69 |  0.04906   110.22 |
  70 |  0.04906   110.21 |
  71 |  0.04904   110.16 |
  72 |  0.04899   110.06 |
  73 |  0.04898   110.02 |
  74 |  0.04897   110.01 |
  75 |  0.04892   109.91 |
  76 |  0.04889   109.84 |
  77 |  0.04887   109.80 |
  78 |  0.04887   109.79 |
  79 |  0.04886   109.75 |
  80 |  0.04886   109.76 |
  81 |  0.04888   109.81 |
  82 |  0.04885   109.73 |
  83 |  0.04882   109.68 |
  84 |   0.0488   109.64 |
  85 |  0.04879   109.61 |
  86 |   0.0488   109.63 |
  87 |   0.0488   109.63 |
  88 |  0.04877   109.56 |
  89 |  0.04876   109.54 |
  90 |  0.04872   109.45 |
  91 |   0.0487   109.40 |
  92 |  0.04866   109.32 |
  93 |  0.04865   109.29 |
  94 |  0.04863   109.24 |
  95 |  0.04861   109.20 |
  96 |  0.04858   109.13 |
  97 |  0.04856   109.08 |
  98 |  0.04855   109.08 |
  99 |  0.04856   109.08 |
 100 |  0.04855   109.06 |
[1] "Random Forest variable coefficients"
                      %IncMSE IncNodePurity
graph5           8.900673e-03  2.357972e+00
graph6           1.206703e-02  2.857163e+00
graph7           5.319857e-03  1.152557e+00
graph8           1.236483e-03  3.517417e-01
graph9           6.757337e-03  2.381114e+00
graph10          1.689538e-02  4.550189e+00
graph11          1.912190e-02  3.928220e+00
graph12          2.350479e-02  3.660580e+00
graph13          1.189252e-02  3.465352e+00
graph14          1.610037e-02  3.707542e+00
graph15          9.799863e-03  1.946692e+00
graph16          1.541115e-02  4.363748e+00
graph17          2.023696e-02  3.368914e+00
graph18          1.017086e-02  2.068169e+00
graph19          1.716396e-02  3.497297e+00
graph20          1.282768e-02  2.943205e+00
graph21          1.532689e-02  2.327440e+00
graph22          8.772089e-03  2.266764e+00
graph23          1.760421e-02  3.560150e+00
graph24          4.964035e-03  1.266602e+00
graph25          1.048793e-02  2.213908e+00
graph26          6.292901e-03  1.321953e+00
graph27          3.885583e-03  1.014723e+00
graph28          1.093002e-03  7.566844e-01
graph29          9.628381e-04  4.586227e-01
orbit0           4.844643e-04  8.711197e-01
orbit1           9.165614e-03  3.012333e+00
orbit2           1.023296e-03  9.556811e-01
orbit3           1.998467e-03  8.177132e-01
orbit4           9.657097e-03  2.944001e+00
orbit5           8.060682e-03  2.287386e+00
orbit6           8.347529e-03  3.331541e+00
orbit7           2.018622e-03  9.190955e-01
orbit8           1.108001e-02  1.979330e+00
orbit9           1.875718e-02  3.131143e+00
orbit10          8.748268e-03  1.581737e+00
orbit11          4.362644e-03  1.032763e+00
orbit12          5.186539e-03  1.023051e+00
orbit13          2.933917e-03  5.488325e-01
orbit14          1.099328e-03  4.862457e-01
orbit15          7.031066e-03  2.633879e+00
orbit16          1.062893e-02  2.134599e+00
orbit17          1.441982e-02  3.179309e+00
orbit18          1.554162e-02  5.424614e+00
orbit19          1.301160e-02  3.440762e+00
orbit20          1.389387e-02  2.783915e+00
orbit21          6.577609e-03  1.690011e+00
orbit22          1.685550e-02  4.540790e+00
orbit23          4.804791e-03  1.198917e+00
orbit24          2.848469e-02  5.189716e+00
orbit25          9.603685e-03  2.331525e+00
orbit26          5.948378e-03  1.221818e+00
orbit27          2.787232e-02  4.071980e+00
orbit28          1.385545e-02  2.685244e+00
orbit29          5.976088e-03  1.985601e+00
orbit30          7.384186e-03  1.993290e+00
orbit31          1.603228e-02  3.710553e+00
orbit32          1.077962e-02  2.314111e+00
orbit33          1.903056e-03  1.070853e+00
orbit34          1.323514e-02  2.411246e+00
orbit35          1.570912e-02  4.055474e+00
orbit36          1.021724e-02  2.763604e+00
orbit37          1.185065e-02  2.659093e+00
orbit38          6.122515e-03  2.001290e+00
orbit39          2.969410e-02  4.716531e+00
orbit40          8.111986e-03  2.091378e+00
orbit41          1.112714e-02  1.403903e+00
orbit42          6.932119e-03  1.175543e+00
orbit43          1.188101e-02  1.942716e+00
orbit44          2.889626e-03  8.946571e-01
orbit45          2.367821e-02  4.265049e+00
orbit46          3.874416e-03  1.733409e+00
orbit47          6.862683e-03  1.641278e+00
orbit48          1.000224e-02  1.615587e+00
orbit49          1.233348e-02  3.601042e+00
orbit50          1.307227e-02  2.001858e+00
orbit51          1.694026e-02  2.478634e+00
orbit52          9.907726e-03  2.060814e+00
orbit53          5.041532e-03  1.671849e+00
orbit54          4.705116e-03  2.389647e+00
orbit55          3.091851e-03  1.026464e+00
orbit56          2.806042e-02  4.777875e+00
orbit57          2.286623e-03  9.529980e-01
orbit58          1.444121e-03  6.009480e-01
orbit59          1.079336e-02  1.840298e+00
orbit60          1.752232e-02  1.540096e+00
orbit61          4.424379e-03  8.978592e-01
orbit62          1.417622e-02  3.352185e+00
orbit63          5.288394e-03  1.608578e+00
orbit64          5.856926e-03  1.605208e+00
orbit65          7.626605e-03  2.187444e+00
orbit66          3.174806e-03  1.003469e+00
orbit67          1.077769e-03  5.625513e-01
orbit68          4.938532e-03  1.287773e+00
orbit69          2.351379e-03  6.993313e-01
orbit70          1.659220e-03  8.032344e-01
orbit71          1.342349e-03  3.815846e-01
orbit72          3.559711e-04  4.630184e-01
AP               1.490474e-04  3.753919e-01
bet              8.000910e-03  5.013206e+00
ecc              4.059888e-04  3.248968e-01
eccrad           2.522310e-04  6.706211e-01
close            7.063540e-03  2.246287e+00
constraint       6.620431e-03  3.381481e+00
coreness         6.235685e-03  1.585585e+00
knn              1.411762e-02  5.272510e+00
hubscore         7.342852e-03  2.868777e+00
pagerank         8.419147e-03  9.421965e+00
trans            3.850066e-03  3.013792e+00
evcent           5.822801e-03  2.467764e+00
first            1.269555e-03  9.600415e-01
upto_second      8.269997e-03  2.444517e+00
upto_third       6.893177e-03  2.796538e+00
upto_fourth      9.378754e-03  2.480382e+00
upto_fifth       7.995926e-03  2.263088e+00
upto_sixth       6.293562e-03  3.234806e+00
second           1.036353e-02  2.369815e+00
third            1.630435e-02  4.652654e+00
fourth           7.207978e-03  5.172163e+00
fifth            7.515019e-03  3.888771e+00
sixth            8.661365e-03  3.672658e+00
ratio1           1.014953e-02  5.020640e+00
ratio2           1.183536e-02  7.506075e+00
ratio3           1.130676e-02  4.357115e+00
ratio4           1.664270e-02  6.058792e+00
ratio5           7.650516e-03  9.396915e+00
ratio6           1.146133e-02  3.908562e+00
selfinter        3.486357e-04  7.531450e-01
walktrap_vertex  4.358212e-03  4.533851e+00
bigcom1          8.608453e-04  8.205168e-01
bigcom2         -6.653932e-05  5.947260e-01
bigcom3          4.155595e-06  5.344008e-01
bigcom4          2.759717e-04  5.580571e-01
bigcom6          0.000000e+00  0.000000e+00
bigcom8          4.246861e-04  8.083786e-01
bigcom9          2.002518e-05  2.278358e-01
bigcom11         2.262022e-06  2.619137e-01
bigcom13         2.227972e-05  2.897189e-01
bigcom15         0.000000e+00  8.673617e-20
bigcom16         7.372410e-08  3.535810e-01
bigcom21        -1.464497e-05  7.155717e-01
bigcom22         3.676999e-05  6.063703e-01
bigcom24         0.000000e+00  5.551115e-19
bigcom26        -3.184042e-05  1.449978e-01
bigcom28         2.592908e-05  5.060686e-01
bigcom30         1.450322e-05  8.243489e-01
bigcom31         0.000000e+00  8.326673e-19
bigcom32         0.000000e+00  2.220446e-18
bigcom33        -1.396448e-05  5.732768e-01
bigcom34        -1.889058e-05  5.958527e-01
bigcom36         4.908069e-05  1.037077e+00
bigcom37         0.000000e+00  2.775558e-18
bigcom38         0.000000e+00  6.938894e-19
bigcom39         9.472763e-06  6.546550e-01
bigcom40         1.363344e-04  4.732667e-01
bigcom43         0.000000e+00  3.469447e-20
bigcom44         1.010098e-05  3.519719e-02
bigcom46        -2.411662e-05  1.798053e-01
bigcom47         3.262635e-05  1.006836e+00
bigcom49         0.000000e+00  3.053113e-18
bigcom50         0.000000e+00  5.551115e-19
bigcom51        -1.771901e-05  5.133880e-01
bigcom52         0.000000e+00  3.330669e-18
bigcom54         0.000000e+00  2.220446e-18
bigcom56         0.000000e+00  5.551115e-19
bigcom62         0.000000e+00  4.440892e-18
bigcom66         0.000000e+00  1.144917e-18
bigcom68         0.000000e+00  2.810252e-18
bigcom69         0.000000e+00  7.285839e-19
bigcom71         3.451045e-07  1.640331e-01
bigcom72         1.551125e-05  4.687894e-01
bigcom73         2.900437e-05  3.161411e-01
bigcom74         0.000000e+00  4.510281e-18
bigcom75        -5.583995e-06  4.982607e-01
bigcom76        -9.367897e-06  4.162406e-01
bigcom77         0.000000e+00  2.792905e-18
bigcom79        -1.178128e-05  4.849840e-01
bigcom80         0.000000e+00  6.938894e-20
bigcom82        -1.680541e-05  4.475896e-01
bigcom83         0.000000e+00  6.245005e-19
bigcom84         0.000000e+00  1.144917e-18
bigcom85         0.000000e+00  4.996004e-18
bigcom87        -3.101648e-05  2.695397e-01
bigcom89         0.000000e+00  4.996004e-18
bigcom91         0.000000e+00  1.734723e-20
bigcom92         6.368169e-05  9.951185e-01
bigcom93         0.000000e+00  3.469447e-20
bigcom96         0.000000e+00  5.551115e-19
bigcom97         2.699809e-06  3.406433e-01
bigcom98         0.000000e+00  1.110223e-18
bigcom99         0.000000e+00  2.220446e-18
bigcom101       -7.219290e-06  1.449453e-01
bigcom104        0.000000e+00  8.571429e-03
bigcom106       -5.003057e-07  1.758552e-01
bigcom109        0.000000e+00  0.000000e+00
bigcom113        0.000000e+00  2.775558e-18
bigcom116        2.898076e-05  2.877639e-01
bigcom120        0.000000e+00  5.551115e-19
bigcom123        0.000000e+00  5.898060e-19
bigcom126        0.000000e+00  5.551115e-19
bigcom127       -3.649803e-06  3.284894e-01
bigcom137        0.000000e+00  5.551115e-19
bigcom139        0.000000e+00  2.775558e-19
bigcom140        0.000000e+00  2.792905e-18
bigcom143       -1.073514e-05  1.122642e-01
bigcom145        0.000000e+00  5.551115e-19
bigcom146        0.000000e+00  5.551115e-19
bigcom147        0.000000e+00  2.255141e-18
bigcom149        5.068086e-05  1.080171e+00
bigcom153       -5.816980e-06  4.524198e-01
bigcom154        0.000000e+00  2.255141e-18
bigcom156        0.000000e+00  2.775558e-18
bigcom157        0.000000e+00  3.469447e-20
bigcom158        0.000000e+00  2.220446e-18
bigcom160       -8.005730e-06  4.217674e-01
bigcom161        0.000000e+00  0.000000e+00
bigcom162        0.000000e+00  9.992007e-18
bigcom164        3.000981e-07  5.985800e-01
bigcom166        0.000000e+00  5.898060e-19
bigcom167        0.000000e+00  3.469447e-20
bigcom171        0.000000e+00  5.013351e-18
bigcom173        0.000000e+00  7.216450e-18
bigcom175        0.000000e+00  1.387779e-19
bigcom176        0.000000e+00  5.551115e-19
bigcom177        0.000000e+00  0.000000e+00
bigcom178       -1.226236e-05  5.128469e-01
bigcom180        0.000000e+00  1.526557e-18
bigcom181        0.000000e+00  3.885781e-18
bigcom184       -8.803846e-06  4.122479e-01
bigcom186        0.000000e+00  1.665335e-18
bigcom187        0.000000e+00  1.110223e-18
bigcom189        0.000000e+00  5.551115e-19
bigcom194        0.000000e+00  2.220446e-18
bigcom195        0.000000e+00  0.000000e+00
bigcom196        0.000000e+00  5.551115e-19
bigcom204        0.000000e+00  5.551115e-19
bigcom205        0.000000e+00  0.000000e+00
bigcom212        0.000000e+00  0.000000e+00
bigcom214        0.000000e+00  1.110223e-18
bigcom222        0.000000e+00  2.775558e-18
bigcom223        1.656812e-06  5.335624e-01
bigcom226        0.000000e+00  2.220446e-18
bigcom227        0.000000e+00  5.898060e-19
bigcom229        0.000000e+00  0.000000e+00
bigcom233        1.175114e-05  8.807960e-01
bigcom236        0.000000e+00  0.000000e+00
bigcom237        0.000000e+00  1.110223e-18
bigcom246        2.204323e-05  3.658920e-01
bigcom248        0.000000e+00  6.106227e-18
bigcom249        0.000000e+00  2.220446e-18
bigcom250       -1.680234e-05  6.610764e-01
bigcom254       -1.082218e-05  4.948781e-01
bigcom266        0.000000e+00  0.000000e+00
bigcom269        0.000000e+00  1.110223e-18
bigcom272        0.000000e+00  0.000000e+00
bigcom274        2.285570e-06  4.449745e-02
bigcom281        0.000000e+00  0.000000e+00
bigcom291       -5.848219e-07  3.890825e-01
bigcom292        0.000000e+00  4.440892e-18
bigcom295       -1.799075e-05  3.850852e-01
bigcom299        0.000000e+00  3.469447e-20
bigcom301        1.465647e-05  4.229666e-01
bigcom306        0.000000e+00  2.220446e-18
bigcom309        0.000000e+00  8.881784e-18
bigcom314        0.000000e+00  1.387779e-19
bigcom321        5.428576e-05  6.756541e-01
bigcom341        0.000000e+00  5.898060e-19
bigcom350        0.000000e+00  0.000000e+00
bigcom353        0.000000e+00  2.810252e-18
bigcom359        0.000000e+00  2.220446e-18
bigcom363        0.000000e+00  6.661338e-18
bigcom365        0.000000e+00  0.000000e+00
bigcom385        2.969926e-05  9.340704e-01
bigcom386        0.000000e+00  6.661338e-18
bigcom408        0.000000e+00  2.428613e-19
bigcom412        0.000000e+00  8.333333e-03
bigcom480        0.000000e+00  1.734723e-20
spin_vertex      3.991828e-03  5.530181e+00
membership_s1    3.555950e-04  1.063811e+00
membership_s3    0.000000e+00  1.804112e-18
membership_s4    3.031278e-04  6.881469e-01
membership_s5    2.126747e-04  7.581997e-01
membership_s6    1.105594e-04  3.490539e-01
membership_s7    1.493662e-04  9.874051e-01
membership_s8   -1.194095e-05  2.610281e-01
membership_s9    0.000000e+00  2.775558e-18
membership_s11   0.000000e+00  3.365364e-18
membership_s12   0.000000e+00  1.734723e-20
membership_s14   0.000000e+00  2.220446e-18
membership_s15  -1.479089e-06  4.236566e-02
membership_s16  -3.270460e-06  2.979107e-01
membership_s17   0.000000e+00  3.330669e-18
membership_s18  -3.610551e-05  2.809339e-01
membership_s20  -2.386089e-05  3.780710e-01
membership_s21   7.292323e-05  6.665300e-01
membership_s22  -1.698313e-06  7.772570e-02
membership_s24   6.318557e-07  1.384540e-01
membership_s25   0.000000e+00  3.469447e-20
membership_s26   0.000000e+00  6.938894e-20
membership_s27   1.288496e-04  1.444568e+00
membership_s28   0.000000e+00  5.637851e-18
membership_s30   1.498124e-04  6.091299e-01
membership_s31   1.914894e-05  7.673500e-01
membership_s32   7.123789e-05  8.542521e-01
membership_s33   0.000000e+00  2.255141e-18
membership_s36   3.397160e-04  6.576189e-01
membership_s37   1.110352e-07  2.944846e-01
V1               1.605842e-02  8.753238e+00
V2               9.738962e-03  1.066025e+01
pdi              5.240054e-04  6.875887e-01
adhesion         1.603195e-02  7.721435e+00
cohesion         1.601446e-02  7.748377e+00
inner            8.403753e-03  8.727137e+00
outer            5.818417e-03  9.583355e+00
ioratio          1.172950e-02  8.873214e+00
comsize          5.281881e-03  9.902011e+00
[1] "Dataset: all_C Model GLM, run: 5 of 10 2015-06-17 22:01:55"
[1] "glmnet variable coefficients"
                         [,1]          [,2]
(Intercept)     -3.016322e+00 -3.022383e+00
graph0          -2.477885e-41 -2.005131e-06
graph1          -2.898791e-44 -2.265899e-09
graph2          -4.088399e-42 -2.621663e-07
graph3          -1.317786e-45 -1.061039e-10
graph4          -3.170530e-47 -2.363590e-12
graph5          -1.503382e-43 -1.006478e-08
graph6          -7.237159e-45 -5.497058e-10
graph7          -4.338466e-44  1.030841e-09
graph8          -3.218414e-42 -2.343826e-07
graph9          -2.549749e-47 -2.035893e-12
graph10         -1.123506e-48 -8.870863e-14
graph11         -5.003809e-50 -3.485165e-15
graph12         -5.712146e-47 -4.480028e-12
graph13         -2.879348e-46 -2.237345e-11
graph14         -7.044121e-48 -5.257344e-13
graph15         -7.220298e-45 -5.157975e-10
graph16         -2.228624e-46 -1.762432e-11
graph17         -2.688654e-46 -1.887599e-11
graph18         -8.048736e-45 -6.403947e-10
graph19         -1.014558e-45 -7.263541e-11
graph20         -1.022992e-44 -6.816283e-10
graph21         -5.219157e-45 -3.757771e-10
graph22          1.288798e-44  1.683250e-09
graph23         -7.974958e-45 -6.198733e-10
graph24         -1.054252e-44 -7.871480e-10
graph25         -1.620809e-44 -4.408326e-10
graph26         -3.116801e-44 -2.091096e-09
graph27         -1.358786e-43 -7.927731e-09
graph28         -2.922170e-43 -2.164167e-08
graph29         -5.711522e-42 -4.897891e-07
orbit0          -2.477885e-41 -2.004048e-06
orbit1           2.113597e-43  2.612016e-08
orbit2          -3.185589e-44 -2.555150e-09
orbit3          -4.088399e-42 -2.618043e-07
orbit4          -1.067126e-44 -8.816596e-10
orbit5          -1.322487e-45 -1.060485e-10
orbit6           2.123094e-45  2.047300e-10
orbit7          -3.944452e-47 -3.104105e-12
orbit8          -1.503382e-43 -1.005216e-08
orbit9          -3.099791e-43 -2.773033e-08
orbit10          7.626895e-45  1.301312e-09
orbit11         -1.062960e-44 -8.685290e-10
orbit12         -1.264683e-43  4.869334e-09
orbit13         -5.749465e-44  1.128240e-09
orbit14         -3.218414e-42 -2.341578e-07
orbit15         -1.594793e-46 -1.185224e-11
orbit16         -3.297203e-47 -2.671367e-12
orbit17         -1.034187e-46 -7.797460e-12
orbit18         -8.988338e-47 -7.978132e-12
orbit19          4.098423e-47  4.051439e-12
orbit20         -1.054533e-47 -7.568518e-13
orbit21         -1.193872e-48 -9.570664e-14
orbit22          3.756663e-48  3.596519e-13
orbit23         -7.315977e-50 -5.686526e-15
orbit24         -1.930738e-45 -1.751055e-10
orbit25          3.329400e-46  4.277160e-11
orbit26         -6.038839e-47 -4.788450e-12
orbit27         -6.517869e-45 -5.415105e-10
orbit28         -1.157385e-45 -9.361312e-11
orbit29         -1.457186e-47  1.679779e-11
orbit30         -7.959153e-46 -6.655423e-11
orbit31          3.368041e-46  3.239918e-11
orbit32          7.053606e-47  7.914979e-12
orbit33         -8.968171e-48 -7.175294e-13
orbit34         -7.220298e-45 -5.151403e-10
orbit35         -2.618448e-45 -1.835776e-10
orbit36         -1.633856e-45 -1.312507e-10
orbit37         -5.360008e-47  1.451978e-11
orbit38         -2.912052e-46 -2.399389e-11
orbit39         -3.359561e-44 -3.157189e-09
orbit40          2.446991e-46  6.220486e-11
orbit41          1.631322e-45  1.890949e-10
orbit42         -5.771849e-46 -4.767133e-11
orbit43         -3.774457e-45 -5.088740e-11
orbit44         -1.473937e-44 -1.258321e-09
orbit45         -7.171185e-44 -6.508332e-09
orbit46         -1.563417e-45  6.487303e-11
orbit47         -3.534070e-45 -2.898981e-10
orbit48         -5.703206e-46 -1.031473e-11
orbit49          1.288708e-43  1.345519e-08
orbit50         -3.260287e-44 -2.836548e-09
orbit51         -1.949019e-44 -1.417223e-09
orbit52          2.202799e-44  3.158399e-09
orbit53         -9.585045e-45 -7.382120e-10
orbit54          8.625362e-44  9.724466e-09
orbit55          9.645213e-45  1.400972e-09
orbit56         -7.390302e-43 -6.918911e-08
orbit57         -9.291300e-46  1.438737e-10
orbit58         -2.545275e-44 -2.181584e-09
orbit59         -4.303245e-44 -2.994917e-09
orbit60         -1.094265e-44 -5.307620e-10
orbit61         -3.578516e-44 -2.991146e-09
orbit62         -3.930923e-43 -2.758749e-08
orbit63         -1.043131e-43 -7.967659e-09
orbit64          7.548852e-44  9.846660e-09
orbit65         -7.120892e-43 -5.749950e-08
orbit66         -4.020287e-44 -1.242283e-09
orbit67         -5.507399e-44 -3.947250e-09
orbit68         -1.968652e-43 -1.159157e-08
orbit69         -3.453466e-43 -1.950564e-08
orbit70         -1.469067e-42 -1.171566e-07
orbit71         -3.172479e-43 -2.236637e-08
orbit72         -5.711522e-42 -4.895155e-07
AP               1.779137e-39  1.857771e-04
bet             -4.506802e-45 -3.826324e-10
ecc             -1.618718e-39 -1.558944e-04
eccrad          -9.712308e-39 -9.353312e-04
close           -5.448364e-39 -4.250442e-04
constraint       8.791680e-41 -4.237058e-06
coreness        -8.773725e-41 -7.356546e-06
knn              3.616352e-42  3.353227e-07
hubscore        -1.802334e-38 -1.354058e-03
pagerank        -1.422234e-37 -1.379568e-02
trans           -5.003870e-39 -4.845414e-04
evcent          -1.755994e-38 -1.307402e-03
first           -2.477885e-41 -2.002071e-06
upto_second      5.257686e-43  5.616531e-08
upto_third      -1.190755e-43 -1.057863e-08
upto_fourth     -3.431391e-43 -3.363188e-08
upto_fifth       3.148202e-42  3.030843e-07
upto_sixth       7.138443e-42  6.867377e-07
second           5.711649e-43  6.031743e-08
third           -2.685614e-43 -2.521079e-08
fourth           5.628108e-45 -1.791032e-09
fifth            1.101506e-42  1.069775e-07
sixth           -3.508016e-42 -3.378140e-07
ratio1           3.481959e-42  3.214487e-07
ratio2           5.084112e-41  4.929288e-06
ratio3          -5.324075e-41 -5.154634e-06
ratio4          -7.498550e-41 -7.193078e-06
ratio5          -5.372890e-41 -5.127979e-06
ratio6          -3.687179e-42 -3.549936e-07
selfinter       -1.894312e-39 -1.754546e-04
walktrap_vertex -3.471584e-39 -3.335828e-04
bigcom1         -1.851700e-40 -1.625213e-05
bigcom2          1.213060e-37  1.180013e-02
bigcom3         -6.561248e-39 -6.452320e-04
bigcom4          4.869312e-40  5.038819e-05
bigcom6         -4.718523e-38 -4.596370e-03
bigcom8          2.532103e-38  2.469768e-03
bigcom9         -1.048269e-38 -1.025618e-03
bigcom11         6.007168e-39  5.765450e-04
bigcom13         1.058539e-38  1.025523e-03
bigcom15        -4.729570e-38 -4.594208e-03
bigcom16         3.704659e-38  3.607957e-03
bigcom21         3.933150e-38  3.824877e-03
bigcom22         5.339731e-39  5.176026e-04
bigcom24        -4.719311e-38 -4.595589e-03
bigcom26        -2.655350e-38 -2.584428e-03
bigcom28        -1.430739e-38 -1.381573e-03
bigcom30         3.738358e-38  3.634770e-03
bigcom31        -4.718523e-38 -4.599035e-03
bigcom32        -4.724040e-38 -4.606276e-03
bigcom33         2.054282e-37  1.999092e-02
bigcom34         1.549192e-37  1.507940e-02
bigcom36         1.424184e-37  1.385935e-02
bigcom37        -4.718523e-38 -4.610929e-03
bigcom38        -4.721674e-38 -4.597328e-03
bigcom39         4.765857e-38  4.633338e-03
bigcom40        -9.511504e-39 -9.169420e-04
bigcom43        -4.719704e-38 -4.599464e-03
bigcom44         8.155663e-39  7.974769e-04
bigcom46         9.361269e-40  8.157362e-05
bigcom47         1.907757e-37  1.856098e-02
bigcom49        -4.722068e-38 -4.598310e-03
bigcom50        -4.720886e-38 -4.596388e-03
bigcom51         1.549192e-37  1.508117e-02
bigcom52        -4.719311e-38 -4.593881e-03
bigcom54        -4.718523e-38 -4.593651e-03
bigcom56        -4.723251e-38 -4.600581e-03
bigcom62        -4.718917e-38 -4.600261e-03
bigcom66        -4.718917e-38 -4.603673e-03
bigcom68        -4.719311e-38 -4.599564e-03
bigcom69        -4.722857e-38 -4.599855e-03
bigcom71         1.226954e-38  1.189009e-03
bigcom72         9.719131e-38  9.458239e-03
bigcom73         5.393448e-38  5.241186e-03
bigcom74        -4.721280e-38 -4.595950e-03
bigcom75         2.054282e-37  1.998761e-02
bigcom76         5.388947e-38  5.237549e-03
bigcom77        -4.719704e-38 -4.593195e-03
bigcom79         1.549192e-37  1.507437e-02
bigcom80        -4.720098e-38 -4.603394e-03
bigcom82         9.719131e-38  9.453800e-03
bigcom83        -4.718130e-38 -4.592452e-03
bigcom84        -4.720098e-38 -4.602274e-03
bigcom85        -4.719311e-38 -4.595163e-03
bigcom87         5.388947e-38  5.236375e-03
bigcom89        -4.718130e-38 -4.600939e-03
bigcom91        -4.720492e-38 -4.602783e-03
bigcom92         7.547861e-38  7.341936e-03
bigcom93        -4.718130e-38 -4.593054e-03
bigcom96        -4.717343e-38 -4.591070e-03
bigcom97         2.019977e-38  1.966865e-03
bigcom98        -4.718523e-38 -4.598262e-03
bigcom99        -4.718130e-38 -4.593266e-03
bigcom101       -1.254179e-39 -1.287015e-04
bigcom104       -4.720098e-38 -4.596173e-03
bigcom106        9.719131e-38  9.452461e-03
bigcom109       -4.718917e-38 -4.596147e-03
bigcom113       -4.719704e-38 -4.582395e-03
bigcom116       -2.577506e-38 -2.518725e-03
bigcom120       -4.718523e-38 -4.603468e-03
bigcom123       -4.718917e-38 -4.603183e-03
bigcom126       -4.718523e-38 -4.600325e-03
bigcom127        7.914986e-38  7.692538e-03
bigcom137       -4.721280e-38 -4.597781e-03
bigcom139       -4.718917e-38 -4.605236e-03
bigcom140       -4.719311e-38 -4.596764e-03
bigcom143        1.212453e-37  1.178913e-02
bigcom145       -4.719311e-38 -4.600010e-03
bigcom146       -4.719311e-38 -4.601211e-03
bigcom147       -4.723646e-38 -4.595647e-03
bigcom149        4.580377e-37  4.458367e-02
bigcom153        3.056765e-38  2.967556e-03
bigcom154       -4.721674e-38 -4.598124e-03
bigcom156       -4.719311e-38 -4.600471e-03
bigcom157       -4.723251e-38 -4.594911e-03
bigcom158       -4.718523e-38 -4.593230e-03
bigcom160        2.054282e-37  1.998773e-02
bigcom161       -4.718917e-38 -4.592733e-03
bigcom162       -4.717736e-38 -4.599988e-03
bigcom164        1.549192e-37  1.508204e-02
bigcom166       -4.720492e-38 -4.599805e-03
bigcom167       -4.725224e-38 -4.605515e-03
bigcom171       -4.720098e-38 -4.593604e-03
bigcom173       -4.719311e-38 -4.599821e-03
bigcom175       -4.718130e-38 -4.570861e-03
bigcom176       -4.718523e-38 -4.595909e-03
bigcom177       -4.718523e-38 -4.593274e-03
bigcom178        1.212453e-37  1.180152e-02
bigcom180       -4.718130e-38 -4.594856e-03
bigcom181       -4.723646e-38 -4.604166e-03
bigcom184        1.212453e-37  1.179534e-02
bigcom186       -4.718130e-38 -4.596970e-03
bigcom187       -4.717736e-38 -4.603348e-03
bigcom189       -4.720886e-38 -4.594823e-03
bigcom194       -4.719704e-38 -4.596951e-03
bigcom195       -4.718523e-38 -4.598926e-03
bigcom196       -4.717736e-38 -4.600457e-03
bigcom204       -4.719311e-38 -4.601785e-03
bigcom205       -4.717736e-38 -4.599095e-03
bigcom212       -4.718523e-38 -4.592890e-03
bigcom214       -4.719311e-38 -4.598246e-03
bigcom222       -4.718523e-38 -4.601158e-03
bigcom223        1.549192e-37  1.509399e-02
bigcom226       -4.718523e-38 -4.588384e-03
bigcom227       -4.718523e-38 -4.600504e-03
bigcom229       -4.717736e-38 -4.600120e-03
bigcom233        3.570237e-37  3.474471e-02
bigcom236       -4.718523e-38 -4.602255e-03
bigcom237       -4.718523e-38 -4.592967e-03
bigcom246        2.501371e-38  2.428240e-03
bigcom248       -4.723251e-38 -4.582965e-03
bigcom249       -4.718917e-38 -4.604339e-03
bigcom250        7.920273e-38  7.711210e-03
bigcom254        1.212453e-37  1.180268e-02
bigcom266       -4.717736e-38 -4.597639e-03
bigcom269       -4.719704e-38 -4.596291e-03
bigcom272       -4.718523e-38 -4.598788e-03
bigcom274       -2.481197e-38 -2.411086e-03
bigcom281       -4.718917e-38 -4.589764e-03
bigcom291        1.549192e-37  1.507546e-02
bigcom292       -4.718523e-38 -4.597473e-03
bigcom295        1.212453e-37  1.179396e-02
bigcom299       -4.718523e-38 -4.597440e-03
bigcom301        5.388947e-38  5.245760e-03
bigcom306       -4.718130e-38 -4.600528e-03
bigcom309       -4.718917e-38 -4.597949e-03
bigcom314       -4.718523e-38 -4.602313e-03
bigcom321        1.366145e-37  1.329150e-02
bigcom341       -4.718130e-38 -4.601687e-03
bigcom350       -4.717343e-38 -4.589735e-03
bigcom353       -4.718130e-38 -4.589440e-03
bigcom359       -4.718523e-38 -4.593560e-03
bigcom363       -4.717736e-38 -4.599106e-03
bigcom365       -4.718917e-38 -4.602217e-03
bigcom385        2.415757e-37  2.351547e-02
bigcom386       -4.718523e-38 -4.600031e-03
bigcom408       -4.719704e-38 -4.605071e-03
bigcom412       -4.718917e-38 -4.598583e-03
bigcom480       -4.718523e-38 -4.593925e-03
spin_vertex     -3.479810e-39 -3.526021e-04
membership_s1    1.424443e-38  1.381949e-03
membership_s3   -4.724040e-38 -4.595665e-03
membership_s4   -4.625739e-39 -4.415678e-04
membership_s5   -4.509709e-39 -4.397555e-04
membership_s6    7.814594e-40  5.917550e-05
membership_s7    2.426809e-39  2.370507e-04
membership_s8    3.056765e-38  2.985128e-03
membership_s9   -4.723646e-38 -4.595091e-03
membership_s11  -4.721280e-38 -4.596121e-03
membership_s12  -4.721674e-38 -4.600791e-03
membership_s14  -4.720098e-38 -4.592609e-03
membership_s15  -2.931650e-38 -2.854996e-03
membership_s16   2.501371e-38  2.411384e-03
membership_s17  -4.720098e-38 -4.594358e-03
membership_s18  -1.433747e-38 -1.389363e-03
membership_s20   1.212453e-37  1.180218e-02
membership_s21  -4.894147e-39 -4.752170e-04
membership_s22  -1.352937e-38 -1.315949e-03
membership_s24   1.058539e-38  1.032802e-03
membership_s25  -1.111648e-38 -1.070564e-03
membership_s26  -4.723251e-38 -4.572633e-03
membership_s27   8.945373e-39  8.711205e-04
membership_s28  -4.723646e-38 -4.594810e-03
membership_s30  -2.656252e-39 -2.516884e-04
membership_s31   7.153729e-39  6.906356e-04
membership_s32   1.027360e-38  9.946762e-04
membership_s33  -4.719311e-38 -4.585748e-03
membership_s36  -4.929585e-39 -4.801291e-04
membership_s37  -2.633257e-38 -2.557757e-03
V1              -8.884493e-39 -8.345576e-04
V2               1.530582e-38  1.488075e-03
pdi             -2.116456e-36 -1.829366e-01
adhesion         2.053684e-43  1.850308e-08
cohesion        -4.115819e-43 -3.708776e-08
inner           -1.122568e-43 -9.813612e-09
outer           -4.537553e-43 -4.231346e-08
ioratio         -1.137087e-38 -1.073722e-03
comsize         -6.712524e-43 -5.930067e-08
[1] "Dataset: all_C Model GBM, run: 6 of 10 2015-06-17 22:01:56"
Iter   TrainDeviance   ValidDeviance   StepSize   Improve
     1        0.3709            -nan     0.0100   -0.0000
     2        0.3705            -nan     0.0100   -0.0000
     3        0.3700            -nan     0.0100    0.0000
     4        0.3696            -nan     0.0100   -0.0000
     5        0.3692            -nan     0.0100    0.0000
     6        0.3685            -nan     0.0100    0.0000
     7        0.3679            -nan     0.0100   -0.0000
     8        0.3675            -nan     0.0100   -0.0000
     9        0.3669            -nan     0.0100    0.0000
    10        0.3664            -nan     0.0100   -0.0000
    20        0.3622            -nan     0.0100    0.0000
    40        0.3539            -nan     0.0100   -0.0000
    60        0.3468            -nan     0.0100   -0.0000
    80        0.3409            -nan     0.0100   -0.0000
   100        0.3349            -nan     0.0100    0.0000
   120        0.3293            -nan     0.0100   -0.0000
   140        0.3236            -nan     0.0100   -0.0000
   160        0.3183            -nan     0.0100   -0.0000
   180        0.3137            -nan     0.0100    0.0000
   200        0.3090            -nan     0.0100    0.0000
   220        0.3045            -nan     0.0100   -0.0000
   240        0.3002            -nan     0.0100   -0.0000
   260        0.2959            -nan     0.0100   -0.0000
   280        0.2914            -nan     0.0100   -0.0000
   300        0.2873            -nan     0.0100   -0.0000
   320        0.2833            -nan     0.0100   -0.0000
   340        0.2794            -nan     0.0100   -0.0000
   360        0.2757            -nan     0.0100   -0.0000
   380        0.2718            -nan     0.0100    0.0000
   400        0.2681            -nan     0.0100   -0.0000
   411        0.2660            -nan     0.0100   -0.0000

[1] "GBM variable coefficients"
                            var     rel.inf
V2                           V2 3.722744294
ratio5                   ratio5 3.265943547
ioratio                 ioratio 2.915254579
V1                           V1 2.876794889
comsize                 comsize 2.731254168
inner                     inner 2.713474078
outer                     outer 2.660880157
pagerank               pagerank 2.574544320
ratio2                   ratio2 2.555826407
walktrap_vertex walktrap_vertex 1.996803773
spin_vertex         spin_vertex 1.688216087
adhesion               adhesion 1.606378940
knn                         knn 1.587743152
bet                         bet 1.564688027
cohesion               cohesion 1.532547118
ratio4                   ratio4 1.470227268
fourth                   fourth 1.436180253
orbit18                 orbit18 1.220939736
ratio1                   ratio1 1.213040389
graph13                 graph13 1.141085151
graph19                 graph19 1.116756876
graph11                 graph11 1.109213921
orbit28                 orbit28 1.037148611
graph10                 graph10 0.977048912
graph20                 graph20 0.968386009
graph14                 graph14 0.959804485
orbit27                 orbit27 0.937603852
graph23                 graph23 0.905345594
orbit35                 orbit35 0.904264730
orbit56                 orbit56 0.900590238
trans                     trans 0.899096325
graph16                 graph16 0.894515504
ratio6                   ratio6 0.877790777
graph1                   graph1 0.876672146
orbit5                   orbit5 0.857751656
bigcom47               bigcom47 0.853825539
orbit17                 orbit17 0.842840221
graph4                   graph4 0.840610295
orbit45                 orbit45 0.821357580
graph3                   graph3 0.802498537
orbit19                 orbit19 0.796890150
graph22                 graph22 0.780976070
graph12                 graph12 0.766371329
orbit22                 orbit22 0.764987001
third                     third 0.755756019
orbit24                 orbit24 0.753035003
orbit39                 orbit39 0.743795049
graph25                 graph25 0.723316737
upto_sixth           upto_sixth 0.720872105
graph9                   graph9 0.709190205
orbit49                 orbit49 0.695696069
graph6                   graph6 0.680771148
orbit37                 orbit37 0.655697265
orbit20                 orbit20 0.643753256
orbit36                 orbit36 0.632632729
orbit16                 orbit16 0.599478354
ratio3                   ratio3 0.574362413
graph17                 graph17 0.567887290
graph5                   graph5 0.566552370
orbit50                 orbit50 0.556500795
orbit38                 orbit38 0.552439869
orbit51                 orbit51 0.550996588
orbit65                 orbit65 0.537752315
orbit62                 orbit62 0.533525537
graph15                 graph15 0.522608371
orbit9                   orbit9 0.519310033
orbit31                 orbit31 0.513424824
orbit32                 orbit32 0.496265870
constraint           constraint 0.486141976
close                     close 0.459134707
orbit1                   orbit1 0.457423930
upto_fifth           upto_fifth 0.435714774
orbit54                 orbit54 0.435614301
graph21                 graph21 0.433483467
sixth                     sixth 0.423961483
membership_s1     membership_s1 0.410870549
orbit30                 orbit30 0.402792426
graph7                   graph7 0.377365429
bigcom4                 bigcom4 0.360080494
bigcom321             bigcom321 0.357520910
hubscore               hubscore 0.356942476
orbit25                 orbit25 0.354976442
orbit48                 orbit48 0.351385705
orbit46                 orbit46 0.343008780
fifth                     fifth 0.338949401
orbit15                 orbit15 0.336820595
graph18                 graph18 0.336680610
graph26                 graph26 0.327659040
orbit21                 orbit21 0.322922812
orbit63                 orbit63 0.319546532
orbit26                 orbit26 0.317875077
graph27                 graph27 0.315568361
bigcom8                 bigcom8 0.311038994
orbit11                 orbit11 0.307276715
bigcom385             bigcom385 0.302235950
graph24                 graph24 0.300169477
orbit53                 orbit53 0.294853773
orbit64                 orbit64 0.292987142
bigcom153             bigcom153 0.288376089
graph2                   graph2 0.284597165
orbit6                   orbit6 0.282122818
orbit43                 orbit43 0.281983797
upto_fourth         upto_fourth 0.280646540
orbit44                 orbit44 0.279572971
graph0                   graph0 0.273218477
bigcom21               bigcom21 0.268826549
bigcom36               bigcom36 0.264696867
orbit10                 orbit10 0.259946890
orbit47                 orbit47 0.259302692
orbit41                 orbit41 0.243957613
orbit40                 orbit40 0.240748369
graph28                 graph28 0.235940371
upto_third           upto_third 0.225167908
upto_second         upto_second 0.223309743
bigcom250             bigcom250 0.222923116
orbit60                 orbit60 0.220599927
orbit12                 orbit12 0.210005487
orbit4                   orbit4 0.208149941
orbit33                 orbit33 0.205509795
bigcom39               bigcom39 0.194603680
orbit59                 orbit59 0.193650466
bigcom30               bigcom30 0.189638446
membership_s32   membership_s32 0.188471904
second                   second 0.180429428
orbit42                 orbit42 0.174926358
orbit52                 orbit52 0.158457058
membership_s27   membership_s27 0.153467312
bigcom233             bigcom233 0.152985706
orbit66                 orbit66 0.152369281
orbit61                 orbit61 0.151075935
orbit55                 orbit55 0.148294613
bigcom71               bigcom71 0.144834133
orbit13                 orbit13 0.144509864
orbit2                   orbit2 0.142537917
graph8                   graph8 0.140648876
graph29                 graph29 0.137883851
orbit71                 orbit71 0.136846272
bigcom92               bigcom92 0.133731208
evcent                   evcent 0.127147027
coreness               coreness 0.127089296
orbit70                 orbit70 0.119779659
orbit69                 orbit69 0.113093419
orbit29                 orbit29 0.112450007
orbit23                 orbit23 0.107750960
bigcom73               bigcom73 0.107468283
orbit67                 orbit67 0.086997897
bigcom1                 bigcom1 0.084953019
membership_s30   membership_s30 0.083036341
membership_s4     membership_s4 0.081806765
membership_s31   membership_s31 0.078797342
bigcom22               bigcom22 0.076562313
orbit58                 orbit58 0.070551572
orbit7                   orbit7 0.068234903
membership_s6     membership_s6 0.067774443
bigcom3                 bigcom3 0.063776396
membership_s22   membership_s22 0.061122168
selfinter             selfinter 0.054819609
membership_s7     membership_s7 0.052963332
membership_s36   membership_s36 0.050658635
bigcom13               bigcom13 0.049419082
orbit57                 orbit57 0.047756496
bigcom40               bigcom40 0.037983583
orbit68                 orbit68 0.033461907
ecc                         ecc 0.030147048
membership_s21   membership_s21 0.023207535
bigcom28               bigcom28 0.018270541
membership_s24   membership_s24 0.016672506
membership_s5     membership_s5 0.009277726
AP                           AP 0.005842846
pdi                         pdi 0.004996651
membership_s15   membership_s15 0.003630027
orbit0                   orbit0 0.000000000
orbit3                   orbit3 0.000000000
orbit8                   orbit8 0.000000000
orbit14                 orbit14 0.000000000
orbit34                 orbit34 0.000000000
orbit72                 orbit72 0.000000000
eccrad                   eccrad 0.000000000
first                     first 0.000000000
bigcom2                 bigcom2 0.000000000
bigcom6                 bigcom6 0.000000000
bigcom9                 bigcom9 0.000000000
bigcom11               bigcom11 0.000000000
bigcom15               bigcom15 0.000000000
bigcom16               bigcom16 0.000000000
bigcom24               bigcom24 0.000000000
bigcom26               bigcom26 0.000000000
bigcom31               bigcom31 0.000000000
bigcom32               bigcom32 0.000000000
bigcom33               bigcom33 0.000000000
bigcom34               bigcom34 0.000000000
bigcom37               bigcom37 0.000000000
bigcom38               bigcom38 0.000000000
bigcom43               bigcom43 0.000000000
bigcom44               bigcom44 0.000000000
bigcom46               bigcom46 0.000000000
bigcom49               bigcom49 0.000000000
bigcom50               bigcom50 0.000000000
bigcom51               bigcom51 0.000000000
bigcom52               bigcom52 0.000000000
bigcom54               bigcom54 0.000000000
bigcom56               bigcom56 0.000000000
bigcom62               bigcom62 0.000000000
bigcom66               bigcom66 0.000000000
bigcom68               bigcom68 0.000000000
bigcom69               bigcom69 0.000000000
bigcom72               bigcom72 0.000000000
bigcom74               bigcom74 0.000000000
bigcom75               bigcom75 0.000000000
bigcom76               bigcom76 0.000000000
bigcom77               bigcom77 0.000000000
bigcom79               bigcom79 0.000000000
bigcom80               bigcom80 0.000000000
bigcom82               bigcom82 0.000000000
bigcom83               bigcom83 0.000000000
bigcom84               bigcom84 0.000000000
bigcom85               bigcom85 0.000000000
bigcom87               bigcom87 0.000000000
bigcom89               bigcom89 0.000000000
bigcom91               bigcom91 0.000000000
bigcom93               bigcom93 0.000000000
bigcom96               bigcom96 0.000000000
bigcom97               bigcom97 0.000000000
bigcom98               bigcom98 0.000000000
bigcom99               bigcom99 0.000000000
bigcom101             bigcom101 0.000000000
bigcom104             bigcom104 0.000000000
bigcom106             bigcom106 0.000000000
bigcom109             bigcom109 0.000000000
bigcom113             bigcom113 0.000000000
bigcom116             bigcom116 0.000000000
bigcom120             bigcom120 0.000000000
bigcom123             bigcom123 0.000000000
bigcom126             bigcom126 0.000000000
bigcom127             bigcom127 0.000000000
bigcom137             bigcom137 0.000000000
bigcom139             bigcom139 0.000000000
bigcom140             bigcom140 0.000000000
bigcom143             bigcom143 0.000000000
bigcom145             bigcom145 0.000000000
bigcom146             bigcom146 0.000000000
bigcom147             bigcom147 0.000000000
bigcom149             bigcom149 0.000000000
bigcom154             bigcom154 0.000000000
bigcom156             bigcom156 0.000000000
bigcom157             bigcom157 0.000000000
bigcom158             bigcom158 0.000000000
bigcom160             bigcom160 0.000000000
bigcom161             bigcom161 0.000000000
bigcom162             bigcom162 0.000000000
bigcom164             bigcom164 0.000000000
bigcom166             bigcom166 0.000000000
bigcom167             bigcom167 0.000000000
bigcom171             bigcom171 0.000000000
bigcom173             bigcom173 0.000000000
bigcom175             bigcom175 0.000000000
bigcom176             bigcom176 0.000000000
bigcom177             bigcom177 0.000000000
bigcom178             bigcom178 0.000000000
bigcom180             bigcom180 0.000000000
bigcom181             bigcom181 0.000000000
bigcom184             bigcom184 0.000000000
bigcom186             bigcom186 0.000000000
bigcom187             bigcom187 0.000000000
bigcom189             bigcom189 0.000000000
bigcom194             bigcom194 0.000000000
bigcom195             bigcom195 0.000000000
bigcom196             bigcom196 0.000000000
bigcom204             bigcom204 0.000000000
bigcom205             bigcom205 0.000000000
bigcom212             bigcom212 0.000000000
bigcom214             bigcom214 0.000000000
bigcom222             bigcom222 0.000000000
bigcom223             bigcom223 0.000000000
bigcom226             bigcom226 0.000000000
bigcom227             bigcom227 0.000000000
bigcom229             bigcom229 0.000000000
bigcom236             bigcom236 0.000000000
bigcom237             bigcom237 0.000000000
bigcom246             bigcom246 0.000000000
bigcom248             bigcom248 0.000000000
bigcom249             bigcom249 0.000000000
bigcom254             bigcom254 0.000000000
bigcom266             bigcom266 0.000000000
bigcom269             bigcom269 0.000000000
bigcom272             bigcom272 0.000000000
bigcom274             bigcom274 0.000000000
bigcom281             bigcom281 0.000000000
bigcom291             bigcom291 0.000000000
bigcom292             bigcom292 0.000000000
bigcom295             bigcom295 0.000000000
bigcom299             bigcom299 0.000000000
bigcom301             bigcom301 0.000000000
bigcom306             bigcom306 0.000000000
bigcom309             bigcom309 0.000000000
bigcom314             bigcom314 0.000000000
bigcom341             bigcom341 0.000000000
bigcom350             bigcom350 0.000000000
bigcom353             bigcom353 0.000000000
bigcom359             bigcom359 0.000000000
bigcom363             bigcom363 0.000000000
bigcom365             bigcom365 0.000000000
bigcom386             bigcom386 0.000000000
bigcom408             bigcom408 0.000000000
bigcom412             bigcom412 0.000000000
bigcom480             bigcom480 0.000000000
membership_s3     membership_s3 0.000000000
membership_s8     membership_s8 0.000000000
membership_s9     membership_s9 0.000000000
membership_s11   membership_s11 0.000000000
membership_s12   membership_s12 0.000000000
membership_s14   membership_s14 0.000000000
membership_s16   membership_s16 0.000000000
membership_s17   membership_s17 0.000000000
membership_s18   membership_s18 0.000000000
membership_s20   membership_s20 0.000000000
membership_s25   membership_s25 0.000000000
membership_s26   membership_s26 0.000000000
membership_s28   membership_s28 0.000000000
membership_s33   membership_s33 0.000000000
membership_s37   membership_s37 0.000000000
[1] "Dataset: all_C Model RF, run: 6 of 10 2015-06-17 22:08:18"
     |      Out-of-bag   |
Tree |      MSE  %Var(y) |
   1 |  0.08435   193.34 |
   2 |  0.08315   190.61 |
   3 |  0.08047   184.45 |
   4 |  0.07679   176.03 |
   5 |  0.07194   164.91 |
   6 |  0.06894   158.02 |
   7 |  0.06618   151.69 |
   8 |  0.06365   145.90 |
   9 |  0.06111   140.07 |
  10 |  0.05969   136.82 |
  11 |  0.05858   134.27 |
  12 |  0.05727   131.27 |
  13 |  0.05624   128.90 |
  14 |  0.05549   127.18 |
  15 |  0.05488   125.80 |
  16 |  0.05442   124.74 |
  17 |  0.05414   124.10 |
  18 |  0.05372   123.14 |
  19 |   0.0534   122.41 |
  20 |  0.05303   121.56 |
  21 |  0.05272   120.84 |
  22 |  0.05244   120.21 |
  23 |   0.0522   119.64 |
  24 |  0.05192   119.01 |
  25 |  0.05163   118.35 |
  26 |  0.05154   118.13 |
  27 |  0.05118   117.31 |
  28 |  0.05099   116.87 |
  29 |  0.05077   116.38 |
  30 |  0.05059   115.96 |
  31 |  0.05047   115.69 |
  32 |  0.05032   115.34 |
  33 |  0.05021   115.08 |
  34 |  0.05023   115.14 |
  35 |  0.05012   114.89 |
  36 |  0.04998   114.56 |
  37 |  0.04987   114.32 |
  38 |  0.04982   114.20 |
  39 |  0.04974   114.01 |
  40 |  0.04973   113.99 |
  41 |  0.04963   113.75 |
  42 |  0.04959   113.66 |
  43 |  0.04954   113.57 |
  44 |  0.04946   113.38 |
  45 |  0.04932   113.05 |
  46 |  0.04927   112.93 |
  47 |  0.04922   112.83 |
  48 |  0.04912   112.60 |
  49 |  0.04906   112.46 |
  50 |    0.049   112.32 |
  51 |  0.04898   112.26 |
  52 |   0.0489   112.09 |
  53 |  0.04888   112.04 |
  54 |  0.04884   111.96 |
  55 |  0.04886   112.00 |
  56 |  0.04884   111.94 |
  57 |  0.04881   111.89 |
  58 |  0.04877   111.79 |
  59 |  0.04872   111.68 |
  60 |  0.04867   111.55 |
  61 |  0.04865   111.51 |
  62 |  0.04859   111.39 |
  63 |  0.04855   111.30 |
  64 |  0.04854   111.26 |
  65 |  0.04854   111.26 |
  66 |   0.0485   111.18 |
  67 |  0.04849   111.16 |
  68 |   0.0485   111.18 |
  69 |  0.04849   111.15 |
  70 |  0.04847   111.10 |
  71 |  0.04842   110.98 |
  72 |  0.04844   111.03 |
  73 |   0.0484   110.95 |
  74 |  0.04837   110.88 |
  75 |  0.04833   110.77 |
  76 |  0.04828   110.67 |
  77 |  0.04826   110.62 |
  78 |  0.04825   110.60 |
  79 |  0.04822   110.53 |
  80 |  0.04819   110.46 |
  81 |  0.04814   110.35 |
  82 |  0.04813   110.34 |
  83 |   0.0481   110.26 |
  84 |   0.0481   110.26 |
  85 |  0.04811   110.27 |
  86 |  0.04807   110.20 |
  87 |  0.04809   110.23 |
  88 |  0.04807   110.19 |
  89 |  0.04807   110.18 |
  90 |  0.04806   110.15 |
  91 |  0.04804   110.11 |
  92 |  0.04802   110.08 |
  93 |  0.04803   110.09 |
  94 |  0.04801   110.05 |
  95 |  0.04801   110.04 |
  96 |  0.04802   110.07 |
  97 |  0.04799   110.01 |
  98 |  0.04797   109.95 |
  99 |  0.04793   109.87 |
 100 |  0.04792   109.84 |
[1] "Random Forest variable coefficients"
                      %IncMSE IncNodePurity
graph5           6.188837e-03  2.553581e+00
graph6           1.138880e-02  2.523022e+00
graph7           6.421391e-03  1.379134e+00
graph8           6.115096e-04  4.242797e-01
graph9           1.049585e-02  3.040863e+00
graph10          2.398977e-02  4.439335e+00
graph11          1.403445e-02  4.091102e+00
graph12          1.227654e-02  3.570998e+00
graph13          1.685580e-02  4.141328e+00
graph14          8.267702e-03  3.129964e+00
graph15          1.607934e-02  2.532230e+00
graph16          1.102740e-02  3.374115e+00
graph17          1.940836e-02  3.531971e+00
graph18          8.371528e-03  1.806777e+00
graph19          1.368349e-02  3.373003e+00
graph20          1.347508e-02  2.888757e+00
graph21          1.025797e-02  2.493576e+00
graph22          8.008558e-03  2.332436e+00
graph23          1.892945e-02  3.644105e+00
graph24          5.587022e-03  1.352311e+00
graph25          1.306886e-02  2.065523e+00
graph26          7.167734e-03  1.535226e+00
graph27          6.526189e-03  9.554704e-01
graph28          1.318956e-03  6.266069e-01
graph29          7.894620e-04  7.081069e-01
orbit0           7.585864e-04  7.286740e-01
orbit1           1.459697e-02  2.529776e+00
orbit2           2.784396e-03  1.250362e+00
orbit3           3.511831e-03  8.846568e-01
orbit4           5.137392e-03  2.539527e+00
orbit5           9.959777e-03  2.314368e+00
orbit6           1.572812e-02  3.557352e+00
orbit7           3.705467e-03  1.214959e+00
orbit8           7.902273e-03  2.141116e+00
orbit9           1.216154e-02  3.261092e+00
orbit10          8.969451e-03  1.466574e+00
orbit11          7.263124e-03  1.160197e+00
orbit12          4.569174e-03  1.401980e+00
orbit13          4.812314e-03  9.170867e-01
orbit14          7.251297e-04  4.507924e-01
orbit15          1.614624e-02  3.319307e+00
orbit16          1.288721e-02  2.506378e+00
orbit17          2.082415e-02  3.695050e+00
orbit18          1.531302e-02  5.810905e+00
orbit19          1.300087e-02  3.806836e+00
orbit20          1.494480e-02  2.755149e+00
orbit21          9.721156e-03  1.784249e+00
orbit22          1.443107e-02  4.150703e+00
orbit23          4.629219e-03  1.224907e+00
orbit24          2.649783e-02  4.528804e+00
orbit25          1.318863e-02  2.420344e+00
orbit26          5.316101e-03  1.505436e+00
orbit27          3.088488e-02  4.762632e+00
orbit28          1.512787e-02  2.953688e+00
orbit29          9.033905e-03  1.644036e+00
orbit30          5.698759e-03  1.454827e+00
orbit31          1.149377e-02  3.988240e+00
orbit32          9.745479e-03  2.259219e+00
orbit33          2.071271e-03  9.718070e-01
orbit34          1.670278e-02  2.555985e+00
orbit35          1.516085e-02  4.508504e+00
orbit36          1.410337e-02  2.714631e+00
orbit37          1.127688e-02  2.690989e+00
orbit38          9.564384e-03  2.089051e+00
orbit39          1.405743e-02  4.065420e+00
orbit40          3.716748e-03  1.520679e+00
orbit41          8.088222e-03  1.297878e+00
orbit42          2.199906e-03  8.652344e-01
orbit43          9.165225e-03  1.720929e+00
orbit44          3.636611e-03  8.903658e-01
orbit45          2.097136e-02  4.445407e+00
orbit46          4.830463e-03  1.725817e+00
orbit47          5.288961e-03  1.891361e+00
orbit48          5.689543e-03  1.661704e+00
orbit49          1.240728e-02  3.308315e+00
orbit50          7.875103e-03  2.043052e+00
orbit51          1.664466e-02  3.024711e+00
orbit52          1.170269e-02  2.190798e+00
orbit53          6.130585e-03  1.438354e+00
orbit54          5.459681e-03  2.667999e+00
orbit55          2.421464e-03  7.451579e-01
orbit56          2.044804e-02  4.271047e+00
orbit57          1.674926e-03  7.024678e-01
orbit58          1.773429e-03  5.105661e-01
orbit59          5.342359e-03  1.858389e+00
orbit60          7.809010e-03  1.206658e+00
orbit61          3.625321e-03  8.700377e-01
orbit62          1.158194e-02  2.414755e+00
orbit63          3.749957e-03  1.289172e+00
orbit64          5.774686e-03  1.451361e+00
orbit65          7.512643e-03  2.381782e+00
orbit66          3.468748e-03  8.414797e-01
orbit67          1.532830e-03  5.845200e-01
orbit68          2.546583e-03  9.083523e-01
orbit69          2.748069e-03  6.681240e-01
orbit70          2.871562e-03  9.186877e-01
orbit71          1.860045e-03  4.991960e-01
orbit72          5.528400e-04  5.877797e-01
AP               1.519959e-04  4.245901e-01
bet              1.198506e-02  5.062272e+00
ecc              2.775489e-04  3.204564e-01
eccrad           2.259124e-04  2.771622e-01
close            1.070990e-02  2.461742e+00
constraint       6.355914e-03  3.012372e+00
coreness         7.983754e-03  1.861497e+00
knn              1.476835e-02  5.105995e+00
hubscore         8.211386e-03  2.713323e+00
pagerank         9.877315e-03  8.547839e+00
trans            2.450576e-03  3.261820e+00
evcent           8.718120e-03  2.841829e+00
first            1.523373e-03  9.689592e-01
upto_second      1.362362e-02  2.766884e+00
upto_third       1.378655e-02  2.993477e+00
upto_fourth      1.209630e-02  2.804783e+00
upto_fifth       7.864839e-03  3.007122e+00
upto_sixth       5.285865e-03  2.346491e+00
second           1.164754e-02  2.717797e+00
third            1.588097e-02  4.101273e+00
fourth           1.025524e-02  5.626414e+00
fifth            9.313311e-03  3.480949e+00
sixth            8.499308e-03  3.096507e+00
ratio1           1.441381e-02  4.764315e+00
ratio2           1.475747e-02  6.657597e+00
ratio3           1.540254e-02  4.108601e+00
ratio4           2.136540e-02  6.172723e+00
ratio5           8.689208e-03  1.022417e+01
ratio6           1.222955e-02  3.781804e+00
selfinter        1.703953e-04  7.636613e-01
walktrap_vertex  3.072151e-03  4.387582e+00
bigcom1          7.995090e-04  9.868039e-01
bigcom2         -1.520614e-05  2.977695e-01
bigcom3         -3.443643e-05  6.359218e-01
bigcom4          3.310149e-04  6.001729e-01
bigcom6          0.000000e+00  0.000000e+00
bigcom8          4.165526e-04  9.821179e-01
bigcom9          1.192161e-06  3.094994e-01
bigcom11         7.849445e-06  3.651392e-01
bigcom13         8.060751e-06  5.994584e-01
bigcom15         5.739309e-06  4.010106e-01
bigcom16        -9.621500e-06  3.495011e-01
bigcom21        -2.526814e-05  5.924748e-01
bigcom22         3.848496e-05  6.058611e-01
bigcom24         0.000000e+00  1.387779e-19
bigcom26        -2.342531e-05  1.009371e-01
bigcom28         1.676742e-05  3.444863e-01
bigcom30         1.153198e-04  8.906957e-01
bigcom31         0.000000e+00  0.000000e+00
bigcom32         0.000000e+00  0.000000e+00
bigcom33        -3.567332e-06  4.318056e-01
bigcom34        -2.214604e-05  5.630962e-01
bigcom36         2.975510e-05  7.307845e-01
bigcom37         0.000000e+00  5.551115e-19
bigcom38         0.000000e+00  2.775558e-19
bigcom39         7.125797e-06  7.345462e-01
bigcom40         1.469979e-04  5.526410e-01
bigcom43         0.000000e+00  2.775558e-19
bigcom44         8.923295e-06  6.360400e-02
bigcom46         0.000000e+00  0.000000e+00
bigcom47         3.558373e-05  1.051473e+00
bigcom49         0.000000e+00  1.249001e-18
bigcom50         0.000000e+00  4.163336e-19
bigcom51        -2.206537e-05  4.304975e-01
bigcom52         0.000000e+00  0.000000e+00
bigcom54         0.000000e+00  0.000000e+00
bigcom56         0.000000e+00  4.163336e-19
bigcom62         0.000000e+00  2.775558e-19
bigcom66         0.000000e+00  0.000000e+00
bigcom68         0.000000e+00  0.000000e+00
bigcom69         0.000000e+00  1.387779e-19
bigcom71         3.980528e-05  3.288479e-01
bigcom72         2.212048e-05  6.131080e-01
bigcom73        -5.233804e-05  3.501557e-01
bigcom74         0.000000e+00  1.387779e-18
bigcom75        -1.023911e-05  5.075496e-01
bigcom76        -9.823533e-06  4.731778e-01
bigcom77         0.000000e+00  2.775558e-19
bigcom79        -4.598276e-05  4.855373e-01
bigcom80         0.000000e+00  0.000000e+00
bigcom82        -6.164451e-06  4.428939e-01
bigcom83         0.000000e+00  2.775558e-19
bigcom84         0.000000e+00  0.000000e+00
bigcom85         0.000000e+00  0.000000e+00
bigcom87        -1.019397e-05  2.551130e-01
bigcom89         0.000000e+00  0.000000e+00
bigcom91         0.000000e+00  0.000000e+00
bigcom92         3.962391e-05  7.993762e-01
bigcom93         0.000000e+00  0.000000e+00
bigcom96         0.000000e+00  5.551115e-19
bigcom97         9.486991e-08  3.819125e-01
bigcom98         0.000000e+00  0.000000e+00
bigcom99         0.000000e+00  5.551115e-19
bigcom101       -3.322294e-06  1.183850e-01
bigcom104        0.000000e+00  0.000000e+00
bigcom106       -3.045232e-05  2.326231e-01
bigcom109       -1.613379e-05  5.137521e-01
bigcom113        0.000000e+00  2.775558e-19
bigcom116        5.630630e-06  5.391476e-02
bigcom120        0.000000e+00  2.775558e-19
bigcom123        0.000000e+00  0.000000e+00
bigcom126        0.000000e+00  0.000000e+00
bigcom127        9.768331e-06  2.896643e-01
bigcom137        0.000000e+00  0.000000e+00
bigcom139        0.000000e+00  0.000000e+00
bigcom140        0.000000e+00  5.551115e-19
bigcom143       -3.548147e-05  2.410842e-01
bigcom145        0.000000e+00  0.000000e+00
bigcom146        0.000000e+00  0.000000e+00
bigcom147        1.783801e-05  3.735668e-01
bigcom149       -9.650516e-06  5.987065e-01
bigcom153        2.690807e-05  6.802915e-01
bigcom154        0.000000e+00  2.775558e-19
bigcom156        0.000000e+00  0.000000e+00
bigcom157        0.000000e+00  2.775558e-19
bigcom158        0.000000e+00  0.000000e+00
bigcom160       -2.336007e-05  4.393559e-01
bigcom161        0.000000e+00  0.000000e+00
bigcom162        9.823028e-06  5.535642e-01
bigcom164        2.103697e-05  7.997290e-01
bigcom166        0.000000e+00  0.000000e+00
bigcom167        0.000000e+00  1.387779e-18
bigcom171        0.000000e+00  5.551115e-19
bigcom173        0.000000e+00  0.000000e+00
bigcom175        0.000000e+00  0.000000e+00
bigcom176        0.000000e+00  2.775558e-19
bigcom177        0.000000e+00  0.000000e+00
bigcom178       -2.231961e-05  4.045466e-01
bigcom180        0.000000e+00  0.000000e+00
bigcom181        0.000000e+00  8.326673e-19
bigcom184       -2.075645e-05  4.370093e-01
bigcom186        0.000000e+00  0.000000e+00
bigcom187        0.000000e+00  0.000000e+00
bigcom189        0.000000e+00  0.000000e+00
bigcom194        0.000000e+00  1.387779e-19
bigcom195        0.000000e+00  2.775558e-19
bigcom196        0.000000e+00  0.000000e+00
bigcom204        0.000000e+00  1.387779e-19
bigcom205        0.000000e+00  0.000000e+00
bigcom212        0.000000e+00  0.000000e+00
bigcom214        0.000000e+00  5.551115e-19
bigcom222        0.000000e+00  2.775558e-19
bigcom223       -2.499083e-06  5.461371e-01
bigcom226        0.000000e+00  2.775558e-19
bigcom227        0.000000e+00  2.775558e-19
bigcom229        0.000000e+00  0.000000e+00
bigcom233        9.431571e-06  1.032340e+00
bigcom236        0.000000e+00  0.000000e+00
bigcom237        0.000000e+00  0.000000e+00
bigcom246       -4.661289e-06  4.021807e-01
bigcom248        0.000000e+00  2.775558e-19
bigcom249        0.000000e+00  0.000000e+00
bigcom250       -9.193857e-06  6.425740e-01
bigcom254        8.303902e-06  5.489429e-01
bigcom266        0.000000e+00  0.000000e+00
bigcom269        0.000000e+00  2.775558e-19
bigcom272        0.000000e+00  5.551115e-19
bigcom274       -8.650628e-06  4.585968e-02
bigcom281       -1.990323e-05  3.326219e-01
bigcom291       -2.559691e-05  2.504878e-01
bigcom292        0.000000e+00  0.000000e+00
bigcom295       -2.255998e-05  3.414949e-01
bigcom299        0.000000e+00  0.000000e+00
bigcom301        0.000000e+00  0.000000e+00
bigcom306        0.000000e+00  0.000000e+00
bigcom309        0.000000e+00  0.000000e+00
bigcom314        0.000000e+00  1.555556e-02
bigcom321        3.413372e-05  7.523150e-01
bigcom341        0.000000e+00  0.000000e+00
bigcom350        0.000000e+00  0.000000e+00
bigcom353        0.000000e+00  2.775558e-19
bigcom359        0.000000e+00  0.000000e+00
bigcom363        0.000000e+00  2.775558e-19
bigcom365        0.000000e+00  0.000000e+00
bigcom385        2.138487e-05  8.484932e-01
bigcom386        0.000000e+00  0.000000e+00
bigcom408        0.000000e+00  6.938894e-20
bigcom412        0.000000e+00  0.000000e+00
bigcom480        0.000000e+00  0.000000e+00
spin_vertex      3.710044e-03  4.894919e+00
membership_s1    1.732031e-04  9.345736e-01
membership_s3    0.000000e+00  1.110223e-18
membership_s4    1.225689e-04  6.844258e-01
membership_s5    1.732098e-04  4.357154e-01
membership_s6    1.260821e-04  5.133738e-01
membership_s7    1.626810e-04  1.143221e+00
membership_s8   -5.934587e-06  2.626339e-01
membership_s9    0.000000e+00  0.000000e+00
membership_s11   0.000000e+00  0.000000e+00
membership_s12   0.000000e+00  5.551115e-19
membership_s14   0.000000e+00  1.387779e-19
membership_s15   3.239619e-05  1.037014e-01
membership_s16   1.376208e-05  2.281930e-01
membership_s17   0.000000e+00  4.163336e-19
membership_s18  -9.560615e-06  1.849409e-01
membership_s20  -2.341316e-05  4.920149e-01
membership_s21   6.076331e-05  6.919881e-01
membership_s22   1.066474e-05  1.704861e-01
membership_s24  -9.068320e-06  1.768602e-01
membership_s25   0.000000e+00  1.387779e-19
membership_s26   0.000000e+00  0.000000e+00
membership_s27   2.051126e-04  1.017796e+00
membership_s28   0.000000e+00  9.714451e-19
membership_s30   1.986653e-04  8.476160e-01
membership_s31   9.885918e-06  6.807681e-01
membership_s32  -9.969988e-08  7.820749e-01
membership_s33   0.000000e+00  0.000000e+00
membership_s36   1.669257e-04  5.717866e-01
membership_s37  -1.107344e-05  2.794872e-01
V1               1.382747e-02  8.541735e+00
V2               1.118098e-02  1.081419e+01
pdi              3.549354e-04  7.703152e-01
adhesion         1.199283e-02  7.462924e+00
cohesion         1.198465e-02  8.025263e+00
inner            1.135696e-02  8.897760e+00
outer            6.673815e-03  9.240773e+00
ioratio          1.033131e-02  7.937732e+00
comsize          5.124476e-03  9.692905e+00
[1] "Dataset: all_C Model GLM, run: 6 of 10 2015-06-17 22:15:27"
[1] "glmnet variable coefficients"
                         [,1]          [,2]
(Intercept)     -3.038520e+00 -3.046736e+00
graph0          -2.328725e-41 -1.986549e-06
graph1          -3.250650e-44 -2.803378e-09
graph2          -3.661136e-42 -2.249646e-07
graph3          -1.407427e-45 -1.237984e-10
graph4          -3.954724e-47 -3.343196e-12
graph5          -1.918271e-43 -1.502737e-08
graph6          -7.780123e-45 -6.443390e-10
graph7          -4.204751e-45  6.093765e-09
graph8          -1.936796e-42 -1.131835e-07
graph9          -2.792650e-47 -2.449331e-12
graph10         -1.264614e-48 -1.101258e-13
graph11         -7.142345e-50 -5.911054e-15
graph12         -5.988502e-47 -5.100977e-12
graph13         -2.831652e-46 -2.344343e-11
graph14         -8.988667e-48 -7.638040e-13
graph15         -8.539585e-45 -6.849278e-10
graph16         -2.555631e-46 -2.243529e-11
graph17         -2.827846e-46 -2.128382e-11
graph18         -7.696017e-45 -6.501648e-10
graph19         -9.494732e-46 -6.994527e-11
graph20         -1.337956e-44 -1.065883e-09
graph21         -5.604681e-45 -4.396057e-10
graph22          1.960062e-44  2.652455e-09
graph23         -6.942325e-45 -5.556761e-10
graph24         -8.758131e-45 -6.487852e-10
graph25         -1.498289e-44 -2.026228e-10
graph26         -1.810884e-44 -8.023916e-10
graph27         -6.621331e-44 -5.890376e-10
graph28         -1.773647e-43 -1.094788e-08
graph29         -5.229617e-42 -4.869902e-07
orbit0          -2.328725e-41 -1.985215e-06
orbit1          -3.096925e-43 -2.373916e-08
orbit2          -3.192779e-44 -2.771816e-09
orbit3          -3.661136e-42 -2.245119e-07
orbit4          -9.422951e-45 -7.905700e-10
orbit5          -1.445857e-45 -1.276890e-10
orbit6          -2.828502e-46 -2.274035e-11
orbit7          -3.873343e-47 -3.275595e-12
orbit8          -1.918271e-43 -1.501136e-08
orbit9          -4.396149e-43 -4.309619e-08
orbit10          1.790984e-45  9.303897e-10
orbit11         -1.057850e-44 -9.378990e-10
orbit12          5.677469e-44  2.863356e-08
orbit13         -1.526305e-44  6.588924e-09
orbit14         -1.936796e-42 -1.129038e-07
orbit15         -1.649257e-46 -1.249313e-11
orbit16         -3.413056e-47 -3.014154e-12
orbit17         -1.481271e-46 -1.308310e-11
orbit18         -1.980683e-47 -1.127428e-12
orbit19         -3.153181e-47 -2.971649e-12
orbit20         -2.105723e-47 -1.902272e-12
orbit21         -1.179365e-48 -1.020368e-13
orbit22         -2.892875e-50  4.969807e-15
orbit23         -7.165465e-50 -5.968506e-15
orbit24         -1.984694e-45 -1.931159e-10
orbit25          7.610258e-47  2.257276e-11
orbit26         -6.130154e-47 -5.268670e-12
orbit27         -5.161688e-45 -4.244485e-10
orbit28         -1.251838e-45 -1.110500e-10
orbit29          1.087025e-46  3.536797e-11
orbit30         -7.937905e-46 -7.227231e-11
orbit31         -3.065583e-46 -3.051444e-11
orbit32         -1.177476e-47  3.623481e-13
orbit33         -8.798310e-48 -7.585220e-13
orbit34         -8.539585e-45 -6.840195e-10
orbit35         -1.095931e-44 -1.039277e-09
orbit36         -1.368462e-45 -1.131665e-10
orbit37         -8.391829e-46 -6.390449e-11
orbit38         -2.963162e-46 -2.662319e-11
orbit39         -4.587740e-44 -4.701844e-09
orbit40         -2.870948e-46  2.398537e-11
orbit41          1.578860e-45  2.089717e-10
orbit42         -5.610477e-46 -5.014827e-11
orbit43         -2.462893e-45  1.611170e-10
orbit44         -1.448444e-44 -1.348819e-09
orbit45         -7.412106e-44 -7.256641e-09
orbit46          2.301390e-45  5.315587e-10
orbit47         -3.469465e-45 -3.078850e-10
orbit48         -5.262655e-46 -9.806312e-13
orbit49          1.073876e-43  1.282777e-08
orbit50         -3.282106e-44 -3.152862e-09
orbit51         -2.356844e-44 -1.924222e-09
orbit52          2.272675e-44  3.795843e-09
orbit53         -9.792159e-45 -8.181136e-10
orbit54          1.296991e-43  1.584850e-08
orbit55          1.479072e-44  2.158063e-09
orbit56         -8.147757e-43 -8.347975e-08
orbit57          1.776272e-45  4.848781e-10
orbit58         -2.446219e-44 -2.281975e-09
orbit59         -2.525710e-44 -1.119713e-09
orbit60         -6.781155e-45 -6.703819e-11
orbit61         -3.386555e-44 -3.065196e-09
orbit62         -4.479281e-43 -3.425981e-08
orbit63         -1.094998e-43 -9.130083e-09
orbit64          9.351497e-44  1.320679e-08
orbit65         -4.021755e-43 -2.732604e-08
orbit66          5.125348e-45  3.888160e-09
orbit67         -4.040874e-44 -2.676100e-09
orbit68         -8.433130e-44  4.199301e-10
orbit69         -2.181073e-43 -6.626333e-09
orbit70         -1.434861e-42 -1.225304e-07
orbit71         -1.254136e-43 -3.395976e-09
orbit72         -5.229617e-42 -4.866515e-07
AP              -3.219354e-39 -3.314378e-04
bet             -4.833212e-45 -4.510453e-10
ecc             -5.328425e-40 -6.469263e-05
eccrad          -3.197055e-39 -3.881386e-04
close           -1.935258e-38 -1.807178e-03
constraint      -7.511148e-40 -9.949982e-05
coreness         2.855357e-41  4.821309e-06
knn              6.788372e-43  7.275929e-08
hubscore        -2.186802e-38 -1.785972e-03
pagerank        -1.401712e-37 -1.510882e-02
trans           -2.849958e-39 -3.035745e-04
evcent          -2.173089e-38 -1.768418e-03
first           -2.328725e-41 -1.982490e-06
upto_second     -6.512241e-43 -5.803283e-08
upto_third      -1.853707e-43 -1.728662e-08
upto_fourth     -4.427956e-43 -4.649044e-08
upto_fifth       3.088026e-42  3.314828e-07
upto_sixth       6.795212e-42  7.263124e-07
second          -6.491571e-43 -5.794522e-08
third           -2.081207e-43 -1.979157e-08
fourth           7.202000e-44  2.891763e-09
fifth            1.280519e-42  1.358179e-07
sixth           -3.480059e-42 -3.743001e-07
ratio1           6.066745e-43  6.370020e-08
ratio2           4.093648e-41  4.370408e-06
ratio3          -3.611477e-41 -3.910631e-06
ratio4          -7.368121e-41 -7.846271e-06
ratio5          -5.521181e-41 -5.844829e-06
ratio6          -3.780370e-42 -4.062891e-07
selfinter        4.013034e-41  1.600410e-05
walktrap_vertex -3.787054e-39 -4.020419e-04
bigcom1          2.360922e-39  2.565041e-04
bigcom2          3.803560e-38  4.103175e-03
bigcom3          3.028947e-39  3.203427e-04
bigcom4         -6.152428e-40 -5.803404e-05
bigcom6         -4.619672e-38 -4.991900e-03
bigcom8          2.841134e-38  3.075177e-03
bigcom9         -1.014978e-38 -1.101822e-03
bigcom11        -2.264390e-39 -2.564548e-04
bigcom13         2.121558e-38  2.283540e-03
bigcom15        -2.034353e-38 -2.186786e-03
bigcom16         3.155675e-38  3.401975e-03
bigcom21         4.361203e-38  4.704818e-03
bigcom22         6.345432e-39  6.830141e-04
bigcom24        -4.620442e-38 -4.993276e-03
bigcom26        -3.658528e-38 -3.948347e-03
bigcom28        -2.388784e-38 -2.563993e-03
bigcom30         2.494358e-38  2.689583e-03
bigcom31        -4.619672e-38 -4.991271e-03
bigcom32        -4.624681e-38 -5.007036e-03
bigcom33         1.559076e-37  1.682672e-02
bigcom34         1.222338e-37  1.319537e-02
bigcom36         9.823718e-38  1.059823e-02
bigcom37        -4.619287e-38 -5.030718e-03
bigcom38        -4.623524e-38 -4.994207e-03
bigcom39         5.496993e-38  5.926031e-03
bigcom40        -5.012542e-39 -5.336356e-04
bigcom43        -4.622368e-38 -4.993804e-03
bigcom44         2.740818e-39  2.954085e-04
bigcom46        -4.626610e-38 -5.007877e-03
bigcom47         2.066231e-37  2.229594e-02
bigcom49        -4.623138e-38 -4.995621e-03
bigcom50        -4.621212e-38 -4.993546e-03
bigcom51         1.222338e-37  1.319447e-02
bigcom52        -4.620057e-38 -4.990240e-03
bigcom54        -4.618903e-38 -4.994969e-03
bigcom56        -4.624295e-38 -4.995545e-03
bigcom62        -4.619672e-38 -4.998393e-03
bigcom66        -4.619672e-38 -5.003341e-03
bigcom68        -4.620057e-38 -4.997504e-03
bigcom69        -4.623909e-38 -4.997705e-03
bigcom71         7.276093e-38  7.853816e-03
bigcom72         9.817988e-38  1.059585e-02
bigcom73         5.492408e-38  5.917907e-03
bigcom74        -4.623138e-38 -4.992362e-03
bigcom75         1.559076e-37  1.681978e-02
bigcom76         4.569173e-38  4.925688e-03
bigcom77        -4.621982e-38 -4.989554e-03
bigcom79         1.222338e-37  1.318693e-02
bigcom80        -4.621982e-38 -5.006705e-03
bigcom82         6.610550e-38  7.129470e-03
bigcom83        -4.619672e-38 -5.006582e-03
bigcom84        -4.620057e-38 -4.996935e-03
bigcom85        -4.620827e-38 -4.995850e-03
bigcom87         3.155675e-38  3.393120e-03
bigcom89        -4.619672e-38 -4.996924e-03
bigcom91        -4.621982e-38 -4.997433e-03
bigcom92         1.157631e-38  1.242401e-03
bigcom93        -4.619672e-38 -5.004607e-03
bigcom96        -4.619672e-38 -4.990752e-03
bigcom97         2.600290e-38  2.808779e-03
bigcom98        -4.619672e-38 -4.999413e-03
bigcom99        -4.619672e-38 -4.989404e-03
bigcom101       -2.264390e-39 -2.531833e-04
bigcom104       -4.623138e-38 -4.991764e-03
bigcom106        9.817988e-38  1.058499e-02
bigcom109        1.222338e-37  1.319284e-02
bigcom113       -4.620442e-38 -4.980022e-03
bigcom116       -2.431190e-38 -2.634349e-03
bigcom120       -4.620057e-38 -5.007179e-03
bigcom123       -4.620442e-38 -4.996990e-03
bigcom126       -4.619672e-38 -5.000502e-03
bigcom127        9.817988e-38  1.058057e-02
bigcom137       -4.621982e-38 -4.995547e-03
bigcom139       -4.619672e-38 -5.001900e-03
bigcom140       -4.619672e-38 -4.992824e-03
bigcom143        1.559076e-37  1.681253e-02
bigcom145       -4.620442e-38 -4.990932e-03
bigcom146       -4.620827e-38 -4.992732e-03
bigcom147       -2.642900e-40 -2.436936e-05
bigcom149        2.905954e-37  3.137597e-02
bigcom153        1.093410e-37  1.179091e-02
bigcom154       -4.622368e-38 -4.994872e-03
bigcom156       -4.620057e-38 -5.000632e-03
bigcom157       -4.623138e-38 -4.993130e-03
bigcom158       -4.619287e-38 -4.990611e-03
bigcom160        1.222338e-37  1.318440e-02
bigcom161       -4.619672e-38 -4.991794e-03
bigcom162        1.559076e-37  1.682885e-02
bigcom164        1.559076e-37  1.682475e-02
bigcom166       -4.621212e-38 -4.994875e-03
bigcom167       -4.626610e-38 -5.002932e-03
bigcom171       -4.621982e-38 -4.989716e-03
bigcom173       -4.620442e-38 -4.993326e-03
bigcom175       -4.619672e-38 -4.970115e-03
bigcom176       -4.619672e-38 -4.998226e-03
bigcom177       -4.620057e-38 -4.990714e-03
bigcom178        9.817988e-38  1.059847e-02
bigcom180       -4.619672e-38 -4.989135e-03
bigcom181       -4.623138e-38 -4.997433e-03
bigcom184        1.559076e-37  1.683311e-02
bigcom186       -4.619672e-38 -4.995161e-03
bigcom187       -4.619672e-38 -4.996753e-03
bigcom189       -4.621597e-38 -4.988174e-03
bigcom194       -4.620057e-38 -4.991643e-03
bigcom195       -4.619672e-38 -4.996653e-03
bigcom196       -4.619287e-38 -4.999105e-03
bigcom204       -4.621212e-38 -4.994653e-03
bigcom205       -4.619287e-38 -4.993626e-03
bigcom212       -4.620057e-38 -4.989903e-03
bigcom214       -4.620442e-38 -4.994809e-03
bigcom222       -4.619672e-38 -4.994681e-03
bigcom223        1.559076e-37  1.684418e-02
bigcom226       -4.620057e-38 -4.988006e-03
bigcom227       -4.620057e-38 -4.992907e-03
bigcom229       -4.619672e-38 -4.996542e-03
bigcom233        3.580120e-37  3.863510e-02
bigcom236       -4.619672e-38 -4.998584e-03
bigcom237       -4.619672e-38 -4.991279e-03
bigcom246        3.803560e-38  4.103656e-03
bigcom248       -4.624295e-38 -4.982536e-03
bigcom249       -4.620057e-38 -5.000554e-03
bigcom250        8.019198e-38  8.654532e-03
bigcom254        1.222338e-37  1.319252e-02
bigcom266       -4.619287e-38 -4.997799e-03
bigcom269       -4.620442e-38 -4.994157e-03
bigcom272       -4.619672e-38 -4.999265e-03
bigcom274       -2.523458e-38 -2.717412e-03
bigcom281        9.817988e-38  1.058732e-02
bigcom291        1.559076e-37  1.682785e-02
bigcom292       -4.619287e-38 -4.996143e-03
bigcom295        9.817988e-38  1.058565e-02
bigcom299       -4.619287e-38 -4.997437e-03
bigcom301       -4.621982e-38 -4.993136e-03
bigcom306       -4.619672e-38 -4.997688e-03
bigcom309       -4.620057e-38 -4.993416e-03
bigcom314       -4.620057e-38 -5.003673e-03
bigcom321        1.376033e-37  1.484940e-02
bigcom341       -4.619287e-38 -4.993471e-03
bigcom350       -4.619672e-38 -4.988141e-03
bigcom353       -4.619672e-38 -4.992471e-03
bigcom359       -4.619287e-38 -4.988895e-03
bigcom363       -4.619287e-38 -5.001263e-03
bigcom365       -4.619672e-38 -5.003970e-03
bigcom385        2.425642e-37  2.618592e-02
bigcom386       -4.619672e-38 -4.992277e-03
bigcom408       -4.621982e-38 -5.004806e-03
bigcom412       -4.620057e-38 -4.986075e-03
bigcom480       -4.620057e-38 -4.992750e-03
spin_vertex     -2.745162e-39 -3.218228e-04
membership_s1    1.315417e-38  1.410847e-03
membership_s3   -4.625838e-38 -4.996973e-03
membership_s4    2.474174e-39  2.743604e-04
membership_s5   -5.104564e-39 -5.497691e-04
membership_s6    8.435324e-40  8.785414e-05
membership_s7    2.494219e-39  2.679520e-04
membership_s8    5.487831e-38  5.931565e-03
membership_s9   -4.624295e-38 -4.998028e-03
membership_s11  -4.621982e-38 -4.997223e-03
membership_s12  -4.623138e-38 -4.998250e-03
membership_s14  -4.621212e-38 -4.983525e-03
membership_s15  -2.315614e-38 -2.503068e-03
membership_s16   2.600290e-38  2.774027e-03
membership_s17  -4.621212e-38 -4.993584e-03
membership_s18  -1.472958e-38 -1.584692e-03
membership_s20   1.559076e-37  1.682214e-02
membership_s21  -9.803324e-39 -1.058757e-03
membership_s22   1.699912e-38  1.824721e-03
membership_s24   9.969120e-39  1.075202e-03
membership_s25  -5.785492e-39 -6.144867e-04
membership_s26  -4.623909e-38 -4.969527e-03
membership_s27   8.270178e-41  9.100059e-06
membership_s28  -4.625066e-38 -4.995728e-03
membership_s30  -6.286303e-39 -6.692106e-04
membership_s31   5.519721e-39  5.894751e-04
membership_s32   6.001362e-39  6.402178e-04
membership_s33  -4.620057e-38 -4.983586e-03
membership_s36  -9.074720e-40 -1.009993e-04
membership_s37  -2.659750e-38 -2.872079e-03
V1              -3.437544e-39 -3.710979e-04
V2               2.932250e-38  3.151308e-03
pdi             -1.907332e-36 -1.766656e-01
adhesion         1.130049e-43  1.165419e-08
cohesion        -2.273997e-43 -2.345822e-08
inner           -2.487340e-44 -2.157318e-09
outer           -2.253953e-43 -2.363480e-08
ioratio         -5.783953e-39 -6.189555e-04
comsize         -8.263004e-43 -8.727668e-08
[1] "Dataset: all_C Model GBM, run: 7 of 10 2015-06-17 22:15:28"
Iter   TrainDeviance   ValidDeviance   StepSize   Improve
     1        0.3684            -nan     0.0100    0.0000
     2        0.3678            -nan     0.0100    0.0000
     3        0.3672            -nan     0.0100    0.0000
     4        0.3667            -nan     0.0100   -0.0000
     5        0.3662            -nan     0.0100   -0.0000
     6        0.3656            -nan     0.0100   -0.0000
     7        0.3652            -nan     0.0100   -0.0000
     8        0.3647            -nan     0.0100   -0.0000
     9        0.3643            -nan     0.0100   -0.0000
    10        0.3638            -nan     0.0100   -0.0000
    20        0.3596            -nan     0.0100   -0.0000
    40        0.3517            -nan     0.0100   -0.0000
    60        0.3447            -nan     0.0100   -0.0000
    80        0.3384            -nan     0.0100   -0.0000
   100        0.3320            -nan     0.0100   -0.0000
   120        0.3265            -nan     0.0100   -0.0000
   140        0.3211            -nan     0.0100   -0.0000
   160        0.3156            -nan     0.0100   -0.0000
   180        0.3108            -nan     0.0100   -0.0000
   200        0.3056            -nan     0.0100   -0.0000
   220        0.3010            -nan     0.0100   -0.0000
   240        0.2965            -nan     0.0100    0.0000
   260        0.2925            -nan     0.0100   -0.0000
   280        0.2882            -nan     0.0100   -0.0000
   300        0.2843            -nan     0.0100   -0.0000
   320        0.2804            -nan     0.0100    0.0000
   340        0.2766            -nan     0.0100   -0.0000
   360        0.2731            -nan     0.0100   -0.0000
   380        0.2695            -nan     0.0100   -0.0000
   400        0.2662            -nan     0.0100   -0.0000
   411        0.2642            -nan     0.0100   -0.0000

[1] "GBM variable coefficients"
                            var     rel.inf
V2                           V2 3.279277942
ratio5                   ratio5 3.028274792
V1                           V1 2.663524888
ratio2                   ratio2 2.524478437
comsize                 comsize 2.522259487
inner                     inner 2.316646692
ioratio                 ioratio 2.213638896
outer                     outer 2.210392186
pagerank               pagerank 2.093880348
cohesion               cohesion 2.025006322
adhesion               adhesion 1.818543066
walktrap_vertex walktrap_vertex 1.761767231
knn                         knn 1.743122527
ratio4                   ratio4 1.728857738
spin_vertex         spin_vertex 1.584297769
bet                         bet 1.566467493
trans                     trans 1.558029838
fourth                   fourth 1.504693034
ratio1                   ratio1 1.430916165
orbit18                 orbit18 1.394039959
graph11                 graph11 1.296208846
graph16                 graph16 1.286350200
graph10                 graph10 1.210954337
graph13                 graph13 1.206492594
graph12                 graph12 1.184564611
third                     third 1.113386015
orbit35                 orbit35 1.086362911
graph14                 graph14 1.048693009
orbit24                 orbit24 0.964845933
orbit39                 orbit39 0.928341989
orbit19                 orbit19 0.895827934
orbit45                 orbit45 0.886888007
graph15                 graph15 0.872461294
orbit49                 orbit49 0.855954107
orbit36                 orbit36 0.835483234
upto_sixth           upto_sixth 0.829337991
graph19                 graph19 0.826027991
graph6                   graph6 0.811307849
graph23                 graph23 0.791619442
orbit22                 orbit22 0.781198472
orbit20                 orbit20 0.765317418
orbit31                 orbit31 0.748792331
graph5                   graph5 0.710109779
orbit28                 orbit28 0.682689078
orbit17                 orbit17 0.666102971
graph4                   graph4 0.638046129
graph20                 graph20 0.619162654
orbit56                 orbit56 0.613822326
orbit27                 orbit27 0.608329671
orbit30                 orbit30 0.606997486
orbit52                 orbit52 0.598798035
graph1                   graph1 0.594769254
fifth                     fifth 0.587462507
constraint           constraint 0.583049120
graph17                 graph17 0.582676618
graph22                 graph22 0.572456829
graph25                 graph25 0.570666800
graph9                   graph9 0.566347564
graph3                   graph3 0.557551560
orbit9                   orbit9 0.546140153
ratio6                   ratio6 0.537546405
orbit50                 orbit50 0.537090402
orbit37                 orbit37 0.526174849
orbit64                 orbit64 0.515808362
orbit62                 orbit62 0.513166425
orbit51                 orbit51 0.511078620
ratio3                   ratio3 0.488162377
graph26                 graph26 0.482452741
orbit15                 orbit15 0.479246122
orbit16                 orbit16 0.477353424
orbit5                   orbit5 0.469144821
graph18                 graph18 0.455373553
orbit46                 orbit46 0.451781097
orbit11                 orbit11 0.450309911
orbit4                   orbit4 0.445531585
graph21                 graph21 0.440946153
sixth                     sixth 0.440151330
hubscore               hubscore 0.411369803
upto_third           upto_third 0.407992413
orbit63                 orbit63 0.405343713
orbit25                 orbit25 0.403030214
orbit54                 orbit54 0.401014104
bigcom8                 bigcom8 0.396462914
orbit65                 orbit65 0.375304820
bigcom92               bigcom92 0.369688427
bigcom321             bigcom321 0.363553581
orbit32                 orbit32 0.356741794
bigcom2                 bigcom2 0.352295718
upto_fifth           upto_fifth 0.351794544
graph7                   graph7 0.345321930
orbit38                 orbit38 0.322414571
orbit60                 orbit60 0.319524674
bigcom30               bigcom30 0.317703564
bigcom36               bigcom36 0.311917210
orbit47                 orbit47 0.310713419
orbit29                 orbit29 0.306970686
orbit41                 orbit41 0.301026587
membership_s1     membership_s1 0.294915160
graph24                 graph24 0.294580156
orbit48                 orbit48 0.292488029
orbit10                 orbit10 0.290724570
orbit26                 orbit26 0.290401664
orbit1                   orbit1 0.285297393
graph2                   graph2 0.284949877
close                     close 0.282955392
orbit7                   orbit7 0.282708504
bigcom4                 bigcom4 0.276142628
orbit58                 orbit58 0.271650677
bigcom47               bigcom47 0.269389988
bigcom153             bigcom153 0.268761029
upto_second         upto_second 0.256795954
graph0                   graph0 0.254592810
coreness               coreness 0.254349260
orbit44                 orbit44 0.241000017
upto_fourth         upto_fourth 0.234910014
orbit55                 orbit55 0.233560392
orbit40                 orbit40 0.230639874
orbit6                   orbit6 0.224196403
orbit67                 orbit67 0.223660577
orbit53                 orbit53 0.222919955
membership_s32   membership_s32 0.214002077
orbit69                 orbit69 0.211511555
orbit57                 orbit57 0.209462814
orbit2                   orbit2 0.206769800
orbit43                 orbit43 0.201381503
orbit21                 orbit21 0.193240185
bigcom250             bigcom250 0.187760101
orbit33                 orbit33 0.185596254
membership_s5     membership_s5 0.185027928
graph29                 graph29 0.183705861
orbit59                 orbit59 0.177003656
orbit13                 orbit13 0.174629966
evcent                   evcent 0.173866232
orbit42                 orbit42 0.171747744
orbit66                 orbit66 0.170304864
bigcom39               bigcom39 0.162182514
bigcom149             bigcom149 0.155190419
orbit12                 orbit12 0.154406003
orbit70                 orbit70 0.151499913
orbit61                 orbit61 0.149557666
orbit68                 orbit68 0.146320928
membership_s27   membership_s27 0.142702785
bigcom385             bigcom385 0.136379066
membership_s30   membership_s30 0.132848147
bigcom1                 bigcom1 0.126376490
graph28                 graph28 0.115541467
membership_s36   membership_s36 0.101197403
selfinter             selfinter 0.100803163
graph8                   graph8 0.099795419
second                   second 0.093867131
membership_s7     membership_s7 0.092570723
membership_s31   membership_s31 0.084614232
orbit71                 orbit71 0.077311052
bigcom28               bigcom28 0.075158960
membership_s4     membership_s4 0.074480127
orbit23                 orbit23 0.069750149
graph27                 graph27 0.065942783
membership_s22   membership_s22 0.060035629
AP                           AP 0.014076954
pdi                         pdi 0.009472672
bigcom3                 bigcom3 0.009144873
membership_s21   membership_s21 0.007968327
membership_s37   membership_s37 0.007120357
bigcom116             bigcom116 0.007042923
ecc                         ecc 0.006390998
bigcom40               bigcom40 0.006104563
bigcom21               bigcom21 0.005332582
orbit0                   orbit0 0.000000000
orbit3                   orbit3 0.000000000
orbit8                   orbit8 0.000000000
orbit14                 orbit14 0.000000000
orbit34                 orbit34 0.000000000
orbit72                 orbit72 0.000000000
eccrad                   eccrad 0.000000000
first                     first 0.000000000
bigcom6                 bigcom6 0.000000000
bigcom9                 bigcom9 0.000000000
bigcom11               bigcom11 0.000000000
bigcom13               bigcom13 0.000000000
bigcom15               bigcom15 0.000000000
bigcom16               bigcom16 0.000000000
bigcom22               bigcom22 0.000000000
bigcom24               bigcom24 0.000000000
bigcom26               bigcom26 0.000000000
bigcom31               bigcom31 0.000000000
bigcom32               bigcom32 0.000000000
bigcom33               bigcom33 0.000000000
bigcom34               bigcom34 0.000000000
bigcom37               bigcom37 0.000000000
bigcom38               bigcom38 0.000000000
bigcom43               bigcom43 0.000000000
bigcom44               bigcom44 0.000000000
bigcom46               bigcom46 0.000000000
bigcom49               bigcom49 0.000000000
bigcom50               bigcom50 0.000000000
bigcom51               bigcom51 0.000000000
bigcom52               bigcom52 0.000000000
bigcom54               bigcom54 0.000000000
bigcom56               bigcom56 0.000000000
bigcom62               bigcom62 0.000000000
bigcom66               bigcom66 0.000000000
bigcom68               bigcom68 0.000000000
bigcom69               bigcom69 0.000000000
bigcom71               bigcom71 0.000000000
bigcom72               bigcom72 0.000000000
bigcom73               bigcom73 0.000000000
bigcom74               bigcom74 0.000000000
bigcom75               bigcom75 0.000000000
bigcom76               bigcom76 0.000000000
bigcom77               bigcom77 0.000000000
bigcom79               bigcom79 0.000000000
bigcom80               bigcom80 0.000000000
bigcom82               bigcom82 0.000000000
bigcom83               bigcom83 0.000000000
bigcom84               bigcom84 0.000000000
bigcom85               bigcom85 0.000000000
bigcom87               bigcom87 0.000000000
bigcom89               bigcom89 0.000000000
bigcom91               bigcom91 0.000000000
bigcom93               bigcom93 0.000000000
bigcom96               bigcom96 0.000000000
bigcom97               bigcom97 0.000000000
bigcom98               bigcom98 0.000000000
bigcom99               bigcom99 0.000000000
bigcom101             bigcom101 0.000000000
bigcom104             bigcom104 0.000000000
bigcom106             bigcom106 0.000000000
bigcom109             bigcom109 0.000000000
bigcom113             bigcom113 0.000000000
bigcom120             bigcom120 0.000000000
bigcom123             bigcom123 0.000000000
bigcom126             bigcom126 0.000000000
bigcom127             bigcom127 0.000000000
bigcom137             bigcom137 0.000000000
bigcom139             bigcom139 0.000000000
bigcom140             bigcom140 0.000000000
bigcom143             bigcom143 0.000000000
bigcom145             bigcom145 0.000000000
bigcom146             bigcom146 0.000000000
bigcom147             bigcom147 0.000000000
bigcom154             bigcom154 0.000000000
bigcom156             bigcom156 0.000000000
bigcom157             bigcom157 0.000000000
bigcom158             bigcom158 0.000000000
bigcom160             bigcom160 0.000000000
bigcom161             bigcom161 0.000000000
bigcom162             bigcom162 0.000000000
bigcom164             bigcom164 0.000000000
bigcom166             bigcom166 0.000000000
bigcom167             bigcom167 0.000000000
bigcom171             bigcom171 0.000000000
bigcom173             bigcom173 0.000000000
bigcom175             bigcom175 0.000000000
bigcom176             bigcom176 0.000000000
bigcom177             bigcom177 0.000000000
bigcom178             bigcom178 0.000000000
bigcom180             bigcom180 0.000000000
bigcom181             bigcom181 0.000000000
bigcom184             bigcom184 0.000000000
bigcom186             bigcom186 0.000000000
bigcom187             bigcom187 0.000000000
bigcom189             bigcom189 0.000000000
bigcom194             bigcom194 0.000000000
bigcom195             bigcom195 0.000000000
bigcom196             bigcom196 0.000000000
bigcom204             bigcom204 0.000000000
bigcom205             bigcom205 0.000000000
bigcom212             bigcom212 0.000000000
bigcom214             bigcom214 0.000000000
bigcom222             bigcom222 0.000000000
bigcom223             bigcom223 0.000000000
bigcom226             bigcom226 0.000000000
bigcom227             bigcom227 0.000000000
bigcom229             bigcom229 0.000000000
bigcom233             bigcom233 0.000000000
bigcom236             bigcom236 0.000000000
bigcom237             bigcom237 0.000000000
bigcom246             bigcom246 0.000000000
bigcom248             bigcom248 0.000000000
bigcom249             bigcom249 0.000000000
bigcom254             bigcom254 0.000000000
bigcom266             bigcom266 0.000000000
bigcom269             bigcom269 0.000000000
bigcom272             bigcom272 0.000000000
bigcom274             bigcom274 0.000000000
bigcom281             bigcom281 0.000000000
bigcom291             bigcom291 0.000000000
bigcom292             bigcom292 0.000000000
bigcom295             bigcom295 0.000000000
bigcom299             bigcom299 0.000000000
bigcom301             bigcom301 0.000000000
bigcom306             bigcom306 0.000000000
bigcom309             bigcom309 0.000000000
bigcom314             bigcom314 0.000000000
bigcom341             bigcom341 0.000000000
bigcom350             bigcom350 0.000000000
bigcom353             bigcom353 0.000000000
bigcom359             bigcom359 0.000000000
bigcom363             bigcom363 0.000000000
bigcom365             bigcom365 0.000000000
bigcom386             bigcom386 0.000000000
bigcom408             bigcom408 0.000000000
bigcom412             bigcom412 0.000000000
bigcom480             bigcom480 0.000000000
membership_s3     membership_s3 0.000000000
membership_s6     membership_s6 0.000000000
membership_s8     membership_s8 0.000000000
membership_s9     membership_s9 0.000000000
membership_s11   membership_s11 0.000000000
membership_s12   membership_s12 0.000000000
membership_s14   membership_s14 0.000000000
membership_s15   membership_s15 0.000000000
membership_s16   membership_s16 0.000000000
membership_s17   membership_s17 0.000000000
membership_s18   membership_s18 0.000000000
membership_s20   membership_s20 0.000000000
membership_s24   membership_s24 0.000000000
membership_s25   membership_s25 0.000000000
membership_s26   membership_s26 0.000000000
membership_s28   membership_s28 0.000000000
membership_s33   membership_s33 0.000000000
[1] "Dataset: all_C Model RF, run: 7 of 10 2015-06-17 22:21:47"
     |      Out-of-bag   |
Tree |      MSE  %Var(y) |
   1 |  0.09031   208.86 |
   2 |  0.08232   190.39 |
   3 |  0.07618   176.18 |
   4 |  0.07336   169.66 |
   5 |  0.07176   165.95 |
   6 |  0.06964   161.05 |
   7 |   0.0667   154.27 |
   8 |  0.06453   149.23 |
   9 |  0.06277   145.17 |
  10 |  0.06112   141.34 |
  11 |  0.05957   137.77 |
  12 |  0.05775   133.56 |
  13 |  0.05718   132.24 |
  14 |   0.0562   129.96 |
  15 |  0.05566   128.73 |
  16 |  0.05498   127.16 |
  17 |  0.05431   125.59 |
  18 |  0.05383   124.49 |
  19 |  0.05341   123.52 |
  20 |  0.05308   122.76 |
  21 |  0.05271   121.90 |
  22 |   0.0524   121.19 |
  23 |  0.05215   120.59 |
  24 |  0.05192   120.07 |
  25 |  0.05176   119.70 |
  26 |  0.05166   119.47 |
  27 |  0.05141   118.89 |
  28 |  0.05123   118.49 |
  29 |  0.05112   118.23 |
  30 |  0.05097   117.87 |
  31 |  0.05074   117.33 |
  32 |  0.05062   117.08 |
  33 |  0.05049   116.76 |
  34 |  0.05045   116.68 |
  35 |  0.05037   116.49 |
  36 |  0.05026   116.23 |
  37 |  0.05017   116.02 |
  38 |  0.04998   115.58 |
  39 |   0.0499   115.41 |
  40 |  0.04982   115.22 |
  41 |  0.04973   115.00 |
  42 |  0.04964   114.80 |
  43 |  0.04957   114.64 |
  44 |  0.04948   114.43 |
  45 |  0.04944   114.33 |
  46 |  0.04931   114.04 |
  47 |  0.04931   114.03 |
  48 |  0.04925   113.90 |
  49 |  0.04921   113.80 |
  50 |  0.04916   113.69 |
  51 |  0.04912   113.61 |
  52 |  0.04911   113.58 |
  53 |  0.04911   113.57 |
  54 |  0.04911   113.57 |
  55 |  0.04906   113.45 |
  56 |  0.04904   113.41 |
  57 |  0.04903   113.40 |
  58 |  0.04895   113.20 |
  59 |   0.0489   113.10 |
  60 |  0.04885   112.97 |
  61 |  0.04881   112.89 |
  62 |   0.0488   112.85 |
  63 |  0.04877   112.79 |
  64 |  0.04868   112.59 |
  65 |  0.04864   112.50 |
  66 |  0.04861   112.41 |
  67 |  0.04854   112.27 |
  68 |  0.04853   112.24 |
  69 |  0.04853   112.23 |
  70 |  0.04852   112.22 |
  71 |  0.04849   112.14 |
  72 |  0.04844   112.03 |
  73 |  0.04844   112.02 |
  74 |  0.04843   112.00 |
  75 |  0.04839   111.90 |
  76 |  0.04838   111.88 |
  77 |  0.04834   111.79 |
  78 |  0.04829   111.68 |
  79 |  0.04828   111.66 |
  80 |   0.0483   111.70 |
  81 |  0.04825   111.60 |
  82 |  0.04825   111.59 |
  83 |  0.04822   111.52 |
  84 |  0.04821   111.50 |
  85 |  0.04821   111.50 |
  86 |  0.04818   111.42 |
  87 |  0.04817   111.40 |
  88 |  0.04815   111.36 |
  89 |  0.04816   111.37 |
  90 |  0.04812   111.28 |
  91 |  0.04811   111.25 |
  92 |  0.04808   111.18 |
  93 |  0.04807   111.16 |
  94 |  0.04807   111.18 |
  95 |  0.04805   111.13 |
  96 |  0.04803   111.09 |
  97 |  0.04802   111.05 |
  98 |  0.04803   111.08 |
  99 |  0.04803   111.08 |
 100 |  0.04801   111.03 |
[1] "Random Forest variable coefficients"
                      %IncMSE IncNodePurity
graph5           1.012827e-02  2.288680e+00
graph6           8.455036e-03  3.189205e+00
graph7           3.946651e-03  1.261261e+00
graph8           1.116237e-03  5.809980e-01
graph9           8.456435e-03  2.615736e+00
graph10          2.286407e-02  4.006140e+00
graph11          1.859699e-02  4.188421e+00
graph12          1.724888e-02  3.725822e+00
graph13          1.492396e-02  3.199062e+00
graph14          1.500768e-02  3.115154e+00
graph15          1.205187e-02  2.254094e+00
graph16          8.724849e-03  3.556989e+00
graph17          1.122893e-02  2.801007e+00
graph18          8.717734e-03  2.194010e+00
graph19          1.323971e-02  3.880718e+00
graph20          1.357632e-02  3.297306e+00
graph21          1.309912e-02  2.641319e+00
graph22          6.844859e-03  1.667452e+00
graph23          2.123764e-02  3.437095e+00
graph24          5.837748e-03  1.377497e+00
graph25          8.570067e-03  2.204376e+00
graph26          4.123646e-03  1.257098e+00
graph27          4.009093e-03  1.165337e+00
graph28          2.973186e-03  7.996113e-01
graph29          3.802605e-04  5.878851e-01
orbit0           1.091922e-03  5.266416e-01
orbit1           1.106631e-02  3.235558e+00
orbit2           4.699456e-03  1.361806e+00
orbit3           1.309311e-03  9.454118e-01
orbit4           8.456424e-03  2.668233e+00
orbit5           1.109768e-02  2.244049e+00
orbit6           1.229852e-02  3.136615e+00
orbit7           2.942614e-03  9.313092e-01
orbit8           1.140452e-02  2.203604e+00
orbit9           1.209947e-02  3.016780e+00
orbit10          3.473310e-03  1.504984e+00
orbit11          5.040426e-03  9.615166e-01
orbit12          2.007627e-03  1.205190e+00
orbit13          6.268189e-03  6.222899e-01
orbit14          8.453024e-04  7.170455e-01
orbit15          1.223302e-02  2.727397e+00
orbit16          9.584939e-03  2.224136e+00
orbit17          1.624167e-02  3.475811e+00
orbit18          1.989499e-02  5.889076e+00
orbit19          1.021820e-02  3.447004e+00
orbit20          1.011363e-02  2.747174e+00
orbit21          7.381178e-03  1.832211e+00
orbit22          1.030157e-02  4.128792e+00
orbit23          2.580147e-03  9.364544e-01
orbit24          2.302213e-02  4.451995e+00
orbit25          1.095695e-02  1.953021e+00
orbit26          6.111225e-03  1.578021e+00
orbit27          2.284142e-02  4.262737e+00
orbit28          1.081902e-02  2.715166e+00
orbit29          8.794697e-03  1.791908e+00
orbit30          1.103952e-02  2.182954e+00
orbit31          1.440917e-02  3.536527e+00
orbit32          7.833348e-03  2.697855e+00
orbit33          3.755718e-03  1.065972e+00
orbit34          1.255357e-02  2.260653e+00
orbit35          1.706281e-02  3.891303e+00
orbit36          9.665077e-03  3.069726e+00
orbit37          1.019480e-02  2.435272e+00
orbit38          8.335807e-03  1.774116e+00
orbit39          1.894210e-02  3.582073e+00
orbit40          5.736464e-03  1.634680e+00
orbit41          8.557261e-03  1.669936e+00
orbit42          3.831891e-03  9.009979e-01
orbit43          9.728623e-03  2.099120e+00
orbit44          2.432194e-03  9.948626e-01
orbit45          2.107501e-02  4.063411e+00
orbit46          4.161981e-03  1.991514e+00
orbit47          5.234066e-03  1.818608e+00
orbit48          8.479985e-03  1.467389e+00
orbit49          1.105725e-02  3.231430e+00
orbit50          9.540227e-03  2.397498e+00
orbit51          1.291062e-02  2.633504e+00
orbit52          9.278406e-03  2.370761e+00
orbit53          7.066562e-03  1.373489e+00
orbit54          6.292408e-03  2.385424e+00
orbit55          3.055989e-03  7.530857e-01
orbit56          2.233584e-02  5.159171e+00
orbit57          3.979177e-03  1.070278e+00
orbit58          1.972188e-03  6.457830e-01
orbit59          6.041109e-03  1.325630e+00
orbit60          7.313381e-03  9.995377e-01
orbit61          2.617662e-03  5.967684e-01
orbit62          1.123740e-02  2.747244e+00
orbit63          4.882220e-03  1.533839e+00
orbit64          9.321686e-03  1.465277e+00
orbit65          3.624346e-03  1.748474e+00
orbit66          2.140084e-03  7.815820e-01
orbit67          2.620332e-03  7.420672e-01
orbit68          4.448967e-03  1.278535e+00
orbit69          3.357546e-03  5.874559e-01
orbit70          4.537856e-03  9.488615e-01
orbit71          1.571913e-03  5.174578e-01
orbit72          6.401089e-04  4.519213e-01
AP               7.380951e-06  3.324720e-01
bet              1.039871e-02  4.813902e+00
ecc              1.355485e-04  4.183022e-01
eccrad           1.974779e-04  3.626261e-01
close            9.113600e-03  2.250569e+00
constraint       1.106874e-02  3.015736e+00
coreness         5.304890e-03  1.575018e+00
knn              1.261233e-02  4.859676e+00
hubscore         9.389243e-03  2.848682e+00
pagerank         7.180381e-03  8.964221e+00
trans            4.232149e-03  2.642006e+00
evcent           1.488584e-02  2.749487e+00
first            1.335537e-03  8.769658e-01
upto_second      8.144910e-03  2.816152e+00
upto_third       1.147343e-02  3.294216e+00
upto_fourth      1.150046e-02  3.267959e+00
upto_fifth       8.084359e-03  2.814216e+00
upto_sixth       8.722962e-03  2.496265e+00
second           1.065659e-02  2.682636e+00
third            1.329114e-02  4.343587e+00
fourth           1.143646e-02  5.246559e+00
fifth            9.980342e-03  3.834773e+00
sixth            9.701473e-03  3.265273e+00
ratio1           1.100481e-02  4.726377e+00
ratio2           1.483137e-02  6.812425e+00
ratio3           1.122483e-02  4.274208e+00
ratio4           2.188303e-02  6.325907e+00
ratio5           1.025044e-02  1.031343e+01
ratio6           1.106917e-02  3.841931e+00
selfinter        1.283209e-04  4.323073e-01
walktrap_vertex  4.663557e-03  4.380103e+00
bigcom1          5.963276e-04  8.405053e-01
bigcom2         -6.045409e-06  8.022329e-01
bigcom3         -3.852173e-05  5.070973e-01
bigcom4          3.134409e-04  6.359756e-01
bigcom6          0.000000e+00  0.000000e+00
bigcom8          7.989500e-04  8.886291e-01
bigcom9          1.142904e-05  1.388966e-01
bigcom11         2.695771e-05  2.292890e-01
bigcom13         1.525797e-06  3.655327e-01
bigcom15        -8.879358e-06  3.458065e-01
bigcom16        -4.308802e-05  3.736221e-01
bigcom21        -3.211045e-05  3.456961e-01
bigcom22         3.174663e-05  5.257154e-01
bigcom24         0.000000e+00  0.000000e+00
bigcom26        -8.665577e-06  1.757361e-01
bigcom28         4.748296e-05  3.893968e-01
bigcom30         9.606007e-05  9.168293e-01
bigcom31         0.000000e+00  1.387779e-19
bigcom32         0.000000e+00  1.387779e-19
bigcom33        -2.391207e-05  3.014681e-01
bigcom34        -5.099332e-06  6.049298e-01
bigcom36        -3.086982e-05  5.667970e-01
bigcom37         0.000000e+00  0.000000e+00
bigcom38         0.000000e+00  8.333333e-03
bigcom39        -9.617867e-06  6.098867e-01
bigcom40         1.240362e-05  2.869176e-01
bigcom43         0.000000e+00  0.000000e+00
bigcom44         2.423451e-05  7.276586e-02
bigcom46         6.705000e-06  1.506226e-01
bigcom47         1.041180e-05  5.479868e-01
bigcom49         0.000000e+00  0.000000e+00
bigcom50         0.000000e+00  0.000000e+00
bigcom51        -4.568654e-06  5.100723e-01
bigcom52         0.000000e+00  1.387779e-19
bigcom54         0.000000e+00  0.000000e+00
bigcom56         0.000000e+00  2.775558e-19
bigcom62         0.000000e+00  1.387779e-19
bigcom66         0.000000e+00  0.000000e+00
bigcom68         0.000000e+00  0.000000e+00
bigcom69         0.000000e+00  0.000000e+00
bigcom71         3.743008e-05  3.006862e-01
bigcom72         1.572698e-06  5.037847e-01
bigcom73        -2.066672e-05  2.780535e-01
bigcom74         0.000000e+00  2.775558e-19
bigcom75         0.000000e+00  0.000000e+00
bigcom76         6.000915e-06  5.440089e-01
bigcom77         0.000000e+00  0.000000e+00
bigcom79        -2.459957e-05  4.556017e-01
bigcom80         0.000000e+00  0.000000e+00
bigcom82         0.000000e+00  0.000000e+00
bigcom83         0.000000e+00  0.000000e+00
bigcom84         0.000000e+00  3.469447e-20
bigcom85         0.000000e+00  0.000000e+00
bigcom87        -3.129030e-05  2.253044e-01
bigcom89         0.000000e+00  0.000000e+00
bigcom91         0.000000e+00  0.000000e+00
bigcom92         1.017925e-04  1.121588e+00
bigcom93         0.000000e+00  0.000000e+00
bigcom96         0.000000e+00  0.000000e+00
bigcom97         0.000000e+00  2.775558e-19
bigcom98         0.000000e+00  1.387779e-19
bigcom99         0.000000e+00  0.000000e+00
bigcom101        0.000000e+00  1.734723e-20
bigcom104        0.000000e+00  0.000000e+00
bigcom106       -9.661399e-06  1.827702e-01
bigcom109       -1.469185e-05  4.500604e-01
bigcom113        0.000000e+00  0.000000e+00
bigcom116        8.028530e-05  3.868746e-01
bigcom120        0.000000e+00  0.000000e+00
bigcom123        0.000000e+00  2.775558e-19
bigcom126        0.000000e+00  0.000000e+00
bigcom127       -1.334127e-05  3.339190e-01
bigcom137        0.000000e+00  1.387779e-19
bigcom139        0.000000e+00  3.469447e-20
bigcom140        0.000000e+00  0.000000e+00
bigcom143       -2.507432e-05  2.207611e-01
bigcom145        0.000000e+00  0.000000e+00
bigcom146        0.000000e+00  5.204170e-20
bigcom147        4.283625e-05  3.925068e-01
bigcom149        2.732026e-05  1.065881e+00
bigcom153        6.767360e-05  6.984118e-01
bigcom154        0.000000e+00  0.000000e+00
bigcom156        0.000000e+00  1.387779e-19
bigcom157        0.000000e+00  1.387779e-19
bigcom158        0.000000e+00  0.000000e+00
bigcom160       -1.448018e-05  5.439795e-01
bigcom161        0.000000e+00  8.333333e-03
bigcom162       -1.065643e-05  7.458962e-01
bigcom164        4.414980e-05  8.332370e-01
bigcom166        0.000000e+00  1.387779e-19
bigcom167        0.000000e+00  4.163336e-19
bigcom171        0.000000e+00  0.000000e+00
bigcom173        0.000000e+00  0.000000e+00
bigcom175        0.000000e+00  1.387779e-19
bigcom176        0.000000e+00  0.000000e+00
bigcom177        0.000000e+00  0.000000e+00
bigcom178       -2.968727e-05  4.370669e-01
bigcom180        0.000000e+00  0.000000e+00
bigcom181        0.000000e+00  2.775558e-19
bigcom184       -1.867362e-05  4.699212e-01
bigcom186        0.000000e+00  0.000000e+00
bigcom187        0.000000e+00  0.000000e+00
bigcom189        0.000000e+00  2.081668e-19
bigcom194        0.000000e+00  1.387779e-19
bigcom195        0.000000e+00  0.000000e+00
bigcom196        0.000000e+00  1.387779e-19
bigcom204        0.000000e+00  3.469447e-20
bigcom205        0.000000e+00  0.000000e+00
bigcom212        0.000000e+00  0.000000e+00
bigcom214        0.000000e+00  0.000000e+00
bigcom222        0.000000e+00  0.000000e+00
bigcom223       -1.245205e-05  4.442313e-01
bigcom226        0.000000e+00  0.000000e+00
bigcom227        0.000000e+00  1.387779e-19
bigcom229        0.000000e+00  0.000000e+00
bigcom233        3.411922e-06  1.187059e+00
bigcom236        0.000000e+00  1.734723e-20
bigcom237        0.000000e+00  0.000000e+00
bigcom246       -6.084835e-06  4.593067e-01
bigcom248        0.000000e+00  0.000000e+00
bigcom249        0.000000e+00  0.000000e+00
bigcom250        1.169702e-05  5.950172e-01
bigcom254       -2.924606e-06  5.397138e-01
bigcom266        0.000000e+00  0.000000e+00
bigcom269        0.000000e+00  0.000000e+00
bigcom272        0.000000e+00  0.000000e+00
bigcom274       -6.437321e-06  3.481755e-02
bigcom281        3.508958e-06  3.611964e-01
bigcom291       -9.545261e-06  3.232598e-01
bigcom292        0.000000e+00  0.000000e+00
bigcom295       -9.251460e-06  3.964075e-01
bigcom299        0.000000e+00  0.000000e+00
bigcom301       -1.151570e-05  5.945688e-01
bigcom306        0.000000e+00  1.387779e-19
bigcom309        0.000000e+00  1.387779e-19
bigcom314        0.000000e+00  0.000000e+00
bigcom321        4.509073e-05  8.283029e-01
bigcom341        0.000000e+00  0.000000e+00
bigcom350        0.000000e+00  0.000000e+00
bigcom353        0.000000e+00  1.387779e-19
bigcom359        0.000000e+00  0.000000e+00
bigcom363        0.000000e+00  0.000000e+00
bigcom365        0.000000e+00  0.000000e+00
bigcom385        5.236442e-05  1.113515e+00
bigcom386        0.000000e+00  1.734723e-20
bigcom408        0.000000e+00  0.000000e+00
bigcom412        0.000000e+00  1.387779e-19
bigcom480        0.000000e+00  0.000000e+00
spin_vertex      3.575017e-03  5.131373e+00
membership_s1    1.022106e-05  6.944325e-01
membership_s3    0.000000e+00  0.000000e+00
membership_s4    1.579436e-04  7.147412e-01
membership_s5    2.922067e-04  8.459860e-01
membership_s6    1.242029e-04  5.151240e-01
membership_s7    1.073530e-04  1.026137e+00
membership_s8   -6.777808e-06  2.469048e-01
membership_s9    0.000000e+00  0.000000e+00
membership_s11   0.000000e+00  5.551115e-19
membership_s12   0.000000e+00  1.734723e-20
membership_s14   0.000000e+00  0.000000e+00
membership_s15  -5.085679e-06  1.330979e-01
membership_s16   1.577664e-05  1.123096e-01
membership_s17   0.000000e+00  1.387779e-19
membership_s18  -2.577722e-05  2.880559e-01
membership_s20  -2.093714e-05  3.805570e-01
membership_s21   9.352091e-05  6.077681e-01
membership_s22  -1.049750e-06  1.099729e-01
membership_s24  -5.941132e-06  1.915080e-01
membership_s25   0.000000e+00  0.000000e+00
membership_s26   0.000000e+00  3.122502e-19
membership_s27   1.604145e-04  1.166350e+00
membership_s28   0.000000e+00  1.387779e-19
membership_s30   1.633581e-04  8.824356e-01
membership_s31  -2.850714e-05  5.948439e-01
membership_s32   9.559671e-05  1.019487e+00
membership_s33   0.000000e+00  0.000000e+00
membership_s36   3.231223e-04  6.058494e-01
membership_s37  -1.258015e-05  2.097470e-01
V1               1.071127e-02  8.577357e+00
V2               8.527746e-03  9.696854e+00
pdi              2.716773e-04  8.727837e-01
adhesion         1.745607e-02  7.363449e+00
cohesion         1.911351e-02  7.612093e+00
inner            9.938401e-03  8.635913e+00
outer            6.945453e-03  1.037886e+01
ioratio          9.402764e-03  8.058761e+00
comsize          5.066909e-03  9.748860e+00
[1] "Dataset: all_C Model GLM, run: 7 of 10 2015-06-17 22:29:36"
[1] "glmnet variable coefficients"
                         [,1]          [,2]
(Intercept)     -3.048286e+00 -3.059496e+00
graph0          -3.957350e-41 -2.957392e-06
graph1          -3.991381e-44 -2.817759e-09
graph2          -1.569555e-41 -1.178788e-06
graph3          -2.244266e-45 -1.708788e-10
graph4          -3.778346e-47 -2.380512e-12
graph5          -5.009443e-43 -3.776486e-08
graph6          -1.346966e-44 -9.698854e-10
graph7          -6.286641e-43 -4.716200e-08
graph8          -9.974410e-42 -7.424598e-07
graph9          -4.823367e-47 -3.716301e-12
graph10         -1.434148e-48 -1.002750e-13
graph11         -6.482354e-50 -3.842685e-15
graph12         -9.848500e-47 -7.199910e-12
graph13         -6.321254e-46 -4.791375e-11
graph14         -9.754263e-48 -6.427791e-13
graph15         -2.181305e-44 -1.670540e-09
graph16         -3.885681e-46 -2.914086e-11
graph17         -5.949601e-46 -4.147525e-11
graph18         -1.433865e-44 -1.050900e-09
graph19         -2.936673e-45 -2.199785e-10
graph20         -3.166069e-44 -2.371023e-09
graph21         -1.436343e-44 -1.059607e-09
graph22         -5.323178e-44 -4.068593e-09
graph23         -1.865235e-44 -1.396172e-09
graph24         -2.777873e-44 -2.049567e-09
graph25         -1.134653e-43 -7.973236e-09
graph26         -1.346794e-43 -1.032904e-08
graph27         -5.568925e-43 -3.916273e-08
graph28         -1.092271e-42 -8.577530e-08
graph29         -9.839841e-42 -7.540573e-07
orbit0          -3.957350e-41 -2.954171e-06
orbit1          -3.069003e-43 -1.505007e-08
orbit2          -3.967248e-44 -2.841912e-09
orbit3          -1.569555e-41 -1.177556e-06
orbit4          -1.397940e-44 -9.983818e-10
orbit5          -2.313386e-45 -1.769901e-10
orbit6           3.874191e-46  4.547840e-11
orbit7          -3.937775e-47 -2.551876e-12
orbit8          -5.009443e-43 -3.772467e-08
orbit9          -3.261742e-43 -2.543810e-08
orbit10         -4.943936e-44 -3.350196e-09
orbit11         -1.396679e-44 -1.019466e-09
orbit12         -1.047885e-42 -5.779688e-08
orbit13         -9.479538e-43 -7.416142e-08
orbit14         -9.974410e-42 -7.416085e-07
orbit15         -2.124075e-46 -1.252833e-11
orbit16         -5.765417e-47 -4.477416e-12
orbit17         -2.908598e-46 -2.268421e-11
orbit18         -8.155451e-47 -6.280898e-12
orbit19         -6.213981e-48 -9.208193e-14
orbit20         -3.685699e-47 -2.900533e-12
orbit21         -1.265685e-48 -8.619136e-14
orbit22          9.486070e-49  9.823157e-14
orbit23         -7.104359e-50 -4.458824e-15
orbit24         -1.633837e-45 -1.289961e-10
orbit25         -9.376904e-46 -6.395328e-11
orbit26         -9.677855e-47 -7.068415e-12
orbit27         -7.527534e-45 -5.317013e-10
orbit28         -2.234511e-45 -1.756165e-10
orbit29         -1.753194e-45 -1.234150e-10
orbit30         -1.283361e-45 -9.844394e-11
orbit31         -4.957199e-47 -2.230810e-12
orbit32         -9.136945e-47 -5.914888e-12
orbit33         -8.924920e-48 -5.897726e-13
orbit34         -2.181305e-44 -1.668416e-09
orbit35         -4.652343e-45 -2.589869e-10
orbit36         -4.246150e-45 -3.446549e-10
orbit37         -2.071209e-45 -1.504767e-10
orbit38         -3.610737e-46 -2.667212e-11
orbit39         -2.980009e-44 -2.572880e-09
orbit40         -3.110162e-45 -2.010352e-10
orbit41         -1.743879e-45 -9.088297e-11
orbit42         -7.185912e-46 -5.242582e-11
orbit43         -3.229307e-44 -2.326186e-09
orbit44         -1.713996e-44 -1.266692e-09
orbit45         -6.297047e-44 -5.067671e-09
orbit46         -1.645249e-44 -1.049681e-09
orbit47         -5.472091e-45 -4.115694e-10
orbit48         -5.744863e-45 -4.338244e-10
orbit49          1.460662e-43  1.633963e-08
orbit50         -6.409149e-44 -5.489369e-09
orbit51         -5.639036e-44 -4.283556e-09
orbit52         -7.269257e-44 -4.499535e-09
orbit53         -2.141260e-44 -1.583469e-09
orbit54          5.204583e-44  8.342431e-09
orbit55         -7.805267e-44 -6.396911e-09
orbit56         -5.949207e-43 -5.170037e-08
orbit57         -2.668942e-44 -1.925792e-09
orbit58         -3.387750e-44 -2.576890e-09
orbit59         -1.019153e-43 -6.899549e-09
orbit60         -6.091673e-44 -4.442888e-09
orbit61         -6.394018e-44 -4.874133e-09
orbit62         -7.898225e-43 -5.067870e-08
orbit63         -2.676308e-43 -2.017162e-08
orbit64         -1.949306e-43 -1.207530e-08
orbit65         -8.951024e-43 -5.811119e-08
orbit66         -2.851426e-43 -2.010176e-08
orbit67         -2.438061e-43 -1.941717e-08
orbit68         -6.889415e-43 -4.596669e-08
orbit69         -1.918549e-42 -1.452088e-07
orbit70         -2.950817e-42 -2.149332e-07
orbit71         -1.520445e-42 -1.215586e-07
orbit72         -9.839841e-42 -7.528319e-07
AP              -1.425398e-39 -1.125380e-04
bet             -5.965046e-45 -4.668538e-10
ecc             -6.832510e-40 -7.129548e-05
eccrad          -4.099506e-39 -4.277570e-04
close            7.746115e-40  3.763812e-04
constraint      -3.223918e-39 -3.266006e-04
coreness         1.092641e-40  1.266271e-05
knn              1.922134e-43  1.734342e-08
hubscore        -3.792087e-38 -2.712424e-03
pagerank        -1.392419e-37 -1.346498e-02
trans           -7.245229e-40 -7.360609e-05
evcent          -3.769597e-38 -2.687583e-03
first           -3.957350e-41 -2.948284e-06
upto_second     -2.412463e-43 -7.618356e-09
upto_third       8.683858e-44  1.089949e-08
upto_fourth     -2.683900e-43 -2.545845e-08
upto_fifth       3.017843e-42  2.903359e-07
upto_sixth       7.213941e-42  6.919020e-07
second          -2.083746e-43 -4.813779e-09
third            1.762852e-43  1.885309e-08
fourth          -3.726023e-43 -4.100126e-08
fifth            9.870932e-43  9.439977e-08
sixth           -3.378135e-42 -3.254157e-07
ratio1          -3.381099e-44 -5.965086e-09
ratio2          -5.229526e-42 -5.430740e-07
ratio3          -2.835977e-41 -2.745056e-06
ratio4          -9.168780e-41 -8.768597e-06
ratio5          -1.984606e-39 -1.893522e-04
ratio6          -3.464089e-42 -3.330833e-07
selfinter       -3.030849e-39 -2.780535e-04
walktrap_vertex -1.546393e-39 -1.504178e-04
bigcom1          4.484831e-39  4.342550e-04
bigcom2          1.380324e-37  1.338805e-02
bigcom3         -3.637470e-39 -3.601970e-04
bigcom4          2.206482e-39  2.175642e-04
bigcom6         -4.577573e-38 -4.451025e-03
bigcom8          3.763102e-38  3.655207e-03
bigcom9         -2.680901e-38 -2.609158e-03
bigcom11        -3.668810e-39 -3.659635e-04
bigcom13        -1.422131e-38 -1.388460e-03
bigcom15        -1.774393e-38 -1.717558e-03
bigcom16         4.612067e-38  4.471916e-03
bigcom21         2.950989e-39  2.798903e-04
bigcom22        -1.162493e-38 -1.128196e-03
bigcom24        -4.577956e-38 -4.451036e-03
bigcom26        -2.421424e-38 -2.353276e-03
bigcom28        -1.532875e-38 -1.465927e-03
bigcom30         4.654815e-38  4.509946e-03
bigcom31        -4.576809e-38 -4.450353e-03
bigcom32        -4.582162e-38 -4.456235e-03
bigcom33         1.563364e-37  1.516489e-02
bigcom34         1.563364e-37  1.516520e-02
bigcom36         1.380324e-37  1.338696e-02
bigcom37        -4.576809e-38 -4.464435e-03
bigcom38        -4.581014e-38 -4.449281e-03
bigcom39         4.907896e-38  4.754630e-03
bigcom40        -1.027204e-38 -9.879580e-04
bigcom43        -4.579484e-38 -4.451521e-03
bigcom44        -8.686711e-40 -8.044974e-05
bigcom46         2.355166e-39  2.188576e-04
bigcom47         1.380324e-37  1.338563e-02
bigcom49        -4.580249e-38 -4.451871e-03
bigcom50        -4.578720e-38 -4.448882e-03
bigcom51         1.563364e-37  1.516517e-02
bigcom52        -4.577191e-38 -4.446210e-03
bigcom54        -4.576809e-38 -4.447384e-03
bigcom56        -4.581397e-38 -4.452660e-03
bigcom62        -4.576809e-38 -4.449171e-03
bigcom66        -4.577191e-38 -4.452691e-03
bigcom68        -4.577191e-38 -4.451357e-03
bigcom69        -4.580249e-38 -4.451852e-03
bigcom71         1.368811e-38  1.324175e-03
bigcom72         1.226625e-37  1.189884e-02
bigcom73         2.355166e-39  2.190092e-04
bigcom74        -4.580632e-38 -4.450727e-03
bigcom75        -4.576428e-38 -4.451189e-03
bigcom76         6.653438e-38  6.446865e-03
bigcom77        -4.579102e-38 -4.447133e-03
bigcom79         1.226625e-37  1.189452e-02
bigcom80        -4.578338e-38 -4.453202e-03
bigcom82        -4.577956e-38 -4.452607e-03
bigcom83        -4.576809e-38 -4.458949e-03
bigcom84        -4.578338e-38 -4.453477e-03
bigcom85        -4.578338e-38 -4.449329e-03
bigcom87         3.846458e-38  3.722547e-03
bigcom89        -4.576428e-38 -4.448848e-03
bigcom91        -4.578720e-38 -4.453185e-03
bigcom92         8.072909e-38  7.826757e-03
bigcom93        -4.576428e-38 -4.457525e-03
bigcom96        -4.576809e-38 -4.445755e-03
bigcom97        -4.580632e-38 -4.448913e-03
bigcom98        -4.577191e-38 -4.450995e-03
bigcom99        -4.576809e-38 -4.442045e-03
bigcom101       -4.583311e-38 -4.446366e-03
bigcom104       -4.579102e-38 -4.449281e-03
bigcom106        9.860871e-38  9.559582e-03
bigcom109        1.226625e-37  1.189477e-02
bigcom113       -4.578338e-38 -4.438148e-03
bigcom116       -1.838627e-39 -1.878870e-04
bigcom120       -4.576809e-38 -4.451625e-03
bigcom123       -4.576809e-38 -4.450304e-03
bigcom126       -4.576809e-38 -4.451843e-03
bigcom127        1.563364e-37  1.514539e-02
bigcom137       -4.579102e-38 -4.448976e-03
bigcom139       -4.577191e-38 -4.452616e-03
bigcom140       -4.577573e-38 -4.447582e-03
bigcom143        1.563364e-37  1.516079e-02
bigcom145       -4.576809e-38 -4.446967e-03
bigcom146       -4.577956e-38 -4.448946e-03
bigcom147        7.425972e-39  7.187987e-04
bigcom149        3.584409e-37  3.477647e-02
bigcom153        9.866635e-38  9.565565e-03
bigcom154       -4.580632e-38 -4.449783e-03
bigcom156       -4.577956e-38 -4.451376e-03
bigcom157       -4.580249e-38 -4.451508e-03
bigcom158       -4.576809e-38 -4.444288e-03
bigcom160        1.226625e-37  1.189369e-02
bigcom161       -4.576809e-38 -4.448359e-03
bigcom162        2.910242e-37  2.823966e-02
bigcom164        1.563364e-37  1.516500e-02
bigcom166       -4.579867e-38 -4.449805e-03
bigcom167       -4.582928e-38 -4.455437e-03
bigcom171       -4.578720e-38 -4.446061e-03
bigcom173       -4.577191e-38 -4.449071e-03
bigcom175       -4.576809e-38 -4.429607e-03
bigcom176       -4.576809e-38 -4.447410e-03
bigcom177       -4.576809e-38 -4.447497e-03
bigcom178        9.860871e-38  9.565000e-03
bigcom180       -4.576809e-38 -4.448642e-03
bigcom181       -4.581780e-38 -4.453515e-03
bigcom184        2.068453e-37  2.006595e-02
bigcom186       -4.576428e-38 -4.448641e-03
bigcom187       -4.576809e-38 -4.452024e-03
bigcom189       -4.579867e-38 -4.445449e-03
bigcom194       -4.577573e-38 -4.448209e-03
bigcom195       -4.577191e-38 -4.451275e-03
bigcom196       -4.576809e-38 -4.452355e-03
bigcom204       -4.578720e-38 -4.451821e-03
bigcom205       -4.577191e-38 -4.452215e-03
bigcom212       -4.577191e-38 -4.446576e-03
bigcom214       -4.577573e-38 -4.450696e-03
bigcom222       -4.576809e-38 -4.451082e-03
bigcom223        1.226625e-37  1.190859e-02
bigcom226       -4.575664e-38 -4.448446e-03
bigcom227       -4.576809e-38 -4.450620e-03
bigcom229       -4.576809e-38 -4.447875e-03
bigcom233        4.594548e-37  4.457508e-02
bigcom236       -4.576428e-38 -4.450540e-03
bigcom237       -4.576809e-38 -4.448713e-03
bigcom246        3.846458e-38  3.724644e-03
bigcom248       -4.580632e-38 -4.441290e-03
bigcom249       -4.576809e-38 -4.452454e-03
bigcom250        8.062121e-38  7.819977e-03
bigcom254        9.860871e-38  9.562549e-03
bigcom266       -4.576809e-38 -4.449656e-03
bigcom269       -4.578338e-38 -4.448426e-03
bigcom272       -4.576809e-38 -4.450449e-03
bigcom274       -2.339011e-38 -2.268990e-03
bigcom281        9.860871e-38  9.555942e-03
bigcom291        1.226625e-37  1.189663e-02
bigcom292       -4.576428e-38 -4.449812e-03
bigcom295        1.563364e-37  1.516109e-02
bigcom299       -4.576809e-38 -4.449269e-03
bigcom301        4.612067e-38  4.469193e-03
bigcom306       -4.576428e-38 -4.451188e-03
bigcom309       -4.577191e-38 -4.448001e-03
bigcom314       -4.577191e-38 -4.452392e-03
bigcom321        1.564016e-37  1.517003e-02
bigcom341       -4.576809e-38 -4.452046e-03
bigcom350       -4.576809e-38 -4.445557e-03
bigcom353       -4.576428e-38 -4.446465e-03
bigcom359       -4.576809e-38 -4.446911e-03
bigcom363       -4.576428e-38 -4.439084e-03
bigcom365       -4.576809e-38 -4.451342e-03
bigcom385        3.584409e-37  3.477855e-02
bigcom386       -4.576046e-38 -4.446768e-03
bigcom408       -4.578338e-38 -4.453655e-03
bigcom412       -4.577191e-38 -4.446432e-03
bigcom480       -4.577191e-38 -4.446728e-03
spin_vertex     -3.845247e-39 -3.885486e-04
membership_s1    7.611228e-39  7.312937e-04
membership_s3   -4.581780e-38 -4.447346e-03
membership_s4    2.432298e-39  2.463477e-04
membership_s5   -2.218369e-40 -2.442083e-05
membership_s6   -2.243833e-39 -2.201350e-04
membership_s7   -2.217483e-39 -2.184115e-04
membership_s8    3.198575e-38  3.109037e-03
membership_s9   -4.580632e-38 -4.444930e-03
membership_s11  -4.578720e-38 -4.448816e-03
membership_s12  -4.579867e-38 -4.450877e-03
membership_s14  -4.578720e-38 -4.434481e-03
membership_s15  -2.299666e-38 -2.235723e-03
membership_s16   3.846458e-38  3.694636e-03
membership_s17  -4.578720e-38 -4.445310e-03
membership_s18  -1.361852e-38 -1.319905e-03
membership_s20   1.226625e-37  1.190092e-02
membership_s21  -1.128165e-38 -1.096829e-03
membership_s22   1.946914e-38  1.879539e-03
membership_s24  -1.774393e-38 -1.713507e-03
membership_s25   1.649777e-40  2.442261e-05
membership_s26  -4.581397e-38 -4.428970e-03
membership_s27   7.038115e-39  6.802403e-04
membership_s28  -4.581397e-38 -4.446226e-03
membership_s30  -3.404912e-39 -3.217946e-04
membership_s31   5.272379e-39  5.044351e-04
membership_s32   7.056647e-39  6.810249e-04
membership_s33  -4.577573e-38 -4.437795e-03
membership_s36  -1.976351e-39 -1.947844e-04
membership_s37  -2.534185e-38 -2.461857e-03
V1              -2.120522e-39 -2.018477e-04
V2               1.109112e-38  1.079128e-03
pdi             -1.676276e-36 -1.198478e-01
adhesion        -1.874764e-43 -1.817570e-08
cohesion         3.719761e-43  3.605972e-08
inner            1.945755e-43  1.906874e-08
outer            1.492880e-43  1.454519e-08
ioratio         -4.199409e-39 -4.171552e-04
comsize          5.724780e-43  5.513436e-08
[1] "Dataset: all_C Model GBM, run: 8 of 10 2015-06-17 22:29:37"
Iter   TrainDeviance   ValidDeviance   StepSize   Improve
     1        0.3792            -nan     0.0100   -0.0000
     2        0.3787            -nan     0.0100   -0.0000
     3        0.3781            -nan     0.0100   -0.0000
     4        0.3778            -nan     0.0100   -0.0000
     5        0.3773            -nan     0.0100   -0.0000
     6        0.3767            -nan     0.0100    0.0001
     7        0.3764            -nan     0.0100   -0.0000
     8        0.3759            -nan     0.0100    0.0000
     9        0.3755            -nan     0.0100   -0.0000
    10        0.3751            -nan     0.0100   -0.0000
    20        0.3708            -nan     0.0100   -0.0000
    40        0.3627            -nan     0.0100   -0.0000
    60        0.3563            -nan     0.0100   -0.0000
    80        0.3498            -nan     0.0100   -0.0000
   100        0.3436            -nan     0.0100   -0.0000
   120        0.3378            -nan     0.0100   -0.0000
   140        0.3331            -nan     0.0100   -0.0000
   160        0.3277            -nan     0.0100   -0.0000
   180        0.3230            -nan     0.0100   -0.0000
   200        0.3183            -nan     0.0100   -0.0000
   220        0.3140            -nan     0.0100   -0.0000
   240        0.3095            -nan     0.0100    0.0000
   260        0.3052            -nan     0.0100    0.0000
   280        0.3011            -nan     0.0100   -0.0000
   300        0.2969            -nan     0.0100   -0.0000
   320        0.2931            -nan     0.0100    0.0000
   340        0.2892            -nan     0.0100   -0.0000
   360        0.2855            -nan     0.0100   -0.0000
   380        0.2819            -nan     0.0100   -0.0000
   400        0.2783            -nan     0.0100   -0.0000
   411        0.2765            -nan     0.0100   -0.0000

[1] "GBM variable coefficients"
                            var    rel.inf
ratio5                   ratio5 3.80528010
V2                           V2 3.43815317
V1                           V1 2.69850998
pagerank               pagerank 2.61826788
comsize                 comsize 2.53754178
ioratio                 ioratio 2.44644717
outer                     outer 2.25474508
inner                     inner 2.22041487
ratio2                   ratio2 2.21366428
spin_vertex         spin_vertex 1.94740612
knn                         knn 1.74325414
cohesion               cohesion 1.64989697
walktrap_vertex walktrap_vertex 1.58691634
orbit18                 orbit18 1.57832129
adhesion               adhesion 1.53626592
ratio4                   ratio4 1.49761259
bet                         bet 1.48116291
orbit35                 orbit35 1.39579600
trans                     trans 1.36969002
ratio1                   ratio1 1.32910769
graph10                 graph10 1.28209206
fourth                   fourth 1.20011600
orbit27                 orbit27 1.10926917
graph16                 graph16 1.10227778
orbit24                 orbit24 1.08181989
orbit45                 orbit45 1.03843416
graph12                 graph12 1.03421825
graph17                 graph17 1.03050114
graph11                 graph11 0.98771721
graph23                 graph23 0.98007615
orbit39                 orbit39 0.93279195
third                     third 0.91154653
orbit56                 orbit56 0.88877299
graph9                   graph9 0.86375143
ratio6                   ratio6 0.83389206
orbit28                 orbit28 0.80040984
graph20                 graph20 0.78963703
bigcom47               bigcom47 0.78405850
graph19                 graph19 0.77687405
graph13                 graph13 0.74542017
orbit62                 orbit62 0.73312922
orbit49                 orbit49 0.72247501
graph4                   graph4 0.70443604
graph15                 graph15 0.68749141
orbit19                 orbit19 0.65231297
upto_sixth           upto_sixth 0.65060067
orbit31                 orbit31 0.64590276
ratio3                   ratio3 0.64266125
orbit17                 orbit17 0.62520212
constraint           constraint 0.60018657
orbit36                 orbit36 0.57517349
orbit9                   orbit9 0.57204622
graph22                 graph22 0.57074126
orbit30                 orbit30 0.56978605
graph6                   graph6 0.56536400
orbit32                 orbit32 0.55884083
fifth                     fifth 0.55442988
orbit22                 orbit22 0.55392701
graph18                 graph18 0.54176203
orbit50                 orbit50 0.52953478
orbit54                 orbit54 0.52812510
orbit51                 orbit51 0.50046072
orbit20                 orbit20 0.49490010
orbit64                 orbit64 0.49486112
bigcom36               bigcom36 0.49106802
graph14                 graph14 0.48721259
orbit48                 orbit48 0.48190777
graph21                 graph21 0.47465413
orbit16                 orbit16 0.47075631
graph3                   graph3 0.46608771
orbit53                 orbit53 0.44562948
sixth                     sixth 0.44160481
graph25                 graph25 0.44109597
orbit25                 orbit25 0.42984954
hubscore               hubscore 0.42642445
orbit63                 orbit63 0.42320521
graph5                   graph5 0.42207544
close                     close 0.42119259
orbit37                 orbit37 0.41871864
upto_fourth         upto_fourth 0.41645714
bigcom92               bigcom92 0.40978613
orbit10                 orbit10 0.40430227
orbit46                 orbit46 0.38951947
graph26                 graph26 0.38257470
orbit1                   orbit1 0.38183797
graph1                   graph1 0.38037492
graph27                 graph27 0.37953837
bigcom8                 bigcom8 0.36440079
orbit38                 orbit38 0.36031729
upto_fifth           upto_fifth 0.34818539
orbit5                   orbit5 0.34680117
orbit15                 orbit15 0.33228465
orbit65                 orbit65 0.32861207
membership_s1     membership_s1 0.32669845
bigcom2                 bigcom2 0.32550712
orbit41                 orbit41 0.31883582
membership_s27   membership_s27 0.31185190
graph24                 graph24 0.31171689
graph29                 graph29 0.31006423
graph7                   graph7 0.30573729
orbit6                   orbit6 0.30441818
orbit60                 orbit60 0.30036855
graph0                   graph0 0.29824464
upto_second         upto_second 0.29810463
orbit21                 orbit21 0.29475964
bigcom153             bigcom153 0.28357440
orbit33                 orbit33 0.28097704
orbit52                 orbit52 0.27888789
orbit29                 orbit29 0.27682161
orbit47                 orbit47 0.27402496
orbit70                 orbit70 0.27271447
orbit40                 orbit40 0.26985267
orbit4                   orbit4 0.26621044
orbit26                 orbit26 0.25856881
membership_s32   membership_s32 0.25303541
graph8                   graph8 0.25100533
orbit12                 orbit12 0.25048369
bigcom30               bigcom30 0.24317434
orbit59                 orbit59 0.23978267
upto_third           upto_third 0.23885904
coreness               coreness 0.23578398
membership_s7     membership_s7 0.22920806
second                   second 0.22615807
orbit43                 orbit43 0.21500991
bigcom21               bigcom21 0.21297043
orbit61                 orbit61 0.20656023
bigcom250             bigcom250 0.19653011
orbit11                 orbit11 0.19106795
membership_s36   membership_s36 0.18759634
orbit69                 orbit69 0.16855645
orbit13                 orbit13 0.16637222
orbit66                 orbit66 0.16359150
orbit2                   orbit2 0.15310010
membership_s5     membership_s5 0.15294650
orbit55                 orbit55 0.15170884
orbit23                 orbit23 0.14214998
graph28                 graph28 0.14103852
orbit58                 orbit58 0.13460193
orbit42                 orbit42 0.13327612
bigcom149             bigcom149 0.12597744
bigcom39               bigcom39 0.12195721
bigcom73               bigcom73 0.11295457
bigcom71               bigcom71 0.10868296
graph2                   graph2 0.10610761
membership_s31   membership_s31 0.10252526
evcent                   evcent 0.10090268
orbit7                   orbit7 0.10015006
orbit67                 orbit67 0.09724963
orbit44                 orbit44 0.09376824
bigcom1                 bigcom1 0.09011510
ecc                         ecc 0.08318217
bigcom4                 bigcom4 0.08290416
selfinter             selfinter 0.08077164
orbit57                 orbit57 0.08074121
bigcom40               bigcom40 0.07603158
AP                           AP 0.06826528
bigcom13               bigcom13 0.05715791
orbit71                 orbit71 0.05503324
membership_s6     membership_s6 0.05268754
bigcom28               bigcom28 0.05221877
bigcom3                 bigcom3 0.05213347
orbit68                 orbit68 0.05203466
membership_s30   membership_s30 0.04407180
membership_s22   membership_s22 0.03610462
membership_s24   membership_s24 0.03559409
pdi                         pdi 0.02139548
membership_s21   membership_s21 0.02130081
bigcom22               bigcom22 0.01939318
membership_s18   membership_s18 0.01664286
bigcom9                 bigcom9 0.01505032
bigcom44               bigcom44 0.01074242
membership_s4     membership_s4 0.01068841
orbit0                   orbit0 0.00000000
orbit3                   orbit3 0.00000000
orbit8                   orbit8 0.00000000
orbit14                 orbit14 0.00000000
orbit34                 orbit34 0.00000000
orbit72                 orbit72 0.00000000
eccrad                   eccrad 0.00000000
first                     first 0.00000000
bigcom6                 bigcom6 0.00000000
bigcom11               bigcom11 0.00000000
bigcom15               bigcom15 0.00000000
bigcom16               bigcom16 0.00000000
bigcom24               bigcom24 0.00000000
bigcom26               bigcom26 0.00000000
bigcom31               bigcom31 0.00000000
bigcom32               bigcom32 0.00000000
bigcom33               bigcom33 0.00000000
bigcom34               bigcom34 0.00000000
bigcom37               bigcom37 0.00000000
bigcom38               bigcom38 0.00000000
bigcom43               bigcom43 0.00000000
bigcom46               bigcom46 0.00000000
bigcom49               bigcom49 0.00000000
bigcom50               bigcom50 0.00000000
bigcom51               bigcom51 0.00000000
bigcom52               bigcom52 0.00000000
bigcom54               bigcom54 0.00000000
bigcom56               bigcom56 0.00000000
bigcom62               bigcom62 0.00000000
bigcom66               bigcom66 0.00000000
bigcom68               bigcom68 0.00000000
bigcom69               bigcom69 0.00000000
bigcom72               bigcom72 0.00000000
bigcom74               bigcom74 0.00000000
bigcom75               bigcom75 0.00000000
bigcom76               bigcom76 0.00000000
bigcom77               bigcom77 0.00000000
bigcom79               bigcom79 0.00000000
bigcom80               bigcom80 0.00000000
bigcom82               bigcom82 0.00000000
bigcom83               bigcom83 0.00000000
bigcom84               bigcom84 0.00000000
bigcom85               bigcom85 0.00000000
bigcom87               bigcom87 0.00000000
bigcom89               bigcom89 0.00000000
bigcom91               bigcom91 0.00000000
bigcom93               bigcom93 0.00000000
bigcom96               bigcom96 0.00000000
bigcom97               bigcom97 0.00000000
bigcom98               bigcom98 0.00000000
bigcom99               bigcom99 0.00000000
bigcom101             bigcom101 0.00000000
bigcom104             bigcom104 0.00000000
bigcom106             bigcom106 0.00000000
bigcom109             bigcom109 0.00000000
bigcom113             bigcom113 0.00000000
bigcom116             bigcom116 0.00000000
bigcom120             bigcom120 0.00000000
bigcom123             bigcom123 0.00000000
bigcom126             bigcom126 0.00000000
bigcom127             bigcom127 0.00000000
bigcom137             bigcom137 0.00000000
bigcom139             bigcom139 0.00000000
bigcom140             bigcom140 0.00000000
bigcom143             bigcom143 0.00000000
bigcom145             bigcom145 0.00000000
bigcom146             bigcom146 0.00000000
bigcom147             bigcom147 0.00000000
bigcom154             bigcom154 0.00000000
bigcom156             bigcom156 0.00000000
bigcom157             bigcom157 0.00000000
bigcom158             bigcom158 0.00000000
bigcom160             bigcom160 0.00000000
bigcom161             bigcom161 0.00000000
bigcom162             bigcom162 0.00000000
bigcom164             bigcom164 0.00000000
bigcom166             bigcom166 0.00000000
bigcom167             bigcom167 0.00000000
bigcom171             bigcom171 0.00000000
bigcom173             bigcom173 0.00000000
bigcom175             bigcom175 0.00000000
bigcom176             bigcom176 0.00000000
bigcom177             bigcom177 0.00000000
bigcom178             bigcom178 0.00000000
bigcom180             bigcom180 0.00000000
bigcom181             bigcom181 0.00000000
bigcom184             bigcom184 0.00000000
bigcom186             bigcom186 0.00000000
bigcom187             bigcom187 0.00000000
bigcom189             bigcom189 0.00000000
bigcom194             bigcom194 0.00000000
bigcom195             bigcom195 0.00000000
bigcom196             bigcom196 0.00000000
bigcom204             bigcom204 0.00000000
bigcom205             bigcom205 0.00000000
bigcom212             bigcom212 0.00000000
bigcom214             bigcom214 0.00000000
bigcom222             bigcom222 0.00000000
bigcom223             bigcom223 0.00000000
bigcom226             bigcom226 0.00000000
bigcom227             bigcom227 0.00000000
bigcom229             bigcom229 0.00000000
bigcom233             bigcom233 0.00000000
bigcom236             bigcom236 0.00000000
bigcom237             bigcom237 0.00000000
bigcom246             bigcom246 0.00000000
bigcom248             bigcom248 0.00000000
bigcom249             bigcom249 0.00000000
bigcom254             bigcom254 0.00000000
bigcom266             bigcom266 0.00000000
bigcom269             bigcom269 0.00000000
bigcom272             bigcom272 0.00000000
bigcom274             bigcom274 0.00000000
bigcom281             bigcom281 0.00000000
bigcom291             bigcom291 0.00000000
bigcom292             bigcom292 0.00000000
bigcom295             bigcom295 0.00000000
bigcom299             bigcom299 0.00000000
bigcom301             bigcom301 0.00000000
bigcom306             bigcom306 0.00000000
bigcom309             bigcom309 0.00000000
bigcom314             bigcom314 0.00000000
bigcom321             bigcom321 0.00000000
bigcom341             bigcom341 0.00000000
bigcom350             bigcom350 0.00000000
bigcom353             bigcom353 0.00000000
bigcom359             bigcom359 0.00000000
bigcom363             bigcom363 0.00000000
bigcom365             bigcom365 0.00000000
bigcom385             bigcom385 0.00000000
bigcom386             bigcom386 0.00000000
bigcom408             bigcom408 0.00000000
bigcom412             bigcom412 0.00000000
bigcom480             bigcom480 0.00000000
membership_s3     membership_s3 0.00000000
membership_s8     membership_s8 0.00000000
membership_s9     membership_s9 0.00000000
membership_s11   membership_s11 0.00000000
membership_s12   membership_s12 0.00000000
membership_s14   membership_s14 0.00000000
membership_s15   membership_s15 0.00000000
membership_s16   membership_s16 0.00000000
membership_s17   membership_s17 0.00000000
membership_s20   membership_s20 0.00000000
membership_s25   membership_s25 0.00000000
membership_s26   membership_s26 0.00000000
membership_s28   membership_s28 0.00000000
membership_s33   membership_s33 0.00000000
membership_s37   membership_s37 0.00000000
[1] "Dataset: all_C Model RF, run: 8 of 10 2015-06-17 22:36:08"
     |      Out-of-bag   |
Tree |      MSE  %Var(y) |
   1 |  0.08855   197.43 |
   2 |  0.08342   186.00 |
   3 |   0.0784   174.80 |
   4 |    0.075   167.22 |
   5 |  0.07267   162.02 |
   6 |   0.0707   157.64 |
   7 |  0.06797   151.55 |
   8 |  0.06623   147.67 |
   9 |  0.06467   144.20 |
  10 |  0.06308   140.65 |
  11 |  0.06197   138.17 |
  12 |  0.06013   134.08 |
  13 |  0.05906   131.68 |
  14 |  0.05784   128.97 |
  15 |  0.05727   127.70 |
  16 |  0.05643   125.81 |
  17 |  0.05586   124.55 |
  18 |  0.05533   123.37 |
  19 |  0.05496   122.55 |
  20 |  0.05468   121.92 |
  21 |  0.05441   121.31 |
  22 |    0.054   120.41 |
  23 |  0.05385   120.08 |
  24 |  0.05364   119.59 |
  25 |  0.05348   119.25 |
  26 |   0.0531   118.39 |
  27 |  0.05295   118.06 |
  28 |  0.05287   117.88 |
  29 |   0.0528   117.72 |
  30 |  0.05266   117.41 |
  31 |  0.05247   116.98 |
  32 |  0.05215   116.28 |
  33 |  0.05197   115.87 |
  34 |  0.05182   115.54 |
  35 |   0.0516   115.04 |
  36 |  0.05151   114.84 |
  37 |  0.05144   114.70 |
  38 |  0.05131   114.41 |
  39 |  0.05118   114.10 |
  40 |  0.05116   114.08 |
  41 |  0.05104   113.80 |
  42 |  0.05092   113.54 |
  43 |  0.05087   113.42 |
  44 |  0.05081   113.30 |
  45 |  0.05077   113.21 |
  46 |  0.05074   113.14 |
  47 |  0.05069   113.03 |
  48 |  0.05059   112.80 |
  49 |  0.05053   112.66 |
  50 |  0.05045   112.48 |
  51 |   0.0504   112.38 |
  52 |  0.05031   112.19 |
  53 |   0.0503   112.15 |
  54 |  0.05028   112.10 |
  55 |  0.05022   111.97 |
  56 |  0.05014   111.79 |
  57 |   0.0501   111.72 |
  58 |  0.05005   111.60 |
  59 |  0.04997   111.43 |
  60 |  0.04995   111.38 |
  61 |  0.04994   111.35 |
  62 |  0.04991   111.27 |
  63 |  0.04987   111.20 |
  64 |  0.04988   111.21 |
  65 |  0.04988   111.21 |
  66 |  0.04986   111.17 |
  67 |  0.04983   111.09 |
  68 |  0.04982   111.07 |
  69 |  0.04979   111.03 |
  70 |  0.04975   110.93 |
  71 |  0.04973   110.88 |
  72 |  0.04975   110.92 |
  73 |  0.04972   110.85 |
  74 |   0.0497   110.82 |
  75 |  0.04964   110.69 |
  76 |  0.04958   110.54 |
  77 |  0.04957   110.53 |
  78 |  0.04952   110.41 |
  79 |  0.04949   110.34 |
  80 |  0.04947   110.29 |
  81 |  0.04943   110.20 |
  82 |  0.04942   110.19 |
  83 |  0.04939   110.12 |
  84 |  0.04936   110.06 |
  85 |  0.04935   110.04 |
  86 |  0.04937   110.07 |
  87 |  0.04938   110.11 |
  88 |  0.04938   110.09 |
  89 |  0.04937   110.08 |
  90 |  0.04933   109.99 |
  91 |  0.04932   109.96 |
  92 |  0.04928   109.88 |
  93 |  0.04927   109.85 |
  94 |  0.04925   109.82 |
  95 |  0.04922   109.74 |
  96 |   0.0492   109.71 |
  97 |  0.04921   109.72 |
  98 |  0.04921   109.73 |
  99 |  0.04921   109.71 |
 100 |  0.04919   109.68 |
[1] "Random Forest variable coefficients"
                      %IncMSE IncNodePurity
graph5           9.597313e-03  2.159186e+00
graph6           1.253599e-02  2.717830e+00
graph7           3.269596e-03  1.340531e+00
graph8           6.566874e-04  4.260030e-01
graph9           9.893164e-03  2.821452e+00
graph10          1.695286e-02  4.270229e+00
graph11          1.614988e-02  3.450502e+00
graph12          2.563920e-02  4.357872e+00
graph13          1.394659e-02  4.133941e+00
graph14          1.665099e-02  3.519282e+00
graph15          7.142730e-03  2.684077e+00
graph16          1.456106e-02  3.594142e+00
graph17          2.035923e-02  3.595741e+00
graph18          1.022655e-02  1.672953e+00
graph19          1.597952e-02  3.296564e+00
graph20          1.128456e-02  3.164774e+00
graph21          1.238721e-02  2.397147e+00
graph22          7.105655e-03  2.506806e+00
graph23          2.238190e-02  3.995218e+00
graph24          4.980381e-03  1.308132e+00
graph25          6.354141e-03  2.192118e+00
graph26          4.869694e-03  1.790519e+00
graph27          3.423904e-03  9.548294e-01
graph28          7.080781e-04  7.104661e-01
graph29          5.960697e-04  4.545219e-01
orbit0           7.692071e-04  9.156070e-01
orbit1           1.270487e-02  2.754363e+00
orbit2           5.939518e-03  1.228784e+00
orbit3           1.568294e-03  8.806383e-01
orbit4           6.475484e-03  2.962274e+00
orbit5           8.308895e-03  2.219910e+00
orbit6           1.237304e-02  3.492241e+00
orbit7           4.256365e-03  1.222232e+00
orbit8           6.476981e-03  2.329714e+00
orbit9           1.298801e-02  2.935333e+00
orbit10          1.060192e-02  1.905345e+00
orbit11          3.193322e-03  1.101828e+00
orbit12          3.503431e-03  1.346500e+00
orbit13          4.238567e-03  7.552515e-01
orbit14          1.255357e-03  5.386232e-01
orbit15          8.251355e-03  2.338850e+00
orbit16          1.215246e-02  2.880421e+00
orbit17          1.461309e-02  2.813069e+00
orbit18          1.536516e-02  5.785164e+00
orbit19          1.614886e-02  4.496017e+00
orbit20          1.772039e-02  3.070031e+00
orbit21          5.636051e-03  1.541089e+00
orbit22          1.659683e-02  4.449854e+00
orbit23          4.359144e-03  1.084093e+00
orbit24          3.126859e-02  4.628544e+00
orbit25          9.771329e-03  2.362236e+00
orbit26          5.445115e-03  1.451141e+00
orbit27          2.468863e-02  4.138333e+00
orbit28          1.286043e-02  2.975438e+00
orbit29          1.252447e-02  2.019320e+00
orbit30          9.382884e-03  1.905686e+00
orbit31          1.655228e-02  4.005926e+00
orbit32          1.136321e-02  2.193537e+00
orbit33          4.423771e-03  1.227960e+00
orbit34          1.627451e-02  2.381954e+00
orbit35          1.749249e-02  4.537928e+00
orbit36          1.189565e-02  3.118809e+00
orbit37          1.159194e-02  2.655846e+00
orbit38          4.889288e-03  1.970873e+00
orbit39          2.794121e-02  4.350694e+00
orbit40          6.937483e-03  1.749613e+00
orbit41          8.909331e-03  1.460485e+00
orbit42          3.785691e-03  8.508198e-01
orbit43          1.057529e-02  2.538451e+00
orbit44          3.274921e-03  9.356611e-01
orbit45          2.538655e-02  5.004022e+00
orbit46          7.187321e-03  2.050521e+00
orbit47          9.196599e-03  1.560158e+00
orbit48          7.482748e-03  1.436069e+00
orbit49          1.352949e-02  3.733241e+00
orbit50          9.793190e-03  2.299110e+00
orbit51          1.279872e-02  2.607723e+00
orbit52          9.439885e-03  2.341777e+00
orbit53          3.423131e-03  1.091313e+00
orbit54          4.962783e-03  2.371058e+00
orbit55          2.501949e-03  7.211783e-01
orbit56          2.234265e-02  5.186915e+00
orbit57          1.408109e-03  6.426266e-01
orbit58          1.558124e-03  7.427365e-01
orbit59          5.355124e-03  1.648543e+00
orbit60          5.653436e-03  8.776311e-01
orbit61          4.254157e-03  8.412641e-01
orbit62          1.004850e-02  2.798906e+00
orbit63          6.420801e-03  1.353411e+00
orbit64          5.281934e-03  1.400251e+00
orbit65          3.508782e-03  1.773713e+00
orbit66          1.185581e-03  8.087938e-01
orbit67          2.140079e-03  6.603528e-01
orbit68          5.345298e-03  1.004996e+00
orbit69          1.625574e-03  5.568835e-01
orbit70          1.160497e-03  6.860980e-01
orbit71          8.761098e-04  6.904397e-01
orbit72          7.448449e-04  7.404445e-01
AP               9.241482e-05  4.326534e-01
bet              1.031115e-02  5.045574e+00
ecc              5.425967e-04  4.740402e-01
eccrad           5.249589e-04  5.176317e-01
close            9.437010e-03  2.560516e+00
constraint       8.263992e-03  3.344427e+00
coreness         7.538707e-03  1.706096e+00
knn              1.887485e-02  5.465954e+00
hubscore         6.464510e-03  2.909573e+00
pagerank         1.133906e-02  9.651372e+00
trans            3.370065e-03  3.041997e+00
evcent           7.595833e-03  2.621110e+00
first            1.820424e-03  6.823276e-01
upto_second      1.207594e-02  2.789760e+00
upto_third       9.160028e-03  2.810600e+00
upto_fourth      1.047370e-02  2.774632e+00
upto_fifth       8.688870e-03  2.652402e+00
upto_sixth       8.019016e-03  2.906136e+00
second           1.097513e-02  2.605462e+00
third            1.336198e-02  4.102957e+00
fourth           1.408781e-02  5.468198e+00
fifth            1.144410e-02  4.225750e+00
sixth            6.281888e-03  3.442971e+00
ratio1           1.045153e-02  5.991586e+00
ratio2           1.531437e-02  7.833503e+00
ratio3           1.190832e-02  4.267624e+00
ratio4           2.604591e-02  6.698200e+00
ratio5           7.817931e-03  9.427339e+00
ratio6           8.736341e-03  4.287674e+00
selfinter        3.099933e-04  6.966677e-01
walktrap_vertex  3.587185e-03  5.470789e+00
bigcom1          2.949680e-04  5.379172e-01
bigcom2          1.678559e-06  7.767986e-01
bigcom3          7.588901e-05  5.451241e-01
bigcom4          2.564717e-04  6.426088e-01
bigcom6          0.000000e+00  0.000000e+00
bigcom8          5.985990e-04  9.037121e-01
bigcom9          5.836752e-06  1.695919e-01
bigcom11         2.151074e-05  2.857050e-01
bigcom13        -1.391762e-05  5.521848e-01
bigcom15         1.754578e-05  4.186822e-01
bigcom16        -1.607441e-05  3.641116e-01
bigcom21        -3.080487e-05  6.558181e-01
bigcom22         3.313123e-05  5.107170e-01
bigcom24         0.000000e+00  5.551115e-19
bigcom26        -1.754297e-05  7.289317e-02
bigcom28         1.747403e-05  2.837029e-01
bigcom30         6.080763e-05  1.019997e+00
bigcom31         0.000000e+00  0.000000e+00
bigcom32         0.000000e+00  9.714451e-19
bigcom33        -2.212125e-05  4.200277e-01
bigcom34        -3.750342e-06  3.887448e-01
bigcom36         6.697432e-05  8.485616e-01
bigcom37         0.000000e+00  0.000000e+00
bigcom38         0.000000e+00  5.551115e-19
bigcom39        -5.148919e-06  5.495579e-01
bigcom40         1.511776e-04  4.043756e-01
bigcom43         0.000000e+00  3.469447e-20
bigcom44        -1.695812e-05  1.000716e-01
bigcom46        -7.491006e-06  1.502016e-01
bigcom47         9.986651e-05  9.856288e-01
bigcom49         0.000000e+00  0.000000e+00
bigcom50         0.000000e+00  2.775558e-18
bigcom51        -2.228395e-06  4.735244e-01
bigcom52         0.000000e+00  0.000000e+00
bigcom54         0.000000e+00  5.551115e-19
bigcom56         0.000000e+00  3.469447e-20
bigcom62         0.000000e+00  0.000000e+00
bigcom66         0.000000e+00  2.220446e-18
bigcom68         0.000000e+00  0.000000e+00
bigcom69         0.000000e+00  3.469447e-20
bigcom71         2.999861e-05  4.476792e-01
bigcom72         6.443495e-06  4.130199e-01
bigcom73        -1.783117e-05  1.994928e-01
bigcom74         0.000000e+00  1.387779e-19
bigcom75        -6.950290e-06  4.764361e-01
bigcom76        -1.329813e-05  4.571786e-01
bigcom77         0.000000e+00  0.000000e+00
bigcom79        -3.525370e-05  4.130935e-01
bigcom80         0.000000e+00  5.724587e-19
bigcom82        -2.792941e-05  3.994986e-01
bigcom83         0.000000e+00  5.204170e-20
bigcom84         0.000000e+00  3.469447e-20
bigcom85         0.000000e+00  1.734723e-20
bigcom87        -2.415024e-05  3.134912e-01
bigcom89         0.000000e+00  0.000000e+00
bigcom91         0.000000e+00  0.000000e+00
bigcom92         1.206103e-04  1.069226e+00
bigcom93         0.000000e+00  0.000000e+00
bigcom96         0.000000e+00  1.734723e-20
bigcom97        -3.926882e-05  2.890378e-01
bigcom98         0.000000e+00  1.387779e-19
bigcom99         0.000000e+00  0.000000e+00
bigcom101       -8.959701e-06  3.672383e-02
bigcom104        0.000000e+00  1.387779e-19
bigcom106       -3.652378e-06  1.363131e-01
bigcom109       -1.278283e-05  4.332745e-01
bigcom113        0.000000e+00  0.000000e+00
bigcom116        9.319180e-05  3.428200e-01
bigcom120        0.000000e+00  1.387779e-19
bigcom123        0.000000e+00  0.000000e+00
bigcom126        0.000000e+00  0.000000e+00
bigcom127        1.445321e-05  3.240258e-01
bigcom137        0.000000e+00  6.938894e-19
bigcom139        0.000000e+00  0.000000e+00
bigcom140        0.000000e+00  0.000000e+00
bigcom143       -1.709711e-05  2.042345e-01
bigcom145        0.000000e+00  0.000000e+00
bigcom146        0.000000e+00  0.000000e+00
bigcom147        1.960073e-05  5.058359e-01
bigcom149        4.779954e-05  9.709734e-01
bigcom153       -3.297232e-05  7.013144e-01
bigcom154        0.000000e+00  0.000000e+00
bigcom156        0.000000e+00  1.665335e-18
bigcom157        0.000000e+00  0.000000e+00
bigcom158        0.000000e+00  0.000000e+00
bigcom160       -2.068492e-05  4.543051e-01
bigcom161        0.000000e+00  0.000000e+00
bigcom162       -9.454422e-06  5.320346e-01
bigcom164        5.910047e-06  8.036245e-01
bigcom166        0.000000e+00  1.387779e-19
bigcom167        0.000000e+00  5.724587e-19
bigcom171        0.000000e+00  3.330669e-18
bigcom173        0.000000e+00  0.000000e+00
bigcom175        0.000000e+00  3.469447e-20
bigcom176        0.000000e+00  0.000000e+00
bigcom177        0.000000e+00  1.040834e-19
bigcom178       -1.852934e-05  3.603628e-01
bigcom180        0.000000e+00  5.551115e-19
bigcom181        0.000000e+00  2.220446e-18
bigcom184       -2.840934e-05  3.840370e-01
bigcom186        0.000000e+00  0.000000e+00
bigcom187        0.000000e+00  0.000000e+00
bigcom189        0.000000e+00  6.938894e-20
bigcom194        0.000000e+00  0.000000e+00
bigcom195        0.000000e+00  0.000000e+00
bigcom196        0.000000e+00  0.000000e+00
bigcom204        0.000000e+00  0.000000e+00
bigcom205        0.000000e+00  0.000000e+00
bigcom212        0.000000e+00  0.000000e+00
bigcom214        0.000000e+00  0.000000e+00
bigcom222        0.000000e+00  0.000000e+00
bigcom223        9.178325e-07  6.045678e-01
bigcom226        0.000000e+00  0.000000e+00
bigcom227        0.000000e+00  0.000000e+00
bigcom229        0.000000e+00  0.000000e+00
bigcom233       -1.073115e-05  5.155721e-01
bigcom236        0.000000e+00  3.469447e-20
bigcom237        0.000000e+00  1.110223e-18
bigcom246        7.571241e-06  3.888235e-01
bigcom248        0.000000e+00  0.000000e+00
bigcom249        0.000000e+00  0.000000e+00
bigcom250       -1.283794e-05  6.160085e-01
bigcom254       -2.971546e-06  4.916419e-01
bigcom266        0.000000e+00  0.000000e+00
bigcom269        0.000000e+00  3.469447e-20
bigcom272        0.000000e+00  0.000000e+00
bigcom274        0.000000e+00  3.469447e-20
bigcom281       -1.991683e-05  3.500388e-01
bigcom291       -1.753302e-05  4.417282e-01
bigcom292        0.000000e+00  0.000000e+00
bigcom295        0.000000e+00  2.775558e-19
bigcom299        0.000000e+00  0.000000e+00
bigcom301        9.050540e-06  4.214095e-01
bigcom306        0.000000e+00  2.775558e-19
bigcom309        0.000000e+00  0.000000e+00
bigcom314        0.000000e+00  0.000000e+00
bigcom321       -1.312515e-05  3.887356e-01
bigcom341        0.000000e+00  0.000000e+00
bigcom350        0.000000e+00  0.000000e+00
bigcom353        0.000000e+00  0.000000e+00
bigcom359        0.000000e+00  0.000000e+00
bigcom363        0.000000e+00  0.000000e+00
bigcom365        0.000000e+00  0.000000e+00
bigcom385        0.000000e+00  0.000000e+00
bigcom386        0.000000e+00  0.000000e+00
bigcom408        0.000000e+00  0.000000e+00
bigcom412        0.000000e+00  2.082792e-02
bigcom480        0.000000e+00  0.000000e+00
spin_vertex      3.138942e-03  5.653604e+00
membership_s1    3.712681e-04  8.612761e-01
membership_s3    0.000000e+00  7.363636e-03
membership_s4    2.166925e-04  5.015372e-01
membership_s5    1.881536e-04  5.134422e-01
membership_s6    1.288153e-04  5.034367e-01
membership_s7    1.929049e-04  1.211953e+00
membership_s8   -1.212972e-05  2.581596e-01
membership_s9    0.000000e+00  0.000000e+00
membership_s11   0.000000e+00  0.000000e+00
membership_s12   0.000000e+00  0.000000e+00
membership_s14   0.000000e+00  0.000000e+00
membership_s15  -1.390356e-05  1.071555e-01
membership_s16   2.274369e-05  2.839226e-01
membership_s17   0.000000e+00  1.144917e-18
membership_s18  -2.054776e-05  2.838081e-01
membership_s20  -3.239320e-05  3.532394e-01
membership_s21   1.030857e-04  6.145414e-01
membership_s22  -1.401106e-05  1.007274e-01
membership_s24  -6.583013e-06  3.503676e-01
membership_s25   6.734007e-06  1.795657e-02
membership_s26   0.000000e+00  1.734723e-20
membership_s27   3.459614e-04  1.215910e+00
membership_s28   0.000000e+00  6.071532e-19
membership_s30   7.871392e-05  4.999830e-01
membership_s31  -3.005244e-05  4.519616e-01
membership_s32   6.374981e-05  7.109384e-01
membership_s33   0.000000e+00  0.000000e+00
membership_s36   2.407116e-04  5.914127e-01
membership_s37  -6.781755e-06  2.297211e-01
V1               1.217876e-02  8.393254e+00
V2               9.608070e-03  1.040258e+01
pdi              4.655654e-04  7.879368e-01
adhesion         1.069269e-02  8.633662e+00
cohesion         1.101576e-02  7.098245e+00
inner            1.061191e-02  8.895038e+00
outer            6.745407e-03  9.832500e+00
ioratio          1.185843e-02  8.230770e+00
comsize          5.220787e-03  9.048265e+00
[1] "Dataset: all_C Model GLM, run: 8 of 10 2015-06-17 22:43:01"
[1] "glmnet variable coefficients"
                         [,1]          [,2]
(Intercept)     -3.008024e+00 -3.019097e+00
graph0          -1.884091e-41 -1.608025e-06
graph1          -3.044631e-44 -2.703412e-09
graph2          -3.571921e-42 -2.348890e-07
graph3          -1.267117e-45 -1.142193e-10
graph4          -4.100236e-47 -3.649867e-12
graph5          -1.695486e-43 -1.354457e-08
graph6          -7.044399e-45 -5.954709e-10
graph7          -1.299778e-44  4.989643e-09
graph8          -2.396099e-42 -1.716096e-07
graph9          -2.439627e-47 -2.177294e-12
graph10         -1.246585e-48 -1.130921e-13
graph11         -7.692327e-50 -6.781655e-15
graph12         -5.440822e-47 -4.742772e-12
graph13         -2.716774e-46 -2.345354e-11
graph14         -8.496674e-48 -7.438609e-13
graph15         -6.802150e-45 -5.312787e-10
graph16         -2.393749e-46 -2.172164e-11
graph17         -2.403860e-46 -1.778571e-11
graph18         -7.202474e-45 -6.293718e-10
graph19         -9.814061e-46 -7.789425e-11
graph20         -1.032075e-44 -7.880359e-10
graph21         -5.329578e-45 -4.351342e-10
graph22          2.347457e-44  3.175273e-09
graph23         -6.665002e-45 -5.515280e-10
graph24         -9.924526e-45 -8.200168e-10
graph25         -2.807654e-44 -1.754469e-09
graph26         -2.749927e-44 -1.926211e-09
graph27         -2.178130e-43 -1.798488e-08
graph28         -2.884632e-43 -2.393141e-08
graph29         -4.154254e-42 -3.825642e-07
orbit0          -1.884091e-41 -1.606623e-06
orbit1          -1.755407e-43 -1.123377e-08
orbit2          -3.067652e-44 -2.751983e-09
orbit3          -3.571921e-42 -2.344058e-07
orbit4          -7.495120e-45 -6.400907e-10
orbit5          -1.314878e-45 -1.189970e-10
orbit6          -4.832795e-46 -4.815164e-11
orbit7          -3.946269e-47 -3.491122e-12
orbit8          -1.695486e-43 -1.352778e-08
orbit9          -3.104816e-43 -3.107148e-08
orbit10          8.000984e-45  1.582214e-09
orbit11         -1.036294e-44 -9.542686e-10
orbit12          1.432434e-43  3.680093e-08
orbit13         -4.387608e-44  3.398163e-09
orbit14         -2.396099e-42 -1.713090e-07
orbit15         -1.135879e-46 -8.100296e-12
orbit16         -3.091582e-47 -2.794931e-12
orbit17         -1.173841e-46 -1.034476e-11
orbit18         -3.275240e-47 -2.787432e-12
orbit19         -2.967119e-47 -2.976854e-12
orbit20         -1.664049e-47 -1.508680e-12
orbit21         -1.188638e-48 -1.073081e-13
orbit22         -6.030227e-49 -6.169259e-14
orbit23         -7.364943e-50 -6.433615e-15
orbit24         -1.325976e-45 -1.306096e-10
orbit25          3.531645e-46  5.254549e-11
orbit26         -5.979073e-47 -5.342286e-12
orbit27         -4.813818e-45 -4.238622e-10
orbit28         -1.128367e-45 -1.026409e-10
orbit29          1.111965e-46  3.457237e-11
orbit30         -7.904296e-46 -7.505752e-11
orbit31         -3.029348e-46 -3.196877e-11
orbit32          3.308598e-47  5.130645e-12
orbit33         -8.936692e-48 -8.050586e-13
orbit34         -6.802150e-45 -5.303868e-10
orbit35         -7.161135e-45 -6.813076e-10
orbit36         -1.286039e-45 -1.105957e-10
orbit37         -5.706648e-46 -3.936396e-11
orbit38         -2.926071e-46 -2.734151e-11
orbit39         -3.256580e-44 -3.441247e-09
orbit40          1.029697e-45  1.642406e-10
orbit41          1.581058e-45  2.137857e-10
orbit42         -5.550757e-46 -5.159018e-11
orbit43          7.707204e-46  4.772520e-10
orbit44         -1.458663e-44 -1.416013e-09
orbit45         -5.540924e-44 -5.568430e-09
orbit46          1.453284e-45  4.240597e-10
orbit47         -3.450493e-45 -3.196082e-10
orbit48         -6.972878e-46 -2.350064e-11
orbit49          1.419791e-43  1.694403e-08
orbit50         -3.512670e-44 -3.538757e-09
orbit51         -1.792581e-44 -1.418919e-09
orbit52          3.481524e-44  5.132823e-09
orbit53         -1.052504e-44 -9.409182e-10
orbit54          1.546620e-43  1.893933e-08
orbit55          1.717071e-44  2.521080e-09
orbit56         -5.882793e-43 -6.209286e-08
orbit57          1.523277e-45  4.535978e-10
orbit58         -2.406319e-44 -2.323208e-09
orbit59         -1.318561e-44 -1.935541e-11
orbit60         -1.315789e-44 -8.279187e-10
orbit61         -3.607067e-44 -3.438372e-09
orbit62         -1.624347e-43 -5.321423e-09
orbit63         -1.474035e-43 -1.375881e-08
orbit64          4.952784e-44  8.523612e-09
orbit65         -3.640276e-43 -2.647811e-08
orbit66         -5.224545e-44 -2.657095e-09
orbit67         -4.847431e-44 -3.671719e-09
orbit68         -3.511042e-43 -3.018559e-08
orbit69         -4.002962e-43 -2.764190e-08
orbit70         -1.929592e-42 -1.853849e-07
orbit71         -2.428202e-43 -1.651236e-08
orbit72         -4.154254e-42 -3.822282e-07
AP              -1.370942e-39 -1.384532e-04
bet             -4.004214e-45 -3.774135e-10
ecc             -5.806949e-40 -6.964792e-05
eccrad          -3.484170e-39 -4.178684e-04
close           -8.820841e-39 -7.698238e-04
constraint       1.113588e-39  1.110367e-04
coreness        -2.380834e-41 -1.257047e-06
knn              1.411365e-42  1.561138e-07
hubscore        -1.901320e-38 -1.607193e-03
pagerank        -1.937137e-37 -2.164462e-02
trans            4.725292e-39  5.313643e-04
evcent          -1.861416e-38 -1.560036e-03
first           -1.884091e-41 -1.604071e-06
upto_second     -5.094755e-43 -4.683167e-08
upto_third      -7.518969e-44 -6.308912e-09
upto_fourth     -2.116072e-43 -2.325909e-08
upto_fifth       3.409015e-42  3.774329e-07
upto_sixth       7.073152e-42  7.810248e-07
second          -5.074749e-43 -4.678203e-08
third           -4.886155e-44 -3.511282e-09
fourth           9.813988e-45 -3.099588e-09
fifth            9.789776e-43  1.081246e-07
sixth           -3.945237e-42 -4.372964e-07
ratio1           1.188899e-42  1.301385e-07
ratio2           4.656904e-41  5.170640e-06
ratio3          -3.694832e-41 -4.119442e-06
ratio4          -7.648928e-41 -8.412587e-06
ratio5          -5.691205e-41 -6.225447e-06
ratio6          -4.056970e-42 -4.492612e-07
selfinter       -1.080631e-39 -1.109857e-04
walktrap_vertex -2.711732e-39 -2.990451e-04
bigcom1          2.782837e-39  3.131768e-04
bigcom2          1.209307e-37  1.352845e-02
bigcom3         -4.550128e-39 -5.156655e-04
bigcom4         -1.343842e-39 -1.441382e-04
bigcom6         -4.756382e-38 -5.330033e-03
bigcom8          3.843183e-38  4.302023e-03
bigcom9         -3.636569e-39 -4.081573e-04
bigcom11        -5.463455e-39 -6.222744e-04
bigcom13         1.191129e-38  1.329634e-03
bigcom15        -2.030253e-38 -2.258400e-03
bigcom16         2.463866e-38  2.754132e-03
bigcom21         3.791080e-38  4.232954e-03
bigcom22         1.040450e-39  1.114157e-04
bigcom24        -4.757174e-38 -5.329532e-03
bigcom26        -2.714701e-38 -3.034860e-03
bigcom28        -1.806812e-38 -2.008070e-03
bigcom30         4.224634e-38  4.720118e-03
bigcom31        -4.755591e-38 -5.326462e-03
bigcom32        -4.760343e-38 -5.339719e-03
bigcom33         1.545444e-37  1.728442e-02
bigcom34         1.208704e-37  1.351848e-02
bigcom36         1.420428e-37  1.588152e-02
bigcom37        -4.755987e-38 -5.348369e-03
bigcom38        -4.759550e-38 -5.324724e-03
bigcom39         5.360373e-38  5.988159e-03
bigcom40        -8.567453e-39 -9.518669e-04
bigcom43        -4.758758e-38 -5.328887e-03
bigcom44         1.066601e-38  1.194590e-03
bigcom46         5.609335e-40  5.109678e-05
bigcom47         1.903999e-37  2.128948e-02
bigcom49        -4.758362e-38 -5.328948e-03
bigcom50        -4.758758e-38 -5.325958e-03
bigcom51         1.545444e-37  1.728463e-02
bigcom52        -4.756778e-38 -5.321254e-03
bigcom54        -4.755987e-38 -5.323559e-03
bigcom56        -4.760739e-38 -5.331685e-03
bigcom62        -4.756382e-38 -5.329911e-03
bigcom66        -4.756382e-38 -5.335808e-03
bigcom68        -4.756778e-38 -5.331326e-03
bigcom69        -4.760739e-38 -5.327980e-03
bigcom71         7.139624e-38  7.987928e-03
bigcom72         9.681640e-38  1.082982e-02
bigcom73         5.355908e-38  5.981051e-03
bigcom74        -4.758758e-38 -5.324490e-03
bigcom75         1.545444e-37  1.727757e-02
bigcom76         6.474180e-38  7.234426e-03
bigcom77        -4.757966e-38 -5.321609e-03
bigcom79         1.208704e-37  1.351162e-02
bigcom80        -4.757966e-38 -5.337215e-03
bigcom82         7.877494e-38  8.800979e-03
bigcom83        -4.755987e-38 -5.341668e-03
bigcom84        -4.757570e-38 -5.334536e-03
bigcom85        -4.757570e-38 -5.330245e-03
bigcom87         3.667158e-38  4.089915e-03
bigcom89        -4.755591e-38 -5.327774e-03
bigcom91        -4.757966e-38 -5.335624e-03
bigcom92         7.893256e-38  8.827962e-03
bigcom93        -4.755591e-38 -5.338227e-03
bigcom96        -4.755987e-38 -5.323353e-03
bigcom97         1.982470e-38  2.219618e-03
bigcom98        -4.756382e-38 -5.331368e-03
bigcom99        -4.755987e-38 -5.319261e-03
bigcom101       -1.629393e-39 -1.920192e-04
bigcom104       -4.759154e-38 -5.326441e-03
bigcom106        7.877494e-38  8.800178e-03
bigcom109        9.681640e-38  1.082685e-02
bigcom113       -4.757174e-38 -5.311747e-03
bigcom116       -6.337303e-39 -7.183352e-04
bigcom120       -4.755987e-38 -5.336510e-03
bigcom123       -4.756382e-38 -5.329780e-03
bigcom126       -4.755196e-38 -5.330213e-03
bigcom127        7.877494e-38  8.799565e-03
bigcom137       -4.758362e-38 -5.328032e-03
bigcom139       -4.756382e-38 -5.335116e-03
bigcom140       -4.756382e-38 -5.324964e-03
bigcom143        1.545444e-37  1.727009e-02
bigcom145       -4.756778e-38 -5.325200e-03
bigcom146       -4.756778e-38 -5.324393e-03
bigcom147        5.632015e-39  6.298128e-04
bigcom149        3.566486e-37  3.989620e-02
bigcom153        1.079768e-37  1.206781e-02
bigcom154       -4.759946e-38 -5.326392e-03
bigcom156       -4.756778e-38 -5.330432e-03
bigcom157       -4.759946e-38 -5.324127e-03
bigcom158       -4.755196e-38 -5.317522e-03
bigcom160        1.208704e-37  1.351122e-02
bigcom161       -4.756382e-38 -5.326143e-03
bigcom162        1.545444e-37  1.728495e-02
bigcom164        2.050534e-37  2.293590e-02
bigcom166       -4.759550e-38 -5.333721e-03
bigcom167       -4.763516e-38 -5.337629e-03
bigcom171       -4.758362e-38 -5.321021e-03
bigcom173       -4.755987e-38 -5.324087e-03
bigcom175       -4.755987e-38 -5.298983e-03
bigcom176       -4.755987e-38 -5.329826e-03
bigcom177       -4.756382e-38 -5.327864e-03
bigcom178        1.208704e-37  1.352297e-02
bigcom180       -4.755591e-38 -5.323921e-03
bigcom181       -4.761136e-38 -5.329382e-03
bigcom184        1.208704e-37  1.352136e-02
bigcom186       -4.755987e-38 -5.329296e-03
bigcom187       -4.755987e-38 -5.334245e-03
bigcom189       -4.759154e-38 -5.320396e-03
bigcom194       -4.757174e-38 -5.328067e-03
bigcom195       -4.756382e-38 -5.326807e-03
bigcom196       -4.755987e-38 -5.335875e-03
bigcom204       -4.757570e-38 -5.328888e-03
bigcom205       -4.756382e-38 -5.332060e-03
bigcom212       -4.755987e-38 -5.326866e-03
bigcom214       -4.756778e-38 -5.329451e-03
bigcom222       -4.755591e-38 -5.330054e-03
bigcom223        1.208704e-37  1.353550e-02
bigcom226       -4.756382e-38 -5.321366e-03
bigcom227       -4.756382e-38 -5.328046e-03
bigcom229       -4.755987e-38 -5.328116e-03
bigcom233        2.050534e-37  2.292532e-02
bigcom236       -4.755987e-38 -5.330029e-03
bigcom237       -4.755591e-38 -5.326645e-03
bigcom246        3.667158e-38  4.100589e-03
bigcom248       -4.760739e-38 -5.313644e-03
bigcom249       -4.756382e-38 -5.334706e-03
bigcom250        7.139624e-38  7.987087e-03
bigcom254        9.681640e-38  1.082757e-02
bigcom266       -4.755987e-38 -5.329156e-03
bigcom269       -4.757570e-38 -5.328471e-03
bigcom272       -4.755987e-38 -5.326651e-03
bigcom274       -4.770671e-38 -5.321910e-03
bigcom281        7.877494e-38  8.800146e-03
bigcom291        1.208704e-37  1.352252e-02
bigcom292       -4.755987e-38 -5.326568e-03
bigcom295       -4.756382e-38 -5.336175e-03
bigcom299       -4.755196e-38 -5.328596e-03
bigcom301        4.432782e-38  4.956305e-03
bigcom306       -4.755987e-38 -5.325595e-03
bigcom309       -4.757174e-38 -5.324697e-03
bigcom314       -4.755987e-38 -5.336416e-03
bigcom321        5.351451e-38  5.983294e-03
bigcom341       -4.755987e-38 -5.331452e-03
bigcom350       -4.755987e-38 -5.322637e-03
bigcom353       -4.755987e-38 -5.325847e-03
bigcom359       -4.755591e-38 -5.324870e-03
bigcom363       -4.755987e-38 -5.336224e-03
bigcom365       -4.755987e-38 -5.334745e-03
bigcom385       -4.755987e-38 -5.322086e-03
bigcom386       -4.755591e-38 -5.323467e-03
bigcom408       -4.758362e-38 -5.336790e-03
bigcom412       -4.756778e-38 -5.318805e-03
bigcom480       -4.755987e-38 -5.322862e-03
spin_vertex      5.593177e-41 -1.270875e-05
membership_s1    1.197798e-38  1.333066e-03
membership_s3   -4.761532e-38 -5.324406e-03
membership_s4   -5.475288e-41  1.214610e-06
membership_s5   -3.290366e-40 -4.231247e-05
membership_s6   -4.911629e-40 -5.853905e-05
membership_s7    6.546895e-39  7.317895e-04
membership_s8    3.019262e-38  3.387879e-03
membership_s9   -4.761532e-38 -5.324904e-03
membership_s11  -4.758758e-38 -5.328268e-03
membership_s12  -4.758758e-38 -5.328768e-03
membership_s14  -4.756382e-38 -5.300916e-03
membership_s15  -2.439833e-38 -2.731214e-03
membership_s16   1.561199e-38  1.718401e-03
membership_s17  -4.757570e-38 -5.320962e-03
membership_s18  -2.577859e-38 -2.869173e-03
membership_s20   1.208704e-37  1.352136e-02
membership_s21  -1.248254e-38 -1.395385e-03
membership_s22   1.767327e-38  1.965714e-03
membership_s24   1.191129e-38  1.334377e-03
membership_s25  -1.015174e-38 -1.123135e-03
membership_s26  -4.760343e-38 -5.291084e-03
membership_s27   6.656986e-39  7.455139e-04
membership_s28  -4.761929e-38 -5.326610e-03
membership_s30  -7.115642e-39 -7.869313e-04
membership_s31   7.794485e-41  2.569095e-06
membership_s32   1.213512e-38  1.349159e-03
membership_s33  -4.755591e-38 -5.319050e-03
membership_s36  -3.094344e-39 -3.484702e-04
membership_s37  -2.854934e-38 -3.192322e-03
V1              -8.958483e-40 -9.753356e-05
V2               1.003339e-38  1.119321e-03
pdi             -1.771988e-36 -1.687583e-01
adhesion         6.814666e-44  7.116216e-09
cohesion        -1.370658e-43 -1.431902e-08
inner            9.718068e-44  1.135771e-08
outer           -1.516917e-43 -1.631364e-08
ioratio         -9.438630e-39 -1.050081e-03
comsize         -1.019571e-42 -1.122145e-07
[1] "Dataset: all_C Model GBM, run: 9 of 10 2015-06-17 22:43:02"
Iter   TrainDeviance   ValidDeviance   StepSize   Improve
     1        0.3743            -nan     0.0100    0.0001
     2        0.3737            -nan     0.0100   -0.0000
     3        0.3731            -nan     0.0100    0.0000
     4        0.3726            -nan     0.0100    0.0000
     5        0.3722            -nan     0.0100   -0.0000
     6        0.3718            -nan     0.0100   -0.0000
     7        0.3713            -nan     0.0100    0.0000
     8        0.3709            -nan     0.0100    0.0000
     9        0.3704            -nan     0.0100   -0.0000
    10        0.3700            -nan     0.0100   -0.0000
    20        0.3659            -nan     0.0100   -0.0000
    40        0.3581            -nan     0.0100   -0.0000
    60        0.3514            -nan     0.0100    0.0000
    80        0.3444            -nan     0.0100   -0.0000
   100        0.3384            -nan     0.0100   -0.0000
   120        0.3327            -nan     0.0100    0.0000
   140        0.3270            -nan     0.0100   -0.0000
   160        0.3221            -nan     0.0100   -0.0000
   180        0.3170            -nan     0.0100   -0.0000
   200        0.3120            -nan     0.0100   -0.0000
   220        0.3072            -nan     0.0100   -0.0000
   240        0.3025            -nan     0.0100   -0.0000
   260        0.2983            -nan     0.0100   -0.0000
   280        0.2938            -nan     0.0100   -0.0000
   300        0.2897            -nan     0.0100   -0.0000
   320        0.2859            -nan     0.0100   -0.0000
   340        0.2821            -nan     0.0100   -0.0000
   360        0.2785            -nan     0.0100   -0.0000
   380        0.2748            -nan     0.0100   -0.0000
   400        0.2710            -nan     0.0100   -0.0000
   411        0.2690            -nan     0.0100   -0.0000

[1] "GBM variable coefficients"
                            var     rel.inf
V2                           V2 3.706792222
V1                           V1 3.107282661
ioratio                 ioratio 3.010500175
ratio5                   ratio5 2.817245498
inner                     inner 2.777949159
comsize                 comsize 2.661234755
pagerank               pagerank 2.486795654
outer                     outer 2.342453238
ratio2                   ratio2 2.192347190
walktrap_vertex walktrap_vertex 1.710885727
cohesion               cohesion 1.690279093
orbit18                 orbit18 1.651487179
fourth                   fourth 1.631015858
adhesion               adhesion 1.600651369
ratio1                   ratio1 1.543754050
ratio4                   ratio4 1.424800549
knn                         knn 1.357740820
orbit35                 orbit35 1.224228297
spin_vertex         spin_vertex 1.219131302
graph16                 graph16 1.216385346
graph10                 graph10 1.193409268
trans                     trans 1.187837841
graph13                 graph13 1.150500600
bet                         bet 1.131745663
orbit49                 orbit49 0.990807486
orbit19                 orbit19 0.990281641
graph11                 graph11 0.966400741
orbit56                 orbit56 0.898887414
graph20                 graph20 0.884513362
graph12                 graph12 0.883138155
bigcom47               bigcom47 0.868936665
third                     third 0.861911011
ratio6                   ratio6 0.860714367
graph6                   graph6 0.812567559
orbit39                 orbit39 0.800693312
orbit24                 orbit24 0.798409057
ratio3                   ratio3 0.797727057
graph14                 graph14 0.796664051
graph23                 graph23 0.788792559
orbit51                 orbit51 0.773148084
upto_sixth           upto_sixth 0.753948115
graph9                   graph9 0.751157333
graph5                   graph5 0.748240465
orbit27                 orbit27 0.738953458
graph3                   graph3 0.736537863
orbit28                 orbit28 0.730056666
graph1                   graph1 0.721391713
graph17                 graph17 0.686274691
orbit17                 orbit17 0.686190856
graph22                 graph22 0.682176099
graph19                 graph19 0.674194240
graph4                   graph4 0.669234706
orbit5                   orbit5 0.658968682
orbit22                 orbit22 0.644399955
graph15                 graph15 0.638408655
orbit63                 orbit63 0.627313304
orbit31                 orbit31 0.618466458
orbit62                 orbit62 0.617649627
orbit45                 orbit45 0.614431024
graph25                 graph25 0.610275900
orbit36                 orbit36 0.586993020
orbit16                 orbit16 0.572253513
constraint           constraint 0.564387631
orbit65                 orbit65 0.563707472
fifth                     fifth 0.539527098
orbit50                 orbit50 0.539423176
orbit15                 orbit15 0.522541106
orbit54                 orbit54 0.519155412
graph18                 graph18 0.504549632
orbit37                 orbit37 0.469234339
graph21                 graph21 0.466185746
hubscore               hubscore 0.450991989
close                     close 0.429135055
graph26                 graph26 0.426598136
membership_s1     membership_s1 0.421412897
orbit20                 orbit20 0.421359734
graph27                 graph27 0.419676249
orbit29                 orbit29 0.411520696
orbit40                 orbit40 0.410788468
orbit25                 orbit25 0.395548072
bigcom321             bigcom321 0.386102404
bigcom30               bigcom30 0.383489702
orbit53                 orbit53 0.376635080
bigcom385             bigcom385 0.374233436
orbit70                 orbit70 0.363190228
orbit32                 orbit32 0.361812627
orbit38                 orbit38 0.360984216
orbit9                   orbit9 0.359533885
bigcom250             bigcom250 0.352749169
graph7                   graph7 0.350727395
orbit30                 orbit30 0.350703266
orbit4                   orbit4 0.333550116
upto_third           upto_third 0.328007613
orbit69                 orbit69 0.322824832
orbit21                 orbit21 0.320645810
upto_fourth         upto_fourth 0.311101551
upto_fifth           upto_fifth 0.308710986
sixth                     sixth 0.307170259
orbit41                 orbit41 0.306503619
orbit60                 orbit60 0.296857097
bigcom8                 bigcom8 0.287582226
graph2                   graph2 0.283600248
graph24                 graph24 0.281002919
orbit48                 orbit48 0.278755312
bigcom153             bigcom153 0.274689487
orbit26                 orbit26 0.261659395
graph0                   graph0 0.256829655
orbit46                 orbit46 0.250702929
orbit43                 orbit43 0.245939590
orbit64                 orbit64 0.243832385
bigcom36               bigcom36 0.242468078
orbit11                 orbit11 0.236713748
orbit42                 orbit42 0.225695541
orbit67                 orbit67 0.222273034
orbit44                 orbit44 0.220193728
orbit10                 orbit10 0.207114440
orbit66                 orbit66 0.207102923
orbit33                 orbit33 0.204105525
second                   second 0.201564342
orbit47                 orbit47 0.199408050
coreness               coreness 0.190717537
graph28                 graph28 0.188669071
orbit52                 orbit52 0.185282546
orbit13                 orbit13 0.183248818
bigcom21               bigcom21 0.183040637
membership_s32   membership_s32 0.181202886
orbit57                 orbit57 0.178736148
bigcom4                 bigcom4 0.177933057
membership_s27   membership_s27 0.174102023
orbit1                   orbit1 0.167058855
bigcom92               bigcom92 0.165367485
upto_second         upto_second 0.160954367
orbit59                 orbit59 0.158210989
bigcom149             bigcom149 0.154735716
orbit2                   orbit2 0.152123104
orbit61                 orbit61 0.151977875
orbit55                 orbit55 0.146927915
orbit58                 orbit58 0.146703436
bigcom73               bigcom73 0.138557119
orbit6                   orbit6 0.135370663
AP                           AP 0.133018103
bigcom39               bigcom39 0.129173984
bigcom28               bigcom28 0.121377332
graph29                 graph29 0.112761715
bigcom1                 bigcom1 0.110578653
bigcom71               bigcom71 0.103430718
selfinter             selfinter 0.103007236
ecc                         ecc 0.096641762
membership_s4     membership_s4 0.095688203
orbit68                 orbit68 0.093852264
membership_s7     membership_s7 0.086970538
orbit12                 orbit12 0.086916992
graph8                   graph8 0.074407697
membership_s5     membership_s5 0.071719637
orbit7                   orbit7 0.071419271
membership_s30   membership_s30 0.058706698
orbit71                 orbit71 0.058514526
membership_s31   membership_s31 0.056217275
evcent                   evcent 0.047592663
orbit23                 orbit23 0.044212390
bigcom13               bigcom13 0.043400059
membership_s36   membership_s36 0.023967893
bigcom22               bigcom22 0.023611940
membership_s6     membership_s6 0.021011050
pdi                         pdi 0.018833949
bigcom40               bigcom40 0.015442279
bigcom3                 bigcom3 0.015043626
membership_s21   membership_s21 0.011583408
bigcom9                 bigcom9 0.009905761
orbit0                   orbit0 0.000000000
orbit3                   orbit3 0.000000000
orbit8                   orbit8 0.000000000
orbit14                 orbit14 0.000000000
orbit34                 orbit34 0.000000000
orbit72                 orbit72 0.000000000
eccrad                   eccrad 0.000000000
first                     first 0.000000000
bigcom2                 bigcom2 0.000000000
bigcom6                 bigcom6 0.000000000
bigcom11               bigcom11 0.000000000
bigcom15               bigcom15 0.000000000
bigcom16               bigcom16 0.000000000
bigcom24               bigcom24 0.000000000
bigcom26               bigcom26 0.000000000
bigcom31               bigcom31 0.000000000
bigcom32               bigcom32 0.000000000
bigcom33               bigcom33 0.000000000
bigcom34               bigcom34 0.000000000
bigcom37               bigcom37 0.000000000
bigcom38               bigcom38 0.000000000
bigcom43               bigcom43 0.000000000
bigcom44               bigcom44 0.000000000
bigcom46               bigcom46 0.000000000
bigcom49               bigcom49 0.000000000
bigcom50               bigcom50 0.000000000
bigcom51               bigcom51 0.000000000
bigcom52               bigcom52 0.000000000
bigcom54               bigcom54 0.000000000
bigcom56               bigcom56 0.000000000
bigcom62               bigcom62 0.000000000
bigcom66               bigcom66 0.000000000
bigcom68               bigcom68 0.000000000
bigcom69               bigcom69 0.000000000
bigcom72               bigcom72 0.000000000
bigcom74               bigcom74 0.000000000
bigcom75               bigcom75 0.000000000
bigcom76               bigcom76 0.000000000
bigcom77               bigcom77 0.000000000
bigcom79               bigcom79 0.000000000
bigcom80               bigcom80 0.000000000
bigcom82               bigcom82 0.000000000
bigcom83               bigcom83 0.000000000
bigcom84               bigcom84 0.000000000
bigcom85               bigcom85 0.000000000
bigcom87               bigcom87 0.000000000
bigcom89               bigcom89 0.000000000
bigcom91               bigcom91 0.000000000
bigcom93               bigcom93 0.000000000
bigcom96               bigcom96 0.000000000
bigcom97               bigcom97 0.000000000
bigcom98               bigcom98 0.000000000
bigcom99               bigcom99 0.000000000
bigcom101             bigcom101 0.000000000
bigcom104             bigcom104 0.000000000
bigcom106             bigcom106 0.000000000
bigcom109             bigcom109 0.000000000
bigcom113             bigcom113 0.000000000
bigcom116             bigcom116 0.000000000
bigcom120             bigcom120 0.000000000
bigcom123             bigcom123 0.000000000
bigcom126             bigcom126 0.000000000
bigcom127             bigcom127 0.000000000
bigcom137             bigcom137 0.000000000
bigcom139             bigcom139 0.000000000
bigcom140             bigcom140 0.000000000
bigcom143             bigcom143 0.000000000
bigcom145             bigcom145 0.000000000
bigcom146             bigcom146 0.000000000
bigcom147             bigcom147 0.000000000
bigcom154             bigcom154 0.000000000
bigcom156             bigcom156 0.000000000
bigcom157             bigcom157 0.000000000
bigcom158             bigcom158 0.000000000
bigcom160             bigcom160 0.000000000
bigcom161             bigcom161 0.000000000
bigcom162             bigcom162 0.000000000
bigcom164             bigcom164 0.000000000
bigcom166             bigcom166 0.000000000
bigcom167             bigcom167 0.000000000
bigcom171             bigcom171 0.000000000
bigcom173             bigcom173 0.000000000
bigcom175             bigcom175 0.000000000
bigcom176             bigcom176 0.000000000
bigcom177             bigcom177 0.000000000
bigcom178             bigcom178 0.000000000
bigcom180             bigcom180 0.000000000
bigcom181             bigcom181 0.000000000
bigcom184             bigcom184 0.000000000
bigcom186             bigcom186 0.000000000
bigcom187             bigcom187 0.000000000
bigcom189             bigcom189 0.000000000
bigcom194             bigcom194 0.000000000
bigcom195             bigcom195 0.000000000
bigcom196             bigcom196 0.000000000
bigcom204             bigcom204 0.000000000
bigcom205             bigcom205 0.000000000
bigcom212             bigcom212 0.000000000
bigcom214             bigcom214 0.000000000
bigcom222             bigcom222 0.000000000
bigcom223             bigcom223 0.000000000
bigcom226             bigcom226 0.000000000
bigcom227             bigcom227 0.000000000
bigcom229             bigcom229 0.000000000
bigcom233             bigcom233 0.000000000
bigcom236             bigcom236 0.000000000
bigcom237             bigcom237 0.000000000
bigcom246             bigcom246 0.000000000
bigcom248             bigcom248 0.000000000
bigcom249             bigcom249 0.000000000
bigcom254             bigcom254 0.000000000
bigcom266             bigcom266 0.000000000
bigcom269             bigcom269 0.000000000
bigcom272             bigcom272 0.000000000
bigcom274             bigcom274 0.000000000
bigcom281             bigcom281 0.000000000
bigcom291             bigcom291 0.000000000
bigcom292             bigcom292 0.000000000
bigcom295             bigcom295 0.000000000
bigcom299             bigcom299 0.000000000
bigcom301             bigcom301 0.000000000
bigcom306             bigcom306 0.000000000
bigcom309             bigcom309 0.000000000
bigcom314             bigcom314 0.000000000
bigcom341             bigcom341 0.000000000
bigcom350             bigcom350 0.000000000
bigcom353             bigcom353 0.000000000
bigcom359             bigcom359 0.000000000
bigcom363             bigcom363 0.000000000
bigcom365             bigcom365 0.000000000
bigcom386             bigcom386 0.000000000
bigcom408             bigcom408 0.000000000
bigcom412             bigcom412 0.000000000
bigcom480             bigcom480 0.000000000
membership_s3     membership_s3 0.000000000
membership_s8     membership_s8 0.000000000
membership_s9     membership_s9 0.000000000
membership_s11   membership_s11 0.000000000
membership_s12   membership_s12 0.000000000
membership_s14   membership_s14 0.000000000
membership_s15   membership_s15 0.000000000
membership_s16   membership_s16 0.000000000
membership_s17   membership_s17 0.000000000
membership_s18   membership_s18 0.000000000
membership_s20   membership_s20 0.000000000
membership_s22   membership_s22 0.000000000
membership_s24   membership_s24 0.000000000
membership_s25   membership_s25 0.000000000
membership_s26   membership_s26 0.000000000
membership_s28   membership_s28 0.000000000
membership_s33   membership_s33 0.000000000
membership_s37   membership_s37 0.000000000
[1] "Dataset: all_C Model RF, run: 9 of 10 2015-06-17 22:49:29"
     |      Out-of-bag   |
Tree |      MSE  %Var(y) |
   1 |  0.07987   180.91 |
   2 |  0.07919   179.38 |
   3 |  0.07653   173.34 |
   4 |  0.07413   167.92 |
   5 |  0.07134   161.59 |
   6 |  0.06815   154.38 |
   7 |  0.06527   147.84 |
   8 |  0.06381   144.54 |
   9 |   0.0621   140.66 |
  10 |  0.05996   135.82 |
  11 |  0.05883   133.27 |
  12 |  0.05783   130.98 |
  13 |  0.05697   129.05 |
  14 |  0.05598   126.80 |
  15 |  0.05544   125.58 |
  16 |  0.05496   124.50 |
  17 |   0.0545   123.44 |
  18 |  0.05411   122.56 |
  19 |  0.05369   121.62 |
  20 |  0.05314   120.36 |
  21 |   0.0528   119.60 |
  22 |  0.05243   118.77 |
  23 |  0.05223   118.30 |
  24 |  0.05205   117.91 |
  25 |  0.05192   117.61 |
  26 |  0.05181   117.37 |
  27 |   0.0516   116.89 |
  28 |  0.05142   116.47 |
  29 |  0.05118   115.94 |
  30 |  0.05103   115.60 |
  31 |  0.05094   115.38 |
  32 |  0.05086   115.20 |
  33 |  0.05071   114.88 |
  34 |  0.05068   114.80 |
  35 |  0.05064   114.71 |
  36 |  0.05057   114.54 |
  37 |  0.05048   114.35 |
  38 |  0.05042   114.21 |
  39 |  0.05043   114.23 |
  40 |  0.05032   113.99 |
  41 |  0.05016   113.61 |
  42 |  0.05018   113.66 |
  43 |  0.05011   113.50 |
  44 |     0.05   113.26 |
  45 |  0.04992   113.09 |
  46 |  0.04988   112.99 |
  47 |  0.04988   112.99 |
  48 |  0.04986   112.94 |
  49 |  0.04975   112.69 |
  50 |  0.04967   112.52 |
  51 |  0.04965   112.48 |
  52 |   0.0496   112.35 |
  53 |  0.04957   112.28 |
  54 |  0.04952   112.17 |
  55 |  0.04946   112.04 |
  56 |  0.04938   111.86 |
  57 |  0.04937   111.83 |
  58 |   0.0493   111.68 |
  59 |  0.04928   111.63 |
  60 |  0.04923   111.52 |
  61 |  0.04916   111.36 |
  62 |  0.04912   111.27 |
  63 |  0.04904   111.09 |
  64 |    0.049   111.00 |
  65 |    0.049   110.98 |
  66 |  0.04897   110.92 |
  67 |  0.04893   110.83 |
  68 |  0.04887   110.69 |
  69 |  0.04884   110.63 |
  70 |  0.04881   110.55 |
  71 |  0.04877   110.47 |
  72 |  0.04877   110.48 |
  73 |  0.04874   110.41 |
  74 |  0.04875   110.43 |
  75 |  0.04875   110.41 |
  76 |   0.0487   110.31 |
  77 |  0.04869   110.29 |
  78 |  0.04869   110.29 |
  79 |  0.04866   110.22 |
  80 |  0.04865   110.21 |
  81 |  0.04864   110.17 |
  82 |  0.04862   110.14 |
  83 |  0.04859   110.06 |
  84 |  0.04855   109.97 |
  85 |  0.04852   109.90 |
  86 |  0.04851   109.89 |
  87 |   0.0485   109.87 |
  88 |  0.04848   109.81 |
  89 |  0.04846   109.77 |
  90 |  0.04844   109.73 |
  91 |  0.04843   109.69 |
  92 |  0.04844   109.73 |
  93 |  0.04844   109.71 |
  94 |  0.04842   109.67 |
  95 |   0.0484   109.64 |
  96 |  0.04839   109.61 |
  97 |  0.04838   109.59 |
  98 |  0.04837   109.56 |
  99 |  0.04835   109.51 |
 100 |  0.04834   109.50 |
[1] "Random Forest variable coefficients"
                      %IncMSE IncNodePurity
graph5           9.958350e-03  2.249298e+00
graph6           1.768451e-02  3.182723e+00
graph7           3.826482e-03  9.978954e-01
graph8           9.140248e-04  7.080747e-01
graph9           1.279722e-02  3.140123e+00
graph10          1.770099e-02  4.067485e+00
graph11          1.654162e-02  4.259294e+00
graph12          1.658446e-02  3.456738e+00
graph13          1.287088e-02  3.514255e+00
graph14          1.199886e-02  3.441040e+00
graph15          1.309345e-02  2.476653e+00
graph16          1.229146e-02  3.379686e+00
graph17          9.882621e-03  3.317295e+00
graph18          4.372109e-03  1.868029e+00
graph19          1.434830e-02  3.414353e+00
graph20          1.366937e-02  3.768159e+00
graph21          1.127076e-02  2.657569e+00
graph22          6.420178e-03  2.048521e+00
graph23          1.592150e-02  3.855643e+00
graph24          5.389064e-03  1.408632e+00
graph25          1.027508e-02  2.468316e+00
graph26          4.024943e-03  1.520499e+00
graph27          2.680781e-03  9.747059e-01
graph28          1.415969e-03  7.671295e-01
graph29          5.512686e-04  5.829447e-01
orbit0           2.057844e-03  7.507368e-01
orbit1           7.023020e-03  2.596765e+00
orbit2           4.824739e-03  1.145725e+00
orbit3           2.738340e-03  1.022209e+00
orbit4           7.276055e-03  2.653234e+00
orbit5           9.563685e-03  2.046189e+00
orbit6           1.175911e-02  3.648713e+00
orbit7           3.969990e-03  1.143329e+00
orbit8           9.470375e-03  2.237506e+00
orbit9           1.444364e-02  3.128510e+00
orbit10          4.474699e-03  1.266242e+00
orbit11          2.383813e-03  1.052666e+00
orbit12          5.112003e-03  1.561812e+00
orbit13          2.626384e-03  7.681530e-01
orbit14          5.309876e-04  3.415989e-01
orbit15          1.499313e-02  3.334031e+00
orbit16          8.777928e-03  2.014864e+00
orbit17          1.753633e-02  2.897848e+00
orbit18          1.654773e-02  6.009678e+00
orbit19          1.701210e-02  3.712106e+00
orbit20          1.066252e-02  2.752217e+00
orbit21          7.862601e-03  1.817213e+00
orbit22          1.211320e-02  4.703434e+00
orbit23          3.711793e-03  1.260768e+00
orbit24          2.338220e-02  4.348791e+00
orbit25          1.207246e-02  2.376351e+00
orbit26          4.569718e-03  1.270125e+00
orbit27          1.838900e-02  3.977028e+00
orbit28          8.816905e-03  2.548757e+00
orbit29          8.398560e-03  1.479612e+00
orbit30          6.057716e-03  2.285158e+00
orbit31          1.805245e-02  3.953905e+00
orbit32          9.832466e-03  2.256044e+00
orbit33          2.813336e-03  1.117267e+00
orbit34          1.200905e-02  2.071235e+00
orbit35          1.716691e-02  3.995978e+00
orbit36          1.575554e-02  3.110518e+00
orbit37          1.084229e-02  2.481391e+00
orbit38          5.765041e-03  1.781072e+00
orbit39          2.656802e-02  4.108751e+00
orbit40          5.219105e-03  1.505137e+00
orbit41          6.829066e-03  1.365171e+00
orbit42          4.683942e-03  8.346965e-01
orbit43          1.418575e-02  1.880593e+00
orbit44          3.134575e-03  1.232732e+00
orbit45          2.208173e-02  4.657986e+00
orbit46          5.692278e-03  2.025204e+00
orbit47          9.236854e-03  1.824440e+00
orbit48          9.058334e-03  1.609142e+00
orbit49          1.526288e-02  3.502594e+00
[truncated: 140,420 more chars]
