# Supplementary material for: Distinctive Behaviors of Druggable Proteins in Cellular Networks
Source: PLoS Comput Biol. 2015 Dec 23;11(12):e1004597. doi: 10.1371/journal.pcbi.1004597 (PMC4689399; doi:10.1371/journal.pcbi.1004597)
Supplement: S1 File — (ZIP) [file pcbi.1004597.s004.zip › S1_File/direct.murcko.20150613.random.ppi.optimised_Target_results_all_CT.txt]

[[1]]
[1] "all_CT"

[1] "Dataset: all_CT Model GBM, run: 1 of 10 2015-06-17 20:43:38"
Iter   TrainDeviance   ValidDeviance   StepSize   Improve
     1        0.0963            -nan     0.0100   -0.0000
     2        0.0956            -nan     0.0100   -0.0000
     3        0.0945            -nan     0.0100    0.0000
     4        0.0937            -nan     0.0100   -0.0000
     5        0.0925            -nan     0.0100   -0.0000
     6        0.0922            -nan     0.0100   -0.0000
     7        0.0919            -nan     0.0100   -0.0000
     8        0.0914            -nan     0.0100   -0.0000
     9        0.0911            -nan     0.0100    0.0000
    10        0.0906            -nan     0.0100   -0.0000
    20        0.0868            -nan     0.0100   -0.0000
    40        0.0820            -nan     0.0100   -0.0000
    60        0.0783            -nan     0.0100   -0.0000
    80        0.0725            -nan     0.0100   -0.0000
   100        0.0692            -nan     0.0100   -0.0000
   120        0.0665            -nan     0.0100   -0.0000
   140        0.0639            -nan     0.0100   -0.0000
   160        0.0613            -nan     0.0100   -0.0000
   180        0.0591            -nan     0.0100   -0.0000
   200        0.0570            -nan     0.0100   -0.0000
   220        0.0549            -nan     0.0100   -0.0000
   240        0.0530            -nan     0.0100   -0.0000
   260        0.0512            -nan     0.0100    0.0000
   280        0.0498            -nan     0.0100   -0.0000
   300        0.0483            -nan     0.0100   -0.0000
   320        0.0470            -nan     0.0100   -0.0000
   340        0.0457            -nan     0.0100   -0.0000
   357        0.0443            -nan     0.0100   -0.0000

[1] "GBM variable coefficients"
                            var     rel.inf
fourth                   fourth 3.711584556
ratio5                   ratio5 3.619019070
V1                           V1 3.062625063
ratio2                   ratio2 2.557258088
V2                           V2 2.546289514
orbit18                 orbit18 2.425873024
adhesion               adhesion 2.416663621
ioratio                 ioratio 2.328899333
pagerank               pagerank 2.250428370
graph12                 graph12 2.250277214
outer                     outer 2.173161835
ratio4                   ratio4 2.043112084
comsize                 comsize 1.907988602
walktrap_vertex walktrap_vertex 1.623623120
inner                     inner 1.592355098
graph1                   graph1 1.589574348
spin_vertex         spin_vertex 1.492019368
orbit24                 orbit24 1.486850110
ratio1                   ratio1 1.478292530
graph4                   graph4 1.455597442
graph6                   graph6 1.385338072
membership_s33   membership_s33 1.375417423
graph10                 graph10 1.261383129
fifth                     fifth 1.200561881
cohesion               cohesion 1.078872357
bigcom113             bigcom113 1.061524615
membership_s26   membership_s26 1.054821403
bigcom272             bigcom272 1.041640792
knn                         knn 1.008587157
membership_s4     membership_s4 0.969046561
third                     third 0.955634250
graph19                 graph19 0.922186336
graph22                 graph22 0.859991917
constraint           constraint 0.845748246
bigcom82               bigcom82 0.843132675
orbit27                 orbit27 0.842964795
bigcom137             bigcom137 0.820249146
orbit49                 orbit49 0.795757855
graph23                 graph23 0.785244678
graph5                   graph5 0.783400123
graph17                 graph17 0.771992906
orbit20                 orbit20 0.767380250
ratio3                   ratio3 0.740001474
graph3                   graph3 0.726261969
orbit31                 orbit31 0.711623565
graph0                   graph0 0.703078676
bigcom321             bigcom321 0.681131302
bigcom16               bigcom16 0.667813375
graph29                 graph29 0.665384031
orbit56                 orbit56 0.661476038
orbit63                 orbit63 0.629499240
ratio6                   ratio6 0.629084914
orbit40                 orbit40 0.624802367
graph13                 graph13 0.624364807
bet                         bet 0.620391371
bigcom87               bigcom87 0.619246854
graph11                 graph11 0.618039244
bigcom1                 bigcom1 0.606086423
graph7                   graph7 0.604261719
graph20                 graph20 0.595888295
graph27                 graph27 0.594627029
membership_s12   membership_s12 0.588922454
hubscore               hubscore 0.564136244
orbit62                 orbit62 0.548487696
orbit39                 orbit39 0.526222121
graph15                 graph15 0.521403199
orbit19                 orbit19 0.496494268
trans                     trans 0.476842563
orbit46                 orbit46 0.475700842
orbit52                 orbit52 0.469568175
orbit5                   orbit5 0.459942678
orbit6                   orbit6 0.457588985
sixth                     sixth 0.441651000
graph14                 graph14 0.433093800
bigcom69               bigcom69 0.419942094
graph9                   graph9 0.414066398
upto_sixth           upto_sixth 0.411114607
graph16                 graph16 0.410308376
upto_fourth         upto_fourth 0.397933321
orbit64                 orbit64 0.382016348
orbit25                 orbit25 0.368946892
graph18                 graph18 0.358355206
orbit32                 orbit32 0.358137819
membership_s17   membership_s17 0.356596200
orbit38                 orbit38 0.351613244
bigcom32               bigcom32 0.345027602
orbit9                   orbit9 0.344274265
graph25                 graph25 0.338280916
membership_s21   membership_s21 0.333187164
orbit50                 orbit50 0.316339137
upto_fifth           upto_fifth 0.294607166
orbit58                 orbit58 0.291455364
orbit10                 orbit10 0.288595893
orbit17                 orbit17 0.288570824
graph8                   graph8 0.284033786
orbit30                 orbit30 0.283598740
orbit65                 orbit65 0.281132857
AP                           AP 0.266210302
close                     close 0.243572575
orbit36                 orbit36 0.237750344
graph2                   graph2 0.232723759
orbit26                 orbit26 0.231841729
orbit54                 orbit54 0.227744394
upto_second         upto_second 0.225496213
graph28                 graph28 0.220851112
orbit60                 orbit60 0.217886423
orbit12                 orbit12 0.216726520
orbit48                 orbit48 0.214446819
orbit51                 orbit51 0.212307192
orbit57                 orbit57 0.208259248
ecc                         ecc 0.207550423
orbit37                 orbit37 0.203435486
graph24                 graph24 0.197466027
orbit4                   orbit4 0.191987621
orbit35                 orbit35 0.183127872
orbit21                 orbit21 0.180857697
orbit53                 orbit53 0.180017094
coreness               coreness 0.176514465
bigcom40               bigcom40 0.173642989
orbit16                 orbit16 0.173226555
orbit68                 orbit68 0.171916533
orbit1                   orbit1 0.170382111
orbit2                   orbit2 0.147387210
orbit70                 orbit70 0.147086476
orbit15                 orbit15 0.144791037
orbit42                 orbit42 0.122596503
orbit28                 orbit28 0.120563011
orbit13                 orbit13 0.119651045
membership_s1     membership_s1 0.102758584
orbit33                 orbit33 0.102575124
membership_s31   membership_s31 0.100197055
orbit47                 orbit47 0.099136279
graph26                 graph26 0.095179464
orbit45                 orbit45 0.093663452
bigcom15               bigcom15 0.086458652
orbit44                 orbit44 0.085360119
orbit11                 orbit11 0.085244681
upto_third           upto_third 0.083830874
orbit22                 orbit22 0.072319631
orbit23                 orbit23 0.071321837
graph21                 graph21 0.070492793
orbit59                 orbit59 0.069997378
orbit29                 orbit29 0.063895056
bigcom4                 bigcom4 0.063708164
orbit55                 orbit55 0.061990534
orbit41                 orbit41 0.054844519
bigcom22               bigcom22 0.046722985
selfinter             selfinter 0.044375681
orbit7                   orbit7 0.043280123
bigcom8                 bigcom8 0.032887201
orbit71                 orbit71 0.032527614
bigcom30               bigcom30 0.030528220
membership_s30   membership_s30 0.027663447
membership_s32   membership_s32 0.024296921
membership_s27   membership_s27 0.021497091
orbit61                 orbit61 0.020036649
orbit69                 orbit69 0.019220581
membership_s37   membership_s37 0.018824047
second                   second 0.015728862
membership_s15   membership_s15 0.011459646
orbit66                 orbit66 0.010821080
membership_s36   membership_s36 0.009959083
orbit43                 orbit43 0.009798530
orbit67                 orbit67 0.003121934
evcent                   evcent 0.002639425
orbit0                   orbit0 0.000000000
orbit3                   orbit3 0.000000000
orbit8                   orbit8 0.000000000
orbit14                 orbit14 0.000000000
orbit34                 orbit34 0.000000000
orbit72                 orbit72 0.000000000
eccrad                   eccrad 0.000000000
first                     first 0.000000000
bigcom2                 bigcom2 0.000000000
bigcom3                 bigcom3 0.000000000
bigcom6                 bigcom6 0.000000000
bigcom9                 bigcom9 0.000000000
bigcom11               bigcom11 0.000000000
bigcom13               bigcom13 0.000000000
bigcom21               bigcom21 0.000000000
bigcom24               bigcom24 0.000000000
bigcom26               bigcom26 0.000000000
bigcom28               bigcom28 0.000000000
bigcom31               bigcom31 0.000000000
bigcom33               bigcom33 0.000000000
bigcom34               bigcom34 0.000000000
bigcom36               bigcom36 0.000000000
bigcom37               bigcom37 0.000000000
bigcom38               bigcom38 0.000000000
bigcom39               bigcom39 0.000000000
bigcom43               bigcom43 0.000000000
bigcom44               bigcom44 0.000000000
bigcom46               bigcom46 0.000000000
bigcom47               bigcom47 0.000000000
bigcom49               bigcom49 0.000000000
bigcom50               bigcom50 0.000000000
bigcom51               bigcom51 0.000000000
bigcom52               bigcom52 0.000000000
bigcom54               bigcom54 0.000000000
bigcom56               bigcom56 0.000000000
bigcom62               bigcom62 0.000000000
bigcom66               bigcom66 0.000000000
bigcom68               bigcom68 0.000000000
bigcom71               bigcom71 0.000000000
bigcom72               bigcom72 0.000000000
bigcom73               bigcom73 0.000000000
bigcom74               bigcom74 0.000000000
bigcom75               bigcom75 0.000000000
bigcom76               bigcom76 0.000000000
bigcom77               bigcom77 0.000000000
bigcom79               bigcom79 0.000000000
bigcom80               bigcom80 0.000000000
bigcom83               bigcom83 0.000000000
bigcom84               bigcom84 0.000000000
bigcom85               bigcom85 0.000000000
bigcom89               bigcom89 0.000000000
bigcom91               bigcom91 0.000000000
bigcom92               bigcom92 0.000000000
bigcom93               bigcom93 0.000000000
bigcom96               bigcom96 0.000000000
bigcom97               bigcom97 0.000000000
bigcom98               bigcom98 0.000000000
bigcom99               bigcom99 0.000000000
bigcom101             bigcom101 0.000000000
bigcom104             bigcom104 0.000000000
bigcom106             bigcom106 0.000000000
bigcom109             bigcom109 0.000000000
bigcom116             bigcom116 0.000000000
bigcom120             bigcom120 0.000000000
bigcom123             bigcom123 0.000000000
bigcom126             bigcom126 0.000000000
bigcom127             bigcom127 0.000000000
bigcom139             bigcom139 0.000000000
bigcom140             bigcom140 0.000000000
bigcom143             bigcom143 0.000000000
bigcom145             bigcom145 0.000000000
bigcom146             bigcom146 0.000000000
bigcom147             bigcom147 0.000000000
bigcom149             bigcom149 0.000000000
bigcom153             bigcom153 0.000000000
bigcom154             bigcom154 0.000000000
bigcom156             bigcom156 0.000000000
bigcom157             bigcom157 0.000000000
bigcom158             bigcom158 0.000000000
bigcom160             bigcom160 0.000000000
bigcom161             bigcom161 0.000000000
bigcom162             bigcom162 0.000000000
bigcom164             bigcom164 0.000000000
bigcom166             bigcom166 0.000000000
bigcom167             bigcom167 0.000000000
bigcom171             bigcom171 0.000000000
bigcom173             bigcom173 0.000000000
bigcom175             bigcom175 0.000000000
bigcom176             bigcom176 0.000000000
bigcom177             bigcom177 0.000000000
bigcom178             bigcom178 0.000000000
bigcom180             bigcom180 0.000000000
bigcom181             bigcom181 0.000000000
bigcom184             bigcom184 0.000000000
bigcom186             bigcom186 0.000000000
bigcom187             bigcom187 0.000000000
bigcom189             bigcom189 0.000000000
bigcom194             bigcom194 0.000000000
bigcom195             bigcom195 0.000000000
bigcom196             bigcom196 0.000000000
bigcom204             bigcom204 0.000000000
bigcom205             bigcom205 0.000000000
bigcom212             bigcom212 0.000000000
bigcom214             bigcom214 0.000000000
bigcom222             bigcom222 0.000000000
bigcom223             bigcom223 0.000000000
bigcom226             bigcom226 0.000000000
bigcom227             bigcom227 0.000000000
bigcom229             bigcom229 0.000000000
bigcom233             bigcom233 0.000000000
bigcom236             bigcom236 0.000000000
bigcom237             bigcom237 0.000000000
bigcom246             bigcom246 0.000000000
bigcom248             bigcom248 0.000000000
bigcom249             bigcom249 0.000000000
bigcom250             bigcom250 0.000000000
bigcom254             bigcom254 0.000000000
bigcom266             bigcom266 0.000000000
bigcom269             bigcom269 0.000000000
bigcom274             bigcom274 0.000000000
bigcom281             bigcom281 0.000000000
bigcom291             bigcom291 0.000000000
bigcom292             bigcom292 0.000000000
bigcom295             bigcom295 0.000000000
bigcom299             bigcom299 0.000000000
bigcom301             bigcom301 0.000000000
bigcom306             bigcom306 0.000000000
bigcom309             bigcom309 0.000000000
bigcom314             bigcom314 0.000000000
bigcom341             bigcom341 0.000000000
bigcom350             bigcom350 0.000000000
bigcom353             bigcom353 0.000000000
bigcom359             bigcom359 0.000000000
bigcom363             bigcom363 0.000000000
bigcom365             bigcom365 0.000000000
bigcom385             bigcom385 0.000000000
bigcom386             bigcom386 0.000000000
bigcom408             bigcom408 0.000000000
bigcom412             bigcom412 0.000000000
bigcom480             bigcom480 0.000000000
membership_s3     membership_s3 0.000000000
membership_s5     membership_s5 0.000000000
membership_s6     membership_s6 0.000000000
membership_s7     membership_s7 0.000000000
membership_s8     membership_s8 0.000000000
membership_s9     membership_s9 0.000000000
membership_s11   membership_s11 0.000000000
membership_s14   membership_s14 0.000000000
membership_s16   membership_s16 0.000000000
membership_s18   membership_s18 0.000000000
membership_s20   membership_s20 0.000000000
membership_s22   membership_s22 0.000000000
membership_s24   membership_s24 0.000000000
membership_s25   membership_s25 0.000000000
membership_s28   membership_s28 0.000000000
pdi                         pdi 0.000000000
[1] "Dataset: all_CT Model RF, run: 1 of 10 2015-06-17 20:50:04"
     |      Out-of-bag   |
Tree |      MSE  %Var(y) |
   1 |  0.01663   199.85 |
   2 |  0.01662   199.73 |
   3 |  0.01498   180.08 |
   4 |  0.01441   173.21 |
   5 |  0.01404   168.78 |
   6 |  0.01355   162.87 |
   7 |  0.01335   160.46 |
   8 |  0.01303   156.58 |
   9 |  0.01265   152.04 |
  10 |  0.01211   145.55 |
  11 |  0.01168   140.37 |
  12 |  0.01138   136.77 |
  13 |  0.01121   134.71 |
  14 |  0.01102   132.38 |
  15 |    0.011   132.18 |
  16 |  0.01088   130.72 |
  17 |  0.01073   128.93 |
  18 |  0.01054   126.64 |
  19 |  0.01047   125.86 |
  20 |  0.01042   125.27 |
  21 |  0.01035   124.41 |
  22 |   0.0103   123.76 |
  23 |  0.01022   122.78 |
  24 |  0.01008   121.17 |
  25 |  0.01001   120.32 |
  26 | 0.009964   119.74 |
  27 | 0.009865   118.56 |
  28 | 0.009857   118.46 |
  29 | 0.009822   118.04 |
  30 | 0.009738   117.02 |
  31 | 0.009721   116.82 |
  32 | 0.009691   116.46 |
  33 | 0.009659   116.08 |
  34 | 0.009629   115.72 |
  35 | 0.009616   115.56 |
  36 | 0.009578   115.10 |
  37 | 0.009572   115.04 |
  38 | 0.009562   114.91 |
  39 | 0.009556   114.84 |
  40 | 0.009534   114.58 |
  41 | 0.009523   114.44 |
  42 | 0.009506   114.24 |
  43 | 0.009499   114.16 |
  44 | 0.009488   114.02 |
  45 | 0.009479   113.92 |
  46 |  0.00948   113.93 |
  47 | 0.009465   113.75 |
  48 | 0.009455   113.63 |
  49 | 0.009458   113.67 |
  50 | 0.009437   113.42 |
  51 | 0.009428   113.30 |
  52 | 0.009417   113.17 |
  53 | 0.009408   113.06 |
  54 | 0.009393   112.89 |
  55 | 0.009385   112.79 |
  56 | 0.009382   112.75 |
  57 | 0.009374   112.66 |
  58 | 0.009377   112.69 |
  59 | 0.009375   112.67 |
  60 | 0.009374   112.65 |
  61 | 0.009365   112.55 |
  62 | 0.009371   112.62 |
  63 | 0.009371   112.62 |
  64 | 0.009366   112.56 |
  65 | 0.009353   112.41 |
  66 | 0.009344   112.30 |
  67 | 0.009332   112.15 |
  68 | 0.009332   112.15 |
  69 | 0.009332   112.15 |
  70 | 0.009321   112.02 |
  71 | 0.009314   111.94 |
  72 | 0.009305   111.82 |
  73 | 0.009297   111.72 |
  74 | 0.009291   111.66 |
  75 | 0.009294   111.70 |
  76 | 0.009288   111.62 |
  77 | 0.009277   111.48 |
  78 | 0.009285   111.58 |
  79 | 0.009283   111.56 |
  80 | 0.009273   111.44 |
  81 | 0.009268   111.38 |
  82 | 0.009258   111.26 |
  83 | 0.009261   111.30 |
  84 | 0.009257   111.25 |
  85 | 0.009255   111.22 |
  86 | 0.009258   111.26 |
  87 | 0.009254   111.21 |
  88 |  0.00924   111.04 |
  89 | 0.009235   110.98 |
  90 | 0.009239   111.03 |
  91 | 0.009237   111.01 |
  92 | 0.009231   110.93 |
  93 | 0.009233   110.96 |
  94 | 0.009229   110.91 |
  95 | 0.009222   110.83 |
  96 | 0.009228   110.90 |
  97 | 0.009235   110.98 |
  98 | 0.009241   111.05 |
  99 |  0.00924   111.05 |
 100 | 0.009235   110.99 |
[1] "Random Forest variable coefficients"
                      %IncMSE IncNodePurity
graph5           1.328468e-03  3.218880e-01
graph6           3.001881e-03  6.393134e-01
graph7           6.397755e-03  2.678534e-01
graph8           5.266618e-05  9.869277e-02
graph9           2.782937e-03  5.690812e-01
graph10          5.047348e-03  8.962684e-01
graph11          7.208024e-03  6.298177e-01
graph12          9.421025e-03  9.138687e-01
graph13          6.191972e-03  6.503327e-01
graph14          5.178016e-03  5.952814e-01
graph15          3.606699e-03  4.399580e-01
graph16          4.567301e-03  4.962847e-01
graph17          7.922656e-03  6.669828e-01
graph18          1.307800e-03  3.467977e-01
graph19          9.471820e-03  6.501432e-01
graph20          3.212088e-03  4.557967e-01
graph21          3.105564e-03  3.750507e-01
graph22          6.065569e-03  5.651862e-01
graph23          8.672341e-03  6.697685e-01
graph24          1.106583e-02  2.603981e-01
graph25          2.903005e-03  3.637193e-01
graph26          6.256561e-04  3.000938e-01
graph27          3.361267e-03  2.951022e-01
graph28          8.830537e-05  1.280631e-01
graph29          1.327946e-03  1.162049e-01
orbit0           2.905367e-04  2.323288e-01
orbit1           2.572731e-03  5.744122e-01
orbit2           2.162413e-03  2.519505e-01
orbit3           2.887087e-04  1.394524e-01
orbit4           2.218275e-03  4.310675e-01
orbit5           3.459033e-03  4.494304e-01
orbit6           5.073255e-03  5.823142e-01
orbit7           2.368106e-03  2.651333e-01
orbit8           2.344713e-03  2.536258e-01
orbit9           4.428671e-03  5.410127e-01
orbit10          9.702135e-04  2.267505e-01
orbit11          3.477823e-04  1.339324e-01
orbit12          3.726004e-03  2.415269e-01
orbit13          1.264054e-03  2.180024e-01
orbit14          8.574314e-05  6.622851e-02
orbit15          1.307813e-03  4.284892e-01
orbit16          2.652109e-03  3.243081e-01
orbit17          7.247181e-04  4.172524e-01
orbit18          3.349691e-03  1.179646e+00
orbit19          2.299292e-03  5.124802e-01
orbit20          3.074535e-03  4.520927e-01
orbit21          1.348592e-03  2.529802e-01
orbit22          5.717911e-03  6.925901e-01
orbit23          1.572967e-03  1.964800e-01
orbit24          1.126250e-02  1.125699e+00
orbit25          8.462389e-04  4.105745e-01
orbit26          2.912575e-03  3.692308e-01
orbit27          4.385376e-03  5.439024e-01
orbit28          2.054293e-03  3.994579e-01
orbit29          1.768588e-03  3.157196e-01
orbit30          2.724871e-03  4.279314e-01
orbit31          6.130745e-03  7.569054e-01
orbit32          8.036734e-03  5.018792e-01
orbit33          5.738113e-04  2.158111e-01
orbit34          8.918450e-04  2.088373e-01
orbit35          1.394764e-02  6.115653e-01
orbit36          2.462065e-03  4.495761e-01
orbit37          2.182203e-03  4.898874e-01
orbit38          1.152248e-03  2.914147e-01
orbit39          5.387706e-03  7.096253e-01
orbit40          1.433336e-03  2.614090e-01
orbit41          6.274236e-03  2.346647e-01
orbit42          4.631445e-04  1.105792e-01
orbit43          3.204716e-03  3.526070e-01
orbit44          1.157733e-03  1.906838e-01
orbit45          6.671737e-03  5.593746e-01
orbit46          1.216970e-02  5.642958e-01
orbit47          7.359473e-03  3.098188e-01
orbit48          1.549744e-03  2.400072e-01
orbit49          2.356863e-03  6.468650e-01
orbit50          1.703836e-03  2.700926e-01
orbit51          5.725461e-03  3.530312e-01
orbit52          9.063969e-03  5.281311e-01
orbit53          1.190880e-04  2.098657e-01
orbit54          2.442088e-03  4.416768e-01
orbit55          2.824351e-03  1.457687e-01
orbit56          8.773678e-03  8.181278e-01
orbit57          2.087375e-03  1.999887e-01
orbit58          1.106263e-03  1.100072e-01
orbit59          9.303029e-03  3.941742e-01
orbit60          1.766775e-03  2.732075e-01
orbit61          5.648477e-05  1.428310e-01
orbit62          3.960740e-03  5.074050e-01
orbit63          9.151224e-04  3.135764e-01
orbit64          3.938592e-03  3.016263e-01
orbit65          6.826621e-04  2.852053e-01
orbit66          1.855768e-03  2.164004e-01
orbit67          1.183605e-03  1.049860e-01
orbit68          4.726010e-03  2.527127e-01
orbit69          1.628351e-04  3.838711e-02
orbit70          6.397398e-04  1.317317e-01
orbit71          2.658676e-04  9.708220e-02
orbit72          2.120211e-04  1.574304e-01
AP               1.223695e-05  1.542330e-01
bet              6.432299e-03  7.382582e-01
ecc              1.617300e-05  6.957702e-02
eccrad           3.622615e-05  9.762230e-02
close            1.626625e-03  3.790537e-01
constraint       1.350494e-03  6.357400e-01
coreness         4.628948e-04  2.575550e-01
knn              5.731391e-03  1.027572e+00
hubscore         3.617409e-03  5.376406e-01
pagerank         2.717914e-03  1.370426e+00
trans            3.600721e-04  6.359107e-01
evcent           6.520331e-03  6.181249e-01
first            4.829518e-04  2.174919e-01
upto_second      4.202596e-03  4.027311e-01
upto_third       3.040751e-03  3.149403e-01
upto_fourth      3.534445e-03  3.833004e-01
upto_fifth       3.121711e-03  5.048543e-01
upto_sixth       2.935471e-03  4.232051e-01
second           2.296505e-03  4.111027e-01
third            5.383487e-03  9.101970e-01
fourth           2.913589e-03  1.687982e+00
fifth            3.446439e-03  9.701085e-01
sixth            5.094518e-03  1.101190e+00
ratio1           5.402390e-03  1.022226e+00
ratio2           4.514413e-03  1.892014e+00
ratio3           4.583832e-03  1.030948e+00
ratio4           9.984024e-03  1.711078e+00
ratio5           2.062009e-03  2.729532e+00
ratio6           6.994130e-03  8.436919e-01
selfinter        1.683788e-05  9.600005e-02
walktrap_vertex  7.619268e-04  8.150719e-01
bigcom1          3.012136e-04  3.226075e-01
bigcom2          0.000000e+00  0.000000e+00
bigcom3          1.115906e-07  3.029417e-02
bigcom4          8.032602e-05  5.721088e-02
bigcom6          0.000000e+00  0.000000e+00
bigcom8          2.441887e-04  1.646980e-01
bigcom9          0.000000e+00  2.168404e-21
bigcom11         0.000000e+00  0.000000e+00
bigcom13         0.000000e+00  0.000000e+00
bigcom15         1.630288e-05  1.059056e-01
bigcom16         1.732494e-05  2.489595e-01
bigcom21         0.000000e+00  0.000000e+00
bigcom22         1.172447e-04  7.301425e-02
bigcom24         0.000000e+00  0.000000e+00
bigcom26         0.000000e+00  1.084202e-21
bigcom28         1.356587e-05  3.273479e-02
bigcom30        -1.643120e-05  3.197403e-02
bigcom31         0.000000e+00  0.000000e+00
bigcom32         5.823353e-05  1.517576e-01
bigcom33         0.000000e+00  1.084202e-21
bigcom34         0.000000e+00  0.000000e+00
bigcom36         0.000000e+00  0.000000e+00
bigcom37         0.000000e+00  0.000000e+00
bigcom38         0.000000e+00  0.000000e+00
bigcom39         0.000000e+00  0.000000e+00
bigcom40         1.735141e-04  2.956415e-01
bigcom43         0.000000e+00  1.084202e-21
bigcom44         0.000000e+00  2.168404e-21
bigcom46         0.000000e+00  8.673617e-21
bigcom47         0.000000e+00  0.000000e+00
bigcom49         0.000000e+00  0.000000e+00
bigcom50         0.000000e+00  0.000000e+00
bigcom51         0.000000e+00  0.000000e+00
bigcom52         0.000000e+00  0.000000e+00
bigcom54         0.000000e+00  0.000000e+00
bigcom56         0.000000e+00  0.000000e+00
bigcom62         0.000000e+00  0.000000e+00
bigcom66         0.000000e+00  0.000000e+00
bigcom68         0.000000e+00  0.000000e+00
bigcom69        -3.692536e-05  1.450909e-01
bigcom71         0.000000e+00  0.000000e+00
bigcom72         0.000000e+00  0.000000e+00
bigcom73         0.000000e+00  0.000000e+00
bigcom74         0.000000e+00  0.000000e+00
bigcom75         0.000000e+00  0.000000e+00
bigcom76         0.000000e+00  0.000000e+00
bigcom77         0.000000e+00  0.000000e+00
bigcom79         0.000000e+00  0.000000e+00
bigcom80         0.000000e+00  0.000000e+00
bigcom82         1.906361e-05  2.318820e-01
bigcom83         0.000000e+00  0.000000e+00
bigcom84         0.000000e+00  1.084202e-21
bigcom85         0.000000e+00  0.000000e+00
bigcom87         1.560565e-06  2.614240e-01
bigcom89         0.000000e+00  0.000000e+00
bigcom91         0.000000e+00  0.000000e+00
bigcom92         0.000000e+00  1.084202e-21
bigcom93         0.000000e+00  0.000000e+00
bigcom96         0.000000e+00  0.000000e+00
bigcom97         0.000000e+00  0.000000e+00
bigcom98         0.000000e+00  0.000000e+00
bigcom99         0.000000e+00  0.000000e+00
bigcom101        0.000000e+00  0.000000e+00
bigcom104        0.000000e+00  0.000000e+00
bigcom106        0.000000e+00  0.000000e+00
bigcom109        0.000000e+00  0.000000e+00
bigcom113        1.249135e-05  1.503118e-01
bigcom116        0.000000e+00  0.000000e+00
bigcom120        0.000000e+00  0.000000e+00
bigcom123        0.000000e+00  0.000000e+00
bigcom126        0.000000e+00  0.000000e+00
bigcom127        0.000000e+00  0.000000e+00
bigcom137       -5.650151e-06  1.873591e-01
bigcom139        0.000000e+00  0.000000e+00
bigcom140        0.000000e+00  0.000000e+00
bigcom143        0.000000e+00  3.252607e-21
bigcom145        0.000000e+00  0.000000e+00
bigcom146        0.000000e+00  0.000000e+00
bigcom147        0.000000e+00  0.000000e+00
bigcom149        0.000000e+00  0.000000e+00
bigcom153        0.000000e+00  1.084202e-21
bigcom154        0.000000e+00  0.000000e+00
bigcom156        0.000000e+00  0.000000e+00
bigcom157        0.000000e+00  8.673617e-21
bigcom158        0.000000e+00  0.000000e+00
bigcom160        0.000000e+00  0.000000e+00
bigcom161        0.000000e+00  0.000000e+00
bigcom162        0.000000e+00  0.000000e+00
bigcom164        0.000000e+00  0.000000e+00
bigcom166        0.000000e+00  0.000000e+00
bigcom167        0.000000e+00  4.336809e-21
bigcom171        0.000000e+00  0.000000e+00
bigcom173        0.000000e+00  0.000000e+00
bigcom175        0.000000e+00  0.000000e+00
bigcom176        0.000000e+00  5.551115e-19
bigcom177        0.000000e+00  0.000000e+00
bigcom178        0.000000e+00  0.000000e+00
bigcom180        0.000000e+00  0.000000e+00
bigcom181        0.000000e+00  1.084202e-21
bigcom184        0.000000e+00  0.000000e+00
bigcom186        0.000000e+00  0.000000e+00
bigcom187        0.000000e+00  0.000000e+00
bigcom189        0.000000e+00  1.084202e-21
bigcom194        0.000000e+00  0.000000e+00
bigcom195        0.000000e+00  0.000000e+00
bigcom196        0.000000e+00  0.000000e+00
bigcom204        0.000000e+00  0.000000e+00
bigcom205        0.000000e+00  0.000000e+00
bigcom212        0.000000e+00  0.000000e+00
bigcom214        0.000000e+00  0.000000e+00
bigcom222        0.000000e+00  0.000000e+00
bigcom223        0.000000e+00  0.000000e+00
bigcom226        0.000000e+00  0.000000e+00
bigcom227        0.000000e+00  0.000000e+00
bigcom229        0.000000e+00  0.000000e+00
bigcom233        0.000000e+00  0.000000e+00
bigcom236        0.000000e+00  0.000000e+00
bigcom237        0.000000e+00  1.084202e-21
bigcom246        0.000000e+00  0.000000e+00
bigcom248        0.000000e+00  0.000000e+00
bigcom249        0.000000e+00  0.000000e+00
bigcom250        0.000000e+00  0.000000e+00
bigcom254        0.000000e+00  0.000000e+00
bigcom266        0.000000e+00  0.000000e+00
bigcom269        0.000000e+00  0.000000e+00
bigcom272       -6.922750e-06  4.904569e-01
bigcom274        0.000000e+00  1.084202e-21
bigcom281        0.000000e+00  0.000000e+00
bigcom291        0.000000e+00  0.000000e+00
bigcom292        0.000000e+00  0.000000e+00
bigcom295        0.000000e+00  0.000000e+00
bigcom299        0.000000e+00  0.000000e+00
bigcom301        0.000000e+00  0.000000e+00
bigcom306        0.000000e+00  0.000000e+00
bigcom309        0.000000e+00  0.000000e+00
bigcom314        0.000000e+00  0.000000e+00
bigcom321        7.281355e-05  2.915828e-01
bigcom341        0.000000e+00  0.000000e+00
bigcom350        0.000000e+00  0.000000e+00
bigcom353        0.000000e+00  0.000000e+00
bigcom359        0.000000e+00  0.000000e+00
bigcom363        0.000000e+00  0.000000e+00
bigcom365        0.000000e+00  0.000000e+00
bigcom385        0.000000e+00  0.000000e+00
bigcom386        0.000000e+00  0.000000e+00
bigcom408        0.000000e+00  0.000000e+00
bigcom412        0.000000e+00  0.000000e+00
bigcom480        0.000000e+00  0.000000e+00
spin_vertex      1.415394e-03  1.092956e+00
membership_s1   -1.205406e-05  3.457852e-02
membership_s3    0.000000e+00  0.000000e+00
membership_s4    1.291065e-03  3.670429e-01
membership_s5    1.490204e-05  2.995088e-02
membership_s6    5.450433e-06  3.754497e-02
membership_s7    2.848243e-05  7.153413e-02
membership_s8    0.000000e+00  0.000000e+00
membership_s9    0.000000e+00  0.000000e+00
membership_s11   0.000000e+00  0.000000e+00
membership_s12  -4.434284e-06  1.991636e-01
membership_s14   0.000000e+00  1.084202e-21
membership_s15   5.030604e-05  1.445216e-01
membership_s16   0.000000e+00  5.421011e-21
membership_s17   3.036252e-05  2.932530e-01
membership_s18   0.000000e+00  8.673617e-21
membership_s20   0.000000e+00  0.000000e+00
membership_s21  -2.919037e-05  1.758345e-01
membership_s22   0.000000e+00  0.000000e+00
membership_s24   0.000000e+00  6.938894e-20
membership_s25   0.000000e+00  1.084202e-21
membership_s26   1.147255e-04  4.079761e-01
membership_s27  -3.605527e-06  2.518106e-01
membership_s28   0.000000e+00  0.000000e+00
membership_s30   1.828798e-05  1.037990e-01
membership_s31   3.254390e-06  6.579482e-02
membership_s32   5.753052e-05  1.363822e-01
membership_s33  -2.666276e-05  1.844130e-01
membership_s36   8.374133e-08  8.061738e-02
membership_s37   0.000000e+00  3.252607e-21
V1               3.199395e-03  1.942313e+00
V2               1.882253e-03  1.893413e+00
pdi             -3.446568e-06  1.807495e-01
adhesion         7.322706e-03  1.292655e+00
cohesion         5.929964e-03  1.203661e+00
inner            3.218082e-03  1.472563e+00
outer            1.378770e-03  1.846916e+00
ioratio          5.888149e-03  2.071842e+00
comsize          4.009053e-03  1.857284e+00
[1] "Dataset: all_CT Model GLM, run: 1 of 10 2015-06-17 20:55:10"
[1] "glmnet variable coefficients"
                         [,1]          [,2]
(Intercept)     -4.772110e+00 -4.765011e+00
graph0          -1.529946e-41 -2.656057e-06
graph1          -9.118300e-45 -1.496353e-09
graph2          -1.713265e-42 -2.706304e-07
graph3          -5.577472e-46 -9.503272e-11
graph4          -4.850437e-48 -6.646068e-13
graph5          -1.579315e-43 -2.738487e-08
graph6          -2.473482e-45 -4.052453e-10
graph7          -4.520275e-44 -6.673670e-09
graph8           3.615910e-42  6.858248e-07
graph9          -1.307953e-47 -2.251080e-12
graph10         -2.346756e-49 -3.651108e-14
graph11         -5.197059e-51 -5.206137e-16
graph12         -2.276380e-47 -3.838513e-12
graph13         -1.408648e-46 -2.400263e-11
graph14         -1.231126e-48 -1.752618e-13
graph15         -6.949425e-45 -1.212012e-09
graph16         -7.862839e-47 -1.309189e-11
graph17         -1.222508e-46 -2.017673e-11
graph18         -3.146844e-45 -5.314151e-10
graph19         -4.629190e-46 -7.669261e-11
graph20         -1.486993e-44 -2.617931e-09
graph21         -3.609885e-45 -6.186555e-10
graph22         -9.590326e-45 -1.633564e-09
graph23          8.093009e-46  1.963305e-10
graph24         -2.184469e-45 -3.256585e-10
graph25         -1.117981e-44 -1.681597e-09
graph26          2.265781e-44  4.429420e-09
graph27          1.640838e-43  3.174910e-08
graph28          4.625397e-43  8.671677e-08
graph29          7.163538e-42  1.330484e-06
orbit0          -1.529946e-41 -2.655815e-06
orbit1          -7.569155e-44 -1.138566e-08
orbit2          -9.023861e-45 -1.487585e-09
orbit3          -1.713265e-42 -2.705647e-07
orbit4          -7.520791e-45 -1.313425e-09
orbit5          -5.096335e-46 -8.630200e-11
orbit6           7.341247e-46  1.351589e-10
orbit7          -7.528371e-48 -1.155885e-12
orbit8          -1.579315e-43 -2.738193e-08
orbit9          -7.637176e-44 -1.284956e-08
orbit10         -7.847206e-45 -1.254307e-09
orbit11         -2.636297e-45 -4.340071e-10
orbit12         -2.793835e-43 -4.558323e-08
orbit13         -3.676533e-44 -4.755604e-09
orbit14          3.615910e-42  6.858566e-07
orbit15         -1.715286e-46 -2.988782e-11
orbit16         -1.572892e-47 -2.714710e-12
orbit17         -4.840048e-47 -8.090214e-12
orbit18         -7.285196e-47 -1.305205e-11
orbit19          1.610433e-47  3.025780e-12
orbit20          3.009753e-49  1.526266e-13
orbit21         -2.469630e-49 -3.905219e-14
orbit22          1.297685e-48  2.375305e-13
orbit23         -1.321092e-50 -1.983767e-15
orbit24         -6.978916e-46 -1.220941e-10
orbit25         -1.928805e-46 -3.183652e-11
orbit26         -2.136230e-47 -3.590652e-12
orbit27         -4.378084e-45 -7.624771e-10
orbit28         -6.182241e-46 -1.072624e-10
orbit29         -3.054013e-46 -5.006184e-11
orbit30         -2.431844e-46 -4.122588e-11
orbit31          1.859035e-46  3.436383e-11
orbit32          4.274397e-48  1.186590e-12
orbit33         -1.676551e-48 -2.603216e-13
orbit34         -6.949425e-45 -1.211816e-09
orbit35         -2.398714e-45 -4.032615e-10
orbit36         -1.831018e-45 -3.261077e-10
orbit37          5.907572e-47  1.830878e-11
orbit38         -7.131384e-47 -1.175125e-11
orbit39         -3.410524e-45 -5.606101e-10
orbit40         -8.231452e-46 -1.372817e-10
orbit41         -5.546033e-46 -9.286988e-11
orbit42         -1.264641e-46 -2.069254e-11
orbit43         -8.219561e-45 -1.400854e-09
orbit44         -3.277693e-45 -5.485286e-10
orbit45         -2.274932e-44 -3.955372e-09
orbit46         -5.551099e-45 -9.477141e-10
orbit47         -1.160967e-45 -1.965292e-10
orbit48         -4.097084e-46 -6.137550e-11
orbit49         -4.407834e-44 -7.743780e-09
orbit50         -1.541772e-44 -2.715951e-09
orbit51         -2.038483e-44 -3.573163e-09
orbit52         -2.669177e-44 -4.567576e-09
orbit53         -3.966995e-45 -6.650542e-10
orbit54         -5.331527e-44 -9.325420e-09
orbit55         -7.742883e-45 -1.294102e-09
orbit56         -1.655984e-43 -2.906172e-08
orbit57          6.226919e-45  1.212084e-09
orbit58         -3.662676e-45 -5.855315e-10
orbit59         -3.873224e-44 -6.706178e-09
orbit60          6.318478e-46  2.809627e-10
orbit61         -3.912670e-45 -5.707971e-10
orbit62         -5.052318e-43 -8.893295e-08
orbit63         -4.048449e-44 -6.707824e-09
orbit64          2.729347e-44  5.781933e-09
orbit65         -4.940276e-43 -8.665653e-08
orbit66          9.397848e-44  1.802623e-08
orbit67          3.880161e-44  7.505435e-09
orbit68          1.802099e-43  3.543970e-08
orbit69          6.791740e-43  1.287504e-07
orbit70          1.121891e-42  2.136124e-07
orbit71          6.586957e-43  1.230527e-07
orbit72          7.163538e-42  1.330549e-06
AP               4.235683e-39  7.827825e-04
bet             -1.376288e-45 -2.344369e-10
ecc             -3.346283e-40 -6.333071e-05
eccrad          -2.007770e-39 -3.799791e-04
close           -1.590602e-38 -2.822867e-03
constraint       1.465333e-39  2.582849e-04
coreness        -3.427806e-41 -5.608917e-06
knn              1.817246e-42  3.264562e-07
hubscore        -1.029079e-38 -1.734238e-03
pagerank        -2.580123e-38 -4.757925e-03
trans           -5.661341e-39 -1.038223e-03
evcent          -1.040734e-38 -1.754999e-03
first           -1.529946e-41 -2.655119e-06
upto_second      7.374719e-44  1.649952e-08
upto_third      -1.774816e-43 -3.167370e-08
upto_fourth     -5.731281e-43 -1.040450e-07
upto_fifth       1.060274e-43  2.178841e-08
upto_sixth       1.143764e-42  2.136669e-07
second           9.231101e-44  1.985178e-08
third           -2.994001e-43 -5.391047e-08
fourth          -2.972094e-44 -6.562510e-09
fifth            9.120865e-43  1.660316e-07
sixth            6.108605e-44  8.225710e-09
ratio1           1.883279e-42  3.381658e-07
ratio2           1.966311e-41  3.593641e-06
ratio3           5.738381e-42  1.013343e-06
ratio4          -1.284134e-41 -2.393443e-06
ratio5          -9.891857e-42 -1.856739e-06
ratio6           3.677622e-43  6.450783e-08
selfinter       -1.165592e-39 -2.095120e-04
walktrap_vertex -3.063593e-39 -5.561416e-04
bigcom1          2.868385e-39  5.287814e-04
bigcom2         -8.484714e-39 -1.559995e-03
bigcom3         -5.486064e-39 -1.006840e-03
bigcom4         -3.601896e-39 -6.574751e-04
bigcom6         -8.481187e-39 -1.557142e-03
bigcom8          1.876741e-39  3.479255e-04
bigcom9         -8.514455e-39 -1.564648e-03
bigcom11        -8.492483e-39 -1.559741e-03
bigcom13        -8.498851e-39 -1.561823e-03
bigcom15         1.888182e-38  3.469219e-03
bigcom16         8.342736e-38  1.531937e-02
bigcom21        -8.532971e-39 -1.566018e-03
bigcom22         1.500792e-39  2.775952e-04
bigcom24        -8.481892e-39 -1.559037e-03
bigcom26        -8.548701e-39 -1.568848e-03
bigcom28        -9.900418e-40 -1.779309e-04
bigcom30         8.475424e-41  1.611155e-05
bigcom31        -8.479777e-39 -1.558340e-03
bigcom32         5.101350e-38  9.366907e-03
bigcom33        -8.479073e-39 -1.558898e-03
bigcom34        -8.480482e-39 -1.558515e-03
bigcom36        -8.487538e-39 -1.558909e-03
bigcom37        -8.479073e-39 -1.555009e-03
bigcom38        -8.484714e-39 -1.559984e-03
bigcom39        -8.498143e-39 -1.560586e-03
bigcom40         3.695790e-39  6.803925e-04
bigcom43        -8.483303e-39 -1.558195e-03
bigcom44        -8.603491e-39 -1.578873e-03
bigcom46        -8.490363e-39 -1.560129e-03
bigcom47        -8.486832e-39 -1.559486e-03
bigcom49        -8.485420e-39 -1.559779e-03
bigcom50        -8.484008e-39 -1.558449e-03
bigcom51        -8.480482e-39 -1.558060e-03
bigcom52        -8.480482e-39 -1.557362e-03
bigcom54        -8.479073e-39 -1.559225e-03
bigcom56        -8.488244e-39 -1.557088e-03
bigcom62        -8.479777e-39 -1.558659e-03
bigcom66        -8.479777e-39 -1.558523e-03
bigcom68        -8.480482e-39 -1.559848e-03
bigcom69         5.472781e-38  1.004832e-02
bigcom71        -8.487538e-39 -1.560440e-03
bigcom72        -8.479777e-39 -1.558878e-03
bigcom73        -8.491070e-39 -1.559738e-03
bigcom74        -8.486832e-39 -1.558035e-03
bigcom75        -8.479777e-39 -1.558584e-03
bigcom76        -8.483303e-39 -1.557989e-03
bigcom77        -8.483303e-39 -1.556786e-03
bigcom79        -8.479777e-39 -1.558858e-03
bigcom80        -8.483303e-39 -1.559866e-03
bigcom82         9.261079e-38  1.700513e-02
bigcom83        -8.479777e-39 -1.556339e-03
bigcom84        -8.482598e-39 -1.558215e-03
bigcom85        -8.481892e-39 -1.558225e-03
bigcom87         8.342736e-38  1.531864e-02
bigcom89        -8.479777e-39 -1.560370e-03
bigcom91        -8.484714e-39 -1.558451e-03
bigcom92        -8.499559e-39 -1.561876e-03
bigcom93        -8.479777e-39 -1.556081e-03
bigcom96        -8.479777e-39 -1.557293e-03
bigcom97        -8.485420e-39 -1.557767e-03
bigcom98        -8.479777e-39 -1.559299e-03
bigcom99        -8.479777e-39 -1.559962e-03
bigcom101       -8.488950e-39 -1.556547e-03
bigcom104       -8.486126e-39 -1.558666e-03
bigcom106       -8.481892e-39 -1.559752e-03
bigcom109       -8.481187e-39 -1.557590e-03
bigcom113        1.038348e-37  1.906302e-02
bigcom116       -8.508065e-39 -1.562477e-03
bigcom120       -8.480482e-39 -1.560172e-03
bigcom123       -8.481187e-39 -1.558464e-03
bigcom126       -8.479073e-39 -1.559941e-03
bigcom127       -8.481187e-39 -1.555315e-03
bigcom137        9.261079e-38  1.700631e-02
bigcom139       -8.477663e-39 -1.558952e-03
bigcom140       -8.481187e-39 -1.557528e-03
bigcom143       -8.480482e-39 -1.560957e-03
bigcom145       -8.479073e-39 -1.558656e-03
bigcom146       -8.481187e-39 -1.559728e-03
bigcom147       -8.492483e-39 -1.558279e-03
bigcom149       -8.479777e-39 -1.557009e-03
bigcom153       -8.486126e-39 -1.560187e-03
bigcom154       -8.486126e-39 -1.558914e-03
bigcom156       -8.481892e-39 -1.558713e-03
bigcom157       -8.486832e-39 -1.556101e-03
bigcom158       -8.479777e-39 -1.558921e-03
bigcom160       -8.479777e-39 -1.558911e-03
bigcom161       -8.479777e-39 -1.556970e-03
bigcom162       -8.479777e-39 -1.558181e-03
bigcom164       -8.478368e-39 -1.560072e-03
bigcom166       -8.485420e-39 -1.557309e-03
bigcom167       -8.491776e-39 -1.559181e-03
bigcom171       -8.484008e-39 -1.556725e-03
bigcom173       -8.481187e-39 -1.559161e-03
bigcom175       -8.479073e-39 -1.556511e-03
bigcom176       -8.479073e-39 -1.558289e-03
bigcom177       -8.480482e-39 -1.556348e-03
bigcom178       -8.480482e-39 -1.557870e-03
bigcom180       -8.479777e-39 -1.557977e-03
bigcom181       -8.488244e-39 -1.559159e-03
bigcom184       -8.479777e-39 -1.557049e-03
bigcom186       -8.479777e-39 -1.557707e-03
bigcom187       -8.479073e-39 -1.558000e-03
bigcom189       -8.484714e-39 -1.559470e-03
bigcom194       -8.481187e-39 -1.556753e-03
bigcom195       -8.480482e-39 -1.558917e-03
bigcom196       -8.479777e-39 -1.558824e-03
bigcom204       -8.483303e-39 -1.558886e-03
bigcom205       -8.479777e-39 -1.556977e-03
bigcom212       -8.480482e-39 -1.556646e-03
bigcom214       -8.481187e-39 -1.558011e-03
bigcom222       -8.479073e-39 -1.558080e-03
bigcom223       -8.480482e-39 -1.557945e-03
bigcom226       -8.479777e-39 -1.557676e-03
bigcom227       -8.479777e-39 -1.557862e-03
bigcom229       -8.478368e-39 -1.559546e-03
bigcom233       -8.479777e-39 -1.558908e-03
bigcom236       -8.479073e-39 -1.558844e-03
bigcom237       -8.479073e-39 -1.555983e-03
bigcom246       -8.486126e-39 -1.558786e-03
bigcom248       -8.487538e-39 -1.558760e-03
bigcom249       -8.479777e-39 -1.557302e-03
bigcom250       -8.487538e-39 -1.558278e-03
bigcom254       -8.481187e-39 -1.559761e-03
bigcom266       -8.479777e-39 -1.557566e-03
bigcom269       -8.480482e-39 -1.558760e-03
bigcom272        2.441301e-37  4.482511e-02
bigcom274       -8.507355e-39 -1.558961e-03
bigcom281       -8.481892e-39 -1.556105e-03
bigcom291       -8.479777e-39 -1.558596e-03
bigcom292       -8.479777e-39 -1.557261e-03
bigcom295       -8.481187e-39 -1.558002e-03
bigcom299       -8.479073e-39 -1.557515e-03
bigcom301       -8.484714e-39 -1.558225e-03
bigcom306       -8.479777e-39 -1.559633e-03
bigcom309       -8.481892e-39 -1.559400e-03
bigcom314       -8.479777e-39 -1.557972e-03
bigcom321        8.342736e-38  1.531799e-02
bigcom341       -8.479073e-39 -1.557352e-03
bigcom350       -8.479777e-39 -1.556650e-03
bigcom353       -8.479073e-39 -1.556310e-03
bigcom359       -8.479777e-39 -1.556382e-03
bigcom363       -8.479777e-39 -1.555877e-03
bigcom365       -8.480482e-39 -1.557987e-03
bigcom385       -8.481187e-39 -1.558096e-03
bigcom386       -8.479073e-39 -1.559097e-03
bigcom408       -8.482598e-39 -1.558282e-03
bigcom412       -8.480482e-39 -1.557655e-03
bigcom480       -8.480482e-39 -1.557671e-03
spin_vertex      3.902736e-39  7.045081e-04
membership_s1   -3.386980e-40 -6.324914e-05
membership_s3   -8.490363e-39 -1.563728e-03
membership_s4    5.086013e-39  9.354331e-04
membership_s5   -1.610718e-39 -2.935729e-04
membership_s6    1.407686e-39  2.514919e-04
membership_s7   -4.260641e-39 -7.818712e-04
membership_s8   -8.483303e-39 -1.559762e-03
membership_s9   -8.487538e-39 -1.563385e-03
membership_s11  -8.484008e-39 -1.561979e-03
membership_s12   6.374797e-38  1.170324e-02
membership_s14  -8.482598e-39 -1.560225e-03
membership_s15   3.385897e-39  6.189259e-04
membership_s16  -8.485420e-39 -1.558769e-03
membership_s17   1.038348e-37  1.906144e-02
membership_s18  -8.540114e-39 -1.566700e-03
membership_s20  -8.481187e-39 -1.561815e-03
membership_s21   3.456102e-39  6.338004e-04
membership_s22  -8.499559e-39 -1.562144e-03
membership_s24  -8.500267e-39 -1.561366e-03
membership_s25  -8.493897e-39 -1.559024e-03
membership_s26   1.105153e-37  2.028835e-02
membership_s27  -2.368744e-39 -4.336146e-04
membership_s28  -8.487538e-39 -1.561936e-03
membership_s30  -1.730873e-39 -3.150726e-04
membership_s31   1.657544e-39  3.026524e-04
membership_s32   4.625330e-40  8.518805e-05
membership_s33   1.359029e-37  2.494804e-02
membership_s36  -2.212261e-39 -4.064488e-04
membership_s37  -8.547269e-39 -1.573234e-03
V1              -3.918502e-39 -7.077279e-04
V2               3.458735e-39  6.323094e-04
pdi             -1.929573e-37 -2.797128e-02
adhesion         2.583114e-43  4.667565e-08
cohesion        -5.148837e-43 -9.303020e-08
inner           -1.316836e-43 -2.363235e-08
outer           -3.093743e-43 -5.585107e-08
ioratio         -1.044673e-38 -1.900518e-03
comsize         -1.408222e-42 -2.554541e-07
[1] "Dataset: all_CT Model GBM, run: 2 of 10 2015-06-17 20:55:12"
Iter   TrainDeviance   ValidDeviance   StepSize   Improve
     1        0.0978            -nan     0.0100    0.0000
     2        0.0972            -nan     0.0100   -0.0000
     3        0.0966            -nan     0.0100   -0.0000
     4        0.0958            -nan     0.0100   -0.0000
     5        0.0952            -nan     0.0100   -0.0000
     6        0.0947            -nan     0.0100   -0.0000
     7        0.0942            -nan     0.0100   -0.0000
     8        0.0937            -nan     0.0100   -0.0000
     9        0.0929            -nan     0.0100   -0.0000
    10        0.0921            -nan     0.0100   -0.0000
    20        0.0883            -nan     0.0100   -0.0000
    40        0.0819            -nan     0.0100   -0.0000
    60        0.0772            -nan     0.0100   -0.0000
    80        0.0733            -nan     0.0100   -0.0000
   100        0.0689            -nan     0.0100   -0.0000
   120        0.0656            -nan     0.0100   -0.0000
   140        0.0633            -nan     0.0100   -0.0000
   160        0.0603            -nan     0.0100   -0.0000
   180        0.0574            -nan     0.0100   -0.0000
   200        0.0550            -nan     0.0100   -0.0000
   220        0.0530            -nan     0.0100   -0.0000
   240        0.0513            -nan     0.0100   -0.0000
   260        0.0494            -nan     0.0100   -0.0000
   280        0.0478            -nan     0.0100    0.0000
   300        0.0464            -nan     0.0100   -0.0000
   320        0.0447            -nan     0.0100    0.0000
   340        0.0436            -nan     0.0100   -0.0000
   357        0.0427            -nan     0.0100   -0.0000

[1] "GBM variable coefficients"
                            var     rel.inf
fourth                   fourth 3.825860857
ratio5                   ratio5 3.530866093
V1                           V1 3.052825795
V2                           V2 2.780033147
pagerank               pagerank 2.732007081
ratio2                   ratio2 2.493274054
comsize                 comsize 2.457637533
outer                     outer 2.394577398
ioratio                 ioratio 2.250264363
ratio4                   ratio4 2.225104438
inner                     inner 2.212495226
graph1                   graph1 2.183230876
walktrap_vertex walktrap_vertex 2.151776411
spin_vertex         spin_vertex 1.895479745
third                     third 1.693600528
graph4                   graph4 1.655026332
adhesion               adhesion 1.593346754
orbit18                 orbit18 1.545132880
knn                         knn 1.481883780
orbit24                 orbit24 1.314705095
membership_s33   membership_s33 1.276010388
orbit46                 orbit46 1.208758105
membership_s26   membership_s26 1.155145468
bigcom272             bigcom272 1.123513894
bigcom113             bigcom113 1.117401316
graph12                 graph12 1.114687268
ratio1                   ratio1 1.049997195
orbit9                   orbit9 1.000290385
graph0                   graph0 0.957292404
orbit56                 orbit56 0.936770687
orbit49                 orbit49 0.935388344
bet                         bet 0.914416851
ratio3                   ratio3 0.872840748
graph6                   graph6 0.869570643
graph10                 graph10 0.844476368
graph14                 graph14 0.809750921
graph13                 graph13 0.806814485
graph7                   graph7 0.776448267
bigcom321             bigcom321 0.761971489
bigcom82               bigcom82 0.760827471
cohesion               cohesion 0.755110967
graph17                 graph17 0.753240090
fifth                     fifth 0.750621591
constraint           constraint 0.746016776
orbit62                 orbit62 0.731402091
orbit31                 orbit31 0.720553749
orbit52                 orbit52 0.718712120
orbit40                 orbit40 0.633305369
bigcom137             bigcom137 0.620233858
membership_s4     membership_s4 0.605682705
graph21                 graph21 0.604508308
graph20                 graph20 0.590537038
ratio6                   ratio6 0.566445220
orbit45                 orbit45 0.559317249
orbit35                 orbit35 0.553790060
orbit19                 orbit19 0.542060812
graph23                 graph23 0.532786524
bigcom1                 bigcom1 0.525906370
membership_s12   membership_s12 0.524194554
graph5                   graph5 0.517955515
graph9                   graph9 0.514950912
graph3                   graph3 0.513589986
graph11                 graph11 0.508919561
orbit27                 orbit27 0.493228578
sixth                     sixth 0.486702611
graph29                 graph29 0.478607166
orbit48                 orbit48 0.474897963
graph19                 graph19 0.446736596
orbit30                 orbit30 0.443022166
trans                     trans 0.432290091
orbit20                 orbit20 0.431831556
bigcom16               bigcom16 0.426677117
orbit54                 orbit54 0.412676081
membership_s17   membership_s17 0.400804531
graph27                 graph27 0.398169512
AP                           AP 0.396296377
graph16                 graph16 0.389816213
orbit59                 orbit59 0.389516802
orbit25                 orbit25 0.381631957
upto_fifth           upto_fifth 0.343780168
upto_second         upto_second 0.334699303
orbit32                 orbit32 0.333658973
orbit16                 orbit16 0.331306236
orbit1                   orbit1 0.328822510
bigcom69               bigcom69 0.324747588
graph2                   graph2 0.322859250
orbit60                 orbit60 0.318021753
orbit10                 orbit10 0.314342680
orbit51                 orbit51 0.311911324
upto_sixth           upto_sixth 0.306991348
close                     close 0.305799259
orbit36                 orbit36 0.301153558
orbit39                 orbit39 0.297945051
orbit6                   orbit6 0.297309927
orbit12                 orbit12 0.291705340
orbit53                 orbit53 0.286724800
orbit65                 orbit65 0.280000702
orbit63                 orbit63 0.267486660
orbit55                 orbit55 0.264915459
orbit64                 orbit64 0.254121092
orbit37                 orbit37 0.251520003
graph24                 graph24 0.249693586
bigcom32               bigcom32 0.249307215
orbit28                 orbit28 0.232497199
orbit50                 orbit50 0.228601504
graph22                 graph22 0.228293278
graph25                 graph25 0.227049681
orbit68                 orbit68 0.224471863
graph28                 graph28 0.217710840
hubscore               hubscore 0.210098392
orbit38                 orbit38 0.201726423
bigcom40               bigcom40 0.197347057
orbit13                 orbit13 0.195001610
graph18                 graph18 0.190614534
orbit41                 orbit41 0.190540796
upto_third           upto_third 0.186887724
orbit47                 orbit47 0.179372572
orbit2                   orbit2 0.177977924
membership_s1     membership_s1 0.177769248
orbit26                 orbit26 0.172926173
orbit11                 orbit11 0.166522903
orbit15                 orbit15 0.161439445
graph15                 graph15 0.156752509
orbit17                 orbit17 0.153191053
graph8                   graph8 0.151244031
orbit70                 orbit70 0.142369118
orbit71                 orbit71 0.135483709
orbit5                   orbit5 0.122958602
membership_s31   membership_s31 0.115991423
orbit67                 orbit67 0.114716249
membership_s30   membership_s30 0.114027362
membership_s15   membership_s15 0.107273830
orbit29                 orbit29 0.106599653
membership_s21   membership_s21 0.104228227
bigcom92               bigcom92 0.098867140
upto_fourth         upto_fourth 0.097818071
graph26                 graph26 0.096462160
orbit58                 orbit58 0.096324592
orbit66                 orbit66 0.091212613
orbit42                 orbit42 0.090381980
orbit7                   orbit7 0.086006575
ecc                         ecc 0.080659206
bigcom116             bigcom116 0.078703184
selfinter             selfinter 0.076949958
membership_s6     membership_s6 0.073456468
bigcom15               bigcom15 0.072412423
orbit23                 orbit23 0.071930126
coreness               coreness 0.070803671
bigcom8                 bigcom8 0.068941788
membership_s5     membership_s5 0.068154966
orbit57                 orbit57 0.065051664
orbit22                 orbit22 0.059152136
orbit33                 orbit33 0.051415535
orbit43                 orbit43 0.046220777
orbit4                   orbit4 0.042714278
membership_s37   membership_s37 0.035542762
bigcom4                 bigcom4 0.035271630
bigcom22               bigcom22 0.026418303
membership_s27   membership_s27 0.023150113
bigcom30               bigcom30 0.021120628
orbit69                 orbit69 0.017682636
membership_s32   membership_s32 0.017492071
membership_s7     membership_s7 0.015337122
pdi                         pdi 0.012012529
bigcom28               bigcom28 0.010542693
orbit44                 orbit44 0.007033662
orbit0                   orbit0 0.000000000
orbit3                   orbit3 0.000000000
orbit8                   orbit8 0.000000000
orbit14                 orbit14 0.000000000
orbit21                 orbit21 0.000000000
orbit34                 orbit34 0.000000000
orbit61                 orbit61 0.000000000
orbit72                 orbit72 0.000000000
eccrad                   eccrad 0.000000000
evcent                   evcent 0.000000000
first                     first 0.000000000
second                   second 0.000000000
bigcom2                 bigcom2 0.000000000
bigcom3                 bigcom3 0.000000000
bigcom6                 bigcom6 0.000000000
bigcom9                 bigcom9 0.000000000
bigcom11               bigcom11 0.000000000
bigcom13               bigcom13 0.000000000
bigcom21               bigcom21 0.000000000
bigcom24               bigcom24 0.000000000
bigcom26               bigcom26 0.000000000
bigcom31               bigcom31 0.000000000
bigcom33               bigcom33 0.000000000
bigcom34               bigcom34 0.000000000
bigcom36               bigcom36 0.000000000
bigcom37               bigcom37 0.000000000
bigcom38               bigcom38 0.000000000
bigcom39               bigcom39 0.000000000
bigcom43               bigcom43 0.000000000
bigcom44               bigcom44 0.000000000
bigcom46               bigcom46 0.000000000
bigcom47               bigcom47 0.000000000
bigcom49               bigcom49 0.000000000
bigcom50               bigcom50 0.000000000
bigcom51               bigcom51 0.000000000
bigcom52               bigcom52 0.000000000
bigcom54               bigcom54 0.000000000
bigcom56               bigcom56 0.000000000
bigcom62               bigcom62 0.000000000
bigcom66               bigcom66 0.000000000
bigcom68               bigcom68 0.000000000
bigcom71               bigcom71 0.000000000
bigcom72               bigcom72 0.000000000
bigcom73               bigcom73 0.000000000
bigcom74               bigcom74 0.000000000
bigcom75               bigcom75 0.000000000
bigcom76               bigcom76 0.000000000
bigcom77               bigcom77 0.000000000
bigcom79               bigcom79 0.000000000
bigcom80               bigcom80 0.000000000
bigcom83               bigcom83 0.000000000
bigcom84               bigcom84 0.000000000
bigcom85               bigcom85 0.000000000
bigcom87               bigcom87 0.000000000
bigcom89               bigcom89 0.000000000
bigcom91               bigcom91 0.000000000
bigcom93               bigcom93 0.000000000
bigcom96               bigcom96 0.000000000
bigcom97               bigcom97 0.000000000
bigcom98               bigcom98 0.000000000
bigcom99               bigcom99 0.000000000
bigcom101             bigcom101 0.000000000
bigcom104             bigcom104 0.000000000
bigcom106             bigcom106 0.000000000
bigcom109             bigcom109 0.000000000
bigcom120             bigcom120 0.000000000
bigcom123             bigcom123 0.000000000
bigcom126             bigcom126 0.000000000
bigcom127             bigcom127 0.000000000
bigcom139             bigcom139 0.000000000
bigcom140             bigcom140 0.000000000
bigcom143             bigcom143 0.000000000
bigcom145             bigcom145 0.000000000
bigcom146             bigcom146 0.000000000
bigcom147             bigcom147 0.000000000
bigcom149             bigcom149 0.000000000
bigcom153             bigcom153 0.000000000
bigcom154             bigcom154 0.000000000
bigcom156             bigcom156 0.000000000
bigcom157             bigcom157 0.000000000
bigcom158             bigcom158 0.000000000
bigcom160             bigcom160 0.000000000
bigcom161             bigcom161 0.000000000
bigcom162             bigcom162 0.000000000
bigcom164             bigcom164 0.000000000
bigcom166             bigcom166 0.000000000
bigcom167             bigcom167 0.000000000
bigcom171             bigcom171 0.000000000
bigcom173             bigcom173 0.000000000
bigcom175             bigcom175 0.000000000
bigcom176             bigcom176 0.000000000
bigcom177             bigcom177 0.000000000
bigcom178             bigcom178 0.000000000
bigcom180             bigcom180 0.000000000
bigcom181             bigcom181 0.000000000
bigcom184             bigcom184 0.000000000
bigcom186             bigcom186 0.000000000
bigcom187             bigcom187 0.000000000
bigcom189             bigcom189 0.000000000
bigcom194             bigcom194 0.000000000
bigcom195             bigcom195 0.000000000
bigcom196             bigcom196 0.000000000
bigcom204             bigcom204 0.000000000
bigcom205             bigcom205 0.000000000
bigcom212             bigcom212 0.000000000
bigcom214             bigcom214 0.000000000
bigcom222             bigcom222 0.000000000
bigcom223             bigcom223 0.000000000
bigcom226             bigcom226 0.000000000
bigcom227             bigcom227 0.000000000
bigcom229             bigcom229 0.000000000
bigcom233             bigcom233 0.000000000
bigcom236             bigcom236 0.000000000
bigcom237             bigcom237 0.000000000
bigcom246             bigcom246 0.000000000
bigcom248             bigcom248 0.000000000
bigcom249             bigcom249 0.000000000
bigcom250             bigcom250 0.000000000
bigcom254             bigcom254 0.000000000
bigcom266             bigcom266 0.000000000
bigcom269             bigcom269 0.000000000
bigcom274             bigcom274 0.000000000
bigcom281             bigcom281 0.000000000
bigcom291             bigcom291 0.000000000
bigcom292             bigcom292 0.000000000
bigcom295             bigcom295 0.000000000
bigcom299             bigcom299 0.000000000
bigcom301             bigcom301 0.000000000
bigcom306             bigcom306 0.000000000
bigcom309             bigcom309 0.000000000
bigcom314             bigcom314 0.000000000
bigcom341             bigcom341 0.000000000
bigcom350             bigcom350 0.000000000
bigcom353             bigcom353 0.000000000
bigcom359             bigcom359 0.000000000
bigcom363             bigcom363 0.000000000
bigcom365             bigcom365 0.000000000
bigcom385             bigcom385 0.000000000
bigcom386             bigcom386 0.000000000
bigcom408             bigcom408 0.000000000
bigcom412             bigcom412 0.000000000
bigcom480             bigcom480 0.000000000
membership_s3     membership_s3 0.000000000
membership_s8     membership_s8 0.000000000
membership_s9     membership_s9 0.000000000
membership_s11   membership_s11 0.000000000
membership_s14   membership_s14 0.000000000
membership_s16   membership_s16 0.000000000
membership_s18   membership_s18 0.000000000
membership_s20   membership_s20 0.000000000
membership_s22   membership_s22 0.000000000
membership_s24   membership_s24 0.000000000
membership_s25   membership_s25 0.000000000
membership_s28   membership_s28 0.000000000
membership_s36   membership_s36 0.000000000
[1] "Dataset: all_CT Model RF, run: 2 of 10 2015-06-17 21:01:11"
     |      Out-of-bag   |
Tree |      MSE  %Var(y) |
   1 |  0.01733   203.76 |
   2 |  0.01668   196.20 |
   3 |  0.01548   182.09 |
   4 |  0.01526   179.52 |
   5 |  0.01439   169.20 |
   6 |  0.01293   152.08 |
   7 |   0.0128   150.54 |
   8 |  0.01228   144.48 |
   9 |  0.01192   140.24 |
  10 |  0.01156   136.02 |
  11 |  0.01131   133.02 |
  12 |   0.0112   131.77 |
  13 |  0.01113   130.86 |
  14 |  0.01103   129.76 |
  15 |  0.01095   128.73 |
  16 |  0.01085   127.61 |
  17 |  0.01077   126.69 |
  18 |  0.01076   126.50 |
  19 |  0.01066   125.39 |
  20 |  0.01053   123.89 |
  21 |  0.01047   123.10 |
  22 |  0.01042   122.50 |
  23 |  0.01034   121.59 |
  24 |   0.0103   121.12 |
  25 |  0.01027   120.76 |
  26 |  0.01024   120.44 |
  27 |  0.01021   120.11 |
  28 |  0.01015   119.41 |
  29 |  0.01012   119.06 |
  30 |  0.01009   118.67 |
  31 |  0.01004   118.12 |
  32 |  0.01001   117.76 |
  33 | 0.009976   117.32 |
  34 | 0.009938   116.88 |
  35 | 0.009924   116.71 |
  36 | 0.009903   116.47 |
  37 |  0.00986   115.96 |
  38 | 0.009862   115.98 |
  39 | 0.009872   116.11 |
  40 | 0.009849   115.83 |
  41 | 0.009826   115.57 |
  42 | 0.009785   115.09 |
  43 | 0.009776   114.97 |
  44 | 0.009767   114.86 |
  45 | 0.009759   114.77 |
  46 | 0.009729   114.42 |
  47 |  0.00974   114.55 |
  48 | 0.009728   114.41 |
  49 | 0.009732   114.45 |
  50 | 0.009737   114.51 |
  51 | 0.009725   114.38 |
  52 | 0.009716   114.27 |
  53 | 0.009726   114.39 |
  54 | 0.009701   114.09 |
  55 | 0.009693   114.00 |
  56 | 0.009704   114.13 |
  57 | 0.009696   114.04 |
  58 | 0.009684   113.89 |
  59 | 0.009681   113.86 |
  60 | 0.009681   113.86 |
  61 | 0.009671   113.74 |
  62 | 0.009675   113.78 |
  63 | 0.009664   113.66 |
  64 | 0.009656   113.57 |
  65 | 0.009645   113.44 |
  66 | 0.009639   113.37 |
  67 | 0.009635   113.32 |
  68 | 0.009625   113.20 |
  69 | 0.009619   113.13 |
  70 | 0.009605   112.97 |
  71 | 0.009595   112.85 |
  72 | 0.009581   112.68 |
  73 | 0.009581   112.68 |
  74 | 0.009572   112.58 |
  75 | 0.009576   112.63 |
  76 | 0.009576   112.62 |
  77 | 0.009553   112.35 |
  78 | 0.009551   112.33 |
  79 | 0.009552   112.34 |
  80 | 0.009546   112.28 |
  81 | 0.009537   112.17 |
  82 |  0.00953   112.08 |
  83 | 0.009512   111.88 |
  84 | 0.009503   111.77 |
  85 | 0.009502   111.75 |
  86 | 0.009499   111.72 |
  87 | 0.009492   111.63 |
  88 | 0.009486   111.56 |
  89 |  0.00948   111.50 |
  90 | 0.009476   111.45 |
  91 | 0.009472   111.40 |
  92 | 0.009471   111.39 |
  93 | 0.009465   111.32 |
  94 |  0.00946   111.26 |
  95 | 0.009463   111.30 |
  96 | 0.009466   111.32 |
  97 | 0.009458   111.23 |
  98 | 0.009457   111.23 |
  99 | 0.009459   111.25 |
 100 | 0.009456   111.21 |
[1] "Random Forest variable coefficients"
                      %IncMSE IncNodePurity
graph5           3.016730e-03  5.539906e-01
graph6           5.909288e-03  4.374145e-01
graph7           4.617962e-03  3.736412e-01
graph8           1.726360e-04  6.089589e-02
graph9           1.936131e-03  3.980942e-01
graph10          2.796142e-03  6.365974e-01
graph11          9.557183e-03  8.921517e-01
graph12          4.867158e-03  5.454181e-01
graph13          3.205596e-03  4.587739e-01
graph14          5.213036e-03  5.754083e-01
graph15          3.041432e-03  4.806109e-01
graph16          5.540465e-03  4.594513e-01
graph17          1.142934e-02  8.258670e-01
graph18          2.143941e-03  3.333157e-01
graph19          8.199165e-03  6.957952e-01
graph20          2.580477e-03  4.088241e-01
graph21          5.332071e-03  3.773621e-01
graph22          4.637471e-03  4.002314e-01
graph23          1.909971e-03  6.056159e-01
graph24          4.562573e-03  3.186863e-01
graph25          3.107450e-03  3.421246e-01
graph26          3.477877e-03  2.495217e-01
graph27          1.779759e-03  1.303014e-01
graph28          1.945319e-04  9.169421e-02
graph29          4.440515e-04  1.911150e-01
orbit0           1.391675e-04  1.131815e-01
orbit1           3.533922e-03  4.330857e-01
orbit2           1.546611e-03  4.318460e-01
orbit3           1.558439e-03  2.932461e-01
orbit4           2.744722e-03  4.094040e-01
orbit5           3.898935e-03  4.755764e-01
orbit6           3.101438e-03  5.826100e-01
orbit7           4.276962e-04  1.573997e-01
orbit8           2.917924e-03  2.482722e-01
orbit9           4.984993e-03  6.220659e-01
orbit10          2.830934e-03  2.463855e-01
orbit11          7.925438e-04  1.198988e-01
orbit12          3.977786e-03  3.303260e-01
orbit13          2.084416e-03  3.004648e-01
orbit14          5.381857e-04  7.882421e-02
orbit15          5.156184e-03  4.205329e-01
orbit16          1.996159e-03  3.189414e-01
orbit17          4.670433e-03  4.641085e-01
orbit18          4.224649e-03  1.164051e+00
orbit19          4.657924e-03  5.592576e-01
orbit20          3.252605e-03  4.618317e-01
orbit21          1.797746e-03  3.397292e-01
orbit22          8.786813e-03  7.468330e-01
orbit23          2.921419e-03  3.220128e-01
orbit24          1.339176e-02  6.847371e-01
orbit25          2.226756e-03  3.734248e-01
orbit26          3.619815e-04  2.687589e-01
orbit27          4.540589e-03  4.356410e-01
orbit28          1.607191e-03  3.373508e-01
orbit29          1.469482e-03  2.773135e-01
orbit30          2.728257e-03  1.916877e-01
orbit31          5.048048e-03  8.920225e-01
orbit32          4.490801e-03  2.536192e-01
orbit33          3.525080e-04  1.959633e-01
orbit34          2.390891e-03  3.555754e-01
orbit35          8.050367e-03  6.650022e-01
orbit36          4.873475e-03  5.210240e-01
orbit37          2.277374e-03  4.085303e-01
orbit38          1.357617e-03  2.640148e-01
orbit39          7.986447e-03  7.857767e-01
orbit40          3.912039e-03  4.426210e-01
orbit41          2.215750e-03  2.197171e-01
orbit42          2.071466e-03  2.837877e-01
orbit43          1.351602e-03  2.120861e-01
orbit44          8.548557e-04  8.642960e-02
orbit45          6.228929e-03  6.783028e-01
orbit46          6.061510e-03  5.109308e-01
orbit47          2.675449e-03  2.797794e-01
orbit48          6.802436e-04  3.134692e-01
orbit49          3.301345e-03  7.214160e-01
orbit50          2.423111e-03  2.664365e-01
orbit51          6.416214e-03  4.049627e-01
orbit52          6.755743e-03  4.148061e-01
orbit53          3.020096e-03  3.052081e-01
orbit54          5.092974e-03  5.484562e-01
orbit55          2.326271e-03  3.484140e-01
orbit56          8.865409e-03  9.867037e-01
orbit57          3.485887e-04  1.476455e-01
orbit58          5.359413e-04  1.910190e-01
orbit59          1.344795e-02  3.675787e-01
orbit60          1.707867e-03  2.555471e-01
orbit61          3.846164e-05  6.217031e-02
orbit62          6.100738e-03  5.111247e-01
orbit63          1.398759e-03  2.552478e-01
orbit64          1.682891e-03  3.064721e-01
orbit65          6.806071e-03  3.613044e-01
orbit66          6.007339e-04  2.741524e-01
orbit67          1.157222e-03  5.336344e-02
orbit68          1.629011e-03  1.669717e-01
orbit69          2.081723e-05  1.103447e-02
orbit70          4.435827e-04  1.054697e-01
orbit71          2.440177e-04  7.685023e-02
orbit72          8.929963e-04  1.638585e-01
AP               9.686968e-07  7.496421e-02
bet              1.967289e-03  9.036493e-01
ecc              2.022482e-05  9.927381e-02
eccrad           1.928299e-05  8.481215e-02
close            1.714882e-03  5.465121e-01
constraint       4.056188e-03  6.142255e-01
coreness         1.986676e-04  2.962114e-01
knn              9.585836e-03  1.381391e+00
hubscore         1.666470e-03  5.496175e-01
pagerank         1.997336e-03  1.353105e+00
trans            5.485533e-04  7.394874e-01
evcent           1.546833e-03  4.395475e-01
first            5.409209e-04  2.615045e-01
upto_second      2.373444e-03  6.103387e-01
upto_third       2.722949e-03  4.968280e-01
upto_fourth      2.970577e-03  3.550016e-01
upto_fifth       3.432069e-03  4.125297e-01
upto_sixth       7.969708e-04  4.260603e-01
second           1.012415e-03  4.091839e-01
third            5.599319e-03  1.123871e+00
fourth           2.429303e-03  1.704673e+00
fifth            3.274218e-03  9.588812e-01
sixth            4.278739e-03  6.004551e-01
ratio1           8.667993e-03  1.107150e+00
ratio2           3.184097e-03  1.825919e+00
ratio3           3.896202e-03  9.946518e-01
ratio4           7.965823e-03  1.564150e+00
ratio5           2.420327e-03  1.789363e+00
ratio6           3.868756e-03  8.768515e-01
selfinter        1.610985e-05  6.464763e-02
walktrap_vertex  1.689925e-03  1.207821e+00
bigcom1          3.451587e-04  2.758260e-01
bigcom2          0.000000e+00  0.000000e+00
bigcom3         -1.707037e-06  1.044868e-02
bigcom4          1.256724e-04  7.383428e-02
bigcom6          0.000000e+00  0.000000e+00
bigcom8          2.365400e-04  1.635729e-01
bigcom9          0.000000e+00  0.000000e+00
bigcom11         0.000000e+00  0.000000e+00
bigcom13         0.000000e+00  0.000000e+00
bigcom15         2.021329e-05  6.211373e-02
bigcom16        -2.263944e-05  2.205322e-01
bigcom21         0.000000e+00  0.000000e+00
bigcom22         3.865695e-05  2.810528e-02
bigcom24         0.000000e+00  8.673617e-21
bigcom26         0.000000e+00  0.000000e+00
bigcom28         6.027426e-06  7.558856e-02
bigcom30        -2.636232e-05  3.587594e-02
bigcom31         0.000000e+00  0.000000e+00
bigcom32        -3.973648e-06  7.249230e-02
bigcom33         0.000000e+00  0.000000e+00
bigcom34         0.000000e+00  0.000000e+00
bigcom36         0.000000e+00  0.000000e+00
bigcom37         0.000000e+00  0.000000e+00
bigcom38         0.000000e+00  1.387779e-19
bigcom39         0.000000e+00  6.938894e-20
bigcom40         1.554484e-04  2.486223e-01
bigcom43         0.000000e+00  0.000000e+00
bigcom44         0.000000e+00  0.000000e+00
bigcom46         0.000000e+00  0.000000e+00
bigcom47         0.000000e+00  0.000000e+00
bigcom49         0.000000e+00  0.000000e+00
bigcom50         0.000000e+00  6.938894e-20
bigcom51         0.000000e+00  0.000000e+00
bigcom52         0.000000e+00  5.551115e-19
bigcom54         0.000000e+00  0.000000e+00
bigcom56         0.000000e+00  0.000000e+00
bigcom62         0.000000e+00  0.000000e+00
bigcom66         0.000000e+00  0.000000e+00
bigcom68         0.000000e+00  5.551115e-19
bigcom69        -1.743726e-05  1.409039e-01
bigcom71         0.000000e+00  0.000000e+00
bigcom72         0.000000e+00  0.000000e+00
bigcom73         0.000000e+00  2.775558e-19
bigcom74         0.000000e+00  1.387779e-19
bigcom75         0.000000e+00  0.000000e+00
bigcom76         0.000000e+00  0.000000e+00
bigcom77         0.000000e+00  0.000000e+00
bigcom79         0.000000e+00  0.000000e+00
bigcom80         0.000000e+00  0.000000e+00
bigcom82         6.220999e-06  2.827807e-01
bigcom83         0.000000e+00  0.000000e+00
bigcom84         0.000000e+00  0.000000e+00
bigcom85         0.000000e+00  2.775558e-19
bigcom87         0.000000e+00  0.000000e+00
bigcom89         0.000000e+00  1.387779e-19
bigcom91         0.000000e+00  0.000000e+00
bigcom92        -1.151247e-05  5.299070e-02
bigcom93         0.000000e+00  0.000000e+00
bigcom96         0.000000e+00  0.000000e+00
bigcom97         0.000000e+00  0.000000e+00
bigcom98         0.000000e+00  0.000000e+00
bigcom99         0.000000e+00  0.000000e+00
bigcom101        0.000000e+00  0.000000e+00
bigcom104        0.000000e+00  0.000000e+00
bigcom106        0.000000e+00  0.000000e+00
bigcom109        0.000000e+00  0.000000e+00
bigcom113        4.795139e-05  2.284323e-01
bigcom116        1.196772e-04  1.959857e-01
bigcom120        0.000000e+00  0.000000e+00
bigcom123        0.000000e+00  0.000000e+00
bigcom126        0.000000e+00  0.000000e+00
bigcom127        0.000000e+00  8.673617e-21
bigcom137        3.671602e-05  2.097730e-01
bigcom139        0.000000e+00  0.000000e+00
bigcom140        0.000000e+00  0.000000e+00
bigcom143        0.000000e+00  0.000000e+00
bigcom145        0.000000e+00  0.000000e+00
bigcom146        0.000000e+00  0.000000e+00
bigcom147        0.000000e+00  0.000000e+00
bigcom149        0.000000e+00  2.775558e-19
bigcom153        0.000000e+00  0.000000e+00
bigcom154        0.000000e+00  0.000000e+00
bigcom156        0.000000e+00  0.000000e+00
bigcom157        0.000000e+00  0.000000e+00
bigcom158        0.000000e+00  0.000000e+00
bigcom160        0.000000e+00  0.000000e+00
bigcom161        0.000000e+00  0.000000e+00
bigcom162        0.000000e+00  0.000000e+00
bigcom164        0.000000e+00  0.000000e+00
bigcom166        0.000000e+00  0.000000e+00
bigcom167        0.000000e+00  1.474515e-19
bigcom171        0.000000e+00  6.938894e-20
bigcom173        0.000000e+00  0.000000e+00
bigcom175        0.000000e+00  0.000000e+00
bigcom176        0.000000e+00  0.000000e+00
bigcom177        0.000000e+00  8.326673e-19
bigcom178        0.000000e+00  5.551115e-19
bigcom180        0.000000e+00  0.000000e+00
bigcom181        0.000000e+00  0.000000e+00
bigcom184        0.000000e+00  0.000000e+00
bigcom186        0.000000e+00  0.000000e+00
bigcom187        0.000000e+00  0.000000e+00
bigcom189        0.000000e+00  0.000000e+00
bigcom194        0.000000e+00  1.387779e-19
bigcom195        0.000000e+00  0.000000e+00
bigcom196        0.000000e+00  1.387779e-19
bigcom204        0.000000e+00  2.775558e-19
bigcom205        0.000000e+00  0.000000e+00
bigcom212        0.000000e+00  2.775558e-19
bigcom214        0.000000e+00  0.000000e+00
bigcom222        0.000000e+00  0.000000e+00
bigcom223        0.000000e+00  2.775558e-19
bigcom226        0.000000e+00  2.775558e-19
bigcom227        0.000000e+00  0.000000e+00
bigcom229        0.000000e+00  5.551115e-19
bigcom233        0.000000e+00  0.000000e+00
bigcom236        0.000000e+00  0.000000e+00
bigcom237        0.000000e+00  0.000000e+00
bigcom246        0.000000e+00  6.938894e-20
bigcom248        0.000000e+00  0.000000e+00
bigcom249        0.000000e+00  0.000000e+00
bigcom250        0.000000e+00  0.000000e+00
bigcom254        0.000000e+00  0.000000e+00
bigcom266        0.000000e+00  1.387779e-19
bigcom269        0.000000e+00  0.000000e+00
bigcom272       -5.347993e-06  4.249102e-01
bigcom274        0.000000e+00  0.000000e+00
bigcom281        0.000000e+00  1.387779e-19
bigcom291        0.000000e+00  0.000000e+00
bigcom292        0.000000e+00  0.000000e+00
bigcom295        0.000000e+00  0.000000e+00
bigcom299        0.000000e+00  0.000000e+00
bigcom301        0.000000e+00  0.000000e+00
bigcom306        0.000000e+00  0.000000e+00
bigcom309        0.000000e+00  5.551115e-19
bigcom314        0.000000e+00  0.000000e+00
bigcom321        6.199914e-05  1.907840e-01
bigcom341        0.000000e+00  0.000000e+00
bigcom350        0.000000e+00  5.551115e-19
bigcom353        0.000000e+00  0.000000e+00
bigcom359        0.000000e+00  0.000000e+00
bigcom363        0.000000e+00  0.000000e+00
bigcom365        0.000000e+00  0.000000e+00
bigcom385        0.000000e+00  0.000000e+00
bigcom386        0.000000e+00  0.000000e+00
bigcom408        0.000000e+00  0.000000e+00
bigcom412        0.000000e+00  0.000000e+00
bigcom480        0.000000e+00  0.000000e+00
spin_vertex      1.434974e-03  6.481680e-01
membership_s1    7.292431e-06  1.042049e-01
membership_s3    0.000000e+00  0.000000e+00
membership_s4    7.111506e-04  2.388322e-01
membership_s5   -4.744030e-06  9.056108e-02
membership_s6   -1.093679e-06  6.034715e-02
membership_s7    1.335032e-06  9.860308e-02
membership_s8    0.000000e+00  0.000000e+00
membership_s9    0.000000e+00  2.775558e-19
membership_s11   0.000000e+00  0.000000e+00
membership_s12   3.258298e-06  1.055663e-01
membership_s14   0.000000e+00  0.000000e+00
membership_s15   4.178422e-05  1.294528e-01
membership_s16   0.000000e+00  0.000000e+00
membership_s17   1.686509e-05  2.286295e-01
membership_s18   0.000000e+00  0.000000e+00
membership_s20   0.000000e+00  0.000000e+00
membership_s21  -1.213027e-05  1.706996e-01
membership_s22   0.000000e+00  0.000000e+00
membership_s24   0.000000e+00  0.000000e+00
membership_s25   0.000000e+00  8.673617e-21
membership_s26   6.645447e-05  3.820272e-01
membership_s27   2.545636e-05  3.064662e-01
membership_s28   0.000000e+00  1.110223e-18
membership_s30   6.476372e-06  4.337900e-02
membership_s31  -1.819662e-05  1.152781e-01
membership_s32   5.670902e-05  9.001615e-02
membership_s33  -4.012097e-05  2.261620e-01
membership_s36   1.078953e-05  5.395050e-02
membership_s37   2.058295e-05  1.798319e-02
V1               5.608056e-03  1.847814e+00
V2               1.714013e-03  2.210865e+00
pdi              9.036592e-05  1.286479e-01
adhesion         9.043206e-03  1.585481e+00
cohesion         9.853338e-03  1.581967e+00
inner            2.970467e-03  1.553588e+00
outer            1.475438e-03  2.266335e+00
ioratio          4.288161e-03  1.748344e+00
comsize          3.354471e-03  1.565698e+00
[1] "Dataset: all_CT Model GLM, run: 2 of 10 2015-06-17 21:05:11"
[1] "glmnet variable coefficients"
                         [,1]          [,2]
(Intercept)     -4.750153e+00 -4.741889e+00
graph0          -1.507570e-41 -2.673891e-06
graph1          -9.756486e-45 -1.639638e-09
graph2          -1.611498e-42 -2.509000e-07
graph3          -6.137301e-46 -1.075877e-10
graph4          -4.389974e-48 -5.687891e-13
graph5          -1.688887e-43 -3.013563e-08
graph6          -2.648414e-45 -4.430255e-10
graph7          -5.590597e-44 -8.595572e-09
graph8           3.527732e-42  7.000931e-07
graph9          -1.414112e-47 -2.502855e-12
graph10         -2.556512e-49 -4.069381e-14
graph11         -3.302608e-51 -1.214354e-16
graph12         -2.498928e-47 -4.330603e-12
graph13         -1.471551e-46 -2.568819e-11
graph14         -1.156142e-48 -1.589208e-13
graph15         -7.349312e-45 -1.317963e-09
graph16         -8.885894e-47 -1.524286e-11
graph17         -1.294367e-46 -2.179921e-11
graph18         -3.152498e-45 -5.426280e-10
graph19         -5.019945e-46 -8.531136e-11
graph20         -1.567712e-44 -2.842494e-09
graph21         -3.724506e-45 -6.546105e-10
graph22         -1.082201e-44 -1.897657e-09
graph23          5.489506e-46  1.636511e-10
graph24         -2.617868e-45 -4.053562e-10
graph25         -1.416432e-44 -2.232187e-09
graph26          1.814511e-44  3.797891e-09
graph27          1.300665e-43  2.680143e-08
graph28          4.192362e-43  8.215599e-08
graph29          7.015658e-42  1.356025e-06
orbit0          -1.507570e-41 -2.673590e-06
orbit1          -1.084114e-43 -1.737284e-08
orbit2          -9.472393e-45 -1.597259e-09
orbit3          -1.611498e-42 -2.508139e-07
orbit4          -9.323951e-45 -1.686093e-09
orbit5          -5.474175e-46 -9.512281e-11
orbit6           9.373623e-46  1.787367e-10
orbit7          -7.785669e-48 -1.214219e-12
orbit8          -1.688887e-43 -3.013195e-08
orbit9          -1.045380e-43 -1.835163e-08
orbit10         -7.678700e-45 -1.219178e-09
orbit11         -2.876952e-45 -4.855897e-10
orbit12         -3.059706e-43 -5.063258e-08
orbit13         -5.402067e-44 -7.793218e-09
orbit14          3.527732e-42  7.001406e-07
orbit15         -2.130896e-46 -3.843890e-11
orbit16         -1.653161e-47 -2.929615e-12
orbit17         -5.541469e-47 -9.559509e-12
orbit18         -8.891573e-47 -1.649398e-11
orbit19          1.977581e-47  3.850406e-12
orbit20         -3.570601e-49  5.564518e-14
orbit21         -2.600535e-49 -4.195859e-14
orbit22          1.668901e-48  3.164074e-13
orbit23         -1.353795e-50 -2.057609e-15
orbit24         -1.043068e-45 -1.905011e-10
orbit25         -1.897365e-46 -3.131794e-11
orbit26         -2.290008e-47 -3.945731e-12
orbit27         -5.657426e-45 -1.022345e-09
orbit28         -6.509355e-46 -1.160219e-10
orbit29         -3.103120e-46 -5.122577e-11
orbit30         -2.539297e-46 -4.414664e-11
orbit31          2.401917e-46  4.598063e-11
orbit32          9.708325e-48  2.383228e-12
orbit33         -1.763300e-48 -2.789145e-13
orbit34         -7.349312e-45 -1.317714e-09
orbit35         -3.224771e-45 -5.651305e-10
orbit36         -1.795705e-45 -3.293933e-10
orbit37         -5.304134e-47 -6.298215e-13
orbit38         -7.740666e-47 -1.308258e-11
orbit39         -4.167090e-45 -7.070432e-10
orbit40         -7.725574e-46 -1.282273e-10
orbit41         -5.944332e-46 -1.016124e-10
orbit42         -1.388966e-46 -2.330882e-11
orbit43         -7.937044e-45 -1.368050e-09
orbit44         -3.537867e-45 -6.079006e-10
orbit45         -3.001130e-44 -5.418989e-09
orbit46         -6.333094e-45 -1.109545e-09
orbit47         -1.234436e-45 -2.142830e-10
orbit48         -4.938474e-46 -7.684132e-11
orbit49         -5.046709e-44 -9.140852e-09
orbit50         -1.617411e-44 -2.933013e-09
orbit51         -2.187067e-44 -3.944462e-09
orbit52         -2.673618e-44 -4.640637e-09
orbit53         -4.136233e-45 -7.115937e-10
orbit54         -6.595592e-44 -1.192013e-08
orbit55         -8.696291e-45 -1.491925e-09
orbit56         -1.981130e-43 -3.592760e-08
orbit57          6.028391e-45  1.236861e-09
orbit58         -4.237689e-45 -6.990195e-10
orbit59         -3.835031e-44 -6.749961e-09
orbit60         -1.019810e-45  1.296999e-11
orbit61         -5.414542e-45 -8.534190e-10
orbit62         -5.382775e-43 -9.736444e-08
orbit63         -4.570308e-44 -7.792915e-09
orbit64          1.729701e-44  4.253583e-09
orbit65         -5.169581e-43 -9.286021e-08
orbit66          9.283279e-44  1.868915e-08
orbit67          2.740360e-44  5.700455e-09
orbit68          1.498019e-43  3.156939e-08
orbit69          4.941790e-43  9.893939e-08
orbit70          1.173039e-42  2.334955e-07
orbit71          5.754071e-43  1.123129e-07
orbit72          7.015658e-42  1.356123e-06
AP               4.181094e-39  8.017920e-04
bet             -1.446332e-45 -2.526422e-10
ecc             -4.543679e-40 -8.861654e-05
eccrad          -2.726207e-39 -5.316916e-04
close           -1.682158e-38 -3.077766e-03
constraint       1.784155e-39  3.262036e-04
coreness        -4.046672e-41 -6.821631e-06
knn              1.880142e-42  3.484334e-07
hubscore        -1.263584e-38 -2.203747e-03
pagerank        -2.635837e-38 -5.033844e-03
trans           -5.458286e-39 -1.036996e-03
evcent          -1.273443e-38 -2.221689e-03
first           -1.507570e-41 -2.672687e-06
upto_second      5.820996e-44  1.486602e-08
upto_third      -2.094696e-43 -3.870431e-08
upto_fourth     -4.932558e-43 -9.240453e-08
upto_fifth       1.842263e-43  3.763571e-08
upto_sixth       1.081184e-42  2.090300e-07
second           7.635806e-44  1.824566e-08
third           -3.490810e-43 -6.509126e-08
fourth           9.419352e-44  1.649454e-08
fifth            7.954668e-43  1.495517e-07
sixth           -2.985215e-44 -9.097694e-09
ratio1           1.996951e-42  3.701283e-07
ratio2           2.183459e-41  4.130286e-06
ratio3           4.862476e-42  8.800551e-07
ratio4          -1.569942e-41 -3.028231e-06
ratio5          -1.030720e-41 -2.006705e-06
ratio6           2.433513e-43  4.283778e-08
selfinter       -1.182653e-39 -2.192111e-04
walktrap_vertex -3.772762e-39 -7.098663e-04
bigcom1          3.923229e-39  7.484381e-04
bigcom2         -8.672202e-39 -1.652389e-03
bigcom3         -5.740001e-39 -1.091293e-03
bigcom4         -5.595397e-39 -1.059437e-03
bigcom6         -8.667867e-39 -1.648714e-03
bigcom8          2.017708e-39  3.878683e-04
bigcom9         -8.701213e-39 -1.657055e-03
bigcom11        -8.678712e-39 -1.651283e-03
bigcom13        -8.685233e-39 -1.654177e-03
bigcom15         1.945386e-38  3.701991e-03
bigcom16         6.356135e-38  1.208998e-02
bigcom21        -8.720906e-39 -1.657838e-03
bigcom22         9.742298e-40  1.877835e-04
bigcom24        -8.667867e-39 -1.650941e-03
bigcom26        -8.733350e-39 -1.659892e-03
bigcom28         1.566301e-39  3.033113e-04
bigcom30         6.097006e-40  1.165216e-04
bigcom31        -8.665701e-39 -1.650187e-03
bigcom32         4.457091e-38  8.477307e-03
bigcom33        -8.666423e-39 -1.651226e-03
bigcom34        -8.667145e-39 -1.650302e-03
bigcom36        -8.672925e-39 -1.650467e-03
bigcom37        -8.665701e-39 -1.645821e-03
bigcom38        -8.672925e-39 -1.652253e-03
bigcom39        -8.686683e-39 -1.652742e-03
bigcom40         4.336040e-39  8.271738e-04
bigcom43        -8.670756e-39 -1.649912e-03
bigcom44        -8.799831e-39 -1.673047e-03
bigcom46        -8.678712e-39 -1.652290e-03
bigcom47        -8.673648e-39 -1.651486e-03
bigcom49        -8.671479e-39 -1.651753e-03
bigcom50        -8.670756e-39 -1.649824e-03
bigcom51        -8.667145e-39 -1.649736e-03
bigcom52        -8.667867e-39 -1.648888e-03
bigcom54        -8.666423e-39 -1.651263e-03
bigcom56        -8.676541e-39 -1.648713e-03
bigcom62        -8.667145e-39 -1.650625e-03
bigcom66        -8.667145e-39 -1.650648e-03
bigcom68        -8.667145e-39 -1.651522e-03
bigcom69         5.082684e-38  9.666328e-03
bigcom71        -8.674371e-39 -1.652656e-03
bigcom72        -8.667867e-39 -1.651334e-03
bigcom73        -8.676541e-39 -1.651401e-03
bigcom74        -8.674371e-39 -1.649437e-03
bigcom75        -8.665701e-39 -1.649986e-03
bigcom76        -8.669311e-39 -1.649351e-03
bigcom77        -8.670034e-39 -1.647689e-03
bigcom79        -8.667145e-39 -1.650819e-03
bigcom80        -8.670034e-39 -1.651733e-03
bigcom82         1.036483e-37  1.971396e-02
bigcom83        -8.664979e-39 -1.648258e-03
bigcom84        -8.667145e-39 -1.649733e-03
bigcom85        -8.667867e-39 -1.650139e-03
bigcom87        -8.671479e-39 -1.650418e-03
bigcom89        -8.666423e-39 -1.652945e-03
bigcom91        -8.670756e-39 -1.649819e-03
bigcom92         2.296403e-38  4.365929e-03
bigcom93        -8.665701e-39 -1.647084e-03
bigcom96        -8.666423e-39 -1.648452e-03
bigcom97        -8.672925e-39 -1.648587e-03
bigcom98        -8.665701e-39 -1.649971e-03
bigcom99        -8.664257e-39 -1.650334e-03
bigcom101       -8.678712e-39 -1.648315e-03
bigcom104       -8.672202e-39 -1.650621e-03
bigcom106       -8.667867e-39 -1.651389e-03
bigcom109       -8.666423e-39 -1.649035e-03
bigcom113        1.036483e-37  1.970820e-02
bigcom116        1.243064e-38  2.364028e-03
bigcom120       -8.666423e-39 -1.651900e-03
bigcom123       -8.667867e-39 -1.650372e-03
bigcom126       -8.665701e-39 -1.652791e-03
bigcom127       -8.667867e-39 -1.646146e-03
bigcom137        7.558779e-38  1.437812e-02
bigcom139       -8.667145e-39 -1.650308e-03
bigcom140       -8.667867e-39 -1.649099e-03
bigcom143       -8.666423e-39 -1.652944e-03
bigcom145       -8.667145e-39 -1.650919e-03
bigcom146       -8.668589e-39 -1.652557e-03
bigcom147       -8.677265e-39 -1.649572e-03
bigcom149       -8.665701e-39 -1.648751e-03
bigcom153       -8.673648e-39 -1.652072e-03
bigcom154       -8.672202e-39 -1.651218e-03
bigcom156       -8.668589e-39 -1.650895e-03
bigcom157       -8.674371e-39 -1.647835e-03
bigcom158       -8.666423e-39 -1.650684e-03
bigcom160       -8.667145e-39 -1.650416e-03
bigcom161       -8.666423e-39 -1.648872e-03
bigcom162       -8.666423e-39 -1.650531e-03
bigcom164       -8.665701e-39 -1.651801e-03
bigcom166       -8.672925e-39 -1.649164e-03
bigcom167       -8.677988e-39 -1.650496e-03
bigcom171       -8.670756e-39 -1.647491e-03
bigcom173       -8.667867e-39 -1.651423e-03
bigcom175       -8.666423e-39 -1.648190e-03
bigcom176       -8.665701e-39 -1.649422e-03
bigcom177       -8.666423e-39 -1.647755e-03
bigcom178       -8.667145e-39 -1.649051e-03
bigcom180       -8.666423e-39 -1.649803e-03
bigcom181       -8.672925e-39 -1.650875e-03
bigcom184       -8.667145e-39 -1.649807e-03
bigcom186       -8.665701e-39 -1.649057e-03
bigcom187       -8.666423e-39 -1.650349e-03
bigcom189       -8.670756e-39 -1.651076e-03
bigcom194       -8.668589e-39 -1.648602e-03
bigcom195       -8.667145e-39 -1.651305e-03
bigcom196       -8.666423e-39 -1.650570e-03
bigcom204       -8.670034e-39 -1.650796e-03
bigcom205       -8.667145e-39 -1.648970e-03
bigcom212       -8.664979e-39 -1.647556e-03
bigcom214       -8.667145e-39 -1.649819e-03
bigcom222       -8.664979e-39 -1.650104e-03
bigcom223       -8.666423e-39 -1.651625e-03
bigcom226       -8.667145e-39 -1.649600e-03
bigcom227       -8.666423e-39 -1.649949e-03
bigcom229       -8.666423e-39 -1.652840e-03
bigcom233       -8.666423e-39 -1.650722e-03
bigcom236       -8.665701e-39 -1.651576e-03
bigcom237       -8.666423e-39 -1.647957e-03
bigcom246       -8.672202e-39 -1.650861e-03
bigcom248       -8.675094e-39 -1.653113e-03
bigcom249       -8.667145e-39 -1.649138e-03
bigcom250       -8.674371e-39 -1.650292e-03
bigcom254       -8.665701e-39 -1.650483e-03
bigcom266       -8.666423e-39 -1.649261e-03
bigcom269       -8.669311e-39 -1.650324e-03
bigcom272        1.934379e-37  3.678958e-02
bigcom274       -8.696122e-39 -1.650367e-03
bigcom281       -8.668589e-39 -1.647675e-03
bigcom291       -8.667145e-39 -1.650640e-03
bigcom292       -8.665701e-39 -1.648413e-03
bigcom295       -8.667867e-39 -1.649624e-03
bigcom299       -8.666423e-39 -1.648901e-03
bigcom301       -8.672202e-39 -1.650069e-03
bigcom306       -8.666423e-39 -1.652377e-03
bigcom309       -8.668589e-39 -1.651001e-03
bigcom314       -8.667145e-39 -1.650036e-03
bigcom321        8.324079e-38  1.583042e-02
bigcom341       -8.666423e-39 -1.649185e-03
bigcom350       -8.665701e-39 -1.647618e-03
bigcom353       -8.664979e-39 -1.648257e-03
bigcom359       -8.664979e-39 -1.647501e-03
bigcom363       -8.666423e-39 -1.647399e-03
bigcom365       -8.666423e-39 -1.650019e-03
bigcom385       -8.667867e-39 -1.649403e-03
bigcom386       -8.666423e-39 -1.651692e-03
bigcom408       -8.670756e-39 -1.650367e-03
bigcom412       -8.667867e-39 -1.649686e-03
bigcom480       -8.667145e-39 -1.649595e-03
spin_vertex      3.808792e-39  7.092916e-04
membership_s1   -6.641506e-40 -1.275844e-04
membership_s3   -8.675818e-39 -1.655318e-03
membership_s4    5.051939e-39  9.629791e-04
membership_s5   -1.775892e-39 -3.351077e-04
membership_s6    2.521430e-39  4.710002e-04
membership_s7   -4.473593e-39 -8.506010e-04
membership_s8   -8.670034e-39 -1.650632e-03
membership_s9   -8.674371e-39 -1.655320e-03
membership_s11  -8.669311e-39 -1.654330e-03
membership_s12   6.356135e-38  1.208716e-02
membership_s14  -8.669311e-39 -1.651205e-03
membership_s15   9.726460e-39  1.847064e-03
membership_s16  -8.673648e-39 -1.651474e-03
membership_s17   1.036483e-37  1.970923e-02
membership_s18  -8.730419e-39 -1.658985e-03
membership_s20  -8.667867e-39 -1.653851e-03
membership_s21   3.630715e-39  6.898023e-04
membership_s22  -8.683783e-39 -1.653772e-03
membership_s24  -8.688134e-39 -1.652623e-03
membership_s25  -8.682334e-39 -1.650899e-03
membership_s26   1.177567e-37  2.239337e-02
membership_s27  -2.611670e-39 -4.949860e-04
membership_s28  -8.676541e-39 -1.654390e-03
membership_s30  -3.173646e-39 -6.001944e-04
membership_s31   3.493032e-39  6.617501e-04
membership_s32   1.959623e-40  3.763185e-05
membership_s33   1.357164e-37  2.580714e-02
membership_s36  -1.825732e-39 -3.477615e-04
membership_s37  -8.736284e-39 -1.666257e-03
V1              -4.738742e-39 -8.864116e-04
V2               4.029680e-39  7.627712e-04
pdi             -2.834511e-37 -4.500641e-02
adhesion         2.954379e-43  5.525366e-08
cohesion        -5.911984e-43 -1.105675e-07
inner           -1.608272e-43 -2.989985e-08
outer           -3.026370e-43 -5.636021e-08
ioratio         -8.987505e-39 -1.687584e-03
comsize         -1.652279e-42 -3.104490e-07
[1] "Dataset: all_CT Model GBM, run: 3 of 10 2015-06-17 21:05:12"
Iter   TrainDeviance   ValidDeviance   StepSize   Improve
     1        0.0911            -nan     0.0100   -0.0000
     2        0.0903            -nan     0.0100   -0.0000
     3        0.0897            -nan     0.0100   -0.0000
     4        0.0890            -nan     0.0100   -0.0000
     5        0.0884            -nan     0.0100   -0.0000
     6        0.0873            -nan     0.0100   -0.0000
     7        0.0869            -nan     0.0100   -0.0000
     8        0.0860            -nan     0.0100   -0.0000
     9        0.0856            -nan     0.0100   -0.0000
    10        0.0851            -nan     0.0100   -0.0000
    20        0.0815            -nan     0.0100   -0.0000
    40        0.0758            -nan     0.0100   -0.0000
    60        0.0722            -nan     0.0100   -0.0000
    80        0.0679            -nan     0.0100   -0.0000
   100        0.0645            -nan     0.0100   -0.0000
   120        0.0620            -nan     0.0100   -0.0000
   140        0.0590            -nan     0.0100   -0.0000
   160        0.0569            -nan     0.0100   -0.0000
   180        0.0547            -nan     0.0100    0.0000
   200        0.0520            -nan     0.0100   -0.0000
   220        0.0506            -nan     0.0100   -0.0000
   240        0.0487            -nan     0.0100   -0.0000
   260        0.0469            -nan     0.0100   -0.0000
   280        0.0452            -nan     0.0100    0.0000
   300        0.0437            -nan     0.0100   -0.0000
   320        0.0423            -nan     0.0100   -0.0000
   340        0.0408            -nan     0.0100   -0.0000
   357        0.0398            -nan     0.0100   -0.0000

[1] "GBM variable coefficients"
                            var     rel.inf
fourth                   fourth 4.195335226
ratio5                   ratio5 3.409520639
orbit18                 orbit18 2.996877209
comsize                 comsize 2.980239791
outer                     outer 2.936180796
V2                           V2 2.581182952
pagerank               pagerank 2.504457232
ioratio                 ioratio 2.189369614
walktrap_vertex walktrap_vertex 2.056997213
adhesion               adhesion 2.041642450
V1                           V1 2.030223151
inner                     inner 1.923410884
ratio2                   ratio2 1.819229003
ratio4                   ratio4 1.792507400
graph4                   graph4 1.728758557
graph1                   graph1 1.591287626
membership_s33   membership_s33 1.477368990
cohesion               cohesion 1.399049750
knn                         knn 1.340338090
bigcom113             bigcom113 1.319416490
spin_vertex         spin_vertex 1.303220248
bigcom272             bigcom272 1.211548642
graph13                 graph13 1.204863616
graph12                 graph12 1.199256362
graph29                 graph29 1.100451773
orbit17                 orbit17 1.025425334
graph23                 graph23 0.982944013
graph0                   graph0 0.969565053
graph20                 graph20 0.942491418
membership_s26   membership_s26 0.935339303
bet                         bet 0.933845528
orbit40                 orbit40 0.914640048
ratio1                   ratio1 0.906374331
graph3                   graph3 0.877659021
constraint           constraint 0.859722022
bigcom82               bigcom82 0.859288197
orbit9                   orbit9 0.805383232
fifth                     fifth 0.800160651
graph6                   graph6 0.795486818
third                     third 0.795184523
membership_s4     membership_s4 0.793343613
orbit27                 orbit27 0.783696496
graph7                   graph7 0.778275205
graph10                 graph10 0.761717618
trans                     trans 0.719241868
graph11                 graph11 0.716551197
graph19                 graph19 0.711263915
bigcom87               bigcom87 0.646121873
orbit25                 orbit25 0.645153313
upto_fifth           upto_fifth 0.643443110
graph17                 graph17 0.637576794
membership_s12   membership_s12 0.633029834
bigcom137             bigcom137 0.629932727
orbit52                 orbit52 0.620752054
bigcom16               bigcom16 0.617490024
sixth                     sixth 0.612847770
graph14                 graph14 0.579974954
ratio3                   ratio3 0.574907004
orbit19                 orbit19 0.554012005
orbit20                 orbit20 0.546497442
orbit28                 orbit28 0.541100464
ratio6                   ratio6 0.536273707
orbit49                 orbit49 0.523499328
orbit64                 orbit64 0.509352428
orbit56                 orbit56 0.505575554
graph22                 graph22 0.495910082
graph27                 graph27 0.485154574
orbit24                 orbit24 0.455997903
orbit37                 orbit37 0.454118810
bigcom69               bigcom69 0.425607647
graph16                 graph16 0.425032964
orbit60                 orbit60 0.424809219
graph5                   graph5 0.419670672
orbit63                 orbit63 0.401653705
orbit65                 orbit65 0.400757797
graph15                 graph15 0.380154373
membership_s17   membership_s17 0.375925853
close                     close 0.371238697
bigcom1                 bigcom1 0.370894173
upto_sixth           upto_sixth 0.369331637
orbit16                 orbit16 0.355630637
orbit1                   orbit1 0.355028636
orbit45                 orbit45 0.350764226
orbit29                 orbit29 0.341827033
bigcom32               bigcom32 0.341476578
orbit66                 orbit66 0.336940783
orbit62                 orbit62 0.327054312
orbit12                 orbit12 0.323127833
orbit39                 orbit39 0.315222612
orbit47                 orbit47 0.312469924
upto_fourth         upto_fourth 0.307106675
bigcom40               bigcom40 0.300614846
graph9                   graph9 0.299484581
orbit30                 orbit30 0.293898590
graph18                 graph18 0.291195619
orbit46                 orbit46 0.288283444
orbit31                 orbit31 0.285111570
orbit15                 orbit15 0.282018504
orbit54                 orbit54 0.281024217
orbit2                   orbit2 0.278775308
orbit41                 orbit41 0.278141436
orbit36                 orbit36 0.277437415
orbit50                 orbit50 0.274048963
graph26                 graph26 0.265920109
orbit6                   orbit6 0.255076864
orbit35                 orbit35 0.250904750
orbit4                   orbit4 0.219474409
orbit5                   orbit5 0.217743542
orbit32                 orbit32 0.212608228
orbit70                 orbit70 0.204734019
ecc                         ecc 0.203753853
orbit55                 orbit55 0.201117456
orbit13                 orbit13 0.196478980
orbit11                 orbit11 0.195625758
graph21                 graph21 0.188342166
orbit7                   orbit7 0.179251335
graph24                 graph24 0.174397535
graph28                 graph28 0.168986783
AP                           AP 0.163955018
orbit59                 orbit59 0.163738226
orbit42                 orbit42 0.163192031
membership_s15   membership_s15 0.160399552
graph8                   graph8 0.158717819
orbit68                 orbit68 0.156914130
graph2                   graph2 0.155896044
bigcom92               bigcom92 0.153471249
orbit61                 orbit61 0.146473548
orbit53                 orbit53 0.145596051
orbit57                 orbit57 0.145471256
bigcom8                 bigcom8 0.143641636
bigcom116             bigcom116 0.139065444
membership_s31   membership_s31 0.127581481
graph25                 graph25 0.123690212
orbit43                 orbit43 0.121281224
bigcom4                 bigcom4 0.115372678
membership_s1     membership_s1 0.112779721
orbit38                 orbit38 0.107218477
orbit51                 orbit51 0.106914272
selfinter             selfinter 0.105756750
orbit58                 orbit58 0.103760010
orbit48                 orbit48 0.097219804
orbit22                 orbit22 0.096653219
orbit21                 orbit21 0.086874973
orbit69                 orbit69 0.080733972
upto_third           upto_third 0.072541764
membership_s30   membership_s30 0.065305337
membership_s6     membership_s6 0.063711262
hubscore               hubscore 0.046182200
orbit67                 orbit67 0.042888394
orbit23                 orbit23 0.034839719
orbit71                 orbit71 0.033504520
coreness               coreness 0.026228224
orbit26                 orbit26 0.025059921
orbit10                 orbit10 0.023129277
pdi                         pdi 0.023101473
evcent                   evcent 0.019575120
membership_s32   membership_s32 0.018173514
orbit44                 orbit44 0.017906218
bigcom30               bigcom30 0.017518068
membership_s36   membership_s36 0.017066436
membership_s7     membership_s7 0.016456408
orbit33                 orbit33 0.009212221
orbit0                   orbit0 0.000000000
orbit3                   orbit3 0.000000000
orbit8                   orbit8 0.000000000
orbit14                 orbit14 0.000000000
orbit34                 orbit34 0.000000000
orbit72                 orbit72 0.000000000
eccrad                   eccrad 0.000000000
first                     first 0.000000000
upto_second         upto_second 0.000000000
second                   second 0.000000000
bigcom2                 bigcom2 0.000000000
bigcom3                 bigcom3 0.000000000
bigcom6                 bigcom6 0.000000000
bigcom9                 bigcom9 0.000000000
bigcom11               bigcom11 0.000000000
bigcom13               bigcom13 0.000000000
bigcom15               bigcom15 0.000000000
bigcom21               bigcom21 0.000000000
bigcom22               bigcom22 0.000000000
bigcom24               bigcom24 0.000000000
bigcom26               bigcom26 0.000000000
bigcom28               bigcom28 0.000000000
bigcom31               bigcom31 0.000000000
bigcom33               bigcom33 0.000000000
bigcom34               bigcom34 0.000000000
bigcom36               bigcom36 0.000000000
bigcom37               bigcom37 0.000000000
bigcom38               bigcom38 0.000000000
bigcom39               bigcom39 0.000000000
bigcom43               bigcom43 0.000000000
bigcom44               bigcom44 0.000000000
bigcom46               bigcom46 0.000000000
bigcom47               bigcom47 0.000000000
bigcom49               bigcom49 0.000000000
bigcom50               bigcom50 0.000000000
bigcom51               bigcom51 0.000000000
bigcom52               bigcom52 0.000000000
bigcom54               bigcom54 0.000000000
bigcom56               bigcom56 0.000000000
bigcom62               bigcom62 0.000000000
bigcom66               bigcom66 0.000000000
bigcom68               bigcom68 0.000000000
bigcom71               bigcom71 0.000000000
bigcom72               bigcom72 0.000000000
bigcom73               bigcom73 0.000000000
bigcom74               bigcom74 0.000000000
bigcom75               bigcom75 0.000000000
bigcom76               bigcom76 0.000000000
bigcom77               bigcom77 0.000000000
bigcom79               bigcom79 0.000000000
bigcom80               bigcom80 0.000000000
bigcom83               bigcom83 0.000000000
bigcom84               bigcom84 0.000000000
bigcom85               bigcom85 0.000000000
bigcom89               bigcom89 0.000000000
bigcom91               bigcom91 0.000000000
bigcom93               bigcom93 0.000000000
bigcom96               bigcom96 0.000000000
bigcom97               bigcom97 0.000000000
bigcom98               bigcom98 0.000000000
bigcom99               bigcom99 0.000000000
bigcom101             bigcom101 0.000000000
bigcom104             bigcom104 0.000000000
bigcom106             bigcom106 0.000000000
bigcom109             bigcom109 0.000000000
bigcom120             bigcom120 0.000000000
bigcom123             bigcom123 0.000000000
bigcom126             bigcom126 0.000000000
bigcom127             bigcom127 0.000000000
bigcom139             bigcom139 0.000000000
bigcom140             bigcom140 0.000000000
bigcom143             bigcom143 0.000000000
bigcom145             bigcom145 0.000000000
bigcom146             bigcom146 0.000000000
bigcom147             bigcom147 0.000000000
bigcom149             bigcom149 0.000000000
bigcom153             bigcom153 0.000000000
bigcom154             bigcom154 0.000000000
bigcom156             bigcom156 0.000000000
bigcom157             bigcom157 0.000000000
bigcom158             bigcom158 0.000000000
bigcom160             bigcom160 0.000000000
bigcom161             bigcom161 0.000000000
bigcom162             bigcom162 0.000000000
bigcom164             bigcom164 0.000000000
bigcom166             bigcom166 0.000000000
bigcom167             bigcom167 0.000000000
bigcom171             bigcom171 0.000000000
bigcom173             bigcom173 0.000000000
bigcom175             bigcom175 0.000000000
bigcom176             bigcom176 0.000000000
bigcom177             bigcom177 0.000000000
bigcom178             bigcom178 0.000000000
bigcom180             bigcom180 0.000000000
bigcom181             bigcom181 0.000000000
bigcom184             bigcom184 0.000000000
bigcom186             bigcom186 0.000000000
bigcom187             bigcom187 0.000000000
bigcom189             bigcom189 0.000000000
bigcom194             bigcom194 0.000000000
bigcom195             bigcom195 0.000000000
bigcom196             bigcom196 0.000000000
bigcom204             bigcom204 0.000000000
bigcom205             bigcom205 0.000000000
bigcom212             bigcom212 0.000000000
bigcom214             bigcom214 0.000000000
bigcom222             bigcom222 0.000000000
bigcom223             bigcom223 0.000000000
bigcom226             bigcom226 0.000000000
bigcom227             bigcom227 0.000000000
bigcom229             bigcom229 0.000000000
bigcom233             bigcom233 0.000000000
bigcom236             bigcom236 0.000000000
bigcom237             bigcom237 0.000000000
bigcom246             bigcom246 0.000000000
bigcom248             bigcom248 0.000000000
bigcom249             bigcom249 0.000000000
bigcom250             bigcom250 0.000000000
bigcom254             bigcom254 0.000000000
bigcom266             bigcom266 0.000000000
bigcom269             bigcom269 0.000000000
bigcom274             bigcom274 0.000000000
bigcom281             bigcom281 0.000000000
bigcom291             bigcom291 0.000000000
bigcom292             bigcom292 0.000000000
bigcom295             bigcom295 0.000000000
bigcom299             bigcom299 0.000000000
bigcom301             bigcom301 0.000000000
bigcom306             bigcom306 0.000000000
bigcom309             bigcom309 0.000000000
bigcom314             bigcom314 0.000000000
bigcom321             bigcom321 0.000000000
bigcom341             bigcom341 0.000000000
bigcom350             bigcom350 0.000000000
bigcom353             bigcom353 0.000000000
bigcom359             bigcom359 0.000000000
bigcom363             bigcom363 0.000000000
bigcom365             bigcom365 0.000000000
bigcom385             bigcom385 0.000000000
bigcom386             bigcom386 0.000000000
bigcom408             bigcom408 0.000000000
bigcom412             bigcom412 0.000000000
bigcom480             bigcom480 0.000000000
membership_s3     membership_s3 0.000000000
membership_s5     membership_s5 0.000000000
membership_s8     membership_s8 0.000000000
membership_s9     membership_s9 0.000000000
membership_s11   membership_s11 0.000000000
membership_s14   membership_s14 0.000000000
membership_s16   membership_s16 0.000000000
membership_s18   membership_s18 0.000000000
membership_s20   membership_s20 0.000000000
membership_s21   membership_s21 0.000000000
membership_s22   membership_s22 0.000000000
membership_s24   membership_s24 0.000000000
membership_s25   membership_s25 0.000000000
membership_s27   membership_s27 0.000000000
membership_s28   membership_s28 0.000000000
membership_s37   membership_s37 0.000000000
[1] "Dataset: all_CT Model RF, run: 3 of 10 2015-06-17 21:11:20"
     |      Out-of-bag   |
Tree |      MSE  %Var(y) |
   1 |  0.01717   219.89 |
   2 |  0.01523   195.11 |
   3 |   0.0147   188.24 |
   4 |  0.01326   169.86 |
   5 |  0.01275   163.36 |
   6 |  0.01235   158.14 |
   7 |  0.01232   157.84 |
   8 |  0.01159   148.44 |
   9 |  0.01143   146.43 |
  10 |  0.01111   142.31 |
  11 |  0.01076   137.85 |
  12 |  0.01072   137.28 |
  13 |  0.01046   133.91 |
  14 |   0.0103   131.90 |
  15 |  0.01011   129.50 |
  16 |  0.01003   128.49 |
  17 | 0.009868   126.39 |
  18 | 0.009851   126.18 |
  19 | 0.009741   124.77 |
  20 |   0.0097   124.23 |
  21 | 0.009567   122.53 |
  22 | 0.009528   122.04 |
  23 | 0.009475   121.36 |
  24 | 0.009427   120.74 |
  25 | 0.009362   119.91 |
  26 | 0.009308   119.21 |
  27 | 0.009277   118.82 |
  28 | 0.009251   118.49 |
  29 | 0.009209   117.95 |
  30 | 0.009162   117.34 |
  31 | 0.009157   117.28 |
  32 | 0.009134   116.99 |
  33 | 0.009132   116.96 |
  34 | 0.009116   116.76 |
  35 | 0.009108   116.66 |
  36 | 0.009072   116.20 |
  37 | 0.009048   115.89 |
  38 |  0.00904   115.78 |
  39 | 0.009045   115.85 |
  40 | 0.009033   115.69 |
  41 | 0.009022   115.55 |
  42 | 0.009013   115.44 |
  43 | 0.008998   115.24 |
  44 |  0.00897   114.88 |
  45 | 0.008966   114.84 |
  46 | 0.008962   114.78 |
  47 | 0.008979   115.01 |
  48 | 0.008973   114.93 |
  49 | 0.008949   114.62 |
  50 |  0.00894   114.51 |
  51 | 0.008948   114.61 |
  52 | 0.008952   114.66 |
  53 | 0.008939   114.50 |
  54 | 0.008933   114.41 |
  55 | 0.008926   114.32 |
  56 | 0.008915   114.19 |
  57 | 0.008892   113.89 |
  58 | 0.008887   113.83 |
  59 | 0.008865   113.55 |
  60 | 0.008854   113.41 |
  61 | 0.008843   113.26 |
  62 | 0.008831   113.10 |
  63 | 0.008824   113.02 |
  64 | 0.008819   112.96 |
  65 |  0.00881   112.84 |
  66 | 0.008799   112.70 |
  67 | 0.008796   112.66 |
  68 | 0.008798   112.68 |
  69 | 0.008799   112.70 |
  70 | 0.008795   112.64 |
  71 | 0.008789   112.57 |
  72 | 0.008796   112.66 |
  73 |  0.00881   112.84 |
  74 | 0.008803   112.75 |
  75 | 0.008814   112.89 |
  76 | 0.008803   112.74 |
  77 | 0.008797   112.67 |
  78 | 0.008796   112.66 |
  79 | 0.008785   112.52 |
  80 |  0.00878   112.45 |
  81 | 0.008768   112.30 |
  82 | 0.008772   112.35 |
  83 | 0.008776   112.41 |
  84 | 0.008772   112.36 |
  85 | 0.008765   112.26 |
  86 | 0.008759   112.19 |
  87 | 0.008758   112.18 |
  88 |  0.00876   112.20 |
  89 | 0.008755   112.13 |
  90 | 0.008757   112.17 |
  91 | 0.008757   112.16 |
  92 |  0.00875   112.08 |
  93 | 0.008747   112.04 |
  94 | 0.008742   111.98 |
  95 | 0.008746   112.02 |
  96 | 0.008742   111.97 |
  97 | 0.008735   111.88 |
  98 | 0.008733   111.85 |
  99 | 0.008726   111.76 |
 100 |  0.00872   111.69 |
[1] "Random Forest variable coefficients"
                      %IncMSE IncNodePurity
graph5           4.898256e-03  2.748170e-01
graph6           2.775865e-03  5.579321e-01
graph7           2.264115e-03  3.247218e-01
graph8           5.168003e-04  1.197219e-01
graph9           1.890773e-03  4.390316e-01
graph10          3.973115e-03  8.465194e-01
graph11          9.611951e-03  7.377147e-01
graph12          8.868526e-03  7.587125e-01
graph13          3.957731e-03  6.325133e-01
graph14          2.192672e-03  5.458032e-01
graph15          5.640355e-03  3.315157e-01
graph16          4.596034e-03  4.449409e-01
graph17          7.175067e-03  7.184770e-01
graph18          3.447932e-03  2.744460e-01
graph19          6.131609e-03  5.007037e-01
graph20          2.728570e-03  3.918472e-01
graph21          1.730286e-03  5.011661e-01
graph22          5.040554e-03  5.199971e-01
graph23          5.036541e-03  5.329155e-01
graph24          1.207329e-02  2.441661e-01
graph25          1.732416e-03  3.630632e-01
graph26          3.056746e-03  3.327618e-01
graph27          2.328639e-03  1.186014e-01
graph28          9.225202e-04  8.069808e-02
graph29          1.924480e-04  1.300392e-01
orbit0           2.903613e-04  2.795276e-01
orbit1           1.841783e-03  3.966575e-01
orbit2           3.119715e-03  3.102549e-01
orbit3           3.376273e-04  1.946692e-01
orbit4           1.466454e-03  3.710213e-01
orbit5           4.646281e-03  3.102644e-01
orbit6           3.761109e-03  7.310509e-01
orbit7           1.594355e-03  3.227487e-01
orbit8           1.053175e-03  3.595755e-01
orbit9           4.935952e-03  5.021967e-01
orbit10          6.703039e-03  4.249663e-01
orbit11          2.195102e-04  1.478889e-01
orbit12          2.792431e-03  4.068362e-01
orbit13          9.058692e-04  2.567587e-01
orbit14          9.740116e-04  1.587993e-01
orbit15          4.633982e-03  4.518522e-01
orbit16          1.839228e-03  4.235964e-01
orbit17          3.526935e-03  5.703370e-01
orbit18          4.372988e-03  1.118945e+00
orbit19          3.722138e-03  7.884983e-01
orbit20          5.564137e-03  3.659646e-01
orbit21          1.127042e-03  2.036409e-01
orbit22          5.088154e-03  7.375601e-01
orbit23          1.156049e-03  3.442412e-01
orbit24          1.081960e-02  8.591230e-01
orbit25          1.161209e-03  2.420345e-01
orbit26          4.071474e-04  2.777349e-01
orbit27          4.205359e-03  5.596651e-01
orbit28          4.980355e-03  3.658979e-01
orbit29          2.772590e-03  2.549639e-01
orbit30          2.626038e-03  2.592574e-01
orbit31          5.440583e-03  6.826651e-01
orbit32          5.234452e-03  3.778345e-01
orbit33          1.340018e-03  2.318206e-01
orbit34          3.631735e-03  4.332518e-01
orbit35          4.218509e-03  4.901279e-01
orbit36          3.944091e-03  5.502652e-01
orbit37          3.190203e-03  4.187476e-01
orbit38          3.643555e-03  2.756175e-01
orbit39          7.456856e-03  7.277052e-01
orbit40          1.048535e-03  2.628698e-01
orbit41          3.938359e-03  2.401417e-01
orbit42          3.734908e-03  2.407024e-01
orbit43          3.409384e-03  3.246023e-01
orbit44          4.088601e-04  1.689935e-01
orbit45          5.630602e-03  5.422548e-01
orbit46          3.072994e-03  2.839257e-01
orbit47          5.060399e-03  2.642897e-01
orbit48          2.885216e-03  2.200373e-01
orbit49          3.383683e-03  5.977309e-01
orbit50          3.892788e-03  3.091549e-01
orbit51          4.174925e-03  4.117228e-01
orbit52          5.593797e-03  4.611819e-01
orbit53          3.289993e-03  2.315224e-01
orbit54          4.111811e-03  3.326775e-01
orbit55          1.997437e-03  2.826152e-01
orbit56          7.817484e-03  6.892689e-01
orbit57          2.116713e-04  1.771973e-01
orbit58          5.089971e-04  1.199201e-01
orbit59          1.088925e-02  3.516343e-01
orbit60          2.459627e-03  3.521388e-01
orbit61          2.377702e-04  1.975017e-01
orbit62          5.136665e-03  3.122436e-01
orbit63          4.946137e-03  2.915393e-01
orbit64          1.168231e-03  3.493589e-01
orbit65          5.727579e-03  3.481046e-01
orbit66          3.147293e-04  2.285949e-01
orbit67          2.649891e-03  1.143625e-01
orbit68          4.064939e-03  1.301991e-01
orbit69          1.098940e-04  1.144155e-01
orbit70          5.169270e-04  8.718727e-02
orbit71          7.693737e-05  1.217599e-01
orbit72          8.745846e-04  1.071873e-01
AP               5.212128e-05  7.627198e-02
bet              3.704698e-03  6.951752e-01
ecc              5.473976e-05  5.237102e-02
eccrad           3.868466e-05  5.780449e-02
close            1.747042e-03  3.917670e-01
constraint       7.315740e-04  3.477248e-01
coreness         2.722551e-04  3.770551e-01
knn              5.153597e-03  9.288427e-01
hubscore         4.400925e-03  4.919404e-01
pagerank         2.640140e-03  1.434694e+00
trans            7.581090e-04  6.662905e-01
evcent           8.050501e-04  4.351988e-01
first            1.234706e-03  2.369450e-01
upto_second      1.278281e-03  4.079259e-01
upto_third       2.747747e-03  4.491817e-01
upto_fourth      3.288216e-03  4.144952e-01
upto_fifth       3.899006e-03  5.198744e-01
upto_sixth       2.064116e-03  3.823674e-01
second           3.548852e-03  4.231413e-01
third            4.153560e-03  8.612129e-01
fourth           3.732437e-03  1.670252e+00
fifth            2.139289e-03  6.524621e-01
sixth            3.883261e-03  8.035879e-01
ratio1           4.634326e-03  9.299756e-01
ratio2           5.912995e-03  1.049343e+00
ratio3           1.381255e-03  6.631361e-01
ratio4           9.456933e-03  1.060884e+00
ratio5           1.112106e-03  1.962652e+00
ratio6           7.640855e-03  6.639519e-01
selfinter        8.437260e-06  9.429503e-02
walktrap_vertex  1.156877e-03  6.702580e-01
bigcom1          1.863466e-04  1.883250e-01
bigcom2          0.000000e+00  0.000000e+00
bigcom3         -4.485311e-06  4.339349e-02
bigcom4          7.161961e-05  9.320386e-02
bigcom6          0.000000e+00  0.000000e+00
bigcom8          1.926467e-04  1.402927e-01
bigcom9          0.000000e+00  6.938894e-20
bigcom11         0.000000e+00  0.000000e+00
bigcom13         0.000000e+00  1.084202e-21
bigcom15         0.000000e+00  0.000000e+00
bigcom16        -2.823356e-05  1.919209e-01
bigcom21         0.000000e+00  0.000000e+00
bigcom22         2.025256e-05  1.768303e-02
bigcom24         0.000000e+00  7.047314e-20
bigcom26         0.000000e+00  1.084202e-21
bigcom28         5.462444e-06  7.988195e-02
bigcom30        -7.088165e-06  5.978261e-02
bigcom31         0.000000e+00  0.000000e+00
bigcom32         5.255220e-05  9.818308e-02
bigcom33         0.000000e+00  0.000000e+00
bigcom34         0.000000e+00  0.000000e+00
bigcom36         0.000000e+00  0.000000e+00
bigcom37         0.000000e+00  0.000000e+00
bigcom38         0.000000e+00  0.000000e+00
bigcom39         0.000000e+00  0.000000e+00
bigcom40         1.625807e-04  2.267136e-01
bigcom43         0.000000e+00  2.775558e-19
bigcom44         0.000000e+00  2.775558e-19
bigcom46         0.000000e+00  6.938894e-20
bigcom47         0.000000e+00  0.000000e+00
bigcom49         0.000000e+00  0.000000e+00
bigcom50         0.000000e+00  1.387779e-19
bigcom51         0.000000e+00  0.000000e+00
bigcom52         0.000000e+00  2.081668e-19
bigcom54         0.000000e+00  0.000000e+00
bigcom56         0.000000e+00  6.938894e-20
bigcom62         0.000000e+00  0.000000e+00
bigcom66         0.000000e+00  1.387779e-19
bigcom68         0.000000e+00  0.000000e+00
bigcom69        -2.874433e-05  1.154250e-01
bigcom71         0.000000e+00  0.000000e+00
bigcom72         0.000000e+00  0.000000e+00
bigcom73         0.000000e+00  0.000000e+00
bigcom74         0.000000e+00  0.000000e+00
bigcom75         0.000000e+00  0.000000e+00
bigcom76         0.000000e+00  0.000000e+00
bigcom77         0.000000e+00  0.000000e+00
bigcom79         0.000000e+00  2.775558e-19
bigcom80         0.000000e+00  0.000000e+00
bigcom82         2.050260e-05  2.262767e-01
bigcom83         0.000000e+00  0.000000e+00
bigcom84         0.000000e+00  0.000000e+00
bigcom85         0.000000e+00  1.084202e-21
bigcom87         4.142373e-05  2.809983e-01
bigcom89         0.000000e+00  0.000000e+00
bigcom91         0.000000e+00  0.000000e+00
bigcom92        -1.912845e-05  4.322148e-02
bigcom93         0.000000e+00  0.000000e+00
bigcom96         0.000000e+00  0.000000e+00
bigcom97         0.000000e+00  0.000000e+00
bigcom98         0.000000e+00  0.000000e+00
bigcom99         0.000000e+00  6.938894e-20
bigcom101        0.000000e+00  0.000000e+00
bigcom104        0.000000e+00  0.000000e+00
bigcom106        0.000000e+00  5.551115e-19
bigcom109        0.000000e+00  0.000000e+00
bigcom113        4.607574e-05  2.288531e-01
bigcom116        1.465114e-04  1.818127e-01
bigcom120        0.000000e+00  0.000000e+00
bigcom123        0.000000e+00  0.000000e+00
bigcom126        0.000000e+00  0.000000e+00
bigcom127        0.000000e+00  0.000000e+00
bigcom137       -2.003208e-05  2.168730e-01
bigcom139        0.000000e+00  1.084202e-21
bigcom140        0.000000e+00  0.000000e+00
bigcom143        0.000000e+00  0.000000e+00
bigcom145        0.000000e+00  6.938894e-20
bigcom146        0.000000e+00  0.000000e+00
bigcom147        0.000000e+00  0.000000e+00
bigcom149        0.000000e+00  0.000000e+00
bigcom153        0.000000e+00  0.000000e+00
bigcom154        0.000000e+00  0.000000e+00
bigcom156        0.000000e+00  0.000000e+00
bigcom157        0.000000e+00  6.938894e-20
bigcom158        0.000000e+00  2.775558e-19
bigcom160        0.000000e+00  0.000000e+00
bigcom161        0.000000e+00  1.387779e-19
bigcom162        0.000000e+00  0.000000e+00
bigcom164        0.000000e+00  6.938894e-20
bigcom166        0.000000e+00  0.000000e+00
bigcom167        0.000000e+00  6.938894e-20
bigcom171        0.000000e+00  0.000000e+00
bigcom173        0.000000e+00  1.084202e-21
bigcom175        0.000000e+00  2.775558e-19
bigcom176        0.000000e+00  1.387779e-19
bigcom177        0.000000e+00  1.387779e-19
bigcom178        0.000000e+00  0.000000e+00
bigcom180        0.000000e+00  0.000000e+00
bigcom181        0.000000e+00  6.938894e-20
bigcom184        0.000000e+00  0.000000e+00
bigcom186        0.000000e+00  0.000000e+00
bigcom187        0.000000e+00  0.000000e+00
bigcom189        0.000000e+00  6.938894e-20
bigcom194        0.000000e+00  0.000000e+00
bigcom195        0.000000e+00  0.000000e+00
bigcom196        0.000000e+00  0.000000e+00
bigcom204        0.000000e+00  2.168404e-21
bigcom205        0.000000e+00  0.000000e+00
bigcom212        0.000000e+00  0.000000e+00
bigcom214        0.000000e+00  0.000000e+00
bigcom222        0.000000e+00  0.000000e+00
bigcom223        0.000000e+00  0.000000e+00
bigcom226        0.000000e+00  0.000000e+00
bigcom227        0.000000e+00  1.387779e-19
bigcom229        0.000000e+00  2.775558e-19
bigcom233        0.000000e+00  1.387779e-19
bigcom236        0.000000e+00  2.775558e-19
bigcom237        0.000000e+00  0.000000e+00
bigcom246        0.000000e+00  1.387779e-19
bigcom248        0.000000e+00  0.000000e+00
bigcom249        0.000000e+00  0.000000e+00
bigcom250        0.000000e+00  4.174178e-19
bigcom254        0.000000e+00  0.000000e+00
bigcom266        0.000000e+00  0.000000e+00
bigcom269        0.000000e+00  0.000000e+00
bigcom272       -1.558875e-05  4.149264e-01
bigcom274        0.000000e+00  0.000000e+00
bigcom281        0.000000e+00  6.938894e-20
bigcom291        0.000000e+00  0.000000e+00
bigcom292        0.000000e+00  0.000000e+00
bigcom295        0.000000e+00  4.163336e-19
bigcom299        0.000000e+00  6.938894e-20
bigcom301        0.000000e+00  7.047314e-20
bigcom306        0.000000e+00  0.000000e+00
bigcom309        0.000000e+00  1.387779e-19
bigcom314        0.000000e+00  0.000000e+00
bigcom321        0.000000e+00  7.047314e-20
bigcom341        0.000000e+00  4.163336e-19
bigcom350        0.000000e+00  2.775558e-19
bigcom353        0.000000e+00  1.387779e-19
bigcom359        0.000000e+00  0.000000e+00
bigcom363        0.000000e+00  0.000000e+00
bigcom365        0.000000e+00  0.000000e+00
bigcom385        0.000000e+00  0.000000e+00
bigcom386        0.000000e+00  0.000000e+00
bigcom408        0.000000e+00  0.000000e+00
bigcom412        0.000000e+00  6.938894e-20
bigcom480        0.000000e+00  0.000000e+00
spin_vertex      9.936870e-04  6.108801e-01
membership_s1    6.451327e-06  3.598766e-02
membership_s3    0.000000e+00  0.000000e+00
membership_s4    1.815950e-03  3.793400e-01
membership_s5    1.772655e-06  7.536887e-02
membership_s6    2.024942e-05  7.179739e-02
membership_s7    1.868084e-05  3.385694e-02
membership_s8    0.000000e+00  0.000000e+00
membership_s9    0.000000e+00  0.000000e+00
membership_s11   0.000000e+00  2.168404e-21
membership_s12  -2.558524e-05  1.446429e-01
membership_s14   0.000000e+00  0.000000e+00
membership_s15   8.527662e-05  1.252996e-01
membership_s16   0.000000e+00  0.000000e+00
membership_s17   5.697504e-05  2.114323e-01
membership_s18   0.000000e+00  1.084202e-21
membership_s20   0.000000e+00  0.000000e+00
membership_s21   0.000000e+00  6.938894e-20
membership_s22   0.000000e+00  6.938894e-20
membership_s24   0.000000e+00  1.387779e-19
membership_s25   0.000000e+00  0.000000e+00
membership_s26   8.960811e-05  3.370173e-01
membership_s27   1.098906e-05  7.073620e-02
membership_s28   0.000000e+00  0.000000e+00
membership_s30  -1.565916e-05  8.214296e-02
membership_s31  -8.690975e-06  6.944319e-02
membership_s32   5.364232e-05  1.107997e-01
membership_s33  -4.535065e-05  2.465418e-01
membership_s36   1.228437e-05  3.674352e-02
membership_s37   0.000000e+00  0.000000e+00
V1               2.098604e-03  1.335811e+00
V2               1.492369e-03  1.600567e+00
pdi             -1.309986e-05  6.944406e-02
adhesion         6.331550e-03  1.264107e+00
cohesion         5.490212e-03  1.094403e+00
inner            2.399319e-03  1.488850e+00
outer            1.966262e-03  1.882167e+00
ioratio          3.470400e-03  1.351743e+00
comsize          3.487883e-03  1.866508e+00
[1] "Dataset: all_CT Model GLM, run: 3 of 10 2015-06-17 21:16:08"
[1] "glmnet variable coefficients"
                         [,1]          [,2]
(Intercept)     -4.836867e+00 -4.826760e+00
graph0          -2.455831e-41 -4.223734e-06
graph1          -1.631013e-43 -2.817245e-08
graph2          -9.597299e-43 -1.014654e-07
graph3          -2.309668e-45 -3.989345e-10
graph4           6.926724e-47  1.599815e-11
graph5          -2.814258e-43 -4.893045e-08
graph6          -7.159189e-45 -1.149596e-09
graph7          -4.161817e-45  2.027177e-09
graph8           4.889711e-42  9.343766e-07
graph9          -3.991228e-47 -6.910811e-12
graph10         -6.286491e-48 -1.068893e-12
graph11          7.235498e-49  1.334726e-13
graph12         -8.096827e-47 -1.366103e-11
graph13         -2.199748e-46 -3.653453e-11
graph14         -1.257992e-47 -1.771788e-12
graph15         -1.063516e-44 -1.835146e-09
graph16         -4.404803e-46 -7.610692e-11
graph17         -2.996275e-46 -4.771372e-11
graph18         -4.933493e-45 -7.970442e-10
graph19         -4.469024e-46 -6.692977e-11
graph20         -2.481103e-44 -4.372954e-09
graph21         -4.460534e-45 -7.422477e-10
graph22         -1.031671e-44 -1.663651e-09
graph23          3.254686e-45  6.769228e-10
graph24          1.805153e-46  1.627328e-10
graph25         -7.263975e-45 -7.328164e-10
graph26          3.671356e-44  7.198868e-09
graph27          2.333637e-43  4.549185e-08
graph28          5.620112e-43  1.062470e-07
graph29          8.316775e-42  1.553754e-06
orbit0          -2.455831e-41 -4.223359e-06
orbit1          -3.215972e-43 -5.497416e-08
orbit2          -2.195308e-43 -3.809413e-08
orbit3          -9.597299e-43 -1.013584e-07
orbit4          -9.657677e-45 -1.664898e-09
orbit5          -2.683747e-45 -4.637727e-10
orbit6           3.185984e-46  5.986723e-11
orbit7          -1.572393e-45 -2.710808e-10
orbit8          -2.814258e-43 -4.892541e-08
orbit9          -1.703881e-43 -2.938510e-08
orbit10         -7.295586e-45 -1.020510e-09
orbit11         -1.762951e-44 -2.947565e-09
orbit12         -2.214558e-43 -3.122396e-08
orbit13          3.799551e-44  1.047937e-08
orbit14          4.889711e-42  9.344412e-07
orbit15         -2.378519e-46 -4.110919e-11
orbit16         -6.401343e-47 -1.112177e-11
orbit17         -1.210013e-46 -2.077248e-11
orbit18         -5.536018e-47 -9.624803e-12
orbit19         -5.354063e-49  3.470893e-14
orbit20         -1.243914e-47 -2.103165e-12
orbit21         -1.498861e-47 -2.583167e-12
orbit22          7.654343e-49  1.406935e-13
orbit23         -1.296444e-47 -2.214127e-12
orbit24         -1.007612e-45 -1.752209e-10
orbit25         -1.896470e-46 -2.864551e-11
orbit26         -9.491346e-47 -1.607290e-11
orbit27         -5.028027e-45 -8.577569e-10
orbit28         -1.970978e-45 -3.432477e-10
orbit29         -1.842654e-46 -2.372010e-11
orbit30         -4.952973e-46 -8.308558e-11
orbit31          4.616479e-47  9.056256e-12
orbit32         -1.285985e-47 -1.627104e-12
orbit33         -1.158424e-46 -1.966129e-11
orbit34         -1.063516e-44 -1.834773e-09
orbit35         -6.106185e-45 -1.059730e-09
orbit36         -1.846405e-45 -3.227837e-10
orbit37         -9.949780e-46 -1.703953e-10
orbit38         -9.041736e-46 -1.555364e-10
orbit39         -1.106544e-44 -1.924648e-09
orbit40         -8.077354e-46 -1.242554e-10
orbit41         -4.815623e-46 -7.014338e-11
orbit42         -7.385821e-46 -1.219128e-10
orbit43         -7.233083e-45 -1.145016e-09
orbit44         -9.530377e-45 -1.582874e-09
orbit45         -2.951861e-44 -5.069662e-09
orbit46         -3.756818e-45 -5.683825e-10
orbit47         -3.268770e-45 -5.489737e-10
orbit48         -1.111478e-46  3.012991e-12
orbit49         -1.135646e-43 -2.027216e-08
orbit50         -1.872144e-44 -3.256658e-09
orbit51         -2.498566e-44 -4.305581e-09
orbit52         -2.112599e-44 -3.316161e-09
orbit53         -4.995299e-45 -8.039607e-10
orbit54         -6.391206e-44 -1.094913e-08
orbit55         -5.182233e-45 -7.259355e-10
orbit56         -2.344340e-43 -4.094207e-08
orbit57          9.329582e-45  1.829473e-09
orbit58         -3.278338e-45 -4.102379e-10
orbit59         -3.073047e-44 -4.965889e-09
orbit60          6.891348e-45  1.536829e-09
orbit61          1.587007e-45  5.663534e-10
orbit62         -6.066662e-43 -1.051383e-07
orbit63         -3.421309e-44 -5.113397e-09
orbit64          4.448991e-44  9.417012e-09
orbit65         -4.448738e-43 -7.504732e-08
orbit66          1.385064e-43  2.673144e-08
orbit67          6.107530e-44  1.187132e-08
orbit68          2.677461e-43  5.300303e-08
orbit69          9.882248e-43  1.882840e-07
orbit70          1.544796e-42  2.961760e-07
orbit71          7.743343e-43  1.458322e-07
orbit72          8.316775e-42  1.553863e-06
AP               2.993721e-39  5.576869e-04
bet             -1.018990e-44 -1.778399e-09
ecc             -5.441512e-41 -1.259257e-05
eccrad          -3.264907e-40 -7.555434e-05
close           -1.757490e-38 -3.086307e-03
constraint       2.371759e-39  4.212574e-04
coreness        -5.170509e-41 -8.487134e-06
knn              2.973964e-42  5.362037e-07
hubscore        -1.488262e-38 -2.481518e-03
pagerank        -2.451479e-38 -4.515583e-03
trans           -5.613974e-39 -1.029521e-03
evcent          -1.510739e-38 -2.521776e-03
first           -2.455831e-41 -4.222071e-06
upto_second     -2.858188e-43 -4.762339e-08
upto_third      -1.984229e-43 -3.511246e-08
upto_fourth     -3.714575e-43 -6.675309e-08
upto_fifth       3.269171e-43  6.218298e-08
upto_sixth       1.101052e-42  2.049122e-07
second          -2.786127e-43 -4.633462e-08
third           -2.811818e-43 -5.016898e-08
fourth           1.536643e-43  2.644210e-08
fifth            6.449832e-43  1.165491e-07
sixth           -2.739664e-43 -5.321129e-08
ratio1           3.128071e-42  5.638828e-07
ratio2           7.279105e-42  1.310399e-06
ratio3           8.227158e-43  1.091800e-07
ratio4          -1.265529e-41 -2.356969e-06
ratio5          -9.618851e-42 -1.799915e-06
ratio6          -4.244298e-44 -1.072969e-08
selfinter       -1.310169e-39 -2.339004e-04
walktrap_vertex -2.883880e-39 -5.215808e-04
bigcom1          1.064213e-39  1.981338e-04
bigcom2         -7.956189e-39 -1.462229e-03
bigcom3         -4.954248e-39 -9.090249e-04
bigcom4         -3.379403e-39 -6.151633e-04
bigcom6         -7.953551e-39 -1.459786e-03
bigcom8         -8.556823e-40 -1.524149e-04
bigcom9         -7.984656e-39 -1.467296e-03
bigcom11        -7.963452e-39 -1.463252e-03
bigcom13        -7.969404e-39 -1.464958e-03
bigcom15        -7.974040e-39 -1.462435e-03
bigcom16         6.982633e-38  1.281454e-02
bigcom21        -8.003970e-39 -1.468737e-03
bigcom22        -3.073815e-39 -5.614523e-04
bigcom24        -7.952892e-39 -1.461789e-03
bigcom26        -8.009314e-39 -1.469160e-03
bigcom28        -1.016641e-40 -1.352162e-05
bigcom30         6.172723e-40  1.135629e-04
bigcom31        -7.950915e-39 -1.460067e-03
bigcom32         4.823971e-38  8.851036e-03
bigcom33        -7.950915e-39 -1.463271e-03
bigcom34        -7.951574e-39 -1.461020e-03
bigcom36        -7.959489e-39 -1.461952e-03
bigcom37        -7.951574e-39 -1.459470e-03
bigcom38        -7.958169e-39 -1.461061e-03
bigcom39        -7.969404e-39 -1.463585e-03
bigcom40         4.940375e-39  9.095093e-04
bigcom43        -7.956189e-39 -1.460239e-03
bigcom44        -8.069256e-39 -1.479401e-03
bigcom46        -7.964113e-39 -1.463703e-03
bigcom47        -7.958829e-39 -1.462462e-03
bigcom49        -7.958169e-39 -1.462839e-03
bigcom50        -7.956189e-39 -1.461951e-03
bigcom51        -7.952233e-39 -1.460543e-03
bigcom52        -7.952892e-39 -1.460628e-03
bigcom54        -7.952233e-39 -1.462519e-03
bigcom56        -7.960809e-39 -1.459378e-03
bigcom62        -7.952892e-39 -1.462300e-03
bigcom66        -7.952233e-39 -1.462854e-03
bigcom68        -7.952892e-39 -1.462474e-03
bigcom69         5.525561e-38  1.013867e-02
bigcom71        -7.958169e-39 -1.462823e-03
bigcom72        -7.953551e-39 -1.461499e-03
bigcom73        -7.962791e-39 -1.462873e-03
bigcom74        -7.959489e-39 -1.461143e-03
bigcom75        -7.952233e-39 -1.461979e-03
bigcom76        -7.955529e-39 -1.460516e-03
bigcom77        -7.956189e-39 -1.459739e-03
bigcom79        -7.952233e-39 -1.462211e-03
bigcom80        -7.955529e-39 -1.463425e-03
bigcom82         9.313831e-38  1.709196e-02
bigcom83        -7.952233e-39 -1.459452e-03
bigcom84        -7.954211e-39 -1.460979e-03
bigcom85        -7.953551e-39 -1.462702e-03
bigcom87         7.630199e-38  1.400152e-02
bigcom89        -7.952233e-39 -1.463731e-03
bigcom91        -7.956849e-39 -1.461322e-03
bigcom92         2.097189e-38  3.846969e-03
bigcom93        -7.952233e-39 -1.458826e-03
bigcom96        -7.951574e-39 -1.460570e-03
bigcom97        -7.959489e-39 -1.460696e-03
bigcom98        -7.952892e-39 -1.462729e-03
bigcom99        -7.952233e-39 -1.459634e-03
bigcom101       -7.962791e-39 -1.459802e-03
bigcom104       -7.957509e-39 -1.461095e-03
bigcom106       -7.954211e-39 -1.463382e-03
bigcom109       -7.952892e-39 -1.460869e-03
bigcom113        1.183921e-37  2.172103e-02
bigcom116        1.455199e-38  2.669875e-03
bigcom120       -7.952892e-39 -1.463814e-03
bigcom123       -7.953551e-39 -1.461512e-03
bigcom126       -7.951574e-39 -1.463311e-03
bigcom127       -7.954211e-39 -1.458779e-03
bigcom137        8.395492e-38  1.540668e-02
bigcom139       -7.952892e-39 -1.461798e-03
bigcom140       -7.953551e-39 -1.460750e-03
bigcom143       -7.952892e-39 -1.464048e-03
bigcom145       -7.952892e-39 -1.460922e-03
bigcom146       -7.953551e-39 -1.462627e-03
bigcom147       -7.962791e-39 -1.459527e-03
bigcom149       -7.952233e-39 -1.459299e-03
bigcom153       -7.958169e-39 -1.463782e-03
bigcom154       -7.958169e-39 -1.461137e-03
bigcom156       -7.954211e-39 -1.462411e-03
bigcom157       -7.958829e-39 -1.459308e-03
bigcom158       -7.951574e-39 -1.459307e-03
bigcom160       -7.952233e-39 -1.462248e-03
bigcom161       -7.952233e-39 -1.460092e-03
bigcom162       -7.952233e-39 -1.461608e-03
bigcom164       -7.952233e-39 -1.464086e-03
bigcom166       -7.958169e-39 -1.460898e-03
bigcom167       -7.963452e-39 -1.461939e-03
bigcom171       -7.955529e-39 -1.458718e-03
bigcom173       -7.952892e-39 -1.462018e-03
bigcom175       -7.952233e-39 -1.459662e-03
bigcom176       -7.952233e-39 -1.461778e-03
bigcom177       -7.952233e-39 -1.459088e-03
bigcom178       -7.953551e-39 -1.460799e-03
bigcom180       -7.952233e-39 -1.459923e-03
bigcom181       -7.960149e-39 -1.461653e-03
bigcom184       -7.951574e-39 -1.458517e-03
bigcom186       -7.952233e-39 -1.461243e-03
bigcom187       -7.952233e-39 -1.461644e-03
bigcom189       -7.956189e-39 -1.458911e-03
bigcom194       -7.953551e-39 -1.459825e-03
bigcom195       -7.951574e-39 -1.461239e-03
bigcom196       -7.951574e-39 -1.461804e-03
bigcom204       -7.954870e-39 -1.461775e-03
bigcom205       -7.952892e-39 -1.460097e-03
bigcom212       -7.952233e-39 -1.460030e-03
bigcom214       -7.953551e-39 -1.460970e-03
bigcom222       -7.952233e-39 -1.461224e-03
bigcom223       -7.951574e-39 -1.462139e-03
bigcom226       -7.952892e-39 -1.461386e-03
bigcom227       -7.952233e-39 -1.460177e-03
bigcom229       -7.952233e-39 -1.463594e-03
bigcom233       -7.951574e-39 -1.462089e-03
bigcom236       -7.952233e-39 -1.462495e-03
bigcom237       -7.951574e-39 -1.458875e-03
bigcom246       -7.956849e-39 -1.460887e-03
bigcom248       -7.960809e-39 -1.463787e-03
bigcom249       -7.951574e-39 -1.460220e-03
bigcom250       -7.958829e-39 -1.460632e-03
bigcom254       -7.953551e-39 -1.462819e-03
bigcom266       -7.951574e-39 -1.460178e-03
bigcom269       -7.953551e-39 -1.460786e-03
bigcom272        2.446574e-37  4.489578e-02
bigcom274       -7.980672e-39 -1.461311e-03
bigcom281       -7.954211e-39 -1.459557e-03
bigcom291       -7.952233e-39 -1.460860e-03
bigcom292       -7.951574e-39 -1.460713e-03
bigcom295       -7.952892e-39 -1.461787e-03
bigcom299       -7.952233e-39 -1.461088e-03
bigcom301       -7.957509e-39 -1.460893e-03
bigcom306       -7.950915e-39 -1.462285e-03
bigcom309       -7.954211e-39 -1.462487e-03
bigcom314       -7.952233e-39 -1.462037e-03
bigcom321       -7.955529e-39 -1.462897e-03
bigcom341       -7.952233e-39 -1.459569e-03
bigcom350       -7.952233e-39 -1.460033e-03
bigcom353       -7.952233e-39 -1.459583e-03
bigcom359       -7.952233e-39 -1.459747e-03
bigcom363       -7.952233e-39 -1.459597e-03
bigcom365       -7.952892e-39 -1.461735e-03
bigcom385       -7.953551e-39 -1.461709e-03
bigcom386       -7.952233e-39 -1.462228e-03
bigcom408       -7.954211e-39 -1.461205e-03
bigcom412       -7.952892e-39 -1.459942e-03
bigcom480       -7.952892e-39 -1.461235e-03
spin_vertex      4.198778e-39  7.535399e-04
membership_s1    9.092734e-40  1.648765e-04
membership_s3   -7.961470e-39 -1.465610e-03
membership_s4    6.221498e-39  1.144123e-03
membership_s5   -3.136966e-39 -5.729088e-04
membership_s6    3.106168e-39  5.606503e-04
membership_s7   -3.544072e-39 -6.499682e-04
membership_s8   -7.956849e-39 -1.463088e-03
membership_s9   -7.958829e-39 -1.465981e-03
membership_s11  -7.956189e-39 -1.465078e-03
membership_s12   6.982633e-38  1.281202e-02
membership_s14  -7.955529e-39 -1.462788e-03
membership_s15   1.067352e-38  1.955905e-03
membership_s16  -7.958829e-39 -1.462416e-03
membership_s17   9.313831e-38  1.708855e-02
membership_s18  -8.011989e-39 -1.469200e-03
membership_s20  -7.953551e-39 -1.464309e-03
membership_s21  -8.055708e-39 -1.480087e-03
membership_s22  -7.969404e-39 -1.464436e-03
membership_s24  -7.972715e-39 -1.464187e-03
membership_s25  -7.966758e-39 -1.462268e-03
membership_s26   1.044402e-37  1.916359e-02
membership_s27  -4.605003e-39 -8.436230e-04
membership_s28  -7.961470e-39 -1.465278e-03
membership_s30  -1.748706e-39 -3.175642e-04
membership_s31   2.478958e-39  4.525378e-04
membership_s32   8.851397e-40  1.628611e-04
membership_s33   1.364303e-37  2.503203e-02
membership_s36  -3.686633e-39 -6.763862e-04
membership_s37  -8.015335e-39 -1.472580e-03
V1              -5.208821e-39 -9.409229e-04
V2               5.929202e-39  1.084008e-03
pdi             -7.158419e-37 -1.073125e-01
adhesion         4.221600e-43  7.645648e-08
cohesion        -8.435782e-43 -1.527747e-07
inner           -2.371618e-43 -4.278548e-08
outer           -5.389039e-43 -9.759885e-08
ioratio         -1.646272e-38 -2.996185e-03
comsize         -2.046725e-42 -3.714583e-07
[1] "Dataset: all_CT Model GBM, run: 4 of 10 2015-06-17 21:16:09"
Iter   TrainDeviance   ValidDeviance   StepSize   Improve
     1        0.0981            -nan     0.0100   -0.0000
     2        0.0974            -nan     0.0100   -0.0000
     3        0.0966            -nan     0.0100   -0.0000
     4        0.0960            -nan     0.0100   -0.0000
     5        0.0952            -nan     0.0100   -0.0000
     6        0.0947            -nan     0.0100   -0.0000
     7        0.0941            -nan     0.0100   -0.0000
     8        0.0936            -nan     0.0100   -0.0000
     9        0.0933            -nan     0.0100   -0.0000
    10        0.0929            -nan     0.0100   -0.0000
    20        0.0898            -nan     0.0100   -0.0000
    40        0.0840            -nan     0.0100   -0.0000
    60        0.0792            -nan     0.0100   -0.0000
    80        0.0750            -nan     0.0100   -0.0000
   100        0.0719            -nan     0.0100   -0.0000
   120        0.0681            -nan     0.0100   -0.0000
   140        0.0648            -nan     0.0100   -0.0000
   160        0.0619            -nan     0.0100   -0.0000
   180        0.0588            -nan     0.0100   -0.0000
   200        0.0564            -nan     0.0100   -0.0000
   220        0.0546            -nan     0.0100   -0.0000
   240        0.0526            -nan     0.0100   -0.0000
   260        0.0511            -nan     0.0100   -0.0000
   280        0.0496            -nan     0.0100   -0.0000
   300        0.0482            -nan     0.0100   -0.0000
   320        0.0467            -nan     0.0100   -0.0000
   340        0.0453            -nan     0.0100   -0.0000
   357        0.0442            -nan     0.0100   -0.0000

[1] "GBM variable coefficients"
                            var     rel.inf
V2                           V2 3.799543645
V1                           V1 3.557870187
ratio5                   ratio5 3.307791514
fourth                   fourth 3.095824846
comsize                 comsize 2.709000802
outer                     outer 2.702480551
ratio4                   ratio4 2.340045735
ioratio                 ioratio 2.293196448
pagerank               pagerank 2.194628775
inner                     inner 2.110643563
walktrap_vertex walktrap_vertex 1.971272334
adhesion               adhesion 1.798474300
orbit24                 orbit24 1.740006980
ratio2                   ratio2 1.739183613
cohesion               cohesion 1.543237143
spin_vertex         spin_vertex 1.527329187
knn                         knn 1.473079837
ratio1                   ratio1 1.392357838
third                     third 1.386799194
graph1                   graph1 1.377348486
orbit18                 orbit18 1.330730718
bigcom272             bigcom272 1.293985065
orbit19                 orbit19 1.277517025
membership_s33   membership_s33 1.247205182
graph12                 graph12 1.242757951
bigcom113             bigcom113 1.150585769
graph4                   graph4 1.126474962
orbit49                 orbit49 1.083827263
bet                         bet 1.079754137
graph6                   graph6 1.032806476
bigcom82               bigcom82 1.015188377
graph10                 graph10 1.009892275
bigcom1                 bigcom1 0.996181894
graph23                 graph23 0.923655927
membership_s4     membership_s4 0.801224554
fifth                     fifth 0.796336332
constraint           constraint 0.795942603
trans                     trans 0.791480078
graph11                 graph11 0.745768363
membership_s17   membership_s17 0.732064025
graph3                   graph3 0.704630904
orbit36                 orbit36 0.701240762
orbit20                 orbit20 0.696609058
graph0                   graph0 0.693257361
orbit9                   orbit9 0.687742055
ratio3                   ratio3 0.679676273
orbit62                 orbit62 0.674265579
bigcom87               bigcom87 0.656208537
orbit56                 orbit56 0.649519333
graph17                 graph17 0.644620340
graph14                 graph14 0.629368393
membership_s26   membership_s26 0.628734055
graph24                 graph24 0.619153693
orbit33                 orbit33 0.591495641
orbit63                 orbit63 0.587510658
bigcom321             bigcom321 0.565885782
orbit65                 orbit65 0.563320966
membership_s12   membership_s12 0.555844552
orbit39                 orbit39 0.553112485
graph2                   graph2 0.549345679
upto_sixth           upto_sixth 0.536732979
bigcom16               bigcom16 0.533037992
graph20                 graph20 0.496966720
graph13                 graph13 0.496207216
graph29                 graph29 0.492856663
orbit46                 orbit46 0.479461431
ratio6                   ratio6 0.466959093
graph21                 graph21 0.452543842
orbit57                 orbit57 0.444320945
orbit17                 orbit17 0.441219700
orbit32                 orbit32 0.438586670
orbit52                 orbit52 0.434442832
graph5                   graph5 0.433899586
graph7                   graph7 0.422045159
orbit30                 orbit30 0.420085855
orbit64                 orbit64 0.416626901
graph19                 graph19 0.411949156
graph22                 graph22 0.405321793
orbit10                 orbit10 0.397350079
orbit31                 orbit31 0.392826270
orbit47                 orbit47 0.384949252
graph16                 graph16 0.377761809
orbit28                 orbit28 0.375830519
hubscore               hubscore 0.370218997
orbit35                 orbit35 0.358457502
orbit27                 orbit27 0.351237086
orbit6                   orbit6 0.348185722
bigcom69               bigcom69 0.341361660
sixth                     sixth 0.337815661
graph15                 graph15 0.331777962
graph26                 graph26 0.330504988
close                     close 0.325473266
orbit55                 orbit55 0.324690283
bigcom32               bigcom32 0.295644727
orbit70                 orbit70 0.294233529
orbit66                 orbit66 0.276925549
orbit59                 orbit59 0.273958028
orbit37                 orbit37 0.273812965
graph25                 graph25 0.272821376
orbit16                 orbit16 0.268387272
graph8                   graph8 0.262542780
orbit54                 orbit54 0.230383505
selfinter             selfinter 0.221884491
upto_fifth           upto_fifth 0.221752303
orbit2                   orbit2 0.217086180
orbit50                 orbit50 0.214828158
orbit60                 orbit60 0.213297956
orbit40                 orbit40 0.208895673
evcent                   evcent 0.208116769
orbit7                   orbit7 0.204857630
bigcom40               bigcom40 0.200090803
membership_s21   membership_s21 0.199314400
orbit5                   orbit5 0.193298546
graph28                 graph28 0.185998588
orbit25                 orbit25 0.184583296
orbit29                 orbit29 0.182951752
upto_fourth         upto_fourth 0.175124585
graph9                   graph9 0.174028383
orbit41                 orbit41 0.168914531
graph18                 graph18 0.166895662
orbit38                 orbit38 0.156449967
membership_s1     membership_s1 0.155812530
orbit11                 orbit11 0.148512258
orbit12                 orbit12 0.142597795
orbit1                   orbit1 0.133897733
orbit26                 orbit26 0.132512896
bigcom15               bigcom15 0.130138170
orbit51                 orbit51 0.128839797
graph27                 graph27 0.125217378
AP                           AP 0.120972748
membership_s30   membership_s30 0.112598902
orbit45                 orbit45 0.108592228
orbit48                 orbit48 0.107481273
ecc                         ecc 0.104645114
orbit68                 orbit68 0.103951322
membership_s6     membership_s6 0.097582629
orbit53                 orbit53 0.094958136
orbit22                 orbit22 0.094692670
bigcom92               bigcom92 0.084397910
membership_s15   membership_s15 0.083848655
coreness               coreness 0.081580626
orbit21                 orbit21 0.075926135
bigcom116             bigcom116 0.074681728
membership_s27   membership_s27 0.074586609
orbit69                 orbit69 0.059383917
second                   second 0.048510568
orbit44                 orbit44 0.047953348
orbit58                 orbit58 0.044192019
bigcom8                 bigcom8 0.043137164
orbit71                 orbit71 0.041309431
membership_s5     membership_s5 0.040315488
membership_s31   membership_s31 0.036388749
orbit42                 orbit42 0.035062874
upto_second         upto_second 0.033121068
orbit4                   orbit4 0.030990010
orbit61                 orbit61 0.030393829
bigcom4                 bigcom4 0.029401941
membership_s37   membership_s37 0.020665348
pdi                         pdi 0.019127690
bigcom30               bigcom30 0.013218913
bigcom28               bigcom28 0.008808634
bigcom3                 bigcom3 0.008496086
orbit13                 orbit13 0.004431611
orbit43                 orbit43 0.003245014
orbit0                   orbit0 0.000000000
orbit3                   orbit3 0.000000000
orbit8                   orbit8 0.000000000
orbit14                 orbit14 0.000000000
orbit15                 orbit15 0.000000000
orbit23                 orbit23 0.000000000
orbit34                 orbit34 0.000000000
orbit67                 orbit67 0.000000000
orbit72                 orbit72 0.000000000
eccrad                   eccrad 0.000000000
first                     first 0.000000000
upto_third           upto_third 0.000000000
bigcom2                 bigcom2 0.000000000
bigcom6                 bigcom6 0.000000000
bigcom9                 bigcom9 0.000000000
bigcom11               bigcom11 0.000000000
bigcom13               bigcom13 0.000000000
bigcom21               bigcom21 0.000000000
bigcom22               bigcom22 0.000000000
bigcom24               bigcom24 0.000000000
bigcom26               bigcom26 0.000000000
bigcom31               bigcom31 0.000000000
bigcom33               bigcom33 0.000000000
bigcom34               bigcom34 0.000000000
bigcom36               bigcom36 0.000000000
bigcom37               bigcom37 0.000000000
bigcom38               bigcom38 0.000000000
bigcom39               bigcom39 0.000000000
bigcom43               bigcom43 0.000000000
bigcom44               bigcom44 0.000000000
bigcom46               bigcom46 0.000000000
bigcom47               bigcom47 0.000000000
bigcom49               bigcom49 0.000000000
bigcom50               bigcom50 0.000000000
bigcom51               bigcom51 0.000000000
bigcom52               bigcom52 0.000000000
bigcom54               bigcom54 0.000000000
bigcom56               bigcom56 0.000000000
bigcom62               bigcom62 0.000000000
bigcom66               bigcom66 0.000000000
bigcom68               bigcom68 0.000000000
bigcom71               bigcom71 0.000000000
bigcom72               bigcom72 0.000000000
bigcom73               bigcom73 0.000000000
bigcom74               bigcom74 0.000000000
bigcom75               bigcom75 0.000000000
bigcom76               bigcom76 0.000000000
bigcom77               bigcom77 0.000000000
bigcom79               bigcom79 0.000000000
bigcom80               bigcom80 0.000000000
bigcom83               bigcom83 0.000000000
bigcom84               bigcom84 0.000000000
bigcom85               bigcom85 0.000000000
bigcom89               bigcom89 0.000000000
bigcom91               bigcom91 0.000000000
bigcom93               bigcom93 0.000000000
bigcom96               bigcom96 0.000000000
bigcom97               bigcom97 0.000000000
bigcom98               bigcom98 0.000000000
bigcom99               bigcom99 0.000000000
bigcom101             bigcom101 0.000000000
bigcom104             bigcom104 0.000000000
bigcom106             bigcom106 0.000000000
bigcom109             bigcom109 0.000000000
bigcom120             bigcom120 0.000000000
bigcom123             bigcom123 0.000000000
bigcom126             bigcom126 0.000000000
bigcom127             bigcom127 0.000000000
bigcom137             bigcom137 0.000000000
bigcom139             bigcom139 0.000000000
bigcom140             bigcom140 0.000000000
bigcom143             bigcom143 0.000000000
bigcom145             bigcom145 0.000000000
bigcom146             bigcom146 0.000000000
bigcom147             bigcom147 0.000000000
bigcom149             bigcom149 0.000000000
bigcom153             bigcom153 0.000000000
bigcom154             bigcom154 0.000000000
bigcom156             bigcom156 0.000000000
bigcom157             bigcom157 0.000000000
bigcom158             bigcom158 0.000000000
bigcom160             bigcom160 0.000000000
bigcom161             bigcom161 0.000000000
bigcom162             bigcom162 0.000000000
bigcom164             bigcom164 0.000000000
bigcom166             bigcom166 0.000000000
bigcom167             bigcom167 0.000000000
bigcom171             bigcom171 0.000000000
bigcom173             bigcom173 0.000000000
bigcom175             bigcom175 0.000000000
bigcom176             bigcom176 0.000000000
bigcom177             bigcom177 0.000000000
bigcom178             bigcom178 0.000000000
bigcom180             bigcom180 0.000000000
bigcom181             bigcom181 0.000000000
bigcom184             bigcom184 0.000000000
bigcom186             bigcom186 0.000000000
bigcom187             bigcom187 0.000000000
bigcom189             bigcom189 0.000000000
bigcom194             bigcom194 0.000000000
bigcom195             bigcom195 0.000000000
bigcom196             bigcom196 0.000000000
bigcom204             bigcom204 0.000000000
bigcom205             bigcom205 0.000000000
bigcom212             bigcom212 0.000000000
bigcom214             bigcom214 0.000000000
bigcom222             bigcom222 0.000000000
bigcom223             bigcom223 0.000000000
bigcom226             bigcom226 0.000000000
bigcom227             bigcom227 0.000000000
bigcom229             bigcom229 0.000000000
bigcom233             bigcom233 0.000000000
bigcom236             bigcom236 0.000000000
bigcom237             bigcom237 0.000000000
bigcom246             bigcom246 0.000000000
bigcom248             bigcom248 0.000000000
bigcom249             bigcom249 0.000000000
bigcom250             bigcom250 0.000000000
bigcom254             bigcom254 0.000000000
bigcom266             bigcom266 0.000000000
bigcom269             bigcom269 0.000000000
bigcom274             bigcom274 0.000000000
bigcom281             bigcom281 0.000000000
bigcom291             bigcom291 0.000000000
bigcom292             bigcom292 0.000000000
bigcom295             bigcom295 0.000000000
bigcom299             bigcom299 0.000000000
bigcom301             bigcom301 0.000000000
bigcom306             bigcom306 0.000000000
bigcom309             bigcom309 0.000000000
bigcom314             bigcom314 0.000000000
bigcom341             bigcom341 0.000000000
bigcom350             bigcom350 0.000000000
bigcom353             bigcom353 0.000000000
bigcom359             bigcom359 0.000000000
bigcom363             bigcom363 0.000000000
bigcom365             bigcom365 0.000000000
bigcom385             bigcom385 0.000000000
bigcom386             bigcom386 0.000000000
bigcom408             bigcom408 0.000000000
bigcom412             bigcom412 0.000000000
bigcom480             bigcom480 0.000000000
membership_s3     membership_s3 0.000000000
membership_s7     membership_s7 0.000000000
membership_s8     membership_s8 0.000000000
membership_s9     membership_s9 0.000000000
membership_s11   membership_s11 0.000000000
membership_s14   membership_s14 0.000000000
membership_s16   membership_s16 0.000000000
membership_s18   membership_s18 0.000000000
membership_s20   membership_s20 0.000000000
membership_s22   membership_s22 0.000000000
membership_s24   membership_s24 0.000000000
membership_s25   membership_s25 0.000000000
membership_s28   membership_s28 0.000000000
membership_s32   membership_s32 0.000000000
membership_s36   membership_s36 0.000000000
[1] "Dataset: all_CT Model RF, run: 4 of 10 2015-06-17 21:22:09"
     |      Out-of-bag   |
Tree |      MSE  %Var(y) |
   1 |   0.0147   173.15 |
   2 |  0.01577   185.74 |
   3 |    0.015   176.67 |
   4 |   0.0151   177.87 |
   5 |  0.01451   170.85 |
   6 |  0.01377   162.23 |
   7 |  0.01296   152.67 |
   8 |  0.01237   145.71 |
   9 |  0.01207   142.17 |
  10 |  0.01153   135.78 |
  11 |  0.01129   132.93 |
  12 |  0.01115   131.38 |
  13 |  0.01094   128.81 |
  14 |  0.01083   127.51 |
  15 |  0.01071   126.16 |
  16 |  0.01064   125.28 |
  17 |  0.01049   123.55 |
  18 |  0.01035   121.89 |
  19 |  0.01035   121.85 |
  20 |  0.01027   120.95 |
  21 |  0.01026   120.87 |
  22 |  0.01022   120.42 |
  23 |  0.01018   119.90 |
  24 |  0.01015   119.61 |
  25 |  0.01011   119.04 |
  26 |  0.01003   118.09 |
  27 | 0.009967   117.40 |
  28 | 0.009922   116.86 |
  29 | 0.009881   116.39 |
  30 |  0.00985   116.02 |
  31 | 0.009826   115.74 |
  32 | 0.009822   115.69 |
  33 | 0.009828   115.76 |
  34 | 0.009787   115.28 |
  35 | 0.009784   115.24 |
  36 | 0.009777   115.15 |
  37 | 0.009771   115.09 |
  38 |  0.00976   114.96 |
  39 | 0.009729   114.59 |
  40 | 0.009731   114.62 |
  41 | 0.009718   114.46 |
  42 | 0.009712   114.39 |
  43 | 0.009685   114.07 |
  44 | 0.009691   114.15 |
  45 | 0.009678   113.99 |
  46 | 0.009679   114.01 |
  47 | 0.009668   113.88 |
  48 | 0.009664   113.83 |
  49 | 0.009638   113.52 |
  50 | 0.009621   113.32 |
  51 | 0.009628   113.40 |
  52 | 0.009617   113.27 |
  53 | 0.009594   113.00 |
  54 | 0.009606   113.15 |
  55 | 0.009592   112.98 |
  56 | 0.009584   112.89 |
  57 | 0.009566   112.68 |
  58 | 0.009561   112.61 |
  59 | 0.009557   112.57 |
  60 | 0.009559   112.59 |
  61 |  0.00954   112.37 |
  62 | 0.009534   112.29 |
  63 | 0.009521   112.14 |
  64 | 0.009507   111.98 |
  65 | 0.009501   111.91 |
  66 | 0.009491   111.79 |
  67 | 0.009497   111.86 |
  68 |   0.0095   111.89 |
  69 | 0.009493   111.82 |
  70 | 0.009482   111.69 |
  71 | 0.009471   111.56 |
  72 | 0.009474   111.59 |
  73 | 0.009458   111.40 |
  74 | 0.009454   111.36 |
  75 | 0.009458   111.41 |
  76 | 0.009451   111.32 |
  77 | 0.009447   111.28 |
  78 |  0.00944   111.19 |
  79 | 0.009438   111.17 |
  80 | 0.009434   111.12 |
  81 | 0.009429   111.07 |
  82 | 0.009428   111.05 |
  83 | 0.009423   110.99 |
  84 | 0.009422   110.97 |
  85 | 0.009426   111.02 |
  86 | 0.009423   110.99 |
  87 | 0.009417   110.91 |
  88 | 0.009414   110.88 |
  89 | 0.009412   110.86 |
  90 | 0.009413   110.87 |
  91 | 0.009404   110.76 |
  92 | 0.009393   110.64 |
  93 | 0.009396   110.68 |
  94 | 0.009396   110.67 |
  95 | 0.009395   110.66 |
  96 | 0.009393   110.64 |
  97 | 0.009395   110.65 |
  98 |  0.00939   110.60 |
  99 | 0.009389   110.59 |
 100 |  0.00938   110.48 |
[1] "Random Forest variable coefficients"
                      %IncMSE IncNodePurity
graph5           5.772786e-04  3.354465e-01
graph6           4.323088e-03  6.562096e-01
graph7           3.225707e-03  3.399604e-01
graph8           2.394841e-04  1.967688e-01
graph9           2.170903e-03  4.939983e-01
graph10          3.703370e-03  6.612143e-01
graph11          6.121221e-03  8.447946e-01
graph12          9.786257e-03  7.322793e-01
graph13          4.917571e-03  4.729000e-01
graph14          4.066357e-03  5.778955e-01
graph15          2.917633e-03  3.597949e-01
graph16          3.500989e-03  5.226935e-01
graph17          1.246400e-02  6.141088e-01
graph18          1.815967e-03  2.311951e-01
graph19          1.065428e-02  7.807370e-01
graph20          3.172161e-03  5.716780e-01
graph21          3.613382e-03  3.098684e-01
graph22          5.699497e-03  6.025657e-01
graph23          8.533584e-03  7.247922e-01
graph24          1.081991e-02  2.666073e-01
graph25          1.095586e-03  3.538497e-01
graph26          1.695541e-03  3.026937e-01
graph27          1.392610e-03  1.995063e-01
graph28          1.369520e-03  1.603805e-01
graph29          2.035806e-04  1.166204e-01
orbit0           2.102238e-04  1.814308e-01
orbit1           3.624761e-03  3.389837e-01
orbit2           1.369072e-03  2.054657e-01
orbit3           3.594725e-04  7.064417e-02
orbit4           5.540295e-04  4.599144e-01
orbit5           2.215956e-03  3.149534e-01
orbit6           3.595222e-03  4.851841e-01
orbit7           8.470984e-04  3.394801e-01
orbit8           2.048613e-03  2.924906e-01
orbit9           5.733031e-03  6.408543e-01
orbit10          6.608801e-03  4.107728e-01
orbit11          1.107719e-03  1.008703e-01
orbit12          5.233736e-03  3.645758e-01
orbit13          6.922351e-04  1.181693e-01
orbit14          4.177386e-04  4.550870e-02
orbit15          2.475688e-03  3.596078e-01
orbit16          1.400461e-03  3.329477e-01
orbit17          3.932722e-03  4.385383e-01
orbit18          1.261212e-03  7.029251e-01
orbit19          1.559826e-03  8.001966e-01
orbit20          3.914418e-03  3.718592e-01
orbit21          1.368828e-03  1.004333e-01
orbit22          8.342137e-03  7.500359e-01
orbit23          1.928081e-03  2.044228e-01
orbit24          1.013805e-02  1.085136e+00
orbit25          3.588193e-03  2.624868e-01
orbit26          7.446634e-04  2.714234e-01
orbit27          2.258072e-03  4.411942e-01
orbit28          1.102685e-03  3.800118e-01
orbit29          5.721916e-03  4.153552e-01
orbit30          6.548174e-03  4.330989e-01
orbit31          7.610260e-03  8.643159e-01
orbit32          5.891841e-03  5.489384e-01
orbit33          5.731391e-04  1.486949e-01
orbit34          2.752491e-03  3.789339e-01
orbit35          5.916494e-03  6.418101e-01
orbit36          2.623227e-03  4.038075e-01
orbit37          4.708406e-04  2.564611e-01
orbit38          1.862716e-03  4.315967e-01
orbit39          7.733952e-03  6.660120e-01
orbit40          7.970474e-04  1.551179e-01
orbit41          5.093387e-03  3.228382e-01
orbit42          3.474355e-04  1.449347e-01
orbit43          3.966243e-03  3.500800e-01
orbit44          1.236745e-03  2.561690e-01
orbit45          5.507703e-03  4.391390e-01
orbit46          7.035494e-03  5.587161e-01
orbit47          3.619765e-03  3.020165e-01
orbit48          1.033141e-03  2.823824e-01
orbit49          3.081132e-03  6.168734e-01
orbit50          3.146420e-03  3.108713e-01
orbit51          5.420816e-03  4.248246e-01
orbit52          1.013337e-02  4.368440e-01
orbit53          1.537487e-03  3.234152e-01
orbit54          2.483749e-03  5.065505e-01
orbit55          4.339941e-03  3.926148e-01
orbit56          5.915645e-03  1.102702e+00
orbit57          1.058294e-03  1.815572e-01
orbit58          4.938511e-04  1.244601e-01
orbit59          1.491567e-02  5.564946e-01
orbit60          2.915754e-03  1.760472e-01
orbit61          3.828587e-04  5.616930e-02
orbit62          7.105947e-03  3.916892e-01
orbit63          1.864810e-03  2.182273e-01
orbit64          2.311326e-03  3.153949e-01
orbit65          4.656254e-03  4.260743e-01
orbit66          8.316441e-04  3.531171e-01
orbit67          9.346009e-04  7.261931e-02
orbit68          9.479264e-04  1.849523e-01
orbit69          2.358231e-04  6.245050e-02
orbit70          2.228835e-04  1.139775e-01
orbit71          1.051748e-04  4.061503e-02
orbit72          3.114703e-04  1.366080e-01
AP               1.967097e-05  1.036247e-01
bet              4.795623e-03  7.676205e-01
ecc              6.966786e-05  1.204036e-01
eccrad           3.881736e-05  1.196549e-01
close            2.408621e-03  4.080962e-01
constraint       4.314138e-03  8.547827e-01
coreness         3.498795e-03  4.295346e-01
knn              7.601152e-03  1.238516e+00
hubscore         4.655459e-03  4.846808e-01
pagerank         3.034287e-03  1.347425e+00
trans            6.407664e-04  8.271462e-01
evcent           3.769814e-03  3.678267e-01
first            1.322280e-04  1.792231e-01
upto_second      1.541003e-03  3.872707e-01
upto_third       1.157320e-03  2.635386e-01
upto_fourth      4.190896e-03  5.248357e-01
upto_fifth       2.911592e-03  4.999883e-01
upto_sixth       1.356241e-03  3.530666e-01
second           4.115030e-03  4.997738e-01
third            1.809738e-03  7.161508e-01
fourth           2.409848e-03  1.821933e+00
fifth            2.667096e-03  9.167356e-01
sixth            4.828284e-03  7.206024e-01
ratio1           6.062864e-03  1.063539e+00
ratio2           4.212036e-03  1.657996e+00
ratio3           1.779025e-03  8.117523e-01
ratio4           7.166014e-03  1.542201e+00
ratio5           2.527109e-03  2.122794e+00
ratio6           5.557852e-03  9.057715e-01
selfinter        1.583754e-05  4.416676e-02
walktrap_vertex  8.620321e-04  8.825007e-01
bigcom1          2.175719e-04  3.896008e-01
bigcom2          0.000000e+00  0.000000e+00
bigcom3          1.805323e-05  2.085759e-02
bigcom4          1.901035e-04  5.218384e-02
bigcom6          0.000000e+00  4.163336e-19
bigcom8          1.625422e-04  1.901468e-01
bigcom9          0.000000e+00  1.734723e-20
bigcom11         0.000000e+00  1.734723e-20
bigcom13         0.000000e+00  0.000000e+00
bigcom15         2.825844e-05  7.829635e-02
bigcom16        -2.900720e-05  1.957908e-01
bigcom21         0.000000e+00  8.673617e-21
bigcom22         1.603934e-05  2.107178e-02
bigcom24         0.000000e+00  8.673617e-21
bigcom26         0.000000e+00  0.000000e+00
bigcom28         1.245554e-05  6.961192e-02
bigcom30        -3.020265e-05  1.048772e-01
bigcom31         0.000000e+00  0.000000e+00
bigcom32        -2.665218e-05  1.225041e-01
bigcom33         0.000000e+00  0.000000e+00
bigcom34         0.000000e+00  2.775558e-19
bigcom36         0.000000e+00  1.474515e-19
bigcom37         0.000000e+00  0.000000e+00
bigcom38         0.000000e+00  2.775558e-19
bigcom39         0.000000e+00  2.862294e-19
bigcom40         1.791459e-04  2.090552e-01
bigcom43         0.000000e+00  0.000000e+00
bigcom44         0.000000e+00  0.000000e+00
bigcom46         0.000000e+00  0.000000e+00
bigcom47         0.000000e+00  0.000000e+00
bigcom49         0.000000e+00  1.387779e-19
bigcom50         0.000000e+00  1.474515e-19
bigcom51         0.000000e+00  0.000000e+00
bigcom52         0.000000e+00  0.000000e+00
bigcom54         0.000000e+00  0.000000e+00
bigcom56         0.000000e+00  1.561251e-19
bigcom62         0.000000e+00  0.000000e+00
bigcom66         0.000000e+00  0.000000e+00
bigcom68         0.000000e+00  0.000000e+00
bigcom69        -7.807275e-06  1.066526e-01
bigcom71         0.000000e+00  0.000000e+00
bigcom72         0.000000e+00  0.000000e+00
bigcom73         0.000000e+00  0.000000e+00
bigcom74         0.000000e+00  6.938894e-19
bigcom75         0.000000e+00  0.000000e+00
bigcom76         0.000000e+00  0.000000e+00
bigcom77         0.000000e+00  0.000000e+00
bigcom79         0.000000e+00  0.000000e+00
bigcom80         0.000000e+00  0.000000e+00
bigcom82         1.043323e-05  3.257775e-01
bigcom83         0.000000e+00  0.000000e+00
bigcom84         0.000000e+00  0.000000e+00
bigcom85         0.000000e+00  0.000000e+00
bigcom87         8.161582e-06  2.684873e-01
bigcom89         0.000000e+00  1.387779e-19
bigcom91         0.000000e+00  1.734723e-20
bigcom92        -9.745543e-07  4.095216e-02
bigcom93         0.000000e+00  0.000000e+00
bigcom96         0.000000e+00  2.775558e-19
bigcom97         0.000000e+00  0.000000e+00
bigcom98         0.000000e+00  2.775558e-19
bigcom99         0.000000e+00  0.000000e+00
bigcom101        0.000000e+00  1.387779e-19
bigcom104        0.000000e+00  4.336809e-20
bigcom106        0.000000e+00  0.000000e+00
bigcom109        0.000000e+00  2.775558e-19
bigcom113        1.451420e-05  2.386604e-01
bigcom116        1.466385e-04  2.166166e-01
bigcom120        0.000000e+00  0.000000e+00
bigcom123        0.000000e+00  2.775558e-19
bigcom126        0.000000e+00  0.000000e+00
bigcom127        0.000000e+00  2.862294e-19
bigcom137        0.000000e+00  1.387779e-19
bigcom139        0.000000e+00  1.387779e-19
bigcom140        0.000000e+00  2.862294e-19
bigcom143        0.000000e+00  0.000000e+00
bigcom145        0.000000e+00  1.387779e-19
bigcom146        0.000000e+00  0.000000e+00
bigcom147        0.000000e+00  0.000000e+00
bigcom149        0.000000e+00  0.000000e+00
bigcom153        0.000000e+00  0.000000e+00
bigcom154        0.000000e+00  1.387779e-19
bigcom156        0.000000e+00  0.000000e+00
bigcom157        0.000000e+00  0.000000e+00
bigcom158        0.000000e+00  0.000000e+00
bigcom160        0.000000e+00  0.000000e+00
bigcom161        0.000000e+00  0.000000e+00
bigcom162        0.000000e+00  1.734723e-20
bigcom164        0.000000e+00  0.000000e+00
bigcom166        0.000000e+00  0.000000e+00
bigcom167        0.000000e+00  0.000000e+00
bigcom171        0.000000e+00  0.000000e+00
bigcom173        0.000000e+00  1.387779e-19
bigcom175        0.000000e+00  1.387779e-19
bigcom176        0.000000e+00  0.000000e+00
bigcom177        0.000000e+00  0.000000e+00
bigcom178        0.000000e+00  0.000000e+00
bigcom180        0.000000e+00  0.000000e+00
bigcom181        0.000000e+00  0.000000e+00
bigcom184        0.000000e+00  0.000000e+00
bigcom186        0.000000e+00  2.775558e-19
bigcom187        0.000000e+00  2.775558e-19
bigcom189        0.000000e+00  0.000000e+00
bigcom194        0.000000e+00  1.387779e-19
bigcom195        0.000000e+00  0.000000e+00
bigcom196        0.000000e+00  2.949030e-19
bigcom204        0.000000e+00  0.000000e+00
bigcom205        0.000000e+00  0.000000e+00
bigcom212        0.000000e+00  0.000000e+00
bigcom214        0.000000e+00  8.673617e-21
bigcom222        0.000000e+00  0.000000e+00
bigcom223        0.000000e+00  0.000000e+00
bigcom226        0.000000e+00  0.000000e+00
bigcom227        0.000000e+00  0.000000e+00
bigcom229        0.000000e+00  0.000000e+00
bigcom233        0.000000e+00  4.163336e-19
bigcom236        0.000000e+00  0.000000e+00
bigcom237        0.000000e+00  0.000000e+00
bigcom246        0.000000e+00  3.469447e-20
bigcom248        0.000000e+00  0.000000e+00
bigcom249        0.000000e+00  8.673617e-21
bigcom250        0.000000e+00  0.000000e+00
bigcom254        0.000000e+00  8.673617e-21
bigcom266        0.000000e+00  0.000000e+00
bigcom269        0.000000e+00  2.775558e-19
bigcom272        3.818134e-06  3.975230e-01
bigcom274        0.000000e+00  0.000000e+00
bigcom281        0.000000e+00  0.000000e+00
bigcom291        0.000000e+00  2.775558e-19
bigcom292        0.000000e+00  1.387779e-19
bigcom295        0.000000e+00  2.775558e-19
bigcom299        0.000000e+00  0.000000e+00
bigcom301        0.000000e+00  0.000000e+00
bigcom306        0.000000e+00  0.000000e+00
bigcom309        0.000000e+00  0.000000e+00
bigcom314        0.000000e+00  0.000000e+00
bigcom321        8.043696e-05  2.902950e-01
bigcom341        0.000000e+00  0.000000e+00
bigcom350        0.000000e+00  1.387779e-19
bigcom353        0.000000e+00  0.000000e+00
bigcom359        0.000000e+00  0.000000e+00
bigcom363        0.000000e+00  0.000000e+00
bigcom365        0.000000e+00  0.000000e+00
bigcom385        0.000000e+00  0.000000e+00
bigcom386        0.000000e+00  0.000000e+00
bigcom408        0.000000e+00  0.000000e+00
bigcom412        0.000000e+00  0.000000e+00
bigcom480        0.000000e+00  0.000000e+00
spin_vertex      1.331703e-03  9.104919e-01
membership_s1   -4.981009e-06  1.485831e-02
membership_s3    0.000000e+00  6.938894e-20
membership_s4    1.313449e-03  4.673152e-01
membership_s5    1.916181e-06  4.686494e-02
membership_s6    2.700000e-05  2.616081e-02
membership_s7    1.384954e-06  4.226467e-02
membership_s8    0.000000e+00  8.673617e-21
membership_s9    0.000000e+00  0.000000e+00
membership_s11   0.000000e+00  2.775558e-19
membership_s12   5.392768e-06  1.926415e-01
membership_s14   0.000000e+00  2.775558e-19
membership_s15   5.567307e-05  1.197638e-01
membership_s16   0.000000e+00  0.000000e+00
membership_s17   1.171870e-05  2.810450e-01
membership_s18   0.000000e+00  8.673617e-21
membership_s20   0.000000e+00  2.775558e-19
membership_s21  -1.769501e-05  1.004218e-01
membership_s22   0.000000e+00  8.673617e-21
membership_s24   0.000000e+00  1.734723e-19
membership_s25   0.000000e+00  0.000000e+00
membership_s26   3.346145e-05  2.879386e-01
membership_s27   2.480764e-05  3.444982e-01
membership_s28   0.000000e+00  0.000000e+00
membership_s30   3.597996e-06  7.529944e-02
membership_s31   2.166437e-06  7.201872e-02
membership_s32   4.058415e-05  1.232962e-01
membership_s33  -2.710512e-05  1.866146e-01
membership_s36   0.000000e+00  6.505213e-21
membership_s37   9.021200e-06  3.232323e-03
V1               4.065576e-03  2.104807e+00
V2               3.345774e-03  2.325240e+00
pdi              5.230712e-05  7.222443e-02
adhesion         9.690473e-03  1.548296e+00
cohesion         7.952289e-03  1.531788e+00
inner            5.456048e-03  1.837833e+00
outer            9.065479e-04  1.952952e+00
ioratio          5.734625e-03  2.006193e+00
comsize          3.767620e-03  1.845923e+00
[1] "Dataset: all_CT Model GLM, run: 4 of 10 2015-06-17 21:26:26"
[1] "glmnet variable coefficients"
                         [,1]          [,2]
(Intercept)     -4.751663e+00 -4.739731e+00
graph0          -1.885935e-41 -3.660215e-06
graph1          -1.005275e-44 -1.816940e-09
graph2          -1.526091e-42 -2.459203e-07
graph3          -6.472163e-46 -1.226627e-10
graph4          -4.292498e-48 -5.661386e-13
graph5          -1.724523e-43 -3.317543e-08
graph6          -2.747843e-45 -4.938677e-10
graph7          -5.100003e-44 -8.010809e-09
graph8           3.512417e-42  7.636127e-07
graph9          -1.503814e-47 -2.881086e-12
graph10         -2.651791e-49 -4.521359e-14
graph11         -3.043459e-51 -1.885123e-17
graph12         -2.482945e-47 -4.618955e-12
graph13         -1.501482e-46 -2.821039e-11
graph14         -1.428955e-48 -2.212627e-13
graph15         -7.811017e-45 -1.516464e-09
graph16         -9.100740e-47 -1.679406e-11
graph17         -1.369332e-46 -2.486775e-11
graph18         -3.294562e-45 -6.112733e-10
graph19         -4.822189e-46 -8.715537e-11
graph20         -1.603738e-44 -3.136122e-09
graph21         -3.709383e-45 -7.003268e-10
graph22         -1.025406e-44 -1.922905e-09
graph23          5.142983e-46  1.800978e-10
graph24         -2.501106e-45 -4.026310e-10
graph25         -1.214190e-44 -1.929295e-09
graph26          1.856073e-44  4.272944e-09
graph27          1.389577e-43  3.135559e-08
graph28          4.164076e-43  8.923105e-08
graph29          6.920396e-42  1.460225e-06
orbit0          -1.885935e-41 -3.659837e-06
orbit1          -1.453610e-43 -2.615804e-08
orbit2          -9.526283e-45 -1.721933e-09
orbit3          -1.526091e-42 -2.458114e-07
orbit4          -9.832401e-45 -1.925571e-09
orbit5          -5.755110e-46 -1.080544e-10
orbit6           9.538913e-46  1.971506e-10
orbit7          -7.738890e-48 -1.275947e-12
orbit8          -1.724523e-43 -3.317073e-08
orbit9          -1.077645e-43 -2.043711e-08
orbit10         -9.690226e-45 -1.701967e-09
orbit11         -2.808917e-45 -5.061043e-10
orbit12         -2.847119e-43 -4.938139e-08
orbit13         -4.845698e-44 -6.948942e-09
orbit14          3.512417e-42  7.636726e-07
orbit15         -2.342201e-46 -4.585848e-11
orbit16         -1.701327e-47 -3.257172e-12
orbit17         -6.540278e-47 -1.230748e-11
orbit18         -7.890927e-47 -1.580147e-11
orbit19          2.088907e-47  4.409334e-12
orbit20         -3.340419e-48 -5.350924e-13
orbit21         -2.573324e-49 -4.409900e-14
orbit22          1.708949e-48  3.510743e-13
orbit23         -1.350247e-50 -2.162174e-15
orbit24         -8.924798e-46 -1.749649e-10
orbit25         -2.446849e-46 -4.459981e-11
orbit26         -2.272281e-47 -4.200749e-12
orbit27         -6.020095e-45 -1.178261e-09
orbit28         -6.828850e-46 -1.317190e-10
orbit29         -3.120103e-46 -5.475610e-11
orbit30         -2.489386e-46 -4.641954e-11
orbit31          2.479185e-46  5.144305e-11
orbit32         -1.253891e-47 -1.928194e-12
orbit33         -1.745881e-48 -2.923581e-13
orbit34         -7.811017e-45 -1.516145e-09
orbit35         -3.484978e-45 -6.638935e-10
orbit36         -1.796552e-45 -3.566518e-10
orbit37         -1.474477e-46 -1.834981e-11
orbit38         -7.577551e-47 -1.368450e-11
orbit39         -5.013396e-45 -9.361989e-10
orbit40         -1.111648e-45 -2.064489e-10
orbit41         -6.129920e-46 -1.127092e-10
orbit42         -1.359308e-46 -2.433460e-11
orbit43         -8.993741e-45 -1.682804e-09
orbit44         -3.453700e-45 -6.354545e-10
orbit45         -2.951087e-44 -5.748057e-09
orbit46         -5.566320e-45 -1.032298e-09
orbit47         -1.209187e-45 -2.251441e-10
orbit48         -4.635519e-46 -7.464493e-11
orbit49         -4.772281e-44 -9.291913e-09
orbit50         -1.682798e-44 -3.295190e-09
orbit51         -2.246922e-44 -4.375711e-09
orbit52         -2.672992e-44 -4.974323e-09
orbit53         -4.021824e-45 -7.393393e-10
orbit54         -6.031756e-44 -1.169203e-08
orbit55         -8.450208e-45 -1.549277e-09
orbit56         -2.280053e-43 -4.502935e-08
orbit57          5.857592e-45  1.325476e-09
orbit58         -4.068098e-45 -7.108437e-10
orbit59         -3.871733e-44 -7.328365e-09
orbit60         -6.402997e-46  1.245343e-10
orbit61         -5.101908e-45 -8.390201e-10
orbit62         -5.140919e-43 -9.997978e-08
orbit63         -4.197763e-44 -7.542449e-09
orbit64          1.964953e-44  5.274377e-09
orbit65         -5.020040e-43 -9.706837e-08
orbit66          9.304750e-44  2.054866e-08
orbit67          2.799269e-44  6.398038e-09
orbit68          1.673491e-43  3.853790e-08
orbit69          4.972837e-43  1.091351e-07
orbit70          1.154496e-42  2.519846e-07
orbit71          5.731971e-43  1.222673e-07
orbit72          6.920396e-42  1.460347e-06
AP               2.180300e-39  4.602479e-04
bet             -1.671850e-45 -3.184634e-10
ecc             -4.381735e-40 -9.268343e-05
eccrad          -2.629041e-39 -5.560920e-04
close           -1.715911e-38 -3.410694e-03
constraint       2.605660e-39  5.216457e-04
coreness        -8.156909e-41 -1.575407e-05
knn              3.673329e-42  7.447934e-07
hubscore        -1.332640e-38 -2.509396e-03
pagerank        -2.572560e-38 -5.345404e-03
trans           -4.291356e-39 -8.866813e-04
evcent          -1.344292e-38 -2.532512e-03
first           -1.885935e-41 -3.658670e-06
upto_second     -2.267437e-44 -3.247394e-10
upto_third      -1.928653e-43 -3.858503e-08
upto_fourth     -5.031139e-43 -1.026126e-07
upto_fifth       2.029602e-43  4.465713e-08
upto_sixth       1.290760e-42  2.707017e-07
second          -3.513906e-45  3.537364e-09
third           -3.098611e-43 -6.259060e-08
fourth           4.537035e-44  7.640636e-09
fifth            8.273441e-43  1.693384e-07
sixth           -8.969374e-44 -2.212247e-08
ratio1           3.743049e-42  7.585284e-07
ratio2           1.974567e-41  4.062194e-06
ratio3           7.704148e-42  1.539650e-06
ratio4          -1.356185e-41 -2.846540e-06
ratio5          -1.031019e-41 -2.166024e-06
ratio6           1.853468e-43  3.476378e-08
selfinter       -8.394943e-40 -1.660106e-04
walktrap_vertex -3.883159e-39 -7.939168e-04
bigcom1          3.749510e-39  7.796518e-04
bigcom2         -8.659210e-39 -1.797172e-03
bigcom3         -5.611299e-39 -1.161537e-03
bigcom4         -5.108899e-39 -1.051676e-03
bigcom6         -8.653448e-39 -1.791927e-03
bigcom8          2.030913e-39  4.259472e-04
bigcom9         -8.686683e-39 -1.801959e-03
bigcom11        -8.665701e-39 -1.795958e-03
bigcom13        -8.674371e-39 -1.798887e-03
bigcom15         2.297694e-38  4.762038e-03
bigcom16         6.912494e-38  1.431934e-02
bigcom21        -8.710684e-39 -1.802407e-03
bigcom22        -3.884326e-39 -8.007817e-04
bigcom24        -8.655608e-39 -1.795024e-03
bigcom26        -8.720906e-39 -1.804876e-03
bigcom28         1.527134e-39  3.232931e-04
bigcom30         1.349264e-40  2.984159e-05
bigcom31        -8.652728e-39 -1.794691e-03
bigcom32         4.753801e-38  9.846269e-03
bigcom33        -8.653448e-39 -1.795383e-03
bigcom34        -8.654168e-39 -1.793969e-03
bigcom36        -8.660651e-39 -1.793940e-03
bigcom37        -8.652728e-39 -1.790433e-03
bigcom38        -8.660651e-39 -1.796960e-03
bigcom39        -8.674371e-39 -1.796891e-03
bigcom40         4.107915e-39  8.539812e-04
bigcom43        -8.658489e-39 -1.794216e-03
bigcom44        -8.777559e-39 -1.817216e-03
bigcom46        -8.666423e-39 -1.797303e-03
bigcom47        -8.661372e-39 -1.796191e-03
bigcom49        -8.660651e-39 -1.796468e-03
bigcom50        -8.657768e-39 -1.793838e-03
bigcom51        -8.654168e-39 -1.793200e-03
bigcom52        -8.654168e-39 -1.793125e-03
bigcom54        -8.653448e-39 -1.795404e-03
bigcom56        -8.662815e-39 -1.792399e-03
bigcom62        -8.653448e-39 -1.794976e-03
bigcom66        -8.653448e-39 -1.794584e-03
bigcom68        -8.654168e-39 -1.795152e-03
bigcom69         5.083971e-38  1.052994e-02
bigcom71        -8.662093e-39 -1.798313e-03
bigcom72        -8.654168e-39 -1.795918e-03
bigcom73        -8.664257e-39 -1.795932e-03
bigcom74        -8.660651e-39 -1.793262e-03
bigcom75        -8.653448e-39 -1.794775e-03
bigcom76        -8.657768e-39 -1.793334e-03
bigcom77        -8.656328e-39 -1.791627e-03
bigcom79        -8.654168e-39 -1.794340e-03
bigcom80        -8.656328e-39 -1.795851e-03
bigcom82         1.036612e-37  2.147321e-02
bigcom83        -8.652009e-39 -1.791128e-03
bigcom84        -8.656328e-39 -1.792818e-03
bigcom85        -8.655608e-39 -1.793726e-03
bigcom87         7.560066e-38  1.565895e-02
bigcom89        -8.653448e-39 -1.797402e-03
bigcom91        -8.657768e-39 -1.793182e-03
bigcom92         2.026916e-38  4.196196e-03
bigcom93        -8.653448e-39 -1.791143e-03
bigcom96        -8.652728e-39 -1.793091e-03
bigcom97        -8.660651e-39 -1.793145e-03
bigcom98        -8.654168e-39 -1.795066e-03
bigcom99        -8.652728e-39 -1.796937e-03
bigcom101       -8.666423e-39 -1.791868e-03
bigcom104       -8.659930e-39 -1.794898e-03
bigcom106       -8.655608e-39 -1.796104e-03
bigcom109       -8.654888e-39 -1.793136e-03
bigcom113        1.036612e-37  2.146494e-02
bigcom116        1.201340e-38  2.487892e-03
bigcom120       -8.653448e-39 -1.797107e-03
bigcom123       -8.653448e-39 -1.794898e-03
bigcom126       -8.653448e-39 -1.797539e-03
bigcom127       -8.655608e-39 -1.789770e-03
bigcom137       -8.655608e-39 -1.792338e-03
bigcom139       -8.654168e-39 -1.794786e-03
bigcom140       -8.653448e-39 -1.792079e-03
bigcom143       -8.653448e-39 -1.797833e-03
bigcom145       -8.654888e-39 -1.795546e-03
bigcom146       -8.654168e-39 -1.797621e-03
bigcom147       -8.665701e-39 -1.792927e-03
bigcom149       -8.653448e-39 -1.791772e-03
bigcom153       -8.659210e-39 -1.796362e-03
bigcom154       -8.658489e-39 -1.795500e-03
bigcom156       -8.654168e-39 -1.794332e-03
bigcom157       -8.662093e-39 -1.791585e-03
bigcom158       -8.652728e-39 -1.794565e-03
bigcom160       -8.652728e-39 -1.793978e-03
bigcom161       -8.653448e-39 -1.791961e-03
bigcom162       -8.653448e-39 -1.793808e-03
bigcom164       -8.653448e-39 -1.797722e-03
bigcom166       -8.659210e-39 -1.792206e-03
bigcom167       -8.667145e-39 -1.794880e-03
bigcom171       -8.657768e-39 -1.791149e-03
bigcom173       -8.654168e-39 -1.794694e-03
bigcom175       -8.652728e-39 -1.792116e-03
bigcom176       -8.652728e-39 -1.794226e-03
bigcom177       -8.653448e-39 -1.790654e-03
bigcom178       -8.653448e-39 -1.793756e-03
bigcom180       -8.652009e-39 -1.792724e-03
bigcom181       -8.659930e-39 -1.795540e-03
bigcom184       -8.654168e-39 -1.794364e-03
bigcom186       -8.652728e-39 -1.792611e-03
bigcom187       -8.653448e-39 -1.793869e-03
bigcom189       -8.658489e-39 -1.795258e-03
bigcom194       -8.655608e-39 -1.792021e-03
bigcom195       -8.652728e-39 -1.795188e-03
bigcom196       -8.653448e-39 -1.793917e-03
bigcom204       -8.655608e-39 -1.795909e-03
bigcom205       -8.654168e-39 -1.792827e-03
bigcom212       -8.654168e-39 -1.790956e-03
bigcom214       -8.653448e-39 -1.794055e-03
bigcom222       -8.652728e-39 -1.794281e-03
bigcom223       -8.653448e-39 -1.795675e-03
bigcom226       -8.654168e-39 -1.793867e-03
bigcom227       -8.654168e-39 -1.793732e-03
bigcom229       -8.652728e-39 -1.797672e-03
bigcom233       -8.652728e-39 -1.795608e-03
bigcom236       -8.652728e-39 -1.795967e-03
bigcom237       -8.653448e-39 -1.790984e-03
bigcom246       -8.659210e-39 -1.795135e-03
bigcom248       -8.662815e-39 -1.797057e-03
bigcom249       -8.654168e-39 -1.793171e-03
bigcom250       -8.660651e-39 -1.794527e-03
bigcom254       -8.654888e-39 -1.796355e-03
bigcom266       -8.653448e-39 -1.792735e-03
bigcom269       -8.655608e-39 -1.793834e-03
bigcom272        1.934508e-37  4.006736e-02
bigcom274       -8.683783e-39 -1.794359e-03
bigcom281       -8.654888e-39 -1.790677e-03
bigcom291       -8.653448e-39 -1.794582e-03
bigcom292       -8.653448e-39 -1.792600e-03
bigcom295       -8.654168e-39 -1.794070e-03
bigcom299       -8.652728e-39 -1.792908e-03
bigcom301       -8.658489e-39 -1.793213e-03
bigcom306       -8.652728e-39 -1.797077e-03
bigcom309       -8.655608e-39 -1.795602e-03
bigcom314       -8.654168e-39 -1.794490e-03
bigcom321        7.560066e-38  1.565708e-02
bigcom341       -8.652728e-39 -1.792971e-03
bigcom350       -8.653448e-39 -1.792058e-03
bigcom353       -8.653448e-39 -1.792368e-03
bigcom359       -8.653448e-39 -1.791170e-03
bigcom363       -8.653448e-39 -1.790887e-03
bigcom365       -8.654168e-39 -1.794096e-03
bigcom385       -8.653448e-39 -1.793617e-03
bigcom386       -8.653448e-39 -1.796209e-03
bigcom408       -8.657768e-39 -1.794643e-03
bigcom412       -8.654168e-39 -1.793439e-03
bigcom480       -8.652728e-39 -1.793907e-03
spin_vertex      6.527209e-39  1.331237e-03
membership_s1    3.705642e-40  7.522895e-05
membership_s3   -8.663536e-39 -1.800389e-03
membership_s4    5.994005e-39  1.244423e-03
membership_s5   -2.747771e-39 -5.654855e-04
membership_s6    2.599086e-39  5.234213e-04
membership_s7   -5.967006e-39 -1.235067e-03
membership_s8   -8.658489e-39 -1.796153e-03
membership_s9   -8.663536e-39 -1.801208e-03
membership_s11  -8.657048e-39 -1.799074e-03
membership_s12   6.357422e-38  1.316561e-02
membership_s14  -8.657048e-39 -1.796133e-03
membership_s15   9.520646e-39  1.968325e-03
membership_s16  -8.660651e-39 -1.795353e-03
membership_s17   1.176911e-37  2.437348e-02
membership_s18  -8.720906e-39 -1.804398e-03
membership_s20  -8.654168e-39 -1.798017e-03
membership_s21   3.351092e-39  6.930868e-04
membership_s22  -8.670756e-39 -1.798204e-03
membership_s24  -8.676541e-39 -1.796807e-03
membership_s25  -8.669311e-39 -1.794779e-03
membership_s26   6.912494e-38  1.431378e-02
membership_s27  -2.689485e-39 -5.544119e-04
membership_s28  -8.661372e-39 -1.799090e-03
membership_s30  -2.558293e-39 -5.253109e-04
membership_s31   3.527483e-39  7.277992e-04
membership_s32  -1.445232e-39 -2.979812e-04
membership_s33   1.357293e-37  2.810680e-02
membership_s36  -1.759753e-39 -3.648995e-04
membership_s37  -8.714332e-39 -1.810166e-03
V1              -7.001127e-39 -1.424338e-03
V2               3.569941e-39  7.355642e-04
pdi             -4.315141e-37 -7.827793e-02
adhesion         4.394836e-43  8.941242e-08
cohesion        -8.797172e-43 -1.789778e-07
inner           -2.738299e-43 -5.556381e-08
outer           -5.389927e-43 -1.096167e-07
ioratio         -1.421922e-38 -2.906692e-03
comsize         -2.118977e-42 -4.321912e-07
[1] "Dataset: all_CT Model GBM, run: 5 of 10 2015-06-17 21:26:26"
Iter   TrainDeviance   ValidDeviance   StepSize   Improve
     1        0.0963            -nan     0.0100   -0.0000
     2        0.0958            -nan     0.0100   -0.0000
     3        0.0949            -nan     0.0100   -0.0000
     4        0.0940            -nan     0.0100   -0.0000
     5        0.0935            -nan     0.0100   -0.0000
     6        0.0927            -nan     0.0100   -0.0000
     7        0.0922            -nan     0.0100   -0.0000
     8        0.0916            -nan     0.0100   -0.0000
     9        0.0903            -nan     0.0100   -0.0001
    10        0.0901            -nan     0.0100   -0.0000
    20        0.0852            -nan     0.0100    0.0000
    40        0.0792            -nan     0.0100   -0.0000
    60        0.0744            -nan     0.0100   -0.0000
    80        0.0703            -nan     0.0100   -0.0000
   100        0.0660            -nan     0.0100   -0.0000
   120        0.0628            -nan     0.0100   -0.0000
   140        0.0598            -nan     0.0100   -0.0000
   160        0.0574            -nan     0.0100   -0.0000
   180        0.0552            -nan     0.0100   -0.0000
   200        0.0528            -nan     0.0100   -0.0000
   220        0.0507            -nan     0.0100   -0.0000
   240        0.0488            -nan     0.0100   -0.0000
   260        0.0473            -nan     0.0100   -0.0000
   280        0.0458            -nan     0.0100   -0.0000
   300        0.0443            -nan     0.0100   -0.0000
   320        0.0428            -nan     0.0100   -0.0000
   340        0.0415            -nan     0.0100   -0.0000
   357        0.0405            -nan     0.0100   -0.0000

[1] "GBM variable coefficients"
                            var    rel.inf
ratio5                   ratio5 4.60448940
ratio4                   ratio4 2.45664002
V1                           V1 2.41712401
ratio2                   ratio2 2.32057064
pagerank               pagerank 2.29513190
outer                     outer 2.27015588
V2                           V2 2.20314112
orbit18                 orbit18 2.18381664
comsize                 comsize 2.11204812
spin_vertex         spin_vertex 2.09903965
graph1                   graph1 1.99447434
knn                         knn 1.97316940
cohesion               cohesion 1.97152708
orbit24                 orbit24 1.85707442
inner                     inner 1.78797872
adhesion               adhesion 1.78134545
graph4                   graph4 1.70599282
fourth                   fourth 1.69749854
ioratio                 ioratio 1.41505072
graph10                 graph10 1.34258246
membership_s33   membership_s33 1.31405747
walktrap_vertex walktrap_vertex 1.26813781
third                     third 1.23492621
trans                     trans 1.22976588
graph20                 graph20 1.18258636
bigcom272             bigcom272 1.17570073
bigcom113             bigcom113 1.15503784
graph12                 graph12 1.08755662
fifth                     fifth 1.01865199
membership_s26   membership_s26 0.98720439
orbit56                 orbit56 0.94840855
graph13                 graph13 0.90066894
upto_fifth           upto_fifth 0.87630790
ratio1                   ratio1 0.86738765
graph3                   graph3 0.86600777
graph6                   graph6 0.85741417
orbit9                   orbit9 0.84786260
orbit40                 orbit40 0.82417780
bet                         bet 0.81116952
graph0                   graph0 0.79776242
ratio3                   ratio3 0.78165834
graph11                 graph11 0.75948080
orbit17                 orbit17 0.75549105
membership_s4     membership_s4 0.72917162
graph7                   graph7 0.71890783
graph17                 graph17 0.71813682
graph16                 graph16 0.68582798
upto_sixth           upto_sixth 0.67015644
bigcom87               bigcom87 0.65571444
orbit20                 orbit20 0.65037610
graph23                 graph23 0.63199616
orbit62                 orbit62 0.60715261
orbit46                 orbit46 0.57509704
graph22                 graph22 0.57034312
graph5                   graph5 0.56431605
orbit49                 orbit49 0.56139179
sixth                     sixth 0.55888872
orbit39                 orbit39 0.55437145
graph29                 graph29 0.54994903
orbit59                 orbit59 0.53849292
bigcom321             bigcom321 0.53440765
orbit19                 orbit19 0.53401504
bigcom1                 bigcom1 0.52555918
orbit37                 orbit37 0.52478317
constraint           constraint 0.51664539
orbit52                 orbit52 0.50226560
orbit27                 orbit27 0.49122224
graph21                 graph21 0.48555855
orbit1                   orbit1 0.47698150
orbit25                 orbit25 0.47449126
orbit31                 orbit31 0.47204677
orbit65                 orbit65 0.46766940
bigcom137             bigcom137 0.46727143
bigcom16               bigcom16 0.45969661
graph19                 graph19 0.45788970
orbit48                 orbit48 0.44753184
graph9                   graph9 0.42757282
orbit60                 orbit60 0.42737558
orbit64                 orbit64 0.41650727
orbit47                 orbit47 0.40936792
AP                           AP 0.39366488
graph25                 graph25 0.38894448
coreness               coreness 0.36194677
orbit54                 orbit54 0.36133195
orbit36                 orbit36 0.36106845
ratio6                   ratio6 0.35623756
orbit35                 orbit35 0.35257277
orbit63                 orbit63 0.34092827
orbit4                   orbit4 0.33375341
close                     close 0.33249344
graph27                 graph27 0.33087203
graph8                   graph8 0.33046351
orbit10                 orbit10 0.32305524
orbit5                   orbit5 0.32294314
hubscore               hubscore 0.32006567
membership_s17   membership_s17 0.30405727
orbit50                 orbit50 0.30005148
upto_fourth         upto_fourth 0.28569840
orbit16                 orbit16 0.27766327
orbit53                 orbit53 0.27575963
bigcom32               bigcom32 0.27277251
graph26                 graph26 0.27212337
graph15                 graph15 0.26473124
graph14                 graph14 0.25279480
orbit33                 orbit33 0.24798708
graph18                 graph18 0.24508141
membership_s21   membership_s21 0.22705799
graph2                   graph2 0.22499332
orbit38                 orbit38 0.22009910
orbit30                 orbit30 0.21756451
orbit45                 orbit45 0.21252095
orbit44                 orbit44 0.21166790
orbit32                 orbit32 0.21118898
orbit55                 orbit55 0.20360007
orbit2                   orbit2 0.19743969
orbit11                 orbit11 0.19541298
bigcom40               bigcom40 0.19342778
orbit70                 orbit70 0.19150766
orbit69                 orbit69 0.18592131
orbit57                 orbit57 0.18422350
evcent                   evcent 0.16450284
orbit26                 orbit26 0.16155207
orbit13                 orbit13 0.15428072
graph24                 graph24 0.15080347
membership_s30   membership_s30 0.14998156
orbit29                 orbit29 0.14801906
orbit28                 orbit28 0.14002115
bigcom15               bigcom15 0.13837222
membership_s31   membership_s31 0.13622720
bigcom8                 bigcom8 0.13398813
orbit58                 orbit58 0.12922438
upto_second         upto_second 0.12760636
ecc                         ecc 0.12717714
orbit43                 orbit43 0.12708196
orbit15                 orbit15 0.12353511
bigcom116             bigcom116 0.12115443
orbit71                 orbit71 0.11222908
orbit23                 orbit23 0.10437197
orbit6                   orbit6 0.09785356
orbit66                 orbit66 0.09692396
selfinter             selfinter 0.08544963
orbit67                 orbit67 0.08464308
bigcom92               bigcom92 0.08238203
membership_s37   membership_s37 0.07128806
orbit51                 orbit51 0.07075152
bigcom4                 bigcom4 0.06978671
membership_s1     membership_s1 0.06130593
orbit61                 orbit61 0.05582948
membership_s15   membership_s15 0.05495192
orbit12                 orbit12 0.05050776
graph28                 graph28 0.04849096
orbit41                 orbit41 0.04849030
upto_third           upto_third 0.04341904
orbit68                 orbit68 0.03899859
orbit22                 orbit22 0.03583369
orbit42                 orbit42 0.03582830
orbit21                 orbit21 0.03462513
membership_s6     membership_s6 0.02657418
pdi                         pdi 0.02619637
membership_s7     membership_s7 0.02516105
bigcom30               bigcom30 0.02513571
bigcom22               bigcom22 0.02494930
membership_s5     membership_s5 0.02091732
bigcom28               bigcom28 0.01972152
second                   second 0.01752756
membership_s27   membership_s27 0.01521751
orbit0                   orbit0 0.00000000
orbit3                   orbit3 0.00000000
orbit7                   orbit7 0.00000000
orbit8                   orbit8 0.00000000
orbit14                 orbit14 0.00000000
orbit34                 orbit34 0.00000000
orbit72                 orbit72 0.00000000
eccrad                   eccrad 0.00000000
first                     first 0.00000000
bigcom2                 bigcom2 0.00000000
bigcom3                 bigcom3 0.00000000
bigcom6                 bigcom6 0.00000000
bigcom9                 bigcom9 0.00000000
bigcom11               bigcom11 0.00000000
bigcom13               bigcom13 0.00000000
bigcom21               bigcom21 0.00000000
bigcom24               bigcom24 0.00000000
bigcom26               bigcom26 0.00000000
bigcom31               bigcom31 0.00000000
bigcom33               bigcom33 0.00000000
bigcom34               bigcom34 0.00000000
bigcom36               bigcom36 0.00000000
bigcom37               bigcom37 0.00000000
bigcom38               bigcom38 0.00000000
bigcom39               bigcom39 0.00000000
bigcom43               bigcom43 0.00000000
bigcom44               bigcom44 0.00000000
bigcom46               bigcom46 0.00000000
bigcom47               bigcom47 0.00000000
bigcom49               bigcom49 0.00000000
bigcom50               bigcom50 0.00000000
bigcom51               bigcom51 0.00000000
bigcom52               bigcom52 0.00000000
bigcom54               bigcom54 0.00000000
bigcom56               bigcom56 0.00000000
bigcom62               bigcom62 0.00000000
bigcom66               bigcom66 0.00000000
bigcom68               bigcom68 0.00000000
bigcom69               bigcom69 0.00000000
bigcom71               bigcom71 0.00000000
bigcom72               bigcom72 0.00000000
bigcom73               bigcom73 0.00000000
bigcom74               bigcom74 0.00000000
bigcom75               bigcom75 0.00000000
bigcom76               bigcom76 0.00000000
bigcom77               bigcom77 0.00000000
bigcom79               bigcom79 0.00000000
bigcom80               bigcom80 0.00000000
bigcom82               bigcom82 0.00000000
bigcom83               bigcom83 0.00000000
bigcom84               bigcom84 0.00000000
bigcom85               bigcom85 0.00000000
bigcom89               bigcom89 0.00000000
bigcom91               bigcom91 0.00000000
bigcom93               bigcom93 0.00000000
bigcom96               bigcom96 0.00000000
bigcom97               bigcom97 0.00000000
bigcom98               bigcom98 0.00000000
bigcom99               bigcom99 0.00000000
bigcom101             bigcom101 0.00000000
bigcom104             bigcom104 0.00000000
bigcom106             bigcom106 0.00000000
bigcom109             bigcom109 0.00000000
bigcom120             bigcom120 0.00000000
bigcom123             bigcom123 0.00000000
bigcom126             bigcom126 0.00000000
bigcom127             bigcom127 0.00000000
bigcom139             bigcom139 0.00000000
bigcom140             bigcom140 0.00000000
bigcom143             bigcom143 0.00000000
bigcom145             bigcom145 0.00000000
bigcom146             bigcom146 0.00000000
bigcom147             bigcom147 0.00000000
bigcom149             bigcom149 0.00000000
bigcom153             bigcom153 0.00000000
bigcom154             bigcom154 0.00000000
bigcom156             bigcom156 0.00000000
bigcom157             bigcom157 0.00000000
bigcom158             bigcom158 0.00000000
bigcom160             bigcom160 0.00000000
bigcom161             bigcom161 0.00000000
bigcom162             bigcom162 0.00000000
bigcom164             bigcom164 0.00000000
bigcom166             bigcom166 0.00000000
bigcom167             bigcom167 0.00000000
bigcom171             bigcom171 0.00000000
bigcom173             bigcom173 0.00000000
bigcom175             bigcom175 0.00000000
bigcom176             bigcom176 0.00000000
bigcom177             bigcom177 0.00000000
bigcom178             bigcom178 0.00000000
bigcom180             bigcom180 0.00000000
bigcom181             bigcom181 0.00000000
bigcom184             bigcom184 0.00000000
bigcom186             bigcom186 0.00000000
bigcom187             bigcom187 0.00000000
bigcom189             bigcom189 0.00000000
bigcom194             bigcom194 0.00000000
bigcom195             bigcom195 0.00000000
bigcom196             bigcom196 0.00000000
bigcom204             bigcom204 0.00000000
bigcom205             bigcom205 0.00000000
bigcom212             bigcom212 0.00000000
bigcom214             bigcom214 0.00000000
bigcom222             bigcom222 0.00000000
bigcom223             bigcom223 0.00000000
bigcom226             bigcom226 0.00000000
bigcom227             bigcom227 0.00000000
bigcom229             bigcom229 0.00000000
bigcom233             bigcom233 0.00000000
bigcom236             bigcom236 0.00000000
bigcom237             bigcom237 0.00000000
bigcom246             bigcom246 0.00000000
bigcom248             bigcom248 0.00000000
bigcom249             bigcom249 0.00000000
bigcom250             bigcom250 0.00000000
bigcom254             bigcom254 0.00000000
bigcom266             bigcom266 0.00000000
bigcom269             bigcom269 0.00000000
bigcom274             bigcom274 0.00000000
bigcom281             bigcom281 0.00000000
bigcom291             bigcom291 0.00000000
bigcom292             bigcom292 0.00000000
bigcom295             bigcom295 0.00000000
bigcom299             bigcom299 0.00000000
bigcom301             bigcom301 0.00000000
bigcom306             bigcom306 0.00000000
bigcom309             bigcom309 0.00000000
bigcom314             bigcom314 0.00000000
bigcom341             bigcom341 0.00000000
bigcom350             bigcom350 0.00000000
bigcom353             bigcom353 0.00000000
bigcom359             bigcom359 0.00000000
bigcom363             bigcom363 0.00000000
bigcom365             bigcom365 0.00000000
bigcom385             bigcom385 0.00000000
bigcom386             bigcom386 0.00000000
bigcom408             bigcom408 0.00000000
bigcom412             bigcom412 0.00000000
bigcom480             bigcom480 0.00000000
membership_s3     membership_s3 0.00000000
membership_s8     membership_s8 0.00000000
membership_s9     membership_s9 0.00000000
membership_s11   membership_s11 0.00000000
membership_s12   membership_s12 0.00000000
membership_s14   membership_s14 0.00000000
membership_s16   membership_s16 0.00000000
membership_s18   membership_s18 0.00000000
membership_s20   membership_s20 0.00000000
membership_s22   membership_s22 0.00000000
membership_s24   membership_s24 0.00000000
membership_s25   membership_s25 0.00000000
membership_s28   membership_s28 0.00000000
membership_s32   membership_s32 0.00000000
membership_s36   membership_s36 0.00000000
[1] "Dataset: all_CT Model RF, run: 5 of 10 2015-06-17 21:32:08"
     |      Out-of-bag   |
Tree |      MSE  %Var(y) |
   1 |  0.01425   170.59 |
   2 |  0.01436   172.00 |
   3 |  0.01371   164.15 |
   4 |  0.01357   162.52 |
   5 |  0.01306   156.41 |
   6 |  0.01298   155.38 |
   7 |  0.01326   158.83 |
   8 |  0.01281   153.37 |
   9 |  0.01259   150.81 |
  10 |  0.01226   146.86 |
  11 |  0.01189   142.42 |
  12 |  0.01144   136.98 |
  13 |  0.01114   133.36 |
  14 |  0.01097   131.41 |
  15 |  0.01084   129.86 |
  16 |  0.01072   128.36 |
  17 |  0.01046   125.25 |
  18 |  0.01034   123.78 |
  19 |  0.01027   123.03 |
  20 |  0.01023   122.56 |
  21 |  0.01014   121.48 |
  22 |  0.01008   120.77 |
  23 | 0.009992   119.66 |
  24 | 0.009954   119.21 |
  25 | 0.009895   118.50 |
  26 | 0.009857   118.04 |
  27 |  0.00984   117.84 |
  28 |  0.00978   117.12 |
  29 | 0.009766   116.95 |
  30 | 0.009719   116.38 |
  31 | 0.009697   116.12 |
  32 | 0.009668   115.78 |
  33 | 0.009646   115.51 |
  34 | 0.009652   115.58 |
  35 | 0.009632   115.34 |
  36 |  0.00961   115.08 |
  37 | 0.009582   114.75 |
  38 | 0.009547   114.33 |
  39 | 0.009541   114.25 |
  40 | 0.009533   114.16 |
  41 | 0.009517   113.96 |
  42 | 0.009499   113.75 |
  43 | 0.009478   113.50 |
  44 | 0.009467   113.36 |
  45 | 0.009451   113.18 |
  46 |  0.00945   113.16 |
  47 | 0.009436   113.00 |
  48 | 0.009417   112.76 |
  49 | 0.009414   112.74 |
  50 | 0.009395   112.50 |
  51 | 0.009389   112.44 |
  52 | 0.009372   112.23 |
  53 | 0.009359   112.08 |
  54 | 0.009351   111.98 |
  55 | 0.009359   112.07 |
  56 | 0.009336   111.80 |
  57 | 0.009331   111.74 |
  58 | 0.009326   111.68 |
  59 | 0.009315   111.55 |
  60 | 0.009308   111.46 |
  61 | 0.009313   111.52 |
  62 | 0.009304   111.41 |
  63 | 0.009297   111.34 |
  64 | 0.009288   111.22 |
  65 | 0.009272   111.03 |
  66 | 0.009275   111.06 |
  67 | 0.009264   110.94 |
  68 | 0.009254   110.82 |
  69 | 0.009245   110.71 |
  70 | 0.009252   110.79 |
  71 | 0.009248   110.75 |
  72 | 0.009242   110.67 |
  73 | 0.009235   110.59 |
  74 | 0.009234   110.57 |
  75 | 0.009228   110.51 |
  76 | 0.009219   110.40 |
  77 | 0.009218   110.39 |
  78 | 0.009214   110.34 |
  79 | 0.009205   110.23 |
  80 | 0.009196   110.12 |
  81 | 0.009186   110.00 |
  82 | 0.009173   109.85 |
  83 | 0.009168   109.78 |
  84 | 0.009168   109.79 |
  85 | 0.009164   109.74 |
  86 | 0.009168   109.79 |
  87 | 0.009171   109.82 |
  88 | 0.009173   109.85 |
  89 | 0.009169   109.80 |
  90 | 0.009169   109.80 |
  91 | 0.009168   109.79 |
  92 | 0.009158   109.66 |
  93 | 0.009158   109.67 |
  94 | 0.009155   109.64 |
  95 | 0.009144   109.50 |
  96 | 0.009144   109.50 |
  97 | 0.009139   109.44 |
  98 | 0.009144   109.51 |
  99 | 0.009144   109.50 |
 100 | 0.009142   109.47 |
[1] "Random Forest variable coefficients"
                      %IncMSE IncNodePurity
graph5           3.078983e-03  2.127087e-01
graph6           3.499667e-03  6.073875e-01
graph7           5.451759e-03  3.776378e-01
graph8           1.751016e-04  9.880082e-02
graph9           3.531927e-03  6.000466e-01
graph10          3.521149e-03  7.264922e-01
graph11          9.944100e-03  7.672266e-01
graph12          1.009403e-02  6.909185e-01
graph13          4.573698e-03  5.251053e-01
graph14          7.531142e-03  7.127165e-01
graph15          4.731184e-03  4.109737e-01
graph16          6.951575e-03  4.934216e-01
graph17          1.065272e-02  8.875680e-01
graph18          1.321333e-03  3.870601e-01
graph19          7.165402e-03  5.184878e-01
graph20          2.298090e-03  4.209358e-01
graph21          2.757942e-03  4.452518e-01
graph22          3.082789e-03  4.811504e-01
graph23          5.525527e-03  5.762997e-01
graph24          1.465132e-02  2.222605e-01
graph25          6.682174e-03  3.369761e-01
graph26          4.100695e-03  2.742153e-01
graph27          2.834957e-03  1.366776e-01
graph28          1.463820e-03  1.068756e-01
graph29          2.069299e-04  1.164427e-01
orbit0           4.338787e-04  1.769133e-01
orbit1           2.755571e-03  4.590441e-01
orbit2           8.632181e-04  2.540428e-01
orbit3           1.571863e-04  1.427145e-01
orbit4           7.151776e-03  5.224106e-01
orbit5           5.254030e-03  3.360065e-01
orbit6           3.454361e-03  6.154327e-01
orbit7           1.113099e-03  2.255220e-01
orbit8           2.502706e-03  3.498397e-01
orbit9           7.167561e-03  5.667816e-01
orbit10          4.638453e-03  2.640735e-01
orbit11          4.759728e-04  1.866828e-01
orbit12          2.215912e-03  2.033922e-01
orbit13          1.054174e-03  1.936159e-01
orbit14          7.541201e-04  1.173794e-01
orbit15          2.177108e-03  5.158875e-01
orbit16          1.198271e-03  4.635746e-01
orbit17          6.884812e-03  4.040701e-01
orbit18          5.015422e-03  7.297327e-01
orbit19          3.899606e-03  7.874711e-01
orbit20          5.865147e-03  4.941078e-01
orbit21          3.266607e-03  2.153331e-01
orbit22          9.916445e-03  8.953593e-01
orbit23          2.030299e-03  1.934354e-01
orbit24          1.212435e-02  9.394475e-01
orbit25          4.061609e-04  5.053551e-01
orbit26          2.870183e-03  2.772639e-01
orbit27          6.353683e-03  4.532641e-01
orbit28          4.263520e-03  4.619782e-01
orbit29          1.810280e-03  3.974650e-01
orbit30          5.361028e-03  3.154408e-01
orbit31          1.049298e-02  9.556364e-01
orbit32          6.156794e-03  3.570979e-01
orbit33          1.205513e-03  2.619582e-01
orbit34          3.435122e-03  4.539824e-01
orbit35          7.443643e-03  5.405553e-01
orbit36          7.664764e-03  5.560362e-01
orbit37          1.105519e-03  3.373727e-01
orbit38          1.265433e-03  3.229078e-01
orbit39          5.856920e-03  6.473883e-01
orbit40          2.723500e-03  3.126744e-01
orbit41          2.663565e-03  2.861394e-01
orbit42          3.467118e-03  1.423348e-01
orbit43          7.868170e-04  2.825577e-01
orbit44          3.821989e-04  2.204759e-01
orbit45          3.495279e-03  3.783287e-01
orbit46          9.321961e-03  3.863378e-01
orbit47          5.478276e-03  3.598778e-01
orbit48          6.604003e-04  2.988019e-01
orbit49          2.054267e-03  5.182348e-01
orbit50          2.737208e-03  2.485726e-01
orbit51          6.143446e-03  3.913292e-01
orbit52          9.721397e-03  5.043921e-01
orbit53          1.695619e-03  1.644184e-01
orbit54          6.636147e-03  5.407112e-01
orbit55          2.722403e-03  1.134331e-01
orbit56          7.066977e-03  6.924473e-01
orbit57          1.645574e-03  1.713461e-01
orbit58          8.347457e-04  1.154161e-01
orbit59          6.921755e-03  4.313628e-01
orbit60          3.405983e-03  3.110230e-01
orbit61          3.405391e-04  1.317566e-01
orbit62          3.131560e-03  3.953067e-01
orbit63          4.354143e-03  3.264932e-01
orbit64          3.776370e-04  1.936419e-01
orbit65          3.628748e-03  3.934948e-01
orbit66          9.409583e-04  3.165070e-01
orbit67          6.915796e-04  1.091735e-01
orbit68          3.353484e-03  2.095828e-01
orbit69          2.178585e-04  4.547912e-02
orbit70          1.638182e-03  1.816461e-01
orbit71          1.051756e-04  5.645201e-02
orbit72          2.912597e-04  6.876615e-02
AP               1.589960e-04  1.629629e-01
bet              2.888137e-03  7.287393e-01
ecc              3.197134e-05  5.025258e-02
eccrad           1.114810e-05  7.015818e-02
close            1.544503e-03  3.550534e-01
constraint       6.520116e-03  5.889783e-01
coreness         6.540495e-04  3.158159e-01
knn              6.985875e-03  8.725288e-01
hubscore         3.215990e-03  5.242991e-01
pagerank         2.833416e-03  1.413901e+00
trans            5.653970e-04  6.652323e-01
evcent           4.567065e-03  4.995181e-01
first            3.735081e-04  2.309224e-01
upto_second      5.598140e-03  5.919198e-01
upto_third       6.039851e-04  5.381208e-01
upto_fourth      6.521598e-03  5.754555e-01
upto_fifth       2.581017e-03  4.575501e-01
upto_sixth       2.950675e-03  3.136021e-01
second           3.764494e-03  5.534515e-01
third            8.449622e-03  9.742853e-01
fourth           2.168475e-03  1.440080e+00
fifth            3.705509e-03  8.961247e-01
sixth            2.312134e-03  8.353662e-01
ratio1           6.872953e-03  9.642284e-01
ratio2           3.656223e-03  1.605869e+00
ratio3           2.825137e-03  1.015959e+00
ratio4           1.644679e-02  1.610243e+00
ratio5           2.384920e-03  2.339178e+00
ratio6           9.456865e-03  8.161742e-01
selfinter        6.867243e-05  1.612307e-01
walktrap_vertex  1.555247e-03  1.037877e+00
bigcom1          4.432907e-04  3.538057e-01
bigcom2          0.000000e+00  8.673617e-21
bigcom3         -9.127268e-06  1.675129e-02
bigcom4          4.069918e-05  9.986732e-03
bigcom6          0.000000e+00  0.000000e+00
bigcom8          5.119544e-05  1.073121e-01
bigcom9          0.000000e+00  2.602085e-20
bigcom11         0.000000e+00  3.035766e-20
bigcom13         0.000000e+00  0.000000e+00
bigcom15         7.072561e-05  6.648299e-02
bigcom16        -4.008711e-06  2.280565e-01
bigcom21         0.000000e+00  1.734723e-20
bigcom22         8.972118e-05  6.506705e-02
bigcom24         0.000000e+00  0.000000e+00
bigcom26         0.000000e+00  3.469447e-20
bigcom28        -3.793390e-06  2.582855e-02
bigcom30        -1.591446e-05  8.798751e-02
bigcom31         0.000000e+00  0.000000e+00
bigcom32         2.025825e-05  1.375621e-01
bigcom33         0.000000e+00  8.673617e-21
bigcom34         0.000000e+00  0.000000e+00
bigcom36         0.000000e+00  2.818926e-20
bigcom37         0.000000e+00  0.000000e+00
bigcom38         0.000000e+00  9.757820e-21
bigcom39         0.000000e+00  1.734723e-20
bigcom40         3.516642e-05  1.162958e-01
bigcom43         0.000000e+00  0.000000e+00
bigcom44         0.000000e+00  6.396793e-20
bigcom46         0.000000e+00  1.734723e-20
bigcom47         0.000000e+00  1.084202e-20
bigcom49         0.000000e+00  1.084202e-20
bigcom50         0.000000e+00  0.000000e+00
bigcom51         0.000000e+00  0.000000e+00
bigcom52         0.000000e+00  0.000000e+00
bigcom54         0.000000e+00  0.000000e+00
bigcom56         0.000000e+00  0.000000e+00
bigcom62         0.000000e+00  0.000000e+00
bigcom66         0.000000e+00  2.168404e-21
bigcom68         0.000000e+00  1.734723e-20
bigcom69         0.000000e+00  8.673617e-21
bigcom71         0.000000e+00  1.734723e-20
bigcom72         0.000000e+00  0.000000e+00
bigcom73         0.000000e+00  0.000000e+00
bigcom74         0.000000e+00  0.000000e+00
bigcom75         0.000000e+00  0.000000e+00
bigcom76         0.000000e+00  8.673617e-21
bigcom77         0.000000e+00  0.000000e+00
bigcom79         0.000000e+00  0.000000e+00
bigcom80         0.000000e+00  8.673617e-21
bigcom82         0.000000e+00  5.204170e-20
bigcom83         0.000000e+00  0.000000e+00
bigcom84         0.000000e+00  0.000000e+00
bigcom85         0.000000e+00  0.000000e+00
bigcom87         1.046305e-05  2.522705e-01
bigcom89         0.000000e+00  0.000000e+00
bigcom91         0.000000e+00  0.000000e+00
bigcom92        -1.561048e-05  6.844755e-02
bigcom93         0.000000e+00  4.336809e-21
bigcom96         0.000000e+00  0.000000e+00
bigcom97         0.000000e+00  1.951564e-20
bigcom98         0.000000e+00  0.000000e+00
bigcom99         0.000000e+00  8.673617e-21
bigcom101        0.000000e+00  8.673617e-21
bigcom104        0.000000e+00  2.168404e-20
bigcom106        0.000000e+00  0.000000e+00
bigcom109        0.000000e+00  0.000000e+00
bigcom113        6.170572e-05  2.317086e-01
bigcom116        1.674840e-04  2.351462e-01
bigcom120        0.000000e+00  4.336809e-21
bigcom123        0.000000e+00  0.000000e+00
bigcom126        0.000000e+00  0.000000e+00
bigcom127        0.000000e+00  1.084202e-21
bigcom137        2.758750e-05  2.316484e-01
bigcom139        0.000000e+00  1.084202e-20
bigcom140        0.000000e+00  0.000000e+00
bigcom143        0.000000e+00  0.000000e+00
bigcom145        0.000000e+00  1.387779e-19
bigcom146        0.000000e+00  1.843144e-20
bigcom147        0.000000e+00  8.673617e-21
bigcom149        0.000000e+00  0.000000e+00
bigcom153        0.000000e+00  0.000000e+00
bigcom154        0.000000e+00  1.734723e-20
bigcom156        0.000000e+00  0.000000e+00
bigcom157        0.000000e+00  5.529431e-20
bigcom158        0.000000e+00  0.000000e+00
bigcom160        0.000000e+00  0.000000e+00
bigcom161        0.000000e+00  4.336809e-21
bigcom162        0.000000e+00  0.000000e+00
bigcom164        0.000000e+00  0.000000e+00
bigcom166        0.000000e+00  0.000000e+00
bigcom167        0.000000e+00  1.734723e-20
bigcom171        0.000000e+00  8.673617e-21
bigcom173        0.000000e+00  0.000000e+00
bigcom175        0.000000e+00  0.000000e+00
bigcom176        0.000000e+00  0.000000e+00
bigcom177        0.000000e+00  0.000000e+00
bigcom178        0.000000e+00  0.000000e+00
bigcom180        0.000000e+00  2.602085e-20
bigcom181        0.000000e+00  6.071532e-20
bigcom184        0.000000e+00  0.000000e+00
bigcom186        0.000000e+00  0.000000e+00
bigcom187        0.000000e+00  0.000000e+00
bigcom189        0.000000e+00  0.000000e+00
bigcom194        0.000000e+00  0.000000e+00
bigcom195        0.000000e+00  4.336809e-21
bigcom196        0.000000e+00  0.000000e+00
bigcom204        0.000000e+00  0.000000e+00
bigcom205        0.000000e+00  0.000000e+00
bigcom212        0.000000e+00  8.673617e-21
bigcom214        0.000000e+00  0.000000e+00
bigcom222        0.000000e+00  0.000000e+00
bigcom223        0.000000e+00  0.000000e+00
bigcom226        0.000000e+00  0.000000e+00
bigcom227        0.000000e+00  1.734723e-20
bigcom229        0.000000e+00  8.673617e-21
bigcom233        0.000000e+00  8.673617e-21
bigcom236        0.000000e+00  0.000000e+00
bigcom237        0.000000e+00  0.000000e+00
bigcom246        0.000000e+00  1.734723e-20
bigcom248        0.000000e+00  8.673617e-21
bigcom249        0.000000e+00  1.734723e-20
bigcom250        0.000000e+00  0.000000e+00
bigcom254        0.000000e+00  8.673617e-21
bigcom266        0.000000e+00  0.000000e+00
bigcom269        0.000000e+00  0.000000e+00
bigcom272       -5.953281e-06  4.074311e-01
bigcom274        0.000000e+00  9.757820e-21
bigcom281        0.000000e+00  0.000000e+00
bigcom291        0.000000e+00  0.000000e+00
bigcom292        0.000000e+00  0.000000e+00
bigcom295        0.000000e+00  8.673617e-21
bigcom299        0.000000e+00  0.000000e+00
bigcom301        0.000000e+00  0.000000e+00
bigcom306        0.000000e+00  0.000000e+00
bigcom309        0.000000e+00  0.000000e+00
bigcom314        0.000000e+00  0.000000e+00
bigcom321        6.803448e-05  2.468827e-01
bigcom341        0.000000e+00  0.000000e+00
bigcom350        0.000000e+00  0.000000e+00
bigcom353        0.000000e+00  0.000000e+00
bigcom359        0.000000e+00  0.000000e+00
bigcom363        0.000000e+00  0.000000e+00
bigcom365        0.000000e+00  0.000000e+00
bigcom385        0.000000e+00  0.000000e+00
bigcom386        0.000000e+00  1.387779e-19
bigcom408        0.000000e+00  0.000000e+00
bigcom412        0.000000e+00  8.673617e-21
bigcom480        0.000000e+00  8.673617e-21
spin_vertex      1.071116e-03  8.235459e-01
membership_s1    8.119093e-06  1.056287e-01
membership_s3    0.000000e+00  0.000000e+00
membership_s4    8.842407e-04  3.928776e-01
membership_s5    1.388352e-05  3.590374e-02
membership_s6   -2.476671e-06  7.095711e-02
membership_s7    7.153462e-06  9.019253e-02
membership_s8    0.000000e+00  8.673617e-21
membership_s9    0.000000e+00  1.084202e-20
membership_s11   0.000000e+00  0.000000e+00
membership_s12   0.000000e+00  0.000000e+00
membership_s14   0.000000e+00  2.602085e-20
membership_s15   1.727611e-05  5.543447e-02
membership_s16   0.000000e+00  8.673617e-21
membership_s17   3.191783e-05  2.773244e-01
membership_s18   0.000000e+00  8.673617e-20
membership_s20   0.000000e+00  0.000000e+00
membership_s21  -9.993248e-06  1.897269e-01
membership_s22   0.000000e+00  1.734723e-20
membership_s24   0.000000e+00  3.903128e-20
membership_s25   0.000000e+00  1.301043e-20
membership_s26   1.195210e-04  3.838791e-01
membership_s27   1.180932e-05  3.365221e-01
membership_s28   0.000000e+00  8.673617e-21
membership_s30   9.839290e-05  2.394732e-01
membership_s31  -7.651306e-06  1.132127e-01
membership_s32   1.796859e-05  1.432269e-01
membership_s33  -1.363726e-05  2.206008e-01
membership_s36   8.192479e-06  6.661772e-02
membership_s37   4.489321e-05  5.174665e-02
V1               2.990566e-03  1.517603e+00
V2               1.319479e-03  1.824006e+00
pdi              8.710755e-05  9.456850e-02
adhesion         3.762534e-03  1.331128e+00
cohesion         4.002029e-03  1.326859e+00
inner            3.533274e-03  1.717599e+00
outer            1.028721e-03  1.739229e+00
ioratio          5.173711e-03  1.499955e+00
comsize          3.481882e-03  1.715716e+00
[1] "Dataset: all_CT Model GLM, run: 5 of 10 2015-06-17 21:36:03"
[1] "glmnet variable coefficients"
                         [,1]          [,2]
(Intercept)     -4.768501e+00 -4.756272e+00
graph0          -1.305728e-41 -2.413142e-06
graph1          -8.661272e-45 -1.515151e-09
graph2          -1.447348e-42 -2.421915e-07
graph3          -5.365209e-46 -9.787010e-11
graph4          -3.757706e-48 -5.014898e-13
graph5          -1.523548e-43 -2.836999e-08
graph6          -2.386416e-45 -4.186998e-10
graph7          -4.677352e-44 -7.648503e-09
graph8           3.321687e-42  6.736959e-07
graph9          -1.253741e-47 -2.311349e-12
graph10         -2.154576e-49 -3.541419e-14
graph11         -1.962312e-51  6.290019e-17
graph12         -2.255256e-47 -4.079125e-12
graph13         -1.321176e-46 -2.413429e-11
graph14         -1.011041e-48 -1.454909e-13
graph15         -6.668284e-45 -1.248001e-09
graph16         -7.756053e-47 -1.386102e-11
graph17         -1.210186e-46 -2.145025e-11
graph18         -2.962418e-45 -5.364268e-10
graph19         -4.471150e-46 -7.986557e-11
graph20         -1.497788e-44 -2.827710e-09
graph21         -3.397169e-45 -6.257045e-10
graph22         -9.712112e-45 -1.784356e-09
graph23          6.605610e-46  1.753108e-10
graph24         -2.344730e-45 -3.905787e-10
graph25         -1.150651e-44 -1.913874e-09
graph26          1.824948e-44  3.836752e-09
graph27          1.319989e-43  2.745783e-08
graph28          4.091189e-43  8.210850e-08
graph29          6.767958e-42  1.344955e-06
orbit0          -1.305728e-41 -2.412866e-06
orbit1           2.098196e-44  6.055030e-09
orbit2          -9.224777e-45 -1.629840e-09
orbit3          -1.447348e-42 -2.421181e-07
orbit4          -5.646713e-45 -1.047386e-09
orbit5          -5.175369e-46 -9.410919e-11
orbit6           1.086164e-45  2.113757e-10
orbit7          -7.653843e-48 -1.257895e-12
orbit8          -1.523548e-43 -2.836684e-08
orbit9          -3.712716e-44 -6.372781e-09
orbit10         -6.037100e-45 -1.008800e-09
orbit11         -2.807706e-45 -4.977389e-10
orbit12         -2.290206e-43 -3.957920e-08
orbit13         -4.886487e-44 -7.683584e-09
orbit14          3.321687e-42  6.737299e-07
orbit15         -1.238230e-46 -2.284649e-11
orbit16         -1.575045e-47 -2.914428e-12
orbit17         -4.717811e-47 -8.503856e-12
orbit18         -5.914577e-47 -1.130550e-11
orbit19          2.779993e-47  5.450655e-12
orbit20          3.006123e-49  1.545972e-13
orbit21         -2.554620e-49 -4.334634e-14
orbit22          1.862614e-48  3.614899e-13
orbit23         -1.329654e-50 -2.132941e-15
orbit24         -4.935455e-46 -9.184243e-11
orbit25         -1.625096e-46 -2.859144e-11
orbit26         -2.230534e-47 -4.030773e-12
orbit27         -3.051869e-45 -5.605580e-10
orbit28         -6.184969e-46 -1.151398e-10
orbit29         -2.454867e-46 -4.252994e-11
orbit30         -2.465539e-46 -4.503649e-11
orbit31          2.743601e-46  5.343197e-11
orbit32          1.488104e-47  3.301670e-12
orbit33         -1.732755e-48 -2.886431e-13
orbit34         -6.668284e-45 -1.247809e-09
orbit35         -2.815028e-46 -2.957950e-11
orbit36         -1.652710e-45 -3.153534e-10
orbit37          7.536110e-47  2.185829e-11
orbit38         -7.513653e-47 -1.331066e-11
orbit39         -1.147042e-45 -1.814621e-10
orbit40         -6.236498e-46 -1.096216e-10
orbit41         -5.627357e-46 -1.016070e-10
orbit42         -1.366048e-46 -2.409922e-11
orbit43         -7.023240e-45 -1.277345e-09
orbit44         -3.467786e-45 -6.256677e-10
orbit45         -1.377355e-44 -2.509613e-09
orbit46         -4.734891e-45 -8.620189e-10
orbit47         -1.201401e-45 -2.187890e-10
orbit48         -4.622639e-46 -7.798814e-11
orbit49         -3.963921e-44 -7.456489e-09
orbit50         -1.650206e-44 -3.118505e-09
orbit51         -1.896901e-44 -3.565282e-09
orbit52         -2.332594e-44 -4.266399e-09
orbit53         -3.945668e-45 -7.152558e-10
orbit54         -5.062438e-44 -9.514249e-09
orbit55         -8.566736e-45 -1.553887e-09
orbit56         -1.218447e-43 -2.277053e-08
orbit57          5.905297e-45  1.224664e-09
orbit58         -4.110331e-45 -7.185242e-10
orbit59         -3.450371e-44 -6.393588e-09
orbit60         -5.068578e-46  5.482873e-11
orbit61         -5.182907e-45 -8.780431e-10
orbit62         -4.379817e-43 -8.236713e-08
orbit63         -4.205519e-44 -7.572594e-09
orbit64          2.042790e-44  4.722472e-09
orbit65         -4.476696e-43 -8.411139e-08
orbit66          9.055204e-44  1.851885e-08
orbit67          2.710610e-44  5.686919e-09
orbit68          1.543820e-43  3.258433e-08
orbit69          4.930223e-43  1.006140e-07
orbit70          1.112877e-42  2.260164e-07
orbit71          5.661255e-43  1.132883e-07
orbit72          6.767958e-42  1.345018e-06
AP               5.299092e-39  1.046570e-03
bet             -1.339954e-45 -2.440727e-10
ecc             -7.104544e-40 -1.395047e-04
eccrad          -4.262726e-39 -8.370161e-04
close           -1.018491e-38 -1.933116e-03
constraint       1.888886e-39  3.593794e-04
coreness        -2.438100e-41 -4.112711e-06
knn              2.997827e-42  5.744928e-07
hubscore        -6.790008e-39 -1.193120e-03
pagerank        -2.576164e-38 -5.078755e-03
trans           -5.804855e-39 -1.138858e-03
evcent          -6.834360e-39 -1.201376e-03
first           -1.305728e-41 -2.412210e-06
upto_second      2.839956e-43  5.746809e-08
upto_third      -1.206175e-43 -2.307155e-08
upto_fourth     -5.099661e-43 -9.931503e-08
upto_fifth       1.717724e-43  3.586465e-08
upto_sixth       1.156442e-42  2.307241e-07
second           3.081639e-43  6.211179e-08
third           -2.365111e-43 -4.568806e-08
fourth          -1.124085e-43 -2.278963e-08
fifth            8.277414e-43  1.616318e-07
sixth           -2.859120e-44 -8.250940e-09
ratio1           3.052954e-42  5.849352e-07
ratio2           2.273534e-41  4.453452e-06
ratio3           1.390132e-41  2.666165e-06
ratio4          -1.319098e-41 -2.633213e-06
ratio5          -9.635100e-42 -1.936764e-06
ratio6           2.724968e-43  5.084301e-08
selfinter       -2.044568e-39 -3.973620e-04
walktrap_vertex -4.170228e-39 -8.122804e-04
bigcom1          3.849500e-39  7.583591e-04
bigcom2         -8.515166e-39 -1.676744e-03
bigcom3         -5.517834e-39 -1.083807e-03
bigcom4         -4.449499e-39 -8.704052e-04
bigcom6         -8.510194e-39 -1.671808e-03
bigcom8          2.331990e-39  4.617688e-04
bigcom9         -8.545837e-39 -1.681084e-03
bigcom11        -8.520144e-39 -1.674478e-03
bigcom13        -8.531544e-39 -1.677848e-03
bigcom15         2.216346e-38  4.359085e-03
bigcom16         7.574423e-38  1.488789e-02
bigcom21        -8.565209e-39 -1.680832e-03
bigcom22         1.041011e-39  2.076049e-04
bigcom24        -8.511614e-39 -1.673358e-03
bigcom26        -8.576009e-39 -1.683809e-03
bigcom28         1.807570e-39  3.592371e-04
bigcom30        -9.003820e-41 -1.564877e-05
bigcom31        -8.510194e-39 -1.674100e-03
bigcom32         4.472743e-38  8.791315e-03
bigcom33        -8.509484e-39 -1.673940e-03
bigcom34        -8.510194e-39 -1.673486e-03
bigcom36        -8.518010e-39 -1.673082e-03
bigcom37        -8.510194e-39 -1.669009e-03
bigcom38        -8.515877e-39 -1.675061e-03
bigcom39        -8.529404e-39 -1.676140e-03
bigcom40         2.426572e-39  4.788652e-04
bigcom43        -8.512324e-39 -1.673611e-03
bigcom44        -8.638459e-39 -1.696691e-03
bigcom46        -8.521567e-39 -1.675880e-03
bigcom47        -8.518721e-39 -1.675208e-03
bigcom49        -8.516588e-39 -1.675050e-03
bigcom50        -8.514455e-39 -1.672853e-03
bigcom51        -8.510194e-39 -1.672188e-03
bigcom52        -8.511614e-39 -1.671995e-03
bigcom54        -8.510194e-39 -1.673593e-03
bigcom56        -8.518721e-39 -1.671581e-03
bigcom62        -8.510904e-39 -1.673803e-03
bigcom66        -8.510904e-39 -1.673435e-03
bigcom68        -8.511614e-39 -1.674237e-03
bigcom69        -8.518010e-39 -1.674130e-03
bigcom71        -8.518721e-39 -1.677368e-03
bigcom72        -8.511614e-39 -1.674432e-03
bigcom73        -8.520855e-39 -1.674772e-03
bigcom74        -8.515166e-39 -1.672166e-03
bigcom75        -8.509484e-39 -1.673605e-03
bigcom76        -8.513745e-39 -1.673101e-03
bigcom77        -8.512324e-39 -1.670919e-03
bigcom79        -8.510194e-39 -1.672228e-03
bigcom80        -8.513034e-39 -1.673828e-03
bigcom82        -8.511614e-39 -1.672285e-03
bigcom83        -8.509484e-39 -1.670875e-03
bigcom84        -8.513034e-39 -1.672034e-03
bigcom85        -8.511614e-39 -1.672716e-03
bigcom87         9.258065e-38  1.819536e-02
bigcom89        -8.509484e-39 -1.676626e-03
bigcom91        -8.513745e-39 -1.671744e-03
bigcom92         2.216346e-38  4.354451e-03
bigcom93        -8.509484e-39 -1.671580e-03
bigcom96        -8.508065e-39 -1.669626e-03
bigcom97        -8.517299e-39 -1.672750e-03
bigcom98        -8.510194e-39 -1.672790e-03
bigcom99        -8.509484e-39 -1.674939e-03
bigcom101       -8.522279e-39 -1.671827e-03
bigcom104       -8.513034e-39 -1.672899e-03
bigcom106       -8.511614e-39 -1.674065e-03
bigcom109       -8.510904e-39 -1.671724e-03
bigcom113        1.178346e-37  2.315339e-02
bigcom116        1.303595e-38  2.561809e-03
bigcom120       -8.510194e-39 -1.674203e-03
bigcom123       -8.510904e-39 -1.673841e-03
bigcom126       -8.510194e-39 -1.675361e-03
bigcom127       -8.512324e-39 -1.669196e-03
bigcom137        7.574423e-38  1.488833e-02
bigcom139       -8.510904e-39 -1.673721e-03
bigcom140       -8.511614e-39 -1.671844e-03
bigcom143       -8.510904e-39 -1.675520e-03
bigcom145       -8.511614e-39 -1.675197e-03
bigcom146       -8.511614e-39 -1.676211e-03
bigcom147       -8.519432e-39 -1.672907e-03
bigcom149       -8.509484e-39 -1.672469e-03
bigcom153       -8.515877e-39 -1.674556e-03
bigcom154       -8.515877e-39 -1.674632e-03
bigcom156       -8.511614e-39 -1.673449e-03
bigcom157       -8.518721e-39 -1.670698e-03
bigcom158       -8.510194e-39 -1.673134e-03
bigcom160       -8.509484e-39 -1.673157e-03
bigcom161       -8.510904e-39 -1.671250e-03
bigcom162       -8.508774e-39 -1.672656e-03
bigcom164       -8.510194e-39 -1.674645e-03
bigcom166       -8.513745e-39 -1.672191e-03
bigcom167       -8.522279e-39 -1.674084e-03
bigcom171       -8.513034e-39 -1.671252e-03
bigcom173       -8.511614e-39 -1.675061e-03
bigcom175       -8.509484e-39 -1.669452e-03
bigcom176       -8.510194e-39 -1.672538e-03
bigcom177       -8.510194e-39 -1.670734e-03
bigcom178       -8.510904e-39 -1.671848e-03
bigcom180       -8.509484e-39 -1.672450e-03
bigcom181       -8.519432e-39 -1.675567e-03
bigcom184       -8.510904e-39 -1.674188e-03
bigcom186       -8.509484e-39 -1.669969e-03
bigcom187       -8.508774e-39 -1.672443e-03
bigcom189       -8.514455e-39 -1.674314e-03
bigcom194       -8.512324e-39 -1.671869e-03
bigcom195       -8.510194e-39 -1.673899e-03
bigcom196       -8.508774e-39 -1.671108e-03
bigcom204       -8.511614e-39 -1.674226e-03
bigcom205       -8.508774e-39 -1.671197e-03
bigcom212       -8.510194e-39 -1.671006e-03
bigcom214       -8.511614e-39 -1.672172e-03
bigcom222       -8.510194e-39 -1.673563e-03
bigcom223       -8.510194e-39 -1.676117e-03
bigcom226       -8.510194e-39 -1.672068e-03
bigcom227       -8.510194e-39 -1.673767e-03
bigcom229       -8.508774e-39 -1.676442e-03
bigcom233       -8.510194e-39 -1.672945e-03
bigcom236       -8.510194e-39 -1.674629e-03
bigcom237       -8.510194e-39 -1.670708e-03
bigcom246       -8.516588e-39 -1.675150e-03
bigcom248       -8.518721e-39 -1.676080e-03
bigcom249       -8.510904e-39 -1.672812e-03
bigcom250       -8.518010e-39 -1.673427e-03
bigcom254       -8.510904e-39 -1.674527e-03
bigcom266       -8.508774e-39 -1.670407e-03
bigcom269       -8.512324e-39 -1.672573e-03
bigcom272        1.935943e-37  3.804633e-02
bigcom274       -8.538684e-39 -1.674426e-03
bigcom281       -8.510904e-39 -1.669674e-03
bigcom291       -8.510194e-39 -1.673468e-03
bigcom292       -8.510194e-39 -1.671709e-03
bigcom295       -8.510904e-39 -1.672473e-03
bigcom299       -8.510194e-39 -1.671843e-03
bigcom301       -8.513745e-39 -1.672822e-03
bigcom306       -8.509484e-39 -1.675160e-03
bigcom309       -8.510904e-39 -1.674283e-03
bigcom314       -8.510194e-39 -1.672618e-03
bigcom321        8.339721e-38  1.638881e-02
bigcom341       -8.509484e-39 -1.671663e-03
bigcom350       -8.508065e-39 -1.669972e-03
bigcom353       -8.509484e-39 -1.669703e-03
bigcom359       -8.510194e-39 -1.670337e-03
bigcom363       -8.508774e-39 -1.669116e-03
bigcom365       -8.510904e-39 -1.672299e-03
bigcom385       -8.511614e-39 -1.672238e-03
bigcom386       -8.510194e-39 -1.675624e-03
bigcom408       -8.512324e-39 -1.673415e-03
bigcom412       -8.510904e-39 -1.675064e-03
bigcom480       -8.510194e-39 -1.671100e-03
spin_vertex      3.510249e-39  6.767428e-04
membership_s1    5.869784e-40  1.148674e-04
membership_s3   -8.520144e-39 -1.677975e-03
membership_s4    4.209054e-39  8.293144e-04
membership_s5   -1.455180e-39 -2.834590e-04
membership_s6    2.845260e-39  5.461257e-04
membership_s7   -4.249465e-39 -8.343935e-04
membership_s8   -8.515877e-39 -1.673867e-03
membership_s9   -8.519432e-39 -1.678297e-03
membership_s11  -8.515166e-39 -1.676782e-03
membership_s12  -8.515877e-39 -1.676287e-03
membership_s14  -8.513034e-39 -1.674607e-03
membership_s15   9.885014e-39  1.940343e-03
membership_s16  -8.516588e-39 -1.673252e-03
membership_s17   1.038047e-37  2.039694e-02
membership_s18  -8.572406e-39 -1.682584e-03
membership_s20  -8.510904e-39 -1.676885e-03
membership_s21   3.641074e-39  7.158179e-04
membership_s22  -8.527978e-39 -1.677085e-03
membership_s24  -8.531544e-39 -1.675571e-03
membership_s25  -8.526553e-39 -1.673962e-03
membership_s26   1.104854e-37  2.171078e-02
membership_s27  -2.511482e-39 -4.915670e-04
membership_s28  -8.519432e-39 -1.676826e-03
membership_s30  -2.284591e-39 -4.456550e-04
membership_s31   3.470896e-39  6.805206e-04
membership_s32  -2.840470e-39 -5.566285e-04
membership_s33   1.358728e-37  2.669827e-02
membership_s36  -1.573526e-39 -3.094306e-04
membership_s37  -8.575288e-39 -1.689279e-03
V1              -5.689091e-39 -1.093859e-03
V2               5.325532e-39  1.045922e-03
pdi             -1.375047e-37 -1.906720e-02
adhesion         4.508094e-43  8.719593e-08
cohesion        -9.022508e-43 -1.745141e-07
inner           -2.903099e-43 -5.606747e-08
outer           -5.587425e-43 -1.080670e-07
ioratio         -1.426030e-38 -2.769210e-03
comsize         -2.025623e-42 -3.922049e-07
[1] "Dataset: all_CT Model GBM, run: 6 of 10 2015-06-17 21:36:04"
Iter   TrainDeviance   ValidDeviance   StepSize   Improve
     1        0.0986            -nan     0.0100   -0.0000
     2        0.0979            -nan     0.0100   -0.0000
     3        0.0974            -nan     0.0100   -0.0000
     4        0.0968            -nan     0.0100   -0.0000
     5        0.0959            -nan     0.0100   -0.0000
     6        0.0953            -nan     0.0100   -0.0000
     7        0.0946            -nan     0.0100   -0.0000
     8        0.0941            -nan     0.0100   -0.0000
     9        0.0937            -nan     0.0100   -0.0000
    10        0.0933            -nan     0.0100   -0.0000
    20        0.0895            -nan     0.0100   -0.0000
    40        0.0837            -nan     0.0100   -0.0000
    60        0.0789            -nan     0.0100   -0.0000
    80        0.0758            -nan     0.0100   -0.0000
   100        0.0710            -nan     0.0100   -0.0000
   120        0.0677            -nan     0.0100   -0.0000
   140        0.0648            -nan     0.0100   -0.0000
   160        0.0625            -nan     0.0100   -0.0000
   180        0.0601            -nan     0.0100   -0.0000
   200        0.0575            -nan     0.0100   -0.0000
   220        0.0555            -nan     0.0100   -0.0000
   240        0.0533            -nan     0.0100   -0.0000
   260        0.0515            -nan     0.0100    0.0000
   280        0.0495            -nan     0.0100   -0.0000
   300        0.0483            -nan     0.0100   -0.0000
   320        0.0468            -nan     0.0100   -0.0000
   340        0.0454            -nan     0.0100   -0.0000
   357        0.0442            -nan     0.0100   -0.0000

[1] "GBM variable coefficients"
                            var     rel.inf
ratio5                   ratio5 4.593104169
fourth                   fourth 3.600722635
comsize                 comsize 3.107265710
pagerank               pagerank 2.818160507
V1                           V1 2.622010011
orbit18                 orbit18 2.539769872
V2                           V2 2.527595374
outer                     outer 2.425443164
ioratio                 ioratio 2.301994565
ratio2                   ratio2 2.191185981
adhesion               adhesion 2.108374466
ratio4                   ratio4 1.918499239
graph4                   graph4 1.819111650
cohesion               cohesion 1.693973225
walktrap_vertex walktrap_vertex 1.675462065
graph1                   graph1 1.648369414
graph6                   graph6 1.545253169
inner                     inner 1.368159787
knn                         knn 1.338973574
graph12                 graph12 1.289277165
membership_s33   membership_s33 1.271770468
third                     third 1.225901625
bigcom272             bigcom272 1.175821282
spin_vertex         spin_vertex 1.129535816
graph10                 graph10 1.117762810
membership_s26   membership_s26 1.099121563
bigcom113             bigcom113 1.078294459
bet                         bet 1.011392793
orbit5                   orbit5 0.928973555
orbit40                 orbit40 0.908556370
membership_s4     membership_s4 0.896748174
upto_sixth           upto_sixth 0.893232132
graph3                   graph3 0.846261617
constraint           constraint 0.846112420
bigcom82               bigcom82 0.813093860
ratio1                   ratio1 0.776746909
graph13                 graph13 0.770941805
graph0                   graph0 0.762512768
fifth                     fifth 0.761302999
graph22                 graph22 0.732442510
orbit24                 orbit24 0.730541513
orbit46                 orbit46 0.716791223
graph20                 graph20 0.711040278
orbit31                 orbit31 0.680625523
trans                     trans 0.675812661
orbit52                 orbit52 0.661789169
bigcom137             bigcom137 0.651449913
graph19                 graph19 0.612837764
graph5                   graph5 0.605564400
bigcom321             bigcom321 0.604763128
ratio3                   ratio3 0.601638687
orbit63                 orbit63 0.596084182
orbit62                 orbit62 0.578343854
ratio6                   ratio6 0.570663963
graph7                   graph7 0.568956434
graph23                 graph23 0.558698473
orbit19                 orbit19 0.553489697
graph11                 graph11 0.552728497
bigcom87               bigcom87 0.551629167
orbit20                 orbit20 0.550752532
orbit39                 orbit39 0.549678610
membership_s12   membership_s12 0.547911775
orbit56                 orbit56 0.542009427
orbit54                 orbit54 0.533858160
graph29                 graph29 0.519641206
orbit30                 orbit30 0.504805320
bigcom16               bigcom16 0.482473095
orbit49                 orbit49 0.482166761
orbit17                 orbit17 0.462588099
orbit50                 orbit50 0.460967382
orbit45                 orbit45 0.449975981
orbit65                 orbit65 0.440100294
graph16                 graph16 0.425467493
graph21                 graph21 0.417220748
orbit1                   orbit1 0.414561741
orbit27                 orbit27 0.412178327
upto_fifth           upto_fifth 0.410104608
graph18                 graph18 0.409280859
bigcom40               bigcom40 0.405897225
graph17                 graph17 0.404393841
graph14                 graph14 0.399739585
orbit47                 orbit47 0.398242815
orbit29                 orbit29 0.393951045
bigcom69               bigcom69 0.390539540
membership_s17   membership_s17 0.386333824
coreness               coreness 0.374534426
orbit11                 orbit11 0.369725753
bigcom1                 bigcom1 0.358210536
orbit13                 orbit13 0.349408200
hubscore               hubscore 0.333975337
orbit16                 orbit16 0.331505207
sixth                     sixth 0.327785697
orbit25                 orbit25 0.325382270
AP                           AP 0.325295554
orbit9                   orbit9 0.318333587
orbit36                 orbit36 0.312504933
orbit64                 orbit64 0.292029279
graph2                   graph2 0.286421424
orbit32                 orbit32 0.283785684
graph8                   graph8 0.283008679
graph9                   graph9 0.278984174
graph27                 graph27 0.275321351
orbit59                 orbit59 0.269365934
graph25                 graph25 0.253345922
orbit70                 orbit70 0.251460902
orbit6                   orbit6 0.235444587
graph15                 graph15 0.226846109
graph26                 graph26 0.216592141
orbit35                 orbit35 0.214231451
upto_fourth         upto_fourth 0.213341213
membership_s21   membership_s21 0.210859609
upto_third           upto_third 0.197528055
orbit38                 orbit38 0.193908979
orbit37                 orbit37 0.190073862
orbit4                   orbit4 0.176181402
graph24                 graph24 0.168068169
orbit53                 orbit53 0.157941307
orbit28                 orbit28 0.154580943
orbit68                 orbit68 0.142072550
close                     close 0.140884287
orbit69                 orbit69 0.139859032
orbit2                   orbit2 0.133793558
ecc                         ecc 0.133337292
orbit10                 orbit10 0.132863702
orbit60                 orbit60 0.130792803
orbit41                 orbit41 0.120301291
graph28                 graph28 0.119414853
orbit51                 orbit51 0.111089977
upto_second         upto_second 0.107761931
orbit44                 orbit44 0.104233117
bigcom92               bigcom92 0.100620368
bigcom22               bigcom22 0.097128816
orbit48                 orbit48 0.093615061
orbit7                   orbit7 0.087628544
orbit66                 orbit66 0.086435686
orbit61                 orbit61 0.084462641
membership_s6     membership_s6 0.082818519
orbit71                 orbit71 0.081240231
orbit58                 orbit58 0.077017742
membership_s1     membership_s1 0.074343065
orbit26                 orbit26 0.073207305
orbit22                 orbit22 0.071192295
orbit55                 orbit55 0.066871919
bigcom4                 bigcom4 0.065821328
orbit67                 orbit67 0.064074907
orbit12                 orbit12 0.063380679
orbit42                 orbit42 0.061545736
membership_s15   membership_s15 0.056408849
evcent                   evcent 0.056309235
bigcom116             bigcom116 0.056160730
membership_s30   membership_s30 0.055449612
bigcom15               bigcom15 0.054152613
membership_s27   membership_s27 0.049650904
bigcom28               bigcom28 0.045863741
orbit43                 orbit43 0.043103855
membership_s37   membership_s37 0.039174720
membership_s31   membership_s31 0.029724052
pdi                         pdi 0.029308602
selfinter             selfinter 0.028530912
orbit21                 orbit21 0.023080675
orbit57                 orbit57 0.018878035
orbit33                 orbit33 0.018314815
orbit23                 orbit23 0.011147152
membership_s7     membership_s7 0.007987146
bigcom8                 bigcom8 0.005447995
membership_s32   membership_s32 0.005217088
membership_s36   membership_s36 0.004776861
orbit0                   orbit0 0.000000000
orbit3                   orbit3 0.000000000
orbit8                   orbit8 0.000000000
orbit14                 orbit14 0.000000000
orbit15                 orbit15 0.000000000
orbit34                 orbit34 0.000000000
orbit72                 orbit72 0.000000000
eccrad                   eccrad 0.000000000
first                     first 0.000000000
second                   second 0.000000000
bigcom2                 bigcom2 0.000000000
bigcom3                 bigcom3 0.000000000
bigcom6                 bigcom6 0.000000000
bigcom9                 bigcom9 0.000000000
bigcom11               bigcom11 0.000000000
bigcom13               bigcom13 0.000000000
bigcom21               bigcom21 0.000000000
bigcom24               bigcom24 0.000000000
bigcom26               bigcom26 0.000000000
bigcom30               bigcom30 0.000000000
bigcom31               bigcom31 0.000000000
bigcom32               bigcom32 0.000000000
bigcom33               bigcom33 0.000000000
bigcom34               bigcom34 0.000000000
bigcom36               bigcom36 0.000000000
bigcom37               bigcom37 0.000000000
bigcom38               bigcom38 0.000000000
bigcom39               bigcom39 0.000000000
bigcom43               bigcom43 0.000000000
bigcom44               bigcom44 0.000000000
bigcom46               bigcom46 0.000000000
bigcom47               bigcom47 0.000000000
bigcom49               bigcom49 0.000000000
bigcom50               bigcom50 0.000000000
bigcom51               bigcom51 0.000000000
bigcom52               bigcom52 0.000000000
bigcom54               bigcom54 0.000000000
bigcom56               bigcom56 0.000000000
bigcom62               bigcom62 0.000000000
bigcom66               bigcom66 0.000000000
bigcom68               bigcom68 0.000000000
bigcom71               bigcom71 0.000000000
bigcom72               bigcom72 0.000000000
bigcom73               bigcom73 0.000000000
bigcom74               bigcom74 0.000000000
bigcom75               bigcom75 0.000000000
bigcom76               bigcom76 0.000000000
bigcom77               bigcom77 0.000000000
bigcom79               bigcom79 0.000000000
bigcom80               bigcom80 0.000000000
bigcom83               bigcom83 0.000000000
bigcom84               bigcom84 0.000000000
bigcom85               bigcom85 0.000000000
bigcom89               bigcom89 0.000000000
bigcom91               bigcom91 0.000000000
bigcom93               bigcom93 0.000000000
bigcom96               bigcom96 0.000000000
bigcom97               bigcom97 0.000000000
bigcom98               bigcom98 0.000000000
bigcom99               bigcom99 0.000000000
bigcom101             bigcom101 0.000000000
bigcom104             bigcom104 0.000000000
bigcom106             bigcom106 0.000000000
bigcom109             bigcom109 0.000000000
bigcom120             bigcom120 0.000000000
bigcom123             bigcom123 0.000000000
bigcom126             bigcom126 0.000000000
bigcom127             bigcom127 0.000000000
bigcom139             bigcom139 0.000000000
bigcom140             bigcom140 0.000000000
bigcom143             bigcom143 0.000000000
bigcom145             bigcom145 0.000000000
bigcom146             bigcom146 0.000000000
bigcom147             bigcom147 0.000000000
bigcom149             bigcom149 0.000000000
bigcom153             bigcom153 0.000000000
bigcom154             bigcom154 0.000000000
bigcom156             bigcom156 0.000000000
bigcom157             bigcom157 0.000000000
bigcom158             bigcom158 0.000000000
bigcom160             bigcom160 0.000000000
bigcom161             bigcom161 0.000000000
bigcom162             bigcom162 0.000000000
bigcom164             bigcom164 0.000000000
bigcom166             bigcom166 0.000000000
bigcom167             bigcom167 0.000000000
bigcom171             bigcom171 0.000000000
bigcom173             bigcom173 0.000000000
bigcom175             bigcom175 0.000000000
bigcom176             bigcom176 0.000000000
bigcom177             bigcom177 0.000000000
bigcom178             bigcom178 0.000000000
bigcom180             bigcom180 0.000000000
bigcom181             bigcom181 0.000000000
bigcom184             bigcom184 0.000000000
bigcom186             bigcom186 0.000000000
bigcom187             bigcom187 0.000000000
bigcom189             bigcom189 0.000000000
bigcom194             bigcom194 0.000000000
bigcom195             bigcom195 0.000000000
bigcom196             bigcom196 0.000000000
bigcom204             bigcom204 0.000000000
bigcom205             bigcom205 0.000000000
bigcom212             bigcom212 0.000000000
bigcom214             bigcom214 0.000000000
bigcom222             bigcom222 0.000000000
bigcom223             bigcom223 0.000000000
bigcom226             bigcom226 0.000000000
bigcom227             bigcom227 0.000000000
bigcom229             bigcom229 0.000000000
bigcom233             bigcom233 0.000000000
bigcom236             bigcom236 0.000000000
bigcom237             bigcom237 0.000000000
bigcom246             bigcom246 0.000000000
bigcom248             bigcom248 0.000000000
bigcom249             bigcom249 0.000000000
bigcom250             bigcom250 0.000000000
bigcom254             bigcom254 0.000000000
bigcom266             bigcom266 0.000000000
bigcom269             bigcom269 0.000000000
bigcom274             bigcom274 0.000000000
bigcom281             bigcom281 0.000000000
bigcom291             bigcom291 0.000000000
bigcom292             bigcom292 0.000000000
bigcom295             bigcom295 0.000000000
bigcom299             bigcom299 0.000000000
bigcom301             bigcom301 0.000000000
bigcom306             bigcom306 0.000000000
bigcom309             bigcom309 0.000000000
bigcom314             bigcom314 0.000000000
bigcom341             bigcom341 0.000000000
bigcom350             bigcom350 0.000000000
bigcom353             bigcom353 0.000000000
bigcom359             bigcom359 0.000000000
bigcom363             bigcom363 0.000000000
bigcom365             bigcom365 0.000000000
bigcom385             bigcom385 0.000000000
bigcom386             bigcom386 0.000000000
bigcom408             bigcom408 0.000000000
bigcom412             bigcom412 0.000000000
bigcom480             bigcom480 0.000000000
membership_s3     membership_s3 0.000000000
membership_s5     membership_s5 0.000000000
membership_s8     membership_s8 0.000000000
membership_s9     membership_s9 0.000000000
membership_s11   membership_s11 0.000000000
membership_s14   membership_s14 0.000000000
membership_s16   membership_s16 0.000000000
membership_s18   membership_s18 0.000000000
membership_s20   membership_s20 0.000000000
membership_s22   membership_s22 0.000000000
membership_s24   membership_s24 0.000000000
membership_s25   membership_s25 0.000000000
membership_s28   membership_s28 0.000000000
[1] "Dataset: all_CT Model RF, run: 6 of 10 2015-06-17 21:41:55"
     |      Out-of-bag   |
Tree |      MSE  %Var(y) |
   1 |  0.01865   217.23 |
   2 |  0.01657   192.97 |
   3 |  0.01593   185.51 |
   4 |  0.01481   172.49 |
   5 |  0.01413   164.64 |
   6 |  0.01321   153.92 |
   7 |  0.01309   152.43 |
   8 |  0.01273   148.24 |
   9 |  0.01232   143.46 |
  10 |  0.01175   136.90 |
  11 |  0.01159   135.05 |
  12 |  0.01122   130.73 |
  13 |  0.01106   128.83 |
  14 |  0.01104   128.63 |
  15 |  0.01102   128.39 |
  16 |  0.01089   126.87 |
  17 |  0.01081   125.90 |
  18 |  0.01069   124.53 |
  19 |  0.01058   123.22 |
  20 |   0.0105   122.25 |
  21 |  0.01044   121.56 |
  22 |  0.01038   120.92 |
  23 |  0.01028   119.71 |
  24 |  0.01025   119.43 |
  25 |  0.01017   118.49 |
  26 |  0.01019   118.68 |
  27 |  0.01014   118.11 |
  28 |   0.0101   117.60 |
  29 |  0.01007   117.24 |
  30 |  0.01003   116.77 |
  31 | 0.009971   116.15 |
  32 | 0.009936   115.74 |
  33 | 0.009943   115.81 |
  34 | 0.009924   115.60 |
  35 | 0.009891   115.22 |
  36 | 0.009868   114.94 |
  37 | 0.009873   115.01 |
  38 | 0.009831   114.51 |
  39 | 0.009815   114.33 |
  40 | 0.009813   114.30 |
  41 | 0.009795   114.09 |
  42 | 0.009776   113.87 |
  43 |  0.00977   113.81 |
  44 | 0.009748   113.54 |
  45 | 0.009725   113.28 |
  46 | 0.009704   113.04 |
  47 |  0.00972   113.21 |
  48 | 0.009714   113.15 |
  49 | 0.009697   112.95 |
  50 | 0.009697   112.95 |
  51 | 0.009684   112.80 |
  52 | 0.009667   112.60 |
  53 | 0.009661   112.53 |
  54 | 0.009647   112.37 |
  55 | 0.009647   112.37 |
  56 | 0.009646   112.35 |
  57 | 0.009648   112.38 |
  58 | 0.009651   112.42 |
  59 | 0.009639   112.27 |
  60 | 0.009633   112.21 |
  61 | 0.009633   112.21 |
  62 | 0.009641   112.30 |
  63 | 0.009645   112.35 |
  64 | 0.009627   112.13 |
  65 | 0.009627   112.13 |
  66 |  0.00961   111.94 |
  67 | 0.009603   111.85 |
  68 | 0.009596   111.78 |
  69 | 0.009588   111.68 |
  70 | 0.009585   111.65 |
  71 | 0.009575   111.53 |
  72 | 0.009589   111.70 |
  73 | 0.009589   111.69 |
  74 | 0.009576   111.54 |
  75 | 0.009573   111.51 |
  76 | 0.009569   111.46 |
  77 | 0.009567   111.44 |
  78 | 0.009559   111.35 |
  79 |  0.00956   111.35 |
  80 | 0.009545   111.18 |
  81 | 0.009545   111.18 |
  82 | 0.009545   111.18 |
  83 | 0.009536   111.08 |
  84 |  0.00954   111.13 |
  85 | 0.009538   111.10 |
  86 | 0.009543   111.16 |
  87 | 0.009542   111.14 |
  88 | 0.009546   111.19 |
  89 | 0.009548   111.22 |
  90 | 0.009549   111.23 |
  91 | 0.009547   111.20 |
  92 | 0.009549   111.22 |
  93 | 0.009547   111.20 |
  94 | 0.009545   111.18 |
  95 | 0.009543   111.16 |
  96 | 0.009539   111.12 |
  97 |  0.00954   111.12 |
  98 | 0.009544   111.17 |
  99 | 0.009543   111.16 |
 100 | 0.009545   111.17 |
[1] "Random Forest variable coefficients"
                      %IncMSE IncNodePurity
graph5           4.297931e-03  2.356379e-01
graph6           5.512342e-03  4.114061e-01
graph7           2.283612e-03  2.053419e-01
graph8           2.020766e-04  8.772987e-02
graph9           1.230576e-03  3.743639e-01
graph10          5.948556e-03  8.925427e-01
graph11          5.807021e-03  8.441812e-01
graph12          1.076643e-02  8.127007e-01
graph13          7.258960e-03  5.425984e-01
graph14          5.120928e-03  6.558225e-01
graph15          2.049521e-03  4.021237e-01
graph16          5.542979e-03  3.840243e-01
graph17          7.437527e-03  6.269663e-01
graph18          4.185981e-03  2.958382e-01
graph19          7.392022e-03  4.593724e-01
graph20          3.499581e-03  4.320588e-01
graph21          4.773033e-03  3.581213e-01
graph22          5.550011e-03  4.953222e-01
graph23          1.958441e-03  4.863623e-01
graph24          6.631369e-03  2.671523e-01
graph25          3.105524e-03  5.339564e-01
graph26          5.206666e-03  4.298506e-01
graph27          5.165174e-03  1.067393e-01
graph28          1.820980e-04  1.201383e-01
graph29          1.967257e-04  1.386317e-01
orbit0           4.778569e-04  3.001959e-01
orbit1           4.305128e-03  4.769689e-01
orbit2           2.860355e-03  2.636188e-01
orbit3           5.017201e-04  1.380834e-01
orbit4           1.214684e-03  5.259808e-01
orbit5           3.689577e-03  2.743330e-01
orbit6           2.920833e-03  7.200774e-01
orbit7           1.627588e-03  3.508617e-01
orbit8           2.073263e-03  3.173246e-01
orbit9           2.789512e-03  5.515584e-01
orbit10          9.287305e-03  2.743681e-01
orbit11          2.238698e-04  1.307027e-01
orbit12          7.265386e-04  2.580404e-01
orbit13          4.155719e-04  1.759085e-01
orbit14          3.477660e-04  7.939175e-02
orbit15          3.620789e-03  4.263212e-01
orbit16          1.419497e-03  2.588427e-01
orbit17          3.175966e-03  4.542712e-01
orbit18          5.801600e-03  1.164462e+00
orbit19          2.703633e-03  5.426116e-01
orbit20          2.752604e-03  4.750367e-01
orbit21          9.674545e-04  2.082076e-01
orbit22          6.303725e-03  7.526785e-01
orbit23          1.062023e-03  3.910556e-01
orbit24          8.122883e-03  8.807599e-01
orbit25          2.132240e-03  3.374112e-01
orbit26          2.001046e-03  2.986813e-01
orbit27          3.919854e-03  5.390747e-01
orbit28          2.193985e-03  5.817002e-01
orbit29          5.552605e-03  4.311833e-01
orbit30          6.811012e-03  2.623644e-01
orbit31          5.284848e-03  5.674246e-01
orbit32          3.235515e-03  3.612520e-01
orbit33          3.968339e-04  1.820197e-01
orbit34          4.189348e-03  3.348671e-01
orbit35          6.228797e-03  5.346339e-01
orbit36          2.759271e-03  3.809880e-01
orbit37          1.663846e-03  4.916784e-01
orbit38          3.385480e-03  2.707758e-01
orbit39          6.186462e-03  8.365989e-01
orbit40          1.367919e-03  3.155648e-01
orbit41          1.204893e-03  2.615056e-01
orbit42          1.033696e-03  9.651250e-02
orbit43          4.075288e-03  2.742056e-01
orbit44          9.777791e-04  1.019480e-01
orbit45          6.440125e-03  6.545674e-01
orbit46          6.543102e-03  3.115127e-01
orbit47          5.366042e-03  3.937528e-01
orbit48          1.042355e-03  3.078604e-01
orbit49          3.511619e-03  5.775787e-01
orbit50          1.619546e-03  3.253955e-01
orbit51          1.268973e-03  3.156233e-01
orbit52          9.420345e-03  3.835123e-01
orbit53          3.369532e-04  1.932066e-01
orbit54          2.242822e-03  3.371882e-01
orbit55          1.631346e-03  1.205308e-01
orbit56          6.702349e-03  7.846653e-01
orbit57          7.969962e-05  1.764602e-01
orbit58          8.363451e-04  1.390228e-01
orbit59          9.984623e-03  3.010593e-01
orbit60          1.070340e-03  4.021341e-01
orbit61          1.032605e-04  1.404053e-01
orbit62          5.756768e-03  6.691130e-01
orbit63          1.496711e-03  2.941394e-01
orbit64          2.793006e-03  3.411557e-01
orbit65          3.473376e-03  3.435624e-01
orbit66          1.139424e-03  1.685858e-01
orbit67          5.919640e-04  1.275115e-01
orbit68          1.941694e-03  1.527753e-01
orbit69          1.843245e-04  7.659459e-02
orbit70          6.713775e-04  3.771696e-02
orbit71          3.371040e-04  3.900353e-02
orbit72          2.309564e-04  1.282344e-01
AP               3.238342e-05  7.319355e-02
bet              2.698765e-03  6.458692e-01
ecc              8.429822e-05  1.084133e-01
eccrad           6.646052e-06  1.037646e-01
close            2.428080e-03  4.478980e-01
constraint       3.450045e-03  8.401511e-01
coreness         8.186122e-04  3.861914e-01
knn              5.086022e-03  1.260729e+00
hubscore         1.482399e-03  4.936534e-01
pagerank         2.042433e-03  1.321039e+00
trans            5.785023e-04  6.203464e-01
evcent           2.815645e-03  4.688662e-01
first            1.051167e-03  2.281754e-01
upto_second      2.962113e-03  5.709959e-01
upto_third       3.783075e-03  5.004452e-01
upto_fourth      4.191906e-03  3.086655e-01
upto_fifth       7.216303e-03  4.618497e-01
upto_sixth       4.604446e-03  5.372510e-01
second           2.394803e-03  5.120053e-01
third            6.855056e-03  8.518272e-01
fourth           2.424203e-03  1.586386e+00
fifth            2.398187e-03  1.127756e+00
sixth            8.564956e-03  7.674326e-01
ratio1           6.131159e-03  1.200319e+00
ratio2           5.151682e-03  1.866318e+00
ratio3           4.639250e-03  1.129166e+00
ratio4           1.044557e-02  1.698784e+00
ratio5           2.907006e-03  2.932780e+00
ratio6           3.434807e-03  1.186645e+00
selfinter        2.129022e-05  1.147063e-01
walktrap_vertex  1.481886e-03  8.266541e-01
bigcom1          3.800068e-04  2.547458e-01
bigcom2          0.000000e+00  0.000000e+00
bigcom3          0.000000e+00  2.493665e-20
bigcom4          1.510802e-04  1.218122e-01
bigcom6          0.000000e+00  0.000000e+00
bigcom8          7.026794e-06  3.154069e-03
bigcom9          0.000000e+00  0.000000e+00
bigcom11         0.000000e+00  1.084202e-21
bigcom13         0.000000e+00  0.000000e+00
bigcom15         1.176242e-05  7.495961e-02
bigcom16        -2.598451e-06  2.361780e-01
bigcom21         0.000000e+00  0.000000e+00
bigcom22         5.973693e-05  9.445462e-02
bigcom24         0.000000e+00  0.000000e+00
bigcom26         0.000000e+00  0.000000e+00
bigcom28         5.383348e-06  6.194822e-02
bigcom30        -1.322170e-05  1.830355e-02
bigcom31         0.000000e+00  0.000000e+00
bigcom32         0.000000e+00  0.000000e+00
bigcom33         0.000000e+00  1.734723e-20
bigcom34         0.000000e+00  0.000000e+00
bigcom36         0.000000e+00  0.000000e+00
bigcom37         0.000000e+00  1.734723e-20
bigcom38         0.000000e+00  0.000000e+00
bigcom39         0.000000e+00  1.734723e-20
bigcom40         1.921976e-04  2.329025e-01
bigcom43         0.000000e+00  0.000000e+00
bigcom44         0.000000e+00  8.673617e-21
bigcom46         0.000000e+00  0.000000e+00
bigcom47         0.000000e+00  2.168404e-21
bigcom49         0.000000e+00  0.000000e+00
bigcom50         0.000000e+00  0.000000e+00
bigcom51         0.000000e+00  0.000000e+00
bigcom52         0.000000e+00  3.469447e-20
bigcom54         0.000000e+00  0.000000e+00
bigcom56         0.000000e+00  0.000000e+00
bigcom62         0.000000e+00  1.734723e-20
bigcom66         0.000000e+00  0.000000e+00
bigcom68         0.000000e+00  0.000000e+00
bigcom69        -5.987906e-05  1.640575e-01
bigcom71         0.000000e+00  1.734723e-20
bigcom72         0.000000e+00  0.000000e+00
bigcom73         0.000000e+00  1.734723e-20
bigcom74         0.000000e+00  1.734723e-20
bigcom75         0.000000e+00  0.000000e+00
bigcom76         0.000000e+00  0.000000e+00
bigcom77         0.000000e+00  2.168404e-21
bigcom79         0.000000e+00  0.000000e+00
bigcom80         0.000000e+00  0.000000e+00
bigcom82        -2.393345e-06  2.606002e-01
bigcom83         0.000000e+00  0.000000e+00
bigcom84         0.000000e+00  0.000000e+00
bigcom85         0.000000e+00  0.000000e+00
bigcom87        -1.998591e-05  3.018427e-01
bigcom89         0.000000e+00  3.469447e-20
bigcom91         0.000000e+00  5.421011e-22
bigcom92         6.312829e-06  4.454585e-02
bigcom93         0.000000e+00  0.000000e+00
bigcom96         0.000000e+00  0.000000e+00
bigcom97         0.000000e+00  1.734723e-20
bigcom98         0.000000e+00  0.000000e+00
bigcom99         0.000000e+00  0.000000e+00
bigcom101        0.000000e+00  0.000000e+00
bigcom104        0.000000e+00  1.084202e-21
bigcom106        0.000000e+00  0.000000e+00
bigcom109        0.000000e+00  0.000000e+00
bigcom113        5.213020e-05  2.480852e-01
bigcom116        2.083097e-04  3.851138e-01
bigcom120        0.000000e+00  0.000000e+00
bigcom123        0.000000e+00  0.000000e+00
bigcom126        0.000000e+00  3.577867e-20
bigcom127        0.000000e+00  2.168404e-21
bigcom137        1.549567e-06  2.290967e-01
bigcom139        0.000000e+00  0.000000e+00
bigcom140        0.000000e+00  0.000000e+00
bigcom143        0.000000e+00  0.000000e+00
bigcom145        0.000000e+00  2.168404e-21
bigcom146        0.000000e+00  0.000000e+00
bigcom147        0.000000e+00  2.168404e-20
bigcom149        0.000000e+00  0.000000e+00
bigcom153        0.000000e+00  0.000000e+00
bigcom154        0.000000e+00  0.000000e+00
bigcom156        0.000000e+00  0.000000e+00
bigcom157        0.000000e+00  0.000000e+00
bigcom158        0.000000e+00  0.000000e+00
bigcom160        0.000000e+00  0.000000e+00
bigcom161        0.000000e+00  0.000000e+00
bigcom162        0.000000e+00  0.000000e+00
bigcom164        0.000000e+00  4.336809e-21
bigcom166        0.000000e+00  0.000000e+00
bigcom167        0.000000e+00  3.469447e-20
bigcom171        0.000000e+00  0.000000e+00
bigcom173        0.000000e+00  0.000000e+00
bigcom175        0.000000e+00  0.000000e+00
bigcom176        0.000000e+00  0.000000e+00
bigcom177        0.000000e+00  0.000000e+00
bigcom178        0.000000e+00  0.000000e+00
bigcom180        0.000000e+00  0.000000e+00
bigcom181        0.000000e+00  0.000000e+00
bigcom184        0.000000e+00  3.469447e-20
bigcom186        0.000000e+00  0.000000e+00
bigcom187        0.000000e+00  0.000000e+00
bigcom189        0.000000e+00  0.000000e+00
bigcom194        0.000000e+00  0.000000e+00
bigcom195        0.000000e+00  0.000000e+00
bigcom196        0.000000e+00  0.000000e+00
bigcom204        0.000000e+00  0.000000e+00
bigcom205        0.000000e+00  0.000000e+00
bigcom212        0.000000e+00  0.000000e+00
bigcom214        0.000000e+00  0.000000e+00
bigcom222        0.000000e+00  0.000000e+00
bigcom223        0.000000e+00  1.734723e-20
bigcom226        0.000000e+00  0.000000e+00
bigcom227        0.000000e+00  0.000000e+00
bigcom229        0.000000e+00  0.000000e+00
bigcom233        0.000000e+00  0.000000e+00
bigcom236        0.000000e+00  0.000000e+00
bigcom237        0.000000e+00  4.336809e-21
bigcom246        0.000000e+00  1.734723e-20
bigcom248        0.000000e+00  0.000000e+00
bigcom249        0.000000e+00  0.000000e+00
bigcom250        0.000000e+00  0.000000e+00
bigcom254        0.000000e+00  0.000000e+00
bigcom266        0.000000e+00  0.000000e+00
bigcom269        0.000000e+00  0.000000e+00
bigcom272        8.830648e-07  5.207299e-01
bigcom274        0.000000e+00  4.336809e-21
bigcom281        0.000000e+00  0.000000e+00
bigcom291        0.000000e+00  0.000000e+00
bigcom292        0.000000e+00  0.000000e+00
bigcom295        0.000000e+00  0.000000e+00
bigcom299        0.000000e+00  0.000000e+00
bigcom301        0.000000e+00  0.000000e+00
bigcom306        0.000000e+00  0.000000e+00
bigcom309        0.000000e+00  0.000000e+00
bigcom314        0.000000e+00  0.000000e+00
bigcom321        3.533713e-05  2.980362e-01
bigcom341        0.000000e+00  0.000000e+00
bigcom350        0.000000e+00  0.000000e+00
bigcom353        0.000000e+00  0.000000e+00
bigcom359        0.000000e+00  0.000000e+00
bigcom363        0.000000e+00  0.000000e+00
bigcom365        0.000000e+00  0.000000e+00
bigcom385        0.000000e+00  0.000000e+00
bigcom386        0.000000e+00  0.000000e+00
bigcom408        0.000000e+00  0.000000e+00
bigcom412        0.000000e+00  4.336809e-21
bigcom480        0.000000e+00  0.000000e+00
spin_vertex      1.089375e-03  7.680706e-01
membership_s1    5.568301e-05  3.902674e-02
membership_s3    0.000000e+00  0.000000e+00
membership_s4    1.215252e-03  3.386352e-01
membership_s5    2.484684e-05  3.218018e-02
membership_s6    2.759050e-06  5.104719e-02
membership_s7   -1.221490e-05  4.754940e-02
membership_s8    0.000000e+00  0.000000e+00
membership_s9    0.000000e+00  0.000000e+00
membership_s11   0.000000e+00  2.168404e-21
membership_s12  -4.829652e-05  1.946952e-01
membership_s14   0.000000e+00  5.421011e-22
membership_s15   1.565507e-05  1.373739e-01
membership_s16   0.000000e+00  2.168404e-21
membership_s17   3.812421e-05  2.138986e-01
membership_s18   0.000000e+00  5.204170e-20
membership_s20   0.000000e+00  0.000000e+00
membership_s21  -2.962964e-05  1.275344e-01
membership_s22   0.000000e+00  1.734723e-20
membership_s24   0.000000e+00  6.505213e-21
membership_s25   0.000000e+00  0.000000e+00
membership_s26   7.917761e-05  4.021356e-01
membership_s27   1.787899e-05  2.026366e-01
membership_s28   0.000000e+00  1.734723e-20
membership_s30   6.136710e-05  3.619607e-02
membership_s31  -1.686076e-06  8.876742e-02
membership_s32   3.575970e-05  9.617281e-02
membership_s33  -4.034343e-05  2.750709e-01
membership_s36   3.088371e-05  3.568801e-02
membership_s37   5.414133e-06  1.315581e-02
V1               3.412347e-03  1.963128e+00
V2               2.679308e-03  2.532058e+00
pdi              7.749836e-05  1.345790e-01
adhesion         9.163968e-03  1.203515e+00
cohesion         8.121768e-03  1.357200e+00
inner            4.961926e-03  1.941976e+00
outer            1.685214e-03  1.377555e+00
ioratio          6.582928e-03  1.880990e+00
comsize          3.944629e-03  1.934675e+00
[1] "Dataset: all_CT Model GLM, run: 6 of 10 2015-06-17 21:46:08"
[1] "glmnet variable coefficients"
                         [,1]          [,2]
(Intercept)     -4.740323e+00 -4.729313e+00
graph0          -2.003172e-41 -3.585044e-06
graph1          -1.054784e-44 -1.764153e-09
graph2          -2.162953e-42 -3.446520e-07
graph3          -6.586753e-46 -1.147928e-10
graph4          -4.676290e-48 -5.981982e-13
graph5          -1.769164e-43 -3.131086e-08
graph6          -2.941269e-45 -4.894818e-10
graph7          -6.566242e-44 -1.003201e-08
graph8           3.317343e-42  6.673604e-07
graph9          -1.529301e-47 -2.693943e-12
graph10         -2.671466e-49 -4.195900e-14
graph11         -3.779822e-51 -1.680974e-16
graph12         -2.567312e-47 -4.397486e-12
graph13         -1.579010e-46 -2.733612e-11
graph14         -1.456997e-48 -2.091128e-13
graph15         -7.785726e-45 -1.387701e-09
graph16         -9.413317e-47 -1.600748e-11
graph17         -1.436192e-46 -2.405833e-11
graph18         -3.491506e-45 -5.974249e-10
graph19         -5.222762e-46 -8.730399e-11
graph20         -1.592181e-44 -2.865197e-09
graph21         -3.896834e-45 -6.775281e-10
graph22         -1.168729e-44 -2.030891e-09
graph23          2.498217e-46  1.186248e-10
graph24         -3.092625e-45 -4.768388e-10
graph25         -1.506769e-44 -2.309790e-09
graph26          1.566036e-44  3.406573e-09
graph27          1.241486e-43  2.615199e-08
graph28          3.999608e-43  7.914124e-08
graph29          6.903827e-42  1.341874e-06
orbit0          -2.003172e-41 -3.584693e-06
orbit1          -1.739270e-43 -2.928236e-08
orbit2          -9.850616e-45 -1.645616e-09
orbit3          -2.162953e-42 -3.445461e-07
orbit4          -1.012997e-44 -1.823174e-09
orbit5          -5.862517e-46 -1.012328e-10
orbit6           8.897692e-46  1.694287e-10
orbit7          -7.894057e-48 -1.208654e-12
orbit8          -1.769164e-43 -3.130650e-08
orbit9          -1.114536e-43 -1.939781e-08
orbit10         -1.121071e-44 -1.841374e-09
orbit11         -2.941556e-45 -4.898148e-10
orbit12         -4.136850e-43 -6.947432e-08
orbit13         -5.588303e-44 -7.649434e-09
orbit14          3.317343e-42  6.674225e-07
orbit15         -2.475298e-46 -4.460592e-11
orbit16         -1.727302e-47 -3.040770e-12
orbit17         -6.616740e-47 -1.143020e-11
orbit18         -8.057442e-47 -1.482160e-11
orbit19          1.895113e-47  3.699470e-12
orbit20         -2.029545e-48 -2.408469e-13
orbit21         -2.648966e-49 -4.209048e-14
orbit22          1.617093e-48  3.058223e-13
orbit23         -1.367893e-50 -2.035438e-15
orbit24         -8.145893e-46 -1.455575e-10
orbit25         -3.077059e-46 -5.277678e-11
orbit26         -2.347825e-47 -3.997835e-12
orbit27         -6.358928e-45 -1.146045e-09
orbit28         -6.766186e-46 -1.197540e-10
orbit29         -3.746653e-46 -6.181003e-11
orbit30         -2.628071e-46 -4.515735e-11
orbit31          2.296163e-46  4.391801e-11
orbit32         -9.792702e-48 -1.205495e-12
orbit33         -1.786382e-48 -2.775170e-13
orbit34         -7.785726e-45 -1.387411e-09
orbit35         -3.277145e-45 -5.670460e-10
orbit36         -1.758837e-45 -3.202779e-10
orbit37         -1.940318e-46 -2.556234e-11
orbit38         -7.915714e-47 -1.321763e-11
orbit39         -4.124792e-45 -6.853658e-10
orbit40         -1.319669e-45 -2.284099e-10
orbit41         -6.176871e-46 -1.036940e-10
orbit42         -1.409730e-46 -2.330053e-11
orbit43         -9.736448e-45 -1.680707e-09
orbit44         -3.613693e-45 -6.128005e-10
orbit45         -2.823445e-44 -5.028384e-09
orbit46         -6.563697e-45 -1.132468e-09
orbit47         -1.265100e-45 -2.170632e-10
orbit48         -5.480843e-46 -8.359556e-11
orbit49         -5.449496e-44 -9.808271e-09
orbit50         -1.599717e-44 -2.877626e-09
orbit51         -2.246604e-44 -4.018281e-09
orbit52         -3.195774e-44 -5.539146e-09
orbit53         -4.271354e-45 -7.238969e-10
orbit54         -7.958022e-44 -1.437654e-08
orbit55         -8.616894e-45 -1.446784e-09
orbit56         -2.002949e-43 -3.602272e-08
orbit57          5.171326e-45  1.095272e-09
orbit58         -4.362259e-45 -7.051458e-10
orbit59         -4.843063e-44 -8.551296e-09
orbit60         -1.555595e-45 -4.487805e-11
orbit61         -5.554466e-45 -8.462797e-10
orbit62         -5.780577e-43 -1.039457e-07
orbit63         -4.641505e-44 -7.758494e-09
orbit64          1.592871e-44  4.210750e-09
orbit65         -7.041036e-43 -1.272969e-07
orbit66          8.385136e-44  1.723808e-08
orbit67          2.660300e-44  5.661576e-09
orbit68          1.374651e-43  2.993642e-08
orbit69          4.960896e-43  1.004786e-07
orbit70          9.925568e-43  2.019242e-07
orbit71          5.656732e-43  1.112590e-07
orbit72          6.903827e-42  1.341999e-06
AP               3.994225e-39  7.685209e-04
bet             -1.580357e-45 -2.751160e-10
ecc             -3.528694e-40 -6.927167e-05
eccrad          -2.117216e-39 -4.156240e-04
close           -1.922969e-38 -3.522831e-03
constraint       2.869285e-39  5.297941e-04
coreness        -1.118312e-40 -2.023755e-05
knn              3.485974e-42  6.501813e-07
hubscore        -1.402619e-38 -2.431720e-03
pagerank        -2.671687e-38 -5.105356e-03
trans           -6.029373e-39 -1.145614e-03
evcent          -1.419531e-38 -2.463000e-03
first           -2.003172e-41 -3.583621e-06
upto_second     -4.798392e-44 -4.804167e-09
upto_third      -2.303181e-43 -4.255087e-08
upto_fourth     -4.978573e-43 -9.322815e-08
upto_fifth       2.603785e-43  5.212120e-08
upto_sixth       1.180460e-42  2.281926e-07
second          -2.809579e-44 -1.109931e-09
third           -3.669307e-43 -6.836645e-08
fourth           1.279283e-43  2.271338e-08
fifth            8.321262e-43  1.564558e-07
sixth           -1.467332e-43 -3.133280e-08
ratio1           3.593050e-42  6.699105e-07
ratio2           2.026355e-41  3.831760e-06
ratio3           3.250460e-42  5.683980e-07
ratio4          -1.383911e-41 -2.678703e-06
ratio5          -1.055409e-41 -2.055051e-06
ratio6           1.072253e-43  1.696762e-08
selfinter       -9.335605e-40 -1.704435e-04
walktrap_vertex -4.007599e-39 -7.534851e-04
bigcom1          1.915756e-39  3.674430e-04
bigcom2         -8.756398e-39 -1.669889e-03
bigcom3         -8.994050e-39 -1.710741e-03
bigcom4         -3.864635e-39 -7.300269e-04
bigcom6         -8.751292e-39 -1.664727e-03
bigcom8         -1.750450e-39 -3.285460e-04
bigcom9         -8.788631e-39 -1.674856e-03
bigcom11        -8.764434e-39 -1.668471e-03
bigcom13        -8.769555e-39 -1.671302e-03
bigcom15         1.720826e-38  3.277572e-03
bigcom16         6.902715e-38  1.313842e-02
bigcom21        -8.805575e-39 -1.674892e-03
bigcom22         7.956528e-40  1.539891e-04
bigcom24        -8.752750e-39 -1.667382e-03
bigcom26        -8.822584e-39 -1.677916e-03
bigcom28        -1.092363e-39 -2.014855e-04
bigcom30         1.139691e-40  2.273102e-05
bigcom31        -8.751292e-39 -1.667529e-03
bigcom32        -8.760779e-39 -1.668053e-03
bigcom33        -8.751292e-39 -1.668858e-03
bigcom34        -8.752021e-39 -1.667666e-03
bigcom36        -8.757858e-39 -1.667347e-03
bigcom37        -8.750563e-39 -1.664712e-03
bigcom38        -8.758588e-39 -1.669754e-03
bigcom39        -8.769555e-39 -1.668988e-03
bigcom40         4.174957e-39  7.979486e-04
bigcom43        -8.756398e-39 -1.667174e-03
bigcom44        -8.885266e-39 -1.689828e-03
bigcom46        -8.764434e-39 -1.669516e-03
bigcom47        -8.759318e-39 -1.668252e-03
bigcom49        -8.757858e-39 -1.669082e-03
bigcom50        -8.754209e-39 -1.667068e-03
bigcom51        -8.752021e-39 -1.666874e-03
bigcom52        -8.752021e-39 -1.667079e-03
bigcom54        -8.749834e-39 -1.668676e-03
bigcom56        -8.760049e-39 -1.665384e-03
bigcom62        -8.751292e-39 -1.667388e-03
bigcom66        -8.751292e-39 -1.667809e-03
bigcom68        -8.752021e-39 -1.668865e-03
bigcom69         5.445622e-38  1.036340e-02
bigcom71        -8.760049e-39 -1.671095e-03
bigcom72        -8.752750e-39 -1.668688e-03
bigcom73        -8.762241e-39 -1.668203e-03
bigcom74        -8.757858e-39 -1.666700e-03
bigcom75        -8.751292e-39 -1.667315e-03
bigcom76        -8.755668e-39 -1.666224e-03
bigcom77        -8.755668e-39 -1.665320e-03
bigcom79        -8.752021e-39 -1.668293e-03
bigcom80        -8.755668e-39 -1.668731e-03
bigcom82         1.035634e-37  1.971084e-02
bigcom83        -8.751292e-39 -1.665397e-03
bigcom84        -8.752021e-39 -1.667083e-03
bigcom85        -8.753479e-39 -1.668271e-03
bigcom87         6.902715e-38  1.313778e-02
bigcom89        -8.751292e-39 -1.670779e-03
bigcom91        -8.755668e-39 -1.666854e-03
bigcom92         2.017117e-38  3.837424e-03
bigcom93        -8.751292e-39 -1.664859e-03
bigcom96        -8.751292e-39 -1.666206e-03
bigcom97        -8.757858e-39 -1.666258e-03
bigcom98        -8.751292e-39 -1.668568e-03
bigcom99        -8.751292e-39 -1.669568e-03
bigcom101       -8.764434e-39 -1.665668e-03
bigcom104       -8.757858e-39 -1.668230e-03
bigcom106       -8.752750e-39 -1.668369e-03
bigcom109       -8.752021e-39 -1.666174e-03
bigcom113        1.356316e-37  2.580885e-02
bigcom116        1.326187e-38  2.524597e-03
bigcom120       -8.752021e-39 -1.669264e-03
bigcom123       -8.752750e-39 -1.667654e-03
bigcom126       -8.751292e-39 -1.670184e-03
bigcom127       -8.752750e-39 -1.663816e-03
bigcom137        8.315589e-38  1.582815e-02
bigcom139       -8.751292e-39 -1.666621e-03
bigcom140       -8.751292e-39 -1.666774e-03
bigcom143       -8.751292e-39 -1.669713e-03
bigcom145       -8.752750e-39 -1.668532e-03
bigcom146       -8.753479e-39 -1.670506e-03
bigcom147       -8.763703e-39 -1.666090e-03
bigcom149       -8.749834e-39 -1.665351e-03
bigcom153       -8.757128e-39 -1.669114e-03
bigcom154       -8.756398e-39 -1.667635e-03
bigcom156       -8.752021e-39 -1.668506e-03
bigcom157       -8.757858e-39 -1.664363e-03
bigcom158       -8.750563e-39 -1.668301e-03
bigcom160       -8.752021e-39 -1.667582e-03
bigcom161       -8.751292e-39 -1.666332e-03
bigcom162       -8.751292e-39 -1.667690e-03
bigcom164       -8.751292e-39 -1.670262e-03
bigcom166       -8.754209e-39 -1.664958e-03
bigcom167       -8.764434e-39 -1.667541e-03
bigcom171       -8.755668e-39 -1.665247e-03
bigcom173       -8.752750e-39 -1.669037e-03
bigcom175       -8.751292e-39 -1.665582e-03
bigcom176       -8.751292e-39 -1.667495e-03
bigcom177       -8.752021e-39 -1.665012e-03
bigcom178       -8.752750e-39 -1.666871e-03
bigcom180       -8.751292e-39 -1.667142e-03
bigcom181       -8.757858e-39 -1.668424e-03
bigcom184       -8.751292e-39 -1.667835e-03
bigcom186       -8.751292e-39 -1.666634e-03
bigcom187       -8.751292e-39 -1.667685e-03
bigcom189       -8.754938e-39 -1.668256e-03
bigcom194       -8.752021e-39 -1.665502e-03
bigcom195       -8.751292e-39 -1.668219e-03
bigcom196       -8.750563e-39 -1.667878e-03
bigcom204       -8.754209e-39 -1.668000e-03
bigcom205       -8.750563e-39 -1.665133e-03
bigcom212       -8.752021e-39 -1.665384e-03
bigcom214       -8.752750e-39 -1.666858e-03
bigcom222       -8.751292e-39 -1.667567e-03
bigcom223       -8.751292e-39 -1.667815e-03
bigcom226       -8.752021e-39 -1.667021e-03
bigcom227       -8.752021e-39 -1.666938e-03
bigcom229       -8.751292e-39 -1.670755e-03
bigcom233       -8.751292e-39 -1.667846e-03
bigcom236       -8.751292e-39 -1.668710e-03
bigcom237       -8.751292e-39 -1.664865e-03
bigcom246       -8.756398e-39 -1.668072e-03
bigcom248       -8.760049e-39 -1.669601e-03
bigcom249       -8.752021e-39 -1.665743e-03
bigcom250       -8.759318e-39 -1.666724e-03
bigcom254       -8.752021e-39 -1.669187e-03
bigcom266       -8.750563e-39 -1.666665e-03
bigcom269       -8.752750e-39 -1.667457e-03
bigcom272        1.933531e-37  3.679765e-02
bigcom274       -8.782753e-39 -1.667578e-03
bigcom281       -8.752750e-39 -1.664853e-03
bigcom291       -8.751292e-39 -1.667819e-03
bigcom292       -8.750563e-39 -1.665859e-03
bigcom295       -8.752750e-39 -1.666494e-03
bigcom299       -8.750563e-39 -1.666710e-03
bigcom301       -8.755668e-39 -1.666878e-03
bigcom306       -8.751292e-39 -1.669674e-03
bigcom309       -8.752021e-39 -1.668482e-03
bigcom314       -8.752021e-39 -1.666869e-03
bigcom321        8.315589e-38  1.582476e-02
bigcom341       -8.750563e-39 -1.666145e-03
bigcom350       -8.751292e-39 -1.665469e-03
bigcom353       -8.751292e-39 -1.665226e-03
bigcom359       -8.750563e-39 -1.664806e-03
bigcom363       -8.750563e-39 -1.664422e-03
bigcom365       -8.751292e-39 -1.666332e-03
bigcom385       -8.752750e-39 -1.667285e-03
bigcom386       -8.751292e-39 -1.669344e-03
bigcom408       -8.755668e-39 -1.667145e-03
bigcom412       -8.752021e-39 -1.667237e-03
bigcom480       -8.752021e-39 -1.667225e-03
spin_vertex      5.104358e-39  9.530916e-04
membership_s1   -1.559085e-39 -2.977650e-04
membership_s3   -8.762972e-39 -1.673379e-03
membership_s4    5.418284e-39  1.034066e-03
membership_s5   -1.813479e-39 -3.418035e-04
membership_s6    3.536787e-39  6.607873e-04
membership_s7   -4.444107e-39 -8.452347e-04
membership_s8   -8.754938e-39 -1.668622e-03
membership_s9   -8.760049e-39 -1.673365e-03
membership_s11  -8.755668e-39 -1.672166e-03
membership_s12   6.347642e-38  1.207838e-02
membership_s14  -8.754209e-39 -1.669480e-03
membership_s15   8.896719e-39  1.690075e-03
membership_s16  -8.757858e-39 -1.668831e-03
membership_s17   1.035634e-37  1.970569e-02
membership_s18  -8.818140e-39 -1.677038e-03
membership_s20  -8.751292e-39 -1.671811e-03
membership_s21   3.470212e-39  6.591362e-04
membership_s22  -8.771020e-39 -1.671541e-03
membership_s24  -8.773950e-39 -1.670156e-03
membership_s25  -8.765897e-39 -1.668007e-03
membership_s26   1.176718e-37  2.239215e-02
membership_s27  -4.017454e-39 -7.628763e-04
membership_s28  -8.761510e-39 -1.672137e-03
membership_s30  -1.968926e-39 -3.707486e-04
membership_s31   3.015637e-39  5.710716e-04
membership_s32   1.472326e-40  2.826215e-05
membership_s33   1.596823e-37  3.038537e-02
membership_s36  -2.533685e-39 -4.822249e-04
membership_s37  -8.822584e-39 -1.683638e-03
V1              -6.538002e-39 -1.222974e-03
V2               3.841493e-39  7.280182e-04
pdi             -2.417587e-37 -3.592878e-02
adhesion         4.246188e-43  7.947152e-08
cohesion        -8.487815e-43 -1.588538e-07
inner           -2.298337e-43 -4.277795e-08
outer           -4.957920e-43 -9.266196e-08
ioratio         -1.516806e-38 -2.854527e-03
comsize         -2.198873e-42 -4.129492e-07
[1] "Dataset: all_CT Model GBM, run: 7 of 10 2015-06-17 21:46:09"
Iter   TrainDeviance   ValidDeviance   StepSize   Improve
     1        0.0998            -nan     0.0100   -0.0000
     2        0.0988            -nan     0.0100   -0.0000
     3        0.0983            -nan     0.0100   -0.0000
     4        0.0978            -nan     0.0100    0.0001
     5        0.0971            -nan     0.0100   -0.0000
     6        0.0964            -nan     0.0100   -0.0000
     7        0.0960            -nan     0.0100    0.0000
     8        0.0956            -nan     0.0100   -0.0000
     9        0.0953            -nan     0.0100   -0.0000
    10        0.0944            -nan     0.0100   -0.0000
    20        0.0911            -nan     0.0100   -0.0000
    40        0.0850            -nan     0.0100   -0.0000
    60        0.0801            -nan     0.0100   -0.0000
    80        0.0761            -nan     0.0100   -0.0000
   100        0.0724            -nan     0.0100   -0.0000
   120        0.0686            -nan     0.0100   -0.0000
   140        0.0649            -nan     0.0100   -0.0000
   160        0.0618            -nan     0.0100   -0.0000
   180        0.0588            -nan     0.0100   -0.0000
   200        0.0568            -nan     0.0100    0.0000
   220        0.0548            -nan     0.0100   -0.0000
   240        0.0532            -nan     0.0100   -0.0000
   260        0.0514            -nan     0.0100   -0.0000
   280        0.0497            -nan     0.0100   -0.0000
   300        0.0483            -nan     0.0100   -0.0000
   320        0.0469            -nan     0.0100   -0.0000
   340        0.0457            -nan     0.0100   -0.0000
   357        0.0445            -nan     0.0100    0.0000

[1] "GBM variable coefficients"
                            var     rel.inf
ratio5                   ratio5 4.505641559
fourth                   fourth 3.694130694
V1                           V1 3.312961044
ratio2                   ratio2 2.926781930
V2                           V2 2.679153577
orbit18                 orbit18 2.675034422
pagerank               pagerank 2.458377110
comsize                 comsize 2.280130742
knn                         knn 2.099046471
outer                     outer 2.005793493
ioratio                 ioratio 1.918420655
ratio4                   ratio4 1.857825090
adhesion               adhesion 1.779570709
graph1                   graph1 1.703942146
walktrap_vertex walktrap_vertex 1.462201808
spin_vertex         spin_vertex 1.370449731
cohesion               cohesion 1.326620005
graph4                   graph4 1.279627795
inner                     inner 1.242656776
third                     third 1.225896354
bigcom272             bigcom272 1.107861564
ratio1                   ratio1 1.093376715
bigcom82               bigcom82 1.075792899
graph6                   graph6 1.054866981
bigcom113             bigcom113 1.042523993
bet                         bet 1.041975681
membership_s4     membership_s4 1.033515830
graph12                 graph12 1.014335188
membership_s26   membership_s26 1.007472109
membership_s33   membership_s33 0.961141073
graph5                   graph5 0.955198447
orbit49                 orbit49 0.950568109
orbit46                 orbit46 0.944052162
graph0                   graph0 0.908237595
constraint           constraint 0.880588676
graph7                   graph7 0.879487518
ratio3                   ratio3 0.869064385
graph20                 graph20 0.863868175
graph13                 graph13 0.847548867
orbit62                 orbit62 0.827841799
graph29                 graph29 0.824959284
graph10                 graph10 0.759447440
ratio6                   ratio6 0.754252836
orbit31                 orbit31 0.746046194
bigcom1                 bigcom1 0.742913285
orbit19                 orbit19 0.716362987
orbit47                 orbit47 0.707360558
graph23                 graph23 0.689049784
orbit30                 orbit30 0.668632063
orbit38                 orbit38 0.662937437
bigcom321             bigcom321 0.662385103
orbit24                 orbit24 0.661496804
orbit56                 orbit56 0.624302346
graph17                 graph17 0.622052143
orbit27                 orbit27 0.605214397
graph3                   graph3 0.603983278
trans                     trans 0.594599733
bigcom137             bigcom137 0.593345893
graph11                 graph11 0.577282856
orbit20                 orbit20 0.574917799
graph15                 graph15 0.569162258
membership_s12   membership_s12 0.542073419
graph24                 graph24 0.526174438
orbit1                   orbit1 0.521843043
graph9                   graph9 0.521269613
bigcom87               bigcom87 0.520933071
fifth                     fifth 0.518750187
orbit64                 orbit64 0.498393129
bigcom69               bigcom69 0.480424827
orbit63                 orbit63 0.478007738
orbit11                 orbit11 0.467980245
graph21                 graph21 0.457454464
orbit9                   orbit9 0.454208574
orbit36                 orbit36 0.439550505
membership_s21   membership_s21 0.426026046
graph27                 graph27 0.423132142
graph14                 graph14 0.419867110
upto_fifth           upto_fifth 0.410347344
orbit15                 orbit15 0.402483937
orbit50                 orbit50 0.398909425
graph16                 graph16 0.398843872
selfinter             selfinter 0.393473159
sixth                     sixth 0.382936962
graph25                 graph25 0.376569732
orbit39                 orbit39 0.352810510
AP                           AP 0.326163059
graph22                 graph22 0.314009407
graph18                 graph18 0.310818141
orbit32                 orbit32 0.309121183
orbit48                 orbit48 0.306213641
orbit28                 orbit28 0.305973344
orbit40                 orbit40 0.305628547
orbit37                 orbit37 0.305121253
bigcom32               bigcom32 0.298853588
orbit54                 orbit54 0.292476034
orbit26                 orbit26 0.282860809
graph2                   graph2 0.272059240
membership_s17   membership_s17 0.269747915
orbit13                 orbit13 0.267201067
orbit17                 orbit17 0.260521657
orbit52                 orbit52 0.257043793
orbit6                   orbit6 0.251239937
orbit57                 orbit57 0.251028526
orbit5                   orbit5 0.246942276
graph8                   graph8 0.236835605
upto_sixth           upto_sixth 0.232728327
close                     close 0.224350506
orbit2                   orbit2 0.217345603
orbit53                 orbit53 0.210253054
orbit66                 orbit66 0.209021669
orbit65                 orbit65 0.206902634
orbit25                 orbit25 0.193700763
orbit16                 orbit16 0.185005332
coreness               coreness 0.179924919
graph19                 graph19 0.176667888
orbit59                 orbit59 0.175716647
orbit67                 orbit67 0.165281928
orbit41                 orbit41 0.164600874
orbit35                 orbit35 0.160734445
orbit45                 orbit45 0.153882589
orbit7                   orbit7 0.143966944
orbit55                 orbit55 0.140184255
bigcom116             bigcom116 0.135982628
bigcom8                 bigcom8 0.134731517
upto_fourth         upto_fourth 0.131148749
orbit44                 orbit44 0.130706913
orbit51                 orbit51 0.126923466
orbit61                 orbit61 0.120820586
orbit29                 orbit29 0.120113124
bigcom15               bigcom15 0.119388676
orbit42                 orbit42 0.113694350
orbit70                 orbit70 0.111250047
hubscore               hubscore 0.110481831
orbit10                 orbit10 0.110137988
bigcom92               bigcom92 0.108936918
orbit58                 orbit58 0.106332455
graph28                 graph28 0.100380258
orbit60                 orbit60 0.097063434
orbit68                 orbit68 0.092082201
orbit22                 orbit22 0.089046652
upto_second         upto_second 0.087098960
bigcom28               bigcom28 0.083763813
orbit4                   orbit4 0.078632959
bigcom40               bigcom40 0.075622462
orbit33                 orbit33 0.073600656
evcent                   evcent 0.070781656
ecc                         ecc 0.069095601
bigcom4                 bigcom4 0.059705637
orbit12                 orbit12 0.057855572
membership_s1     membership_s1 0.054984625
orbit23                 orbit23 0.054487552
membership_s37   membership_s37 0.051418129
membership_s27   membership_s27 0.049701710
upto_third           upto_third 0.043161743
graph26                 graph26 0.043132637
orbit43                 orbit43 0.039606298
orbit21                 orbit21 0.031729523
membership_s15   membership_s15 0.031313605
second                   second 0.029291212
membership_s7     membership_s7 0.026321920
orbit71                 orbit71 0.026166100
bigcom22               bigcom22 0.020697062
orbit69                 orbit69 0.016885365
membership_s36   membership_s36 0.015185152
membership_s31   membership_s31 0.003663007
orbit0                   orbit0 0.000000000
orbit3                   orbit3 0.000000000
orbit8                   orbit8 0.000000000
orbit14                 orbit14 0.000000000
orbit34                 orbit34 0.000000000
orbit72                 orbit72 0.000000000
eccrad                   eccrad 0.000000000
first                     first 0.000000000
bigcom2                 bigcom2 0.000000000
bigcom3                 bigcom3 0.000000000
bigcom6                 bigcom6 0.000000000
bigcom9                 bigcom9 0.000000000
bigcom11               bigcom11 0.000000000
bigcom13               bigcom13 0.000000000
bigcom16               bigcom16 0.000000000
bigcom21               bigcom21 0.000000000
bigcom24               bigcom24 0.000000000
bigcom26               bigcom26 0.000000000
bigcom30               bigcom30 0.000000000
bigcom31               bigcom31 0.000000000
bigcom33               bigcom33 0.000000000
bigcom34               bigcom34 0.000000000
bigcom36               bigcom36 0.000000000
bigcom37               bigcom37 0.000000000
bigcom38               bigcom38 0.000000000
bigcom39               bigcom39 0.000000000
bigcom43               bigcom43 0.000000000
bigcom44               bigcom44 0.000000000
bigcom46               bigcom46 0.000000000
bigcom47               bigcom47 0.000000000
bigcom49               bigcom49 0.000000000
bigcom50               bigcom50 0.000000000
bigcom51               bigcom51 0.000000000
bigcom52               bigcom52 0.000000000
bigcom54               bigcom54 0.000000000
bigcom56               bigcom56 0.000000000
bigcom62               bigcom62 0.000000000
bigcom66               bigcom66 0.000000000
bigcom68               bigcom68 0.000000000
bigcom71               bigcom71 0.000000000
bigcom72               bigcom72 0.000000000
bigcom73               bigcom73 0.000000000
bigcom74               bigcom74 0.000000000
bigcom75               bigcom75 0.000000000
bigcom76               bigcom76 0.000000000
bigcom77               bigcom77 0.000000000
bigcom79               bigcom79 0.000000000
bigcom80               bigcom80 0.000000000
bigcom83               bigcom83 0.000000000
bigcom84               bigcom84 0.000000000
bigcom85               bigcom85 0.000000000
bigcom89               bigcom89 0.000000000
bigcom91               bigcom91 0.000000000
bigcom93               bigcom93 0.000000000
bigcom96               bigcom96 0.000000000
bigcom97               bigcom97 0.000000000
bigcom98               bigcom98 0.000000000
bigcom99               bigcom99 0.000000000
bigcom101             bigcom101 0.000000000
bigcom104             bigcom104 0.000000000
bigcom106             bigcom106 0.000000000
bigcom109             bigcom109 0.000000000
bigcom120             bigcom120 0.000000000
bigcom123             bigcom123 0.000000000
bigcom126             bigcom126 0.000000000
bigcom127             bigcom127 0.000000000
bigcom139             bigcom139 0.000000000
bigcom140             bigcom140 0.000000000
bigcom143             bigcom143 0.000000000
bigcom145             bigcom145 0.000000000
bigcom146             bigcom146 0.000000000
bigcom147             bigcom147 0.000000000
bigcom149             bigcom149 0.000000000
bigcom153             bigcom153 0.000000000
bigcom154             bigcom154 0.000000000
bigcom156             bigcom156 0.000000000
bigcom157             bigcom157 0.000000000
bigcom158             bigcom158 0.000000000
bigcom160             bigcom160 0.000000000
bigcom161             bigcom161 0.000000000
bigcom162             bigcom162 0.000000000
bigcom164             bigcom164 0.000000000
bigcom166             bigcom166 0.000000000
bigcom167             bigcom167 0.000000000
bigcom171             bigcom171 0.000000000
bigcom173             bigcom173 0.000000000
bigcom175             bigcom175 0.000000000
bigcom176             bigcom176 0.000000000
bigcom177             bigcom177 0.000000000
bigcom178             bigcom178 0.000000000
bigcom180             bigcom180 0.000000000
bigcom181             bigcom181 0.000000000
bigcom184             bigcom184 0.000000000
bigcom186             bigcom186 0.000000000
bigcom187             bigcom187 0.000000000
bigcom189             bigcom189 0.000000000
bigcom194             bigcom194 0.000000000
bigcom195             bigcom195 0.000000000
bigcom196             bigcom196 0.000000000
bigcom204             bigcom204 0.000000000
bigcom205             bigcom205 0.000000000
bigcom212             bigcom212 0.000000000
bigcom214             bigcom214 0.000000000
bigcom222             bigcom222 0.000000000
bigcom223             bigcom223 0.000000000
bigcom226             bigcom226 0.000000000
bigcom227             bigcom227 0.000000000
bigcom229             bigcom229 0.000000000
bigcom233             bigcom233 0.000000000
bigcom236             bigcom236 0.000000000
bigcom237             bigcom237 0.000000000
bigcom246             bigcom246 0.000000000
bigcom248             bigcom248 0.000000000
bigcom249             bigcom249 0.000000000
bigcom250             bigcom250 0.000000000
bigcom254             bigcom254 0.000000000
bigcom266             bigcom266 0.000000000
bigcom269             bigcom269 0.000000000
bigcom274             bigcom274 0.000000000
bigcom281             bigcom281 0.000000000
bigcom291             bigcom291 0.000000000
bigcom292             bigcom292 0.000000000
bigcom295             bigcom295 0.000000000
bigcom299             bigcom299 0.000000000
bigcom301             bigcom301 0.000000000
bigcom306             bigcom306 0.000000000
bigcom309             bigcom309 0.000000000
bigcom314             bigcom314 0.000000000
bigcom341             bigcom341 0.000000000
bigcom350             bigcom350 0.000000000
bigcom353             bigcom353 0.000000000
bigcom359             bigcom359 0.000000000
bigcom363             bigcom363 0.000000000
bigcom365             bigcom365 0.000000000
bigcom385             bigcom385 0.000000000
bigcom386             bigcom386 0.000000000
bigcom408             bigcom408 0.000000000
bigcom412             bigcom412 0.000000000
bigcom480             bigcom480 0.000000000
membership_s3     membership_s3 0.000000000
membership_s5     membership_s5 0.000000000
membership_s6     membership_s6 0.000000000
membership_s8     membership_s8 0.000000000
membership_s9     membership_s9 0.000000000
membership_s11   membership_s11 0.000000000
membership_s14   membership_s14 0.000000000
membership_s16   membership_s16 0.000000000
membership_s18   membership_s18 0.000000000
membership_s20   membership_s20 0.000000000
membership_s22   membership_s22 0.000000000
membership_s24   membership_s24 0.000000000
membership_s25   membership_s25 0.000000000
membership_s28   membership_s28 0.000000000
membership_s30   membership_s30 0.000000000
membership_s32   membership_s32 0.000000000
pdi                         pdi 0.000000000
[1] "Dataset: all_CT Model RF, run: 7 of 10 2015-06-17 21:52:01"
     |      Out-of-bag   |
Tree |      MSE  %Var(y) |
   1 |  0.01663   191.56 |
   2 |  0.01649   189.94 |
   3 |  0.01511   174.04 |
   4 |  0.01426   164.30 |
   5 |  0.01422   163.79 |
   6 |  0.01358   156.45 |
   7 |  0.01262   145.35 |
   8 |   0.0124   142.89 |
   9 |  0.01213   139.69 |
  10 |  0.01212   139.62 |
  11 |  0.01176   135.51 |
  12 |  0.01171   134.83 |
  13 |  0.01156   133.16 |
  14 |  0.01146   131.96 |
  15 |  0.01115   128.42 |
  16 |  0.01111   127.94 |
  17 |   0.0109   125.58 |
  18 |  0.01077   124.07 |
  19 |  0.01067   122.86 |
  20 |  0.01057   121.75 |
  21 |  0.01055   121.55 |
  22 |  0.01044   120.24 |
  23 |  0.01039   119.70 |
  24 |  0.01037   119.43 |
  25 |  0.01033   118.96 |
  26 |  0.01026   118.23 |
  27 |  0.01026   118.13 |
  28 |  0.01022   117.76 |
  29 |  0.01021   117.58 |
  30 |  0.01018   117.23 |
  31 |  0.01015   116.90 |
  32 |   0.0101   116.36 |
  33 |   0.0101   116.31 |
  34 |  0.01006   115.92 |
  35 |  0.01003   115.58 |
  36 |  0.01001   115.33 |
  37 | 0.009986   115.02 |
  38 | 0.009973   114.88 |
  39 |  0.00995   114.61 |
  40 | 0.009942   114.52 |
  41 | 0.009909   114.14 |
  42 |  0.00989   113.92 |
  43 | 0.009879   113.80 |
  44 | 0.009866   113.65 |
  45 | 0.009838   113.32 |
  46 | 0.009833   113.26 |
  47 | 0.009816   113.07 |
  48 | 0.009807   112.97 |
  49 | 0.009804   112.93 |
  50 | 0.009787   112.74 |
  51 | 0.009781   112.66 |
  52 | 0.009775   112.60 |
  53 | 0.009761   112.44 |
  54 | 0.009744   112.25 |
  55 | 0.009735   112.14 |
  56 |  0.00973   112.08 |
  57 |  0.00972   111.97 |
  58 | 0.009719   111.95 |
  59 | 0.009705   111.80 |
  60 | 0.009693   111.65 |
  61 | 0.009697   111.70 |
  62 |  0.00969   111.61 |
  63 | 0.009685   111.56 |
  64 | 0.009693   111.65 |
  65 | 0.009688   111.60 |
  66 | 0.009689   111.61 |
  67 | 0.009685   111.56 |
  68 | 0.009683   111.53 |
  69 | 0.009684   111.55 |
  70 | 0.009675   111.45 |
  71 | 0.009666   111.34 |
  72 | 0.009669   111.38 |
  73 | 0.009672   111.41 |
  74 |  0.00967   111.38 |
  75 | 0.009654   111.20 |
  76 | 0.009654   111.20 |
  77 | 0.009657   111.24 |
  78 | 0.009642   111.06 |
  79 | 0.009634   110.97 |
  80 | 0.009633   110.96 |
  81 | 0.009638   111.01 |
  82 | 0.009634   110.98 |
  83 | 0.009626   110.88 |
  84 | 0.009625   110.87 |
  85 | 0.009626   110.88 |
  86 | 0.009623   110.85 |
  87 | 0.009627   110.89 |
  88 | 0.009614   110.74 |
  89 | 0.009601   110.59 |
  90 | 0.009605   110.64 |
  91 | 0.009598   110.56 |
  92 |   0.0096   110.58 |
  93 |  0.00959   110.46 |
  94 | 0.009586   110.42 |
  95 | 0.009574   110.28 |
  96 | 0.009577   110.32 |
  97 | 0.009572   110.26 |
  98 | 0.009568   110.21 |
  99 | 0.009558   110.10 |
 100 | 0.009562   110.14 |
[1] "Random Forest variable coefficients"
                      %IncMSE IncNodePurity
graph5           1.606070e-03  2.865068e-01
graph6           3.014838e-03  5.008337e-01
graph7           2.603858e-03  3.152702e-01
graph8           5.534004e-04  1.418447e-01
graph9           2.917954e-03  4.019234e-01
graph10          2.636106e-03  4.682513e-01
graph11          1.007799e-02  8.435213e-01
graph12          8.539009e-03  6.406891e-01
graph13          3.858367e-03  4.239376e-01
graph14          3.603443e-03  6.450764e-01
graph15          4.129843e-03  2.969393e-01
graph16          1.940328e-03  5.440688e-01
graph17          6.803971e-03  8.412812e-01
graph18          2.452747e-03  2.499863e-01
graph19          1.016444e-02  8.855865e-01
graph20          6.892968e-03  4.617743e-01
graph21          1.239403e-03  2.986323e-01
graph22          4.152204e-03  4.525954e-01
graph23          3.864487e-03  6.059645e-01
graph24          7.303730e-03  3.356686e-01
graph25          1.933302e-03  2.982987e-01
graph26          1.856296e-03  4.209754e-01
graph27          1.573687e-03  1.183447e-01
graph28          2.511311e-04  9.466668e-02
graph29          2.593578e-04  1.474306e-01
orbit0           1.028127e-03  1.569184e-01
orbit1           2.785547e-03  5.281486e-01
orbit2           1.824378e-03  2.992811e-01
orbit3           2.495831e-04  2.014066e-01
orbit4           1.063175e-03  4.889690e-01
orbit5           4.876123e-03  2.982806e-01
orbit6           5.873942e-03  6.125371e-01
orbit7           1.225569e-03  4.473685e-01
orbit8           1.975265e-03  3.219398e-01
orbit9           2.803654e-03  6.547295e-01
orbit10          4.728770e-03  1.803085e-01
orbit11          2.499921e-04  2.122901e-01
orbit12          6.864183e-04  2.907252e-01
orbit13          9.311560e-04  1.895500e-01
orbit14          1.515585e-03  1.084946e-01
orbit15          3.145579e-03  3.134660e-01
orbit16          1.075987e-03  4.059711e-01
orbit17          6.041371e-03  6.867230e-01
orbit18          3.123492e-03  1.304205e+00
orbit19          5.968741e-03  8.119106e-01
orbit20          5.879621e-03  5.731996e-01
orbit21          2.490157e-03  3.629536e-01
orbit22          8.355356e-03  6.277505e-01
orbit23          3.413683e-03  2.718550e-01
orbit24          9.414450e-03  9.310645e-01
orbit25          1.556415e-03  4.006396e-01
orbit26          2.703046e-03  4.056264e-01
orbit27          4.510168e-03  6.300819e-01
orbit28          3.033280e-03  3.593248e-01
orbit29          1.528169e-03  3.287315e-01
orbit30          9.302927e-03  4.075170e-01
orbit31          5.119772e-03  7.327431e-01
orbit32          4.992762e-03  3.971694e-01
orbit33          6.532147e-04  3.044607e-01
orbit34          3.218341e-03  4.753375e-01
orbit35          8.082335e-03  5.347181e-01
orbit36          7.015078e-03  6.896395e-01
orbit37          3.952573e-03  3.687677e-01
orbit38          2.053207e-03  3.069216e-01
orbit39          5.515690e-03  8.581736e-01
orbit40          2.236189e-03  3.564718e-01
orbit41          4.723505e-03  3.519593e-01
orbit42          1.511389e-03  2.636230e-01
orbit43          1.580682e-03  1.971317e-01
orbit44          1.105117e-03  2.373773e-01
orbit45          7.193879e-03  5.941736e-01
orbit46          4.969133e-03  4.758686e-01
orbit47          6.981698e-03  3.219845e-01
orbit48          1.866685e-03  3.366697e-01
orbit49          7.071468e-03  5.760917e-01
orbit50          4.612392e-03  4.711093e-01
orbit51          7.631105e-03  3.378907e-01
orbit52          1.161790e-02  3.960302e-01
orbit53          2.542081e-03  1.758921e-01
orbit54          4.072664e-03  5.288327e-01
orbit55          2.866389e-03  3.271394e-01
orbit56          8.863000e-03  9.828576e-01
orbit57          4.377305e-04  1.876487e-01
orbit58          4.408096e-04  1.154513e-01
orbit59          8.502761e-03  5.177140e-01
orbit60          4.443448e-03  2.947925e-01
orbit61          1.552032e-04  2.141760e-01
orbit62          6.378122e-03  4.267420e-01
orbit63          3.388977e-03  3.710630e-01
orbit64          2.835835e-03  3.111802e-01
orbit65          2.475463e-03  3.697790e-01
orbit66          9.585521e-04  1.771989e-01
orbit67          8.891636e-04  7.363220e-02
orbit68          1.429587e-03  1.749746e-01
orbit69          7.246893e-05  6.007028e-02
orbit70          1.237533e-03  2.347413e-01
orbit71          4.050700e-04  8.133650e-02
orbit72          5.375671e-04  1.723432e-01
AP               3.026418e-06  7.157469e-02
bet              4.718299e-03  8.543380e-01
ecc              4.530670e-05  1.407560e-01
eccrad           2.059084e-05  5.090781e-02
close            2.764136e-03  4.219644e-01
constraint       2.157460e-03  4.742093e-01
coreness         7.293669e-04  2.507315e-01
knn              7.360637e-03  1.324088e+00
hubscore         4.136147e-03  3.708452e-01
pagerank         2.398594e-03  1.416830e+00
trans            3.827137e-04  6.501130e-01
evcent           3.045557e-03  3.879195e-01
first            3.303662e-04  2.216526e-01
upto_second      2.384960e-03  6.800361e-01
upto_third       2.749292e-03  4.309934e-01
upto_fourth      3.938789e-03  4.792898e-01
upto_fifth       4.417712e-03  4.390924e-01
upto_sixth       1.738093e-03  2.783027e-01
second           4.419558e-03  5.451451e-01
third            2.796376e-03  9.639696e-01
fourth           3.760714e-03  2.018954e+00
fifth            3.168318e-03  9.340916e-01
sixth            5.537293e-03  9.354738e-01
ratio1           6.006814e-03  1.243503e+00
ratio2           5.154417e-03  1.504448e+00
ratio3           1.689761e-03  1.203635e+00
ratio4           7.453331e-03  1.460793e+00
ratio5           2.199887e-03  2.552838e+00
ratio6           3.120479e-03  9.320175e-01
selfinter        6.978994e-06  7.369177e-02
walktrap_vertex  7.053850e-04  8.918765e-01
bigcom1          3.503193e-04  4.389213e-01
bigcom2          0.000000e+00  0.000000e+00
bigcom3          2.903204e-06  3.143069e-02
bigcom4          1.640976e-04  4.231322e-02
bigcom6          0.000000e+00  0.000000e+00
bigcom8          2.363173e-04  1.933967e-01
bigcom9          0.000000e+00  0.000000e+00
bigcom11         0.000000e+00  0.000000e+00
bigcom13         0.000000e+00  3.469447e-20
bigcom15         2.219997e-05  1.178983e-01
bigcom16         0.000000e+00  0.000000e+00
bigcom21         0.000000e+00  0.000000e+00
bigcom22         6.922285e-05  3.976297e-02
bigcom24         0.000000e+00  0.000000e+00
bigcom26         0.000000e+00  3.469447e-20
bigcom28        -1.668281e-06  5.650220e-02
bigcom30        -1.563155e-05  7.652865e-02
bigcom31         0.000000e+00  0.000000e+00
bigcom32        -1.006644e-05  1.146080e-01
bigcom33         0.000000e+00  0.000000e+00
bigcom34         0.000000e+00  0.000000e+00
bigcom36         0.000000e+00  0.000000e+00
bigcom37         0.000000e+00  0.000000e+00
bigcom38         0.000000e+00  6.938894e-20
bigcom39         0.000000e+00  0.000000e+00
bigcom40         9.543667e-05  1.913564e-01
bigcom43         0.000000e+00  0.000000e+00
bigcom44         0.000000e+00  0.000000e+00
bigcom46         0.000000e+00  0.000000e+00
bigcom47         0.000000e+00  0.000000e+00
bigcom49         0.000000e+00  0.000000e+00
bigcom50         0.000000e+00  0.000000e+00
bigcom51         0.000000e+00  6.938894e-20
bigcom52         0.000000e+00  0.000000e+00
bigcom54         0.000000e+00  0.000000e+00
bigcom56         0.000000e+00  0.000000e+00
bigcom62         0.000000e+00  0.000000e+00
bigcom66         0.000000e+00  0.000000e+00
bigcom68         0.000000e+00  0.000000e+00
bigcom69         7.809349e-05  1.527899e-01
bigcom71         0.000000e+00  0.000000e+00
bigcom72         0.000000e+00  2.775558e-19
bigcom73         0.000000e+00  0.000000e+00
bigcom74         0.000000e+00  0.000000e+00
bigcom75         0.000000e+00  0.000000e+00
bigcom76         0.000000e+00  8.333333e-03
bigcom77         0.000000e+00  0.000000e+00
bigcom79         0.000000e+00  0.000000e+00
bigcom80         0.000000e+00  0.000000e+00
bigcom82         4.448884e-05  2.369129e-01
bigcom83         0.000000e+00  0.000000e+00
bigcom84         0.000000e+00  0.000000e+00
bigcom85         0.000000e+00  1.734723e-20
bigcom87         2.405669e-05  2.696059e-01
bigcom89         0.000000e+00  0.000000e+00
bigcom91         0.000000e+00  0.000000e+00
bigcom92        -7.951343e-07  6.543738e-02
bigcom93         0.000000e+00  0.000000e+00
bigcom96         0.000000e+00  0.000000e+00
bigcom97         0.000000e+00  0.000000e+00
bigcom98         0.000000e+00  0.000000e+00
bigcom99         0.000000e+00  0.000000e+00
bigcom101        0.000000e+00  0.000000e+00
bigcom104        0.000000e+00  1.734723e-20
bigcom106        0.000000e+00  0.000000e+00
bigcom109        0.000000e+00  0.000000e+00
bigcom113        4.888348e-05  2.258249e-01
bigcom116        1.574117e-04  2.137526e-01
bigcom120        0.000000e+00  0.000000e+00
bigcom123        0.000000e+00  0.000000e+00
bigcom126        0.000000e+00  2.775558e-19
bigcom127        0.000000e+00  0.000000e+00
bigcom137        1.247036e-05  1.818498e-01
bigcom139        0.000000e+00  5.421011e-22
bigcom140        0.000000e+00  0.000000e+00
bigcom143        0.000000e+00  0.000000e+00
bigcom145        0.000000e+00  0.000000e+00
bigcom146        0.000000e+00  8.673617e-21
bigcom147        0.000000e+00  0.000000e+00
bigcom149        0.000000e+00  0.000000e+00
bigcom153        0.000000e+00  0.000000e+00
bigcom154        0.000000e+00  0.000000e+00
bigcom156        0.000000e+00  0.000000e+00
bigcom157        0.000000e+00  0.000000e+00
bigcom158        0.000000e+00  0.000000e+00
bigcom160        0.000000e+00  0.000000e+00
bigcom161        0.000000e+00  0.000000e+00
bigcom162        0.000000e+00  0.000000e+00
bigcom164        0.000000e+00  0.000000e+00
bigcom166        0.000000e+00  6.938894e-20
bigcom167        0.000000e+00  0.000000e+00
bigcom171        0.000000e+00  6.938894e-20
bigcom173        0.000000e+00  0.000000e+00
bigcom175        0.000000e+00  0.000000e+00
bigcom176        0.000000e+00  0.000000e+00
bigcom177        0.000000e+00  0.000000e+00
bigcom178        0.000000e+00  0.000000e+00
bigcom180        0.000000e+00  6.938894e-20
bigcom181        0.000000e+00  0.000000e+00
bigcom184        0.000000e+00  0.000000e+00
bigcom186        0.000000e+00  0.000000e+00
bigcom187        0.000000e+00  0.000000e+00
bigcom189        0.000000e+00  0.000000e+00
bigcom194        0.000000e+00  0.000000e+00
bigcom195        0.000000e+00  1.734723e-20
bigcom196        0.000000e+00  0.000000e+00
bigcom204        0.000000e+00  0.000000e+00
bigcom205        0.000000e+00  0.000000e+00
bigcom212        0.000000e+00  0.000000e+00
bigcom214        0.000000e+00  0.000000e+00
bigcom222        0.000000e+00  0.000000e+00
bigcom223        0.000000e+00  0.000000e+00
bigcom226        0.000000e+00  0.000000e+00
bigcom227        0.000000e+00  0.000000e+00
bigcom229        0.000000e+00  0.000000e+00
bigcom233        0.000000e+00  0.000000e+00
bigcom236        0.000000e+00  0.000000e+00
bigcom237        0.000000e+00  0.000000e+00
bigcom246        0.000000e+00  6.938894e-20
bigcom248        0.000000e+00  0.000000e+00
bigcom249        0.000000e+00  0.000000e+00
bigcom250        0.000000e+00  0.000000e+00
bigcom254        0.000000e+00  0.000000e+00
bigcom266        0.000000e+00  0.000000e+00
bigcom269        0.000000e+00  0.000000e+00
bigcom272       -1.389884e-06  4.903315e-01
bigcom274        0.000000e+00  0.000000e+00
bigcom281        0.000000e+00  0.000000e+00
bigcom291        0.000000e+00  0.000000e+00
bigcom292        0.000000e+00  0.000000e+00
bigcom295        0.000000e+00  0.000000e+00
bigcom299        0.000000e+00  0.000000e+00
bigcom301        0.000000e+00  0.000000e+00
bigcom306        0.000000e+00  0.000000e+00
bigcom309        0.000000e+00  0.000000e+00
bigcom314        0.000000e+00  0.000000e+00
bigcom321        3.671902e-05  2.500573e-01
bigcom341        0.000000e+00  0.000000e+00
bigcom350        0.000000e+00  0.000000e+00
bigcom353        0.000000e+00  1.734723e-20
bigcom359        0.000000e+00  0.000000e+00
bigcom363        0.000000e+00  0.000000e+00
bigcom365        0.000000e+00  0.000000e+00
bigcom385        0.000000e+00  0.000000e+00
bigcom386        0.000000e+00  0.000000e+00
bigcom408        0.000000e+00  0.000000e+00
bigcom412        0.000000e+00  0.000000e+00
bigcom480        0.000000e+00  0.000000e+00
spin_vertex      1.275637e-03  9.246963e-01
membership_s1   -8.818614e-06  7.769421e-02
membership_s3    0.000000e+00  0.000000e+00
membership_s4    1.495025e-03  4.077827e-01
membership_s5    1.085066e-05  3.532287e-02
membership_s6   -2.757209e-06  3.004987e-02
membership_s7    2.268101e-05  1.706664e-02
membership_s8    0.000000e+00  0.000000e+00
membership_s9    0.000000e+00  1.734723e-20
membership_s11   0.000000e+00  1.734723e-20
membership_s12  -1.733632e-05  2.140619e-01
membership_s14   0.000000e+00  0.000000e+00
membership_s15  -8.025215e-06  7.646675e-02
membership_s16   0.000000e+00  0.000000e+00
membership_s17   1.956822e-05  1.406494e-01
membership_s18   0.000000e+00  1.951564e-20
membership_s20   0.000000e+00  0.000000e+00
membership_s21  -5.003658e-05  2.105449e-01
membership_s22   0.000000e+00  0.000000e+00
membership_s24   0.000000e+00  2.775558e-19
membership_s25   0.000000e+00  5.421011e-22
membership_s26   8.344086e-05  4.962218e-01
membership_s27   3.921887e-05  3.790952e-01
membership_s28   0.000000e+00  1.734723e-20
membership_s30  -2.262192e-06  1.461862e-03
membership_s31   2.377819e-05  7.003145e-02
membership_s32   1.108477e-05  8.479317e-02
membership_s33  -2.638499e-05  2.411658e-01
membership_s36   2.005443e-05  2.361418e-02
membership_s37   3.931701e-06  8.518519e-03
V1               2.796292e-03  2.149181e+00
V2               1.919881e-03  1.984488e+00
pdi              1.007543e-04  1.429738e-01
adhesion         6.108642e-03  1.367105e+00
cohesion         5.931680e-03  1.255139e+00
inner            5.026769e-03  1.514828e+00
outer            1.537336e-03  1.757258e+00
ioratio          6.423688e-03  1.630128e+00
comsize          4.144517e-03  1.961042e+00
[1] "Dataset: all_CT Model GLM, run: 7 of 10 2015-06-17 21:55:28"
[1] "glmnet variable coefficients"
                         [,1]          [,2]
(Intercept)     -4.728988e+00 -4.722658e+00
graph0          -1.773314e-41 -3.250017e-06
graph1          -1.105509e-44 -1.916843e-09
graph2          -1.863776e-42 -2.948291e-07
graph3          -6.534290e-46 -1.174258e-10
graph4          -7.206991e-48 -1.097542e-12
graph5          -1.827052e-43 -3.344839e-08
graph6          -2.955975e-45 -5.071716e-10
graph7          -5.789558e-44 -8.729475e-09
graph8           3.832971e-42  7.937820e-07
graph9          -1.517421e-47 -2.756661e-12
graph10         -3.084828e-49 -5.117593e-14
graph11         -1.092009e-50 -1.531775e-15
graph12         -2.613018e-47 -4.625930e-12
graph13         -1.567481e-46 -2.794931e-11
graph14         -1.932753e-48 -3.064451e-13
graph15         -7.946907e-45 -1.462940e-09
graph16         -9.740593e-47 -1.714671e-11
graph17         -1.485755e-46 -2.576904e-11
graph18         -3.473098e-45 -6.123850e-10
graph19         -5.088544e-46 -8.715102e-11
graph20         -1.633725e-44 -3.045297e-09
graph21         -3.972013e-45 -7.127852e-10
graph22         -1.150062e-44 -2.052896e-09
graph23          6.965506e-46  2.145458e-10
graph24         -2.687792e-45 -4.085132e-10
graph25         -1.412328e-44 -2.184293e-09
graph26          2.154764e-44  4.710140e-09
graph27          1.420871e-43  3.066996e-08
graph28          4.683423e-43  9.549706e-08
graph29          7.823338e-42  1.570485e-06
orbit0          -1.773314e-41 -3.249654e-06
orbit1          -3.005769e-43 -5.453625e-08
orbit2          -9.503786e-45 -1.630568e-09
orbit3          -1.863776e-42 -2.947189e-07
orbit4          -9.886672e-45 -1.832349e-09
orbit5          -5.808061e-46 -1.034604e-10
orbit6           1.662602e-46  3.567847e-11
orbit7          -7.845491e-48 -1.231426e-12
orbit8          -1.827052e-43 -3.344369e-08
orbit9          -1.407452e-43 -2.554125e-08
orbit10         -1.202817e-44 -2.050849e-09
orbit11         -2.795165e-45 -4.774116e-10
orbit12         -3.653994e-43 -6.219072e-08
orbit13         -4.674691e-44 -5.969057e-09
orbit14          3.832971e-42  7.938460e-07
orbit15         -2.360021e-46 -4.374148e-11
orbit16         -1.696540e-47 -3.081371e-12
orbit17         -6.820783e-47 -1.216672e-11
orbit18         -7.321595e-47 -1.389101e-11
orbit19         -3.240370e-48 -4.465147e-13
orbit20         -4.232584e-48 -6.711810e-13
orbit21         -2.584156e-49 -4.207320e-14
orbit22          4.537174e-49  9.178065e-14
orbit23         -1.377963e-50 -2.104475e-15
orbit24         -9.039482e-46 -1.671759e-10
orbit25         -3.851113e-46 -6.960833e-11
orbit26         -2.274900e-47 -3.986760e-12
orbit27         -5.576975e-45 -1.028793e-09
orbit28         -6.871418e-46 -1.257384e-10
orbit29         -3.617194e-46 -6.099546e-11
orbit30         -2.576950e-46 -4.561628e-11
orbit31          3.212040e-47  7.391979e-12
orbit32         -2.427289e-47 -4.043219e-12
orbit33         -1.754438e-48 -2.791387e-13
orbit34         -7.946907e-45 -1.462610e-09
orbit35         -5.802550e-45 -1.070733e-09
orbit36         -1.859053e-45 -3.505437e-10
orbit37         -2.679748e-46 -4.023896e-11
orbit38         -7.575160e-47 -1.298611e-11
orbit39         -7.769593e-45 -1.401002e-09
orbit40         -1.551810e-45 -2.810631e-10
orbit41         -6.317547e-46 -1.095795e-10
orbit42         -1.327909e-46 -2.247463e-11
orbit43         -9.924357e-45 -1.768972e-09
orbit44         -3.430835e-45 -5.978492e-10
orbit45         -2.569247e-44 -4.669829e-09
orbit46         -6.111964e-45 -1.080252e-09
orbit47         -1.232456e-45 -2.177892e-10
orbit48         -5.136290e-46 -7.884867e-11
orbit49         -5.549102e-44 -1.033700e-08
orbit50         -1.622939e-44 -3.025027e-09
orbit51         -2.284775e-44 -4.221496e-09
orbit52         -3.303703e-44 -5.929301e-09
orbit53         -4.247162e-45 -7.406978e-10
orbit54         -7.407461e-44 -1.377644e-08
orbit55         -8.273735e-45 -1.419771e-09
orbit56         -1.670694e-43 -3.051815e-08
orbit57          6.092166e-45  1.318739e-09
orbit58         -3.940617e-45 -6.438086e-10
orbit59         -4.273652e-44 -7.716250e-09
orbit60         -7.991658e-46  1.121978e-10
orbit61         -4.693505e-45 -6.991664e-10
orbit62         -5.352221e-43 -9.898859e-08
orbit63         -4.666858e-44 -8.047749e-09
orbit64          2.013008e-44  5.223089e-09
orbit65         -5.372607e-43 -9.885467e-08
orbit66          9.539535e-44  2.013985e-08
orbit67          3.622410e-44  7.795762e-09
orbit68          1.545002e-43  3.438857e-08
orbit69          5.845967e-43  1.216660e-07
orbit70          1.124676e-42  2.348623e-07
orbit71          6.718534e-43  1.362369e-07
orbit72          7.823338e-42  1.570617e-06
AP               3.978955e-39  7.926884e-04
bet             -1.566392e-45 -2.815122e-10
ecc              4.336552e-41  3.988478e-06
eccrad           2.601932e-40  2.393076e-05
close           -2.188737e-38 -4.131855e-03
constraint       1.965315e-39  3.710537e-04
coreness        -6.547322e-41 -1.178553e-05
knn              1.550951e-42  2.993954e-07
hubscore        -1.516552e-38 -2.720186e-03
pagerank        -2.694128e-38 -5.335765e-03
trans           -4.846749e-39 -9.538376e-04
evcent          -1.531912e-38 -2.749254e-03
first           -1.773314e-41 -3.248488e-06
upto_second     -3.586516e-43 -6.459757e-08
upto_third      -2.410887e-43 -4.580301e-08
upto_fourth     -5.006478e-43 -9.665268e-08
upto_fifth       2.497759e-43  5.228053e-08
upto_sixth       1.255243e-42  2.511950e-07
second          -3.525711e-43 -6.344185e-08
third           -3.409313e-43 -6.528110e-08
fourth           1.616494e-43  2.963067e-08
fifth            8.313533e-43  1.612554e-07
sixth           -1.449484e-43 -3.270325e-08
ratio1           1.653988e-42  3.189640e-07
ratio2           1.875600e-41  3.664528e-06
ratio3           4.722913e-42  8.722636e-07
ratio4          -1.753161e-41 -3.530176e-06
ratio5          -4.014075e-40 -7.924675e-05
ratio6           1.022444e-43  1.602857e-08
selfinter       -1.496429e-39 -2.875892e-04
walktrap_vertex -2.790039e-39 -5.405946e-04
bigcom1          3.782831e-39  7.487393e-04
bigcom2         -8.854617e-39 -1.747734e-03
bigcom3         -5.998889e-39 -1.182119e-03
bigcom4         -4.559101e-39 -8.923284e-04
bigcom6         -8.851661e-39 -1.745300e-03
bigcom8          1.497379e-39  3.001535e-04
bigcom9         -8.885775e-39 -1.753217e-03
bigcom11        -8.864238e-39 -1.749380e-03
bigcom13        -8.870169e-39 -1.750693e-03
bigcom15         1.926973e-38  3.799833e-03
bigcom16        -8.854617e-39 -1.745622e-03
bigcom21        -8.908164e-39 -1.755127e-03
bigcom22         9.771018e-40  1.953536e-04
bigcom24        -8.852400e-39 -1.748009e-03
bigcom26        -8.915653e-39 -1.756524e-03
bigcom28         1.510033e-39  3.039147e-04
bigcom30        -5.036339e-40 -9.863334e-05
bigcom31        -8.850184e-39 -1.746189e-03
bigcom32         4.438706e-38  8.745520e-03
bigcom33        -8.850184e-39 -1.747351e-03
bigcom34        -8.850184e-39 -1.745786e-03
bigcom36        -8.854617e-39 -1.746129e-03
bigcom37        -8.850184e-39 -1.744062e-03
bigcom38        -8.858315e-39 -1.749613e-03
bigcom39        -8.870169e-39 -1.749725e-03
bigcom40         3.086737e-39  6.112715e-04
bigcom43        -8.855357e-39 -1.746031e-03
bigcom44        -8.981337e-39 -1.768778e-03
bigcom46        -8.862016e-39 -1.749427e-03
bigcom47        -8.854617e-39 -1.748278e-03
bigcom49        -8.856836e-39 -1.748905e-03
bigcom50        -8.853878e-39 -1.747421e-03
bigcom51        -8.850184e-39 -1.746720e-03
bigcom52        -8.850923e-39 -1.746702e-03
bigcom54        -8.850184e-39 -1.748843e-03
bigcom56        -8.859055e-39 -1.744532e-03
bigcom62        -8.850184e-39 -1.748543e-03
bigcom66        -8.850923e-39 -1.748578e-03
bigcom68        -8.850923e-39 -1.748725e-03
bigcom69         6.337759e-38  1.248791e-02
bigcom71        -8.859055e-39 -1.748683e-03
bigcom72        -8.850923e-39 -1.748351e-03
bigcom73        -8.862016e-39 -1.748730e-03
bigcom74        -8.857575e-39 -1.746568e-03
bigcom75        -8.849446e-39 -1.747384e-03
bigcom76        -8.853139e-39 -1.745280e-03
bigcom77        -8.854617e-39 -1.744485e-03
bigcom79        -8.850923e-39 -1.748310e-03
bigcom80        -8.853139e-39 -1.750234e-03
bigcom82         1.174945e-37  2.315625e-02
bigcom83        -8.850184e-39 -1.744418e-03
bigcom84        -8.853139e-39 -1.746152e-03
bigcom85        -8.853139e-39 -1.747802e-03
bigcom87         7.540406e-38  1.485890e-02
bigcom89        -8.849446e-39 -1.748764e-03
bigcom91        -8.853878e-39 -1.746198e-03
bigcom92         2.277997e-38  4.487662e-03
bigcom93        -8.849446e-39 -1.742945e-03
bigcom96        -8.850184e-39 -1.745924e-03
bigcom97        -8.857575e-39 -1.745308e-03
bigcom98        -8.850923e-39 -1.748607e-03
bigcom99        -8.850184e-39 -1.749582e-03
bigcom101       -8.862756e-39 -1.744496e-03
bigcom104       -8.854617e-39 -1.745993e-03
bigcom106       -8.851661e-39 -1.749933e-03
bigcom109       -8.850923e-39 -1.746015e-03
bigcom113        1.034646e-37  2.038409e-02
bigcom116        1.316273e-38  2.593051e-03
bigcom120       -8.850184e-39 -1.750360e-03
bigcom123       -8.850184e-39 -1.746076e-03
bigcom126       -8.850184e-39 -1.749966e-03
bigcom127       -8.850184e-39 -1.742775e-03
bigcom137        8.305708e-38  1.636917e-02
bigcom139       -8.850923e-39 -1.747421e-03
bigcom140       -8.851661e-39 -1.745796e-03
bigcom143       -8.850184e-39 -1.751625e-03
bigcom145       -8.850184e-39 -1.744515e-03
bigcom146       -8.852400e-39 -1.747302e-03
bigcom147       -8.860535e-39 -1.744505e-03
bigcom149       -8.850184e-39 -1.744424e-03
bigcom153       -8.856836e-39 -1.750380e-03
bigcom154       -8.857575e-39 -1.746795e-03
bigcom156       -8.852400e-39 -1.748013e-03
bigcom157       -8.856836e-39 -1.744167e-03
bigcom158       -8.850184e-39 -1.748124e-03
bigcom160       -8.850923e-39 -1.747869e-03
bigcom161       -8.850184e-39 -1.746147e-03
bigcom162       -8.848707e-39 -1.747032e-03
bigcom164       -8.850184e-39 -1.751009e-03
bigcom166       -8.856096e-39 -1.745726e-03
bigcom167       -8.862016e-39 -1.747622e-03
bigcom171       -8.853878e-39 -1.743950e-03
bigcom173       -8.850923e-39 -1.747675e-03
bigcom175       -8.850184e-39 -1.744053e-03
bigcom176       -8.850184e-39 -1.747524e-03
bigcom177       -8.850184e-39 -1.744043e-03
bigcom178       -8.851661e-39 -1.745944e-03
bigcom180       -8.850184e-39 -1.745167e-03
bigcom181       -8.859795e-39 -1.746824e-03
bigcom184       -8.849446e-39 -1.744868e-03
bigcom186       -8.849446e-39 -1.746519e-03
bigcom187       -8.850184e-39 -1.746894e-03
bigcom189       -8.856096e-39 -1.748105e-03
bigcom194       -8.851661e-39 -1.745394e-03
bigcom195       -8.850923e-39 -1.748018e-03
bigcom196       -8.850184e-39 -1.747846e-03
bigcom204       -8.853878e-39 -1.747084e-03
bigcom205       -8.850923e-39 -1.746452e-03
bigcom212       -8.850923e-39 -1.744653e-03
bigcom214       -8.851661e-39 -1.746954e-03
bigcom222       -8.850184e-39 -1.746504e-03
bigcom223       -8.850923e-39 -1.747389e-03
bigcom226       -8.847969e-39 -1.748211e-03
bigcom227       -8.850184e-39 -1.745947e-03
bigcom229       -8.850184e-39 -1.749193e-03
bigcom233       -8.849446e-39 -1.749570e-03
bigcom236       -8.849446e-39 -1.748653e-03
bigcom237       -8.850184e-39 -1.744678e-03
bigcom246       -8.855357e-39 -1.745631e-03
bigcom248       -8.857575e-39 -1.750218e-03
bigcom249       -8.850184e-39 -1.745425e-03
bigcom250       -8.858315e-39 -1.745957e-03
bigcom254       -8.851661e-39 -1.748953e-03
bigcom266       -8.850184e-39 -1.746237e-03
bigcom269       -8.853139e-39 -1.747553e-03
bigcom272        1.932543e-37  3.808395e-02
bigcom274       -8.879823e-39 -1.745833e-03
bigcom281       -8.851661e-39 -1.744047e-03
bigcom291       -8.850923e-39 -1.745544e-03
bigcom292       -8.849446e-39 -1.746105e-03
bigcom295       -8.850184e-39 -1.747006e-03
bigcom299       -8.850184e-39 -1.746441e-03
bigcom301       -8.854617e-39 -1.746326e-03
bigcom306       -8.849446e-39 -1.749413e-03
bigcom309       -8.850923e-39 -1.747682e-03
bigcom314       -8.850923e-39 -1.748151e-03
bigcom321        9.224055e-38  1.817744e-02
bigcom341       -8.850184e-39 -1.745366e-03
bigcom350       -8.850184e-39 -1.745236e-03
bigcom353       -8.849446e-39 -1.745054e-03
bigcom359       -8.850184e-39 -1.744390e-03
bigcom363       -8.849446e-39 -1.744808e-03
bigcom365       -8.850184e-39 -1.746960e-03
bigcom385       -8.850184e-39 -1.746684e-03
bigcom386       -8.848707e-39 -1.746588e-03
bigcom408       -8.853139e-39 -1.747670e-03
bigcom412       -8.850923e-39 -1.746046e-03
bigcom480       -8.850923e-39 -1.745944e-03
spin_vertex      5.454642e-39  1.055245e-03
membership_s1    9.580488e-40  1.861969e-04
membership_s3   -8.859795e-39 -1.752510e-03
membership_s4    6.510822e-39  1.285873e-03
membership_s5   -1.921574e-39 -3.752684e-04
membership_s6    1.332361e-39  2.559338e-04
membership_s7   -4.587125e-39 -9.040127e-04
membership_s8   -8.856096e-39 -1.749130e-03
membership_s9   -8.857575e-39 -1.754130e-03
membership_s11  -8.853878e-39 -1.752042e-03
membership_s12   6.892833e-38  1.358192e-02
membership_s14  -8.853878e-39 -1.748622e-03
membership_s15   8.594983e-39  1.690034e-03
membership_s16  -8.855357e-39 -1.748603e-03
membership_s17   9.224055e-38  1.817328e-02
membership_s18  -8.916402e-39 -1.755973e-03
membership_s20  -8.850923e-39 -1.751082e-03
membership_s21   2.737477e-39  5.377236e-04
membership_s22  -8.869427e-39 -1.751362e-03
membership_s24  -8.873137e-39 -1.750427e-03
membership_s25  -8.862756e-39 -1.746779e-03
membership_s26   1.101451e-37  2.170217e-02
membership_s27  -2.809006e-39 -5.517907e-04
membership_s28  -8.859055e-39 -1.751599e-03
membership_s30  -2.659417e-39 -5.205357e-04
membership_s31   1.373679e-39  2.669097e-04
membership_s32  -1.206132e-40 -2.400281e-05
membership_s33   1.355328e-37  2.670288e-02
membership_s36  -3.268861e-39 -6.447780e-04
membership_s37  -8.919402e-39 -1.763284e-03
V1              -3.404085e-39 -6.617117e-04
V2               4.168254e-39  8.154261e-04
pdi             -2.412916e-37 -3.684860e-02
adhesion         2.612677e-43  5.069602e-08
cohesion        -5.220477e-43 -1.012944e-07
inner           -1.494086e-43 -2.884722e-08
outer           -3.216904e-43 -6.236571e-08
ioratio         -9.937236e-39 -1.940412e-03
comsize         -1.283817e-42 -2.497963e-07
[1] "Dataset: all_CT Model GBM, run: 8 of 10 2015-06-17 21:55:29"
Iter   TrainDeviance   ValidDeviance   StepSize   Improve
     1        0.0928            -nan     0.0100    0.0001
     2        0.0921            -nan     0.0100   -0.0000
     3        0.0915            -nan     0.0100   -0.0000
     4        0.0906            -nan     0.0100    0.0001
     5        0.0898            -nan     0.0100   -0.0000
     6        0.0891            -nan     0.0100    0.0001
     7        0.0886            -nan     0.0100    0.0000
     8        0.0879            -nan     0.0100   -0.0000
     9        0.0873            -nan     0.0100   -0.0000
    10        0.0867            -nan     0.0100   -0.0000
    20        0.0830            -nan     0.0100   -0.0000
    40        0.0763            -nan     0.0100   -0.0000
    60        0.0718            -nan     0.0100   -0.0000
    80        0.0679            -nan     0.0100   -0.0000
   100        0.0645            -nan     0.0100   -0.0000
   120        0.0604            -nan     0.0100   -0.0000
   140        0.0569            -nan     0.0100   -0.0000
   160        0.0542            -nan     0.0100   -0.0000
   180        0.0523            -nan     0.0100   -0.0000
   200        0.0505            -nan     0.0100   -0.0000
   220        0.0485            -nan     0.0100   -0.0000
   240        0.0466            -nan     0.0100   -0.0000
   260        0.0447            -nan     0.0100   -0.0000
   280        0.0432            -nan     0.0100   -0.0000
   300        0.0418            -nan     0.0100   -0.0000
   320        0.0403            -nan     0.0100   -0.0000
   340        0.0392            -nan     0.0100   -0.0000
   357        0.0380            -nan     0.0100   -0.0000

[1] "GBM variable coefficients"
                            var    rel.inf
ratio5                   ratio5 5.49646216
fourth                   fourth 3.71302936
V2                           V2 3.16643886
ratio2                   ratio2 3.00406114
pagerank               pagerank 2.93113182
comsize                 comsize 2.60642085
V1                           V1 2.44239058
ioratio                 ioratio 2.37537092
orbit18                 orbit18 2.34411030
outer                     outer 2.24496139
inner                     inner 2.22043207
orbit24                 orbit24 1.82429604
graph1                   graph1 1.71054706
graph10                 graph10 1.60374813
spin_vertex         spin_vertex 1.57496205
graph12                 graph12 1.54335988
graph4                   graph4 1.47618501
knn                         knn 1.41426831
bigcom272             bigcom272 1.30772788
cohesion               cohesion 1.22958852
bet                         bet 1.20895235
ratio4                   ratio4 1.16623519
adhesion               adhesion 1.11133165
ratio1                   ratio1 1.10252937
graph3                   graph3 1.06455921
graph23                 graph23 1.05575104
constraint           constraint 1.03705816
bigcom82               bigcom82 1.01963097
membership_s4     membership_s4 0.98840247
walktrap_vertex walktrap_vertex 0.98330250
orbit39                 orbit39 0.95314917
graph29                 graph29 0.93723828
orbit31                 orbit31 0.90716838
orbit59                 orbit59 0.89274681
fifth                     fifth 0.88716073
graph19                 graph19 0.84869798
orbit9                   orbit9 0.82943336
orbit20                 orbit20 0.82899365
graph6                   graph6 0.82681737
bigcom1                 bigcom1 0.82595499
trans                     trans 0.77601323
orbit49                 orbit49 0.76688722
third                     third 0.72863443
ratio6                   ratio6 0.68740224
orbit47                 orbit47 0.66918675
orbit56                 orbit56 0.66100011
orbit64                 orbit64 0.65282404
ratio3                   ratio3 0.65125099
membership_s12   membership_s12 0.64330601
graph11                 graph11 0.64188429
orbit52                 orbit52 0.61034466
orbit35                 orbit35 0.60323206
orbit46                 orbit46 0.58956480
bigcom137             bigcom137 0.58895639
bigcom321             bigcom321 0.58523541
close                     close 0.56117504
bigcom87               bigcom87 0.55824025
graph22                 graph22 0.53690433
graph14                 graph14 0.53393862
graph15                 graph15 0.51264478
coreness               coreness 0.51084236
orbit62                 orbit62 0.50749233
graph13                 graph13 0.50200637
graph16                 graph16 0.48123351
orbit27                 orbit27 0.47948303
graph20                 graph20 0.47730274
graph5                   graph5 0.47691543
orbit40                 orbit40 0.45672124
graph0                   graph0 0.45600187
orbit38                 orbit38 0.45176311
graph7                   graph7 0.44299407
orbit29                 orbit29 0.43898365
bigcom32               bigcom32 0.40936697
sixth                     sixth 0.40906870
bigcom16               bigcom16 0.40745339
graph18                 graph18 0.39744922
orbit10                 orbit10 0.39630311
bigcom69               bigcom69 0.38572757
orbit19                 orbit19 0.37195073
orbit5                   orbit5 0.36538533
upto_fourth         upto_fourth 0.35964882
orbit17                 orbit17 0.35535131
orbit50                 orbit50 0.35150024
orbit65                 orbit65 0.35144736
hubscore               hubscore 0.34496223
orbit30                 orbit30 0.33750129
graph24                 graph24 0.31896382
membership_s17   membership_s17 0.30827867
graph21                 graph21 0.30824348
graph2                   graph2 0.29564007
orbit6                   orbit6 0.29289132
upto_sixth           upto_sixth 0.28654810
orbit54                 orbit54 0.28281742
membership_s21   membership_s21 0.28162925
graph25                 graph25 0.27964490
bigcom40               bigcom40 0.27615489
orbit45                 orbit45 0.27232940
upto_fifth           upto_fifth 0.26756414
orbit55                 orbit55 0.24687005
orbit21                 orbit21 0.22668712
selfinter             selfinter 0.22128368
AP                           AP 0.22045479
orbit60                 orbit60 0.21755251
graph27                 graph27 0.20618016
graph17                 graph17 0.20495909
upto_second         upto_second 0.20451200
orbit41                 orbit41 0.20171744
orbit36                 orbit36 0.20107010
orbit13                 orbit13 0.19613063
orbit15                 orbit15 0.19208334
orbit44                 orbit44 0.18565358
orbit70                 orbit70 0.16643070
orbit2                   orbit2 0.16603605
orbit7                   orbit7 0.16313372
orbit16                 orbit16 0.15989641
ecc                         ecc 0.15546255
orbit58                 orbit58 0.14791351
membership_s31   membership_s31 0.14468809
membership_s26   membership_s26 0.13728334
graph26                 graph26 0.13683811
graph9                   graph9 0.13652835
orbit66                 orbit66 0.13296127
bigcom92               bigcom92 0.12925156
bigcom116             bigcom116 0.12543097
orbit37                 orbit37 0.11938307
orbit32                 orbit32 0.11697810
orbit61                 orbit61 0.11614753
orbit68                 orbit68 0.11282533
orbit51                 orbit51 0.10932766
graph28                 graph28 0.10696583
membership_s27   membership_s27 0.10594188
orbit26                 orbit26 0.10450561
orbit28                 orbit28 0.10181708
bigcom8                 bigcom8 0.09803304
upto_third           upto_third 0.09657023
orbit1                   orbit1 0.08769948
bigcom15               bigcom15 0.08184747
evcent                   evcent 0.08152900
orbit43                 orbit43 0.08067162
orbit4                   orbit4 0.07631941
orbit48                 orbit48 0.07587163
orbit23                 orbit23 0.07497291
membership_s30   membership_s30 0.07310323
membership_s37   membership_s37 0.06898682
membership_s15   membership_s15 0.06738789
orbit57                 orbit57 0.06141339
bigcom4                 bigcom4 0.06135856
orbit25                 orbit25 0.05769155
membership_s32   membership_s32 0.04977533
orbit11                 orbit11 0.04579887
membership_s6     membership_s6 0.04381060
bigcom22               bigcom22 0.04315278
orbit63                 orbit63 0.04287306
orbit12                 orbit12 0.03633990
pdi                         pdi 0.03517005
orbit22                 orbit22 0.03243904
membership_s7     membership_s7 0.02896303
orbit69                 orbit69 0.02827821
graph8                   graph8 0.02734972
orbit33                 orbit33 0.02456740
bigcom28               bigcom28 0.02427294
orbit42                 orbit42 0.02423923
orbit53                 orbit53 0.02169459
membership_s5     membership_s5 0.02072049
orbit67                 orbit67 0.01944089
membership_s1     membership_s1 0.01612817
orbit71                 orbit71 0.01183518
orbit0                   orbit0 0.00000000
orbit3                   orbit3 0.00000000
orbit8                   orbit8 0.00000000
orbit14                 orbit14 0.00000000
orbit34                 orbit34 0.00000000
orbit72                 orbit72 0.00000000
eccrad                   eccrad 0.00000000
first                     first 0.00000000
second                   second 0.00000000
bigcom2                 bigcom2 0.00000000
bigcom3                 bigcom3 0.00000000
bigcom6                 bigcom6 0.00000000
bigcom9                 bigcom9 0.00000000
bigcom11               bigcom11 0.00000000
bigcom13               bigcom13 0.00000000
bigcom21               bigcom21 0.00000000
bigcom24               bigcom24 0.00000000
bigcom26               bigcom26 0.00000000
bigcom30               bigcom30 0.00000000
bigcom31               bigcom31 0.00000000
bigcom33               bigcom33 0.00000000
bigcom34               bigcom34 0.00000000
bigcom36               bigcom36 0.00000000
bigcom37               bigcom37 0.00000000
bigcom38               bigcom38 0.00000000
bigcom39               bigcom39 0.00000000
bigcom43               bigcom43 0.00000000
bigcom44               bigcom44 0.00000000
bigcom46               bigcom46 0.00000000
bigcom47               bigcom47 0.00000000
bigcom49               bigcom49 0.00000000
bigcom50               bigcom50 0.00000000
bigcom51               bigcom51 0.00000000
bigcom52               bigcom52 0.00000000
bigcom54               bigcom54 0.00000000
bigcom56               bigcom56 0.00000000
bigcom62               bigcom62 0.00000000
bigcom66               bigcom66 0.00000000
bigcom68               bigcom68 0.00000000
bigcom71               bigcom71 0.00000000
bigcom72               bigcom72 0.00000000
bigcom73               bigcom73 0.00000000
bigcom74               bigcom74 0.00000000
bigcom75               bigcom75 0.00000000
bigcom76               bigcom76 0.00000000
bigcom77               bigcom77 0.00000000
bigcom79               bigcom79 0.00000000
bigcom80               bigcom80 0.00000000
bigcom83               bigcom83 0.00000000
bigcom84               bigcom84 0.00000000
bigcom85               bigcom85 0.00000000
bigcom89               bigcom89 0.00000000
bigcom91               bigcom91 0.00000000
bigcom93               bigcom93 0.00000000
bigcom96               bigcom96 0.00000000
bigcom97               bigcom97 0.00000000
bigcom98               bigcom98 0.00000000
bigcom99               bigcom99 0.00000000
bigcom101             bigcom101 0.00000000
bigcom104             bigcom104 0.00000000
bigcom106             bigcom106 0.00000000
bigcom109             bigcom109 0.00000000
bigcom113             bigcom113 0.00000000
bigcom120             bigcom120 0.00000000
bigcom123             bigcom123 0.00000000
bigcom126             bigcom126 0.00000000
bigcom127             bigcom127 0.00000000
bigcom139             bigcom139 0.00000000
bigcom140             bigcom140 0.00000000
bigcom143             bigcom143 0.00000000
bigcom145             bigcom145 0.00000000
bigcom146             bigcom146 0.00000000
bigcom147             bigcom147 0.00000000
bigcom149             bigcom149 0.00000000
bigcom153             bigcom153 0.00000000
bigcom154             bigcom154 0.00000000
bigcom156             bigcom156 0.00000000
bigcom157             bigcom157 0.00000000
bigcom158             bigcom158 0.00000000
bigcom160             bigcom160 0.00000000
bigcom161             bigcom161 0.00000000
bigcom162             bigcom162 0.00000000
bigcom164             bigcom164 0.00000000
bigcom166             bigcom166 0.00000000
bigcom167             bigcom167 0.00000000
bigcom171             bigcom171 0.00000000
bigcom173             bigcom173 0.00000000
bigcom175             bigcom175 0.00000000
bigcom176             bigcom176 0.00000000
bigcom177             bigcom177 0.00000000
bigcom178             bigcom178 0.00000000
bigcom180             bigcom180 0.00000000
bigcom181             bigcom181 0.00000000
bigcom184             bigcom184 0.00000000
bigcom186             bigcom186 0.00000000
bigcom187             bigcom187 0.00000000
bigcom189             bigcom189 0.00000000
bigcom194             bigcom194 0.00000000
bigcom195             bigcom195 0.00000000
bigcom196             bigcom196 0.00000000
bigcom204             bigcom204 0.00000000
bigcom205             bigcom205 0.00000000
bigcom212             bigcom212 0.00000000
bigcom214             bigcom214 0.00000000
bigcom222             bigcom222 0.00000000
bigcom223             bigcom223 0.00000000
bigcom226             bigcom226 0.00000000
bigcom227             bigcom227 0.00000000
bigcom229             bigcom229 0.00000000
bigcom233             bigcom233 0.00000000
bigcom236             bigcom236 0.00000000
bigcom237             bigcom237 0.00000000
bigcom246             bigcom246 0.00000000
bigcom248             bigcom248 0.00000000
bigcom249             bigcom249 0.00000000
bigcom250             bigcom250 0.00000000
bigcom254             bigcom254 0.00000000
bigcom266             bigcom266 0.00000000
bigcom269             bigcom269 0.00000000
bigcom274             bigcom274 0.00000000
bigcom281             bigcom281 0.00000000
bigcom291             bigcom291 0.00000000
bigcom292             bigcom292 0.00000000
bigcom295             bigcom295 0.00000000
bigcom299             bigcom299 0.00000000
bigcom301             bigcom301 0.00000000
bigcom306             bigcom306 0.00000000
bigcom309             bigcom309 0.00000000
bigcom314             bigcom314 0.00000000
bigcom341             bigcom341 0.00000000
bigcom350             bigcom350 0.00000000
bigcom353             bigcom353 0.00000000
bigcom359             bigcom359 0.00000000
bigcom363             bigcom363 0.00000000
bigcom365             bigcom365 0.00000000
bigcom385             bigcom385 0.00000000
bigcom386             bigcom386 0.00000000
bigcom408             bigcom408 0.00000000
bigcom412             bigcom412 0.00000000
bigcom480             bigcom480 0.00000000
membership_s3     membership_s3 0.00000000
membership_s8     membership_s8 0.00000000
membership_s9     membership_s9 0.00000000
membership_s11   membership_s11 0.00000000
membership_s14   membership_s14 0.00000000
membership_s16   membership_s16 0.00000000
membership_s18   membership_s18 0.00000000
membership_s20   membership_s20 0.00000000
membership_s22   membership_s22 0.00000000
membership_s24   membership_s24 0.00000000
membership_s25   membership_s25 0.00000000
membership_s28   membership_s28 0.00000000
membership_s33   membership_s33 0.00000000
membership_s36   membership_s36 0.00000000
[1] "Dataset: all_CT Model RF, run: 8 of 10 2015-06-17 22:01:16"
     |      Out-of-bag   |
Tree |      MSE  %Var(y) |
   1 |   0.0187   233.78 |
   2 |  0.01617   202.11 |
   3 |  0.01502   187.68 |
   4 |  0.01415   176.89 |
   5 |  0.01357   169.57 |
   6 |  0.01294   161.78 |
   7 |  0.01214   151.69 |
   8 |  0.01171   146.40 |
   9 |  0.01102   137.73 |
  10 |  0.01081   135.09 |
  11 |  0.01046   130.68 |
  12 |  0.01051   131.41 |
  13 |  0.01026   128.19 |
  14 |  0.01021   127.61 |
  15 |  0.01009   126.10 |
  16 |  0.00998   124.74 |
  17 | 0.009905   123.80 |
  18 | 0.009847   123.07 |
  19 | 0.009788   122.33 |
  20 | 0.009625   120.30 |
  21 |  0.00956   119.49 |
  22 | 0.009542   119.26 |
  23 | 0.009511   118.88 |
  24 | 0.009435   117.93 |
  25 | 0.009397   117.45 |
  26 | 0.009372   117.14 |
  27 | 0.009365   117.05 |
  28 |  0.00935   116.87 |
  29 | 0.009322   116.51 |
  30 | 0.009306   116.31 |
  31 | 0.009299   116.22 |
  32 | 0.009285   116.05 |
  33 | 0.009273   115.90 |
  34 | 0.009251   115.63 |
  35 |  0.00925   115.61 |
  36 | 0.009214   115.16 |
  37 | 0.009181   114.75 |
  38 | 0.009164   114.53 |
  39 | 0.009161   114.50 |
  40 |  0.00915   114.37 |
  41 | 0.009128   114.09 |
  42 | 0.009104   113.79 |
  43 | 0.009091   113.62 |
  44 | 0.009071   113.37 |
  45 | 0.009052   113.14 |
  46 | 0.009049   113.10 |
  47 | 0.009021   112.75 |
  48 | 0.009012   112.64 |
  49 | 0.009003   112.53 |
  50 | 0.008994   112.42 |
  51 | 0.008974   112.16 |
  52 | 0.008974   112.17 |
  53 | 0.008965   112.05 |
  54 | 0.008941   111.76 |
  55 | 0.008919   111.47 |
  56 | 0.008909   111.36 |
  57 | 0.008899   111.23 |
  58 | 0.008889   111.10 |
  59 | 0.008883   111.02 |
  60 | 0.008881   111.00 |
  61 |  0.00887   110.87 |
  62 | 0.008867   110.82 |
  63 | 0.008859   110.73 |
  64 | 0.008847   110.58 |
  65 | 0.008835   110.43 |
  66 |  0.00884   110.49 |
  67 | 0.008836   110.44 |
  68 | 0.008838   110.46 |
  69 | 0.008837   110.46 |
  70 | 0.008834   110.41 |
  71 | 0.008836   110.44 |
  72 | 0.008822   110.27 |
  73 | 0.008814   110.17 |
  74 | 0.008808   110.09 |
  75 | 0.008801   110.00 |
  76 | 0.008798   109.97 |
  77 |  0.00879   109.87 |
  78 | 0.008786   109.82 |
  79 | 0.008771   109.63 |
  80 | 0.008762   109.51 |
  81 |  0.00876   109.48 |
  82 | 0.008754   109.42 |
  83 | 0.008749   109.35 |
  84 | 0.008744   109.29 |
  85 | 0.008744   109.29 |
  86 | 0.008749   109.36 |
  87 | 0.008744   109.29 |
  88 | 0.008724   109.04 |
  89 | 0.008719   108.98 |
  90 | 0.008722   109.02 |
  91 | 0.008725   109.06 |
  92 | 0.008724   109.04 |
  93 | 0.008725   109.05 |
  94 | 0.008716   108.94 |
  95 | 0.008714   108.92 |
  96 | 0.008709   108.85 |
  97 |  0.00871   108.87 |
  98 | 0.008704   108.79 |
  99 | 0.008701   108.75 |
 100 | 0.008701   108.75 |
[1] "Random Forest variable coefficients"
                      %IncMSE IncNodePurity
graph5           6.148159e-03  4.589920e-01
graph6           4.216577e-03  4.257749e-01
graph7           8.163608e-03  4.126362e-01
graph8           1.118188e-04  1.398874e-02
graph9           1.815420e-03  4.578314e-01
graph10          2.838612e-03  7.263783e-01
graph11          8.443263e-03  8.072648e-01
graph12          1.142229e-02  9.294200e-01
graph13          8.878994e-03  6.476890e-01
graph14          2.519656e-03  3.569373e-01
graph15          4.491404e-03  4.061449e-01
graph16          3.023561e-03  4.310422e-01
graph17          7.397293e-03  6.261277e-01
graph18          4.648380e-03  2.613826e-01
graph19          6.516545e-03  5.865780e-01
graph20          3.219907e-03  4.409106e-01
graph21          3.965777e-03  3.609310e-01
graph22          3.626939e-03  4.025395e-01
graph23          6.551098e-03  6.686065e-01
graph24          1.517791e-02  2.979136e-01
graph25          2.071258e-03  3.297976e-01
graph26          2.509106e-03  2.582572e-01
graph27          2.608594e-03  1.754588e-01
graph28          1.696371e-03  1.225194e-01
graph29          1.444752e-04  1.148780e-01
orbit0           6.261209e-04  2.852162e-01
orbit1           3.215018e-03  3.650168e-01
orbit2           2.224998e-03  3.463604e-01
orbit3           1.418788e-03  1.600903e-01
orbit4           2.458762e-03  6.589152e-01
orbit5           2.695304e-03  3.707169e-01
orbit6           3.365055e-03  5.341069e-01
orbit7           1.102876e-03  2.536629e-01
orbit8           1.989443e-03  4.364170e-01
orbit9           4.832844e-03  6.437849e-01
orbit10          2.820828e-03  2.670754e-01
orbit11          7.978822e-04  2.798934e-01
orbit12          3.690074e-03  2.549950e-01
orbit13          1.279088e-03  2.540073e-01
orbit14          4.978939e-04  1.175854e-01
orbit15          3.198408e-03  4.988118e-01
orbit16          1.815420e-03  4.134265e-01
orbit17          2.361794e-03  6.634075e-01
orbit18          4.538713e-03  1.127095e+00
orbit19          2.812012e-03  5.644168e-01
orbit20          3.276697e-03  5.560990e-01
orbit21          1.107169e-03  2.809691e-01
orbit22          8.111337e-03  6.619181e-01
orbit23          1.558992e-03  2.394065e-01
orbit24          1.649745e-02  1.091767e+00
orbit25          2.130012e-03  3.180278e-01
orbit26          4.419056e-04  2.203683e-01
orbit27          6.170290e-03  4.973593e-01
orbit28          5.744848e-04  2.771941e-01
orbit29          3.771396e-03  3.022429e-01
orbit30          4.076864e-03  4.043976e-01
orbit31          4.562210e-03  7.887728e-01
orbit32          7.016303e-03  4.219298e-01
orbit33          8.362621e-05  1.581320e-01
orbit34          2.455115e-03  5.114977e-01
orbit35          1.066067e-02  8.718814e-01
orbit36          1.174456e-03  5.395779e-01
orbit37          1.169653e-03  3.690816e-01
orbit38          1.958130e-03  3.495243e-01
orbit39          6.790934e-03  6.134426e-01
orbit40          2.401099e-03  3.330782e-01
orbit41          4.067016e-03  3.221840e-01
orbit42          1.281137e-03  1.676011e-01
orbit43          5.407333e-03  3.855388e-01
orbit44          1.060722e-03  2.042309e-01
orbit45          1.030645e-02  6.870085e-01
orbit46          1.285656e-02  4.254271e-01
orbit47          3.161022e-03  4.180098e-01
orbit48          2.669438e-03  3.197880e-01
orbit49          4.456314e-03  6.993711e-01
orbit50          2.575083e-03  5.078112e-01
orbit51          1.102208e-03  5.065102e-01
orbit52          1.095473e-02  5.051235e-01
orbit53          1.829271e-04  9.879027e-02
orbit54          3.124693e-03  5.518178e-01
orbit55          5.372489e-03  1.404717e-01
orbit56          7.095870e-03  6.492728e-01
orbit57          1.498762e-03  1.488108e-01
orbit58          7.315427e-05  1.821603e-01
orbit59          1.451746e-02  4.968921e-01
orbit60          5.327054e-03  2.852560e-01
orbit61          4.237758e-04  1.049569e-01
orbit62          6.687970e-03  5.506951e-01
orbit63          7.689842e-04  2.656954e-01
orbit64          5.154439e-04  2.333220e-01
orbit65          1.105850e-02  3.793750e-01
orbit66          2.824967e-04  2.319130e-01
orbit67          1.804662e-03  9.646753e-02
orbit68          3.292290e-03  2.024959e-01
orbit69          2.288676e-04  1.453172e-01
orbit70          1.134681e-03  1.967933e-01
orbit71          8.197692e-05  7.236552e-02
orbit72          1.515226e-04  1.168212e-01
AP               1.837938e-05  5.048693e-02
bet              3.195494e-03  5.360987e-01
ecc              2.414384e-05  4.763531e-02
eccrad           4.081986e-05  6.634246e-02
close            2.604742e-03  6.097379e-01
constraint       4.789601e-03  4.467270e-01
coreness         3.475744e-04  2.679216e-01
knn              4.231947e-03  7.928432e-01
hubscore         2.196549e-03  4.750534e-01
pagerank         3.023962e-03  1.529344e+00
trans            1.587565e-03  6.284670e-01
evcent           3.906508e-03  4.095954e-01
first            6.027145e-04  2.145574e-01
upto_second      3.526021e-03  5.901719e-01
upto_third       3.901405e-03  5.454389e-01
upto_fourth      4.647291e-03  6.345124e-01
upto_fifth       6.662154e-03  5.858164e-01
upto_sixth       2.336106e-03  4.125227e-01
second           3.133853e-03  5.769639e-01
third            4.917882e-03  8.443798e-01
fourth           2.017489e-03  1.434685e+00
fifth            3.249502e-03  6.302623e-01
sixth            4.247493e-03  6.024715e-01
ratio1           2.775553e-03  6.324454e-01
ratio2           6.511405e-03  1.336788e+00
ratio3           3.827956e-03  8.980567e-01
ratio4           1.404820e-02  1.064493e+00
ratio5           2.298569e-03  2.591721e+00
ratio6           6.755294e-03  7.481347e-01
selfinter        7.320473e-06  8.419232e-02
walktrap_vertex  1.483449e-03  8.067274e-01
bigcom1          3.564464e-04  1.813001e-01
bigcom2          0.000000e+00  0.000000e+00
bigcom3         -4.630988e-06  5.756023e-04
bigcom4          1.587072e-04  5.020959e-02
bigcom6          0.000000e+00  0.000000e+00
bigcom8          2.058652e-04  1.652019e-01
bigcom9          0.000000e+00  0.000000e+00
bigcom11         0.000000e+00  0.000000e+00
bigcom13         0.000000e+00  0.000000e+00
bigcom15         8.553905e-06  7.132549e-02
bigcom16        -9.936058e-06  2.423671e-01
bigcom21         0.000000e+00  0.000000e+00
bigcom22         3.143509e-05  6.928015e-02
bigcom24         0.000000e+00  0.000000e+00
bigcom26         0.000000e+00  0.000000e+00
bigcom28         1.178386e-05  5.317245e-02
bigcom30         0.000000e+00  0.000000e+00
bigcom31         0.000000e+00  0.000000e+00
bigcom32        -1.944607e-05  1.000503e-01
bigcom33         0.000000e+00  0.000000e+00
bigcom34         0.000000e+00  5.551115e-19
bigcom36         0.000000e+00  0.000000e+00
bigcom37         0.000000e+00  5.551115e-19
bigcom38         0.000000e+00  0.000000e+00
bigcom39         0.000000e+00  0.000000e+00
bigcom40         1.649774e-04  2.801684e-01
bigcom43         0.000000e+00  0.000000e+00
bigcom44         0.000000e+00  0.000000e+00
bigcom46         0.000000e+00  0.000000e+00
bigcom47         0.000000e+00  0.000000e+00
bigcom49         0.000000e+00  0.000000e+00
bigcom50         0.000000e+00  0.000000e+00
bigcom51         0.000000e+00  0.000000e+00
bigcom52         0.000000e+00  0.000000e+00
bigcom54         0.000000e+00  0.000000e+00
bigcom56         0.000000e+00  0.000000e+00
bigcom62         0.000000e+00  0.000000e+00
bigcom66         0.000000e+00  0.000000e+00
bigcom68         0.000000e+00  0.000000e+00
bigcom69        -1.269927e-05  1.574400e-01
bigcom71         0.000000e+00  0.000000e+00
bigcom72         0.000000e+00  5.551115e-19
bigcom73         0.000000e+00  0.000000e+00
bigcom74         0.000000e+00  0.000000e+00
bigcom75         0.000000e+00  0.000000e+00
bigcom76         0.000000e+00  0.000000e+00
bigcom77         0.000000e+00  0.000000e+00
bigcom79         0.000000e+00  0.000000e+00
bigcom80         0.000000e+00  0.000000e+00
bigcom82         2.877575e-05  2.205126e-01
bigcom83         0.000000e+00  0.000000e+00
bigcom84         0.000000e+00  0.000000e+00
bigcom85         0.000000e+00  0.000000e+00
bigcom87         8.215539e-06  4.095851e-01
bigcom89         0.000000e+00  2.775558e-19
bigcom91         0.000000e+00  0.000000e+00
bigcom92         2.215089e-06  7.093287e-02
bigcom93         0.000000e+00  0.000000e+00
bigcom96         0.000000e+00  0.000000e+00
bigcom97         0.000000e+00  0.000000e+00
bigcom98         0.000000e+00  0.000000e+00
bigcom99         0.000000e+00  0.000000e+00
bigcom101        0.000000e+00  0.000000e+00
bigcom104        0.000000e+00  0.000000e+00
bigcom106        0.000000e+00  0.000000e+00
bigcom109        0.000000e+00  0.000000e+00
bigcom113        0.000000e+00  0.000000e+00
bigcom116        1.878893e-04  2.099024e-01
bigcom120        0.000000e+00  0.000000e+00
bigcom123        0.000000e+00  5.551115e-19
bigcom126        0.000000e+00  0.000000e+00
bigcom127        0.000000e+00  0.000000e+00
bigcom137        1.126841e-05  2.660027e-01
bigcom139        0.000000e+00  0.000000e+00
bigcom140        0.000000e+00  0.000000e+00
bigcom143        0.000000e+00  0.000000e+00
bigcom145        0.000000e+00  0.000000e+00
bigcom146        0.000000e+00  0.000000e+00
bigcom147        0.000000e+00  0.000000e+00
bigcom149        0.000000e+00  0.000000e+00
bigcom153        0.000000e+00  0.000000e+00
bigcom154        0.000000e+00  0.000000e+00
bigcom156        0.000000e+00  0.000000e+00
bigcom157        0.000000e+00  0.000000e+00
bigcom158        0.000000e+00  0.000000e+00
bigcom160        0.000000e+00  0.000000e+00
bigcom161        0.000000e+00  0.000000e+00
bigcom162        0.000000e+00  0.000000e+00
bigcom164        0.000000e+00  0.000000e+00
bigcom166        0.000000e+00  0.000000e+00
bigcom167        0.000000e+00  0.000000e+00
bigcom171        0.000000e+00  0.000000e+00
bigcom173        0.000000e+00  0.000000e+00
bigcom175        0.000000e+00  0.000000e+00
bigcom176        0.000000e+00  0.000000e+00
bigcom177        0.000000e+00  0.000000e+00
bigcom178        0.000000e+00  0.000000e+00
bigcom180        0.000000e+00  0.000000e+00
bigcom181        0.000000e+00  0.000000e+00
bigcom184        0.000000e+00  0.000000e+00
bigcom186        0.000000e+00  0.000000e+00
bigcom187        0.000000e+00  0.000000e+00
bigcom189        0.000000e+00  0.000000e+00
bigcom194        0.000000e+00  0.000000e+00
bigcom195        0.000000e+00  0.000000e+00
bigcom196        0.000000e+00  0.000000e+00
bigcom204        0.000000e+00  0.000000e+00
bigcom205        0.000000e+00  0.000000e+00
bigcom212        0.000000e+00  0.000000e+00
bigcom214        0.000000e+00  0.000000e+00
bigcom222        0.000000e+00  0.000000e+00
bigcom223        0.000000e+00  0.000000e+00
bigcom226        0.000000e+00  0.000000e+00
bigcom227        0.000000e+00  0.000000e+00
bigcom229        0.000000e+00  0.000000e+00
bigcom233        0.000000e+00  0.000000e+00
bigcom236        0.000000e+00  0.000000e+00
bigcom237        0.000000e+00  0.000000e+00
bigcom246        0.000000e+00  0.000000e+00
bigcom248        0.000000e+00  0.000000e+00
bigcom249        0.000000e+00  0.000000e+00
bigcom250        0.000000e+00  0.000000e+00
bigcom254        0.000000e+00  0.000000e+00
bigcom266        0.000000e+00  0.000000e+00
bigcom269        0.000000e+00  0.000000e+00
bigcom272       -5.830123e-06  3.794731e-01
bigcom274        0.000000e+00  0.000000e+00
bigcom281        0.000000e+00  0.000000e+00
bigcom291        0.000000e+00  0.000000e+00
bigcom292        0.000000e+00  0.000000e+00
bigcom295        0.000000e+00  0.000000e+00
bigcom299        0.000000e+00  0.000000e+00
bigcom301        0.000000e+00  0.000000e+00
bigcom306        0.000000e+00  0.000000e+00
bigcom309        0.000000e+00  0.000000e+00
bigcom314        0.000000e+00  0.000000e+00
bigcom321        5.601581e-05  2.661812e-01
bigcom341        0.000000e+00  0.000000e+00
bigcom350        0.000000e+00  0.000000e+00
bigcom353        0.000000e+00  0.000000e+00
bigcom359        0.000000e+00  0.000000e+00
bigcom363        0.000000e+00  0.000000e+00
bigcom365        0.000000e+00  1.387779e-19
bigcom385        0.000000e+00  0.000000e+00
bigcom386        0.000000e+00  0.000000e+00
bigcom408        0.000000e+00  0.000000e+00
bigcom412        0.000000e+00  0.000000e+00
bigcom480        0.000000e+00  0.000000e+00
spin_vertex      2.423669e-03  7.274993e-01
membership_s1    2.957194e-05  7.867351e-02
membership_s3    0.000000e+00  0.000000e+00
membership_s4    1.092537e-03  5.719901e-01
membership_s5    5.460899e-06  2.667023e-02
membership_s6    4.789187e-05  6.089590e-02
membership_s7    1.245932e-05  2.202871e-02
membership_s8    0.000000e+00  0.000000e+00
membership_s9    0.000000e+00  0.000000e+00
membership_s11   0.000000e+00  0.000000e+00
membership_s12  -4.690944e-05  1.629372e-01
membership_s14   0.000000e+00  0.000000e+00
membership_s15   7.480817e-05  1.885410e-01
membership_s16   0.000000e+00  0.000000e+00
membership_s17   2.143016e-05  2.580340e-01
membership_s18   0.000000e+00  2.220446e-18
membership_s20   0.000000e+00  0.000000e+00
membership_s21  -1.307651e-05  1.286203e-01
membership_s22   0.000000e+00  0.000000e+00
membership_s24   0.000000e+00  0.000000e+00
membership_s25   0.000000e+00  0.000000e+00
membership_s26   1.806038e-05  1.774962e-01
membership_s27   1.513181e-05  2.447601e-01
membership_s28   0.000000e+00  0.000000e+00
membership_s30   3.013483e-05  7.891084e-02
membership_s31  -1.317795e-05  6.921872e-02
membership_s32   3.408288e-05  1.338771e-01
membership_s33   0.000000e+00  0.000000e+00
membership_s36   5.708778e-05  1.237752e-01
membership_s37   3.422979e-06  9.329369e-03
V1               2.486211e-03  1.292425e+00
V2               1.977627e-03  1.559970e+00
pdi              9.958286e-05  1.048083e-01
adhesion         4.873612e-03  1.178452e+00
cohesion         4.586158e-03  9.066264e-01
inner            4.731249e-03  1.899632e+00
outer            1.759620e-03  2.160686e+00
ioratio          5.256741e-03  1.821263e+00
comsize          2.167544e-03  1.627513e+00
[1] "Dataset: all_CT Model GLM, run: 8 of 10 2015-06-17 22:05:05"
[1] "glmnet variable coefficients"
                         [,1]          [,2]
(Intercept)     -4.812017e+00 -4.802916e+00
graph0          -1.841876e-41 -3.460639e-06
graph1          -1.159864e-44 -2.054419e-09
graph2          -3.351994e-42 -5.814769e-07
graph3          -6.959158e-46 -1.280181e-10
graph4          -8.592045e-48 -1.379468e-12
graph5          -2.085968e-43 -3.935403e-08
graph6          -3.765135e-45 -6.713299e-10
graph7          -1.044792e-43 -1.739243e-08
graph8           2.363270e-42  5.539848e-07
graph9          -1.624213e-47 -3.028446e-12
graph10         -3.543288e-49 -6.079573e-14
graph11         -1.497328e-50 -2.340872e-15
graph12         -2.921884e-47 -5.299905e-12
graph13         -1.903235e-46 -3.501519e-11
graph14         -2.693041e-48 -4.603121e-13
graph15         -9.041961e-45 -1.718249e-09
graph16         -1.170241e-46 -2.134792e-11
graph17         -1.755318e-46 -3.124289e-11
graph18         -4.470435e-45 -8.173754e-10
graph19         -7.470855e-46 -1.347042e-10
graph20         -1.942864e-44 -3.751028e-09
graph21         -5.092404e-45 -9.474832e-10
graph22         -1.256523e-44 -2.260915e-09
graph23         -1.296657e-45 -1.468233e-10
graph24         -5.143944e-45 -8.730343e-10
graph25         -3.052234e-44 -5.352212e-09
graph26          8.483850e-45  2.524609e-09
graph27          6.270351e-44  1.738032e-08
graph28          3.680106e-43  8.176151e-08
graph29          7.070300e-42  1.516118e-06
orbit0          -1.841876e-41 -3.460103e-06
orbit1          -4.371005e-43 -8.311244e-08
orbit2          -9.095804e-45 -1.570439e-09
orbit3          -3.351994e-42 -5.812917e-07
orbit4          -1.143986e-44 -2.193511e-09
orbit5          -6.044888e-46 -1.097303e-10
orbit6          -3.711386e-46 -7.101023e-11
orbit7          -7.292740e-48 -1.128440e-12
orbit8          -2.085968e-43 -3.934692e-08
orbit9          -2.220913e-43 -4.253839e-08
orbit10         -2.243340e-44 -4.139287e-09
orbit11         -2.752377e-45 -4.698331e-10
orbit12         -6.910519e-43 -1.271166e-07
orbit13         -8.209382e-44 -1.187636e-08
orbit14          2.363270e-42  5.541151e-07
orbit15         -2.711854e-46 -5.198460e-11
orbit16         -1.690535e-47 -3.133069e-12
orbit17         -9.003472e-47 -1.672638e-11
orbit18         -6.927846e-47 -1.354370e-11
orbit19         -2.158304e-47 -4.130790e-12
orbit20         -8.160214e-48 -1.446045e-12
orbit21         -2.447835e-49 -3.963749e-14
orbit22         -3.797290e-49 -7.284108e-14
orbit23         -1.271899e-50 -1.903041e-15
orbit24         -1.175328e-45 -2.264237e-10
orbit25         -6.088605e-46 -1.157037e-10
orbit26         -2.341279e-47 -4.149774e-12
orbit27         -6.698159e-45 -1.282582e-09
orbit28         -7.239688e-46 -1.359918e-10
orbit29         -6.432839e-46 -1.169557e-10
orbit30         -2.867655e-46 -5.167117e-11
orbit31         -1.239993e-46 -2.367205e-11
orbit32         -6.725734e-47 -1.274582e-11
orbit33         -1.642614e-48 -2.578511e-13
orbit34         -9.041961e-45 -1.717766e-09
orbit35         -8.265028e-45 -1.595385e-09
orbit36         -1.859440e-45 -3.612188e-10
orbit37         -7.594055e-46 -1.378936e-10
orbit38         -7.414664e-47 -1.278578e-11
orbit39         -1.355565e-44 -2.600361e-09
orbit40         -2.352010e-45 -4.459482e-10
orbit41         -7.860666e-46 -1.397548e-10
orbit42         -1.270734e-46 -2.128586e-11
orbit43         -1.582095e-44 -2.978149e-09
orbit44         -3.373854e-45 -5.862920e-10
orbit45         -3.887561e-44 -7.455682e-09
orbit46         -1.034045e-44 -1.940840e-09
orbit47         -1.282986e-45 -2.297047e-10
orbit48         -1.166992e-45 -2.055155e-10
orbit49         -8.574807e-44 -1.681610e-08
orbit50         -1.644227e-44 -3.136129e-09
orbit51         -2.949485e-44 -5.675048e-09
orbit52         -5.403873e-44 -1.025141e-08
orbit53         -5.084591e-45 -9.067784e-10
orbit54         -9.381428e-44 -1.805574e-08
orbit55         -8.101913e-45 -1.339619e-09
orbit56         -2.531748e-43 -4.877806e-08
orbit57          2.900820e-46  2.582736e-10
orbit58         -3.932930e-45 -6.156250e-10
orbit59         -7.406346e-44 -1.418805e-08
orbit60         -7.200489e-45 -1.057860e-09
orbit61         -5.361954e-45 -7.568737e-10
orbit62         -8.020476e-43 -1.559627e-07
orbit63         -6.300538e-44 -1.115993e-08
orbit64         -3.003038e-44 -4.175200e-09
orbit65         -8.427763e-43 -1.630501e-07
orbit66          3.440709e-44  9.391048e-09
orbit67          2.681376e-44  6.646067e-09
orbit68          1.859263e-44  1.038807e-08
orbit69          4.724064e-43  1.084822e-07
orbit70          4.349888e-43  1.126048e-07
orbit71          5.957069e-43  1.301504e-07
orbit72          7.070300e-42  1.516401e-06
AP               4.276131e-39  8.958572e-04
bet             -1.483281e-45 -2.699495e-10
ecc              1.546100e-40  2.486538e-05
eccrad           9.276599e-40  1.491905e-04
close           -2.686261e-38 -5.290377e-03
constraint       1.789604e-39  3.490408e-04
coreness        -5.678690e-41 -1.020828e-05
knn              1.049644e-42  2.117148e-07
hubscore        -2.220504e-38 -4.187025e-03
pagerank        -3.357447e-38 -6.953392e-03
trans           -4.550153e-39 -9.377533e-04
evcent          -2.236169e-38 -4.217646e-03
first           -1.841876e-41 -3.458350e-06
upto_second     -5.901291e-43 -1.124388e-07
upto_third      -2.842604e-43 -5.630883e-08
upto_fourth     -5.427375e-43 -1.095666e-07
upto_fifth       2.692480e-43  5.906267e-08
upto_sixth       1.107867e-42  2.325686e-07
second          -5.914084e-43 -1.127315e-07
third           -3.775778e-43 -7.543575e-08
fourth           2.203701e-43  4.218443e-08
fifth            9.026489e-43  1.831136e-07
sixth           -1.743482e-43 -4.086213e-08
ratio1           1.152655e-42  2.319166e-07
ratio2           2.590356e-41  5.307118e-06
ratio3           5.362778e-42  1.041452e-06
ratio4          -1.307981e-41 -2.741609e-06
ratio5          -9.758967e-42 -2.045963e-06
ratio6           7.900262e-46 -4.563107e-09
selfinter       -6.305105e-40 -1.201753e-04
walktrap_vertex -3.884343e-39 -7.914182e-04
bigcom1          3.321445e-39  6.892804e-04
bigcom2         -8.155468e-39 -1.687721e-03
bigcom3         -5.209849e-39 -1.076626e-03
bigcom4         -4.893732e-39 -1.003414e-03
bigcom6         -8.151398e-39 -1.686243e-03
bigcom8          2.545640e-39  5.337203e-04
bigcom9         -8.178614e-39 -1.693709e-03
bigcom11        -8.163623e-39 -1.690324e-03
bigcom13        -8.170430e-39 -1.693001e-03
bigcom15         1.921181e-38  3.970599e-03
bigcom16         6.407734e-38  1.323629e-02
bigcom21        -8.203952e-39 -1.694325e-03
bigcom22         1.592727e-39  3.332115e-04
bigcom24        -8.152754e-39 -1.688849e-03
bigcom26        -8.214269e-39 -1.697739e-03
bigcom28         1.943618e-39  4.110591e-04
bigcom30        -8.224612e-39 -1.698902e-03
bigcom31        -8.150041e-39 -1.688594e-03
bigcom32         5.505723e-38  1.137131e-02
bigcom33        -8.150719e-39 -1.688182e-03
bigcom34        -8.151398e-39 -1.687196e-03
bigcom36        -8.158185e-39 -1.687954e-03
bigcom37        -8.150719e-39 -1.685995e-03
bigcom38        -8.156826e-39 -1.690948e-03
bigcom39        -8.167706e-39 -1.690248e-03
bigcom40         2.940104e-39  6.131851e-04
bigcom43        -8.155468e-39 -1.686641e-03
bigcom44        -8.266942e-39 -1.707540e-03
bigcom46        -8.161583e-39 -1.690173e-03
bigcom47        -8.158864e-39 -1.689977e-03
bigcom49        -8.154790e-39 -1.689775e-03
bigcom50        -8.155468e-39 -1.689018e-03
bigcom51        -8.150719e-39 -1.687677e-03
bigcom52        -8.152076e-39 -1.688534e-03
bigcom54        -8.150719e-39 -1.690738e-03
bigcom56        -8.158864e-39 -1.685634e-03
bigcom62        -8.151398e-39 -1.690299e-03
bigcom66        -8.151398e-39 -1.690090e-03
bigcom68        -8.152076e-39 -1.690471e-03
bigcom69         5.134295e-38  1.060280e-02
bigcom71        -8.158864e-39 -1.688590e-03
bigcom72        -8.152076e-39 -1.689572e-03
bigcom73        -8.160903e-39 -1.689613e-03
bigcom74        -8.155468e-39 -1.686613e-03
bigcom75        -8.150719e-39 -1.689444e-03
bigcom76        -8.153432e-39 -1.685827e-03
bigcom77        -8.154111e-39 -1.686062e-03
bigcom79        -8.151398e-39 -1.690110e-03
bigcom80        -8.154111e-39 -1.692164e-03
bigcom82         1.181939e-37  2.441774e-02
bigcom83        -8.150719e-39 -1.685733e-03
bigcom84        -8.153432e-39 -1.686524e-03
bigcom85        -8.153432e-39 -1.688674e-03
bigcom87         7.610369e-38  1.572010e-02
bigcom89        -8.150041e-39 -1.690102e-03
bigcom91        -8.154111e-39 -1.686823e-03
bigcom92         2.348081e-38  4.847232e-03
bigcom93        -8.150041e-39 -1.684198e-03
bigcom96        -8.150719e-39 -1.688648e-03
bigcom97        -8.157505e-39 -1.687532e-03
bigcom98        -8.151398e-39 -1.690658e-03
bigcom99        -8.150719e-39 -1.691658e-03
bigcom101       -8.162262e-39 -1.685879e-03
bigcom104       -8.156147e-39 -1.686643e-03
bigcom106       -8.152754e-39 -1.691816e-03
bigcom109       -8.152076e-39 -1.686862e-03
bigcom113       -8.152754e-39 -1.692558e-03
bigcom116        1.251798e-38  2.584701e-03
bigcom120       -8.150719e-39 -1.693035e-03
bigcom123       -8.151398e-39 -1.686737e-03
bigcom126       -8.149364e-39 -1.693582e-03
bigcom127       -8.152754e-39 -1.684969e-03
bigcom137        8.375664e-38  1.730233e-02
bigcom139       -8.151398e-39 -1.688587e-03
bigcom140       -8.151398e-39 -1.686893e-03
bigcom143       -8.150719e-39 -1.693611e-03
bigcom145       -8.152076e-39 -1.685404e-03
bigcom146       -8.152076e-39 -1.687320e-03
bigcom147       -8.160223e-39 -1.683960e-03
bigcom149       -8.150719e-39 -1.684208e-03
bigcom153       -8.156147e-39 -1.691400e-03
bigcom154       -8.157505e-39 -1.688425e-03
bigcom156       -8.152076e-39 -1.689695e-03
bigcom157       -8.157505e-39 -1.684842e-03
bigcom158       -8.149364e-39 -1.688543e-03
bigcom160       -8.151398e-39 -1.688655e-03
bigcom161       -8.151398e-39 -1.687532e-03
bigcom162       -8.150719e-39 -1.686848e-03
bigcom164       -8.150041e-39 -1.691813e-03
bigcom166       -8.156826e-39 -1.685957e-03
bigcom167       -8.163623e-39 -1.688464e-03
bigcom171       -8.154790e-39 -1.686205e-03
bigcom173       -8.150719e-39 -1.686764e-03
bigcom175       -8.150719e-39 -1.685128e-03
bigcom176       -8.150719e-39 -1.689135e-03
bigcom177       -8.151398e-39 -1.685169e-03
bigcom178       -8.151398e-39 -1.686843e-03
bigcom180       -8.150041e-39 -1.684328e-03
bigcom181       -8.159543e-39 -1.687902e-03
bigcom184       -8.151398e-39 -1.683346e-03
bigcom186       -8.150719e-39 -1.688346e-03
bigcom187       -8.150719e-39 -1.687517e-03
bigcom189       -8.156147e-39 -1.689552e-03
bigcom194       -8.152754e-39 -1.685248e-03
bigcom195       -8.151398e-39 -1.690241e-03
bigcom196       -8.150719e-39 -1.689124e-03
bigcom204       -8.153432e-39 -1.687127e-03
bigcom205       -8.151398e-39 -1.687510e-03
bigcom212       -8.150719e-39 -1.684926e-03
bigcom214       -8.152076e-39 -1.688458e-03
bigcom222       -8.150041e-39 -1.689612e-03
bigcom223       -8.151398e-39 -1.686547e-03
bigcom226       -8.151398e-39 -1.687373e-03
bigcom227       -8.151398e-39 -1.686375e-03
bigcom229       -8.150719e-39 -1.690595e-03
bigcom233       -8.150041e-39 -1.691449e-03
bigcom236       -8.150719e-39 -1.688737e-03
bigcom237       -8.150041e-39 -1.685636e-03
bigcom246       -8.155468e-39 -1.687210e-03
bigcom248       -8.158864e-39 -1.686824e-03
bigcom249       -8.151398e-39 -1.686636e-03
bigcom250       -8.158864e-39 -1.687787e-03
bigcom254       -8.152076e-39 -1.688915e-03
bigcom266       -8.150719e-39 -1.688418e-03
bigcom269       -8.153432e-39 -1.689241e-03
bigcom272        1.939535e-37  4.006513e-02
bigcom274       -8.175884e-39 -1.684918e-03
bigcom281       -8.152754e-39 -1.686173e-03
bigcom291       -8.151398e-39 -1.686996e-03
bigcom292       -8.150719e-39 -1.687669e-03
bigcom295       -8.151398e-39 -1.689121e-03
bigcom299       -8.149364e-39 -1.686840e-03
bigcom301       -8.154790e-39 -1.685963e-03
bigcom306       -8.150719e-39 -1.690315e-03
bigcom309       -8.152754e-39 -1.690294e-03
bigcom314       -8.150719e-39 -1.689325e-03
bigcom321        9.294005e-38  1.919823e-02
bigcom341       -8.150719e-39 -1.685987e-03
bigcom350       -8.150719e-39 -1.687595e-03
bigcom353       -8.150719e-39 -1.687233e-03
bigcom359       -8.150041e-39 -1.686934e-03
bigcom363       -8.150719e-39 -1.686656e-03
bigcom365       -8.150719e-39 -1.690153e-03
bigcom385       -8.150719e-39 -1.688826e-03
bigcom386       -8.150041e-39 -1.686264e-03
bigcom408       -8.154790e-39 -1.688751e-03
bigcom412       -8.152076e-39 -1.684463e-03
bigcom480       -8.150719e-39 -1.686562e-03
spin_vertex      5.921227e-39  1.197956e-03
membership_s1    8.433188e-40  1.698802e-04
membership_s3   -8.160223e-39 -1.695609e-03
membership_s4    4.696693e-39  9.748269e-04
membership_s5   -3.406642e-39 -6.997495e-04
membership_s6    2.099787e-39  4.280663e-04
membership_s7   -5.370987e-39 -1.110020e-03
membership_s8   -8.156147e-39 -1.691286e-03
membership_s9   -8.160223e-39 -1.696501e-03
membership_s11  -8.155468e-39 -1.694881e-03
membership_s12   7.610369e-38  1.572023e-02
membership_s14  -8.151398e-39 -1.692252e-03
membership_s15   3.650237e-39  7.521113e-04
membership_s16  -8.158185e-39 -1.690792e-03
membership_s17   1.041641e-37  2.151337e-02
membership_s18  -8.210139e-39 -1.695772e-03
membership_s20  -8.151398e-39 -1.693253e-03
membership_s21   3.650237e-39  7.510195e-04
membership_s22  -8.168387e-39 -1.692645e-03
membership_s24  -8.170430e-39 -1.691370e-03
membership_s25  -8.165664e-39 -1.688861e-03
membership_s26   5.505723e-38  1.136694e-02
membership_s27  -3.626559e-39 -7.478688e-04
membership_s28  -8.160903e-39 -1.694889e-03
membership_s30  -5.898836e-40 -1.174399e-04
membership_s31   3.951387e-39  8.113155e-04
membership_s32  -8.211004e-40 -1.699231e-04
membership_s33  -8.150041e-39 -1.697033e-03
membership_s36  -1.124332e-39 -2.337804e-04
membership_s37  -8.219092e-39 -1.704938e-03
V1              -1.968671e-39 -4.000729e-04
V2               2.808789e-39  5.706847e-04
pdi             -2.371870e-37 -3.550429e-02
adhesion         3.151185e-43  6.428796e-08
cohesion        -6.297403e-43 -1.284711e-07
inner           -1.807622e-43 -3.666006e-08
outer           -3.700536e-43 -7.534494e-08
ioratio         -1.063420e-38 -2.181685e-03
comsize         -1.528657e-42 -3.128538e-07
[1] "Dataset: all_CT Model GBM, run: 9 of 10 2015-06-17 22:05:06"
Iter   TrainDeviance   ValidDeviance   StepSize   Improve
     1        0.0940            -nan     0.0100   -0.0000
     2        0.0934            -nan     0.0100    0.0001
     3        0.0928            -nan     0.0100   -0.0000
     4        0.0923            -nan     0.0100   -0.0000
     5        0.0918            -nan     0.0100   -0.0000
     6        0.0912            -nan     0.0100   -0.0000
     7        0.0907            -nan     0.0100   -0.0000
     8        0.0902            -nan     0.0100   -0.0000
     9        0.0899            -nan     0.0100   -0.0000
    10        0.0896            -nan     0.0100   -0.0000
    20        0.0851            -nan     0.0100   -0.0000
    40        0.0796            -nan     0.0100   -0.0000
    60        0.0733            -nan     0.0100   -0.0000
    80        0.0695            -nan     0.0100   -0.0000
   100        0.0653            -nan     0.0100   -0.0000
   120        0.0619            -nan     0.0100   -0.0000
   140        0.0593            -nan     0.0100    0.0000
   160        0.0563            -nan     0.0100   -0.0000
   180        0.0543            -nan     0.0100   -0.0000
   200        0.0519            -nan     0.0100   -0.0000
   220        0.0501            -nan     0.0100   -0.0000
   240        0.0482            -nan     0.0100   -0.0000
   260        0.0467            -nan     0.0100   -0.0000
   280        0.0455            -nan     0.0100   -0.0000
   300        0.0440            -nan     0.0100   -0.0000
   320        0.0429            -nan     0.0100   -0.0000
   340        0.0415            -nan     0.0100   -0.0000
   357        0.0404            -nan     0.0100   -0.0000

[1] "GBM variable coefficients"
                            var     rel.inf
fourth                   fourth 4.039732687
ratio5                   ratio5 3.883331548
ratio2                   ratio2 3.278790603
orbit18                 orbit18 2.789905500
walktrap_vertex walktrap_vertex 2.522513898
V1                           V1 2.287949302
ratio4                   ratio4 2.284485296
pagerank               pagerank 2.252919230
spin_vertex         spin_vertex 2.060580722
ioratio                 ioratio 2.036972272
graph4                   graph4 1.775942154
comsize                 comsize 1.738394493
graph1                   graph1 1.722654634
V2                           V2 1.474099532
bigcom113             bigcom113 1.396491086
graph12                 graph12 1.358299996
adhesion               adhesion 1.341671669
knn                         knn 1.288216626
orbit52                 orbit52 1.272876735
orbit39                 orbit39 1.221505936
orbit19                 orbit19 1.151813470
ratio1                   ratio1 1.087148642
outer                     outer 1.059440346
graph7                   graph7 1.046819783
bigcom272             bigcom272 1.041223121
membership_s33   membership_s33 1.010012567
graph5                   graph5 0.982972717
membership_s26   membership_s26 0.980151751
cohesion               cohesion 0.964951676
trans                     trans 0.946965742
graph3                   graph3 0.888377747
inner                     inner 0.861479459
bigcom82               bigcom82 0.861164413
orbit46                 orbit46 0.856813842
membership_s4     membership_s4 0.844944714
graph20                 graph20 0.832427929
orbit9                   orbit9 0.819897599
ratio3                   ratio3 0.805006884
orbit49                 orbit49 0.798647480
graph29                 graph29 0.795941264
bet                         bet 0.792374280
orbit47                 orbit47 0.788885340
graph0                   graph0 0.787296028
graph21                 graph21 0.780876237
graph22                 graph22 0.758038272
graph15                 graph15 0.750098659
graph10                 graph10 0.723539520
fifth                     fifth 0.718498891
graph11                 graph11 0.712980702
orbit45                 orbit45 0.700424541
graph17                 graph17 0.661229087
orbit27                 orbit27 0.654006092
bigcom87               bigcom87 0.652636832
orbit31                 orbit31 0.651773712
orbit24                 orbit24 0.649388458
graph6                   graph6 0.646161968
graph16                 graph16 0.643134835
upto_sixth           upto_sixth 0.640821783
bigcom137             bigcom137 0.627814294
bigcom321             bigcom321 0.614719570
graph27                 graph27 0.611070817
membership_s12   membership_s12 0.608909168
third                     third 0.576930957
bigcom16               bigcom16 0.551028342
close                     close 0.549986653
orbit62                 orbit62 0.549871652
orbit20                 orbit20 0.544785009
orbit50                 orbit50 0.519176065
orbit59                 orbit59 0.504008053
graph14                 graph14 0.496138417
orbit35                 orbit35 0.482741974
graph2                   graph2 0.478708460
hubscore               hubscore 0.478152515
sixth                     sixth 0.477943314
graph13                 graph13 0.472676943
graph23                 graph23 0.462323969
orbit53                 orbit53 0.451318876
orbit40                 orbit40 0.448697088
constraint           constraint 0.421170308
orbit64                 orbit64 0.411933274
graph9                   graph9 0.406621718
orbit54                 orbit54 0.390409039
orbit16                 orbit16 0.389977676
orbit6                   orbit6 0.379576270
graph18                 graph18 0.379352217
orbit55                 orbit55 0.376017258
ratio6                   ratio6 0.371766496
orbit38                 orbit38 0.369774780
graph19                 graph19 0.365147454
orbit5                   orbit5 0.359513756
orbit10                 orbit10 0.356003793
orbit25                 orbit25 0.342061530
orbit66                 orbit66 0.337767759
graph24                 graph24 0.336945173
graph25                 graph25 0.336590520
bigcom69               bigcom69 0.323006181
bigcom1                 bigcom1 0.311195710
orbit30                 orbit30 0.295692032
orbit4                   orbit4 0.289105371
membership_s21   membership_s21 0.283379649
graph8                   graph8 0.276011799
bigcom32               bigcom32 0.273426799
graph26                 graph26 0.260519503
orbit58                 orbit58 0.253570564
coreness               coreness 0.251138214
orbit51                 orbit51 0.251057344
orbit63                 orbit63 0.238132045
orbit11                 orbit11 0.236463905
upto_fourth         upto_fourth 0.236182745
orbit17                 orbit17 0.231705983
membership_s1     membership_s1 0.230140273
orbit37                 orbit37 0.224193090
orbit56                 orbit56 0.207817020
orbit70                 orbit70 0.207322004
orbit26                 orbit26 0.196524545
orbit13                 orbit13 0.195586892
graph28                 graph28 0.194760379
orbit32                 orbit32 0.185424050
upto_fifth           upto_fifth 0.182791788
orbit1                   orbit1 0.181615966
orbit48                 orbit48 0.175888948
orbit33                 orbit33 0.175096331
orbit36                 orbit36 0.167656656
orbit2                   orbit2 0.166097850
membership_s30   membership_s30 0.161253099
orbit41                 orbit41 0.156140470
orbit29                 orbit29 0.155771260
orbit12                 orbit12 0.151150027
orbit7                   orbit7 0.134100133
orbit65                 orbit65 0.131014128
ecc                         ecc 0.128904787
orbit22                 orbit22 0.125077856
bigcom40               bigcom40 0.123290011
upto_second         upto_second 0.121723855
bigcom15               bigcom15 0.109311379
orbit28                 orbit28 0.100554470
orbit15                 orbit15 0.093022504
second                   second 0.090330124
bigcom4                 bigcom4 0.088895549
bigcom92               bigcom92 0.087467788
orbit43                 orbit43 0.084483784
orbit57                 orbit57 0.078611953
orbit60                 orbit60 0.077423287
bigcom116             bigcom116 0.076848252
orbit42                 orbit42 0.074809140
orbit67                 orbit67 0.068401552
membership_s5     membership_s5 0.067527052
orbit44                 orbit44 0.066386642
bigcom22               bigcom22 0.056587395
membership_s6     membership_s6 0.055182383
membership_s7     membership_s7 0.051074714
bigcom30               bigcom30 0.050846125
orbit68                 orbit68 0.048439832
orbit21                 orbit21 0.039584922
orbit71                 orbit71 0.038337010
orbit61                 orbit61 0.033764823
membership_s37   membership_s37 0.029587423
membership_s31   membership_s31 0.027280254
bigcom8                 bigcom8 0.022325576
bigcom28               bigcom28 0.019548113
membership_s27   membership_s27 0.015453581
orbit23                 orbit23 0.015413187
pdi                         pdi 0.012653878
orbit69                 orbit69 0.009306776
AP                           AP 0.007279808
orbit0                   orbit0 0.000000000
orbit3                   orbit3 0.000000000
orbit8                   orbit8 0.000000000
orbit14                 orbit14 0.000000000
orbit34                 orbit34 0.000000000
orbit72                 orbit72 0.000000000
eccrad                   eccrad 0.000000000
evcent                   evcent 0.000000000
first                     first 0.000000000
upto_third           upto_third 0.000000000
selfinter             selfinter 0.000000000
bigcom2                 bigcom2 0.000000000
bigcom3                 bigcom3 0.000000000
bigcom6                 bigcom6 0.000000000
bigcom9                 bigcom9 0.000000000
bigcom11               bigcom11 0.000000000
bigcom13               bigcom13 0.000000000
bigcom21               bigcom21 0.000000000
bigcom24               bigcom24 0.000000000
bigcom26               bigcom26 0.000000000
bigcom31               bigcom31 0.000000000
bigcom33               bigcom33 0.000000000
bigcom34               bigcom34 0.000000000
bigcom36               bigcom36 0.000000000
bigcom37               bigcom37 0.000000000
bigcom38               bigcom38 0.000000000
bigcom39               bigcom39 0.000000000
bigcom43               bigcom43 0.000000000
bigcom44               bigcom44 0.000000000
bigcom46               bigcom46 0.000000000
bigcom47               bigcom47 0.000000000
bigcom49               bigcom49 0.000000000
bigcom50               bigcom50 0.000000000
bigcom51               bigcom51 0.000000000
bigcom52               bigcom52 0.000000000
bigcom54               bigcom54 0.000000000
bigcom56               bigcom56 0.000000000
bigcom62               bigcom62 0.000000000
bigcom66               bigcom66 0.000000000
bigcom68               bigcom68 0.000000000
bigcom71               bigcom71 0.000000000
bigcom72               bigcom72 0.000000000
bigcom73               bigcom73 0.000000000
bigcom74               bigcom74 0.000000000
bigcom75               bigcom75 0.000000000
bigcom76               bigcom76 0.000000000
bigcom77               bigcom77 0.000000000
bigcom79               bigcom79 0.000000000
bigcom80               bigcom80 0.000000000
bigcom83               bigcom83 0.000000000
bigcom84               bigcom84 0.000000000
bigcom85               bigcom85 0.000000000
bigcom89               bigcom89 0.000000000
bigcom91               bigcom91 0.000000000
bigcom93               bigcom93 0.000000000
bigcom96               bigcom96 0.000000000
bigcom97               bigcom97 0.000000000
bigcom98               bigcom98 0.000000000
bigcom99               bigcom99 0.000000000
bigcom101             bigcom101 0.000000000
bigcom104             bigcom104 0.000000000
bigcom106             bigcom106 0.000000000
bigcom109             bigcom109 0.000000000
bigcom120             bigcom120 0.000000000
bigcom123             bigcom123 0.000000000
bigcom126             bigcom126 0.000000000
bigcom127             bigcom127 0.000000000
bigcom139             bigcom139 0.000000000
bigcom140             bigcom140 0.000000000
bigcom143             bigcom143 0.000000000
bigcom145             bigcom145 0.000000000
bigcom146             bigcom146 0.000000000
bigcom147             bigcom147 0.000000000
bigcom149             bigcom149 0.000000000
bigcom153             bigcom153 0.000000000
bigcom154             bigcom154 0.000000000
bigcom156             bigcom156 0.000000000
bigcom157             bigcom157 0.000000000
bigcom158             bigcom158 0.000000000
bigcom160             bigcom160 0.000000000
bigcom161             bigcom161 0.000000000
bigcom162             bigcom162 0.000000000
bigcom164             bigcom164 0.000000000
bigcom166             bigcom166 0.000000000
bigcom167             bigcom167 0.000000000
bigcom171             bigcom171 0.000000000
bigcom173             bigcom173 0.000000000
bigcom175             bigcom175 0.000000000
bigcom176             bigcom176 0.000000000
bigcom177             bigcom177 0.000000000
bigcom178             bigcom178 0.000000000
bigcom180             bigcom180 0.000000000
bigcom181             bigcom181 0.000000000
bigcom184             bigcom184 0.000000000
bigcom186             bigcom186 0.000000000
bigcom187             bigcom187 0.000000000
bigcom189             bigcom189 0.000000000
bigcom194             bigcom194 0.000000000
bigcom195             bigcom195 0.000000000
bigcom196             bigcom196 0.000000000
bigcom204             bigcom204 0.000000000
bigcom205             bigcom205 0.000000000
bigcom212             bigcom212 0.000000000
bigcom214             bigcom214 0.000000000
bigcom222             bigcom222 0.000000000
bigcom223             bigcom223 0.000000000
bigcom226             bigcom226 0.000000000
bigcom227             bigcom227 0.000000000
bigcom229             bigcom229 0.000000000
bigcom233             bigcom233 0.000000000
bigcom236             bigcom236 0.000000000
bigcom237             bigcom237 0.000000000
bigcom246             bigcom246 0.000000000
bigcom248             bigcom248 0.000000000
bigcom249             bigcom249 0.000000000
bigcom250             bigcom250 0.000000000
bigcom254             bigcom254 0.000000000
bigcom266             bigcom266 0.000000000
bigcom269             bigcom269 0.000000000
bigcom274             bigcom274 0.000000000
bigcom281             bigcom281 0.000000000
bigcom291             bigcom291 0.000000000
bigcom292             bigcom292 0.000000000
bigcom295             bigcom295 0.000000000
bigcom299             bigcom299 0.000000000
bigcom301             bigcom301 0.000000000
bigcom306             bigcom306 0.000000000
bigcom309             bigcom309 0.000000000
bigcom314             bigcom314 0.000000000
bigcom341             bigcom341 0.000000000
bigcom350             bigcom350 0.000000000
bigcom353             bigcom353 0.000000000
bigcom359             bigcom359 0.000000000
bigcom363             bigcom363 0.000000000
bigcom365             bigcom365 0.000000000
bigcom385             bigcom385 0.000000000
bigcom386             bigcom386 0.000000000
bigcom408             bigcom408 0.000000000
bigcom412             bigcom412 0.000000000
bigcom480             bigcom480 0.000000000
membership_s3     membership_s3 0.000000000
membership_s8     membership_s8 0.000000000
membership_s9     membership_s9 0.000000000
membership_s11   membership_s11 0.000000000
membership_s14   membership_s14 0.000000000
membership_s15   membership_s15 0.000000000
membership_s16   membership_s16 0.000000000
membership_s17   membership_s17 0.000000000
membership_s18   membership_s18 0.000000000
membership_s20   membership_s20 0.000000000
membership_s22   membership_s22 0.000000000
membership_s24   membership_s24 0.000000000
membership_s25   membership_s25 0.000000000
membership_s28   membership_s28 0.000000000
membership_s32   membership_s32 0.000000000
membership_s36   membership_s36 0.000000000
[1] "Dataset: all_CT Model RF, run: 9 of 10 2015-06-17 22:10:56"
     |      Out-of-bag   |
Tree |      MSE  %Var(y) |
   1 |  0.01891   232.78 |
   2 |  0.01754   215.97 |
   3 |  0.01563   192.48 |
   4 |  0.01429   175.91 |
   5 |  0.01311   161.40 |
   6 |  0.01277   157.21 |
   7 |  0.01244   153.21 |
   8 |  0.01201   147.87 |
   9 |  0.01143   140.78 |
  10 |  0.01158   142.54 |
  11 |  0.01131   139.24 |
  12 |  0.01119   137.81 |
  13 |  0.01099   135.36 |
  14 |  0.01071   131.86 |
  15 |   0.0105   129.32 |
  16 |   0.0104   128.07 |
  17 |   0.0103   126.83 |
  18 |  0.01027   126.46 |
  19 |  0.01016   125.10 |
  20 |  0.01009   124.21 |
  21 | 0.009994   123.05 |
  22 | 0.009909   122.01 |
  23 | 0.009845   121.22 |
  24 | 0.009854   121.33 |
  25 | 0.009786   120.50 |
  26 | 0.009759   120.16 |
  27 | 0.009708   119.53 |
  28 | 0.009633   118.62 |
  29 | 0.009611   118.34 |
  30 | 0.009599   118.19 |
  31 | 0.009614   118.38 |
  32 | 0.009594   118.14 |
  33 |  0.00958   117.96 |
  34 | 0.009536   117.41 |
  35 | 0.009507   117.07 |
  36 | 0.009476   116.68 |
  37 | 0.009461   116.50 |
  38 | 0.009457   116.45 |
  39 | 0.009447   116.32 |
  40 | 0.009425   116.05 |
  41 | 0.009418   115.97 |
  42 | 0.009399   115.73 |
  43 | 0.009377   115.46 |
  44 | 0.009344   115.05 |
  45 | 0.009324   114.81 |
  46 | 0.009327   114.85 |
  47 | 0.009297   114.48 |
  48 | 0.009293   114.42 |
  49 |  0.00928   114.26 |
  50 | 0.009262   114.05 |
  51 | 0.009267   114.10 |
  52 | 0.009261   114.03 |
  53 | 0.009235   113.71 |
  54 | 0.009221   113.54 |
  55 | 0.009226   113.60 |
  56 | 0.009229   113.63 |
  57 | 0.009216   113.48 |
  58 | 0.009212   113.42 |
  59 | 0.009199   113.27 |
  60 | 0.009202   113.30 |
  61 | 0.009187   113.12 |
  62 | 0.009187   113.12 |
  63 | 0.009166   112.86 |
  64 | 0.009178   113.01 |
  65 |  0.00916   112.79 |
  66 | 0.009142   112.57 |
  67 | 0.009123   112.33 |
  68 | 0.009109   112.16 |
  69 | 0.009112   112.20 |
  70 | 0.009108   112.15 |
  71 | 0.009099   112.04 |
  72 | 0.009091   111.94 |
  73 | 0.009092   111.96 |
  74 | 0.009079   111.79 |
  75 | 0.009086   111.88 |
  76 | 0.009084   111.85 |
  77 |  0.00908   111.80 |
  78 | 0.009071   111.69 |
  79 | 0.009067   111.64 |
  80 |  0.00906   111.56 |
  81 | 0.009054   111.48 |
  82 | 0.009057   111.52 |
  83 | 0.009059   111.54 |
  84 | 0.009062   111.58 |
  85 | 0.009054   111.48 |
  86 | 0.009049   111.42 |
  87 | 0.009043   111.34 |
  88 | 0.009039   111.30 |
  89 | 0.009034   111.23 |
  90 | 0.009019   111.05 |
  91 | 0.009013   110.97 |
  92 | 0.009011   110.95 |
  93 | 0.009003   110.86 |
  94 | 0.009004   110.87 |
  95 | 0.009004   110.87 |
  96 | 0.008998   110.80 |
  97 | 0.008985   110.64 |
  98 | 0.008993   110.73 |
  99 | 0.008981   110.58 |
 100 | 0.008979   110.56 |
[1] "Random Forest variable coefficients"
                      %IncMSE IncNodePurity
graph5           1.375679e-03  2.853564e-01
graph6           4.886726e-03  5.822756e-01
graph7           3.703020e-03  2.855504e-01
graph8           6.817249e-04  2.270941e-02
graph9           2.079264e-03  3.339226e-01
graph10          2.377704e-03  6.414913e-01
graph11          1.429236e-02  8.978433e-01
graph12          7.111222e-03  5.776765e-01
graph13          3.713319e-03  5.382818e-01
graph14          3.112225e-03  5.229569e-01
graph15          2.293733e-03  2.433892e-01
graph16          3.924511e-03  4.769944e-01
graph17          6.169150e-03  5.502447e-01
graph18          1.499221e-03  2.615235e-01
graph19          4.886629e-03  4.448085e-01
graph20          9.788285e-04  3.714761e-01
graph21          3.763381e-03  3.508241e-01
graph22          9.741684e-03  5.324640e-01
graph23          6.158188e-03  6.961394e-01
graph24          1.447970e-02  4.074873e-01
graph25          4.941421e-03  4.561713e-01
graph26          4.321179e-03  1.311618e-01
graph27          3.797632e-03  1.821078e-01
graph28          2.835872e-03  1.485149e-01
graph29          2.137339e-04  1.879099e-01
orbit0           4.716395e-04  3.067991e-01
orbit1           3.386378e-03  2.613776e-01
orbit2           2.106029e-03  2.493592e-01
orbit3           1.154750e-03  1.877935e-01
orbit4           1.178273e-03  3.621418e-01
orbit5           2.317954e-03  3.356481e-01
orbit6           4.227737e-03  8.841946e-01
orbit7           9.078730e-04  1.859314e-01
orbit8           6.953046e-04  3.811402e-01
orbit9           2.539400e-03  5.052674e-01
orbit10          1.014086e-02  3.145064e-01
orbit11          1.142300e-03  1.637556e-01
orbit12          1.939965e-03  3.925540e-01
orbit13          2.273082e-03  3.099326e-01
orbit14          1.076430e-03  1.160132e-01
orbit15          1.437828e-03  3.308667e-01
orbit16          2.155421e-03  4.150061e-01
orbit17          3.206617e-03  4.014536e-01
orbit18          5.020831e-03  1.118218e+00
orbit19          3.457209e-03  5.610997e-01
orbit20          6.756827e-03  3.638082e-01
orbit21          1.266348e-03  3.157127e-01
orbit22          1.036717e-02  7.075676e-01
orbit23          1.540611e-03  2.640771e-01
orbit24          3.464731e-03  6.085207e-01
orbit25          1.175917e-03  3.126495e-01
orbit26          1.231558e-03  2.384486e-01
orbit27          3.058746e-03  5.685569e-01
orbit28          1.345230e-03  3.579571e-01
orbit29          5.589878e-03  4.781559e-01
orbit30          3.416370e-03  2.987123e-01
orbit31          5.680294e-03  5.849196e-01
orbit32          8.806776e-03  4.753519e-01
orbit33          6.952335e-04  1.514934e-01
orbit34          4.606831e-04  3.567780e-01
orbit35          9.734750e-03  5.364352e-01
orbit36          1.842647e-03  2.990347e-01
orbit37          1.543862e-03  4.964754e-01
orbit38          1.312783e-03  3.018046e-01
orbit39          3.846982e-03  5.482524e-01
orbit40          4.336038e-03  3.669010e-01
orbit41          1.485204e-03  2.773173e-01
orbit42          1.839590e-03  2.387730e-01
orbit43          3.074449e-03  2.432269e-01
orbit44          3.356170e-04  8.263075e-02
orbit45          2.195734e-03  4.633886e-01
orbit46          3.747499e-03  4.949757e-01
orbit47          4.453725e-03  2.454589e-01
orbit48          8.939548e-04  2.448784e-01
orbit49          4.074824e-03  4.408284e-01
orbit50          1.346361e-03  1.383903e-01
orbit51          3.444032e-03  2.651845e-01
orbit52          1.115611e-02  5.632730e-01
orbit53          9.555400e-04  2.460129e-01
orbit54          5.936178e-03  5.256642e-01
orbit55          3.176120e-03  3.477874e-01
orbit56          2.129319e-03  6.882141e-01
orbit57          1.391023e-03  1.081338e-01
orbit58          2.880626e-04  1.708824e-01
orbit59          1.111384e-02  4.272815e-01
orbit60          5.742582e-03  1.410257e-01
orbit61          8.886573e-05  1.870023e-01
orbit62          6.788309e-03  2.808302e-01
orbit63          3.701968e-03  2.018910e-01
orbit64          2.105428e-03  3.513706e-01
orbit65          6.785406e-03  4.252737e-01
orbit66          6.453945e-04  2.991293e-01
orbit67          3.576722e-04  7.302105e-02
orbit68          2.257905e-03  2.017765e-01
orbit69          9.012478e-05  8.816707e-02
orbit70          5.793753e-04  1.322877e-01
orbit71          2.152312e-04  9.768229e-02
orbit72          9.196475e-04  1.492767e-01
AP               2.803950e-05  2.719445e-02
bet              3.526110e-03  7.030490e-01
ecc              6.626820e-05  9.434093e-02
eccrad           4.134473e-05  6.540318e-02
close            1.204414e-03  2.851057e-01
constraint       3.059047e-03  7.198872e-01
coreness         6.183656e-04  3.462507e-01
knn              4.708430e-03  1.044738e+00
hubscore         1.631945e-03  3.894129e-01
pagerank         3.363488e-03  1.264577e+00
trans            4.475959e-04  4.629062e-01
evcent           6.712298e-04  3.855014e-01
first            7.529391e-04  1.311432e-01
upto_second      1.541869e-03  3.022874e-01
upto_third       8.958532e-04  3.852242e-01
upto_fourth      1.927088e-03  3.411869e-01
upto_fifth       2.393447e-03  4.226240e-01
upto_sixth       1.544224e-03  3.180784e-01
second           2.176499e-03  4.104094e-01
third            2.715335e-03  7.147098e-01
[truncated: 137,227 more chars]
