# Supplementary material for: Distinctive Behaviors of Druggable Proteins in Cellular Networks
Source: PLoS Comput Biol. 2015 Dec 23;11(12):e1004597. doi: 10.1371/journal.pcbi.1004597 (PMC4689399; doi:10.1371/journal.pcbi.1004597)
Supplement: S1 File — (ZIP) [file pcbi.1004597.s004.zip › S1_File/direct.murcko.20150613.random.ppi.optimised_Target_results_all_targets.txt]

[[1]]
[1] "all_targets"

[1] "Dataset: all_targets Model GBM, run: 1 of 10 2015-06-17 20:43:35"
Iter   TrainDeviance   ValidDeviance   StepSize   Improve
     1        0.2034            -nan     0.0100    0.0000
     2        0.2029            -nan     0.0100   -0.0000
     3        0.2026            -nan     0.0100   -0.0000
     4        0.2020            -nan     0.0100    0.0000
     5        0.2015            -nan     0.0100   -0.0000
     6        0.2008            -nan     0.0100   -0.0001
     7        0.2000            -nan     0.0100   -0.0000
     8        0.1995            -nan     0.0100   -0.0000
     9        0.1990            -nan     0.0100    0.0000
    10        0.1986            -nan     0.0100   -0.0000
    20        0.1937            -nan     0.0100   -0.0000
    40        0.1853            -nan     0.0100   -0.0000
    60        0.1785            -nan     0.0100   -0.0000
    80        0.1731            -nan     0.0100   -0.0000
   100        0.1676            -nan     0.0100   -0.0000
   120        0.1632            -nan     0.0100   -0.0000
   140        0.1590            -nan     0.0100   -0.0000
   160        0.1550            -nan     0.0100   -0.0000
   180        0.1509            -nan     0.0100   -0.0000
   200        0.1465            -nan     0.0100   -0.0000
   220        0.1429            -nan     0.0100   -0.0000
   240        0.1396            -nan     0.0100   -0.0000
   260        0.1363            -nan     0.0100   -0.0000
   280        0.1331            -nan     0.0100   -0.0000
   300        0.1302            -nan     0.0100   -0.0000
   320        0.1273            -nan     0.0100   -0.0000
   340        0.1245            -nan     0.0100   -0.0000
   360        0.1219            -nan     0.0100   -0.0000
   376        0.1199            -nan     0.0100   -0.0000

[1] "GBM variable coefficients"
                            var     rel.inf
V2                           V2 4.482306959
ratio5                   ratio5 4.164621471
ioratio                 ioratio 3.577758777
V1                           V1 3.161798271
pagerank               pagerank 3.079450391
inner                     inner 3.031159105
outer                     outer 2.824361203
comsize                 comsize 2.761611180
ratio2                   ratio2 2.508353648
ratio1                   ratio1 2.310529895
orbit18                 orbit18 2.224831128
adhesion               adhesion 1.993823368
cohesion               cohesion 1.880046499
spin_vertex         spin_vertex 1.845941332
walktrap_vertex walktrap_vertex 1.627701567
ratio4                   ratio4 1.594160631
bet                         bet 1.495831611
knn                         knn 1.294034251
fourth                   fourth 1.282507742
third                     third 1.109443844
bigcom84               bigcom84 1.008143650
graph23                 graph23 0.995479578
graph15                 graph15 0.982014635
ratio6                   ratio6 0.974054595
graph6                   graph6 0.971764132
graph1                   graph1 0.959886218
graph16                 graph16 0.942195484
orbit36                 orbit36 0.928076271
orbit24                 orbit24 0.903650366
fifth                     fifth 0.860538633
graph11                 graph11 0.860246773
upto_sixth           upto_sixth 0.858321377
graph12                 graph12 0.847974563
orbit35                 orbit35 0.843160084
trans                     trans 0.836147289
bigcom82               bigcom82 0.821200888
hubscore               hubscore 0.814539536
graph3                   graph3 0.794018224
graph10                 graph10 0.770971925
graph4                   graph4 0.725481278
graph5                   graph5 0.722313376
graph13                 graph13 0.720560021
graph19                 graph19 0.709345409
graph20                 graph20 0.668622400
orbit45                 orbit45 0.665122941
orbit31                 orbit31 0.658617357
orbit39                 orbit39 0.645739660
graph17                 graph17 0.644876055
ratio3                   ratio3 0.640422771
graph21                 graph21 0.637314372
membership_s22   membership_s22 0.605815573
constraint           constraint 0.601691100
orbit27                 orbit27 0.601433248
graph14                 graph14 0.577615028
orbit62                 orbit62 0.576340130
sixth                     sixth 0.566069082
orbit49                 orbit49 0.546840888
orbit19                 orbit19 0.544013509
orbit28                 orbit28 0.516288909
orbit17                 orbit17 0.510306437
orbit25                 orbit25 0.501632242
orbit37                 orbit37 0.486934432
graph22                 graph22 0.485669270
membership_s24   membership_s24 0.477041422
close                     close 0.472718688
orbit50                 orbit50 0.463946850
graph9                   graph9 0.451785155
orbit48                 orbit48 0.441636845
upto_third           upto_third 0.441636567
orbit51                 orbit51 0.439061421
orbit47                 orbit47 0.436779879
orbit16                 orbit16 0.431228004
upto_fifth           upto_fifth 0.420210091
orbit30                 orbit30 0.394835408
membership_s30   membership_s30 0.387134481
orbit5                   orbit5 0.379628640
orbit56                 orbit56 0.374486746
orbit1                   orbit1 0.372692190
orbit11                 orbit11 0.371163948
orbit9                   orbit9 0.369887522
orbit63                 orbit63 0.349102396
orbit26                 orbit26 0.348611458
upto_fourth         upto_fourth 0.335619782
orbit13                 orbit13 0.315182194
orbit32                 orbit32 0.307125919
orbit20                 orbit20 0.296779225
upto_second         upto_second 0.294800640
orbit21                 orbit21 0.294779058
orbit65                 orbit65 0.288807928
graph26                 graph26 0.274400999
orbit60                 orbit60 0.273473223
orbit22                 orbit22 0.266888085
orbit4                   orbit4 0.262397158
bigcom196             bigcom196 0.255255843
coreness               coreness 0.250012254
membership_s7     membership_s7 0.247479215
orbit54                 orbit54 0.244699713
orbit10                 orbit10 0.241456537
orbit38                 orbit38 0.240184443
orbit29                 orbit29 0.239129056
membership_s4     membership_s4 0.226423451
graph0                   graph0 0.222764343
orbit53                 orbit53 0.215507592
graph2                   graph2 0.211841543
graph18                 graph18 0.210694122
bigcom4                 bigcom4 0.207023406
bigcom1                 bigcom1 0.205761094
bigcom274             bigcom274 0.184525466
orbit6                   orbit6 0.176774820
ecc                         ecc 0.172134238
orbit15                 orbit15 0.168529104
bigcom40               bigcom40 0.156434548
graph25                 graph25 0.154529811
graph8                   graph8 0.152518489
bigcom204             bigcom204 0.150471262
orbit57                 orbit57 0.140762807
orbit42                 orbit42 0.140732719
pdi                         pdi 0.140274824
graph28                 graph28 0.135905001
selfinter             selfinter 0.134787389
membership_s31   membership_s31 0.130944392
second                   second 0.130591113
graph27                 graph27 0.126826438
orbit40                 orbit40 0.125675722
orbit55                 orbit55 0.125067821
orbit52                 orbit52 0.123796920
membership_s8     membership_s8 0.121544045
bigcom38               bigcom38 0.120489904
orbit64                 orbit64 0.116594406
orbit70                 orbit70 0.112982515
membership_s6     membership_s6 0.112487724
membership_s1     membership_s1 0.111408399
orbit12                 orbit12 0.109679618
bigcom16               bigcom16 0.105204925
orbit46                 orbit46 0.103108077
orbit2                   orbit2 0.099660999
bigcom181             bigcom181 0.097545811
orbit7                   orbit7 0.096953476
orbit58                 orbit58 0.095671639
evcent                   evcent 0.081337192
bigcom292             bigcom292 0.078573158
bigcom154             bigcom154 0.077220533
bigcom166             bigcom166 0.075927638
membership_s32   membership_s32 0.075052415
orbit66                 orbit66 0.074047748
membership_s33   membership_s33 0.072353202
orbit33                 orbit33 0.071695713
orbit41                 orbit41 0.069147014
graph7                   graph7 0.065932908
membership_s5     membership_s5 0.064640669
membership_s14   membership_s14 0.056555287
orbit59                 orbit59 0.056409899
orbit44                 orbit44 0.055217327
AP                           AP 0.053834662
orbit69                 orbit69 0.049506383
membership_s21   membership_s21 0.048758903
membership_s18   membership_s18 0.048453434
orbit43                 orbit43 0.048121268
graph29                 graph29 0.043877254
bigcom3                 bigcom3 0.040907736
bigcom77               bigcom77 0.040331858
bigcom28               bigcom28 0.037714956
graph24                 graph24 0.033592902
orbit23                 orbit23 0.032158858
bigcom162             bigcom162 0.031778988
membership_s27   membership_s27 0.030954618
orbit68                 orbit68 0.029734763
bigcom365             bigcom365 0.028573677
bigcom281             bigcom281 0.028018963
membership_s36   membership_s36 0.025707115
bigcom8                 bigcom8 0.023603866
bigcom26               bigcom26 0.022519875
bigcom13               bigcom13 0.017493802
bigcom123             bigcom123 0.016461033
bigcom68               bigcom68 0.011380596
bigcom69               bigcom69 0.010972958
bigcom44               bigcom44 0.010435799
bigcom30               bigcom30 0.010299749
orbit61                 orbit61 0.007077955
membership_s15   membership_s15 0.006800154
bigcom22               bigcom22 0.006180674
bigcom363             bigcom363 0.006133207
membership_s3     membership_s3 0.006032264
bigcom9                 bigcom9 0.005383695
orbit67                 orbit67 0.004675799
orbit0                   orbit0 0.000000000
orbit3                   orbit3 0.000000000
orbit8                   orbit8 0.000000000
orbit14                 orbit14 0.000000000
orbit34                 orbit34 0.000000000
orbit71                 orbit71 0.000000000
orbit72                 orbit72 0.000000000
eccrad                   eccrad 0.000000000
first                     first 0.000000000
bigcom2                 bigcom2 0.000000000
bigcom6                 bigcom6 0.000000000
bigcom11               bigcom11 0.000000000
bigcom15               bigcom15 0.000000000
bigcom21               bigcom21 0.000000000
bigcom24               bigcom24 0.000000000
bigcom31               bigcom31 0.000000000
bigcom32               bigcom32 0.000000000
bigcom33               bigcom33 0.000000000
bigcom34               bigcom34 0.000000000
bigcom36               bigcom36 0.000000000
bigcom37               bigcom37 0.000000000
bigcom39               bigcom39 0.000000000
bigcom43               bigcom43 0.000000000
bigcom46               bigcom46 0.000000000
bigcom47               bigcom47 0.000000000
bigcom49               bigcom49 0.000000000
bigcom50               bigcom50 0.000000000
bigcom51               bigcom51 0.000000000
bigcom52               bigcom52 0.000000000
bigcom54               bigcom54 0.000000000
bigcom56               bigcom56 0.000000000
bigcom62               bigcom62 0.000000000
bigcom66               bigcom66 0.000000000
bigcom71               bigcom71 0.000000000
bigcom72               bigcom72 0.000000000
bigcom73               bigcom73 0.000000000
bigcom74               bigcom74 0.000000000
bigcom75               bigcom75 0.000000000
bigcom76               bigcom76 0.000000000
bigcom79               bigcom79 0.000000000
bigcom80               bigcom80 0.000000000
bigcom83               bigcom83 0.000000000
bigcom85               bigcom85 0.000000000
bigcom87               bigcom87 0.000000000
bigcom89               bigcom89 0.000000000
bigcom91               bigcom91 0.000000000
bigcom92               bigcom92 0.000000000
bigcom93               bigcom93 0.000000000
bigcom96               bigcom96 0.000000000
bigcom97               bigcom97 0.000000000
bigcom98               bigcom98 0.000000000
bigcom99               bigcom99 0.000000000
bigcom101             bigcom101 0.000000000
bigcom104             bigcom104 0.000000000
bigcom106             bigcom106 0.000000000
bigcom109             bigcom109 0.000000000
bigcom113             bigcom113 0.000000000
bigcom116             bigcom116 0.000000000
bigcom120             bigcom120 0.000000000
bigcom126             bigcom126 0.000000000
bigcom127             bigcom127 0.000000000
bigcom137             bigcom137 0.000000000
bigcom139             bigcom139 0.000000000
bigcom140             bigcom140 0.000000000
bigcom143             bigcom143 0.000000000
bigcom145             bigcom145 0.000000000
bigcom146             bigcom146 0.000000000
bigcom147             bigcom147 0.000000000
bigcom149             bigcom149 0.000000000
bigcom153             bigcom153 0.000000000
bigcom156             bigcom156 0.000000000
bigcom157             bigcom157 0.000000000
bigcom158             bigcom158 0.000000000
bigcom160             bigcom160 0.000000000
bigcom161             bigcom161 0.000000000
bigcom164             bigcom164 0.000000000
bigcom167             bigcom167 0.000000000
bigcom171             bigcom171 0.000000000
bigcom173             bigcom173 0.000000000
bigcom175             bigcom175 0.000000000
bigcom176             bigcom176 0.000000000
bigcom177             bigcom177 0.000000000
bigcom178             bigcom178 0.000000000
bigcom180             bigcom180 0.000000000
bigcom184             bigcom184 0.000000000
bigcom186             bigcom186 0.000000000
bigcom187             bigcom187 0.000000000
bigcom189             bigcom189 0.000000000
bigcom194             bigcom194 0.000000000
bigcom195             bigcom195 0.000000000
bigcom205             bigcom205 0.000000000
bigcom212             bigcom212 0.000000000
bigcom214             bigcom214 0.000000000
bigcom222             bigcom222 0.000000000
bigcom223             bigcom223 0.000000000
bigcom226             bigcom226 0.000000000
bigcom227             bigcom227 0.000000000
bigcom229             bigcom229 0.000000000
bigcom233             bigcom233 0.000000000
bigcom236             bigcom236 0.000000000
bigcom237             bigcom237 0.000000000
bigcom246             bigcom246 0.000000000
bigcom248             bigcom248 0.000000000
bigcom249             bigcom249 0.000000000
bigcom250             bigcom250 0.000000000
bigcom254             bigcom254 0.000000000
bigcom266             bigcom266 0.000000000
bigcom269             bigcom269 0.000000000
bigcom272             bigcom272 0.000000000
bigcom291             bigcom291 0.000000000
bigcom295             bigcom295 0.000000000
bigcom299             bigcom299 0.000000000
bigcom301             bigcom301 0.000000000
bigcom306             bigcom306 0.000000000
bigcom309             bigcom309 0.000000000
bigcom314             bigcom314 0.000000000
bigcom321             bigcom321 0.000000000
bigcom341             bigcom341 0.000000000
bigcom350             bigcom350 0.000000000
bigcom353             bigcom353 0.000000000
bigcom359             bigcom359 0.000000000
bigcom385             bigcom385 0.000000000
bigcom386             bigcom386 0.000000000
bigcom408             bigcom408 0.000000000
bigcom412             bigcom412 0.000000000
bigcom480             bigcom480 0.000000000
membership_s9     membership_s9 0.000000000
membership_s11   membership_s11 0.000000000
membership_s12   membership_s12 0.000000000
membership_s16   membership_s16 0.000000000
membership_s17   membership_s17 0.000000000
membership_s20   membership_s20 0.000000000
membership_s25   membership_s25 0.000000000
membership_s26   membership_s26 0.000000000
membership_s28   membership_s28 0.000000000
membership_s37   membership_s37 0.000000000
[1] "Dataset: all_targets Model RF, run: 1 of 10 2015-06-17 20:49:58"
     |      Out-of-bag   |
Tree |      MSE  %Var(y) |
   1 |  0.03908   189.93 |
   2 |  0.03827   185.99 |
   3 |  0.03584   174.15 |
   4 |  0.03344   162.50 |
   5 |  0.03253   158.08 |
   6 |  0.03269   158.86 |
   7 |   0.0314   152.57 |
   8 |  0.03022   146.83 |
   9 |  0.02896   140.72 |
  10 |   0.0279   135.57 |
  11 |  0.02753   133.80 |
  12 |  0.02668   129.67 |
  13 |  0.02619   127.27 |
  14 |  0.02584   125.55 |
  15 |  0.02566   124.70 |
  16 |  0.02543   123.55 |
  17 |  0.02531   123.00 |
  18 |  0.02528   122.84 |
  19 |  0.02504   121.67 |
  20 |  0.02478   120.41 |
  21 |  0.02461   119.60 |
  22 |  0.02452   119.13 |
  23 |  0.02436   118.38 |
  24 |   0.0243   118.07 |
  25 |  0.02419   117.53 |
  26 |  0.02412   117.19 |
  27 |  0.02405   116.87 |
  28 |  0.02397   116.47 |
  29 |   0.0239   116.16 |
  30 |  0.02379   115.63 |
  31 |   0.0237   115.18 |
  32 |  0.02367   115.02 |
  33 |  0.02359   114.65 |
  34 |  0.02356   114.50 |
  35 |   0.0235   114.18 |
  36 |  0.02344   113.91 |
  37 |  0.02347   114.03 |
  38 |  0.02343   113.86 |
  39 |  0.02342   113.80 |
  40 |  0.02337   113.56 |
  41 |  0.02335   113.47 |
  42 |  0.02334   113.40 |
  43 |  0.02332   113.30 |
  44 |  0.02327   113.08 |
  45 |  0.02323   112.87 |
  46 |  0.02323   112.86 |
  47 |  0.02316   112.53 |
  48 |  0.02314   112.43 |
  49 |  0.02312   112.37 |
  50 |  0.02312   112.34 |
  51 |  0.02311   112.30 |
  52 |  0.02308   112.14 |
  53 |  0.02305   112.02 |
  54 |  0.02303   111.94 |
  55 |  0.02302   111.89 |
  56 |  0.02301   111.83 |
  57 |  0.02298   111.65 |
  58 |  0.02296   111.55 |
  59 |  0.02295   111.54 |
  60 |  0.02296   111.55 |
  61 |  0.02295   111.50 |
  62 |  0.02293   111.40 |
  63 |   0.0229   111.30 |
  64 |  0.02289   111.24 |
  65 |  0.02287   111.14 |
  66 |  0.02286   111.09 |
  67 |  0.02287   111.13 |
  68 |  0.02288   111.21 |
  69 |  0.02287   111.12 |
  70 |  0.02287   111.12 |
  71 |  0.02285   111.02 |
  72 |  0.02282   110.89 |
  73 |  0.02282   110.92 |
  74 |  0.02283   110.92 |
  75 |  0.02282   110.90 |
  76 |  0.02281   110.82 |
  77 |  0.02279   110.74 |
  78 |  0.02278   110.69 |
  79 |  0.02279   110.74 |
  80 |  0.02277   110.65 |
  81 |  0.02277   110.65 |
  82 |  0.02276   110.61 |
  83 |  0.02274   110.51 |
  84 |  0.02274   110.49 |
  85 |  0.02275   110.57 |
  86 |  0.02274   110.51 |
  87 |  0.02273   110.46 |
  88 |  0.02271   110.36 |
  89 |   0.0227   110.29 |
  90 |   0.0227   110.31 |
  91 |   0.0227   110.29 |
  92 |   0.0227   110.29 |
  93 |  0.02271   110.33 |
  94 |  0.02268   110.21 |
  95 |  0.02268   110.20 |
  96 |  0.02267   110.15 |
  97 |  0.02267   110.16 |
  98 |  0.02266   110.11 |
  99 |  0.02265   110.09 |
 100 |  0.02265   110.08 |
[1] "Random Forest variable coefficients"
                      %IncMSE IncNodePurity
graph5           6.176627e-03  9.309413e-01
graph6           4.244538e-03  1.372431e+00
graph7           3.030685e-03  5.354836e-01
graph8           2.989906e-04  3.145413e-01
graph9           7.212273e-03  1.267430e+00
graph10          6.531359e-03  1.674378e+00
graph11          8.848202e-03  1.866018e+00
graph12          9.883792e-03  1.530311e+00
graph13          8.948223e-03  1.530968e+00
graph14          1.059259e-02  1.536165e+00
graph15          9.163141e-03  1.277331e+00
graph16          6.799403e-03  1.631749e+00
graph17          9.061313e-03  1.587073e+00
graph18          2.449578e-03  6.317182e-01
graph19          4.227257e-03  1.857781e+00
graph20          7.723400e-03  1.366062e+00
graph21          8.518065e-03  1.341858e+00
graph22          4.004771e-03  1.011699e+00
graph23          9.639126e-03  1.546524e+00
graph24          4.275210e-03  5.718540e-01
graph25          4.346439e-03  8.814247e-01
graph26          3.482911e-03  7.751400e-01
graph27          1.873762e-03  3.995421e-01
graph28          9.755465e-04  4.187261e-01
graph29          6.431302e-05  1.430951e-01
orbit0           2.363766e-03  4.374761e-01
orbit1           5.272402e-03  1.220919e+00
orbit2           2.864018e-03  5.181959e-01
orbit3           2.560784e-04  3.858138e-01
orbit4           3.969389e-03  1.026370e+00
orbit5           6.723311e-03  1.118048e+00
orbit6           6.609465e-03  2.073529e+00
orbit7           2.799562e-03  5.472005e-01
orbit8           4.939019e-03  1.084214e+00
orbit9           5.178900e-03  1.124920e+00
orbit10          4.607898e-03  6.694826e-01
orbit11          2.070299e-03  2.423630e-01
orbit12          2.323096e-03  6.599320e-01
orbit13          9.469134e-04  5.486492e-01
orbit14          5.535371e-04  2.783539e-01
orbit15          5.842125e-03  1.605328e+00
orbit16          8.790908e-03  1.064989e+00
orbit17          8.739703e-03  1.183431e+00
orbit18          9.937930e-03  2.732368e+00
orbit19          4.093481e-03  1.372255e+00
orbit20          8.481071e-03  1.228457e+00
orbit21          4.162595e-03  7.620238e-01
orbit22          1.053467e-02  2.106771e+00
orbit23          2.235098e-03  4.804702e-01
orbit24          7.308906e-03  1.744514e+00
orbit25          5.077446e-03  7.186133e-01
orbit26          3.748384e-03  6.777242e-01
orbit27          1.419851e-02  1.705602e+00
orbit28          5.613347e-03  1.152377e+00
orbit29          2.735162e-03  6.806185e-01
orbit30          3.360618e-03  6.153814e-01
orbit31          8.884211e-03  1.951033e+00
orbit32          3.785874e-03  9.452615e-01
orbit33          3.290738e-03  3.691893e-01
orbit34          1.166247e-02  1.241684e+00
orbit35          1.074783e-02  1.785656e+00
orbit36          1.998946e-02  1.875351e+00
orbit37          8.756852e-03  1.311118e+00
orbit38          3.790739e-03  8.861665e-01
orbit39          1.108915e-02  1.780519e+00
orbit40          2.683958e-03  5.311997e-01
orbit41          1.910083e-03  4.478828e-01
orbit42          8.886576e-04  3.500583e-01
orbit43          3.169462e-03  7.128693e-01
orbit44          9.602324e-04  4.247161e-01
orbit45          9.271375e-03  1.836416e+00
orbit46          7.751187e-03  7.439564e-01
orbit47          5.065169e-03  9.515393e-01
orbit48          2.864241e-03  4.535288e-01
orbit49          5.708859e-03  1.571232e+00
orbit50          5.702055e-03  1.005143e+00
orbit51          1.186508e-02  1.194666e+00
orbit52          3.009384e-03  6.730319e-01
orbit53          5.922459e-03  4.667393e-01
orbit54          2.984959e-03  7.394172e-01
orbit55          1.777133e-03  5.166299e-01
orbit56          8.126271e-03  2.169907e+00
orbit57          1.061912e-03  6.283286e-01
orbit58          9.949699e-04  3.706660e-01
orbit59          4.668140e-03  8.378711e-01
orbit60          3.437189e-03  5.300073e-01
orbit61          6.809782e-04  2.430644e-01
orbit62          5.113872e-03  7.467758e-01
orbit63          2.581142e-03  6.529134e-01
orbit64          3.764678e-03  5.255036e-01
orbit65          3.427799e-03  7.196265e-01
orbit66          8.825714e-04  4.140101e-01
orbit67          1.894247e-04  2.953990e-01
orbit68          1.951104e-03  4.566487e-01
orbit69          6.753191e-04  3.296755e-01
orbit70          4.129776e-04  2.504298e-01
orbit71          4.545551e-04  2.768588e-01
orbit72          4.587961e-04  7.880562e-02
AP               7.876717e-05  4.573343e-01
bet              4.348362e-03  1.947765e+00
ecc              2.806600e-04  2.528448e-01
eccrad           1.390652e-04  2.551022e-01
close            5.545963e-03  1.275796e+00
constraint       5.857599e-03  1.524365e+00
coreness         1.648000e-03  7.547279e-01
knn              1.032690e-02  2.262992e+00
hubscore         4.007200e-03  1.158140e+00
pagerank         8.504364e-03  3.758855e+00
trans            1.938334e-03  1.575125e+00
evcent           5.912443e-03  1.396990e+00
first            7.850558e-04  4.217595e-01
upto_second      7.841790e-03  1.261162e+00
upto_third       6.609732e-03  1.559551e+00
upto_fourth      8.920894e-03  1.585714e+00
upto_fifth       1.051383e-02  1.180111e+00
upto_sixth       3.524041e-03  1.090368e+00
second           4.830184e-03  1.310564e+00
third            7.347197e-03  2.087541e+00
fourth           4.978601e-03  2.450190e+00
fifth            5.538148e-03  1.830656e+00
sixth            3.500141e-03  1.409764e+00
ratio1           1.110754e-02  2.567554e+00
ratio2           6.577365e-03  2.443925e+00
ratio3           1.050413e-02  1.722941e+00
ratio4           9.023278e-03  2.264106e+00
ratio5           6.213219e-03  4.588559e+00
ratio6           7.239883e-03  1.306566e+00
selfinter        8.156121e-05  2.162983e-01
walktrap_vertex  3.475657e-03  2.261135e+00
bigcom1          4.377214e-04  6.330252e-01
bigcom2          0.000000e+00  8.326673e-19
bigcom3          1.285375e-04  2.592443e-01
bigcom4          3.055566e-03  4.732055e-01
bigcom6          0.000000e+00  0.000000e+00
bigcom8          2.216779e-04  2.374031e-01
bigcom9         -5.463516e-06  8.764178e-02
bigcom11         0.000000e+00  5.551115e-19
bigcom13        -2.182368e-05  1.169284e-01
bigcom15         0.000000e+00  0.000000e+00
bigcom16        -2.707304e-06  3.690165e-01
bigcom21         0.000000e+00  1.110223e-18
bigcom22         1.855680e-05  2.335084e-01
bigcom24         0.000000e+00  1.387779e-19
bigcom26        -5.637056e-06  2.073586e-01
bigcom28         8.673617e-05  1.406851e-01
bigcom30         7.396320e-05  3.182524e-01
bigcom31         0.000000e+00  8.326673e-19
bigcom32         0.000000e+00  5.551115e-19
bigcom33         0.000000e+00  0.000000e+00
bigcom34         0.000000e+00  0.000000e+00
bigcom36         0.000000e+00  0.000000e+00
bigcom37         0.000000e+00  0.000000e+00
bigcom38        -3.148289e-05  2.430952e-01
bigcom39         0.000000e+00  3.053113e-18
bigcom40         4.476095e-05  1.235724e-01
bigcom43         0.000000e+00  0.000000e+00
bigcom44         6.023576e-05  7.560026e-02
bigcom46         0.000000e+00  0.000000e+00
bigcom47         0.000000e+00  1.387779e-19
bigcom49         0.000000e+00  5.551115e-19
bigcom50         0.000000e+00  2.775558e-19
bigcom51         0.000000e+00  0.000000e+00
bigcom52         0.000000e+00  0.000000e+00
bigcom54         0.000000e+00  0.000000e+00
bigcom56         0.000000e+00  0.000000e+00
bigcom62         0.000000e+00  0.000000e+00
bigcom66         0.000000e+00  0.000000e+00
bigcom68        -3.914209e-05  3.368002e-01
bigcom69        -1.336175e-05  8.155342e-02
bigcom71         0.000000e+00  0.000000e+00
bigcom72         0.000000e+00  2.775558e-19
bigcom73         0.000000e+00  2.775558e-19
bigcom74         0.000000e+00  5.551115e-19
bigcom75         0.000000e+00  0.000000e+00
bigcom76         0.000000e+00  2.775558e-19
bigcom77         3.248372e-05  2.461084e-01
bigcom79         0.000000e+00  0.000000e+00
bigcom80         0.000000e+00  0.000000e+00
bigcom82        -5.885551e-07  5.877610e-01
bigcom83        -4.030321e-06  2.223607e-01
bigcom84         3.504198e-05  7.552749e-01
bigcom85         0.000000e+00  2.775558e-19
bigcom87         0.000000e+00  0.000000e+00
bigcom89         0.000000e+00  0.000000e+00
bigcom91         0.000000e+00  5.551115e-19
bigcom92         0.000000e+00  1.110223e-18
bigcom93         0.000000e+00  0.000000e+00
bigcom96         0.000000e+00  5.551115e-19
bigcom97         0.000000e+00  2.775558e-19
bigcom98         0.000000e+00  0.000000e+00
bigcom99         0.000000e+00  1.387779e-19
bigcom101        0.000000e+00  2.498002e-18
bigcom104        0.000000e+00  5.551115e-19
bigcom106        0.000000e+00  2.775558e-19
bigcom109        0.000000e+00  0.000000e+00
bigcom113        0.000000e+00  0.000000e+00
bigcom116        3.453104e-07  2.461628e-02
bigcom120        0.000000e+00  0.000000e+00
bigcom123       -5.648684e-06  3.469740e-01
bigcom126        0.000000e+00  2.775558e-19
bigcom127        0.000000e+00  0.000000e+00
bigcom137        0.000000e+00  0.000000e+00
bigcom139        0.000000e+00  0.000000e+00
bigcom140        0.000000e+00  0.000000e+00
bigcom143        0.000000e+00  0.000000e+00
bigcom145        0.000000e+00  0.000000e+00
bigcom146        0.000000e+00  0.000000e+00
bigcom147        0.000000e+00  8.326673e-19
bigcom149        0.000000e+00  0.000000e+00
bigcom153        0.000000e+00  0.000000e+00
bigcom154       -5.069632e-06  2.993926e-01
bigcom156        0.000000e+00  0.000000e+00
bigcom157        0.000000e+00  2.775558e-19
bigcom158        0.000000e+00  0.000000e+00
bigcom160        0.000000e+00  0.000000e+00
bigcom161        0.000000e+00  0.000000e+00
bigcom162       -1.024093e-05  3.964041e-01
bigcom164        0.000000e+00  0.000000e+00
bigcom166        4.605969e-06  3.280350e-01
bigcom167        0.000000e+00  5.551115e-19
bigcom171        0.000000e+00  0.000000e+00
bigcom173        0.000000e+00  0.000000e+00
bigcom175        0.000000e+00  0.000000e+00
bigcom176        0.000000e+00  0.000000e+00
bigcom177        0.000000e+00  0.000000e+00
bigcom178        0.000000e+00  1.387779e-19
bigcom180        0.000000e+00  0.000000e+00
bigcom181        3.403067e-05  1.710854e-01
bigcom184        0.000000e+00  0.000000e+00
bigcom186        0.000000e+00  4.163336e-19
bigcom187        0.000000e+00  0.000000e+00
bigcom189        0.000000e+00  0.000000e+00
bigcom194        0.000000e+00  0.000000e+00
bigcom195        0.000000e+00  2.775558e-19
bigcom196        7.194141e-05  1.109163e+00
bigcom204       -1.936484e-05  3.081677e-01
bigcom205        0.000000e+00  0.000000e+00
bigcom212        0.000000e+00  0.000000e+00
bigcom214        0.000000e+00  0.000000e+00
bigcom222        0.000000e+00  0.000000e+00
bigcom223        0.000000e+00  0.000000e+00
bigcom226        0.000000e+00  5.551115e-19
bigcom227        0.000000e+00  5.551115e-19
bigcom229        0.000000e+00  0.000000e+00
bigcom233        0.000000e+00  5.551115e-19
bigcom236        0.000000e+00  0.000000e+00
bigcom237        0.000000e+00  2.775558e-19
bigcom246        0.000000e+00  2.775558e-19
bigcom248        0.000000e+00  6.938894e-20
bigcom249        0.000000e+00  2.775558e-19
bigcom250        0.000000e+00  0.000000e+00
bigcom254        0.000000e+00  0.000000e+00
bigcom266        0.000000e+00  0.000000e+00
bigcom269        0.000000e+00  0.000000e+00
bigcom272        0.000000e+00  0.000000e+00
bigcom274        1.947120e-05  2.579870e-01
bigcom281       -2.547588e-05  1.794225e-01
bigcom291        0.000000e+00  5.551115e-19
bigcom292        1.157699e-05  3.963209e-01
bigcom295        0.000000e+00  0.000000e+00
bigcom299        0.000000e+00  0.000000e+00
bigcom301        0.000000e+00  5.551115e-19
bigcom306        0.000000e+00  0.000000e+00
bigcom309        0.000000e+00  0.000000e+00
bigcom314        0.000000e+00  1.387779e-19
bigcom321        0.000000e+00  1.387779e-18
bigcom341        0.000000e+00  2.775558e-19
bigcom350        0.000000e+00  6.938894e-20
bigcom353        0.000000e+00  0.000000e+00
bigcom359        0.000000e+00  4.163336e-18
bigcom363       -6.230474e-06  2.452166e-01
bigcom365       -1.325983e-05  3.302673e-01
bigcom385        0.000000e+00  0.000000e+00
bigcom386        0.000000e+00  0.000000e+00
bigcom408        0.000000e+00  0.000000e+00
bigcom412        0.000000e+00  5.551115e-19
bigcom480        0.000000e+00  0.000000e+00
spin_vertex      3.714342e-03  2.753645e+00
membership_s1    8.121334e-05  3.172249e-01
membership_s3    1.031023e-05  4.817924e-02
membership_s4    3.128032e-04  3.830179e-01
membership_s5    6.034824e-05  2.515771e-01
membership_s6    1.720888e-04  2.806391e-01
membership_s7    1.032824e-04  6.496103e-01
membership_s8   -3.716675e-05  3.438109e-01
membership_s9    0.000000e+00  5.551115e-19
membership_s11   0.000000e+00  2.775558e-19
membership_s12   0.000000e+00  1.387779e-19
membership_s14  -9.310524e-06  1.852905e-01
membership_s15  -1.367920e-05  1.048887e-01
membership_s16   0.000000e+00  0.000000e+00
membership_s17   0.000000e+00  0.000000e+00
membership_s18   7.401797e-06  2.751438e-01
membership_s20   0.000000e+00  0.000000e+00
membership_s21  -1.861772e-06  5.470706e-02
membership_s22   4.072792e-05  3.449759e-01
membership_s24  -1.396261e-05  3.529742e-01
membership_s25   0.000000e+00  0.000000e+00
membership_s26   0.000000e+00  0.000000e+00
membership_s27   3.991742e-05  2.004180e-01
membership_s28   0.000000e+00  2.775558e-19
membership_s30   9.219036e-04  7.521762e-01
membership_s31   2.294467e-04  3.190664e-01
membership_s32   3.864226e-05  3.005971e-01
membership_s33  -4.570929e-05  3.602149e-01
membership_s36   1.576092e-04  2.774261e-01
membership_s37   9.624559e-05  2.492714e-01
V1               6.217619e-03  4.699172e+00
V2               3.020943e-03  4.807893e+00
pdi              6.201149e-05  4.042419e-01
adhesion         1.530999e-02  3.730363e+00
cohesion         1.695498e-02  4.011421e+00
inner            8.410032e-03  4.419310e+00
outer            5.200805e-03  3.892278e+00
ioratio          9.773610e-03  4.504997e+00
comsize          2.483310e-03  4.165300e+00
[1] "Dataset: all_targets Model GLM, run: 1 of 10 2015-06-17 20:55:39"
[1] "glmnet variable coefficients"
                     [,1]          [,2]
(Intercept)     -3.841024 -1.309873e+01
graph0           0.000000  0.000000e+00
graph1           0.000000  0.000000e+00
graph2           0.000000  0.000000e+00
graph3           0.000000  0.000000e+00
graph4           0.000000  0.000000e+00
graph5           0.000000  1.726806e-05
graph6           0.000000  0.000000e+00
graph7           0.000000  0.000000e+00
graph8           0.000000  0.000000e+00
graph9           0.000000  0.000000e+00
graph10          0.000000  0.000000e+00
graph11          0.000000  0.000000e+00
graph12          0.000000  0.000000e+00
graph13          0.000000  0.000000e+00
graph14          0.000000  0.000000e+00
graph15          0.000000  0.000000e+00
graph16          0.000000  0.000000e+00
graph17          0.000000  0.000000e+00
graph18          0.000000  1.288018e-08
graph19          0.000000  0.000000e+00
graph20          0.000000  0.000000e+00
graph21          0.000000  0.000000e+00
graph22          0.000000  0.000000e+00
graph23          0.000000  0.000000e+00
graph24          0.000000  0.000000e+00
graph25          0.000000  0.000000e+00
graph26          0.000000  0.000000e+00
graph27          0.000000  0.000000e+00
graph28          0.000000 -6.664474e-05
graph29          0.000000 -1.186524e-04
orbit0           0.000000  0.000000e+00
orbit1           0.000000  3.680274e-05
orbit2           0.000000  0.000000e+00
orbit3           0.000000  0.000000e+00
orbit4           0.000000  0.000000e+00
orbit5           0.000000  0.000000e+00
orbit6           0.000000  1.692730e-10
orbit7           0.000000  0.000000e+00
orbit8           0.000000  1.879049e-05
orbit9           0.000000  0.000000e+00
orbit10          0.000000  0.000000e+00
orbit11          0.000000  0.000000e+00
orbit12          0.000000  0.000000e+00
orbit13          0.000000  0.000000e+00
orbit14          0.000000  0.000000e+00
orbit15          0.000000  4.275180e-09
orbit16          0.000000  0.000000e+00
orbit17          0.000000  6.007771e-09
orbit18          0.000000 -4.697976e-09
orbit19          0.000000  0.000000e+00
orbit20          0.000000 -3.643307e-09
orbit21          0.000000  0.000000e+00
orbit22          0.000000  0.000000e+00
orbit23          0.000000  0.000000e+00
orbit24          0.000000 -4.263817e-09
orbit25          0.000000  6.916357e-08
orbit26          0.000000  0.000000e+00
orbit27          0.000000  2.954026e-07
orbit28          0.000000  0.000000e+00
orbit29          0.000000 -3.237423e-09
orbit30          0.000000  0.000000e+00
orbit31          0.000000  0.000000e+00
orbit32          0.000000 -4.145092e-11
orbit33          0.000000  0.000000e+00
orbit34          0.000000  0.000000e+00
orbit35          0.000000  2.831028e-08
orbit36          0.000000  1.420848e-07
orbit37          0.000000  1.122074e-09
orbit38          0.000000  0.000000e+00
orbit39          0.000000 -8.497292e-07
orbit40          0.000000  0.000000e+00
orbit41          0.000000 -2.901472e-07
orbit42          0.000000  0.000000e+00
orbit43          0.000000  0.000000e+00
orbit44          0.000000  7.804553e-07
orbit45          0.000000 -3.955415e-09
orbit46          0.000000  0.000000e+00
orbit47          0.000000  0.000000e+00
orbit48          0.000000  0.000000e+00
orbit49          0.000000 -1.683584e-06
orbit50          0.000000  0.000000e+00
orbit51          0.000000  0.000000e+00
orbit52          0.000000  1.888874e-06
orbit53          0.000000  0.000000e+00
orbit54          0.000000  5.019750e-07
orbit55          0.000000 -1.664455e-06
orbit56          0.000000  0.000000e+00
orbit57          0.000000  0.000000e+00
orbit58          0.000000  0.000000e+00
orbit59          0.000000  2.110113e-05
orbit60          0.000000  0.000000e+00
orbit61          0.000000  6.301030e-06
orbit62          0.000000 -2.416180e-04
orbit63          0.000000 -9.700278e-06
orbit64          0.000000  9.161577e-06
orbit65          0.000000  0.000000e+00
orbit66          0.000000  0.000000e+00
orbit67          0.000000  6.100950e-07
orbit68          0.000000  0.000000e+00
orbit69          0.000000  1.429697e-04
orbit70          0.000000 -2.141122e-04
orbit71          0.000000 -2.945556e-05
orbit72          0.000000 -7.068148e-05
AP               0.000000  1.000466e-01
bet              0.000000 -5.555903e-08
ecc              0.000000 -2.006768e-03
eccrad           0.000000  8.460501e-03
close            0.000000  0.000000e+00
constraint       0.000000  1.613339e-01
coreness         0.000000 -2.115981e-03
knn              0.000000  3.305763e-04
hubscore         0.000000  0.000000e+00
pagerank         0.000000 -1.006691e+00
trans            0.000000 -3.918203e-03
evcent           0.000000  0.000000e+00
first            0.000000  0.000000e+00
upto_second      0.000000  5.630273e-06
upto_third       0.000000  0.000000e+00
upto_fourth      0.000000 -1.522147e-05
upto_fifth       0.000000  0.000000e+00
upto_sixth       0.000000  7.052113e-04
second           0.000000  3.034245e-05
third            0.000000 -2.346954e-06
fourth           0.000000  0.000000e+00
fifth            0.000000  6.179770e-05
sixth            0.000000  3.644499e-04
ratio1           0.000000  5.472692e-05
ratio2           0.000000 -1.299293e-04
ratio3           0.000000 -5.501366e-03
ratio4           0.000000  0.000000e+00
ratio5           0.000000  0.000000e+00
ratio6           0.000000 -4.475683e-04
selfinter        0.000000 -9.550420e-02
walktrap_vertex  0.000000  1.411052e-03
bigcom1          0.000000  9.160063e-02
bigcom2          0.000000 -7.402766e-01
bigcom3          0.000000 -2.835951e-02
bigcom4          0.000000  1.580532e-01
bigcom6          0.000000 -4.443051e-01
bigcom8          0.000000  0.000000e+00
bigcom9          0.000000 -4.982601e-02
bigcom11         0.000000 -6.697767e-01
bigcom13         0.000000  1.564458e-01
bigcom15         0.000000 -8.384958e-01
bigcom16         0.000000  1.043572e+00
bigcom21         0.000000 -1.118069e+00
bigcom22         0.000000  0.000000e+00
bigcom24         0.000000 -4.812803e-01
bigcom26         0.000000  1.301473e-01
bigcom28         0.000000 -2.418574e-01
bigcom30         0.000000 -3.374608e-04
bigcom31         0.000000 -5.769707e-01
bigcom32         0.000000 -6.307191e-01
bigcom33         0.000000 -4.548107e-01
bigcom34         0.000000 -4.952767e-01
bigcom36         0.000000 -7.978271e-01
bigcom37         0.000000 -1.588377e+00
bigcom38         0.000000  9.688352e-01
bigcom39         0.000000 -7.240393e-01
bigcom40         0.000000  1.219087e-02
bigcom43         0.000000 -5.857587e-01
bigcom44         0.000000 -1.857528e-04
bigcom46         0.000000 -6.482182e-01
bigcom47         0.000000 -5.706233e-01
bigcom49         0.000000 -7.249147e-01
bigcom50         0.000000 -6.958651e-01
bigcom51         0.000000 -4.771216e-01
bigcom52         0.000000 -6.846173e-01
bigcom54         0.000000 -5.083895e-01
bigcom56         0.000000 -6.594889e-01
bigcom62         0.000000 -5.048902e-01
bigcom66         0.000000 -3.907909e-01
bigcom68         0.000000  1.702985e+00
bigcom69         0.000000  5.593724e-01
bigcom71         0.000000 -7.681574e-01
bigcom72         0.000000 -4.984693e-01
bigcom73         0.000000 -5.868058e-01
bigcom74         0.000000 -8.674651e-01
bigcom75         0.000000 -3.100528e-01
bigcom76         0.000000 -5.190133e-01
bigcom77         0.000000  1.048330e+00
bigcom79         0.000000 -4.866495e-01
bigcom80         0.000000 -5.696517e-01
bigcom82         0.000000  2.214676e+00
bigcom83         0.000000  1.118416e+00
bigcom84         0.000000  2.391190e+00
bigcom85         0.000000 -4.505466e-01
bigcom87         0.000000 -4.691754e-01
bigcom89         0.000000 -5.481379e-01
bigcom91         0.000000 -5.448714e-01
bigcom92         0.000000 -1.029256e+00
bigcom93         0.000000 -1.060141e+00
bigcom96         0.000000 -5.437461e-01
bigcom97         0.000000 -7.914181e-01
bigcom98         0.000000 -5.588816e-01
bigcom99         0.000000 -5.735611e-01
bigcom101        0.000000 -1.694281e+00
bigcom104        0.000000 -6.964824e-01
bigcom106        0.000000 -5.458015e-01
bigcom109        0.000000 -5.028613e-01
bigcom113        0.000000 -2.601558e-01
bigcom116        0.000000  2.681171e-01
bigcom120        0.000000 -4.935777e-01
bigcom123        0.000000  1.697061e+00
bigcom126        0.000000 -4.696027e-01
bigcom127        0.000000 -1.910299e-01
bigcom137        0.000000 -6.969976e-01
bigcom139        0.000000 -1.535835e-01
bigcom140        0.000000 -5.777888e-01
bigcom143        0.000000 -4.708510e-01
bigcom145        0.000000 -4.049050e-01
bigcom146        0.000000 -4.677692e-01
bigcom147        0.000000 -7.790406e-01
bigcom149        0.000000 -4.248409e-01
bigcom153        0.000000 -5.841859e-01
bigcom154        0.000000  8.453535e-01
bigcom156        0.000000 -5.906098e-01
bigcom157        0.000000  0.000000e+00
bigcom158        0.000000 -5.906484e-01
bigcom160        0.000000 -3.483378e-01
bigcom161        0.000000 -4.764564e-01
bigcom162        0.000000  2.148315e+00
bigcom164        0.000000 -3.812500e-01
bigcom166        0.000000  1.077954e+00
bigcom167        0.000000 -6.608165e-01
bigcom171        0.000000 -7.626156e-01
bigcom173        0.000000 -5.917500e-01
bigcom175        0.000000 -8.385461e-02
bigcom176        0.000000 -3.718126e-01
bigcom177        0.000000 -5.159570e-01
bigcom178        0.000000 -6.089181e-01
bigcom180        0.000000 -4.240922e-01
bigcom181        0.000000  6.509220e-01
bigcom184        0.000000 -3.579965e-01
bigcom186        0.000000 -4.843188e-01
bigcom187        0.000000 -3.087429e-01
bigcom189        0.000000 -6.650598e-01
bigcom194        0.000000 -4.616993e-01
bigcom195        0.000000 -6.195984e-01
bigcom196        0.000000  3.245897e+00
bigcom204        0.000000  1.284030e+00
bigcom205        0.000000 -3.655175e-01
bigcom212        0.000000 -4.013567e-01
bigcom214        0.000000 -5.002999e-01
bigcom222        0.000000 -4.665879e-01
bigcom223        0.000000 -1.398408e-01
bigcom226        0.000000 -4.568758e-01
bigcom227        0.000000 -3.810767e-01
bigcom229        0.000000 -4.059123e-01
bigcom233        0.000000 -3.104917e-01
bigcom236        0.000000 -3.746455e-01
bigcom237        0.000000 -3.233138e-01
bigcom246        0.000000 -7.621653e-01
bigcom248        0.000000 -3.746051e-01
bigcom249        0.000000 -3.349416e-01
bigcom250        0.000000 -6.917338e-01
bigcom254        0.000000 -5.680706e-01
bigcom266        0.000000 -4.600665e-01
bigcom269        0.000000 -5.224843e-01
bigcom272        0.000000 -5.480955e-01
bigcom274        0.000000  9.683481e-01
bigcom281        0.000000  8.720098e-01
bigcom291        0.000000 -5.468864e-01
bigcom292        0.000000  1.887035e+00
bigcom295        0.000000 -3.803921e-01
bigcom299        0.000000 -5.525950e-01
bigcom301        0.000000 -6.616148e-01
bigcom306        0.000000 -6.445906e-01
bigcom309        0.000000 -7.388025e-01
bigcom314        0.000000 -3.041822e-01
bigcom321        0.000000 -7.719314e-01
bigcom341        0.000000 -2.351809e-01
bigcom350        0.000000 -5.199527e-01
bigcom353        0.000000 -3.529667e-01
bigcom359        0.000000 -4.888826e-01
bigcom363        0.000000  6.497406e-01
bigcom365        0.000000  1.988386e+00
bigcom385        0.000000 -7.040762e-01
bigcom386        0.000000 -4.305499e-01
bigcom408        0.000000 -4.387051e-01
bigcom412        0.000000 -6.424715e-01
bigcom480        0.000000 -4.978105e-01
spin_vertex      0.000000 -2.599967e-01
membership_s1    0.000000 -1.742663e-01
membership_s3    0.000000  4.365096e-01
membership_s4    0.000000  1.137608e-01
membership_s5    0.000000  5.078751e-02
membership_s6    0.000000  3.406938e-02
membership_s7    0.000000 -1.092706e-01
membership_s8    0.000000  1.436336e+00
membership_s9    0.000000 -1.082291e+00
membership_s11   0.000000 -7.973389e-01
membership_s12   0.000000 -7.346716e-01
membership_s14   0.000000  1.185648e+00
membership_s15   0.000000 -5.742214e-01
membership_s16   0.000000 -6.039478e-01
membership_s17   0.000000 -6.468955e-01
membership_s18   0.000000  8.677857e-02
membership_s20   0.000000 -5.708490e-01
membership_s21   0.000000  3.538379e-02
membership_s22   0.000000  8.405986e-01
membership_s24   0.000000  1.266753e+00
membership_s25   0.000000 -8.112137e-01
membership_s26   0.000000 -6.555096e-01
membership_s27   0.000000 -1.357587e-01
membership_s28   0.000000 -1.053492e+00
membership_s30   0.000000  2.626295e-01
membership_s31   0.000000  1.222341e-01
membership_s32   0.000000 -5.645684e-02
membership_s33   0.000000  1.485010e+00
membership_s36   0.000000 -1.672104e-03
membership_s37   0.000000 -1.418404e-01
V1               0.000000  5.134598e-01
V2               0.000000  1.736157e-01
pdi              0.000000 -2.479037e+02
adhesion         0.000000  5.820153e-06
cohesion         0.000000 -8.199909e-07
inner            0.000000 -1.282133e-05
outer            0.000000  2.615219e-07
ioratio          0.000000  2.344166e-01
comsize          0.000000  5.420734e-05
[1] "Dataset: all_targets Model GBM, run: 2 of 10 2015-06-17 20:56:32"
Iter   TrainDeviance   ValidDeviance   StepSize   Improve
     1        0.2081            -nan     0.0100    0.0000
     2        0.2076            -nan     0.0100   -0.0000
     3        0.2071            -nan     0.0100   -0.0000
     4        0.2065            -nan     0.0100   -0.0000
     5        0.2058            -nan     0.0100    0.0001
     6        0.2052            -nan     0.0100   -0.0000
     7        0.2046            -nan     0.0100    0.0000
     8        0.2041            -nan     0.0100    0.0000
     9        0.2034            -nan     0.0100   -0.0000
    10        0.2029            -nan     0.0100   -0.0000
    20        0.1979            -nan     0.0100   -0.0000
    40        0.1899            -nan     0.0100   -0.0000
    60        0.1832            -nan     0.0100   -0.0000
    80        0.1766            -nan     0.0100   -0.0000
   100        0.1711            -nan     0.0100   -0.0000
   120        0.1657            -nan     0.0100   -0.0000
   140        0.1610            -nan     0.0100    0.0000
   160        0.1563            -nan     0.0100   -0.0000
   180        0.1522            -nan     0.0100   -0.0000
   200        0.1482            -nan     0.0100   -0.0000
   220        0.1447            -nan     0.0100   -0.0000
   240        0.1414            -nan     0.0100   -0.0000
   260        0.1377            -nan     0.0100   -0.0000
   280        0.1346            -nan     0.0100    0.0000
   300        0.1314            -nan     0.0100   -0.0000
   320        0.1284            -nan     0.0100   -0.0000
   340        0.1258            -nan     0.0100   -0.0000
   360        0.1234            -nan     0.0100   -0.0000
   376        0.1213            -nan     0.0100   -0.0000

[1] "GBM variable coefficients"
                            var     rel.inf
V2                           V2 4.962323263
ratio5                   ratio5 4.485800658
comsize                 comsize 3.502281386
V1                           V1 2.972570106
pagerank               pagerank 2.790509229
inner                     inner 2.753155072
ioratio                 ioratio 2.692942189
ratio2                   ratio2 2.606012579
outer                     outer 2.569450394
ratio4                   ratio4 2.141446984
adhesion               adhesion 2.045224644
bet                         bet 1.939069296
orbit18                 orbit18 1.761039648
fourth                   fourth 1.700890371
knn                         knn 1.631996085
cohesion               cohesion 1.615209287
fifth                     fifth 1.413849260
graph16                 graph16 1.398484012
trans                     trans 1.365165924
walktrap_vertex walktrap_vertex 1.340662959
ratio1                   ratio1 1.275624880
graph1                   graph1 1.251584080
graph17                 graph17 1.215772476
orbit36                 orbit36 1.125304012
spin_vertex         spin_vertex 1.082197910
orbit27                 orbit27 1.039931146
graph14                 graph14 1.014378572
ratio6                   ratio6 0.978448293
graph6                   graph6 0.917921522
graph15                 graph15 0.908961489
graph10                 graph10 0.893509434
graph13                 graph13 0.879613535
third                     third 0.812195580
graph20                 graph20 0.810611514
orbit37                 orbit37 0.789199615
graph4                   graph4 0.776459221
graph21                 graph21 0.762609258
bigcom82               bigcom82 0.740429423
graph9                   graph9 0.734553902
orbit35                 orbit35 0.721284285
orbit17                 orbit17 0.709489015
orbit45                 orbit45 0.708557294
orbit56                 orbit56 0.697472297
orbit39                 orbit39 0.687599821
graph5                   graph5 0.675056514
graph11                 graph11 0.653095770
ratio3                   ratio3 0.638063395
orbit49                 orbit49 0.631006676
upto_sixth           upto_sixth 0.617178327
orbit24                 orbit24 0.612413631
orbit62                 orbit62 0.599181867
constraint           constraint 0.584137338
graph19                 graph19 0.579634011
graph23                 graph23 0.562126597
graph22                 graph22 0.558076892
orbit31                 orbit31 0.533876717
hubscore               hubscore 0.528044462
graph12                 graph12 0.515982876
bigcom84               bigcom84 0.503557292
sixth                     sixth 0.474692480
graph3                   graph3 0.469059977
orbit20                 orbit20 0.448040976
upto_third           upto_third 0.430068069
orbit25                 orbit25 0.428010761
orbit28                 orbit28 0.423474844
orbit16                 orbit16 0.417831561
coreness               coreness 0.417706387
close                     close 0.412213127
upto_fourth         upto_fourth 0.411068935
orbit15                 orbit15 0.398738744
graph7                   graph7 0.387654962
orbit9                   orbit9 0.386969282
orbit21                 orbit21 0.383251517
orbit32                 orbit32 0.326186083
membership_s30   membership_s30 0.323772583
orbit1                   orbit1 0.323319706
graph25                 graph25 0.322219320
orbit19                 orbit19 0.311861206
orbit5                   orbit5 0.305364870
bigcom196             bigcom196 0.304847219
orbit65                 orbit65 0.301177252
membership_s7     membership_s7 0.299852749
orbit38                 orbit38 0.291252698
bigcom40               bigcom40 0.286688114
orbit26                 orbit26 0.280624822
orbit46                 orbit46 0.280087215
orbit50                 orbit50 0.279408148
graph2                   graph2 0.278506643
upto_fifth           upto_fifth 0.262211432
membership_s22   membership_s22 0.257487961
orbit4                   orbit4 0.252958434
graph24                 graph24 0.251685518
orbit47                 orbit47 0.243492575
orbit22                 orbit22 0.238285940
graph18                 graph18 0.234961642
orbit30                 orbit30 0.230085187
graph0                   graph0 0.229430878
orbit7                   orbit7 0.217777193
bigcom4                 bigcom4 0.216628104
orbit63                 orbit63 0.210981942
orbit6                   orbit6 0.206820796
selfinter             selfinter 0.205765165
graph26                 graph26 0.203170879
orbit70                 orbit70 0.202744843
orbit13                 orbit13 0.198761407
orbit51                 orbit51 0.197864596
orbit29                 orbit29 0.194991899
orbit55                 orbit55 0.192551767
pdi                         pdi 0.192124828
orbit40                 orbit40 0.191844133
ecc                         ecc 0.188570888
orbit54                 orbit54 0.187368840
membership_s36   membership_s36 0.186372017
membership_s4     membership_s4 0.179475376
orbit61                 orbit61 0.177746548
membership_s24   membership_s24 0.176649855
orbit41                 orbit41 0.176511474
orbit69                 orbit69 0.173040248
bigcom274             bigcom274 0.170421543
orbit11                 orbit11 0.167397363
upto_second         upto_second 0.166207560
bigcom1                 bigcom1 0.164260430
orbit10                 orbit10 0.158992819
graph8                   graph8 0.157898770
membership_s31   membership_s31 0.153971642
orbit52                 orbit52 0.151138311
second                   second 0.150448463
orbit42                 orbit42 0.144912995
orbit57                 orbit57 0.143059744
graph27                 graph27 0.142442028
orbit48                 orbit48 0.138662319
orbit23                 orbit23 0.128719461
membership_s1     membership_s1 0.115557348
orbit53                 orbit53 0.110470451
orbit59                 orbit59 0.106853060
bigcom166             bigcom166 0.104683809
orbit33                 orbit33 0.104537422
membership_s32   membership_s32 0.102866592
evcent                   evcent 0.101812623
bigcom204             bigcom204 0.101697466
bigcom154             bigcom154 0.099638150
orbit58                 orbit58 0.094399066
orbit67                 orbit67 0.094157045
membership_s8     membership_s8 0.093976693
bigcom181             bigcom181 0.091674735
membership_s21   membership_s21 0.091633718
membership_s6     membership_s6 0.089635375
orbit2                   orbit2 0.086977355
orbit44                 orbit44 0.083251318
membership_s27   membership_s27 0.077148729
orbit68                 orbit68 0.075475207
orbit60                 orbit60 0.075106983
bigcom162             bigcom162 0.070172218
orbit12                 orbit12 0.070129390
AP                           AP 0.070102592
membership_s18   membership_s18 0.068943617
orbit64                 orbit64 0.068169422
bigcom16               bigcom16 0.064630148
bigcom38               bigcom38 0.063969975
orbit71                 orbit71 0.059785139
bigcom281             bigcom281 0.055786297
bigcom77               bigcom77 0.055107239
bigcom8                 bigcom8 0.054788278
graph29                 graph29 0.052839094
graph28                 graph28 0.051692386
membership_s5     membership_s5 0.045105978
orbit66                 orbit66 0.043671594
bigcom299             bigcom299 0.036279818
membership_s33   membership_s33 0.034658821
bigcom30               bigcom30 0.033314247
bigcom69               bigcom69 0.032498442
bigcom123             bigcom123 0.030409522
bigcom72               bigcom72 0.028852134
bigcom68               bigcom68 0.028318780
bigcom74               bigcom74 0.025863687
bigcom365             bigcom365 0.025370349
membership_s14   membership_s14 0.024381869
bigcom28               bigcom28 0.019569211
bigcom363             bigcom363 0.014037744
bigcom3                 bigcom3 0.012386105
bigcom9                 bigcom9 0.006242176
bigcom13               bigcom13 0.005794503
membership_s3     membership_s3 0.004087057
membership_s37   membership_s37 0.003803237
orbit43                 orbit43 0.003615446
orbit0                   orbit0 0.000000000
orbit3                   orbit3 0.000000000
orbit8                   orbit8 0.000000000
orbit14                 orbit14 0.000000000
orbit34                 orbit34 0.000000000
orbit72                 orbit72 0.000000000
eccrad                   eccrad 0.000000000
first                     first 0.000000000
bigcom2                 bigcom2 0.000000000
bigcom6                 bigcom6 0.000000000
bigcom11               bigcom11 0.000000000
bigcom15               bigcom15 0.000000000
bigcom21               bigcom21 0.000000000
bigcom22               bigcom22 0.000000000
bigcom24               bigcom24 0.000000000
bigcom26               bigcom26 0.000000000
bigcom31               bigcom31 0.000000000
bigcom32               bigcom32 0.000000000
bigcom33               bigcom33 0.000000000
bigcom34               bigcom34 0.000000000
bigcom36               bigcom36 0.000000000
bigcom37               bigcom37 0.000000000
bigcom39               bigcom39 0.000000000
bigcom43               bigcom43 0.000000000
bigcom44               bigcom44 0.000000000
bigcom46               bigcom46 0.000000000
bigcom47               bigcom47 0.000000000
bigcom49               bigcom49 0.000000000
bigcom50               bigcom50 0.000000000
bigcom51               bigcom51 0.000000000
bigcom52               bigcom52 0.000000000
bigcom54               bigcom54 0.000000000
bigcom56               bigcom56 0.000000000
bigcom62               bigcom62 0.000000000
bigcom66               bigcom66 0.000000000
bigcom71               bigcom71 0.000000000
bigcom73               bigcom73 0.000000000
bigcom75               bigcom75 0.000000000
bigcom76               bigcom76 0.000000000
bigcom79               bigcom79 0.000000000
bigcom80               bigcom80 0.000000000
bigcom83               bigcom83 0.000000000
bigcom85               bigcom85 0.000000000
bigcom87               bigcom87 0.000000000
bigcom89               bigcom89 0.000000000
bigcom91               bigcom91 0.000000000
bigcom92               bigcom92 0.000000000
bigcom93               bigcom93 0.000000000
bigcom96               bigcom96 0.000000000
bigcom97               bigcom97 0.000000000
bigcom98               bigcom98 0.000000000
bigcom99               bigcom99 0.000000000
bigcom101             bigcom101 0.000000000
bigcom104             bigcom104 0.000000000
bigcom106             bigcom106 0.000000000
bigcom109             bigcom109 0.000000000
bigcom113             bigcom113 0.000000000
bigcom116             bigcom116 0.000000000
bigcom120             bigcom120 0.000000000
bigcom126             bigcom126 0.000000000
bigcom127             bigcom127 0.000000000
bigcom137             bigcom137 0.000000000
bigcom139             bigcom139 0.000000000
bigcom140             bigcom140 0.000000000
bigcom143             bigcom143 0.000000000
bigcom145             bigcom145 0.000000000
bigcom146             bigcom146 0.000000000
bigcom147             bigcom147 0.000000000
bigcom149             bigcom149 0.000000000
bigcom153             bigcom153 0.000000000
bigcom156             bigcom156 0.000000000
bigcom157             bigcom157 0.000000000
bigcom158             bigcom158 0.000000000
bigcom160             bigcom160 0.000000000
bigcom161             bigcom161 0.000000000
bigcom164             bigcom164 0.000000000
bigcom167             bigcom167 0.000000000
bigcom171             bigcom171 0.000000000
bigcom173             bigcom173 0.000000000
bigcom175             bigcom175 0.000000000
bigcom176             bigcom176 0.000000000
bigcom177             bigcom177 0.000000000
bigcom178             bigcom178 0.000000000
bigcom180             bigcom180 0.000000000
bigcom184             bigcom184 0.000000000
bigcom186             bigcom186 0.000000000
bigcom187             bigcom187 0.000000000
bigcom189             bigcom189 0.000000000
bigcom194             bigcom194 0.000000000
bigcom195             bigcom195 0.000000000
bigcom205             bigcom205 0.000000000
bigcom212             bigcom212 0.000000000
bigcom214             bigcom214 0.000000000
bigcom222             bigcom222 0.000000000
bigcom223             bigcom223 0.000000000
bigcom226             bigcom226 0.000000000
bigcom227             bigcom227 0.000000000
bigcom229             bigcom229 0.000000000
bigcom233             bigcom233 0.000000000
bigcom236             bigcom236 0.000000000
bigcom237             bigcom237 0.000000000
bigcom246             bigcom246 0.000000000
bigcom248             bigcom248 0.000000000
bigcom249             bigcom249 0.000000000
bigcom250             bigcom250 0.000000000
bigcom254             bigcom254 0.000000000
bigcom266             bigcom266 0.000000000
bigcom269             bigcom269 0.000000000
bigcom272             bigcom272 0.000000000
bigcom291             bigcom291 0.000000000
bigcom292             bigcom292 0.000000000
bigcom295             bigcom295 0.000000000
bigcom301             bigcom301 0.000000000
bigcom306             bigcom306 0.000000000
bigcom309             bigcom309 0.000000000
bigcom314             bigcom314 0.000000000
bigcom321             bigcom321 0.000000000
bigcom341             bigcom341 0.000000000
bigcom350             bigcom350 0.000000000
bigcom353             bigcom353 0.000000000
bigcom359             bigcom359 0.000000000
bigcom385             bigcom385 0.000000000
bigcom386             bigcom386 0.000000000
bigcom408             bigcom408 0.000000000
bigcom412             bigcom412 0.000000000
bigcom480             bigcom480 0.000000000
membership_s9     membership_s9 0.000000000
membership_s11   membership_s11 0.000000000
membership_s12   membership_s12 0.000000000
membership_s15   membership_s15 0.000000000
membership_s16   membership_s16 0.000000000
membership_s17   membership_s17 0.000000000
membership_s20   membership_s20 0.000000000
membership_s25   membership_s25 0.000000000
membership_s26   membership_s26 0.000000000
membership_s28   membership_s28 0.000000000
[1] "Dataset: all_targets Model RF, run: 2 of 10 2015-06-17 21:02:24"
     |      Out-of-bag   |
Tree |      MSE  %Var(y) |
   1 |  0.04022   189.90 |
   2 |  0.04014   189.50 |
   3 |  0.03932   185.63 |
   4 |  0.03742   176.66 |
   5 |  0.03429   161.90 |
   6 |  0.03293   155.49 |
   7 |  0.03135   148.04 |
   8 |  0.03075   145.18 |
   9 |  0.03005   141.86 |
  10 |  0.02964   139.96 |
  11 |  0.02882   136.09 |
  12 |  0.02832   133.72 |
  13 |  0.02784   131.46 |
  14 |  0.02733   129.04 |
  15 |  0.02693   127.14 |
  16 |  0.02651   125.15 |
  17 |  0.02632   124.26 |
  18 |  0.02604   122.93 |
  19 |  0.02583   121.93 |
  20 |  0.02567   121.20 |
  21 |  0.02552   120.51 |
  22 |  0.02534   119.64 |
  23 |  0.02522   119.08 |
  24 |   0.0252   118.98 |
  25 |  0.02502   118.15 |
  26 |  0.02495   117.79 |
  27 |  0.02494   117.77 |
  28 |  0.02485   117.32 |
  29 |  0.02477   116.95 |
  30 |  0.02468   116.54 |
  31 |  0.02463   116.28 |
  32 |  0.02457   115.99 |
  33 |  0.02446   115.50 |
  34 |  0.02445   115.43 |
  35 |  0.02438   115.10 |
  36 |  0.02433   114.87 |
  37 |  0.02428   114.64 |
  38 |  0.02424   114.42 |
  39 |   0.0242   114.28 |
  40 |  0.02416   114.06 |
  41 |  0.02415   114.01 |
  42 |  0.02413   113.95 |
  43 |  0.02408   113.68 |
  44 |  0.02407   113.63 |
  45 |  0.02401   113.38 |
  46 |    0.024   113.31 |
  47 |  0.02397   113.19 |
  48 |  0.02395   113.07 |
  49 |  0.02392   112.95 |
  50 |  0.02385   112.63 |
  51 |  0.02383   112.52 |
  52 |  0.02381   112.43 |
  53 |  0.02376   112.20 |
  54 |  0.02374   112.07 |
  55 |  0.02372   111.99 |
  56 |  0.02367   111.76 |
  57 |  0.02368   111.80 |
  58 |  0.02367   111.77 |
  59 |  0.02367   111.74 |
  60 |  0.02367   111.75 |
  61 |  0.02367   111.78 |
  62 |  0.02365   111.67 |
  63 |  0.02366   111.69 |
  64 |  0.02364   111.62 |
  65 |  0.02362   111.53 |
  66 |  0.02359   111.39 |
  67 |  0.02358   111.33 |
  68 |  0.02357   111.30 |
  69 |  0.02356   111.22 |
  70 |  0.02354   111.16 |
  71 |  0.02355   111.17 |
  72 |  0.02355   111.17 |
  73 |  0.02353   111.10 |
  74 |  0.02351   111.02 |
  75 |   0.0235   110.95 |
  76 |   0.0235   110.96 |
  77 |  0.02349   110.93 |
  78 |   0.0235   110.94 |
  79 |  0.02348   110.85 |
  80 |  0.02348   110.85 |
  81 |  0.02347   110.79 |
  82 |  0.02345   110.72 |
  83 |  0.02343   110.61 |
  84 |  0.02341   110.53 |
  85 |   0.0234   110.50 |
  86 |   0.0234   110.46 |
  87 |  0.02338   110.38 |
  88 |  0.02338   110.37 |
  89 |  0.02335   110.24 |
  90 |  0.02333   110.14 |
  91 |  0.02333   110.16 |
  92 |  0.02332   110.08 |
  93 |  0.02331   110.08 |
  94 |  0.02331   110.08 |
  95 |  0.02329   109.96 |
  96 |  0.02329   109.98 |
  97 |   0.0233   110.01 |
  98 |   0.0233   110.01 |
  99 |  0.02328   109.90 |
 100 |  0.02328   109.92 |
[1] "Random Forest variable coefficients"
                      %IncMSE IncNodePurity
graph5           6.818075e-03  1.220110e+00
graph6           4.939857e-03  1.240808e+00
graph7           1.627464e-03  6.752681e-01
graph8           7.785906e-05  1.864440e-01
graph9           9.338803e-03  1.241757e+00
graph10          1.051547e-02  1.905127e+00
graph11          1.046718e-02  1.814013e+00
graph12          7.434510e-03  1.473209e+00
graph13          7.777650e-03  1.569425e+00
graph14          8.896892e-03  1.332319e+00
graph15          1.209354e-02  1.607063e+00
graph16          9.083229e-03  1.477459e+00
graph17          9.655211e-03  1.326518e+00
graph18          5.094796e-03  8.142892e-01
graph19          8.933891e-03  1.549232e+00
graph20          8.837190e-03  1.556485e+00
graph21          8.136189e-03  1.047546e+00
graph22          4.150149e-03  7.210590e-01
graph23          8.980598e-03  1.547546e+00
graph24          2.277106e-03  4.576649e-01
graph25          8.788091e-03  1.081506e+00
graph26          4.328839e-03  1.015195e+00
graph27          2.454232e-03  4.409462e-01
graph28          2.252795e-03  3.526059e-01
graph29          9.340652e-05  6.816839e-02
orbit0           1.354228e-03  4.406899e-01
orbit1           5.541612e-03  1.344898e+00
orbit2           3.090410e-03  5.331751e-01
orbit3           2.535452e-03  3.863746e-01
orbit4           5.903867e-03  1.292763e+00
orbit5           4.329128e-03  1.101405e+00
orbit6           5.901615e-03  1.604855e+00
orbit7           5.257836e-03  7.513929e-01
orbit8           3.952496e-03  1.006525e+00
orbit9           7.775640e-03  1.003851e+00
orbit10          1.630172e-03  4.811989e-01
orbit11          5.879781e-04  3.896004e-01
orbit12          8.999201e-04  4.586087e-01
orbit13          9.344976e-04  3.007233e-01
orbit14          3.244393e-04  3.335231e-01
orbit15          7.011097e-03  1.132369e+00
orbit16          1.493229e-02  1.084893e+00
orbit17          1.091052e-02  1.560118e+00
orbit18          8.963443e-03  2.450405e+00
orbit19          9.858550e-03  1.228832e+00
orbit20          7.591772e-03  1.065962e+00
orbit21          4.777595e-03  8.968058e-01
orbit22          1.068727e-02  1.696776e+00
orbit23          5.140212e-03  4.258546e-01
orbit24          5.840342e-03  1.187404e+00
orbit25          6.289961e-03  1.186269e+00
orbit26          8.941388e-03  5.365230e-01
orbit27          1.443705e-02  1.669321e+00
orbit28          7.286811e-03  1.172239e+00
orbit29          5.077524e-03  7.620854e-01
orbit30          4.058278e-03  8.376527e-01
orbit31          6.164470e-03  1.697149e+00
orbit32          7.646298e-03  1.073690e+00
orbit33          3.221398e-03  4.779325e-01
orbit34          1.055074e-02  1.093447e+00
orbit35          9.157184e-03  1.985254e+00
orbit36          1.802627e-02  2.192774e+00
orbit37          6.903184e-03  1.155130e+00
orbit38          7.306235e-03  9.495708e-01
orbit39          1.098938e-02  1.787105e+00
orbit40          3.862370e-03  8.453278e-01
orbit41          2.992697e-03  3.234480e-01
orbit42          1.572231e-03  4.563877e-01
orbit43          2.446231e-03  7.606198e-01
orbit44          1.034582e-03  3.880555e-01
orbit45          1.594529e-02  1.631884e+00
orbit46          7.800247e-03  8.417516e-01
orbit47          4.366387e-03  5.966940e-01
orbit48          4.850949e-03  4.831592e-01
orbit49          6.207908e-03  1.579224e+00
orbit50          3.703469e-03  1.031717e+00
orbit51          9.318039e-03  1.202949e+00
orbit52          3.235015e-03  6.771231e-01
orbit53          3.786023e-03  4.672342e-01
orbit54          5.813200e-03  7.981186e-01
orbit55          3.172248e-03  4.758253e-01
orbit56          7.835472e-03  1.925748e+00
orbit57          7.983324e-04  4.390209e-01
orbit58          1.194880e-03  3.446532e-01
orbit59          4.388896e-03  5.707559e-01
orbit60          2.935987e-03  4.402219e-01
orbit61          1.053752e-03  3.741668e-01
orbit62          5.304513e-03  9.268238e-01
orbit63          3.729771e-03  5.243862e-01
orbit64          3.672211e-03  3.963348e-01
orbit65          5.351397e-03  6.615854e-01
orbit66          1.802374e-03  4.639824e-01
orbit67          4.749563e-04  4.600636e-01
orbit68          9.437364e-04  6.156956e-01
orbit69          9.320996e-04  3.392992e-01
orbit70          1.940444e-03  3.461163e-01
orbit71          5.757574e-04  2.515157e-01
orbit72          1.389304e-04  1.185046e-01
AP               4.168595e-06  1.936376e-01
bet              7.079754e-03  2.403233e+00
ecc              3.662887e-04  2.485048e-01
eccrad           2.861448e-04  2.982896e-01
close            9.593749e-03  1.326146e+00
constraint       1.013637e-02  1.810369e+00
coreness         3.767419e-03  7.441460e-01
knn              8.768481e-03  2.400741e+00
hubscore         6.598981e-03  1.305487e+00
pagerank         1.213103e-02  4.372940e+00
trans            2.285236e-03  1.416576e+00
evcent           5.661692e-03  1.455591e+00
first            1.391126e-03  4.569059e-01
upto_second      3.179896e-03  1.082306e+00
upto_third       8.182781e-03  1.485691e+00
upto_fourth      8.950790e-03  1.355766e+00
upto_fifth       1.077345e-02  1.364583e+00
upto_sixth       3.911899e-03  1.485235e+00
second           5.212228e-03  1.320431e+00
third            6.876899e-03  2.291391e+00
fourth           7.161660e-03  2.954987e+00
fifth            4.348056e-03  2.613779e+00
sixth            7.367379e-03  1.771036e+00
ratio1           8.515168e-03  2.808265e+00
ratio2           7.374358e-03  3.255086e+00
ratio3           1.206693e-02  2.497692e+00
ratio4           1.016430e-02  2.877544e+00
ratio5           7.013229e-03  4.856039e+00
ratio6           9.993539e-03  2.079351e+00
selfinter        1.014512e-04  2.849774e-01
walktrap_vertex  5.995185e-03  2.127155e+00
bigcom1          2.017092e-04  4.507698e-01
bigcom2          0.000000e+00  0.000000e+00
bigcom3          1.120271e-04  2.825218e-01
bigcom4          2.498707e-03  4.446773e-01
bigcom6          0.000000e+00  0.000000e+00
bigcom8          3.306733e-04  2.249335e-01
bigcom9         -2.410566e-05  1.361555e-01
bigcom11         0.000000e+00  0.000000e+00
bigcom13        -6.756543e-06  9.608783e-02
bigcom15         0.000000e+00  0.000000e+00
bigcom16         3.223534e-05  4.875421e-01
bigcom21         2.266546e-06  1.428571e-02
bigcom22         3.136414e-05  1.943478e-01
bigcom24         0.000000e+00  0.000000e+00
bigcom26         7.853945e-06  7.031233e-02
bigcom28         3.781303e-05  8.076998e-02
bigcom30         6.260385e-05  2.748324e-01
bigcom31         0.000000e+00  4.336809e-21
bigcom32         0.000000e+00  0.000000e+00
bigcom33         0.000000e+00  0.000000e+00
bigcom34         0.000000e+00  0.000000e+00
bigcom36         0.000000e+00  0.000000e+00
bigcom37         0.000000e+00  0.000000e+00
bigcom38         8.895439e-06  2.232967e-01
bigcom39         0.000000e+00  4.336809e-21
bigcom40         4.185889e-04  3.429510e-01
bigcom43         0.000000e+00  0.000000e+00
bigcom44         0.000000e+00  1.301043e-20
bigcom46         0.000000e+00  6.938894e-20
bigcom47         0.000000e+00  0.000000e+00
bigcom49         0.000000e+00  1.734723e-20
bigcom50         0.000000e+00  8.673617e-21
bigcom51         0.000000e+00  0.000000e+00
bigcom52         0.000000e+00  3.469447e-20
bigcom54         0.000000e+00  0.000000e+00
bigcom56         0.000000e+00  0.000000e+00
bigcom62         0.000000e+00  0.000000e+00
bigcom66         0.000000e+00  1.387779e-19
bigcom68        -6.396366e-06  3.321436e-01
bigcom69        -3.950546e-05  9.534072e-02
bigcom71         0.000000e+00  0.000000e+00
bigcom72        -2.134207e-05  2.609146e-01
bigcom73         0.000000e+00  0.000000e+00
bigcom74         6.148506e-06  3.808376e-01
bigcom75         0.000000e+00  0.000000e+00
bigcom76         0.000000e+00  0.000000e+00
bigcom77        -4.074410e-06  3.354296e-01
bigcom79         0.000000e+00  0.000000e+00
bigcom80         0.000000e+00  0.000000e+00
bigcom82        -4.719520e-06  6.585229e-01
bigcom83        -9.197191e-06  4.911461e-01
bigcom84         4.112897e-05  9.151883e-01
bigcom85         0.000000e+00  0.000000e+00
bigcom87         0.000000e+00  1.387779e-19
bigcom89         0.000000e+00  1.387779e-19
bigcom91         0.000000e+00  0.000000e+00
bigcom92         0.000000e+00  0.000000e+00
bigcom93         0.000000e+00  0.000000e+00
bigcom96         0.000000e+00  0.000000e+00
bigcom97         0.000000e+00  0.000000e+00
bigcom98         0.000000e+00  0.000000e+00
bigcom99         0.000000e+00  0.000000e+00
bigcom101        0.000000e+00  0.000000e+00
bigcom104        0.000000e+00  0.000000e+00
bigcom106        0.000000e+00  0.000000e+00
bigcom109        0.000000e+00  0.000000e+00
bigcom113        0.000000e+00  0.000000e+00
bigcom116       -1.224134e-05  4.305629e-02
bigcom120        0.000000e+00  1.474515e-19
bigcom123       -1.087852e-05  3.673078e-01
bigcom126        0.000000e+00  0.000000e+00
bigcom127        0.000000e+00  0.000000e+00
bigcom137        0.000000e+00  0.000000e+00
bigcom139        0.000000e+00  0.000000e+00
bigcom140        0.000000e+00  0.000000e+00
bigcom143        0.000000e+00  0.000000e+00
bigcom145        0.000000e+00  0.000000e+00
bigcom146        0.000000e+00  0.000000e+00
bigcom147        0.000000e+00  0.000000e+00
bigcom149        0.000000e+00  0.000000e+00
bigcom153        0.000000e+00  1.110223e-18
bigcom154        2.023784e-05  3.355242e-01
bigcom156        0.000000e+00  0.000000e+00
bigcom157        0.000000e+00  0.000000e+00
bigcom158        0.000000e+00  0.000000e+00
bigcom160        0.000000e+00  0.000000e+00
bigcom161        0.000000e+00  0.000000e+00
bigcom162       -5.912154e-06  4.381971e-01
bigcom164        0.000000e+00  0.000000e+00
bigcom166       -2.666247e-06  3.172766e-01
bigcom167        0.000000e+00  8.673617e-21
bigcom171        0.000000e+00  1.110223e-18
bigcom173        0.000000e+00  0.000000e+00
bigcom175        0.000000e+00  0.000000e+00
bigcom176        0.000000e+00  0.000000e+00
bigcom177        0.000000e+00  0.000000e+00
bigcom178        0.000000e+00  8.673617e-21
bigcom180        0.000000e+00  0.000000e+00
bigcom181        5.386584e-06  1.876218e-01
bigcom184        0.000000e+00  0.000000e+00
bigcom186        0.000000e+00  0.000000e+00
bigcom187        0.000000e+00  0.000000e+00
bigcom189        0.000000e+00  8.673617e-21
bigcom194        0.000000e+00  0.000000e+00
bigcom195        0.000000e+00  1.474515e-19
bigcom196        4.230946e-05  8.997633e-01
bigcom204       -1.760980e-05  3.116193e-01
bigcom205        0.000000e+00  0.000000e+00
bigcom212        0.000000e+00  0.000000e+00
bigcom214        0.000000e+00  1.387779e-19
bigcom222        0.000000e+00  0.000000e+00
bigcom223        0.000000e+00  0.000000e+00
bigcom226        0.000000e+00  0.000000e+00
bigcom227        0.000000e+00  0.000000e+00
bigcom229        0.000000e+00  0.000000e+00
bigcom233        0.000000e+00  8.673617e-21
bigcom236        0.000000e+00  3.469447e-20
bigcom237        0.000000e+00  0.000000e+00
bigcom246        0.000000e+00  0.000000e+00
bigcom248        0.000000e+00  1.734723e-20
bigcom249        0.000000e+00  2.775558e-19
bigcom250        0.000000e+00  1.734723e-20
bigcom254        0.000000e+00  0.000000e+00
bigcom266        0.000000e+00  0.000000e+00
bigcom269        0.000000e+00  0.000000e+00
bigcom272        0.000000e+00  0.000000e+00
bigcom274        3.396035e-05  2.655063e-01
bigcom281       -1.772804e-05  2.489493e-01
bigcom291        0.000000e+00  0.000000e+00
bigcom292        1.213574e-05  5.133044e-01
bigcom295        0.000000e+00  0.000000e+00
bigcom299       -5.361449e-05  3.874626e-01
bigcom301        0.000000e+00  0.000000e+00
bigcom306        0.000000e+00  1.387779e-19
bigcom309        0.000000e+00  0.000000e+00
bigcom314        0.000000e+00  0.000000e+00
bigcom321        0.000000e+00  8.673617e-21
bigcom341        0.000000e+00  8.673617e-21
bigcom350        0.000000e+00  0.000000e+00
bigcom353        0.000000e+00  0.000000e+00
bigcom359        0.000000e+00  0.000000e+00
bigcom363       -1.187627e-05  3.578378e-01
bigcom365       -1.653555e-06  3.557214e-01
bigcom385        0.000000e+00  0.000000e+00
bigcom386        0.000000e+00  0.000000e+00
bigcom408        0.000000e+00  0.000000e+00
bigcom412        0.000000e+00  6.250000e-03
bigcom480        0.000000e+00  0.000000e+00
spin_vertex      5.526413e-03  2.657586e+00
membership_s1    8.892801e-05  3.551044e-01
membership_s3    1.594812e-05  6.836531e-02
membership_s4    4.499792e-04  3.579283e-01
membership_s5    7.652425e-05  2.208043e-01
membership_s6    2.024642e-04  3.168708e-01
membership_s7    9.714820e-05  6.721214e-01
membership_s8   -1.805840e-05  3.944895e-01
membership_s9    0.000000e+00  0.000000e+00
membership_s11   0.000000e+00  0.000000e+00
membership_s12   0.000000e+00  0.000000e+00
membership_s14  -1.919184e-05  1.815110e-01
membership_s15  -7.622065e-06  1.051055e-01
membership_s16   0.000000e+00  8.673617e-21
membership_s17   0.000000e+00  0.000000e+00
membership_s18   4.785777e-06  1.631645e-01
membership_s20   0.000000e+00  0.000000e+00
membership_s21   4.338485e-05  1.083809e-01
membership_s22   4.772052e-06  2.806007e-02
membership_s24  -3.862894e-05  2.805523e-01
membership_s25   0.000000e+00  0.000000e+00
membership_s26   0.000000e+00  0.000000e+00
membership_s27   5.114864e-05  2.491214e-01
membership_s28   1.407024e-07  8.333333e-04
membership_s30   6.704634e-04  5.109012e-01
membership_s31   1.768995e-04  2.929586e-01
membership_s32   3.178569e-05  3.532433e-01
membership_s33  -4.113136e-05  2.690838e-01
membership_s36   2.351376e-04  3.476144e-01
membership_s37   9.981095e-05  3.479198e-01
V1               7.996433e-03  4.370490e+00
V2               3.987715e-03  4.890294e+00
pdi              2.149902e-04  3.034608e-01
adhesion         9.519823e-03  4.243432e+00
cohesion         1.026697e-02  3.993203e+00
inner            7.188122e-03  4.034142e+00
outer            3.466936e-03  3.940605e+00
ioratio          6.708564e-03  4.136878e+00
comsize          3.594346e-03  4.642121e+00
[1] "Dataset: all_targets Model GLM, run: 2 of 10 2015-06-17 21:08:41"
[1] "glmnet variable coefficients"
                     [,1]          [,2]
(Intercept)     -3.810927 -1.022724e+01
graph0           0.000000 -1.010850e-04
graph1           0.000000  0.000000e+00
graph2           0.000000  0.000000e+00
graph3           0.000000  0.000000e+00
graph4           0.000000  0.000000e+00
graph5           0.000000  1.066917e-06
graph6           0.000000  0.000000e+00
graph7           0.000000  0.000000e+00
graph8           0.000000  0.000000e+00
graph9           0.000000  1.345908e-10
graph10          0.000000  0.000000e+00
graph11          0.000000  0.000000e+00
graph12          0.000000  0.000000e+00
graph13          0.000000  0.000000e+00
graph14          0.000000  0.000000e+00
graph15          0.000000  0.000000e+00
graph16          0.000000  0.000000e+00
graph17          0.000000  0.000000e+00
graph18          0.000000  0.000000e+00
graph19          0.000000  0.000000e+00
graph20          0.000000  9.340233e-07
graph21          0.000000  0.000000e+00
graph22          0.000000  0.000000e+00
graph23          0.000000  0.000000e+00
graph24          0.000000  0.000000e+00
graph25          0.000000  0.000000e+00
graph26          0.000000  0.000000e+00
graph27          0.000000  0.000000e+00
graph28          0.000000  0.000000e+00
graph29          0.000000  0.000000e+00
orbit0           0.000000 -2.741612e-05
orbit1           0.000000  2.012894e-05
orbit2           0.000000  0.000000e+00
orbit3           0.000000  0.000000e+00
orbit4           0.000000  0.000000e+00
orbit5           0.000000  0.000000e+00
orbit6           0.000000  0.000000e+00
orbit7           0.000000  0.000000e+00
orbit8           0.000000  5.084440e-06
orbit9           0.000000  0.000000e+00
orbit10          0.000000  0.000000e+00
orbit11          0.000000  0.000000e+00
orbit12          0.000000  0.000000e+00
orbit13          0.000000  0.000000e+00
orbit14          0.000000  0.000000e+00
orbit15          0.000000  4.872561e-09
orbit16          0.000000  1.633539e-09
orbit17          0.000000  0.000000e+00
orbit18          0.000000 -3.573109e-09
orbit19          0.000000  0.000000e+00
orbit20          0.000000 -3.049285e-09
orbit21          0.000000  0.000000e+00
orbit22          0.000000  0.000000e+00
orbit23          0.000000  0.000000e+00
orbit24          0.000000 -6.045739e-08
orbit25          0.000000  2.661033e-08
orbit26          0.000000  0.000000e+00
orbit27          0.000000  4.350730e-07
orbit28          0.000000  0.000000e+00
orbit29          0.000000 -2.076746e-10
orbit30          0.000000  0.000000e+00
orbit31          0.000000 -4.157597e-09
orbit32          0.000000  0.000000e+00
orbit33          0.000000  0.000000e+00
orbit34          0.000000  0.000000e+00
orbit35          0.000000  2.211234e-07
orbit36          0.000000  1.009050e-07
orbit37          0.000000  0.000000e+00
orbit38          0.000000  0.000000e+00
orbit39          0.000000 -2.423310e-07
orbit40          0.000000 -1.528778e-09
orbit41          0.000000 -1.302513e-07
orbit42          0.000000  0.000000e+00
orbit43          0.000000  0.000000e+00
orbit44          0.000000  6.909642e-07
orbit45          0.000000 -3.988058e-07
orbit46          0.000000  2.723915e-08
orbit47          0.000000  0.000000e+00
orbit48          0.000000  0.000000e+00
orbit49          0.000000  1.354635e-07
orbit50          0.000000  0.000000e+00
orbit51          0.000000  0.000000e+00
orbit52          0.000000  1.010742e-05
orbit53          0.000000 -2.842505e-08
orbit54          0.000000  3.832717e-06
orbit55          0.000000 -3.200637e-07
orbit56          0.000000 -6.664221e-06
orbit57          0.000000 -1.673197e-06
orbit58          0.000000  5.652676e-09
orbit59          0.000000  1.321376e-05
orbit60          0.000000  0.000000e+00
orbit61          0.000000  7.826918e-06
orbit62          0.000000 -1.257854e-04
orbit63          0.000000 -2.097824e-05
orbit64          0.000000  2.478914e-07
orbit65          0.000000 -4.093058e-08
orbit66          0.000000  0.000000e+00
orbit67          0.000000  3.211209e-07
orbit68          0.000000 -3.492329e-05
orbit69          0.000000  0.000000e+00
orbit70          0.000000 -1.978521e-04
orbit71          0.000000  0.000000e+00
orbit72          0.000000  0.000000e+00
AP               0.000000  2.433533e-01
bet              0.000000  0.000000e+00
ecc              0.000000  3.539901e-03
eccrad           0.000000  2.806059e-02
close            0.000000  0.000000e+00
constraint       0.000000  1.901037e-01
coreness         0.000000 -4.620236e-03
knn              0.000000  5.688794e-04
hubscore         0.000000  0.000000e+00
pagerank         0.000000 -1.367569e+00
trans            0.000000 -4.481484e-02
evcent           0.000000  0.000000e+00
first            0.000000 -2.531367e-06
upto_second      0.000000  1.435787e-05
upto_third       0.000000  0.000000e+00
upto_fourth      0.000000 -8.387893e-06
upto_fifth       0.000000  0.000000e+00
upto_sixth       0.000000  4.686600e-04
second           0.000000  3.076937e-05
third            0.000000  0.000000e+00
fourth           0.000000 -6.311577e-06
fifth            0.000000  8.735244e-05
sixth            0.000000  1.991417e-04
ratio1           0.000000  0.000000e+00
ratio2           0.000000 -2.014731e-04
ratio3           0.000000 -5.916056e-03
ratio4           0.000000  0.000000e+00
ratio5           0.000000  0.000000e+00
ratio6           0.000000 -3.432776e-04
selfinter        0.000000 -2.858965e-03
walktrap_vertex  0.000000  1.245978e-02
bigcom1          0.000000  4.158425e-02
bigcom2          0.000000 -8.120235e-01
bigcom3          0.000000 -7.524032e-06
bigcom4          0.000000  1.851422e-01
bigcom6          0.000000 -5.207628e-01
bigcom8          0.000000  1.664388e-01
bigcom9          0.000000 -1.016640e-02
bigcom11         0.000000 -7.799604e-01
bigcom13         0.000000  2.447920e-01
bigcom15         0.000000 -8.875061e-01
bigcom16         0.000000  8.275609e-01
bigcom21         0.000000 -1.205737e+00
bigcom22         0.000000  0.000000e+00
bigcom24         0.000000 -4.891153e-01
bigcom26         0.000000 -2.778342e-01
bigcom28         0.000000 -1.069876e-01
bigcom30         0.000000  2.764460e-03
bigcom31         0.000000 -5.292689e-01
bigcom32         0.000000 -7.651548e-01
bigcom33         0.000000 -6.396716e-01
bigcom34         0.000000 -5.553119e-01
bigcom36         0.000000 -7.087013e-01
bigcom37         0.000000 -1.682599e+00
bigcom38         0.000000  8.017192e-01
bigcom39         0.000000 -8.172842e-01
bigcom40         0.000000  1.635172e-01
bigcom43         0.000000 -6.446236e-01
bigcom44         0.000000 -2.396494e-01
bigcom46         0.000000 -7.888281e-01
bigcom47         0.000000 -6.699168e-01
bigcom49         0.000000 -7.026370e-01
bigcom50         0.000000 -7.892719e-01
bigcom51         0.000000 -5.111208e-01
bigcom52         0.000000 -7.932959e-01
bigcom54         0.000000 -5.837129e-01
bigcom56         0.000000 -7.933968e-01
bigcom62         0.000000 -6.107151e-01
bigcom66         0.000000 -5.049689e-01
bigcom68         0.000000  1.756544e+00
bigcom69         0.000000  5.839202e-01
bigcom71         0.000000 -8.915324e-01
bigcom72         0.000000  1.513998e+00
bigcom73         0.000000 -7.254383e-01
bigcom74         0.000000  6.604857e-01
bigcom75         0.000000 -3.517063e-01
bigcom76         0.000000 -5.899103e-01
bigcom77         0.000000  1.084152e+00
bigcom79         0.000000 -6.027129e-01
bigcom80         0.000000 -7.176986e-01
bigcom82         0.000000  2.337070e+00
bigcom83         0.000000  2.626686e+00
bigcom84         0.000000  3.045228e+00
bigcom85         0.000000 -5.061331e-01
bigcom87         0.000000 -6.020929e-01
bigcom89         0.000000 -6.815796e-01
bigcom91         0.000000 -5.694065e-01
bigcom92         0.000000 -1.020310e+00
bigcom93         0.000000 -5.154156e-01
bigcom96         0.000000 -6.193594e-01
bigcom97         0.000000 -8.603083e-01
bigcom98         0.000000 -4.507553e-01
bigcom99         0.000000 -4.308280e-01
bigcom101        0.000000 -1.344588e+00
bigcom104        0.000000 -7.542244e-01
bigcom106        0.000000 -6.325046e-01
bigcom109        0.000000 -4.828034e-01
bigcom113        0.000000 -3.119645e-01
bigcom116        0.000000  1.601717e-01
bigcom120        0.000000 -5.887400e-01
bigcom123        0.000000  1.655421e+00
bigcom126        0.000000 -5.079033e-01
bigcom127        0.000000 -1.332008e-01
bigcom137        0.000000 -8.007727e-01
bigcom139        0.000000 -4.339026e-01
bigcom140        0.000000 -6.558001e-01
bigcom143        0.000000 -5.869132e-01
bigcom145        0.000000 -5.900496e-01
bigcom146        0.000000 -6.196765e-01
bigcom147        0.000000 -7.706830e-01
bigcom149        0.000000 -4.405814e-01
bigcom153        0.000000 -6.975457e-01
bigcom154        0.000000  9.351743e-01
bigcom156        0.000000 -6.295177e-01
bigcom157        0.000000  0.000000e+00
bigcom158        0.000000 -7.120791e-01
bigcom160        0.000000 -4.775043e-01
bigcom161        0.000000 -4.980990e-01
bigcom162        0.000000  2.129664e+00
bigcom164        0.000000 -3.902567e-01
bigcom166        0.000000  9.975449e-01
bigcom167        0.000000 -7.733459e-01
bigcom171        0.000000 -8.037097e-01
bigcom173        0.000000 -6.828095e-01
bigcom175        0.000000 -1.171764e-01
bigcom176        0.000000 -6.908006e-01
bigcom177        0.000000 -5.185173e-01
bigcom178        0.000000 -6.026397e-01
bigcom180        0.000000 -4.657385e-01
bigcom181        0.000000  9.317859e-01
bigcom184        0.000000 -4.707643e-01
bigcom186        0.000000 -5.324732e-01
bigcom187        0.000000 -4.765087e-01
bigcom189        0.000000 -8.026542e-01
bigcom194        0.000000 -5.471099e-01
bigcom195        0.000000 -6.071717e-01
bigcom196        0.000000  3.218048e+00
bigcom204        0.000000  1.308164e+00
bigcom205        0.000000 -5.165263e-01
bigcom212        0.000000 -3.587683e-01
bigcom214        0.000000 -5.449565e-01
bigcom222        0.000000 -4.412325e-01
bigcom223        0.000000 -1.683330e-01
bigcom226        0.000000 -4.706860e-01
bigcom227        0.000000 -4.965490e-01
bigcom229        0.000000 -6.285251e-01
bigcom233        0.000000 -3.838254e-01
bigcom236        0.000000 -5.393933e-01
bigcom237        0.000000 -4.673456e-01
bigcom246        0.000000 -7.269517e-01
bigcom248        0.000000 -3.780743e-01
bigcom249        0.000000 -4.549587e-01
bigcom250        0.000000 -7.855497e-01
bigcom254        0.000000 -4.292775e-01
bigcom266        0.000000 -5.274459e-01
bigcom269        0.000000 -6.654050e-01
bigcom272        0.000000 -6.277302e-01
bigcom274        0.000000  9.711541e-01
bigcom281        0.000000  1.453823e+00
bigcom291        0.000000 -5.731287e-01
bigcom292        0.000000  2.217107e+00
bigcom295        0.000000 -4.632890e-01
bigcom299        0.000000  1.863110e+00
bigcom301        0.000000 -7.265517e-01
bigcom306        0.000000 -6.274713e-01
bigcom309        0.000000 -7.716150e-01
bigcom314        0.000000 -4.812176e-01
bigcom321        0.000000 -7.484942e-01
bigcom341        0.000000 -3.321378e-01
bigcom350        0.000000 -4.384009e-01
bigcom353        0.000000 -3.437411e-01
bigcom359        0.000000 -4.209850e-01
bigcom363        0.000000  1.300314e+00
bigcom365        0.000000  2.072043e+00
bigcom385        0.000000 -7.109158e-01
bigcom386        0.000000 -5.817352e-01
bigcom408        0.000000 -6.129781e-01
bigcom412        0.000000 -7.365679e-01
bigcom480        0.000000 -5.670528e-01
spin_vertex      0.000000 -2.034170e-01
membership_s1    0.000000 -1.360557e-01
membership_s3    0.000000  4.540207e-01
membership_s4    0.000000  1.125277e-02
membership_s5    0.000000  2.264746e-02
membership_s6    0.000000  1.314732e-01
membership_s7    0.000000 -8.467742e-02
membership_s8    0.000000  1.428503e+00
membership_s9    0.000000 -1.031005e+00
membership_s11   0.000000 -7.976291e-01
membership_s12   0.000000 -8.263949e-01
membership_s14   0.000000  1.252376e+00
membership_s15   0.000000 -5.960839e-01
membership_s16   0.000000 -8.550147e-01
membership_s17   0.000000 -7.857019e-01
membership_s18   0.000000  5.304409e-02
membership_s20   0.000000 -7.010501e-01
membership_s21   0.000000  1.083689e-01
membership_s22   0.000000  3.736264e-04
membership_s24   0.000000  5.766364e-01
membership_s25   0.000000 -9.376334e-01
membership_s26   0.000000 -7.583495e-01
membership_s27   0.000000 -1.418731e-01
membership_s28   0.000000 -1.183276e+00
membership_s30   0.000000  1.608092e-01
membership_s31   0.000000  4.631329e-03
membership_s32   0.000000 -7.259932e-02
membership_s33   0.000000  1.444754e+00
membership_s36   0.000000 -4.661690e-02
membership_s37   0.000000 -2.118108e-01
V1               0.000000  8.557270e-01
V2               0.000000  3.578156e-01
pdi              0.000000 -6.431223e+02
adhesion         0.000000  1.090531e-05
cohesion         0.000000 -3.456935e-06
inner            0.000000 -1.524286e-05
outer            0.000000  9.804855e-07
ioratio          0.000000  1.663380e-01
comsize          0.000000  1.328540e-04
[1] "Dataset: all_targets Model GBM, run: 3 of 10 2015-06-17 21:09:35"
Iter   TrainDeviance   ValidDeviance   StepSize   Improve
     1        0.2105            -nan     0.0100   -0.0000
     2        0.2098            -nan     0.0100    0.0000
     3        0.2094            -nan     0.0100   -0.0000
     4        0.2089            -nan     0.0100   -0.0000
     5        0.2084            -nan     0.0100   -0.0000
     6        0.2077            -nan     0.0100   -0.0000
     7        0.2074            -nan     0.0100   -0.0000
     8        0.2070            -nan     0.0100   -0.0000
     9        0.2063            -nan     0.0100   -0.0000
    10        0.2059            -nan     0.0100   -0.0000
    20        0.2007            -nan     0.0100   -0.0000
    40        0.1925            -nan     0.0100   -0.0000
    60        0.1854            -nan     0.0100   -0.0000
    80        0.1795            -nan     0.0100   -0.0000
   100        0.1740            -nan     0.0100   -0.0000
   120        0.1691            -nan     0.0100   -0.0000
   140        0.1643            -nan     0.0100   -0.0000
   160        0.1599            -nan     0.0100   -0.0000
   180        0.1560            -nan     0.0100    0.0000
   200        0.1521            -nan     0.0100   -0.0000
   220        0.1481            -nan     0.0100   -0.0000
   240        0.1450            -nan     0.0100   -0.0000
   260        0.1415            -nan     0.0100   -0.0000
   280        0.1382            -nan     0.0100   -0.0000
   300        0.1355            -nan     0.0100   -0.0000
   320        0.1324            -nan     0.0100   -0.0000
   340        0.1294            -nan     0.0100   -0.0000
   360        0.1270            -nan     0.0100   -0.0000
   376        0.1248            -nan     0.0100   -0.0000

[1] "GBM variable coefficients"
                            var     rel.inf
V2                           V2 5.159249669
ratio5                   ratio5 3.758391832
V1                           V1 3.211118353
inner                     inner 3.079009615
comsize                 comsize 3.071550103
pagerank               pagerank 2.909981140
ioratio                 ioratio 2.835028190
ratio2                   ratio2 2.736893379
outer                     outer 2.389828158
cohesion               cohesion 2.115290049
adhesion               adhesion 1.995134510
orbit18                 orbit18 1.951471212
fourth                   fourth 1.923407374
ratio1                   ratio1 1.708505873
spin_vertex         spin_vertex 1.570331068
knn                         knn 1.518547364
bet                         bet 1.374949739
fifth                     fifth 1.285708185
ratio4                   ratio4 1.280011244
walktrap_vertex walktrap_vertex 1.256229605
third                     third 1.248404062
graph15                 graph15 1.113215514
graph13                 graph13 1.109846430
graph23                 graph23 1.106396301
trans                     trans 1.082609697
orbit36                 orbit36 1.056983632
graph6                   graph6 1.000203267
ratio6                   ratio6 0.954024317
bigcom84               bigcom84 0.933932201
graph10                 graph10 0.900203305
graph16                 graph16 0.899767393
graph4                   graph4 0.897788185
orbit39                 orbit39 0.811467131
bigcom82               bigcom82 0.779669353
graph17                 graph17 0.766552884
orbit37                 orbit37 0.763874721
graph19                 graph19 0.763202243
orbit35                 orbit35 0.740426022
orbit15                 orbit15 0.739559281
graph1                   graph1 0.738661869
graph5                   graph5 0.729068930
orbit20                 orbit20 0.718125198
graph11                 graph11 0.706094311
orbit49                 orbit49 0.697824846
graph12                 graph12 0.695906503
orbit27                 orbit27 0.695403320
sixth                     sixth 0.655871875
orbit17                 orbit17 0.628691518
graph3                   graph3 0.606013819
orbit51                 orbit51 0.602936485
graph20                 graph20 0.601039324
upto_sixth           upto_sixth 0.598420834
orbit45                 orbit45 0.591196971
orbit50                 orbit50 0.569049546
close                     close 0.568910318
orbit56                 orbit56 0.566344799
orbit4                   orbit4 0.548534466
graph21                 graph21 0.546223805
orbit19                 orbit19 0.541095475
membership_s22   membership_s22 0.540161895
ratio3                   ratio3 0.531848008
hubscore               hubscore 0.517923337
orbit5                   orbit5 0.509040279
orbit38                 orbit38 0.503001231
graph14                 graph14 0.501382920
constraint           constraint 0.499093237
orbit16                 orbit16 0.483547369
orbit21                 orbit21 0.462695748
orbit31                 orbit31 0.462231618
orbit9                   orbit9 0.455697528
upto_fourth         upto_fourth 0.441881597
orbit30                 orbit30 0.422391233
graph25                 graph25 0.417374136
orbit11                 orbit11 0.415940488
membership_s24   membership_s24 0.414790371
orbit26                 orbit26 0.412195822
graph9                   graph9 0.408401006
orbit24                 orbit24 0.396444327
orbit29                 orbit29 0.390224217
graph18                 graph18 0.378709677
upto_second         upto_second 0.339790733
orbit32                 orbit32 0.329798457
orbit47                 orbit47 0.310870083
orbit52                 orbit52 0.304607324
orbit65                 orbit65 0.299793412
membership_s30   membership_s30 0.293190050
graph28                 graph28 0.288582116
upto_fifth           upto_fifth 0.286536446
coreness               coreness 0.282560206
orbit22                 orbit22 0.275230114
orbit48                 orbit48 0.268349534
orbit66                 orbit66 0.261502527
orbit25                 orbit25 0.254706446
selfinter             selfinter 0.253517190
bigcom1                 bigcom1 0.252897277
graph22                 graph22 0.240866990
orbit1                   orbit1 0.238746408
bigcom4                 bigcom4 0.236926276
upto_third           upto_third 0.236651781
orbit57                 orbit57 0.230115201
membership_s7     membership_s7 0.221284066
graph26                 graph26 0.220263416
membership_s36   membership_s36 0.200603538
graph0                   graph0 0.199201621
orbit62                 orbit62 0.195695547
orbit64                 orbit64 0.195156002
orbit28                 orbit28 0.194294170
membership_s4     membership_s4 0.182629585
orbit33                 orbit33 0.178310453
graph2                   graph2 0.175799258
membership_s31   membership_s31 0.175725746
orbit40                 orbit40 0.173778070
graph8                   graph8 0.171172040
membership_s6     membership_s6 0.171045144
orbit54                 orbit54 0.169577172
orbit59                 orbit59 0.168986813
orbit53                 orbit53 0.164369108
orbit12                 orbit12 0.152770303
bigcom40               bigcom40 0.150605116
membership_s1     membership_s1 0.145203743
orbit13                 orbit13 0.143098571
ecc                         ecc 0.141154609
graph7                   graph7 0.127862254
orbit42                 orbit42 0.127680690
bigcom274             bigcom274 0.125692606
bigcom8                 bigcom8 0.123706209
orbit69                 orbit69 0.123141960
orbit63                 orbit63 0.120562742
orbit23                 orbit23 0.119841013
orbit58                 orbit58 0.118236285
graph27                 graph27 0.117146356
bigcom204             bigcom204 0.116489003
orbit70                 orbit70 0.111353696
orbit60                 orbit60 0.111003139
orbit44                 orbit44 0.106005316
orbit10                 orbit10 0.104228881
orbit2                   orbit2 0.100965791
second                   second 0.099284176
membership_s8     membership_s8 0.095104877
orbit61                 orbit61 0.094178211
evcent                   evcent 0.094005891
membership_s32   membership_s32 0.081471086
orbit55                 orbit55 0.079896148
bigcom181             bigcom181 0.077328170
orbit43                 orbit43 0.073286197
orbit68                 orbit68 0.070522011
membership_s33   membership_s33 0.064107809
bigcom154             bigcom154 0.063188713
bigcom166             bigcom166 0.058899143
graph24                 graph24 0.054920063
orbit71                 orbit71 0.052295000
bigcom162             bigcom162 0.050296810
orbit67                 orbit67 0.050166796
graph29                 graph29 0.046972253
orbit6                   orbit6 0.046560787
membership_s14   membership_s14 0.046046428
orbit7                   orbit7 0.045555198
membership_s18   membership_s18 0.045253942
AP                           AP 0.043402160
bigcom365             bigcom365 0.042890430
bigcom299             bigcom299 0.041506722
membership_s27   membership_s27 0.039377877
bigcom77               bigcom77 0.035894432
bigcom74               bigcom74 0.030579495
orbit41                 orbit41 0.029775961
bigcom68               bigcom68 0.028721699
bigcom123             bigcom123 0.028591201
pdi                         pdi 0.028532658
bigcom3                 bigcom3 0.022602751
membership_s5     membership_s5 0.021202134
orbit46                 orbit46 0.017919489
bigcom16               bigcom16 0.016336939
bigcom72               bigcom72 0.013872983
bigcom22               bigcom22 0.013707769
bigcom69               bigcom69 0.012888504
bigcom13               bigcom13 0.011353303
membership_s3     membership_s3 0.010759273
bigcom281             bigcom281 0.007611430
bigcom83               bigcom83 0.006278921
bigcom28               bigcom28 0.004198360
bigcom44               bigcom44 0.003624338
orbit0                   orbit0 0.000000000
orbit3                   orbit3 0.000000000
orbit8                   orbit8 0.000000000
orbit14                 orbit14 0.000000000
orbit34                 orbit34 0.000000000
orbit72                 orbit72 0.000000000
eccrad                   eccrad 0.000000000
first                     first 0.000000000
bigcom2                 bigcom2 0.000000000
bigcom6                 bigcom6 0.000000000
bigcom9                 bigcom9 0.000000000
bigcom11               bigcom11 0.000000000
bigcom15               bigcom15 0.000000000
bigcom21               bigcom21 0.000000000
bigcom24               bigcom24 0.000000000
bigcom26               bigcom26 0.000000000
bigcom30               bigcom30 0.000000000
bigcom31               bigcom31 0.000000000
bigcom32               bigcom32 0.000000000
bigcom33               bigcom33 0.000000000
bigcom34               bigcom34 0.000000000
bigcom36               bigcom36 0.000000000
bigcom37               bigcom37 0.000000000
bigcom38               bigcom38 0.000000000
bigcom39               bigcom39 0.000000000
bigcom43               bigcom43 0.000000000
bigcom46               bigcom46 0.000000000
bigcom47               bigcom47 0.000000000
bigcom49               bigcom49 0.000000000
bigcom50               bigcom50 0.000000000
bigcom51               bigcom51 0.000000000
bigcom52               bigcom52 0.000000000
bigcom54               bigcom54 0.000000000
bigcom56               bigcom56 0.000000000
bigcom62               bigcom62 0.000000000
bigcom66               bigcom66 0.000000000
bigcom71               bigcom71 0.000000000
bigcom73               bigcom73 0.000000000
bigcom75               bigcom75 0.000000000
bigcom76               bigcom76 0.000000000
bigcom79               bigcom79 0.000000000
bigcom80               bigcom80 0.000000000
bigcom85               bigcom85 0.000000000
bigcom87               bigcom87 0.000000000
bigcom89               bigcom89 0.000000000
bigcom91               bigcom91 0.000000000
bigcom92               bigcom92 0.000000000
bigcom93               bigcom93 0.000000000
bigcom96               bigcom96 0.000000000
bigcom97               bigcom97 0.000000000
bigcom98               bigcom98 0.000000000
bigcom99               bigcom99 0.000000000
bigcom101             bigcom101 0.000000000
bigcom104             bigcom104 0.000000000
bigcom106             bigcom106 0.000000000
bigcom109             bigcom109 0.000000000
bigcom113             bigcom113 0.000000000
bigcom116             bigcom116 0.000000000
bigcom120             bigcom120 0.000000000
bigcom126             bigcom126 0.000000000
bigcom127             bigcom127 0.000000000
bigcom137             bigcom137 0.000000000
bigcom139             bigcom139 0.000000000
bigcom140             bigcom140 0.000000000
bigcom143             bigcom143 0.000000000
bigcom145             bigcom145 0.000000000
bigcom146             bigcom146 0.000000000
bigcom147             bigcom147 0.000000000
bigcom149             bigcom149 0.000000000
bigcom153             bigcom153 0.000000000
bigcom156             bigcom156 0.000000000
bigcom157             bigcom157 0.000000000
bigcom158             bigcom158 0.000000000
bigcom160             bigcom160 0.000000000
bigcom161             bigcom161 0.000000000
bigcom164             bigcom164 0.000000000
bigcom167             bigcom167 0.000000000
bigcom171             bigcom171 0.000000000
bigcom173             bigcom173 0.000000000
bigcom175             bigcom175 0.000000000
bigcom176             bigcom176 0.000000000
bigcom177             bigcom177 0.000000000
bigcom178             bigcom178 0.000000000
bigcom180             bigcom180 0.000000000
bigcom184             bigcom184 0.000000000
bigcom186             bigcom186 0.000000000
bigcom187             bigcom187 0.000000000
bigcom189             bigcom189 0.000000000
bigcom194             bigcom194 0.000000000
bigcom195             bigcom195 0.000000000
bigcom196             bigcom196 0.000000000
bigcom205             bigcom205 0.000000000
bigcom212             bigcom212 0.000000000
bigcom214             bigcom214 0.000000000
bigcom222             bigcom222 0.000000000
bigcom223             bigcom223 0.000000000
bigcom226             bigcom226 0.000000000
bigcom227             bigcom227 0.000000000
bigcom229             bigcom229 0.000000000
bigcom233             bigcom233 0.000000000
bigcom236             bigcom236 0.000000000
bigcom237             bigcom237 0.000000000
bigcom246             bigcom246 0.000000000
bigcom248             bigcom248 0.000000000
bigcom249             bigcom249 0.000000000
bigcom250             bigcom250 0.000000000
bigcom254             bigcom254 0.000000000
bigcom266             bigcom266 0.000000000
bigcom269             bigcom269 0.000000000
bigcom272             bigcom272 0.000000000
bigcom291             bigcom291 0.000000000
bigcom292             bigcom292 0.000000000
bigcom295             bigcom295 0.000000000
bigcom301             bigcom301 0.000000000
bigcom306             bigcom306 0.000000000
bigcom309             bigcom309 0.000000000
bigcom314             bigcom314 0.000000000
bigcom321             bigcom321 0.000000000
bigcom341             bigcom341 0.000000000
bigcom350             bigcom350 0.000000000
bigcom353             bigcom353 0.000000000
bigcom359             bigcom359 0.000000000
bigcom363             bigcom363 0.000000000
bigcom385             bigcom385 0.000000000
bigcom386             bigcom386 0.000000000
bigcom408             bigcom408 0.000000000
bigcom412             bigcom412 0.000000000
bigcom480             bigcom480 0.000000000
membership_s9     membership_s9 0.000000000
membership_s11   membership_s11 0.000000000
membership_s12   membership_s12 0.000000000
membership_s15   membership_s15 0.000000000
membership_s16   membership_s16 0.000000000
membership_s17   membership_s17 0.000000000
membership_s20   membership_s20 0.000000000
membership_s21   membership_s21 0.000000000
membership_s25   membership_s25 0.000000000
membership_s26   membership_s26 0.000000000
membership_s28   membership_s28 0.000000000
membership_s37   membership_s37 0.000000000
[1] "Dataset: all_targets Model RF, run: 3 of 10 2015-06-17 21:15:35"
     |      Out-of-bag   |
Tree |      MSE  %Var(y) |
   1 |  0.04594   214.00 |
   2 |  0.03961   184.51 |
   3 |  0.03854   179.50 |
   4 |  0.03623   168.75 |
   5 |  0.03538   164.77 |
   6 |   0.0335   156.03 |
   7 |  0.03186   148.40 |
   8 |  0.03094   144.12 |
   9 |  0.02989   139.21 |
  10 |  0.02921   136.06 |
  11 |  0.02869   133.64 |
  12 |  0.02844   132.46 |
  13 |  0.02799   130.39 |
  14 |  0.02755   128.31 |
  15 |  0.02708   126.14 |
  16 |  0.02677   124.69 |
  17 |  0.02636   122.75 |
  18 |  0.02616   121.86 |
  19 |  0.02601   121.13 |
  20 |  0.02579   120.14 |
  21 |  0.02557   119.09 |
  22 |  0.02546   118.60 |
  23 |  0.02529   117.78 |
  24 |  0.02513   117.06 |
  25 |  0.02503   116.60 |
  26 |  0.02489   115.94 |
  27 |  0.02487   115.84 |
  28 |   0.0248   115.53 |
  29 |   0.0247   115.07 |
  30 |  0.02464   114.76 |
  31 |  0.02462   114.66 |
  32 |  0.02462   114.66 |
  33 |  0.02457   114.43 |
  34 |   0.0245   114.14 |
  35 |  0.02443   113.77 |
  36 |  0.02439   113.61 |
  37 |   0.0244   113.64 |
  38 |  0.02438   113.56 |
  39 |  0.02432   113.28 |
  40 |   0.0243   113.20 |
  41 |  0.02429   113.12 |
  42 |  0.02427   113.02 |
  43 |  0.02427   113.05 |
  44 |  0.02425   112.95 |
  45 |  0.02424   112.90 |
  46 |   0.0242   112.71 |
  47 |  0.02417   112.56 |
  48 |  0.02413   112.39 |
  49 |  0.02413   112.37 |
  50 |   0.0241   112.23 |
  51 |  0.02407   112.10 |
  52 |  0.02403   111.95 |
  53 |  0.02404   111.96 |
  54 |    0.024   111.80 |
  55 |  0.02401   111.85 |
  56 |  0.02398   111.71 |
  57 |  0.02397   111.65 |
  58 |  0.02395   111.53 |
  59 |  0.02394   111.49 |
  60 |  0.02391   111.39 |
  61 |  0.02392   111.41 |
  62 |   0.0239   111.32 |
  63 |  0.02389   111.28 |
  64 |  0.02385   111.10 |
  65 |  0.02382   110.94 |
  66 |  0.02379   110.80 |
  67 |  0.02378   110.74 |
  68 |  0.02377   110.72 |
  69 |  0.02376   110.67 |
  70 |  0.02373   110.54 |
  71 |  0.02373   110.51 |
  72 |  0.02371   110.45 |
  73 |  0.02369   110.34 |
  74 |  0.02369   110.32 |
  75 |  0.02368   110.30 |
  76 |  0.02368   110.30 |
  77 |  0.02367   110.26 |
  78 |  0.02367   110.25 |
  79 |  0.02366   110.22 |
  80 |  0.02366   110.20 |
  81 |  0.02366   110.21 |
  82 |  0.02366   110.18 |
  83 |  0.02365   110.16 |
  84 |  0.02362   110.01 |
  85 |   0.0236   109.93 |
  86 |  0.02359   109.88 |
  87 |  0.02358   109.85 |
  88 |  0.02359   109.86 |
  89 |  0.02358   109.82 |
  90 |  0.02358   109.83 |
  91 |  0.02358   109.83 |
  92 |  0.02358   109.84 |
  93 |  0.02357   109.80 |
  94 |  0.02358   109.83 |
  95 |  0.02358   109.83 |
  96 |  0.02357   109.77 |
  97 |  0.02356   109.76 |
  98 |  0.02355   109.70 |
  99 |  0.02354   109.63 |
 100 |  0.02353   109.59 |
[1] "Random Forest variable coefficients"
                      %IncMSE IncNodePurity
graph5           5.414348e-03  8.084704e-01
graph6           5.443331e-03  1.295941e+00
graph7           3.137924e-03  5.303409e-01
graph8           6.134870e-04  2.449601e-01
graph9           8.436001e-03  1.439311e+00
graph10          1.077498e-02  1.796652e+00
graph11          9.683951e-03  2.020611e+00
graph12          8.371199e-03  1.163612e+00
graph13          1.381143e-02  1.669158e+00
graph14          4.946758e-03  1.389585e+00
graph15          1.727620e-02  1.338122e+00
graph16          6.255246e-03  1.460521e+00
graph17          8.731998e-03  1.460196e+00
graph18          3.128410e-03  3.634089e-01
graph19          7.029574e-03  1.550343e+00
graph20          6.895307e-03  1.437180e+00
graph21          1.129701e-02  1.101201e+00
graph22          3.795520e-03  7.888078e-01
graph23          1.251848e-02  1.668090e+00
graph24          2.781870e-03  4.269967e-01
graph25          6.390792e-03  8.508664e-01
graph26          2.230515e-03  5.467203e-01
graph27          1.305581e-03  4.476464e-01
graph28          1.090654e-03  3.874480e-01
graph29          1.440625e-04  2.012322e-01
orbit0           4.022823e-03  3.903282e-01
orbit1           4.685208e-03  1.255286e+00
orbit2           3.980253e-03  6.492796e-01
orbit3           1.626329e-03  3.275693e-01
orbit4           1.142178e-02  1.069529e+00
orbit5           7.574228e-03  1.198285e+00
orbit6           7.500994e-03  1.929378e+00
orbit7           1.855454e-03  6.171237e-01
orbit8           4.857419e-03  8.969431e-01
orbit9           6.414636e-03  1.149532e+00
orbit10          2.315155e-03  6.027337e-01
orbit11          3.095219e-03  6.273209e-01
orbit12          3.164331e-03  4.361488e-01
orbit13          1.017126e-03  3.542472e-01
orbit14          5.403109e-04  3.303677e-01
orbit15          6.098593e-03  1.289855e+00
orbit16          7.178570e-03  1.466360e+00
orbit17          1.177093e-02  1.425706e+00
orbit18          9.748380e-03  3.125377e+00
orbit19          3.505310e-03  1.539220e+00
orbit20          8.245104e-03  1.447711e+00
orbit21          9.049084e-03  8.125214e-01
orbit22          1.053576e-02  1.920078e+00
orbit23          3.486056e-03  6.094094e-01
orbit24          9.145785e-03  1.556930e+00
orbit25          5.115524e-03  9.803186e-01
orbit26          4.548900e-03  1.004691e+00
orbit27          1.578995e-02  1.680178e+00
orbit28          8.799366e-03  1.369148e+00
orbit29          3.338938e-03  7.523115e-01
orbit30          4.907453e-03  7.171508e-01
orbit31          6.398740e-03  1.792113e+00
orbit32          2.861950e-03  7.276935e-01
orbit33          2.361891e-03  5.326338e-01
orbit34          1.887513e-02  1.345286e+00
orbit35          9.280734e-03  1.853240e+00
orbit36          1.865864e-02  2.211469e+00
orbit37          6.646554e-03  1.064903e+00
orbit38          7.905940e-03  1.061066e+00
orbit39          1.099629e-02  1.641984e+00
orbit40          2.575030e-03  6.014190e-01
orbit41          2.339752e-03  4.762857e-01
orbit42          1.085784e-03  3.901507e-01
orbit43          2.268716e-03  8.557972e-01
orbit44          1.583924e-03  2.918569e-01
orbit45          8.648654e-03  1.611044e+00
orbit46          4.358302e-03  6.382496e-01
orbit47          4.184190e-03  1.089093e+00
orbit48          3.464932e-03  3.765803e-01
orbit49          8.614540e-03  1.762698e+00
orbit50          3.497740e-03  8.096477e-01
orbit51          5.800063e-03  1.149331e+00
orbit52          6.587620e-03  6.970467e-01
orbit53          5.380229e-03  4.080788e-01
orbit54          2.063173e-03  8.335050e-01
orbit55          1.879132e-03  3.277167e-01
orbit56          9.767670e-03  2.251771e+00
orbit57          2.070537e-03  2.539868e-01
orbit58          1.656015e-03  3.219798e-01
orbit59          3.086125e-03  5.271206e-01
orbit60          2.605355e-03  4.556253e-01
orbit61          1.215927e-03  5.788693e-01
orbit62          4.292921e-03  1.052663e+00
orbit63          3.348713e-03  6.491964e-01
orbit64          3.245657e-03  4.752031e-01
orbit65          2.499335e-03  7.374223e-01
orbit66          3.096518e-03  4.198748e-01
orbit67          1.287699e-03  1.822396e-01
orbit68          1.348672e-03  4.584296e-01
orbit69          1.152045e-03  5.645341e-01
orbit70          1.900561e-03  1.657968e-01
orbit71          8.770225e-04  1.709951e-01
orbit72          6.435671e-05  1.718452e-01
AP               1.080480e-04  2.419292e-01
bet              7.254469e-03  2.329848e+00
ecc              2.141427e-04  3.425352e-01
eccrad           2.639241e-04  3.253843e-01
close            6.314125e-03  1.205986e+00
constraint       7.696250e-03  1.970469e+00
coreness         3.890861e-03  7.006553e-01
knn              1.026518e-02  2.790868e+00
hubscore         5.027034e-03  1.062647e+00
pagerank         1.085871e-02  4.741420e+00
trans            1.523098e-03  1.700814e+00
evcent           4.960516e-03  1.008509e+00
first            2.263989e-03  3.581205e-01
upto_second      3.977960e-03  1.166615e+00
upto_third       6.849580e-03  1.201553e+00
upto_fourth      5.780418e-03  1.196453e+00
upto_fifth       6.784734e-03  1.423975e+00
upto_sixth       2.528238e-03  1.358538e+00
second           3.751573e-03  1.328704e+00
third            9.215332e-03  2.777357e+00
fourth           7.174403e-03  3.240728e+00
fifth            6.064176e-03  2.475961e+00
sixth            1.091271e-02  1.730736e+00
ratio1           1.139786e-02  2.560369e+00
ratio2           7.146623e-03  3.287265e+00
ratio3           6.440706e-03  2.223245e+00
ratio4           5.762168e-03  3.057699e+00
ratio5           6.693163e-03  5.214391e+00
ratio6           1.136756e-02  2.121800e+00
selfinter        5.110466e-05  4.113203e-01
walktrap_vertex  4.695367e-03  2.240785e+00
bigcom1          1.598113e-04  5.737600e-01
bigcom2          0.000000e+00  2.081668e-19
bigcom3          5.044141e-05  2.817782e-01
bigcom4          1.186680e-03  4.906123e-01
bigcom6          0.000000e+00  0.000000e+00
bigcom8          3.447451e-04  4.547386e-01
bigcom9          1.433497e-06  1.074454e-01
bigcom11         0.000000e+00  7.285839e-19
bigcom13        -1.370073e-05  6.540905e-02
bigcom15         0.000000e+00  4.163336e-19
bigcom16         4.782637e-05  4.491144e-01
bigcom21         0.000000e+00  2.775558e-19
bigcom22         1.338548e-05  4.286802e-01
bigcom24         0.000000e+00  0.000000e+00
bigcom26        -2.314105e-05  1.174448e-01
bigcom28         7.783310e-05  1.126071e-01
bigcom30         4.531759e-05  2.379775e-01
bigcom31         0.000000e+00  0.000000e+00
bigcom32         0.000000e+00  1.387779e-19
bigcom33         0.000000e+00  0.000000e+00
bigcom34         0.000000e+00  0.000000e+00
bigcom36         0.000000e+00  2.775558e-19
bigcom37         0.000000e+00  0.000000e+00
bigcom38         0.000000e+00  6.938894e-19
bigcom39         0.000000e+00  2.775558e-19
bigcom40         3.363016e-04  4.893744e-01
bigcom43         0.000000e+00  1.474515e-19
bigcom44         2.477972e-05  8.094402e-02
bigcom46         0.000000e+00  4.163336e-19
bigcom47         0.000000e+00  0.000000e+00
bigcom49         0.000000e+00  8.326673e-19
bigcom50         0.000000e+00  0.000000e+00
bigcom51         0.000000e+00  0.000000e+00
bigcom52         0.000000e+00  8.888889e-03
bigcom54         0.000000e+00  0.000000e+00
bigcom56         0.000000e+00  0.000000e+00
bigcom62         0.000000e+00  0.000000e+00
bigcom66         0.000000e+00  0.000000e+00
bigcom68        -1.307206e-05  3.918832e-01
bigcom69         1.343335e-05  1.795710e-01
bigcom71         0.000000e+00  0.000000e+00
bigcom72        -2.555982e-05  2.317794e-01
bigcom73         0.000000e+00  0.000000e+00
bigcom74        -1.570570e-05  3.600363e-01
bigcom75         0.000000e+00  0.000000e+00
bigcom76         0.000000e+00  0.000000e+00
bigcom77        -4.148632e-06  2.181018e-01
bigcom79         0.000000e+00  1.387779e-19
bigcom80         0.000000e+00  2.775558e-19
bigcom82        -1.326732e-05  5.869268e-01
bigcom83        -1.360139e-05  2.827596e-01
bigcom84         1.595359e-05  6.772837e-01
bigcom85         0.000000e+00  3.469447e-20
bigcom87         0.000000e+00  4.163336e-19
bigcom89         0.000000e+00  0.000000e+00
bigcom91         0.000000e+00  0.000000e+00
bigcom92         0.000000e+00  0.000000e+00
bigcom93         0.000000e+00  1.387779e-19
bigcom96         0.000000e+00  0.000000e+00
bigcom97         0.000000e+00  0.000000e+00
bigcom98         0.000000e+00  0.000000e+00
bigcom99         0.000000e+00  0.000000e+00
bigcom101        0.000000e+00  2.081668e-19
bigcom104        0.000000e+00  1.387779e-19
bigcom106        0.000000e+00  0.000000e+00
bigcom109        0.000000e+00  1.387779e-19
bigcom113        0.000000e+00  6.938894e-20
bigcom116       -5.844074e-06  9.483349e-02
bigcom120        0.000000e+00  0.000000e+00
bigcom123       -1.922054e-05  4.695318e-01
bigcom126        0.000000e+00  0.000000e+00
bigcom127        0.000000e+00  0.000000e+00
bigcom137        0.000000e+00  0.000000e+00
bigcom139        0.000000e+00  2.775558e-19
bigcom140        0.000000e+00  1.387779e-19
bigcom143        0.000000e+00  1.734723e-20
bigcom145        0.000000e+00  0.000000e+00
bigcom146        0.000000e+00  0.000000e+00
bigcom147        0.000000e+00  0.000000e+00
bigcom149        0.000000e+00  0.000000e+00
bigcom153        0.000000e+00  0.000000e+00
bigcom154        3.773068e-05  4.676779e-01
bigcom156        0.000000e+00  0.000000e+00
bigcom157        0.000000e+00  0.000000e+00
bigcom158        0.000000e+00  1.387779e-19
bigcom160        0.000000e+00  2.775558e-19
bigcom161        0.000000e+00  0.000000e+00
bigcom162       -3.224239e-05  4.974858e-01
bigcom164        0.000000e+00  0.000000e+00
bigcom166        1.074544e-05  2.409334e-01
bigcom167        0.000000e+00  3.295975e-19
bigcom171        0.000000e+00  2.081668e-19
bigcom173        0.000000e+00  0.000000e+00
bigcom175        0.000000e+00  1.387779e-19
bigcom176        0.000000e+00  0.000000e+00
bigcom177        0.000000e+00  0.000000e+00
bigcom178        0.000000e+00  0.000000e+00
bigcom180        0.000000e+00  0.000000e+00
bigcom181       -9.788891e-06  1.802639e-01
bigcom184        0.000000e+00  0.000000e+00
bigcom186        0.000000e+00  0.000000e+00
bigcom187        0.000000e+00  0.000000e+00
bigcom189        0.000000e+00  0.000000e+00
bigcom194        0.000000e+00  0.000000e+00
bigcom195        0.000000e+00  0.000000e+00
bigcom196        7.771988e-06  6.081351e-01
bigcom204       -2.481536e-05  3.795057e-01
bigcom205        0.000000e+00  2.012279e-18
bigcom212        0.000000e+00  1.387779e-19
bigcom214        0.000000e+00  0.000000e+00
bigcom222        0.000000e+00  0.000000e+00
bigcom223        0.000000e+00  0.000000e+00
bigcom226        0.000000e+00  1.387779e-19
bigcom227        0.000000e+00  1.387779e-19
bigcom229        0.000000e+00  6.938894e-20
bigcom233        0.000000e+00  1.387779e-19
bigcom236        0.000000e+00  0.000000e+00
bigcom237        0.000000e+00  0.000000e+00
bigcom246        0.000000e+00  0.000000e+00
bigcom248        0.000000e+00  4.163336e-19
bigcom249        0.000000e+00  0.000000e+00
bigcom250        0.000000e+00  0.000000e+00
bigcom254        0.000000e+00  1.387779e-19
bigcom266        0.000000e+00  0.000000e+00
bigcom269        0.000000e+00  0.000000e+00
bigcom272        0.000000e+00  0.000000e+00
bigcom274        2.458453e-05  1.945287e-01
bigcom281       -1.082890e-05  1.621083e-01
bigcom291        0.000000e+00  0.000000e+00
bigcom292        0.000000e+00  0.000000e+00
bigcom295        0.000000e+00  0.000000e+00
bigcom299       -2.470356e-06  4.214450e-01
bigcom301        0.000000e+00  0.000000e+00
bigcom306        0.000000e+00  1.387779e-19
bigcom309        0.000000e+00  0.000000e+00
bigcom314        0.000000e+00  0.000000e+00
bigcom321        0.000000e+00  0.000000e+00
bigcom341        0.000000e+00  0.000000e+00
bigcom350        0.000000e+00  0.000000e+00
bigcom353        0.000000e+00  0.000000e+00
bigcom359        0.000000e+00  0.000000e+00
bigcom363       -1.080870e-05  3.014939e-01
bigcom365        4.695602e-06  2.666091e-01
bigcom385        0.000000e+00  1.387779e-19
bigcom386        0.000000e+00  0.000000e+00
bigcom408        0.000000e+00  0.000000e+00
bigcom412        0.000000e+00  1.387779e-19
bigcom480        0.000000e+00  0.000000e+00
spin_vertex      3.570640e-03  2.816506e+00
membership_s1    4.091056e-05  2.116433e-01
membership_s3    1.800482e-05  9.186950e-02
membership_s4    2.420134e-04  7.855947e-01
membership_s5    7.547754e-05  3.393694e-01
membership_s6    3.092092e-04  3.152270e-01
membership_s7    8.648648e-05  4.369255e-01
membership_s8    2.685996e-05  3.277483e-01
membership_s9    0.000000e+00  0.000000e+00
membership_s11   0.000000e+00  6.938894e-20
membership_s12   0.000000e+00  0.000000e+00
membership_s14  -2.316742e-05  1.724667e-01
membership_s15  -2.363625e-06  9.613467e-02
membership_s16   0.000000e+00  0.000000e+00
membership_s17   0.000000e+00  7.632783e-19
membership_s18  -4.391976e-05  2.785107e-01
membership_s20   0.000000e+00  2.775558e-19
membership_s21   2.518025e-05  9.168750e-02
membership_s22   1.493501e-06  3.437202e-01
membership_s24  -1.403420e-05  3.715435e-01
membership_s25   0.000000e+00  7.632783e-19
membership_s26   0.000000e+00  8.326673e-19
membership_s27   1.028039e-04  3.756677e-01
membership_s28   0.000000e+00  0.000000e+00
membership_s30   4.057691e-04  5.953214e-01
membership_s31   1.506487e-04  4.721221e-01
membership_s32   5.157996e-05  4.573080e-01
membership_s33  -2.724417e-05  1.954787e-01
membership_s36   5.296415e-04  6.729811e-01
membership_s37   0.000000e+00  1.058181e-18
V1               9.463851e-03  4.177192e+00
V2               3.329886e-03  5.036198e+00
pdi              1.555616e-04  4.495902e-01
adhesion         9.604850e-03  4.738889e+00
cohesion         1.276151e-02  4.325732e+00
inner            6.631655e-03  4.188102e+00
outer            4.218379e-03  3.968201e+00
ioratio          9.028229e-03  4.238859e+00
comsize          2.581007e-03  4.496296e+00
[1] "Dataset: all_targets Model GLM, run: 3 of 10 2015-06-17 21:21:30"
[1] "glmnet variable coefficients"
                     [,1]          [,2]
(Intercept)     -3.796718 -2.474190e+01
graph0           0.000000  1.694472e-03
graph1           0.000000  0.000000e+00
graph2           0.000000 -1.557662e-05
graph3           0.000000  0.000000e+00
graph4           0.000000  0.000000e+00
graph5           0.000000  0.000000e+00
graph6           0.000000  0.000000e+00
graph7           0.000000  1.798042e-06
graph8           0.000000  6.592656e-05
graph9           0.000000  7.560492e-13
graph10          0.000000  0.000000e+00
graph11          0.000000  3.509385e-11
graph12          0.000000  0.000000e+00
graph13          0.000000  0.000000e+00
graph14          0.000000 -1.382748e-09
graph15          0.000000 -1.928655e-06
graph16          0.000000  0.000000e+00
graph17          0.000000  0.000000e+00
graph18          0.000000  0.000000e+00
graph19          0.000000  6.742853e-08
graph20          0.000000  0.000000e+00
graph21          0.000000  0.000000e+00
graph22          0.000000  0.000000e+00
graph23          0.000000  0.000000e+00
graph24          0.000000  0.000000e+00
graph25          0.000000  0.000000e+00
graph26          0.000000  0.000000e+00
graph27          0.000000  0.000000e+00
graph28          0.000000 -3.375614e-05
graph29          0.000000  1.803823e-05
orbit0           0.000000  1.810186e-03
orbit1           0.000000  6.125353e-06
orbit2           0.000000  0.000000e+00
orbit3           0.000000  0.000000e+00
orbit4           0.000000  0.000000e+00
orbit5           0.000000  0.000000e+00
orbit6           0.000000  0.000000e+00
orbit7           0.000000  0.000000e+00
orbit8           0.000000  0.000000e+00
orbit9           0.000000  0.000000e+00
orbit10          0.000000  0.000000e+00
orbit11          0.000000  1.356529e-06
orbit12          0.000000  8.472374e-07
orbit13          0.000000  1.063067e-05
orbit14          0.000000  1.872633e-06
orbit15          0.000000 -1.052512e-08
orbit16          0.000000  1.477664e-08
orbit17          0.000000  3.066723e-08
orbit18          0.000000 -4.695513e-09
orbit19          0.000000  0.000000e+00
orbit20          0.000000 -7.153148e-09
orbit21          0.000000  3.832527e-09
orbit22          0.000000  4.205795e-11
orbit23          0.000000 -3.360916e-10
orbit24          0.000000 -2.162229e-07
orbit25          0.000000  1.630312e-08
orbit26          0.000000  0.000000e+00
orbit27          0.000000  1.178578e-06
orbit28          0.000000 -9.051306e-12
orbit29          0.000000 -1.648098e-07
orbit30          0.000000  3.681376e-08
orbit31          0.000000 -5.563393e-09
orbit32          0.000000 -1.782267e-08
orbit33          0.000000  0.000000e+00
orbit34          0.000000 -1.271914e-06
orbit35          0.000000 -3.709180e-08
orbit36          0.000000 -3.274049e-08
orbit37          0.000000 -8.984251e-10
orbit38          0.000000  2.837763e-07
orbit39          0.000000  0.000000e+00
orbit40          0.000000 -2.805078e-07
orbit41          0.000000 -1.062472e-06
orbit42          0.000000  0.000000e+00
orbit43          0.000000  7.337976e-07
orbit44          0.000000 -6.472006e-06
orbit45          0.000000 -3.399163e-06
orbit46          0.000000 -4.947309e-08
orbit47          0.000000  0.000000e+00
orbit48          0.000000  1.859993e-06
orbit49          0.000000  1.243515e-06
orbit50          0.000000 -5.900937e-07
orbit51          0.000000 -1.039438e-06
orbit52          0.000000  5.907846e-06
orbit53          0.000000  0.000000e+00
orbit54          0.000000  6.440482e-06
orbit55          0.000000 -1.739580e-06
orbit56          0.000000  2.586244e-07
orbit57          0.000000  9.139728e-07
orbit58          0.000000  0.000000e+00
orbit59          0.000000  5.361571e-05
orbit60          0.000000  1.935264e-07
orbit61          0.000000  0.000000e+00
orbit62          0.000000 -2.153596e-04
orbit63          0.000000 -3.403028e-05
orbit64          0.000000  1.126118e-05
orbit65          0.000000 -9.653304e-06
orbit66          0.000000  2.499351e-06
orbit67          0.000000 -2.620026e-06
orbit68          0.000000  0.000000e+00
orbit69          0.000000  0.000000e+00
orbit70          0.000000 -9.066912e-04
orbit71          0.000000 -6.320563e-07
orbit72          0.000000  2.677169e-05
AP               0.000000  1.038710e-01
bet              0.000000 -3.649971e-06
ecc              0.000000 -1.628699e-02
eccrad           0.000000 -5.065924e-02
close            0.000000  0.000000e+00
constraint       0.000000  8.023522e-02
coreness         0.000000 -1.810999e-02
knn              0.000000  3.613278e-04
hubscore         0.000000  0.000000e+00
pagerank         0.000000 -3.183773e+00
trans            0.000000 -2.562537e-01
evcent           0.000000  0.000000e+00
first            0.000000  1.693221e-03
upto_second      0.000000  1.137493e-04
upto_third       0.000000  0.000000e+00
upto_fourth      0.000000 -2.237461e-05
upto_fifth       0.000000  0.000000e+00
upto_sixth       0.000000  1.615889e-03
second           0.000000  9.675765e-05
third            0.000000 -3.919191e-06
fourth           0.000000 -3.562416e-06
fifth            0.000000  9.861865e-05
sixth            0.000000  6.079394e-04
ratio1           0.000000  1.943587e-04
ratio2           0.000000 -3.397518e-04
ratio3           0.000000 -1.344209e-02
ratio4           0.000000  0.000000e+00
ratio5           0.000000  0.000000e+00
ratio6           0.000000 -6.216907e-04
selfinter        0.000000  2.594397e-02
walktrap_vertex  0.000000  6.221117e-02
bigcom1          0.000000  1.518514e-02
bigcom2          0.000000 -1.160970e+00
bigcom3          0.000000 -1.735304e-02
bigcom4          0.000000  5.675639e-02
bigcom6          0.000000 -9.651062e-01
bigcom8          0.000000  2.053945e-01
bigcom9          0.000000 -1.086293e-01
bigcom11         0.000000 -1.229813e+00
bigcom13         0.000000  2.019807e-01
bigcom15         0.000000 -9.441186e-01
bigcom16         0.000000  8.065042e-01
bigcom21         0.000000 -1.740413e+00
bigcom22         0.000000 -4.148236e-02
bigcom24         0.000000 -9.373636e-01
bigcom26         0.000000 -4.234726e-02
bigcom28         0.000000 -3.819500e-01
bigcom30         0.000000 -8.057823e-02
bigcom31         0.000000 -8.582679e-01
bigcom32         0.000000 -1.075694e+00
bigcom33         0.000000 -1.118993e+00
bigcom34         0.000000 -1.001338e+00
bigcom36         0.000000 -1.426380e+00
bigcom37         0.000000 -1.993758e+00
bigcom38         0.000000 -1.281142e+00
bigcom39         0.000000 -1.209650e+00
bigcom40         0.000000 -1.677238e-02
bigcom43         0.000000 -1.157869e+00
bigcom44         0.000000 -3.729549e-01
bigcom46         0.000000 -1.170005e+00
bigcom47         0.000000 -9.828714e-01
bigcom49         0.000000 -1.298164e+00
bigcom50         0.000000 -1.262756e+00
bigcom51         0.000000 -9.373508e-01
bigcom52         0.000000 -1.214781e+00
bigcom54         0.000000 -1.127800e+00
bigcom56         0.000000 -1.263955e+00
bigcom62         0.000000 -1.012817e+00
bigcom66         0.000000 -8.468006e-01
bigcom68         0.000000  1.713639e+00
bigcom69         0.000000  5.779798e-01
bigcom71         0.000000 -1.389626e+00
bigcom72         0.000000  1.474616e+00
bigcom73         0.000000 -1.100617e+00
bigcom74         0.000000  6.225826e-01
bigcom75         0.000000 -7.371259e-01
bigcom76         0.000000 -1.078360e+00
bigcom77         0.000000  1.013461e+00
bigcom79         0.000000 -1.032707e+00
bigcom80         0.000000 -1.066622e+00
bigcom82         0.000000  2.254299e+00
bigcom83         0.000000  1.098314e+00
bigcom84         0.000000  2.630776e+00
bigcom85         0.000000 -8.852503e-01
bigcom87         0.000000 -9.568337e-01
bigcom89         0.000000 -1.211655e+00
bigcom91         0.000000 -1.013847e+00
bigcom92         0.000000 -1.539018e+00
bigcom93         0.000000 -1.732136e+00
bigcom96         0.000000 -9.717617e-01
bigcom97         0.000000 -1.384130e+00
bigcom98         0.000000 -1.051083e+00
bigcom99         0.000000 -1.007962e+00
bigcom101        0.000000 -2.253461e+00
bigcom104        0.000000 -1.259282e+00
bigcom106        0.000000 -1.059589e+00
bigcom109        0.000000 -1.067038e+00
bigcom113        0.000000 -5.890684e-01
bigcom116        0.000000  2.640198e-01
bigcom120        0.000000 -1.015053e+00
bigcom123        0.000000  1.801931e+00
bigcom126        0.000000 -8.195857e-01
bigcom127        0.000000 -3.612251e-01
bigcom137        0.000000 -1.242491e+00
bigcom139        0.000000 -7.513701e-01
bigcom140        0.000000 -1.140206e+00
bigcom143        0.000000 -9.740695e-01
bigcom145        0.000000 -1.017272e+00
bigcom146        0.000000 -1.107138e+00
bigcom147        0.000000 -1.255723e+00
bigcom149        0.000000 -9.428090e-01
bigcom153        0.000000 -1.030348e+00
bigcom154        0.000000  7.911857e-01
bigcom156        0.000000 -1.075742e+00
bigcom157        0.000000  0.000000e+00
bigcom158        0.000000 -9.776949e-01
bigcom160        0.000000 -7.610089e-01
bigcom161        0.000000 -9.820537e-01
bigcom162        0.000000  2.192911e+00
bigcom164        0.000000 -1.011372e+00
bigcom166        0.000000  1.013604e+00
bigcom167        0.000000 -1.098555e+00
bigcom171        0.000000 -1.236478e+00
bigcom173        0.000000 -1.132802e+00
bigcom175        0.000000 -3.740544e-01
bigcom176        0.000000 -1.383099e+00
bigcom177        0.000000 -9.858544e-01
bigcom178        0.000000 -1.103837e+00
bigcom180        0.000000 -9.700049e-01
bigcom181        0.000000  8.151450e-01
bigcom184        0.000000 -7.488613e-01
bigcom186        0.000000 -9.940574e-01
bigcom187        0.000000 -8.500909e-01
bigcom189        0.000000 -1.143002e+00
bigcom194        0.000000 -9.932429e-01
bigcom195        0.000000 -9.047903e-01
bigcom196        0.000000  2.290768e+00
bigcom204        0.000000  1.499115e+00
bigcom205        0.000000 -9.209808e-01
bigcom212        0.000000 -8.524053e-01
bigcom214        0.000000 -1.031856e+00
bigcom222        0.000000 -9.419399e-01
bigcom223        0.000000 -4.630136e-01
bigcom226        0.000000 -8.937046e-01
bigcom227        0.000000 -9.057548e-01
bigcom229        0.000000 -1.116734e+00
bigcom233        0.000000 -5.020629e-01
bigcom236        0.000000 -1.026155e+00
bigcom237        0.000000 -8.293609e-01
bigcom246        0.000000 -1.184666e+00
bigcom248        0.000000 -8.014444e-01
bigcom249        0.000000 -6.925648e-01
bigcom250        0.000000 -1.325278e+00
bigcom254        0.000000 -1.076658e+00
bigcom266        0.000000 -9.058022e-01
bigcom269        0.000000 -1.076328e+00
bigcom272        0.000000 -1.036251e+00
bigcom274        0.000000  8.880039e-01
bigcom281        0.000000  8.033595e-01
bigcom291        0.000000 -9.751913e-01
bigcom292        0.000000 -1.029933e+00
bigcom295        0.000000 -7.410369e-01
bigcom299        0.000000  1.909743e+00
bigcom301        0.000000 -1.324215e+00
bigcom306        0.000000 -1.029398e+00
bigcom309        0.000000 -1.270255e+00
bigcom314        0.000000 -6.980214e-01
bigcom321        0.000000 -1.222617e+00
bigcom341        0.000000 -7.611129e-01
bigcom350        0.000000 -8.226118e-01
bigcom353        0.000000 -8.103043e-01
bigcom359        0.000000 -9.562395e-01
bigcom363        0.000000  7.490597e-01
bigcom365        0.000000  2.057966e+00
bigcom385        0.000000 -1.211007e+00
bigcom386        0.000000 -1.030734e+00
bigcom408        0.000000 -8.638264e-01
bigcom412        0.000000 -1.080644e+00
bigcom480        0.000000 -1.015537e+00
spin_vertex      0.000000 -3.658519e-01
membership_s1    0.000000 -2.875975e-01
membership_s3    0.000000  3.176748e-01
membership_s4    0.000000  1.684523e-01
membership_s5    0.000000  1.219641e-01
membership_s6    0.000000  1.932804e-01
membership_s7    0.000000 -9.851021e-02
membership_s8    0.000000  1.184163e+00
membership_s9    0.000000 -1.910177e+00
membership_s11   0.000000 -1.352039e+00
membership_s12   0.000000 -1.246917e+00
membership_s14   0.000000  1.108483e+00
membership_s15   0.000000 -6.885297e-01
membership_s16   0.000000 -1.250064e+00
membership_s17   0.000000 -1.186180e+00
membership_s18   0.000000  1.011443e-01
membership_s20   0.000000 -1.043970e+00
membership_s21   0.000000 -1.751267e-02
membership_s22   0.000000  9.654175e-01
membership_s24   0.000000  1.224074e+00
membership_s25   0.000000 -1.401691e+00
membership_s26   0.000000 -1.115318e+00
membership_s27   0.000000 -1.069056e-01
membership_s28   0.000000 -1.755345e+00
membership_s30   0.000000  1.957250e-01
membership_s31   0.000000  1.590975e-02
membership_s32   0.000000 -6.714297e-02
membership_s33   0.000000  1.579889e+00
membership_s36   0.000000  3.393389e-02
membership_s37   0.000000 -1.848390e+00
V1               0.000000  1.346575e+00
V2               0.000000  4.296065e-01
pdi              0.000000 -9.063295e+01
adhesion         0.000000  1.499341e-05
cohesion         0.000000 -6.589750e-06
inner            0.000000 -2.049962e-05
outer            0.000000  3.939522e-06
ioratio          0.000000  1.488204e-01
comsize          0.000000  1.412994e-04
[1] "Dataset: all_targets Model GBM, run: 4 of 10 2015-06-17 21:23:13"
Iter   TrainDeviance   ValidDeviance   StepSize   Improve
     1        0.2056            -nan     0.0100   -0.0000
     2        0.2050            -nan     0.0100   -0.0000
     3        0.2043            -nan     0.0100    0.0000
     4        0.2036            -nan     0.0100    0.0000
     5        0.2029            -nan     0.0100   -0.0000
     6        0.2024            -nan     0.0100   -0.0000
     7        0.2018            -nan     0.0100   -0.0000
     8        0.2011            -nan     0.0100   -0.0000
     9        0.2006            -nan     0.0100   -0.0000
    10        0.2001            -nan     0.0100   -0.0000
    20        0.1951            -nan     0.0100   -0.0000
    40        0.1870            -nan     0.0100   -0.0000
    60        0.1806            -nan     0.0100   -0.0000
    80        0.1757            -nan     0.0100   -0.0000
   100        0.1696            -nan     0.0100   -0.0000
   120        0.1644            -nan     0.0100   -0.0000
   140        0.1600            -nan     0.0100    0.0000
   160        0.1552            -nan     0.0100   -0.0000
   180        0.1509            -nan     0.0100   -0.0000
   200        0.1468            -nan     0.0100   -0.0000
   220        0.1435            -nan     0.0100   -0.0000
   240        0.1397            -nan     0.0100   -0.0000
   260        0.1367            -nan     0.0100   -0.0000
   280        0.1334            -nan     0.0100   -0.0000
   300        0.1306            -nan     0.0100   -0.0000
   320        0.1280            -nan     0.0100   -0.0000
   340        0.1252            -nan     0.0100   -0.0000
   360        0.1230            -nan     0.0100   -0.0000
   376        0.1211            -nan     0.0100   -0.0000

[1] "GBM variable coefficients"
                            var     rel.inf
ratio5                   ratio5 4.578600377
V2                           V2 3.561952860
comsize                 comsize 2.739997210
V1                           V1 2.678440203
ioratio                 ioratio 2.581833285
ratio1                   ratio1 2.321089798
adhesion               adhesion 2.282789190
orbit18                 orbit18 2.207716048
pagerank               pagerank 2.173178955
inner                     inner 2.116325571
outer                     outer 2.088319931
ratio2                   ratio2 2.064881549
fourth                   fourth 2.040891172
bet                         bet 1.902844833
spin_vertex         spin_vertex 1.667322750
cohesion               cohesion 1.632009167
knn                         knn 1.606530529
walktrap_vertex walktrap_vertex 1.597951215
fifth                     fifth 1.505252253
hubscore               hubscore 1.403320285
ratio4                   ratio4 1.379814203
graph6                   graph6 1.266403192
graph4                   graph4 1.257946936
trans                     trans 1.195707531
graph16                 graph16 1.185237477
third                     third 1.172229115
graph20                 graph20 1.127659514
orbit27                 orbit27 1.030021800
graph13                 graph13 0.954550455
orbit36                 orbit36 0.948369165
graph10                 graph10 0.947911389
ratio6                   ratio6 0.898161756
graph17                 graph17 0.850013779
graph15                 graph15 0.840976744
bigcom84               bigcom84 0.838933789
orbit17                 orbit17 0.823967580
graph12                 graph12 0.817546927
bigcom82               bigcom82 0.813192347
graph5                   graph5 0.805731792
graph1                   graph1 0.790005049
orbit24                 orbit24 0.784349878
graph21                 graph21 0.771890819
close                     close 0.702941575
graph23                 graph23 0.669780864
orbit35                 orbit35 0.642937828
graph22                 graph22 0.610539224
upto_sixth           upto_sixth 0.603121970
ratio3                   ratio3 0.597219479
graph3                   graph3 0.589835098
graph14                 graph14 0.588976538
orbit20                 orbit20 0.583197231
graph9                   graph9 0.568214515
membership_s24   membership_s24 0.558005705
orbit9                   orbit9 0.552310490
orbit16                 orbit16 0.551755126
orbit50                 orbit50 0.550033155
orbit37                 orbit37 0.546807643
upto_fifth           upto_fifth 0.543590798
orbit31                 orbit31 0.535090013
orbit26                 orbit26 0.515551519
graph11                 graph11 0.510132727
graph19                 graph19 0.498024546
orbit45                 orbit45 0.494588512
sixth                     sixth 0.490667151
constraint           constraint 0.489506585
orbit1                   orbit1 0.486601765
orbit39                 orbit39 0.486335520
orbit19                 orbit19 0.436282785
orbit65                 orbit65 0.435416658
orbit40                 orbit40 0.429165319
graph25                 graph25 0.424913102
orbit56                 orbit56 0.420795348
orbit38                 orbit38 0.419863005
orbit32                 orbit32 0.414871407
orbit47                 orbit47 0.411738384
orbit46                 orbit46 0.409601494
upto_second         upto_second 0.407118509
orbit62                 orbit62 0.404312676
orbit51                 orbit51 0.391182378
graph2                   graph2 0.382773304
membership_s30   membership_s30 0.378383895
orbit15                 orbit15 0.363591845
coreness               coreness 0.358411539
orbit54                 orbit54 0.355592385
orbit49                 orbit49 0.332527534
bigcom196             bigcom196 0.316745746
orbit5                   orbit5 0.312504755
membership_s22   membership_s22 0.305418410
selfinter             selfinter 0.299453752
bigcom4                 bigcom4 0.298014759
upto_fourth         upto_fourth 0.295152993
orbit29                 orbit29 0.293521829
orbit28                 orbit28 0.292161128
orbit4                   orbit4 0.285799172
orbit22                 orbit22 0.283650364
orbit52                 orbit52 0.282877305
orbit48                 orbit48 0.279116057
upto_third           upto_third 0.247605251
membership_s6     membership_s6 0.247259306
graph7                   graph7 0.239779110
graph0                   graph0 0.227183641
orbit57                 orbit57 0.225593907
orbit59                 orbit59 0.220638500
orbit53                 orbit53 0.216419601
orbit70                 orbit70 0.215621844
graph18                 graph18 0.209844361
orbit63                 orbit63 0.209516285
orbit30                 orbit30 0.209030689
pdi                         pdi 0.204345897
orbit11                 orbit11 0.192704776
orbit58                 orbit58 0.180239773
orbit2                   orbit2 0.178625334
orbit25                 orbit25 0.177595860
orbit44                 orbit44 0.171887406
membership_s36   membership_s36 0.170074820
graph27                 graph27 0.169216903
graph8                   graph8 0.168173053
orbit42                 orbit42 0.164681142
membership_s4     membership_s4 0.144310474
bigcom1                 bigcom1 0.141631971
orbit10                 orbit10 0.141595718
bigcom204             bigcom204 0.140832059
graph28                 graph28 0.139432389
graph26                 graph26 0.139423330
bigcom40               bigcom40 0.135578074
membership_s31   membership_s31 0.134870311
orbit66                 orbit66 0.125739136
orbit13                 orbit13 0.125697006
orbit21                 orbit21 0.119918983
ecc                         ecc 0.116729442
graph24                 graph24 0.116048140
membership_s1     membership_s1 0.113921795
membership_s8     membership_s8 0.111998228
orbit64                 orbit64 0.111780326
orbit12                 orbit12 0.110786778
bigcom154             bigcom154 0.107487356
AP                           AP 0.103836897
bigcom181             bigcom181 0.103751571
orbit6                   orbit6 0.101394191
orbit33                 orbit33 0.101363755
bigcom166             bigcom166 0.095191555
orbit69                 orbit69 0.093354207
evcent                   evcent 0.090956173
graph29                 graph29 0.084136466
membership_s33   membership_s33 0.082662374
orbit41                 orbit41 0.081847409
membership_s14   membership_s14 0.079054440
bigcom74               bigcom74 0.078026671
orbit55                 orbit55 0.078012679
membership_s7     membership_s7 0.077282941
bigcom38               bigcom38 0.074219939
membership_s27   membership_s27 0.069842056
orbit68                 orbit68 0.069584932
orbit23                 orbit23 0.068520604
bigcom16               bigcom16 0.067063028
orbit7                   orbit7 0.065184437
bigcom28               bigcom28 0.064442156
membership_s32   membership_s32 0.063529871
bigcom77               bigcom77 0.062891078
bigcom68               bigcom68 0.061181809
membership_s21   membership_s21 0.058889181
bigcom365             bigcom365 0.058780589
orbit67                 orbit67 0.054772311
bigcom26               bigcom26 0.049809243
orbit43                 orbit43 0.048562946
bigcom274             bigcom274 0.046286030
orbit60                 orbit60 0.041001720
second                   second 0.035169128
bigcom162             bigcom162 0.033329777
bigcom292             bigcom292 0.033320919
orbit61                 orbit61 0.027353523
bigcom281             bigcom281 0.026335917
bigcom72               bigcom72 0.026263927
bigcom69               bigcom69 0.017598691
membership_s5     membership_s5 0.012871350
bigcom9                 bigcom9 0.011853684
bigcom44               bigcom44 0.011512389
bigcom8                 bigcom8 0.011021671
membership_s37   membership_s37 0.005584344
bigcom22               bigcom22 0.005257807
bigcom3                 bigcom3 0.004682810
orbit0                   orbit0 0.000000000
orbit3                   orbit3 0.000000000
orbit8                   orbit8 0.000000000
orbit14                 orbit14 0.000000000
orbit34                 orbit34 0.000000000
orbit71                 orbit71 0.000000000
orbit72                 orbit72 0.000000000
eccrad                   eccrad 0.000000000
first                     first 0.000000000
bigcom2                 bigcom2 0.000000000
bigcom6                 bigcom6 0.000000000
bigcom11               bigcom11 0.000000000
bigcom13               bigcom13 0.000000000
bigcom15               bigcom15 0.000000000
bigcom21               bigcom21 0.000000000
bigcom24               bigcom24 0.000000000
bigcom30               bigcom30 0.000000000
bigcom31               bigcom31 0.000000000
bigcom32               bigcom32 0.000000000
bigcom33               bigcom33 0.000000000
bigcom34               bigcom34 0.000000000
bigcom36               bigcom36 0.000000000
bigcom37               bigcom37 0.000000000
bigcom39               bigcom39 0.000000000
bigcom43               bigcom43 0.000000000
bigcom46               bigcom46 0.000000000
bigcom47               bigcom47 0.000000000
bigcom49               bigcom49 0.000000000
bigcom50               bigcom50 0.000000000
bigcom51               bigcom51 0.000000000
bigcom52               bigcom52 0.000000000
bigcom54               bigcom54 0.000000000
bigcom56               bigcom56 0.000000000
bigcom62               bigcom62 0.000000000
bigcom66               bigcom66 0.000000000
bigcom71               bigcom71 0.000000000
bigcom73               bigcom73 0.000000000
bigcom75               bigcom75 0.000000000
bigcom76               bigcom76 0.000000000
bigcom79               bigcom79 0.000000000
bigcom80               bigcom80 0.000000000
bigcom83               bigcom83 0.000000000
bigcom85               bigcom85 0.000000000
bigcom87               bigcom87 0.000000000
bigcom89               bigcom89 0.000000000
bigcom91               bigcom91 0.000000000
bigcom92               bigcom92 0.000000000
bigcom93               bigcom93 0.000000000
bigcom96               bigcom96 0.000000000
bigcom97               bigcom97 0.000000000
bigcom98               bigcom98 0.000000000
bigcom99               bigcom99 0.000000000
bigcom101             bigcom101 0.000000000
bigcom104             bigcom104 0.000000000
bigcom106             bigcom106 0.000000000
bigcom109             bigcom109 0.000000000
bigcom113             bigcom113 0.000000000
bigcom116             bigcom116 0.000000000
bigcom120             bigcom120 0.000000000
bigcom123             bigcom123 0.000000000
bigcom126             bigcom126 0.000000000
bigcom127             bigcom127 0.000000000
bigcom137             bigcom137 0.000000000
bigcom139             bigcom139 0.000000000
bigcom140             bigcom140 0.000000000
bigcom143             bigcom143 0.000000000
bigcom145             bigcom145 0.000000000
bigcom146             bigcom146 0.000000000
bigcom147             bigcom147 0.000000000
bigcom149             bigcom149 0.000000000
bigcom153             bigcom153 0.000000000
bigcom156             bigcom156 0.000000000
bigcom157             bigcom157 0.000000000
bigcom158             bigcom158 0.000000000
bigcom160             bigcom160 0.000000000
bigcom161             bigcom161 0.000000000
bigcom164             bigcom164 0.000000000
bigcom167             bigcom167 0.000000000
bigcom171             bigcom171 0.000000000
bigcom173             bigcom173 0.000000000
bigcom175             bigcom175 0.000000000
bigcom176             bigcom176 0.000000000
bigcom177             bigcom177 0.000000000
bigcom178             bigcom178 0.000000000
bigcom180             bigcom180 0.000000000
bigcom184             bigcom184 0.000000000
bigcom186             bigcom186 0.000000000
bigcom187             bigcom187 0.000000000
bigcom189             bigcom189 0.000000000
bigcom194             bigcom194 0.000000000
bigcom195             bigcom195 0.000000000
bigcom205             bigcom205 0.000000000
bigcom212             bigcom212 0.000000000
bigcom214             bigcom214 0.000000000
bigcom222             bigcom222 0.000000000
bigcom223             bigcom223 0.000000000
bigcom226             bigcom226 0.000000000
bigcom227             bigcom227 0.000000000
bigcom229             bigcom229 0.000000000
bigcom233             bigcom233 0.000000000
bigcom236             bigcom236 0.000000000
bigcom237             bigcom237 0.000000000
bigcom246             bigcom246 0.000000000
bigcom248             bigcom248 0.000000000
bigcom249             bigcom249 0.000000000
bigcom250             bigcom250 0.000000000
bigcom254             bigcom254 0.000000000
bigcom266             bigcom266 0.000000000
bigcom269             bigcom269 0.000000000
bigcom272             bigcom272 0.000000000
bigcom291             bigcom291 0.000000000
bigcom295             bigcom295 0.000000000
bigcom299             bigcom299 0.000000000
bigcom301             bigcom301 0.000000000
bigcom306             bigcom306 0.000000000
bigcom309             bigcom309 0.000000000
bigcom314             bigcom314 0.000000000
bigcom321             bigcom321 0.000000000
bigcom341             bigcom341 0.000000000
bigcom350             bigcom350 0.000000000
bigcom353             bigcom353 0.000000000
bigcom359             bigcom359 0.000000000
bigcom363             bigcom363 0.000000000
bigcom385             bigcom385 0.000000000
bigcom386             bigcom386 0.000000000
bigcom408             bigcom408 0.000000000
bigcom412             bigcom412 0.000000000
bigcom480             bigcom480 0.000000000
membership_s3     membership_s3 0.000000000
membership_s9     membership_s9 0.000000000
membership_s11   membership_s11 0.000000000
membership_s12   membership_s12 0.000000000
membership_s15   membership_s15 0.000000000
membership_s16   membership_s16 0.000000000
membership_s17   membership_s17 0.000000000
membership_s18   membership_s18 0.000000000
membership_s20   membership_s20 0.000000000
membership_s25   membership_s25 0.000000000
membership_s26   membership_s26 0.000000000
membership_s28   membership_s28 0.000000000
[1] "Dataset: all_targets Model RF, run: 4 of 10 2015-06-17 21:29:02"
     |      Out-of-bag   |
Tree |      MSE  %Var(y) |
   1 |   0.0407   195.38 |
   2 |   0.0386   185.33 |
   3 |  0.03659   175.66 |
   4 |  0.03503   168.19 |
   5 |  0.03426   164.46 |
   6 |  0.03301   158.47 |
   7 |  0.03241   155.59 |
   8 |  0.03158   151.62 |
   9 |  0.03038   145.85 |
  10 |  0.02965   142.36 |
  11 |  0.02912   139.77 |
  12 |  0.02823   135.51 |
  13 |  0.02779   133.39 |
  14 |  0.02728   130.96 |
  15 |  0.02702   129.69 |
  16 |  0.02676   128.48 |
  17 |  0.02646   127.01 |
  18 |  0.02623   125.91 |
  19 |  0.02603   124.96 |
  20 |   0.0258   123.85 |
  21 |  0.02556   122.72 |
  22 |  0.02543   122.07 |
  23 |  0.02524   121.19 |
  24 |  0.02518   120.88 |
  25 |  0.02489   119.48 |
  26 |  0.02476   118.85 |
  27 |  0.02466   118.37 |
  28 |  0.02454   117.79 |
  29 |   0.0245   117.60 |
  30 |  0.02444   117.35 |
  31 |  0.02437   116.98 |
  32 |  0.02427   116.50 |
  33 |  0.02417   116.04 |
  34 |  0.02413   115.83 |
  35 |  0.02405   115.45 |
  36 |  0.02399   115.19 |
  37 |  0.02399   115.15 |
  38 |  0.02391   114.76 |
  39 |  0.02385   114.51 |
  40 |  0.02383   114.40 |
  41 |   0.0238   114.26 |
  42 |  0.02379   114.22 |
  43 |  0.02377   114.10 |
  44 |  0.02373   113.90 |
  45 |  0.02369   113.75 |
  46 |  0.02365   113.53 |
  47 |   0.0236   113.31 |
  48 |   0.0236   113.30 |
  49 |  0.02359   113.26 |
  50 |  0.02355   113.04 |
  51 |  0.02354   113.01 |
  52 |  0.02354   113.03 |
  53 |  0.02352   112.91 |
  54 |  0.02349   112.76 |
  55 |  0.02346   112.61 |
  56 |  0.02346   112.60 |
  57 |  0.02342   112.41 |
  58 |  0.02341   112.37 |
  59 |  0.02336   112.16 |
  60 |  0.02335   112.09 |
  61 |  0.02332   111.96 |
  62 |  0.02329   111.83 |
  63 |  0.02327   111.71 |
  64 |  0.02324   111.56 |
  65 |  0.02322   111.46 |
  66 |   0.0232   111.35 |
  67 |  0.02319   111.35 |
  68 |  0.02318   111.27 |
  69 |  0.02316   111.17 |
  70 |  0.02314   111.09 |
  71 |  0.02314   111.09 |
  72 |  0.02311   110.96 |
  73 |   0.0231   110.87 |
  74 |  0.02309   110.83 |
  75 |  0.02307   110.74 |
  76 |  0.02304   110.63 |
  77 |  0.02303   110.54 |
  78 |  0.02302   110.51 |
  79 |  0.02301   110.46 |
  80 |    0.023   110.43 |
  81 |  0.02301   110.46 |
  82 |  0.02301   110.48 |
  83 |  0.02299   110.38 |
  84 |  0.02297   110.26 |
  85 |  0.02295   110.18 |
  86 |  0.02295   110.17 |
  87 |  0.02295   110.17 |
  88 |  0.02294   110.15 |
  89 |  0.02293   110.07 |
  90 |  0.02292   110.01 |
  91 |   0.0229   109.93 |
  92 |  0.02289   109.87 |
  93 |  0.02288   109.84 |
  94 |  0.02287   109.79 |
  95 |  0.02286   109.75 |
  96 |  0.02285   109.68 |
  97 |  0.02284   109.66 |
  98 |  0.02283   109.60 |
  99 |  0.02283   109.60 |
 100 |  0.02282   109.55 |
[1] "Random Forest variable coefficients"
                      %IncMSE IncNodePurity
graph5           6.695636e-03  1.150184e+00
graph6           1.322740e-02  1.292969e+00
graph7           2.247742e-03  6.598033e-01
graph8           9.485672e-04  3.033211e-01
graph9           4.691103e-03  1.067556e+00
graph10          1.016265e-02  1.474643e+00
graph11          8.284355e-03  1.719785e+00
graph12          9.764177e-03  1.428634e+00
graph13          1.238647e-02  1.652611e+00
graph14          9.700691e-03  1.782365e+00
graph15          1.082522e-02  1.228582e+00
graph16          4.869828e-03  1.652237e+00
graph17          1.365061e-02  1.688740e+00
graph18          6.449791e-03  7.999948e-01
graph19          6.046836e-03  1.351116e+00
graph20          1.054432e-02  1.394514e+00
graph21          1.183148e-02  1.022932e+00
graph22          2.839913e-03  9.971407e-01
graph23          1.080232e-02  1.541255e+00
graph24          4.127601e-03  6.114242e-01
graph25          2.775120e-03  6.979682e-01
graph26          3.169192e-03  8.937873e-01
graph27          2.887112e-03  3.200586e-01
graph28          2.433917e-03  4.537151e-01
graph29          6.587468e-05  1.716402e-01
orbit0           3.685160e-04  3.334775e-01
orbit1           5.766721e-03  9.982281e-01
orbit2           4.411040e-03  6.979960e-01
orbit3           7.142181e-04  3.927993e-01
orbit4           4.721327e-03  1.237846e+00
orbit5           7.533011e-03  1.336742e+00
orbit6           1.130222e-02  1.529492e+00
orbit7           5.172464e-03  4.784522e-01
orbit8           4.492440e-03  9.506336e-01
orbit9           8.691627e-03  1.324080e+00
orbit10          6.315044e-03  8.250505e-01
orbit11          3.320090e-03  5.140574e-01
orbit12          3.476611e-03  6.919578e-01
orbit13          2.053608e-03  3.861592e-01
orbit14          6.391256e-04  2.962553e-01
orbit15          7.328274e-03  1.403587e+00
orbit16          8.829097e-03  1.188002e+00
orbit17          1.045921e-02  1.470261e+00
orbit18          6.653655e-03  2.527919e+00
orbit19          5.518170e-03  1.334581e+00
orbit20          8.981672e-03  1.455368e+00
orbit21          4.276723e-03  9.154210e-01
orbit22          1.232063e-02  2.109174e+00
orbit23          1.838084e-03  4.403197e-01
orbit24          6.398289e-03  1.715749e+00
orbit25          1.113452e-02  9.842605e-01
orbit26          1.197591e-02  7.548111e-01
orbit27          1.529398e-02  1.877237e+00
orbit28          4.033201e-03  1.266870e+00
orbit29          2.403071e-03  7.846433e-01
orbit30          9.538269e-03  5.989519e-01
orbit31          8.844811e-03  1.648153e+00
orbit32          1.092159e-02  7.386020e-01
orbit33          3.632075e-03  3.860266e-01
orbit34          1.473950e-02  1.321958e+00
orbit35          1.156828e-02  1.903148e+00
orbit36          1.954933e-02  1.957322e+00
orbit37          1.123327e-02  1.607580e+00
orbit38          6.843744e-03  8.245868e-01
orbit39          1.289626e-02  1.779456e+00
orbit40          5.248089e-03  6.190020e-01
orbit41          2.928574e-03  6.320665e-01
orbit42          2.173972e-03  4.083815e-01
orbit43          3.994768e-03  6.095422e-01
orbit44          1.064344e-03  2.594082e-01
orbit45          1.212865e-02  1.915320e+00
orbit46          6.649007e-03  7.457453e-01
orbit47          1.219970e-02  9.072983e-01
orbit48          4.976293e-03  6.083802e-01
orbit49          4.523284e-03  1.478891e+00
orbit50          4.792932e-03  9.851577e-01
orbit51          1.089975e-02  1.096997e+00
orbit52          6.186174e-03  8.665548e-01
orbit53          4.524172e-03  5.500434e-01
orbit54          5.137273e-03  7.046241e-01
orbit55          2.291105e-03  4.642828e-01
orbit56          1.235357e-02  1.885433e+00
orbit57          4.287593e-04  3.409125e-01
orbit58          1.676545e-03  2.770984e-01
orbit59          6.408607e-03  5.361912e-01
orbit60          1.699875e-03  5.433340e-01
orbit61          2.157803e-03  3.800611e-01
orbit62          6.932744e-03  1.036460e+00
orbit63          3.013960e-03  4.947020e-01
orbit64          2.448823e-03  6.111947e-01
orbit65          3.564811e-03  6.233017e-01
orbit66          1.275792e-03  3.930043e-01
orbit67          1.493951e-03  3.131749e-01
orbit68          3.193530e-03  4.461868e-01
orbit69          1.076550e-03  4.106514e-01
orbit70          1.018853e-03  3.369315e-01
orbit71          1.762015e-04  1.854612e-01
orbit72          1.880771e-04  1.693607e-01
AP               3.377930e-05  1.923607e-01
bet              1.006752e-02  2.221715e+00
ecc              5.859892e-04  5.471519e-01
eccrad           4.439387e-04  4.735925e-01
close            4.967391e-03  1.539499e+00
constraint       4.293141e-03  1.641819e+00
coreness         4.719906e-03  7.380959e-01
knn              8.361526e-03  2.806617e+00
hubscore         3.980166e-03  1.294447e+00
pagerank         1.012622e-02  4.181849e+00
trans            2.993268e-03  1.349881e+00
evcent           3.151864e-03  1.136427e+00
first            1.214972e-03  3.874605e-01
upto_second      3.910809e-03  9.955675e-01
upto_third       4.087704e-03  1.496862e+00
upto_fourth      5.881190e-03  1.136922e+00
upto_fifth       6.952249e-03  1.221690e+00
upto_sixth       3.697685e-03  1.082719e+00
second           4.883021e-03  1.241340e+00
third            7.805416e-03  2.176001e+00
fourth           5.886052e-03  2.628678e+00
fifth            7.592840e-03  2.496572e+00
sixth            7.190239e-03  1.591282e+00
ratio1           9.527199e-03  2.676283e+00
ratio2           6.646199e-03  2.761458e+00
ratio3           9.500527e-03  2.223964e+00
ratio4           9.870016e-03  2.793338e+00
ratio5           7.521084e-03  4.983883e+00
ratio6           8.450427e-03  1.640246e+00
selfinter        5.621093e-05  4.175085e-01
walktrap_vertex  5.138064e-03  1.888718e+00
bigcom1          2.141609e-04  3.679660e-01
bigcom2          0.000000e+00  5.637851e-19
bigcom3          1.704531e-04  3.334705e-01
bigcom4          2.709363e-03  6.171798e-01
bigcom6          0.000000e+00  3.295975e-19
bigcom8          1.787767e-04  3.319449e-01
bigcom9         -3.490508e-06  1.313273e-01
bigcom11         0.000000e+00  2.255141e-19
bigcom13        -3.160059e-05  1.157667e-01
bigcom15         0.000000e+00  5.377643e-19
bigcom16        -2.426196e-06  4.102149e-01
bigcom21         0.000000e+00  4.250073e-19
bigcom22        -2.987237e-06  1.070115e-01
bigcom24         0.000000e+00  5.898060e-19
bigcom26         4.026391e-05  3.473186e-01
bigcom28         5.969154e-05  1.891291e-01
bigcom30         6.521002e-05  4.146243e-01
bigcom31         0.000000e+00  2.602085e-20
bigcom32         0.000000e+00  5.030698e-19
bigcom33         0.000000e+00  3.295975e-19
bigcom34         0.000000e+00  6.071532e-19
bigcom36         0.000000e+00  5.117434e-19
bigcom37         0.000000e+00  1.561251e-19
bigcom38        -1.444291e-05  2.392589e-01
bigcom39         0.000000e+00  9.887924e-19
bigcom40         5.823442e-04  3.947687e-01
bigcom43         0.000000e+00  8.673617e-20
bigcom44         1.789113e-05  6.922878e-02
bigcom46         0.000000e+00  6.505213e-19
bigcom47         0.000000e+00  3.122502e-19
bigcom49         0.000000e+00  2.862294e-19
bigcom50         0.000000e+00  9.194034e-19
bigcom51         0.000000e+00  8.673617e-19
bigcom52         0.000000e+00  2.211772e-19
bigcom54         0.000000e+00  2.081668e-19
bigcom56         0.000000e+00  5.811324e-19
bigcom62         0.000000e+00  3.469447e-20
bigcom66         0.000000e+00  1.561251e-19
bigcom68         1.128060e-05  3.955735e-01
bigcom69        -1.023643e-05  1.049768e-01
bigcom71         0.000000e+00  2.125036e-19
bigcom72        -1.657512e-05  2.973111e-01
bigcom73         0.000000e+00  2.168404e-19
bigcom74         1.637021e-05  3.773167e-01
bigcom75         0.000000e+00  1.734723e-20
bigcom76         0.000000e+00  8.153200e-19
bigcom77         4.177147e-06  2.864331e-01
bigcom79         0.000000e+00  1.908196e-19
bigcom80         0.000000e+00  1.578598e-18
bigcom82         1.559499e-05  6.513658e-01
bigcom83         0.000000e+00  0.000000e+00
bigcom84         8.645057e-06  7.701652e-01
bigcom85         0.000000e+00  3.469447e-20
bigcom87         0.000000e+00  1.353084e-18
bigcom89         0.000000e+00  1.734723e-20
bigcom91         0.000000e+00  3.209238e-19
bigcom92         0.000000e+00  9.280771e-19
bigcom93         0.000000e+00  6.938894e-20
bigcom96         0.000000e+00  1.734723e-20
bigcom97         0.000000e+00  2.220446e-18
bigcom98         0.000000e+00  5.204170e-20
bigcom99         0.000000e+00  1.474515e-19
bigcom101        0.000000e+00  8.750000e-03
bigcom104        0.000000e+00  6.591949e-19
bigcom106        0.000000e+00  1.734723e-19
bigcom109        0.000000e+00  1.040834e-19
bigcom113        0.000000e+00  1.283695e-18
bigcom116        5.971760e-06  4.695844e-02
bigcom120        0.000000e+00  2.602085e-20
bigcom123        0.000000e+00  6.938894e-20
bigcom126        0.000000e+00  4.510281e-19
bigcom127        0.000000e+00  3.469447e-20
bigcom137        0.000000e+00  8.673617e-20
bigcom139        0.000000e+00  7.285839e-19
bigcom140        0.000000e+00  1.734723e-20
bigcom143        0.000000e+00  1.734723e-19
bigcom145        0.000000e+00  4.857226e-19
bigcom146        0.000000e+00  1.734723e-20
bigcom147        0.000000e+00  9.540979e-19
bigcom149        0.000000e+00  0.000000e+00
bigcom153        0.000000e+00  2.081668e-19
bigcom154        1.563037e-05  3.118459e-01
bigcom156        0.000000e+00  9.887924e-19
bigcom157        0.000000e+00  5.637851e-19
bigcom158        0.000000e+00  5.204170e-20
bigcom160        0.000000e+00  1.561251e-19
bigcom161        0.000000e+00  1.734723e-19
bigcom162       -1.204080e-05  4.817252e-01
bigcom164        0.000000e+00  3.469447e-20
bigcom166        1.307451e-06  3.032573e-01
bigcom167        0.000000e+00  7.199102e-19
bigcom171        0.000000e+00  6.938894e-20
bigcom173        0.000000e+00  6.071532e-20
bigcom175        0.000000e+00  5.204170e-20
bigcom176        0.000000e+00  1.734723e-20
bigcom177        0.000000e+00  5.724587e-19
bigcom178        0.000000e+00  1.561251e-19
bigcom180        0.000000e+00  1.734723e-20
bigcom181        1.095700e-06  1.848210e-01
bigcom184        0.000000e+00  3.295975e-19
bigcom186        0.000000e+00  4.683753e-19
bigcom187        0.000000e+00  3.122502e-19
bigcom189        0.000000e+00  3.295975e-19
bigcom194        0.000000e+00  1.734723e-19
bigcom195        0.000000e+00  5.204170e-20
bigcom196        7.038468e-05  1.068584e+00
bigcom204       -2.742740e-05  3.113428e-01
bigcom205        0.000000e+00  1.387779e-19
bigcom212        0.000000e+00  1.118897e-18
bigcom214        0.000000e+00  2.341877e-19
bigcom222        0.000000e+00  1.821460e-19
bigcom223        0.000000e+00  3.469447e-20
bigcom226        0.000000e+00  3.469447e-19
bigcom227        0.000000e+00  5.724587e-19
bigcom229        0.000000e+00  1.908196e-19
bigcom233        0.000000e+00  1.734723e-20
bigcom236        0.000000e+00  3.469447e-20
bigcom237        0.000000e+00  1.561251e-19
bigcom246        0.000000e+00  9.367507e-19
bigcom248        0.000000e+00  3.469447e-19
bigcom249        0.000000e+00  1.647987e-19
bigcom250        0.000000e+00  1.075529e-18
bigcom254        0.000000e+00  7.459311e-19
bigcom266        0.000000e+00  5.551115e-19
bigcom269        0.000000e+00  6.591949e-19
bigcom272        0.000000e+00  2.168404e-19
bigcom274        3.163782e-06  5.005109e-02
bigcom281       -6.092983e-06  2.810201e-01
bigcom291        0.000000e+00  3.469447e-20
bigcom292        1.830001e-05  4.693545e-01
bigcom295        0.000000e+00  1.734723e-19
bigcom299       -1.947068e-05  4.681769e-01
bigcom301        0.000000e+00  1.040834e-19
bigcom306        0.000000e+00  3.469447e-20
bigcom309        0.000000e+00  6.938894e-20
bigcom314        0.000000e+00  5.204170e-20
bigcom321        0.000000e+00  1.543904e-18
bigcom341        0.000000e+00  2.775558e-19
bigcom350        0.000000e+00  0.000000e+00
bigcom353        0.000000e+00  1.561251e-19
bigcom359        0.000000e+00  1.387779e-19
bigcom363       -4.641079e-06  3.036644e-01
bigcom365       -4.599188e-06  3.043288e-01
bigcom385        0.000000e+00  5.204170e-20
bigcom386        0.000000e+00  3.122502e-19
bigcom408        0.000000e+00  2.775558e-19
bigcom412        0.000000e+00  3.642919e-19
bigcom480        0.000000e+00  3.469447e-20
spin_vertex      4.556921e-03  2.584136e+00
membership_s1    1.073376e-04  3.296466e-01
membership_s3   -1.991900e-05  6.334792e-02
membership_s4    4.175373e-04  4.924629e-01
membership_s5    1.176211e-04  3.939740e-01
membership_s6    2.894936e-04  3.061240e-01
membership_s7    9.197812e-06  2.770674e-01
membership_s8   -2.577313e-06  3.204866e-01
membership_s9    0.000000e+00  4.250073e-19
membership_s11   0.000000e+00  2.949030e-19
membership_s12   0.000000e+00  7.546047e-19
membership_s14  -7.564046e-06  1.490575e-01
membership_s15   2.682170e-05  1.505628e-01
membership_s16   0.000000e+00  7.285839e-19
membership_s17   0.000000e+00  6.591949e-19
membership_s18   7.338126e-06  1.414063e-01
membership_s20   0.000000e+00  7.979728e-19
membership_s21  -5.930959e-06  1.964002e-01
membership_s22   1.121490e-05  3.566494e-01
membership_s24  -6.001044e-05  4.411797e-01
membership_s25   0.000000e+00  4.510281e-19
membership_s26   0.000000e+00  1.040834e-19
membership_s27   2.916144e-05  3.600566e-01
membership_s28   0.000000e+00  1.136244e-18
membership_s30   4.567842e-04  6.563414e-01
membership_s31   2.134689e-04  4.223969e-01
membership_s32   4.226699e-05  2.692155e-01
membership_s33  -3.339964e-05  2.693915e-01
membership_s36   2.537783e-04  3.203044e-01
membership_s37   7.340580e-05  3.126383e-01
V1               7.332395e-03  3.716074e+00
V2               3.381335e-03  4.430507e+00
pdi              2.095762e-04  4.528276e-01
adhesion         1.358489e-02  3.988303e+00
cohesion         1.381407e-02  4.221254e+00
inner            5.923321e-03  3.887260e+00
outer            3.445851e-03  3.471731e+00
ioratio          8.856350e-03  4.102738e+00
comsize          3.049189e-03  3.978373e+00
[1] "Dataset: all_targets Model GLM, run: 4 of 10 2015-06-17 21:35:58"
[1] "glmnet variable coefficients"
                     [,1]          [,2]
(Intercept)     -3.828302 -1.603076e+01
graph0           0.000000  0.000000e+00
graph1           0.000000  0.000000e+00
graph2           0.000000  1.216563e-09
graph3           0.000000  0.000000e+00
graph4           0.000000  0.000000e+00
graph5           0.000000  6.829823e-09
graph6           0.000000  0.000000e+00
graph7           0.000000  1.550988e-07
graph8           0.000000 -5.180147e-09
graph9           0.000000  7.750707e-11
graph10          0.000000  0.000000e+00
graph11          0.000000  0.000000e+00
graph12          0.000000  0.000000e+00
graph13          0.000000  0.000000e+00
graph14          0.000000  0.000000e+00
graph15          0.000000  2.051368e-11
graph16          0.000000  0.000000e+00
graph17          0.000000  0.000000e+00
graph18          0.000000  3.024081e-07
graph19          0.000000  0.000000e+00
graph20          0.000000  6.561066e-07
graph21          0.000000  0.000000e+00
graph22          0.000000  0.000000e+00
graph23          0.000000  0.000000e+00
graph24          0.000000  0.000000e+00
graph25          0.000000  0.000000e+00
graph26          0.000000  0.000000e+00
graph27          0.000000  0.000000e+00
graph28          0.000000 -3.306907e-08
graph29          0.000000 -1.238592e-04
orbit0           0.000000  0.000000e+00
orbit1           0.000000  3.351091e-05
orbit2           0.000000  0.000000e+00
orbit3           0.000000  0.000000e+00
orbit4           0.000000  0.000000e+00
orbit5           0.000000  0.000000e+00
orbit6           0.000000  0.000000e+00
orbit7           0.000000  0.000000e+00
orbit8           0.000000  1.522443e-09
orbit9           0.000000  0.000000e+00
orbit10          0.000000  0.000000e+00
orbit11          0.000000  0.000000e+00
orbit12          0.000000  0.000000e+00
orbit13          0.000000  7.261486e-06
orbit14          0.000000 -3.266101e-08
orbit15          0.000000  0.000000e+00
orbit16          0.000000  6.791703e-15
orbit17          0.000000  1.170680e-10
orbit18          0.000000 -4.104931e-09
orbit19          0.000000  0.000000e+00
orbit20          0.000000 -1.830765e-09
orbit21          0.000000  0.000000e+00
orbit22          0.000000  0.000000e+00
orbit23          0.000000  0.000000e+00
orbit24          0.000000 -8.973995e-08
orbit25          0.000000  3.993323e-09
orbit26          0.000000  0.000000e+00
orbit27          0.000000  4.679306e-07
orbit28          0.000000  7.901911e-09
orbit29          0.000000  0.000000e+00
orbit30          0.000000  0.000000e+00
orbit31          0.000000  0.000000e+00
orbit32          0.000000  0.000000e+00
orbit33          0.000000  0.000000e+00
orbit34          0.000000  0.000000e+00
orbit35          0.000000  8.282475e-09
orbit36          0.000000  1.101481e-07
orbit37          0.000000  0.000000e+00
orbit38          0.000000  0.000000e+00
orbit39          0.000000 -2.252948e-07
orbit40          0.000000 -5.873742e-09
orbit41          0.000000 -2.528734e-07
orbit42          0.000000  0.000000e+00
orbit43          0.000000  5.495051e-08
orbit44          0.000000  1.852859e-09
orbit45          0.000000  0.000000e+00
orbit46          0.000000  6.507165e-08
orbit47          0.000000  0.000000e+00
orbit48          0.000000  0.000000e+00
orbit49          0.000000  4.251818e-07
orbit50          0.000000  3.587019e-10
orbit51          0.000000  0.000000e+00
orbit52          0.000000  9.942805e-06
orbit53          0.000000 -3.608696e-09
orbit54          0.000000  1.813383e-06
orbit55          0.000000 -2.969971e-07
orbit56          0.000000 -6.199761e-06
orbit57          0.000000 -1.774592e-06
orbit58          0.000000  0.000000e+00
orbit59          0.000000  8.584763e-06
orbit60          0.000000  0.000000e+00
orbit61          0.000000  7.494394e-06
orbit62          0.000000 -7.667402e-05
orbit63          0.000000 -2.165713e-05
orbit64          0.000000  2.501989e-06
orbit65          0.000000 -7.989086e-09
orbit66          0.000000  0.000000e+00
orbit67          0.000000  7.924503e-07
orbit68          0.000000  0.000000e+00
orbit69          0.000000  7.314763e-06
orbit70          0.000000 -1.252084e-04
orbit71          0.000000 -3.686688e-10
orbit72          0.000000 -8.681287e-07
AP               0.000000  5.956979e-02
bet              0.000000  0.000000e+00
ecc              0.000000  5.959925e-03
eccrad           0.000000  4.052087e-02
close            0.000000  0.000000e+00
constraint       0.000000  1.113410e-01
coreness         0.000000 -8.212005e-03
knn              0.000000  5.547633e-04
hubscore         0.000000  0.000000e+00
pagerank         0.000000 -3.603864e-01
trans            0.000000 -1.358420e-01
evcent           0.000000  0.000000e+00
first            0.000000  0.000000e+00
upto_second      0.000000  1.610335e-05
upto_third       0.000000  0.000000e+00
upto_fourth      0.000000 -1.564361e-05
upto_fifth       0.000000  0.000000e+00
upto_sixth       0.000000  9.060589e-04
second           0.000000  2.127978e-05
third            0.000000  0.000000e+00
fourth           0.000000  0.000000e+00
fifth            0.000000  6.566438e-05
sixth            0.000000  3.636470e-04
ratio1           0.000000  3.003790e-05
ratio2           0.000000 -2.260313e-04
ratio3           0.000000 -8.999738e-03
ratio4           0.000000  0.000000e+00
ratio5           0.000000  0.000000e+00
ratio6           0.000000 -3.683750e-04
selfinter        0.000000  1.637623e-02
walktrap_vertex  0.000000  8.285949e-03
bigcom1          0.000000 -1.779825e-03
bigcom2          0.000000 -7.951251e-01
bigcom3          0.000000 -1.831783e-02
bigcom4          0.000000  1.823797e-01
bigcom6          0.000000 -4.358436e-01
bigcom8          0.000000  3.195801e-02
bigcom9          0.000000 -6.657096e-02
bigcom11         0.000000 -7.294252e-01
bigcom13         0.000000  1.116022e-01
bigcom15         0.000000 -8.592919e-01
bigcom16         0.000000  8.073122e-01
bigcom21         0.000000 -1.208458e+00
bigcom22         0.000000 -1.857321e-01
bigcom24         0.000000 -4.920704e-01
bigcom26         0.000000  2.485357e-01
bigcom28         0.000000 -1.573640e-01
bigcom30         0.000000 -4.459418e-03
bigcom31         0.000000 -4.738935e-01
bigcom32         0.000000 -6.311396e-01
bigcom33         0.000000 -5.537238e-01
bigcom34         0.000000 -5.386494e-01
bigcom36         0.000000 -8.857302e-01
bigcom37         0.000000 -1.351638e+00
bigcom38         0.000000  6.688041e-01
bigcom39         0.000000 -7.775971e-01
bigcom40         0.000000  6.265644e-02
bigcom43         0.000000 -6.685846e-01
bigcom44         0.000000 -5.859261e-02
bigcom46         0.000000 -6.845460e-01
bigcom47         0.000000 -5.691744e-01
bigcom49         0.000000 -7.879022e-01
bigcom50         0.000000 -7.014611e-01
bigcom51         0.000000 -5.073901e-01
bigcom52         0.000000 -6.400406e-01
bigcom54         0.000000 -5.861079e-01
bigcom56         0.000000 -6.618125e-01
bigcom62         0.000000 -5.101208e-01
bigcom66         0.000000 -4.517557e-01
bigcom68         0.000000  1.691411e+00
bigcom69         0.000000  5.726524e-01
bigcom71         0.000000 -9.057637e-01
bigcom72         0.000000  1.595049e+00
bigcom73         0.000000 -6.124262e-01
bigcom74         0.000000  7.567333e-01
bigcom75         0.000000 -3.383555e-01
bigcom76         0.000000 -5.556623e-01
bigcom77         0.000000  1.252621e+00
bigcom79         0.000000 -5.653620e-01
bigcom80         0.000000 -5.440633e-01
bigcom82         0.000000  2.288595e+00
bigcom83         0.000000 -9.162263e-01
bigcom84         0.000000  2.328925e+00
bigcom85         0.000000 -5.264610e-01
bigcom87         0.000000 -4.958111e-01
bigcom89         0.000000 -6.509777e-01
bigcom91         0.000000 -5.473065e-01
bigcom92         0.000000 -1.044407e+00
bigcom93         0.000000 -1.070680e+00
bigcom96         0.000000 -4.437274e-01
bigcom97         0.000000 -7.606715e-01
bigcom98         0.000000 -6.097419e-01
bigcom99         0.000000 -5.865564e-01
bigcom101        0.000000 -1.864491e+00
bigcom104        0.000000 -7.648830e-01
bigcom106        0.000000 -5.728480e-01
bigcom109        0.000000 -5.676729e-01
bigcom113        0.000000 -2.413762e-01
bigcom116        0.000000  2.068462e-01
bigcom120        0.000000 -5.177122e-01
bigcom123        0.000000 -4.379770e-01
bigcom126        0.000000 -5.361969e-01
bigcom127        0.000000 -9.439675e-02
bigcom137        0.000000 -6.110304e-01
bigcom139        0.000000 -3.852431e-01
bigcom140        0.000000 -4.898199e-01
bigcom143        0.000000 -4.369356e-01
bigcom145        0.000000 -5.817965e-01
bigcom146        0.000000 -5.069813e-01
bigcom147        0.000000 -7.960397e-01
bigcom149        0.000000 -4.510511e-01
bigcom153        0.000000 -5.662299e-01
bigcom154        0.000000  8.490080e-01
bigcom156        0.000000 -5.518725e-01
bigcom157        0.000000  0.000000e+00
bigcom158        0.000000 -5.370363e-01
bigcom160        0.000000 -2.772757e-01
bigcom161        0.000000 -4.926789e-01
bigcom162        0.000000  2.176486e+00
bigcom164        0.000000 -5.095033e-01
bigcom166        0.000000  1.125335e+00
bigcom167        0.000000 -6.964727e-01
bigcom171        0.000000 -6.635990e-01
bigcom173        0.000000 -6.159669e-01
bigcom175        0.000000 -1.202220e-01
bigcom176        0.000000 -9.251653e-01
bigcom177        0.000000 -5.187004e-01
bigcom178        0.000000 -4.989672e-01
bigcom180        0.000000 -2.759028e-01
bigcom181        0.000000  8.185442e-01
bigcom184        0.000000 -4.595232e-01
bigcom186        0.000000 -4.493757e-01
bigcom187        0.000000 -3.968983e-01
bigcom189        0.000000 -7.704429e-01
bigcom194        0.000000 -5.249802e-01
bigcom195        0.000000 -5.644933e-01
bigcom196        0.000000  3.164945e+00
bigcom204        0.000000  1.410294e+00
bigcom205        0.000000 -3.727470e-01
bigcom212        0.000000 -4.120905e-01
bigcom214        0.000000 -4.469545e-01
bigcom222        0.000000 -4.864796e-01
bigcom223        0.000000 -1.787044e-01
bigcom226        0.000000 -5.106686e-01
bigcom227        0.000000 -4.819404e-01
bigcom229        0.000000 -5.320235e-01
bigcom233        0.000000 -3.075504e-01
bigcom236        0.000000 -4.832717e-01
bigcom237        0.000000 -4.334017e-01
bigcom246        0.000000 -7.509660e-01
bigcom248        0.000000 -3.979815e-01
bigcom249        0.000000 -3.701538e-01
bigcom250        0.000000 -7.881988e-01
bigcom254        0.000000 -5.776640e-01
bigcom266        0.000000 -5.270988e-01
bigcom269        0.000000 -6.429101e-01
bigcom272        0.000000 -6.406735e-01
bigcom274        0.000000  5.228438e-01
bigcom281        0.000000  1.041323e+00
bigcom291        0.000000 -5.384894e-01
bigcom292        0.000000  1.931870e+00
bigcom295        0.000000 -3.759536e-01
bigcom299        0.000000  2.144743e+00
bigcom301        0.000000 -7.223820e-01
bigcom306        0.000000 -6.049141e-01
bigcom309        0.000000 -6.663447e-01
bigcom314        0.000000 -3.637274e-01
bigcom321        0.000000 -8.515602e-01
bigcom341        0.000000 -2.388947e-01
bigcom350        0.000000 -4.163090e-01
bigcom353        0.000000 -4.308145e-01
bigcom359        0.000000 -4.743390e-01
bigcom363        0.000000  6.317372e-01
bigcom365        0.000000  1.921006e+00
bigcom385        0.000000 -5.912164e-01
bigcom386        0.000000 -5.319816e-01
bigcom408        0.000000 -5.142550e-01
bigcom412        0.000000 -5.929202e-01
bigcom480        0.000000 -4.754188e-01
spin_vertex      0.000000 -3.089272e-01
membership_s1    0.000000 -2.253793e-01
membership_s3    0.000000  4.684081e-01
membership_s4    0.000000  4.584938e-02
membership_s5    0.000000  3.269441e-02
membership_s6    0.000000  7.767518e-02
membership_s7    0.000000 -2.266985e-01
membership_s8    0.000000  1.071014e+00
membership_s9    0.000000 -1.205891e+00
membership_s11   0.000000 -8.166161e-01
membership_s12   0.000000 -8.083209e-01
membership_s14   0.000000  1.036721e+00
membership_s15   0.000000 -6.360193e-01
membership_s16   0.000000 -8.160383e-01
membership_s17   0.000000 -6.947828e-01
membership_s18   0.000000  1.183087e-02
membership_s20   0.000000 -5.609141e-01
membership_s21   0.000000  5.852982e-02
membership_s22   0.000000  6.913738e-01
membership_s24   0.000000  1.221344e+00
membership_s25   0.000000 -8.995123e-01
membership_s26   0.000000 -5.200918e-01
membership_s27   0.000000 -2.565234e-01
membership_s28   0.000000 -1.095567e+00
membership_s30   0.000000  7.900789e-02
membership_s31   0.000000  6.691390e-02
membership_s32   0.000000 -5.865573e-02
membership_s33   0.000000  1.394957e+00
membership_s36   0.000000 -3.010002e-05
membership_s37   0.000000 -1.737298e-01
V1               0.000000  7.999940e-01
V2               0.000000  4.088189e-01
pdi              0.000000 -1.469126e+02
adhesion         0.000000  0.000000e+00
cohesion         0.000000  0.000000e+00
inner            0.000000 -9.289562e-06
outer            0.000000  2.653953e-06
ioratio          0.000000  5.599047e-01
comsize          0.000000  5.147390e-06
[1] "Dataset: all_targets Model GBM, run: 5 of 10 2015-06-17 21:36:42"
Iter   TrainDeviance   ValidDeviance   StepSize   Improve
     1        0.2040            -nan     0.0100   -0.0000
     2        0.2035            -nan     0.0100   -0.0000
     3        0.2027            -nan     0.0100   -0.0000
     4        0.2022            -nan     0.0100   -0.0000
     5        0.2015            -nan     0.0100   -0.0000
     6        0.2008            -nan     0.0100    0.0000
     7        0.2004            -nan     0.0100   -0.0000
     8        0.2000            -nan     0.0100   -0.0000
     9        0.1997            -nan     0.0100   -0.0000
    10        0.1992            -nan     0.0100   -0.0000
    20        0.1945            -nan     0.0100    0.0000
    40        0.1864            -nan     0.0100   -0.0000
    60        0.1793            -nan     0.0100   -0.0000
    80        0.1728            -nan     0.0100   -0.0000
   100        0.1673            -nan     0.0100   -0.0000
   120        0.1626            -nan     0.0100   -0.0000
   140        0.1579            -nan     0.0100   -0.0000
   160        0.1537            -nan     0.0100   -0.0000
   180        0.1498            -nan     0.0100   -0.0000
   200        0.1461            -nan     0.0100   -0.0000
   220        0.1425            -nan     0.0100   -0.0000
   240        0.1391            -nan     0.0100   -0.0000
   260        0.1362            -nan     0.0100   -0.0000
   280        0.1325            -nan     0.0100    0.0000
   300        0.1298            -nan     0.0100   -0.0000
   320        0.1269            -nan     0.0100   -0.0000
   340        0.1240            -nan     0.0100   -0.0000
   360        0.1217            -nan     0.0100   -0.0000
   376        0.1197            -nan     0.0100   -0.0000

[1] "GBM variable coefficients"
                            var     rel.inf
V2                           V2 5.060370219
ratio5                   ratio5 4.370429046
V1                           V1 3.495935671
pagerank               pagerank 3.174965544
comsize                 comsize 2.857743847
outer                     outer 2.548797727
ioratio                 ioratio 2.459543982
ratio1                   ratio1 2.276073736
inner                     inner 2.221510892
ratio2                   ratio2 2.032547038
adhesion               adhesion 1.998316321
orbit18                 orbit18 1.948146185
fourth                   fourth 1.850855258
spin_vertex         spin_vertex 1.837309153
knn                         knn 1.801609956
cohesion               cohesion 1.732238452
bet                         bet 1.625948756
ratio4                   ratio4 1.600712892
graph13                 graph13 1.493694098
fifth                     fifth 1.388771400
walktrap_vertex walktrap_vertex 1.320839771
third                     third 1.151553970
graph15                 graph15 1.141308255
graph6                   graph6 1.138879696
orbit17                 orbit17 1.102717888
bigcom84               bigcom84 1.013975327
graph16                 graph16 1.006379259
graph20                 graph20 0.983918438
graph12                 graph12 0.924668201
graph19                 graph19 0.921553799
orbit36                 orbit36 0.920132640
graph11                 graph11 0.913605944
graph17                 graph17 0.901727897
trans                     trans 0.896398660
graph23                 graph23 0.892904427
ratio6                   ratio6 0.866755222
orbit56                 orbit56 0.864013835
orbit37                 orbit37 0.785981284
graph4                   graph4 0.777667973
orbit19                 orbit19 0.765705376
orbit27                 orbit27 0.762907824
graph1                   graph1 0.752629609
hubscore               hubscore 0.746061391
ratio3                   ratio3 0.737316284
upto_third           upto_third 0.711133652
orbit24                 orbit24 0.697835927
orbit16                 orbit16 0.690308561
orbit35                 orbit35 0.633393409
constraint           constraint 0.620637146
orbit39                 orbit39 0.620367547
orbit5                   orbit5 0.619965137
upto_sixth           upto_sixth 0.612907949
orbit49                 orbit49 0.595161729
graph21                 graph21 0.585438753
orbit25                 orbit25 0.575289783
orbit65                 orbit65 0.560627625
graph14                 graph14 0.552666669
sixth                     sixth 0.544650357
orbit30                 orbit30 0.538226359
orbit26                 orbit26 0.529689488
orbit31                 orbit31 0.524741885
graph3                   graph3 0.490399847
orbit4                   orbit4 0.482638726
orbit38                 orbit38 0.481360175
orbit45                 orbit45 0.464471957
graph5                   graph5 0.459808439
graph18                 graph18 0.432489972
orbit51                 orbit51 0.426137826
graph9                   graph9 0.417022020
orbit28                 orbit28 0.408179891
orbit20                 orbit20 0.400392093
graph10                 graph10 0.376411584
upto_fourth         upto_fourth 0.358492142
graph22                 graph22 0.358230835
orbit62                 orbit62 0.353515115
orbit50                 orbit50 0.345911868
orbit1                   orbit1 0.335867841
orbit47                 orbit47 0.333608319
close                     close 0.329765139
graph25                 graph25 0.325335211
membership_s36   membership_s36 0.317825537
bigcom4                 bigcom4 0.313205428
orbit53                 orbit53 0.299096596
orbit52                 orbit52 0.296878467
orbit48                 orbit48 0.275546297
orbit60                 orbit60 0.273099402
orbit29                 orbit29 0.272391527
bigcom1                 bigcom1 0.268382625
graph2                   graph2 0.257860691
orbit32                 orbit32 0.257035369
orbit21                 orbit21 0.248841788
coreness               coreness 0.244924820
orbit23                 orbit23 0.244072830
orbit46                 orbit46 0.241614344
membership_s22   membership_s22 0.238515371
orbit15                 orbit15 0.234826964
orbit11                 orbit11 0.232051677
orbit22                 orbit22 0.213820972
orbit57                 orbit57 0.208045057
orbit63                 orbit63 0.207733987
upto_fifth           upto_fifth 0.201462097
membership_s7     membership_s7 0.191764048
orbit7                   orbit7 0.190850442
graph26                 graph26 0.181369136
graph7                   graph7 0.179366053
orbit64                 orbit64 0.177680848
membership_s4     membership_s4 0.171812276
orbit54                 orbit54 0.171358216
membership_s24   membership_s24 0.165547607
graph27                 graph27 0.160122796
membership_s6     membership_s6 0.159228356
graph0                   graph0 0.155785736
orbit12                 orbit12 0.151098295
orbit9                   orbit9 0.146929563
ecc                         ecc 0.146571154
bigcom40               bigcom40 0.145761587
orbit40                 orbit40 0.143041940
orbit58                 orbit58 0.137886962
graph24                 graph24 0.128999484
orbit6                   orbit6 0.122395911
pdi                         pdi 0.115780106
bigcom74               bigcom74 0.114188404
orbit67                 orbit67 0.113954391
membership_s1     membership_s1 0.111052073
upto_second         upto_second 0.109257911
bigcom204             bigcom204 0.106853653
bigcom38               bigcom38 0.103779789
selfinter             selfinter 0.102783805
bigcom181             bigcom181 0.101400899
bigcom82               bigcom82 0.100554205
membership_s32   membership_s32 0.097487683
graph8                   graph8 0.097097833
membership_s33   membership_s33 0.096322979
second                   second 0.091228464
bigcom3                 bigcom3 0.089961980
orbit41                 orbit41 0.089446582
bigcom166             bigcom166 0.088862526
orbit66                 orbit66 0.088398095
orbit55                 orbit55 0.086854985
orbit42                 orbit42 0.086634753
membership_s30   membership_s30 0.085981145
bigcom154             bigcom154 0.085016582
bigcom68               bigcom68 0.083534979
membership_s31   membership_s31 0.082452208
orbit71                 orbit71 0.080244436
orbit59                 orbit59 0.079732180
orbit33                 orbit33 0.076844840
evcent                   evcent 0.070110427
bigcom8                 bigcom8 0.068418707
bigcom16               bigcom16 0.068224035
bigcom365             bigcom365 0.068170815
orbit2                   orbit2 0.065504305
orbit70                 orbit70 0.064364866
bigcom26               bigcom26 0.063462629
orbit10                 orbit10 0.063397276
membership_s8     membership_s8 0.061185509
bigcom274             bigcom274 0.058812395
graph29                 graph29 0.050075380
orbit13                 orbit13 0.048042549
orbit69                 orbit69 0.044039452
bigcom299             bigcom299 0.039203045
AP                           AP 0.035467997
membership_s18   membership_s18 0.033260898
membership_s5     membership_s5 0.030689315
membership_s14   membership_s14 0.030574617
orbit44                 orbit44 0.030158573
bigcom292             bigcom292 0.026448892
graph28                 graph28 0.023897437
bigcom72               bigcom72 0.023072778
bigcom123             bigcom123 0.019316617
orbit61                 orbit61 0.018353857
bigcom30               bigcom30 0.016990441
bigcom44               bigcom44 0.016261668
orbit68                 orbit68 0.014153955
membership_s27   membership_s27 0.013511433
membership_s21   membership_s21 0.012955558
orbit43                 orbit43 0.011687790
bigcom9                 bigcom9 0.006979776
bigcom13               bigcom13 0.004493146
orbit0                   orbit0 0.000000000
orbit3                   orbit3 0.000000000
orbit8                   orbit8 0.000000000
orbit14                 orbit14 0.000000000
orbit34                 orbit34 0.000000000
orbit72                 orbit72 0.000000000
eccrad                   eccrad 0.000000000
first                     first 0.000000000
bigcom2                 bigcom2 0.000000000
bigcom6                 bigcom6 0.000000000
bigcom11               bigcom11 0.000000000
bigcom15               bigcom15 0.000000000
bigcom21               bigcom21 0.000000000
bigcom22               bigcom22 0.000000000
bigcom24               bigcom24 0.000000000
bigcom28               bigcom28 0.000000000
bigcom31               bigcom31 0.000000000
bigcom32               bigcom32 0.000000000
bigcom33               bigcom33 0.000000000
bigcom34               bigcom34 0.000000000
bigcom36               bigcom36 0.000000000
bigcom37               bigcom37 0.000000000
bigcom39               bigcom39 0.000000000
bigcom43               bigcom43 0.000000000
bigcom46               bigcom46 0.000000000
bigcom47               bigcom47 0.000000000
bigcom49               bigcom49 0.000000000
bigcom50               bigcom50 0.000000000
bigcom51               bigcom51 0.000000000
bigcom52               bigcom52 0.000000000
bigcom54               bigcom54 0.000000000
bigcom56               bigcom56 0.000000000
bigcom62               bigcom62 0.000000000
bigcom66               bigcom66 0.000000000
bigcom69               bigcom69 0.000000000
bigcom71               bigcom71 0.000000000
bigcom73               bigcom73 0.000000000
bigcom75               bigcom75 0.000000000
bigcom76               bigcom76 0.000000000
bigcom77               bigcom77 0.000000000
bigcom79               bigcom79 0.000000000
bigcom80               bigcom80 0.000000000
bigcom83               bigcom83 0.000000000
bigcom85               bigcom85 0.000000000
bigcom87               bigcom87 0.000000000
bigcom89               bigcom89 0.000000000
bigcom91               bigcom91 0.000000000
bigcom92               bigcom92 0.000000000
bigcom93               bigcom93 0.000000000
bigcom96               bigcom96 0.000000000
bigcom97               bigcom97 0.000000000
bigcom98               bigcom98 0.000000000
bigcom99               bigcom99 0.000000000
bigcom101             bigcom101 0.000000000
bigcom104             bigcom104 0.000000000
bigcom106             bigcom106 0.000000000
bigcom109             bigcom109 0.000000000
bigcom113             bigcom113 0.000000000
bigcom116             bigcom116 0.000000000
bigcom120             bigcom120 0.000000000
bigcom126             bigcom126 0.000000000
bigcom127             bigcom127 0.000000000
bigcom137             bigcom137 0.000000000
bigcom139             bigcom139 0.000000000
bigcom140             bigcom140 0.000000000
bigcom143             bigcom143 0.000000000
bigcom145             bigcom145 0.000000000
bigcom146             bigcom146 0.000000000
bigcom147             bigcom147 0.000000000
bigcom149             bigcom149 0.000000000
bigcom153             bigcom153 0.000000000
bigcom156             bigcom156 0.000000000
bigcom157             bigcom157 0.000000000
bigcom158             bigcom158 0.000000000
bigcom160             bigcom160 0.000000000
bigcom161             bigcom161 0.000000000
bigcom162             bigcom162 0.000000000
bigcom164             bigcom164 0.000000000
bigcom167             bigcom167 0.000000000
bigcom171             bigcom171 0.000000000
bigcom173             bigcom173 0.000000000
bigcom175             bigcom175 0.000000000
bigcom176             bigcom176 0.000000000
bigcom177             bigcom177 0.000000000
bigcom178             bigcom178 0.000000000
bigcom180             bigcom180 0.000000000
bigcom184             bigcom184 0.000000000
bigcom186             bigcom186 0.000000000
bigcom187             bigcom187 0.000000000
bigcom189             bigcom189 0.000000000
bigcom194             bigcom194 0.000000000
bigcom195             bigcom195 0.000000000
bigcom196             bigcom196 0.000000000
bigcom205             bigcom205 0.000000000
bigcom212             bigcom212 0.000000000
bigcom214             bigcom214 0.000000000
bigcom222             bigcom222 0.000000000
bigcom223             bigcom223 0.000000000
bigcom226             bigcom226 0.000000000
bigcom227             bigcom227 0.000000000
bigcom229             bigcom229 0.000000000
bigcom233             bigcom233 0.000000000
bigcom236             bigcom236 0.000000000
bigcom237             bigcom237 0.000000000
bigcom246             bigcom246 0.000000000
bigcom248             bigcom248 0.000000000
bigcom249             bigcom249 0.000000000
bigcom250             bigcom250 0.000000000
bigcom254             bigcom254 0.000000000
bigcom266             bigcom266 0.000000000
bigcom269             bigcom269 0.000000000
bigcom272             bigcom272 0.000000000
bigcom281             bigcom281 0.000000000
bigcom291             bigcom291 0.000000000
bigcom295             bigcom295 0.000000000
bigcom301             bigcom301 0.000000000
bigcom306             bigcom306 0.000000000
bigcom309             bigcom309 0.000000000
bigcom314             bigcom314 0.000000000
bigcom321             bigcom321 0.000000000
bigcom341             bigcom341 0.000000000
bigcom350             bigcom350 0.000000000
bigcom353             bigcom353 0.000000000
bigcom359             bigcom359 0.000000000
bigcom363             bigcom363 0.000000000
bigcom385             bigcom385 0.000000000
bigcom386             bigcom386 0.000000000
bigcom408             bigcom408 0.000000000
bigcom412             bigcom412 0.000000000
bigcom480             bigcom480 0.000000000
membership_s3     membership_s3 0.000000000
membership_s9     membership_s9 0.000000000
membership_s11   membership_s11 0.000000000
membership_s12   membership_s12 0.000000000
membership_s15   membership_s15 0.000000000
membership_s16   membership_s16 0.000000000
membership_s17   membership_s17 0.000000000
membership_s20   membership_s20 0.000000000
membership_s25   membership_s25 0.000000000
membership_s26   membership_s26 0.000000000
membership_s28   membership_s28 0.000000000
membership_s37   membership_s37 0.000000000
[1] "Dataset: all_targets Model RF, run: 5 of 10 2015-06-17 21:42:34"
     |      Out-of-bag   |
Tree |      MSE  %Var(y) |
   1 |   0.0411   199.02 |
   2 |  0.03934   190.49 |
   3 |  0.03778   182.96 |
   4 |  0.03571   172.91 |
   5 |  0.03394   164.36 |
   6 |   0.0322   155.93 |
   7 |  0.03104   150.32 |
   8 |  0.02968   143.73 |
   9 |  0.02865   138.76 |
  10 |  0.02811   136.12 |
  11 |  0.02748   133.08 |
  12 |  0.02702   130.83 |
  13 |  0.02654   128.52 |
  14 |   0.0264   127.85 |
  15 |  0.02618   126.79 |
  16 |  0.02608   126.27 |
  17 |  0.02577   124.78 |
  18 |  0.02548   123.37 |
  19 |   0.0253   122.50 |
  20 |  0.02501   121.12 |
  21 |   0.0248   120.08 |
  22 |  0.02459   119.05 |
  23 |  0.02445   118.39 |
  24 |  0.02439   118.08 |
  25 |  0.02427   117.54 |
  26 |  0.02421   117.23 |
  27 |  0.02412   116.82 |
  28 |  0.02407   116.57 |
  29 |    0.024   116.22 |
  30 |  0.02398   116.11 |
  31 |  0.02392   115.81 |
  32 |  0.02386   115.54 |
  33 |  0.02377   115.11 |
  34 |  0.02374   114.97 |
  35 |  0.02368   114.69 |
  36 |  0.02363   114.41 |
  37 |  0.02358   114.17 |
  38 |  0.02354   113.97 |
  39 |  0.02347   113.66 |
  40 |  0.02342   113.41 |
  41 |  0.02338   113.23 |
  42 |  0.02334   113.02 |
  43 |  0.02331   112.87 |
  44 |   0.0233   112.82 |
  45 |  0.02326   112.64 |
  46 |  0.02325   112.57 |
  47 |  0.02326   112.62 |
  48 |  0.02322   112.45 |
  49 |  0.02322   112.46 |
  50 |  0.02318   112.27 |
  51 |  0.02317   112.22 |
  52 |  0.02313   112.02 |
  53 |  0.02314   112.05 |
  54 |  0.02308   111.78 |
  55 |  0.02304   111.58 |
  56 |  0.02305   111.62 |
  57 |  0.02303   111.54 |
  58 |  0.02301   111.41 |
  59 |  0.02303   111.54 |
  60 |  0.02301   111.44 |
  61 |    0.023   111.36 |
  62 |    0.023   111.36 |
  63 |  0.02298   111.27 |
  64 |  0.02296   111.17 |
  65 |  0.02294   111.10 |
  66 |  0.02292   111.01 |
  67 |  0.02292   111.01 |
  68 |  0.02292   110.97 |
  69 |   0.0229   110.88 |
  70 |  0.02287   110.75 |
  71 |  0.02287   110.76 |
  72 |  0.02288   110.78 |
  73 |  0.02285   110.65 |
  74 |  0.02285   110.63 |
  75 |  0.02285   110.63 |
  76 |  0.02284   110.62 |
  77 |  0.02286   110.68 |
  78 |  0.02286   110.69 |
  79 |  0.02285   110.65 |
  80 |  0.02284   110.60 |
  81 |  0.02283   110.54 |
  82 |  0.02283   110.54 |
  83 |  0.02282   110.53 |
  84 |   0.0228   110.43 |
  85 |  0.02281   110.44 |
  86 |  0.02281   110.46 |
  87 |  0.02281   110.47 |
  88 |  0.02279   110.34 |
  89 |  0.02277   110.25 |
  90 |  0.02278   110.30 |
  91 |  0.02277   110.25 |
  92 |  0.02277   110.27 |
  93 |  0.02277   110.27 |
  94 |  0.02276   110.24 |
  95 |  0.02275   110.17 |
  96 |  0.02275   110.14 |
  97 |  0.02272   110.04 |
  98 |  0.02272   110.00 |
  99 |   0.0227   109.92 |
 100 |   0.0227   109.92 |
[1] "Random Forest variable coefficients"
                      %IncMSE IncNodePurity
graph5           7.938785e-03  1.097503e+00
graph6           5.092666e-03  1.391850e+00
graph7           5.208934e-03  7.092883e-01
graph8           7.886258e-04  5.173918e-01
graph9           3.597769e-03  1.297898e+00
graph10          7.894376e-03  1.952558e+00
graph11          8.962097e-03  1.761959e+00
graph12          6.896957e-03  1.431625e+00
graph13          7.275797e-03  1.304658e+00
graph14          9.752376e-03  1.473413e+00
graph15          1.302288e-02  1.566548e+00
graph16          5.608657e-03  1.325798e+00
graph17          7.786285e-03  1.444845e+00
graph18          3.220972e-03  4.752916e-01
graph19          7.893876e-03  1.408460e+00
graph20          1.034825e-02  1.170490e+00
graph21          1.210641e-02  1.021249e+00
graph22          6.191506e-03  8.486831e-01
graph23          7.842186e-03  1.487735e+00
graph24          5.154898e-03  4.299820e-01
graph25          8.542588e-03  7.115655e-01
graph26          3.407440e-03  7.280011e-01
graph27          2.006038e-03  4.343656e-01
graph28          1.339720e-03  3.624737e-01
graph29          3.607822e-05  1.258337e-01
orbit0           2.154673e-03  6.396486e-01
orbit1           5.604211e-03  1.331714e+00
orbit2           1.340664e-03  6.558803e-01
orbit3           1.738424e-03  3.550152e-01
orbit4           6.147161e-03  1.295868e+00
orbit5           7.532369e-03  9.607917e-01
orbit6           5.485286e-03  1.695186e+00
orbit7           3.138848e-03  5.311574e-01
orbit8           8.335905e-03  1.237545e+00
orbit9           6.402227e-03  1.268436e+00
orbit10          4.632666e-03  5.957115e-01
orbit11          2.628420e-03  6.854972e-01
orbit12          2.713821e-03  3.857457e-01
orbit13          1.794922e-03  5.927069e-01
orbit14          3.874819e-04  4.074000e-01
orbit15          6.392010e-03  1.374854e+00
orbit16          7.398923e-03  1.056840e+00
orbit17          6.574918e-03  1.272375e+00
orbit18          1.249652e-02  2.708500e+00
orbit19          6.444691e-03  1.485782e+00
orbit20          4.851212e-03  1.112850e+00
orbit21          2.761972e-03  7.403126e-01
orbit22          8.026491e-03  1.967890e+00
orbit23          2.688560e-03  5.158592e-01
orbit24          7.152860e-03  1.808581e+00
orbit25          8.457432e-03  7.046567e-01
orbit26          6.547642e-03  5.873464e-01
orbit27          1.305484e-02  1.830921e+00
orbit28          5.883039e-03  1.397134e+00
orbit29          6.346251e-03  6.352810e-01
orbit30          5.626545e-03  8.148586e-01
orbit31          5.589462e-03  1.600910e+00
orbit32          2.877681e-03  8.787657e-01
orbit33          4.751413e-03  6.843127e-01
orbit34          2.018168e-02  1.435717e+00
orbit35          7.172175e-03  1.566134e+00
orbit36          1.987646e-02  1.897654e+00
orbit37          5.119425e-03  1.207074e+00
orbit38          8.858758e-03  8.917181e-01
orbit39          9.812884e-03  1.718766e+00
orbit40          5.000390e-03  6.790016e-01
orbit41          8.588664e-04  3.424703e-01
orbit42          1.687434e-03  4.119084e-01
orbit43          2.931954e-03  5.702840e-01
orbit44          2.429475e-03  3.056412e-01
orbit45          9.843529e-03  1.635136e+00
orbit46          5.342026e-03  8.619286e-01
orbit47          2.982821e-03  6.534173e-01
orbit48          3.707269e-03  4.851367e-01
orbit49          9.203531e-03  1.372391e+00
orbit50          4.933299e-03  6.941249e-01
orbit51          1.227521e-02  1.156075e+00
orbit52          4.687370e-03  8.281555e-01
orbit53          5.585800e-03  6.599353e-01
orbit54          3.270510e-03  8.035641e-01
orbit55          2.990961e-03  5.384255e-01
orbit56          8.171290e-03  1.805612e+00
orbit57          3.704294e-03  4.367168e-01
orbit58          1.488089e-03  4.027003e-01
orbit59          5.280202e-03  5.601382e-01
orbit60          2.584589e-03  3.747698e-01
orbit61          5.625409e-04  2.259037e-01
orbit62          4.810074e-03  8.649861e-01
orbit63          6.255663e-03  5.307252e-01
orbit64          3.742688e-03  5.957458e-01
orbit65          4.874352e-03  7.430741e-01
orbit66          4.369473e-03  5.375304e-01
orbit67          1.920694e-03  3.316247e-01
orbit68          2.042226e-03  3.982347e-01
orbit69          1.144862e-03  3.237932e-01
orbit70          1.647200e-03  5.264940e-01
orbit71          2.338921e-04  1.688041e-01
orbit72          8.844314e-05  1.373054e-01
AP               7.458649e-05  2.438601e-01
bet              6.362256e-03  2.071488e+00
ecc              2.461421e-04  2.707269e-01
eccrad           2.390571e-04  2.650035e-01
close            8.256315e-03  1.221549e+00
constraint       3.627555e-03  1.335940e+00
coreness         2.474394e-03  9.894969e-01
knn              1.333588e-02  2.698547e+00
hubscore         6.055285e-03  1.562393e+00
pagerank         1.483626e-02  4.240664e+00
trans            2.911545e-03  1.274241e+00
evcent           3.520795e-03  1.181613e+00
first            1.934256e-03  3.404039e-01
upto_second      4.079435e-03  8.723253e-01
upto_third       8.801010e-03  1.444557e+00
upto_fourth      8.209709e-03  1.307749e+00
upto_fifth       6.366087e-03  1.404252e+00
upto_sixth       3.697750e-03  1.514158e+00
second           3.360174e-03  1.193426e+00
third            4.099452e-03  2.383544e+00
fourth           7.476202e-03  2.775578e+00
fifth            6.024759e-03  1.743207e+00
sixth            7.560136e-03  1.416876e+00
ratio1           1.254193e-02  2.491535e+00
ratio2           8.829400e-03  3.047248e+00
ratio3           9.051376e-03  1.865323e+00
ratio4           5.617005e-03  3.174859e+00
ratio5           8.729394e-03  5.130595e+00
ratio6           1.130090e-02  1.879657e+00
selfinter        1.315376e-04  2.665378e-01
walktrap_vertex  5.976633e-03  2.126308e+00
bigcom1          2.817846e-04  4.016518e-01
bigcom2          0.000000e+00  1.387779e-18
bigcom3          7.894189e-05  2.421300e-01
bigcom4          1.561204e-03  5.273557e-01
bigcom6          0.000000e+00  9.887924e-19
bigcom8          3.269130e-04  4.365859e-01
bigcom9         -1.502215e-05  1.036596e-01
bigcom11         0.000000e+00  1.127570e-18
bigcom13        -3.668866e-05  9.764963e-02
bigcom15         0.000000e+00  4.597017e-18
bigcom16         3.225092e-05  4.838308e-01
bigcom21         0.000000e+00  9.142857e-03
bigcom22         5.595772e-06  1.156706e-01
bigcom24         0.000000e+00  3.816392e-19
bigcom26        -1.479337e-05  1.758623e-01
bigcom28         5.547887e-06  1.119225e-01
bigcom30         3.492256e-05  4.099375e-01
bigcom31         0.000000e+00  9.280771e-19
bigcom32         0.000000e+00  1.647987e-18
bigcom33         0.000000e+00  7.372575e-19
bigcom34         0.000000e+00  1.457168e-18
bigcom36         0.000000e+00  3.556183e-18
bigcom37         0.000000e+00  9.801188e-19
bigcom38        -3.987514e-06  2.589780e-01
bigcom39         0.000000e+00  3.573530e-18
bigcom40         3.893910e-04  3.767627e-01
bigcom43         0.000000e+00  2.480655e-18
bigcom44         5.524462e-05  7.583977e-02
bigcom46         0.000000e+00  1.331400e-18
bigcom47         0.000000e+00  8.500145e-19
bigcom49         0.000000e+00  1.752071e-18
bigcom50         0.000000e+00  2.432950e-18
bigcom51         0.000000e+00  4.683753e-19
bigcom52         0.000000e+00  4.683753e-19
bigcom54         0.000000e+00  6.678685e-19
bigcom56         0.000000e+00  2.159731e-18
bigcom62         0.000000e+00  6.505213e-19
bigcom66         0.000000e+00  1.240327e-18
bigcom68        -2.652267e-05  3.043127e-01
bigcom69         0.000000e+00  1.027824e-18
bigcom71         0.000000e+00  2.545707e-18
bigcom72        -3.408572e-05  3.023177e-01
bigcom73         0.000000e+00  1.110223e-18
bigcom74         4.640346e-06  3.743274e-01
bigcom75         0.000000e+00  1.058181e-18
bigcom76         0.000000e+00  2.628106e-18
bigcom77         0.000000e+00  9.454243e-19
bigcom79         0.000000e+00  6.245005e-19
bigcom80         0.000000e+00  6.591949e-19
bigcom82        -1.203941e-05  3.065538e-01
bigcom83        -1.023994e-05  3.656552e-01
bigcom84         2.232319e-05  7.586331e-01
bigcom85         0.000000e+00  8.326673e-19
bigcom87         0.000000e+00  1.613293e-18
bigcom89         0.000000e+00  1.249001e-18
bigcom91         0.000000e+00  1.526557e-18
bigcom92         0.000000e+00  2.398255e-18
bigcom93         0.000000e+00  2.949030e-19
bigcom96         0.000000e+00  1.674008e-18
bigcom97         0.000000e+00  1.760744e-18
bigcom98         0.000000e+00  9.020562e-19
bigcom99         0.000000e+00  4.423545e-19
bigcom101        0.000000e+00  2.437286e-18
bigcom104        0.000000e+00  2.471981e-18
bigcom106        0.000000e+00  1.222980e-18
bigcom109        0.000000e+00  1.014813e-18
bigcom113        0.000000e+00  9.237403e-19
bigcom116        0.000000e+00  2.289835e-18
bigcom120        0.000000e+00  7.112366e-19
bigcom123       -2.120611e-05  3.608050e-01
bigcom126        0.000000e+00  1.101549e-18
bigcom127        0.000000e+00  1.561251e-18
bigcom137        0.000000e+00  2.333203e-18
bigcom139        0.000000e+00  3.469447e-19
bigcom140        0.000000e+00  8.500145e-19
bigcom143        0.000000e+00  4.553649e-19
bigcom145        0.000000e+00  7.112366e-19
bigcom146        0.000000e+00  3.469447e-19
bigcom147        0.000000e+00  2.133710e-18
bigcom149        0.000000e+00  4.597017e-19
bigcom153        0.000000e+00  1.196959e-18
bigcom154        3.313220e-05  4.159934e-01
bigcom156        0.000000e+00  1.266348e-18
bigcom157        0.000000e+00  3.469447e-19
bigcom158        0.000000e+00  1.769418e-18
bigcom160        0.000000e+00  1.361758e-18
bigcom161        0.000000e+00  1.110223e-18
bigcom162       -3.110580e-06  5.147764e-01
bigcom164        0.000000e+00  1.387779e-18
bigcom166       -2.112076e-06  2.985121e-01
bigcom167        0.000000e+00  2.628106e-18
bigcom171        0.000000e+00  2.706169e-18
bigcom173        0.000000e+00  8.586881e-19
bigcom175        0.000000e+00  3.469447e-20
bigcom176        0.000000e+00  8.847090e-19
bigcom177        0.000000e+00  5.204170e-19
bigcom178        0.000000e+00  1.942890e-18
bigcom180        0.000000e+00  6.548581e-19
bigcom181       -2.611401e-05  1.724131e-01
bigcom184        0.000000e+00  7.112366e-19
bigcom186        0.000000e+00  6.245005e-19
bigcom187        0.000000e+00  5.724587e-19
bigcom189        0.000000e+00  2.151057e-18
bigcom194        0.000000e+00  1.144917e-18
bigcom195        0.000000e+00  2.914335e-18
bigcom196        1.278512e-04  1.426250e+00
bigcom204       -2.119907e-05  3.002559e-01
bigcom205        0.000000e+00  8.326673e-19
bigcom212        0.000000e+00  1.474515e-18
bigcom214        0.000000e+00  1.509209e-18
bigcom222        0.000000e+00  1.717376e-18
bigcom223        0.000000e+00  2.949030e-19
bigcom226        0.000000e+00  8.326673e-19
bigcom227        0.000000e+00  6.938894e-19
bigcom229        0.000000e+00  3.295975e-19
bigcom233        0.000000e+00  1.214306e-19
bigcom236        0.000000e+00  7.719519e-19
bigcom237        0.000000e+00  7.112366e-19
bigcom246        0.000000e+00  1.752071e-18
bigcom248        0.000000e+00  1.700029e-18
bigcom249        0.000000e+00  9.107298e-19
bigcom250        0.000000e+00  6.158268e-19
bigcom254        0.000000e+00  1.010476e-18
bigcom266        0.000000e+00  8.847090e-19
bigcom269        0.000000e+00  2.263814e-18
bigcom272        0.000000e+00  2.393918e-18
bigcom274        2.303311e-05  2.596440e-01
bigcom281        0.000000e+00  6.071532e-19
bigcom291        0.000000e+00  9.714451e-19
bigcom292        1.271841e-05  3.942719e-01
bigcom295        0.000000e+00  8.847090e-19
bigcom299       -2.704896e-05  3.454380e-01
bigcom301        0.000000e+00  1.830133e-18
bigcom306        0.000000e+00  1.196959e-18
bigcom309        0.000000e+00  1.517883e-18
bigcom314        0.000000e+00  4.683753e-19
bigcom321        0.000000e+00  1.882175e-18
bigcom341        0.000000e+00  5.074066e-19
bigcom350        0.000000e+00  0.000000e+00
bigcom353        0.000000e+00  4.943962e-19
bigcom359        0.000000e+00  2.029626e-18
bigcom363        0.000000e+00  3.295975e-19
bigcom365        1.100076e-05  2.934530e-01
bigcom385        0.000000e+00  1.765081e-18
bigcom386        0.000000e+00  5.637851e-19
bigcom408        0.000000e+00  6.678685e-19
bigcom412        0.000000e+00  6.071532e-19
bigcom480        0.000000e+00  4.510281e-19
spin_vertex      3.656809e-03  2.858225e+00
membership_s1    1.131276e-04  2.170884e-01
membership_s3    2.494545e-05  7.646770e-02
membership_s4    2.107930e-04  4.472939e-01
membership_s5    1.257772e-04  3.438707e-01
membership_s6    3.478747e-04  2.894321e-01
membership_s7    2.679922e-05  6.282463e-01
membership_s8   -2.876569e-05  2.957845e-01
membership_s9    0.000000e+00  1.856154e-18
membership_s11   0.000000e+00  1.027824e-18
membership_s12   0.000000e+00  3.148523e-18
membership_s14  -9.609691e-06  2.271799e-01
membership_s15  -7.214609e-07  5.583697e-02
membership_s16   0.000000e+00  9.887924e-19
membership_s17   0.000000e+00  1.838807e-18
membership_s18  -2.125201e-05  2.511104e-01
membership_s20   4.501463e-06  1.875000e-02
membership_s21   9.181215e-06  1.060627e-01
membership_s22   1.715609e-05  1.828966e-01
membership_s24  -7.053380e-05  3.985208e-01
membership_s25   0.000000e+00  2.524023e-18
membership_s26   0.000000e+00  1.483189e-18
membership_s27   7.946233e-05  2.473667e-01
membership_s28   0.000000e+00  2.801578e-18
membership_s30   5.544318e-04  6.450178e-01
membership_s31   7.865080e-05  4.611347e-01
membership_s32   6.464815e-05  3.888964e-01
membership_s33  -2.655812e-05  1.915830e-01
membership_s36   3.916970e-04  3.664803e-01
membership_s37   9.146880e-05  2.947972e-01
V1               6.045906e-03  4.188318e+00
V2               3.917989e-03  3.961074e+00
pdi              1.706727e-04  3.518121e-01
adhesion         9.278745e-03  3.803372e+00
cohesion         1.098319e-02  4.270219e+00
inner            4.887889e-03  3.856499e+00
outer            4.919672e-03  3.900593e+00
ioratio          7.144600e-03  3.807580e+00
comsize          3.672452e-03  4.276416e+00
[1] "Dataset: all_targets Model GLM, run: 5 of 10 2015-06-17 21:51:19"
[1] "glmnet variable coefficients"
                     [,1]          [,2]
(Intercept)     -3.837368 -1.308996e+01
graph0           0.000000  0.000000e+00
graph1           0.000000  0.000000e+00
graph2           0.000000  0.000000e+00
graph3           0.000000  0.000000e+00
graph4           0.000000  0.000000e+00
graph5           0.000000  6.498295e-06
graph6           0.000000  0.000000e+00
graph7           0.000000  6.620845e-10
graph8           0.000000  0.000000e+00
graph9           0.000000  0.000000e+00
graph10          0.000000  0.000000e+00
graph11          0.000000  0.000000e+00
graph12          0.000000  0.000000e+00
graph13          0.000000  0.000000e+00
graph14          0.000000  0.000000e+00
graph15          0.000000  0.000000e+00
graph16          0.000000  0.000000e+00
graph17          0.000000  0.000000e+00
graph18          0.000000  0.000000e+00
graph19          0.000000  0.000000e+00
graph20          0.000000  7.109768e-11
graph21          0.000000  0.000000e+00
graph22          0.000000  0.000000e+00
graph23          0.000000  0.000000e+00
graph24          0.000000  1.092028e-09
graph25          0.000000  0.000000e+00
graph26          0.000000  0.000000e+00
graph27          0.000000  0.000000e+00
graph28          0.000000 -7.519611e-06
graph29          0.000000  0.000000e+00
orbit0           0.000000  0.000000e+00
orbit1           0.000000  0.000000e+00
orbit2           0.000000  0.000000e+00
orbit3           0.000000  0.000000e+00
orbit4           0.000000  0.000000e+00
orbit5           0.000000  0.000000e+00
orbit6           0.000000  0.000000e+00
orbit7           0.000000  0.000000e+00
orbit8           0.000000  2.655292e-06
orbit9           0.000000  0.000000e+00
orbit10          0.000000  0.000000e+00
orbit11          0.000000  0.000000e+00
orbit12          0.000000  0.000000e+00
orbit13          0.000000  2.664254e-08
orbit14          0.000000  0.000000e+00
orbit15          0.000000  1.996002e-08
orbit16          0.000000  1.592644e-10
orbit17          0.000000  0.000000e+00
orbit18          0.000000 -4.163314e-09
orbit19          0.000000  0.000000e+00
orbit20          0.000000 -2.997967e-09
orbit21          0.000000  0.000000e+00
orbit22          0.000000  0.000000e+00
orbit23          0.000000  0.000000e+00
orbit24          0.000000 -2.392548e-08
orbit25          0.000000  6.398642e-08
orbit26          0.000000  0.000000e+00
orbit27          0.000000  5.619287e-07
orbit28          0.000000  0.000000e+00
orbit29          0.000000  0.000000e+00
orbit30          0.000000  0.000000e+00
orbit31          0.000000 -7.358157e-10
orbit32          0.000000  0.000000e+00
orbit33          0.000000  0.000000e+00
orbit34          0.000000  0.000000e+00
orbit35          0.000000 -3.838366e-08
orbit36          0.000000  4.075219e-08
orbit37          0.000000  0.000000e+00
orbit38          0.000000  0.000000e+00
orbit39          0.000000 -9.272462e-07
orbit40          0.000000  0.000000e+00
orbit41          0.000000 -1.413494e-07
orbit42          0.000000  0.000000e+00
orbit43          0.000000  0.000000e+00
orbit44          0.000000  5.245792e-07
orbit45          0.000000 -1.450379e-08
orbit46          0.000000  0.000000e+00
orbit47          0.000000  1.441220e-12
orbit48          0.000000  0.000000e+00
orbit49          0.000000  0.000000e+00
orbit50          0.000000  1.384302e-06
orbit51          0.000000  0.000000e+00
orbit52          0.000000  7.876035e-06
orbit53          0.000000  0.000000e+00
orbit54          0.000000  1.817813e-07
orbit55          0.000000 -4.437412e-07
orbit56          0.000000  0.000000e+00
orbit57          0.000000 -2.145999e-06
orbit58          0.000000  0.000000e+00
orbit59          0.000000  9.982619e-06
orbit60          0.000000  0.000000e+00
orbit61          0.000000  7.871764e-06
orbit62          0.000000 -1.047500e-04
orbit63          0.000000 -2.247525e-05
orbit64          0.000000  2.630060e-06
orbit65          0.000000  0.000000e+00
orbit66          0.000000  0.000000e+00
orbit67          0.000000  2.434804e-07
orbit68          0.000000 -3.466158e-06
orbit69          0.000000  5.866549e-06
orbit70          0.000000 -1.395468e-04
orbit71          0.000000  0.000000e+00
orbit72          0.000000  3.397698e-08
AP               0.000000  1.566684e-01
bet              0.000000  0.000000e+00
ecc              0.000000  3.975552e-03
eccrad           0.000000  2.638219e-02
close            0.000000  0.000000e+00
constraint       0.000000  1.240385e-01
coreness         0.000000 -1.174075e-02
knn              0.000000  3.090754e-04
hubscore         0.000000  0.000000e+00
pagerank         0.000000 -1.390235e+00
trans            0.000000 -1.280417e-01
evcent           0.000000  0.000000e+00
first            0.000000  0.000000e+00
upto_second      0.000000  2.994650e-05
upto_third       0.000000  0.000000e+00
upto_fourth      0.000000 -2.391779e-05
upto_fifth       0.000000  0.000000e+00
upto_sixth       0.000000  6.947884e-04
second           0.000000  5.069636e-05
third            0.000000  0.000000e+00
fourth           0.000000 -1.929564e-06
fifth            0.000000  6.594650e-05
sixth            0.000000  3.100155e-04
ratio1           0.000000  8.954501e-05
ratio2           0.000000 -3.458548e-04
ratio3           0.000000 -8.674342e-03
ratio4           0.000000  0.000000e+00
ratio5           0.000000  0.000000e+00
ratio6           0.000000 -3.650159e-04
selfinter        0.000000  4.338314e-03
walktrap_vertex  0.000000 -9.602595e-03
bigcom1          0.000000  5.276651e-04
bigcom2          0.000000 -7.002355e-01
bigcom3          0.000000 -1.322225e-03
bigcom4          0.000000  7.036945e-02
bigcom6          0.000000 -4.609998e-01
bigcom8          0.000000  2.538556e-01
bigcom9          0.000000 -2.108311e-02
bigcom11         0.000000 -6.994231e-01
bigcom13         0.000000  1.564306e-01
bigcom15         0.000000 -8.110109e-01
bigcom16         0.000000  8.544362e-01
bigcom21         0.000000 -1.107675e+00
bigcom22         0.000000 -1.546460e-01
bigcom24         0.000000 -4.854901e-01
bigcom26         0.000000  1.837439e-01
bigcom28         0.000000 -2.015940e-01
bigcom30         0.000000 -4.686366e-03
bigcom31         0.000000 -4.833550e-01
bigcom32         0.000000 -6.678983e-01
bigcom33         0.000000 -4.856661e-01
bigcom34         0.000000 -4.267357e-01
bigcom36         0.000000 -7.701707e-01
bigcom37         0.000000 -1.349336e+00
bigcom38         0.000000  8.148126e-01
bigcom39         0.000000 -7.405624e-01
bigcom40         0.000000  7.553310e-02
bigcom43         0.000000 -5.403791e-01
bigcom44         0.000000 -2.751796e-02
bigcom46         0.000000 -6.949127e-01
bigcom47         0.000000 -5.977436e-01
bigcom49         0.000000 -7.008156e-01
bigcom50         0.000000 -7.014651e-01
bigcom51         0.000000 -4.462058e-01
bigcom52         0.000000 -6.998590e-01
bigcom54         0.000000 -5.731309e-01
bigcom56         0.000000 -6.879756e-01
bigcom62         0.000000 -5.558831e-01
bigcom66         0.000000 -4.614137e-01
bigcom68         0.000000  1.368580e+00
bigcom69         0.000000 -7.974093e-01
bigcom71         0.000000 -8.974755e-01
bigcom72         0.000000  1.366482e+00
bigcom73         0.000000 -6.142150e-01
bigcom74         0.000000  8.574857e-01
bigcom75         0.000000 -3.260848e-01
bigcom76         0.000000 -5.736009e-01
bigcom77         0.000000 -6.095327e-01
bigcom79         0.000000 -5.107877e-01
bigcom80         0.000000 -5.666363e-01
bigcom82         0.000000  1.518283e+00
bigcom83         0.000000  1.794103e+00
bigcom84         0.000000  2.272215e+00
bigcom85         0.000000 -4.254151e-01
bigcom87         0.000000 -4.938633e-01
bigcom89         0.000000 -6.399689e-01
bigcom91         0.000000 -4.030356e-01
bigcom92         0.000000 -8.767492e-01
bigcom93         0.000000 -7.705726e-01
bigcom96         0.000000 -2.695554e-01
bigcom97         0.000000 -7.846645e-01
bigcom98         0.000000 -4.900787e-01
bigcom99         0.000000 -5.062558e-01
bigcom101        0.000000 -1.603453e+00
bigcom104        0.000000 -6.209587e-01
bigcom106        0.000000 -5.848512e-01
bigcom109        0.000000 -5.262841e-01
bigcom113        0.000000 -2.758074e-01
bigcom116        0.000000 -8.309996e-01
bigcom120        0.000000 -5.075921e-01
bigcom123        0.000000  1.735551e+00
bigcom126        0.000000 -4.326475e-01
bigcom127        0.000000 -1.135980e-01
bigcom137        0.000000 -7.123192e-01
bigcom139        0.000000 -3.940972e-01
bigcom140        0.000000 -5.677160e-01
bigcom143        0.000000 -5.100013e-01
bigcom145        0.000000 -6.277771e-01
bigcom146        0.000000 -5.909590e-01
bigcom147        0.000000 -6.414645e-01
bigcom149        0.000000 -3.562006e-01
bigcom153        0.000000 -6.169662e-01
bigcom154        0.000000  8.156318e-01
bigcom156        0.000000 -5.500243e-01
bigcom157        0.000000  0.000000e+00
bigcom158        0.000000 -5.388416e-01
bigcom160        0.000000 -3.690447e-01
bigcom161        0.000000 -4.854339e-01
bigcom162        0.000000  2.604838e+00
bigcom164        0.000000 -4.863614e-01
bigcom166        0.000000  1.229993e+00
bigcom167        0.000000 -6.949105e-01
bigcom171        0.000000 -6.630883e-01
bigcom173        0.000000 -6.388235e-01
bigcom175        0.000000  0.000000e+00
bigcom176        0.000000 -8.383531e-01
bigcom177        0.000000 -4.747383e-01
bigcom178        0.000000 -5.462241e-01
bigcom180        0.000000 -3.764117e-01
bigcom181        0.000000  6.753955e-01
bigcom184        0.000000 -4.875544e-01
bigcom186        0.000000 -3.869256e-01
bigcom187        0.000000 -2.758482e-01
bigcom189        0.000000 -6.420025e-01
bigcom194        0.000000 -5.207023e-01
bigcom195        0.000000 -5.454543e-01
bigcom196        0.000000  4.221144e+00
bigcom204        0.000000  1.480577e+00
bigcom205        0.000000 -3.650007e-01
bigcom212        0.000000 -3.718105e-01
bigcom214        0.000000 -5.271072e-01
bigcom222        0.000000 -4.715297e-01
bigcom223        0.000000 -8.912068e-02
bigcom226        0.000000 -4.512146e-01
bigcom227        0.000000 -5.389913e-01
bigcom229        0.000000 -4.951623e-01
bigcom233        0.000000 -3.242196e-01
bigcom236        0.000000 -5.492706e-01
bigcom237        0.000000 -3.870079e-01
bigcom246        0.000000 -6.947946e-01
bigcom248        0.000000 -3.943585e-01
bigcom249        0.000000 -3.971977e-01
bigcom250        0.000000 -7.502969e-01
bigcom254        0.000000 -5.329310e-01
bigcom266        0.000000 -3.935005e-01
bigcom269        0.000000 -5.966311e-01
bigcom272        0.000000 -5.562681e-01
bigcom274        0.000000  5.123340e-01
bigcom281        0.000000 -7.719267e-01
bigcom291        0.000000 -4.794907e-01
bigcom292        0.000000  1.774853e+00
bigcom295        0.000000 -3.775125e-01
bigcom299        0.000000  1.741786e+00
bigcom301        0.000000 -5.903223e-01
bigcom306        0.000000 -4.809418e-01
bigcom309        0.000000 -6.491031e-01
bigcom314        0.000000 -3.459491e-01
bigcom321        0.000000 -6.898769e-01
bigcom341        0.000000 -2.600818e-01
bigcom350        0.000000 -2.498760e-01
bigcom353        0.000000 -3.252432e-01
bigcom359        0.000000 -4.697608e-01
bigcom363        0.000000 -1.201271e+00
bigcom365        0.000000  1.773971e+00
bigcom385        0.000000 -6.385868e-01
bigcom386        0.000000 -5.723435e-01
bigcom408        0.000000 -4.940859e-01
bigcom412        0.000000 -6.174559e-01
bigcom480        0.000000 -4.775579e-01
spin_vertex      0.000000 -3.022924e-01
membership_s1    0.000000 -1.170723e-01
membership_s3    0.000000  3.708599e-01
membership_s4    0.000000  1.019655e-01
membership_s5    0.000000  5.831232e-04
membership_s6    0.000000  2.034505e-01
membership_s7    0.000000 -1.035787e-01
membership_s8    0.000000  1.005219e+00
membership_s9    0.000000 -1.119607e+00
membership_s11   0.000000 -8.169690e-01
membership_s12   0.000000 -7.242157e-01
membership_s14   0.000000  1.023527e+00
membership_s15   0.000000 -4.895910e-01
membership_s16   0.000000 -7.611125e-01
membership_s17   0.000000 -6.957429e-01
membership_s18   0.000000  6.092505e-02
membership_s20   0.000000 -5.813505e-01
membership_s21   0.000000  7.678204e-03
membership_s22   0.000000  3.938002e-01
membership_s24   0.000000  9.819934e-01
membership_s25   0.000000 -8.062773e-01
membership_s26   0.000000 -6.413457e-01
membership_s27   0.000000 -9.689183e-02
membership_s28   0.000000 -1.007146e+00
membership_s30   0.000000  1.606265e-01
membership_s31   0.000000  1.195583e-04
membership_s32   0.000000 -8.864536e-02
membership_s33   0.000000  1.305810e+00
membership_s36   0.000000  3.466875e-02
membership_s37   0.000000 -1.331539e-01
V1               0.000000  6.486593e-01
V2               0.000000  2.041015e-01
pdi              0.000000 -2.472508e+02
adhesion         0.000000  7.380078e-08
cohesion         0.000000 -1.890790e-06
inner            0.000000 -9.002901e-06
outer            0.000000  0.000000e+00
ioratio          0.000000  2.698161e-01
comsize          0.000000  6.237850e-05
[1] "Dataset: all_targets Model GBM, run: 6 of 10 2015-06-17 21:52:17"
Iter   TrainDeviance   ValidDeviance   StepSize   Improve
     1        0.1992            -nan     0.0100    0.0001
     2        0.1985            -nan     0.0100   -0.0000
     3        0.1977            -nan     0.0100    0.0000
     4        0.1971            -nan     0.0100   -0.0000
     5        0.1965            -nan     0.0100   -0.0000
     6        0.1959            -nan     0.0100   -0.0000
     7        0.1954            -nan     0.0100   -0.0000
     8        0.1949            -nan     0.0100   -0.0000
     9        0.1944            -nan     0.0100    0.0000
    10        0.1938            -nan     0.0100    0.0000
    20        0.1897            -nan     0.0100   -0.0000
    40        0.1822            -nan     0.0100   -0.0000
    60        0.1750            -nan     0.0100   -0.0000
    80        0.1684            -nan     0.0100   -0.0000
   100        0.1633            -nan     0.0100   -0.0000
   120        0.1581            -nan     0.0100    0.0000
   140        0.1534            -nan     0.0100   -0.0000
   160        0.1490            -nan     0.0100   -0.0000
   180        0.1449            -nan     0.0100   -0.0000
   200        0.1406            -nan     0.0100   -0.0000
   220        0.1369            -nan     0.0100   -0.0000
   240        0.1333            -nan     0.0100    0.0000
   260        0.1298            -nan     0.0100   -0.0000
   280        0.1268            -nan     0.0100   -0.0000
   300        0.1241            -nan     0.0100   -0.0000
   320        0.1210            -nan     0.0100    0.0000
   340        0.1185            -nan     0.0100   -0.0000
   360        0.1162            -nan     0.0100   -0.0000
   376        0.1142            -nan     0.0100   -0.0000

[1] "GBM variable coefficients"
                            var     rel.inf
V2                           V2 4.353026662
ratio5                   ratio5 4.001092490
pagerank               pagerank 3.622394109
comsize                 comsize 3.484608377
V1                           V1 3.161822370
ioratio                 ioratio 3.058643287
inner                     inner 2.623870790
outer                     outer 2.485541510
ratio2                   ratio2 2.423708190
adhesion               adhesion 2.171986254
spin_vertex         spin_vertex 2.144495706
cohesion               cohesion 1.883127122
bet                         bet 1.851037353
ratio4                   ratio4 1.832872834
orbit18                 orbit18 1.739324558
knn                         knn 1.668590900
fourth                   fourth 1.648421627
ratio1                   ratio1 1.425071046
walktrap_vertex walktrap_vertex 1.333769287
trans                     trans 1.306976154
orbit36                 orbit36 1.304183494
fifth                     fifth 1.292694240
third                     third 1.209721777
graph6                   graph6 1.186801253
ratio6                   ratio6 1.177821228
graph15                 graph15 1.128183817
graph13                 graph13 1.106919099
graph11                 graph11 1.024807218
graph16                 graph16 1.005137870
orbit17                 orbit17 0.999608282
graph20                 graph20 0.905286986
graph4                   graph4 0.892617543
graph23                 graph23 0.882665291
graph17                 graph17 0.868580541
orbit49                 orbit49 0.839879446
orbit27                 orbit27 0.836907414
graph1                   graph1 0.799419011
graph5                   graph5 0.767086895
orbit28                 orbit28 0.711263547
graph10                 graph10 0.697952312
orbit39                 orbit39 0.696438075
graph19                 graph19 0.691039419
membership_s22   membership_s22 0.678866016
orbit16                 orbit16 0.665071544
orbit38                 orbit38 0.655203672
hubscore               hubscore 0.637525896
orbit25                 orbit25 0.609106737
ratio3                   ratio3 0.601802797
orbit35                 orbit35 0.595971927
graph12                 graph12 0.592461203
orbit4                   orbit4 0.585042800
graph3                   graph3 0.575445960
graph25                 graph25 0.573683954
upto_sixth           upto_sixth 0.547976989
orbit45                 orbit45 0.544323039
graph9                   graph9 0.535003571
constraint           constraint 0.514733899
close                     close 0.513201984
orbit50                 orbit50 0.505291748
orbit37                 orbit37 0.502689093
orbit5                   orbit5 0.482799570
orbit15                 orbit15 0.472324726
membership_s24   membership_s24 0.459320171
orbit9                   orbit9 0.434401266
orbit20                 orbit20 0.432983283
graph14                 graph14 0.425530836
graph18                 graph18 0.417113421
sixth                     sixth 0.407888846
orbit56                 orbit56 0.405057533
orbit54                 orbit54 0.381046875
membership_s4     membership_s4 0.362735418
orbit64                 orbit64 0.360995612
orbit19                 orbit19 0.357513150
orbit30                 orbit30 0.352362008
orbit21                 orbit21 0.350484828
orbit62                 orbit62 0.349988917
orbit47                 orbit47 0.346676779
orbit31                 orbit31 0.326895356
orbit48                 orbit48 0.326796368
upto_fifth           upto_fifth 0.321469631
graph21                 graph21 0.308338338
graph0                   graph0 0.302986762
orbit65                 orbit65 0.301441355
bigcom40               bigcom40 0.301099607
orbit41                 orbit41 0.300210320
orbit51                 orbit51 0.296917560
orbit6                   orbit6 0.288604485
coreness               coreness 0.287701953
orbit32                 orbit32 0.276657408
membership_s7     membership_s7 0.265425113
orbit60                 orbit60 0.263515564
membership_s36   membership_s36 0.258508001
bigcom4                 bigcom4 0.257374712
graph27                 graph27 0.255860794
orbit26                 orbit26 0.246411445
orbit24                 orbit24 0.242897332
graph22                 graph22 0.238965165
orbit22                 orbit22 0.238508364
ecc                         ecc 0.214552678
orbit52                 orbit52 0.214435963
orbit29                 orbit29 0.202382203
membership_s30   membership_s30 0.199673320
graph7                   graph7 0.195706777
orbit46                 orbit46 0.189538881
orbit2                   orbit2 0.170816679
graph24                 graph24 0.167740070
bigcom1                 bigcom1 0.165279218
orbit53                 orbit53 0.164670157
orbit69                 orbit69 0.164608241
orbit40                 orbit40 0.160556598
second                   second 0.157651366
bigcom274             bigcom274 0.154831155
bigcom8                 bigcom8 0.151637605
graph2                   graph2 0.150924650
orbit42                 orbit42 0.150083799
orbit59                 orbit59 0.144365428
orbit10                 orbit10 0.143380751
graph26                 graph26 0.142755511
membership_s27   membership_s27 0.142462225
graph28                 graph28 0.140389182
orbit63                 orbit63 0.139681080
bigcom204             bigcom204 0.139082294
orbit33                 orbit33 0.139001063
orbit61                 orbit61 0.127491710
upto_second         upto_second 0.123053003
bigcom77               bigcom77 0.114894766
orbit23                 orbit23 0.114830926
orbit1                   orbit1 0.113656798
upto_fourth         upto_fourth 0.113049758
orbit70                 orbit70 0.112575836
pdi                         pdi 0.109643282
bigcom74               bigcom74 0.104722419
orbit43                 orbit43 0.097040622
membership_s31   membership_s31 0.089947043
bigcom82               bigcom82 0.089220189
orbit55                 orbit55 0.089162980
bigcom72               bigcom72 0.087857964
bigcom123             bigcom123 0.087110814
selfinter             selfinter 0.086842720
evcent                   evcent 0.084686592
membership_s14   membership_s14 0.083615068
membership_s18   membership_s18 0.080169199
upto_third           upto_third 0.077671094
orbit12                 orbit12 0.074295099
bigcom38               bigcom38 0.074082029
membership_s21   membership_s21 0.072974800
orbit68                 orbit68 0.072153645
AP                           AP 0.069215620
membership_s1     membership_s1 0.068254850
orbit57                 orbit57 0.065895384
membership_s33   membership_s33 0.061929790
graph29                 graph29 0.060151781
bigcom84               bigcom84 0.057668013
membership_s32   membership_s32 0.055554382
orbit66                 orbit66 0.054748077
orbit67                 orbit67 0.048259488
bigcom26               bigcom26 0.046602800
orbit71                 orbit71 0.046398590
bigcom16               bigcom16 0.043672532
membership_s6     membership_s6 0.043514647
orbit13                 orbit13 0.043129095
orbit11                 orbit11 0.042154182
bigcom162             bigcom162 0.041289662
orbit44                 orbit44 0.041133989
graph8                   graph8 0.040373627
orbit58                 orbit58 0.039981319
bigcom365             bigcom365 0.032117680
orbit7                   orbit7 0.031336140
bigcom69               bigcom69 0.030004495
bigcom3                 bigcom3 0.025702306
bigcom281             bigcom281 0.023918615
bigcom44               bigcom44 0.020994534
bigcom101             bigcom101 0.020949353
bigcom13               bigcom13 0.015203241
membership_s5     membership_s5 0.013331672
bigcom9                 bigcom9 0.011361886
membership_s3     membership_s3 0.009730064
bigcom30               bigcom30 0.009579676
bigcom28               bigcom28 0.008766645
bigcom22               bigcom22 0.005513529
orbit0                   orbit0 0.000000000
orbit3                   orbit3 0.000000000
orbit8                   orbit8 0.000000000
orbit14                 orbit14 0.000000000
orbit34                 orbit34 0.000000000
orbit72                 orbit72 0.000000000
eccrad                   eccrad 0.000000000
first                     first 0.000000000
bigcom2                 bigcom2 0.000000000
bigcom6                 bigcom6 0.000000000
bigcom11               bigcom11 0.000000000
bigcom15               bigcom15 0.000000000
bigcom21               bigcom21 0.000000000
bigcom24               bigcom24 0.000000000
bigcom31               bigcom31 0.000000000
bigcom32               bigcom32 0.000000000
bigcom33               bigcom33 0.000000000
bigcom34               bigcom34 0.000000000
bigcom36               bigcom36 0.000000000
bigcom37               bigcom37 0.000000000
bigcom39               bigcom39 0.000000000
bigcom43               bigcom43 0.000000000
bigcom46               bigcom46 0.000000000
bigcom47               bigcom47 0.000000000
bigcom49               bigcom49 0.000000000
bigcom50               bigcom50 0.000000000
bigcom51               bigcom51 0.000000000
bigcom52               bigcom52 0.000000000
bigcom54               bigcom54 0.000000000
bigcom56               bigcom56 0.000000000
bigcom62               bigcom62 0.000000000
bigcom66               bigcom66 0.000000000
bigcom68               bigcom68 0.000000000
bigcom71               bigcom71 0.000000000
bigcom73               bigcom73 0.000000000
bigcom75               bigcom75 0.000000000
bigcom76               bigcom76 0.000000000
bigcom79               bigcom79 0.000000000
bigcom80               bigcom80 0.000000000
bigcom83               bigcom83 0.000000000
bigcom85               bigcom85 0.000000000
bigcom87               bigcom87 0.000000000
bigcom89               bigcom89 0.000000000
bigcom91               bigcom91 0.000000000
bigcom92               bigcom92 0.000000000
bigcom93               bigcom93 0.000000000
bigcom96               bigcom96 0.000000000
bigcom97               bigcom97 0.000000000
bigcom98               bigcom98 0.000000000
bigcom99               bigcom99 0.000000000
bigcom104             bigcom104 0.000000000
bigcom106             bigcom106 0.000000000
bigcom109             bigcom109 0.000000000
bigcom113             bigcom113 0.000000000
bigcom116             bigcom116 0.000000000
bigcom120             bigcom120 0.000000000
bigcom126             bigcom126 0.000000000
bigcom127             bigcom127 0.000000000
bigcom137             bigcom137 0.000000000
bigcom139             bigcom139 0.000000000
bigcom140             bigcom140 0.000000000
bigcom143             bigcom143 0.000000000
bigcom145             bigcom145 0.000000000
bigcom146             bigcom146 0.000000000
bigcom147             bigcom147 0.000000000
bigcom149             bigcom149 0.000000000
bigcom153             bigcom153 0.000000000
bigcom154             bigcom154 0.000000000
bigcom156             bigcom156 0.000000000
bigcom157             bigcom157 0.000000000
bigcom158             bigcom158 0.000000000
bigcom160             bigcom160 0.000000000
bigcom161             bigcom161 0.000000000
bigcom164             bigcom164 0.000000000
bigcom166             bigcom166 0.000000000
bigcom167             bigcom167 0.000000000
bigcom171             bigcom171 0.000000000
bigcom173             bigcom173 0.000000000
bigcom175             bigcom175 0.000000000
bigcom176             bigcom176 0.000000000
bigcom177             bigcom177 0.000000000
bigcom178             bigcom178 0.000000000
bigcom180             bigcom180 0.000000000
bigcom181             bigcom181 0.000000000
bigcom184             bigcom184 0.000000000
bigcom186             bigcom186 0.000000000
bigcom187             bigcom187 0.000000000
bigcom189             bigcom189 0.000000000
bigcom194             bigcom194 0.000000000
bigcom195             bigcom195 0.000000000
bigcom196             bigcom196 0.000000000
bigcom205             bigcom205 0.000000000
bigcom212             bigcom212 0.000000000
bigcom214             bigcom214 0.000000000
bigcom222             bigcom222 0.000000000
bigcom223             bigcom223 0.000000000
bigcom226             bigcom226 0.000000000
bigcom227             bigcom227 0.000000000
bigcom229             bigcom229 0.000000000
bigcom233             bigcom233 0.000000000
bigcom236             bigcom236 0.000000000
bigcom237             bigcom237 0.000000000
bigcom246             bigcom246 0.000000000
bigcom248             bigcom248 0.000000000
bigcom249             bigcom249 0.000000000
bigcom250             bigcom250 0.000000000
bigcom254             bigcom254 0.000000000
bigcom266             bigcom266 0.000000000
bigcom269             bigcom269 0.000000000
bigcom272             bigcom272 0.000000000
bigcom291             bigcom291 0.000000000
bigcom292             bigcom292 0.000000000
bigcom295             bigcom295 0.000000000
bigcom299             bigcom299 0.000000000
bigcom301             bigcom301 0.000000000
bigcom306             bigcom306 0.000000000
bigcom309             bigcom309 0.000000000
bigcom314             bigcom314 0.000000000
bigcom321             bigcom321 0.000000000
bigcom341             bigcom341 0.000000000
bigcom350             bigcom350 0.000000000
bigcom353             bigcom353 0.000000000
bigcom359             bigcom359 0.000000000
bigcom363             bigcom363 0.000000000
bigcom385             bigcom385 0.000000000
bigcom386             bigcom386 0.000000000
bigcom408             bigcom408 0.000000000
bigcom412             bigcom412 0.000000000
bigcom480             bigcom480 0.000000000
membership_s8     membership_s8 0.000000000
membership_s9     membership_s9 0.000000000
membership_s11   membership_s11 0.000000000
membership_s12   membership_s12 0.000000000
membership_s15   membership_s15 0.000000000
membership_s16   membership_s16 0.000000000
membership_s17   membership_s17 0.000000000
membership_s20   membership_s20 0.000000000
membership_s25   membership_s25 0.000000000
membership_s26   membership_s26 0.000000000
membership_s28   membership_s28 0.000000000
membership_s37   membership_s37 0.000000000
[1] "Dataset: all_targets Model RF, run: 6 of 10 2015-06-17 21:58:05"
     |      Out-of-bag   |
Tree |      MSE  %Var(y) |
   1 |  0.03683   183.55 |
   2 |  0.03732   185.97 |
   3 |  0.03479   173.40 |
   4 |  0.03218   160.38 |
   5 |  0.03165   157.75 |
   6 |   0.0303   151.03 |
   7 |  0.02909   144.97 |
   8 |  0.02811   140.08 |
   9 |  0.02727   135.93 |
  10 |  0.02709   134.99 |
  11 |  0.02655   132.33 |
  12 |  0.02624   130.76 |
  13 |  0.02579   128.52 |
  14 |  0.02554   127.31 |
  15 |  0.02511   125.14 |
  16 |  0.02486   123.90 |
  17 |  0.02488   123.98 |
  18 |  0.02474   123.29 |
  19 |  0.02461   122.65 |
  20 |  0.02443   121.74 |
  21 |  0.02437   121.47 |
  22 |  0.02417   120.45 |
  23 |  0.02403   119.75 |
  24 |  0.02392   119.19 |
  25 |  0.02382   118.71 |
  26 |  0.02375   118.37 |
  27 |  0.02367   117.94 |
  28 |   0.0236   117.61 |
  29 |  0.02347   116.97 |
  30 |  0.02342   116.70 |
  31 |  0.02337   116.47 |
  32 |  0.02341   116.65 |
  33 |  0.02334   116.31 |
  34 |  0.02329   116.09 |
  35 |  0.02322   115.71 |
  36 |  0.02316   115.43 |
  37 |  0.02312   115.21 |
  38 |  0.02308   115.00 |
  39 |  0.02305   114.86 |
  40 |  0.02304   114.85 |
  41 |  0.02302   114.73 |
  42 |  0.02298   114.51 |
  43 |  0.02295   114.37 |
  44 |   0.0229   114.15 |
  45 |  0.02289   114.09 |
  46 |  0.02286   113.91 |
  47 |  0.02283   113.79 |
  48 |   0.0228   113.63 |
  49 |  0.02277   113.50 |
  50 |  0.02274   113.32 |
  51 |  0.02274   113.34 |
  52 |  0.02272   113.23 |
  53 |  0.02269   113.10 |
  54 |  0.02267   113.01 |
  55 |  0.02264   112.83 |
  56 |  0.02261   112.71 |
  57 |  0.02259   112.60 |
  58 |  0.02257   112.51 |
  59 |  0.02255   112.41 |
  60 |  0.02253   112.28 |
  61 |  0.02251   112.19 |
  62 |   0.0225   112.15 |
  63 |  0.02248   112.04 |
  64 |  0.02247   111.97 |
  65 |  0.02245   111.90 |
  66 |  0.02244   111.83 |
  67 |  0.02244   111.85 |
  68 |  0.02244   111.85 |
  69 |  0.02242   111.72 |
  70 |  0.02241   111.69 |
  71 |  0.02239   111.57 |
  72 |  0.02239   111.60 |
  73 |  0.02239   111.57 |
  74 |  0.02237   111.50 |
  75 |  0.02236   111.45 |
  76 |  0.02235   111.37 |
  77 |  0.02234   111.32 |
  78 |  0.02233   111.29 |
  79 |  0.02229   111.08 |
  80 |  0.02229   111.09 |
  81 |  0.02229   111.11 |
  82 |  0.02228   111.05 |
  83 |  0.02228   111.05 |
  84 |  0.02227   110.98 |
  85 |  0.02225   110.90 |
  86 |  0.02227   110.99 |
  87 |  0.02228   111.02 |
  88 |  0.02227   111.01 |
  89 |  0.02226   110.93 |
  90 |  0.02226   110.93 |
  91 |  0.02225   110.88 |
  92 |  0.02224   110.82 |
  93 |  0.02222   110.75 |
  94 |  0.02222   110.74 |
  95 |  0.02221   110.68 |
  96 |  0.02218   110.54 |
  97 |  0.02217   110.48 |
  98 |  0.02217   110.50 |
  99 |  0.02215   110.39 |
 100 |  0.02214   110.35 |
[1] "Random Forest variable coefficients"
                      %IncMSE IncNodePurity
graph5           6.553133e-03  9.251656e-01
graph6           4.081117e-03  1.225592e+00
graph7           3.397293e-03  6.780895e-01
graph8           2.773007e-04  3.947506e-01
graph9           7.387421e-03  1.209899e+00
graph10          1.165627e-02  1.765988e+00
graph11          1.184500e-02  1.835033e+00
graph12          5.445063e-03  1.155873e+00
graph13          7.736097e-03  1.461862e+00
graph14          9.417000e-03  1.370667e+00
graph15          1.716396e-02  1.019886e+00
graph16          9.532439e-03  1.896857e+00
graph17          1.027786e-02  1.369145e+00
graph18          4.043616e-03  7.084488e-01
graph19          5.553827e-03  1.547731e+00
graph20          6.369082e-03  1.267365e+00
graph21          6.191198e-03  1.133272e+00
graph22          6.204177e-03  7.033209e-01
graph23          1.204809e-02  1.669284e+00
graph24          8.040798e-03  7.025187e-01
graph25          8.419001e-03  7.988618e-01
graph26          3.433584e-03  6.589086e-01
graph27          8.599788e-04  3.716525e-01
graph28          7.480595e-04  3.488090e-01
graph29          4.651943e-05  1.188455e-01
orbit0           1.133501e-03  4.797799e-01
orbit1           2.610822e-03  1.067835e+00
orbit2           1.172792e-03  6.279003e-01
orbit3           8.018193e-04  3.306649e-01
orbit4           4.898880e-03  1.112514e+00
orbit5           4.768847e-03  9.260563e-01
orbit6           9.080388e-03  1.287607e+00
orbit7           4.813458e-03  4.435681e-01
orbit8           5.479880e-03  8.286148e-01
orbit9           5.928951e-03  1.384744e+00
orbit10          9.210313e-03  4.993679e-01
orbit11          2.470858e-03  3.311313e-01
orbit12          3.591343e-03  5.439173e-01
orbit13          2.462996e-03  2.742039e-01
orbit14          1.786488e-04  2.707185e-01
orbit15          8.921468e-03  1.151610e+00
orbit16          5.749024e-03  1.272779e+00
orbit17          1.300343e-02  1.250719e+00
orbit18          8.178032e-03  2.414902e+00
orbit19          3.824146e-03  1.351940e+00
orbit20          1.154721e-02  1.387299e+00
orbit21          4.661613e-03  5.834119e-01
orbit22          1.264313e-02  1.729762e+00
orbit23          3.033685e-03  4.359776e-01
orbit24          5.916073e-03  1.079373e+00
orbit25          4.225092e-03  5.398051e-01
orbit26          5.476016e-03  4.590581e-01
orbit27          1.004412e-02  1.460085e+00
orbit28          4.810244e-03  1.172648e+00
orbit29          8.655927e-03  5.506491e-01
orbit30          3.578632e-03  6.045975e-01
orbit31          1.021042e-02  1.512145e+00
orbit32          8.515373e-03  6.411185e-01
orbit33          1.967116e-03  4.498580e-01
orbit34          1.698291e-02  1.089392e+00
orbit35          7.771791e-03  1.722984e+00
orbit36          1.458720e-02  1.468067e+00
orbit37          6.892665e-03  1.190795e+00
orbit38          5.678800e-03  8.451652e-01
orbit39          1.026885e-02  1.444444e+00
orbit40          4.753444e-03  8.953552e-01
orbit41          2.494181e-03  5.539603e-01
orbit42          1.138422e-03  3.834985e-01
orbit43          4.448891e-03  5.604786e-01
orbit44          9.499945e-04  3.417003e-01
orbit45          1.080055e-02  1.374884e+00
orbit46          3.699067e-03  1.035720e+00
orbit47          1.008142e-02  7.419486e-01
orbit48          6.857617e-03  6.187544e-01
orbit49          7.665478e-03  1.755404e+00
orbit50          6.021872e-03  1.042489e+00
orbit51          7.240182e-03  9.360368e-01
orbit52          5.038148e-03  6.232831e-01
orbit53          3.753654e-03  5.246258e-01
orbit54          4.139966e-03  9.463193e-01
orbit55          2.675503e-03  2.521365e-01
orbit56          7.731570e-03  1.765275e+00
orbit57          1.443445e-03  3.000417e-01
orbit58          7.321790e-04  2.219292e-01
orbit59          6.474886e-03  6.511203e-01
orbit60          2.716231e-03  5.124485e-01
orbit61          1.220965e-03  1.519354e-01
orbit62          4.444659e-03  8.840252e-01
orbit63          4.958912e-03  5.274844e-01
orbit64          8.199933e-04  3.719641e-01
orbit65          2.203024e-03  6.474945e-01
orbit66          2.061131e-03  3.661501e-01
orbit67          7.799107e-04  3.078437e-01
orbit68          1.053646e-03  3.337905e-01
orbit69          1.978987e-04  1.987040e-01
orbit70          1.335539e-03  2.506063e-01
orbit71          1.200315e-04  1.494332e-01
orbit72          1.249004e-04  1.823999e-01
AP               5.209021e-05  1.600186e-01
bet              3.824246e-03  2.359189e+00
ecc              1.513150e-04  3.393951e-01
eccrad           2.972133e-04  1.819950e-01
close            7.815041e-03  9.746833e-01
constraint       5.412137e-03  1.485743e+00
coreness         4.150654e-03  8.252471e-01
knn              1.215671e-02  3.059047e+00
hubscore         7.738690e-03  1.297413e+00
pagerank         1.173613e-02  4.275427e+00
trans            2.814725e-03  1.500008e+00
evcent           6.896694e-03  1.172007e+00
first            2.872869e-04  4.581997e-01
upto_second      2.495726e-03  1.211088e+00
upto_third       1.015283e-02  1.385553e+00
upto_fourth      9.008919e-03  1.078878e+00
upto_fifth       8.191614e-03  1.366852e+00
upto_sixth       5.081493e-03  1.317571e+00
second           5.647045e-03  9.795597e-01
third            7.530129e-03  2.648818e+00
fourth           5.124372e-03  2.789404e+00
fifth            7.585287e-03  2.360554e+00
sixth            9.180608e-03  1.804692e+00
ratio1           1.113091e-02  2.404530e+00
ratio2           6.447967e-03  2.921083e+00
ratio3           1.000323e-02  2.412098e+00
ratio4           7.989020e-03  2.462986e+00
ratio5           7.428513e-03  4.348926e+00
ratio6           1.052261e-02  2.129075e+00
selfinter       -2.962096e-05  3.104442e-01
walktrap_vertex  7.445726e-03  1.877831e+00
bigcom1          3.669413e-04  5.783948e-01
bigcom2          0.000000e+00  0.000000e+00
bigcom3          7.678367e-05  2.173497e-01
bigcom4          1.304423e-03  3.558697e-01
bigcom6          0.000000e+00  0.000000e+00
bigcom8          2.322352e-04  3.878307e-01
bigcom9         -1.656393e-05  1.198787e-01
bigcom11         0.000000e+00  3.469447e-20
bigcom13        -2.724618e-05  8.605759e-02
bigcom15         0.000000e+00  0.000000e+00
bigcom16        -7.649878e-06  4.699018e-01
bigcom21         0.000000e+00  2.168404e-20
bigcom22        -3.316410e-06  2.335213e-01
bigcom24         0.000000e+00  0.000000e+00
bigcom26         3.035220e-05  2.911147e-01
bigcom28         9.020513e-05  1.179152e-01
bigcom30         5.402732e-05  3.298174e-01
bigcom31         0.000000e+00  0.000000e+00
bigcom32         0.000000e+00  1.301043e-20
bigcom33         0.000000e+00  0.000000e+00
bigcom34         0.000000e+00  0.000000e+00
bigcom36         0.000000e+00  0.000000e+00
bigcom37         0.000000e+00  1.387779e-19
bigcom38        -1.437054e-05  2.228305e-01
bigcom39         0.000000e+00  3.035766e-20
bigcom40         3.592340e-04  3.533039e-01
bigcom43         0.000000e+00  4.336809e-21
bigcom44         2.835120e-05  8.754196e-02
bigcom46         0.000000e+00  8.673617e-21
bigcom47         0.000000e+00  0.000000e+00
bigcom49         0.000000e+00  0.000000e+00
bigcom50         0.000000e+00  0.000000e+00
bigcom51         0.000000e+00  0.000000e+00
bigcom52         0.000000e+00  0.000000e+00
bigcom54         0.000000e+00  0.000000e+00
bigcom56         0.000000e+00  0.000000e+00
bigcom62         0.000000e+00  0.000000e+00
bigcom66         0.000000e+00  8.673617e-21
bigcom68         0.000000e+00  0.000000e+00
bigcom69        -1.275605e-05  8.074320e-02
bigcom71         0.000000e+00  0.000000e+00
bigcom72        -1.980819e-05  3.026053e-01
bigcom73         0.000000e+00  0.000000e+00
bigcom74         3.652398e-06  3.903886e-01
bigcom75         0.000000e+00  0.000000e+00
bigcom76         0.000000e+00  0.000000e+00
bigcom77         1.950325e-05  3.121499e-01
bigcom79         0.000000e+00  1.734723e-20
bigcom80         0.000000e+00  0.000000e+00
bigcom82        -4.108178e-06  2.925459e-01
bigcom83        -8.069860e-06  2.056345e-01
bigcom84         8.621197e-06  3.167756e-01
bigcom85         0.000000e+00  8.673617e-21
bigcom87         0.000000e+00  0.000000e+00
bigcom89         0.000000e+00  0.000000e+00
bigcom91         0.000000e+00  0.000000e+00
bigcom92         0.000000e+00  0.000000e+00
bigcom93         0.000000e+00  4.336809e-21
bigcom96         0.000000e+00  0.000000e+00
bigcom97         0.000000e+00  0.000000e+00
bigcom98         0.000000e+00  0.000000e+00
bigcom99         0.000000e+00  1.561251e-19
bigcom101        2.262955e-06  2.523810e-02
bigcom104        0.000000e+00  1.301043e-20
bigcom106        0.000000e+00  4.336809e-21
bigcom109        0.000000e+00  0.000000e+00
bigcom113        0.000000e+00  8.673617e-21
bigcom116        4.212456e-06  2.196462e-02
bigcom120        0.000000e+00  4.336809e-21
bigcom123       -7.271928e-06  4.433225e-01
bigcom126        0.000000e+00  0.000000e+00
bigcom127        0.000000e+00  0.000000e+00
bigcom137        0.000000e+00  0.000000e+00
bigcom139        0.000000e+00  0.000000e+00
bigcom140        0.000000e+00  8.673617e-21
bigcom143        0.000000e+00  0.000000e+00
bigcom145        0.000000e+00  0.000000e+00
bigcom146        0.000000e+00  0.000000e+00
bigcom147        0.000000e+00  4.336809e-21
bigcom149        0.000000e+00  0.000000e+00
bigcom153        0.000000e+00  0.000000e+00
bigcom154        0.000000e+00  8.673617e-21
bigcom156        0.000000e+00  0.000000e+00
bigcom157        0.000000e+00  0.000000e+00
bigcom158        0.000000e+00  0.000000e+00
bigcom160        0.000000e+00  1.734723e-20
bigcom161        0.000000e+00  0.000000e+00
bigcom162        1.604379e-06  4.085298e-01
bigcom164        0.000000e+00  1.301043e-20
bigcom166        0.000000e+00  0.000000e+00
bigcom167        0.000000e+00  0.000000e+00
bigcom171        0.000000e+00  0.000000e+00
bigcom173        0.000000e+00  1.301043e-20
bigcom175        0.000000e+00  2.775558e-19
bigcom176        0.000000e+00  0.000000e+00
bigcom177        0.000000e+00  0.000000e+00
bigcom178        0.000000e+00  0.000000e+00
bigcom180        0.000000e+00  0.000000e+00
bigcom181        0.000000e+00  2.775558e-19
bigcom184        0.000000e+00  0.000000e+00
bigcom186        0.000000e+00  0.000000e+00
bigcom187        0.000000e+00  0.000000e+00
bigcom189        0.000000e+00  0.000000e+00
bigcom194        0.000000e+00  2.775558e-19
bigcom195        0.000000e+00  3.469447e-20
bigcom196        7.965964e-05  1.118120e+00
bigcom204       -4.208020e-05  3.031267e-01
bigcom205        0.000000e+00  0.000000e+00
bigcom212        0.000000e+00  0.000000e+00
bigcom214        0.000000e+00  0.000000e+00
bigcom222        0.000000e+00  4.336809e-21
bigcom223        0.000000e+00  0.000000e+00
bigcom226        0.000000e+00  0.000000e+00
bigcom227        0.000000e+00  0.000000e+00
bigcom229        0.000000e+00  0.000000e+00
bigcom233        0.000000e+00  0.000000e+00
bigcom236        0.000000e+00  0.000000e+00
bigcom237        0.000000e+00  0.000000e+00
bigcom246        0.000000e+00  2.168404e-20
bigcom248        0.000000e+00  0.000000e+00
bigcom249        0.000000e+00  0.000000e+00
bigcom250        0.000000e+00  0.000000e+00
bigcom254        0.000000e+00  0.000000e+00
bigcom266        0.000000e+00  0.000000e+00
bigcom269        0.000000e+00  0.000000e+00
bigcom272        0.000000e+00  0.000000e+00
bigcom274        2.052474e-05  2.252715e-01
bigcom281       -1.673744e-05  1.966403e-01
bigcom291        0.000000e+00  0.000000e+00
bigcom292       -4.611909e-07  3.908396e-01
bigcom295        0.000000e+00  0.000000e+00
bigcom299       -1.083172e-05  4.213640e-01
bigcom301        0.000000e+00  0.000000e+00
bigcom306        0.000000e+00  0.000000e+00
bigcom309        0.000000e+00  0.000000e+00
bigcom314        0.000000e+00  0.000000e+00
bigcom321        0.000000e+00  0.000000e+00
bigcom341        0.000000e+00  0.000000e+00
bigcom350        0.000000e+00  0.000000e+00
bigcom353        0.000000e+00  0.000000e+00
bigcom359        0.000000e+00  0.000000e+00
bigcom363       -1.567004e-05  4.039674e-01
bigcom365       -1.194525e-05  3.680142e-01
bigcom385        0.000000e+00  0.000000e+00
bigcom386        0.000000e+00  0.000000e+00
bigcom408        0.000000e+00  0.000000e+00
bigcom412        0.000000e+00  0.000000e+00
bigcom480        0.000000e+00  0.000000e+00
spin_vertex      5.291031e-03  2.508259e+00
membership_s1    8.599183e-05  1.640761e-01
membership_s3   -8.335931e-07  6.673618e-02
membership_s4    3.656895e-04  3.508026e-01
membership_s5    1.599924e-04  4.137237e-01
membership_s6    2.715816e-04  3.171197e-01
membership_s7    1.298830e-04  5.669726e-01
membership_s8    0.000000e+00  0.000000e+00
membership_s9    0.000000e+00  0.000000e+00
membership_s11   0.000000e+00  0.000000e+00
membership_s12   0.000000e+00  0.000000e+00
membership_s14  -2.941656e-05  2.720405e-01
membership_s15  -6.902474e-06  1.337561e-01
membership_s16   0.000000e+00  0.000000e+00
membership_s17   0.000000e+00  0.000000e+00
membership_s18   3.399465e-05  9.762010e-02
membership_s20   0.000000e+00  0.000000e+00
membership_s21  -9.555787e-06  1.786489e-01
membership_s22  -2.748154e-06  3.967581e-01
membership_s24  -3.917741e-05  3.724304e-01
membership_s25   0.000000e+00  0.000000e+00
membership_s26   0.000000e+00  0.000000e+00
membership_s27   4.224864e-06  3.354639e-01
membership_s28   0.000000e+00  0.000000e+00
membership_s30   4.417169e-04  6.688285e-01
membership_s31   1.178456e-04  4.453200e-01
membership_s32   6.012085e-05  2.823807e-01
membership_s33  -3.081635e-05  2.760080e-01
membership_s36   4.937130e-04  4.471490e-01
membership_s37   1.052283e-04  2.788672e-01
V1               6.564376e-03  3.859447e+00
V2               3.470982e-03  4.514863e+00
pdi              1.900391e-04  3.836052e-01
adhesion         1.207273e-02  4.094096e+00
cohesion         1.286446e-02  4.351681e+00
inner            7.282359e-03  3.935535e+00
outer            4.413687e-03  3.388225e+00
ioratio          7.860334e-03  3.733870e+00
comsize          3.685560e-03  4.600842e+00
[1] "Dataset: all_targets Model GLM, run: 6 of 10 2015-06-17 22:03:27"
[1] "glmnet variable coefficients"
                     [,1]      [,2]
(Intercept)     -3.867383 -3.869509
graph0           0.000000  0.000000
graph1           0.000000  0.000000
graph2           0.000000  0.000000
graph3           0.000000  0.000000
graph4           0.000000  0.000000
graph5           0.000000  0.000000
graph6           0.000000  0.000000
graph7           0.000000  0.000000
graph8           0.000000  0.000000
graph9           0.000000  0.000000
graph10          0.000000  0.000000
graph11          0.000000  0.000000
graph12          0.000000  0.000000
graph13          0.000000  0.000000
graph14          0.000000  0.000000
graph15          0.000000  0.000000
graph16          0.000000  0.000000
graph17          0.000000  0.000000
graph18          0.000000  0.000000
graph19          0.000000  0.000000
graph20          0.000000  0.000000
graph21          0.000000  0.000000
graph22          0.000000  0.000000
graph23          0.000000  0.000000
graph24          0.000000  0.000000
graph25          0.000000  0.000000
graph26          0.000000  0.000000
graph27          0.000000  0.000000
graph28          0.000000  0.000000
graph29          0.000000  0.000000
orbit0           0.000000  0.000000
orbit1           0.000000  0.000000
orbit2           0.000000  0.000000
orbit3           0.000000  0.000000
orbit4           0.000000  0.000000
orbit5           0.000000  0.000000
orbit6           0.000000  0.000000
orbit7           0.000000  0.000000
orbit8           0.000000  0.000000
orbit9           0.000000  0.000000
orbit10          0.000000  0.000000
orbit11          0.000000  0.000000
orbit12          0.000000  0.000000
orbit13          0.000000  0.000000
orbit14          0.000000  0.000000
orbit15          0.000000  0.000000
orbit16          0.000000  0.000000
orbit17          0.000000  0.000000
orbit18          0.000000  0.000000
orbit19          0.000000  0.000000
orbit20          0.000000  0.000000
orbit21          0.000000  0.000000
orbit22          0.000000  0.000000
orbit23          0.000000  0.000000
orbit24          0.000000  0.000000
orbit25          0.000000  0.000000
orbit26          0.000000  0.000000
orbit27          0.000000  0.000000
orbit28          0.000000  0.000000
orbit29          0.000000  0.000000
orbit30          0.000000  0.000000
orbit31          0.000000  0.000000
orbit32          0.000000  0.000000
orbit33          0.000000  0.000000
orbit34          0.000000  0.000000
orbit35          0.000000  0.000000
orbit36          0.000000  0.000000
orbit37          0.000000  0.000000
orbit38          0.000000  0.000000
orbit39          0.000000  0.000000
orbit40          0.000000  0.000000
orbit41          0.000000  0.000000
orbit42          0.000000  0.000000
orbit43          0.000000  0.000000
orbit44          0.000000  0.000000
orbit45          0.000000  0.000000
orbit46          0.000000  0.000000
orbit47          0.000000  0.000000
orbit48          0.000000  0.000000
orbit49          0.000000  0.000000
orbit50          0.000000  0.000000
orbit51          0.000000  0.000000
orbit52          0.000000  0.000000
orbit53          0.000000  0.000000
orbit54          0.000000  0.000000
orbit55          0.000000  0.000000
orbit56          0.000000  0.000000
orbit57          0.000000  0.000000
orbit58          0.000000  0.000000
orbit59          0.000000  0.000000
orbit60          0.000000  0.000000
orbit61          0.000000  0.000000
orbit62          0.000000  0.000000
orbit63          0.000000  0.000000
orbit64          0.000000  0.000000
orbit65          0.000000  0.000000
orbit66          0.000000  0.000000
orbit67          0.000000  0.000000
orbit68          0.000000  0.000000
orbit69          0.000000  0.000000
orbit70          0.000000  0.000000
orbit71          0.000000  0.000000
orbit72          0.000000  0.000000
AP               0.000000  0.000000
bet              0.000000  0.000000
ecc              0.000000  0.000000
eccrad           0.000000  0.000000
close            0.000000  0.000000
constraint       0.000000  0.000000
coreness         0.000000  0.000000
knn              0.000000  0.000000
hubscore         0.000000  0.000000
pagerank         0.000000  0.000000
trans            0.000000  0.000000
evcent           0.000000  0.000000
first            0.000000  0.000000
upto_second      0.000000  0.000000
upto_third       0.000000  0.000000
upto_fourth      0.000000  0.000000
upto_fifth       0.000000  0.000000
upto_sixth       0.000000  0.000000
second           0.000000  0.000000
third            0.000000  0.000000
fourth           0.000000  0.000000
fifth            0.000000  0.000000
sixth            0.000000  0.000000
ratio1           0.000000  0.000000
ratio2           0.000000  0.000000
ratio3           0.000000  0.000000
ratio4           0.000000  0.000000
ratio5           0.000000  0.000000
ratio6           0.000000  0.000000
selfinter        0.000000  0.000000
walktrap_vertex  0.000000  0.000000
bigcom1          0.000000  0.000000
bigcom2          0.000000  0.000000
bigcom3          0.000000  0.000000
bigcom4          0.000000  0.000000
bigcom6          0.000000  0.000000
bigcom8          0.000000  0.000000
bigcom9          0.000000  0.000000
bigcom11         0.000000  0.000000
bigcom13         0.000000  0.000000
bigcom15         0.000000  0.000000
bigcom16         0.000000  0.000000
bigcom21         0.000000  0.000000
bigcom22         0.000000  0.000000
bigcom24         0.000000  0.000000
bigcom26         0.000000  0.000000
bigcom28         0.000000  0.000000
bigcom30         0.000000  0.000000
bigcom31         0.000000  0.000000
bigcom32         0.000000  0.000000
bigcom33         0.000000  0.000000
bigcom34         0.000000  0.000000
bigcom36         0.000000  0.000000
bigcom37         0.000000  0.000000
bigcom38         0.000000  0.000000
bigcom39         0.000000  0.000000
bigcom40         0.000000  0.000000
bigcom43         0.000000  0.000000
bigcom44         0.000000  0.000000
bigcom46         0.000000  0.000000
bigcom47         0.000000  0.000000
bigcom49         0.000000  0.000000
bigcom50         0.000000  0.000000
bigcom51         0.000000  0.000000
bigcom52         0.000000  0.000000
bigcom54         0.000000  0.000000
bigcom56         0.000000  0.000000
bigcom62         0.000000  0.000000
bigcom66         0.000000  0.000000
bigcom68         0.000000  0.000000
bigcom69         0.000000  0.000000
bigcom71         0.000000  0.000000
bigcom72         0.000000  0.000000
bigcom73         0.000000  0.000000
bigcom74         0.000000  0.000000
bigcom75         0.000000  0.000000
bigcom76         0.000000  0.000000
bigcom77         0.000000  0.000000
bigcom79         0.000000  0.000000
bigcom80         0.000000  0.000000
bigcom82         0.000000  0.000000
bigcom83         0.000000  0.000000
bigcom84         0.000000  0.000000
bigcom85         0.000000  0.000000
bigcom87         0.000000  0.000000
bigcom89         0.000000  0.000000
bigcom91         0.000000  0.000000
bigcom92         0.000000  0.000000
bigcom93         0.000000  0.000000
bigcom96         0.000000  0.000000
bigcom97         0.000000  0.000000
bigcom98         0.000000  0.000000
bigcom99         0.000000  0.000000
bigcom101        0.000000  0.000000
bigcom104        0.000000  0.000000
bigcom106        0.000000  0.000000
bigcom109        0.000000  0.000000
bigcom113        0.000000  0.000000
bigcom116        0.000000  0.000000
bigcom120        0.000000  0.000000
bigcom123        0.000000  0.000000
bigcom126        0.000000  0.000000
bigcom127        0.000000  0.000000
bigcom137        0.000000  0.000000
bigcom139        0.000000  0.000000
bigcom140        0.000000  0.000000
bigcom143        0.000000  0.000000
bigcom145        0.000000  0.000000
bigcom146        0.000000  0.000000
bigcom147        0.000000  0.000000
bigcom149        0.000000  0.000000
bigcom153        0.000000  0.000000
bigcom154        0.000000  0.000000
bigcom156        0.000000  0.000000
bigcom157        0.000000  0.000000
bigcom158        0.000000  0.000000
bigcom160        0.000000  0.000000
bigcom161        0.000000  0.000000
bigcom162        0.000000  0.000000
bigcom164        0.000000  0.000000
bigcom166        0.000000  0.000000
bigcom167        0.000000  0.000000
bigcom171        0.000000  0.000000
bigcom173        0.000000  0.000000
bigcom175        0.000000  0.000000
bigcom176        0.000000  0.000000
bigcom177        0.000000  0.000000
bigcom178        0.000000  0.000000
bigcom180        0.000000  0.000000
bigcom181        0.000000  0.000000
bigcom184        0.000000  0.000000
bigcom186        0.000000  0.000000
bigcom187        0.000000  0.000000
bigcom189        0.000000  0.000000
bigcom194        0.000000  0.000000
bigcom195        0.000000  0.000000
bigcom196        0.000000  1.970451
bigcom204        0.000000  0.000000
bigcom205        0.000000  0.000000
bigcom212        0.000000  0.000000
bigcom214        0.000000  0.000000
bigcom222        0.000000  0.000000
bigcom223        0.000000  0.000000
bigcom226        0.000000  0.000000
bigcom227        0.000000  0.000000
bigcom229        0.000000  0.000000
bigcom233        0.000000  0.000000
bigcom236        0.000000  0.000000
bigcom237        0.000000  0.000000
bigcom246        0.000000  0.000000
bigcom248        0.000000  0.000000
bigcom249        0.000000  0.000000
bigcom250        0.000000  0.000000
bigcom254        0.000000  0.000000
bigcom266        0.000000  0.000000
bigcom269        0.000000  0.000000
bigcom272        0.000000  0.000000
bigcom274        0.000000  0.000000
bigcom281        0.000000  0.000000
bigcom291        0.000000  0.000000
bigcom292        0.000000  0.000000
bigcom295        0.000000  0.000000
bigcom299        0.000000  0.000000
bigcom301        0.000000  0.000000
bigcom306        0.000000  0.000000
bigcom309        0.000000  0.000000
bigcom314        0.000000  0.000000
bigcom321        0.000000  0.000000
bigcom341        0.000000  0.000000
bigcom350        0.000000  0.000000
bigcom353        0.000000  0.000000
bigcom359        0.000000  0.000000
bigcom363        0.000000  0.000000
bigcom365        0.000000  0.000000
bigcom385        0.000000  0.000000
bigcom386        0.000000  0.000000
bigcom408        0.000000  0.000000
bigcom412        0.000000  0.000000
bigcom480        0.000000  0.000000
spin_vertex      0.000000  0.000000
membership_s1    0.000000  0.000000
membership_s3    0.000000  0.000000
membership_s4    0.000000  0.000000
membership_s5    0.000000  0.000000
membership_s6    0.000000  0.000000
membership_s7    0.000000  0.000000
membership_s8    0.000000  0.000000
membership_s9    0.000000  0.000000
membership_s11   0.000000  0.000000
membership_s12   0.000000  0.000000
membership_s14   0.000000  0.000000
membership_s15   0.000000  0.000000
membership_s16   0.000000  0.000000
membership_s17   0.000000  0.000000
membership_s18   0.000000  0.000000
membership_s20   0.000000  0.000000
membership_s21   0.000000  0.000000
membership_s22   0.000000  0.000000
membership_s24   0.000000  0.000000
membership_s25   0.000000  0.000000
membership_s26   0.000000  0.000000
membership_s27   0.000000  0.000000
membership_s28   0.000000  0.000000
membership_s30   0.000000  0.000000
membership_s31   0.000000  0.000000
membership_s32   0.000000  0.000000
membership_s33   0.000000  0.000000
membership_s36   0.000000  0.000000
membership_s37   0.000000  0.000000
V1               0.000000  0.000000
V2               0.000000  0.000000
pdi              0.000000  0.000000
adhesion         0.000000  0.000000
cohesion         0.000000  0.000000
inner            0.000000  0.000000
outer            0.000000  0.000000
ioratio          0.000000  0.000000
comsize          0.000000  0.000000
[1] "Dataset: all_targets Model GBM, run: 7 of 10 2015-06-17 22:03:28"
Iter   TrainDeviance   ValidDeviance   StepSize   Improve
     1        0.2008            -nan     0.0100    0.0000
     2        0.2002            -nan     0.0100   -0.0000
     3        0.1998            -nan     0.0100    0.0000
     4        0.1993            -nan     0.0100    0.0000
     5        0.1988            -nan     0.0100    0.0000
     6        0.1982            -nan     0.0100    0.0000
     7        0.1980            -nan     0.0100   -0.0000
     8        0.1973            -nan     0.0100   -0.0001
     9        0.1969            -nan     0.0100   -0.0000
    10        0.1964            -nan     0.0100    0.0000
    20        0.1911            -nan     0.0100   -0.0000
    40        0.1829            -nan     0.0100   -0.0000
    60        0.1766            -nan     0.0100    0.0000
    80        0.1698            -nan     0.0100   -0.0000
   100        0.1645            -nan     0.0100    0.0000
   120        0.1589            -nan     0.0100   -0.0000
   140        0.1544            -nan     0.0100   -0.0000
   160        0.1503            -nan     0.0100   -0.0000
   180        0.1464            -nan     0.0100   -0.0000
   200        0.1427            -nan     0.0100   -0.0000
   220        0.1393            -nan     0.0100   -0.0000
   240        0.1356            -nan     0.0100   -0.0000
   260        0.1319            -nan     0.0100   -0.0000
   280        0.1289            -nan     0.0100   -0.0000
   300        0.1263            -nan     0.0100    0.0000
   320        0.1238            -nan     0.0100   -0.0000
   340        0.1214            -nan     0.0100   -0.0000
   360        0.1187            -nan     0.0100   -0.0000
   376        0.1167            -nan     0.0100   -0.0000

[1] "GBM variable coefficients"
                            var     rel.inf
V2                           V2 4.539075996
ratio5                   ratio5 3.820102858
ratio2                   ratio2 3.662525497
V1                           V1 3.122191559
comsize                 comsize 2.926534538
inner                     inner 2.848361471
ioratio                 ioratio 2.665277898
pagerank               pagerank 2.551323495
ratio1                   ratio1 2.314034766
adhesion               adhesion 2.157357206
outer                     outer 2.078062686
cohesion               cohesion 1.896582431
knn                         knn 1.847314419
fourth                   fourth 1.818022791
bet                         bet 1.685018332
spin_vertex         spin_vertex 1.521572824
ratio4                   ratio4 1.454509732
third                     third 1.446709205
walktrap_vertex walktrap_vertex 1.233918758
graph19                 graph19 1.193688803
fifth                     fifth 1.162449747
graph4                   graph4 1.134525500
graph1                   graph1 1.129028700
orbit24                 orbit24 1.051465912
graph13                 graph13 1.033231335
orbit35                 orbit35 0.945644512
bigcom84               bigcom84 0.936104831
graph14                 graph14 0.921683491
graph20                 graph20 0.917788391
ratio3                   ratio3 0.915643723
graph16                 graph16 0.893139167
bigcom82               bigcom82 0.887644642
orbit18                 orbit18 0.871334117
graph6                   graph6 0.835139196
orbit39                 orbit39 0.830844388
graph23                 graph23 0.830550195
graph17                 graph17 0.795521659
orbit20                 orbit20 0.787656529
graph5                   graph5 0.779275318
graph11                 graph11 0.772833590
orbit36                 orbit36 0.768966586
trans                     trans 0.763337213
orbit17                 orbit17 0.737239922
orbit56                 orbit56 0.734089087
ratio6                   ratio6 0.724123783
orbit19                 orbit19 0.699153119
orbit50                 orbit50 0.692988576
graph3                   graph3 0.686768209
orbit31                 orbit31 0.680282572
graph15                 graph15 0.678997330
graph21                 graph21 0.672451681
membership_s22   membership_s22 0.654596759
graph12                 graph12 0.646888894
close                     close 0.643203992
graph22                 graph22 0.617857264
graph10                 graph10 0.613824812
orbit27                 orbit27 0.588765361
orbit45                 orbit45 0.559367911
hubscore               hubscore 0.553336673
orbit16                 orbit16 0.546334966
orbit62                 orbit62 0.501353284
upto_fourth         upto_fourth 0.476536278
membership_s24   membership_s24 0.476268113
upto_sixth           upto_sixth 0.468926238
orbit37                 orbit37 0.467863828
orbit49                 orbit49 0.440519206
orbit9                   orbit9 0.390244999
orbit25                 orbit25 0.388349309
orbit26                 orbit26 0.385890934
orbit51                 orbit51 0.381963645
orbit5                   orbit5 0.373606476
orbit30                 orbit30 0.369635058
sixth                     sixth 0.365072884
orbit32                 orbit32 0.359336839
orbit28                 orbit28 0.357407928
orbit65                 orbit65 0.338968990
membership_s30   membership_s30 0.332648777
orbit4                   orbit4 0.332303001
orbit21                 orbit21 0.324887177
orbit10                 orbit10 0.319609500
bigcom40               bigcom40 0.319278958
orbit38                 orbit38 0.315597297
graph2                   graph2 0.306087709
graph25                 graph25 0.303168719
orbit47                 orbit47 0.298278011
upto_fifth           upto_fifth 0.291932308
constraint           constraint 0.285101820
membership_s4     membership_s4 0.285089481
graph26                 graph26 0.278624045
bigcom1                 bigcom1 0.278187655
graph9                   graph9 0.277344538
orbit54                 orbit54 0.272763251
upto_third           upto_third 0.267330738
upto_second         upto_second 0.250548893
bigcom196             bigcom196 0.248046746
orbit63                 orbit63 0.244116343
orbit55                 orbit55 0.236189311
membership_s6     membership_s6 0.232380878
orbit7                   orbit7 0.229500826
orbit1                   orbit1 0.227296688
orbit52                 orbit52 0.224292073
orbit22                 orbit22 0.223830770
evcent                   evcent 0.218906932
selfinter             selfinter 0.206517055
graph18                 graph18 0.205569574
orbit53                 orbit53 0.198943774
orbit69                 orbit69 0.183496144
orbit48                 orbit48 0.183032339
bigcom274             bigcom274 0.178409839
orbit59                 orbit59 0.175262015
orbit15                 orbit15 0.171115192
graph0                   graph0 0.165708053
orbit29                 orbit29 0.160943268
bigcom4                 bigcom4 0.160790556
orbit66                 orbit66 0.159974559
membership_s33   membership_s33 0.158498446
orbit12                 orbit12 0.157238400
graph28                 graph28 0.155909441
orbit42                 orbit42 0.154268744
membership_s1     membership_s1 0.151253736
orbit13                 orbit13 0.151086341
membership_s36   membership_s36 0.150270314
orbit46                 orbit46 0.146757102
membership_s7     membership_s7 0.143363979
bigcom8                 bigcom8 0.141739030
orbit64                 orbit64 0.136885502
orbit33                 orbit33 0.135650341
orbit6                   orbit6 0.131694893
orbit41                 orbit41 0.131516462
ecc                         ecc 0.130400407
orbit60                 orbit60 0.126888774
orbit43                 orbit43 0.126533397
orbit58                 orbit58 0.123901779
orbit70                 orbit70 0.117659311
membership_s31   membership_s31 0.115126405
bigcom166             bigcom166 0.110482823
orbit40                 orbit40 0.108808969
graph29                 graph29 0.108782351
coreness               coreness 0.107457624
orbit44                 orbit44 0.101681167
bigcom204             bigcom204 0.099477608
graph27                 graph27 0.092316704
bigcom181             bigcom181 0.092065925
bigcom26               bigcom26 0.090390887
graph24                 graph24 0.089047629
membership_s14   membership_s14 0.086506164
membership_s8     membership_s8 0.085841157
bigcom16               bigcom16 0.078839553
orbit2                   orbit2 0.077170550
graph7                   graph7 0.073711399
orbit61                 orbit61 0.073693210
orbit11                 orbit11 0.072700682
orbit71                 orbit71 0.071744104
orbit23                 orbit23 0.067896537
bigcom74               bigcom74 0.065174313
graph8                   graph8 0.061373667
bigcom38               bigcom38 0.060152838
membership_s21   membership_s21 0.058871939
AP                           AP 0.053742061
membership_s18   membership_s18 0.052076928
pdi                         pdi 0.050898516
orbit57                 orbit57 0.048320438
bigcom299             bigcom299 0.040354967
bigcom69               bigcom69 0.038798967
bigcom68               bigcom68 0.037738991
bigcom28               bigcom28 0.037620085
second                   second 0.036667420
bigcom77               bigcom77 0.036119685
bigcom154             bigcom154 0.035526898
bigcom72               bigcom72 0.032034403
membership_s32   membership_s32 0.027900948
membership_s5     membership_s5 0.027315734
bigcom281             bigcom281 0.022033434
membership_s27   membership_s27 0.017203685
orbit67                 orbit67 0.016810210
bigcom30               bigcom30 0.015142938
orbit68                 orbit68 0.013433677
membership_s3     membership_s3 0.010778428
bigcom123             bigcom123 0.010760429
membership_s37   membership_s37 0.007725617
bigcom83               bigcom83 0.006618814
bigcom116             bigcom116 0.006461223
bigcom9                 bigcom9 0.005771162
orbit0                   orbit0 0.000000000
orbit3                   orbit3 0.000000000
orbit8                   orbit8 0.000000000
orbit14                 orbit14 0.000000000
orbit34                 orbit34 0.000000000
orbit72                 orbit72 0.000000000
eccrad                   eccrad 0.000000000
first                     first 0.000000000
bigcom2                 bigcom2 0.000000000
bigcom3                 bigcom3 0.000000000
bigcom6                 bigcom6 0.000000000
bigcom11               bigcom11 0.000000000
bigcom13               bigcom13 0.000000000
bigcom15               bigcom15 0.000000000
bigcom21               bigcom21 0.000000000
bigcom22               bigcom22 0.000000000
bigcom24               bigcom24 0.000000000
bigcom31               bigcom31 0.000000000
bigcom32               bigcom32 0.000000000
bigcom33               bigcom33 0.000000000
bigcom34               bigcom34 0.000000000
bigcom36               bigcom36 0.000000000
bigcom37               bigcom37 0.000000000
bigcom39               bigcom39 0.000000000
bigcom43               bigcom43 0.000000000
bigcom44               bigcom44 0.000000000
bigcom46               bigcom46 0.000000000
bigcom47               bigcom47 0.000000000
bigcom49               bigcom49 0.000000000
bigcom50               bigcom50 0.000000000
bigcom51               bigcom51 0.000000000
bigcom52               bigcom52 0.000000000
bigcom54               bigcom54 0.000000000
bigcom56               bigcom56 0.000000000
bigcom62               bigcom62 0.000000000
bigcom66               bigcom66 0.000000000
bigcom71               bigcom71 0.000000000
bigcom73               bigcom73 0.000000000
bigcom75               bigcom75 0.000000000
bigcom76               bigcom76 0.000000000
bigcom79               bigcom79 0.000000000
bigcom80               bigcom80 0.000000000
bigcom85               bigcom85 0.000000000
bigcom87               bigcom87 0.000000000
bigcom89               bigcom89 0.000000000
bigcom91               bigcom91 0.000000000
bigcom92               bigcom92 0.000000000
bigcom93               bigcom93 0.000000000
bigcom96               bigcom96 0.000000000
bigcom97               bigcom97 0.000000000
bigcom98               bigcom98 0.000000000
bigcom99               bigcom99 0.000000000
bigcom101             bigcom101 0.000000000
bigcom104             bigcom104 0.000000000
bigcom106             bigcom106 0.000000000
bigcom109             bigcom109 0.000000000
bigcom113             bigcom113 0.000000000
bigcom120             bigcom120 0.000000000
bigcom126             bigcom126 0.000000000
bigcom127             bigcom127 0.000000000
bigcom137             bigcom137 0.000000000
bigcom139             bigcom139 0.000000000
bigcom140             bigcom140 0.000000000
bigcom143             bigcom143 0.000000000
bigcom145             bigcom145 0.000000000
bigcom146             bigcom146 0.000000000
bigcom147             bigcom147 0.000000000
bigcom149             bigcom149 0.000000000
bigcom153             bigcom153 0.000000000
bigcom156             bigcom156 0.000000000
bigcom157             bigcom157 0.000000000
bigcom158             bigcom158 0.000000000
bigcom160             bigcom160 0.000000000
bigcom161             bigcom161 0.000000000
bigcom162             bigcom162 0.000000000
bigcom164             bigcom164 0.000000000
bigcom167             bigcom167 0.000000000
bigcom171             bigcom171 0.000000000
bigcom173             bigcom173 0.000000000
bigcom175             bigcom175 0.000000000
bigcom176             bigcom176 0.000000000
bigcom177             bigcom177 0.000000000
bigcom178             bigcom178 0.000000000
bigcom180             bigcom180 0.000000000
bigcom184             bigcom184 0.000000000
bigcom186             bigcom186 0.000000000
bigcom187             bigcom187 0.000000000
bigcom189             bigcom189 0.000000000
bigcom194             bigcom194 0.000000000
bigcom195             bigcom195 0.000000000
bigcom205             bigcom205 0.000000000
bigcom212             bigcom212 0.000000000
bigcom214             bigcom214 0.000000000
bigcom222             bigcom222 0.000000000
bigcom223             bigcom223 0.000000000
bigcom226             bigcom226 0.000000000
bigcom227             bigcom227 0.000000000
bigcom229             bigcom229 0.000000000
bigcom233             bigcom233 0.000000000
bigcom236             bigcom236 0.000000000
bigcom237             bigcom237 0.000000000
bigcom246             bigcom246 0.000000000
bigcom248             bigcom248 0.000000000
bigcom249             bigcom249 0.000000000
bigcom250             bigcom250 0.000000000
bigcom254             bigcom254 0.000000000
bigcom266             bigcom266 0.000000000
bigcom269             bigcom269 0.000000000
bigcom272             bigcom272 0.000000000
bigcom291             bigcom291 0.000000000
bigcom292             bigcom292 0.000000000
bigcom295             bigcom295 0.000000000
bigcom301             bigcom301 0.000000000
bigcom306             bigcom306 0.000000000
bigcom309             bigcom309 0.000000000
bigcom314             bigcom314 0.000000000
bigcom321             bigcom321 0.000000000
bigcom341             bigcom341 0.000000000
bigcom350             bigcom350 0.000000000
bigcom353             bigcom353 0.000000000
bigcom359             bigcom359 0.000000000
bigcom363             bigcom363 0.000000000
bigcom365             bigcom365 0.000000000
bigcom385             bigcom385 0.000000000
bigcom386             bigcom386 0.000000000
bigcom408             bigcom408 0.000000000
bigcom412             bigcom412 0.000000000
bigcom480             bigcom480 0.000000000
membership_s9     membership_s9 0.000000000
membership_s11   membership_s11 0.000000000
membership_s12   membership_s12 0.000000000
membership_s15   membership_s15 0.000000000
membership_s16   membership_s16 0.000000000
membership_s17   membership_s17 0.000000000
membership_s20   membership_s20 0.000000000
membership_s25   membership_s25 0.000000000
membership_s26   membership_s26 0.000000000
membership_s28   membership_s28 0.000000000
[1] "Dataset: all_targets Model RF, run: 7 of 10 2015-06-17 22:09:30"
     |      Out-of-bag   |
Tree |      MSE  %Var(y) |
   1 |  0.04483   221.31 |
   2 |  0.04141   204.42 |
   3 |  0.03874   191.23 |
   4 |  0.03654   180.39 |
   5 |  0.03409   168.27 |
   6 |  0.03182   157.10 |
   7 |  0.03163   156.16 |
   8 |   0.0301   148.57 |
   9 |  0.02918   144.06 |
  10 |  0.02845   140.45 |
  11 |  0.02765   136.50 |
  12 |  0.02709   133.74 |
  13 |  0.02677   132.17 |
  14 |  0.02632   129.94 |
  15 |  0.02609   128.80 |
  16 |  0.02578   127.28 |
  17 |  0.02543   125.56 |
  18 |  0.02524   124.62 |
  19 |  0.02499   123.35 |
  20 |  0.02487   122.76 |
  21 |  0.02468   121.81 |
  22 |   0.0245   120.95 |
  23 |  0.02437   120.29 |
  24 |  0.02427   119.81 |
  25 |  0.02414   119.17 |
  26 |  0.02403   118.61 |
  27 |  0.02395   118.20 |
  28 |  0.02386   117.80 |
  29 |  0.02379   117.42 |
  30 |  0.02369   116.94 |
  31 |  0.02361   116.56 |
  32 |  0.02354   116.22 |
  33 |  0.02349   115.94 |
  34 |  0.02344   115.72 |
  35 |  0.02338   115.41 |
  36 |   0.0233   115.01 |
  37 |  0.02321   114.58 |
  38 |  0.02317   114.35 |
  39 |  0.02314   114.22 |
  40 |  0.02315   114.26 |
  41 |  0.02307   113.88 |
  42 |  0.02304   113.72 |
  43 |  0.02298   113.43 |
  44 |  0.02296   113.32 |
  45 |  0.02293   113.18 |
  46 |  0.02293   113.20 |
  47 |   0.0229   113.05 |
  48 |  0.02287   112.88 |
  49 |  0.02286   112.84 |
  50 |  0.02283   112.72 |
  51 |  0.02282   112.64 |
  52 |  0.02276   112.36 |
  53 |  0.02274   112.25 |
  54 |  0.02271   112.13 |
  55 |  0.02271   112.09 |
  56 |  0.02271   112.08 |
  57 |   0.0227   112.03 |
  58 |  0.02265   111.82 |
  59 |  0.02264   111.74 |
  60 |  0.02263   111.69 |
  61 |  0.02259   111.50 |
  62 |  0.02258   111.46 |
  63 |  0.02258   111.47 |
  64 |  0.02256   111.36 |
  65 |  0.02256   111.38 |
  66 |  0.02252   111.18 |
  67 |  0.02251   111.11 |
  68 |  0.02251   111.11 |
  69 |  0.02252   111.15 |
  70 |  0.02251   111.12 |
  71 |  0.02249   111.04 |
  72 |  0.02249   111.01 |
  73 |  0.02247   110.91 |
  74 |  0.02246   110.88 |
  75 |  0.02244   110.75 |
  76 |  0.02242   110.69 |
  77 |   0.0224   110.59 |
  78 |  0.02239   110.51 |
  79 |  0.02239   110.55 |
  80 |   0.0224   110.57 |
  81 |  0.02239   110.50 |
  82 |  0.02237   110.42 |
  83 |  0.02235   110.32 |
  84 |  0.02234   110.28 |
  85 |  0.02233   110.23 |
  86 |  0.02232   110.16 |
  87 |   0.0223   110.09 |
  88 |   0.0223   110.08 |
  89 |   0.0223   110.06 |
  90 |  0.02228   109.96 |
  91 |  0.02226   109.91 |
  92 |  0.02225   109.85 |
  93 |  0.02225   109.83 |
  94 |  0.02224   109.80 |
  95 |  0.02224   109.79 |
  96 |  0.02225   109.82 |
  97 |  0.02223   109.76 |
  98 |  0.02224   109.81 |
  99 |  0.02224   109.79 |
 100 |  0.02224   109.80 |
[1] "Random Forest variable coefficients"
                      %IncMSE IncNodePurity
graph5           4.216670e-03  7.727232e-01
graph6           1.173350e-02  1.405247e+00
graph7           4.468190e-03  6.054264e-01
graph8           3.047009e-04  3.132754e-01
graph9           6.316527e-03  1.369861e+00
graph10          7.117444e-03  1.537072e+00
graph11          8.933890e-03  1.825630e+00
graph12          8.950194e-03  1.143787e+00
graph13          1.113696e-02  1.550471e+00
graph14          1.223099e-02  1.545550e+00
graph15          9.388410e-03  1.084654e+00
graph16          9.787911e-03  1.373198e+00
graph17          6.633963e-03  1.201574e+00
graph18          4.509041e-03  5.544907e-01
graph19          7.134010e-03  1.384227e+00
graph20          1.008168e-02  1.263440e+00
graph21          8.422162e-03  8.276948e-01
graph22          5.252360e-03  9.610064e-01
graph23          1.201353e-02  1.277162e+00
graph24          1.826693e-03  4.403246e-01
graph25          7.910591e-03  9.581130e-01
graph26          4.334841e-03  7.017806e-01
graph27          1.880004e-03  3.999628e-01
graph28          2.967524e-03  4.255333e-01
graph29          3.604140e-05  1.568603e-01
orbit0           2.535330e-03  3.287926e-01
orbit1           5.635943e-03  1.325604e+00
orbit2           4.341564e-03  6.748950e-01
orbit3           2.445040e-04  1.579371e-01
orbit4           1.121456e-02  1.295288e+00
orbit5           5.586456e-03  9.709660e-01
orbit6           1.082077e-02  1.576233e+00
orbit7           2.636166e-03  5.635882e-01
orbit8           3.425539e-03  9.710308e-01
orbit9           6.614154e-03  1.043414e+00
orbit10          6.846359e-03  7.062616e-01
orbit11          1.971459e-03  5.191788e-01
orbit12          2.551066e-03  4.425757e-01
orbit13          4.357095e-04  3.606208e-01
orbit14          9.773104e-04  3.742725e-01
orbit15          8.059023e-03  1.488396e+00
orbit16          7.017769e-03  1.315348e+00
orbit17          5.283157e-03  1.328853e+00
orbit18          1.048966e-02  2.448830e+00
orbit19          3.628267e-03  1.277335e+00
orbit20          7.611282e-03  1.042906e+00
orbit21          4.684947e-03  8.215463e-01
orbit22          8.232810e-03  1.631618e+00
orbit23          4.321775e-03  4.841598e-01
orbit24          7.902652e-03  1.538922e+00
orbit25          4.486313e-03  8.187730e-01
orbit26          5.534132e-03  7.397904e-01
orbit27          1.556150e-02  1.687201e+00
orbit28          7.063887e-03  9.462131e-01
orbit29          2.738259e-03  4.123454e-01
orbit30          4.877459e-03  5.480927e-01
orbit31          8.125601e-03  1.803328e+00
orbit32          5.518546e-03  8.157728e-01
orbit33          2.880878e-03  5.660262e-01
orbit34          8.426070e-03  1.073719e+00
orbit35          1.000811e-02  1.821695e+00
orbit36          1.615400e-02  1.808366e+00
orbit37          8.590803e-03  1.170566e+00
orbit38          5.085850e-03  9.004378e-01
orbit39          8.930232e-03  1.515458e+00
orbit40          2.794784e-03  5.783802e-01
orbit41          1.179417e-03  2.891432e-01
orbit42          1.292674e-03  3.160170e-01
orbit43          2.902960e-03  7.623756e-01
orbit44          7.963988e-04  3.463614e-01
orbit45          9.184550e-03  1.812724e+00
orbit46          8.160571e-03  8.860643e-01
orbit47          5.220479e-03  5.663656e-01
orbit48          1.673154e-03  5.097995e-01
orbit49          5.601476e-03  1.287230e+00
orbit50          4.338065e-03  6.890388e-01
orbit51          2.660746e-03  8.049698e-01
orbit52          3.742735e-03  4.682529e-01
orbit53          3.255167e-03  3.856292e-01
orbit54          4.103850e-03  8.471458e-01
orbit55          7.848223e-04  3.409686e-01
orbit56          1.052741e-02  1.863769e+00
orbit57          2.612850e-03  5.224806e-01
orbit58          1.705051e-03  3.763727e-01
orbit59          3.435817e-03  4.110982e-01
orbit60          2.666086e-03  4.856534e-01
orbit61          1.773596e-03  4.114934e-01
orbit62          4.203614e-03  9.035188e-01
orbit63          1.201375e-03  5.794359e-01
orbit64          9.728918e-04  4.782999e-01
orbit65          2.746416e-03  6.857768e-01
orbit66          1.244249e-03  3.825137e-01
orbit67          1.821626e-03  2.888124e-01
orbit68          2.692046e-03  5.003282e-01
orbit69          1.980870e-03  2.966778e-01
orbit70          1.958389e-03  4.633017e-01
orbit71          1.422339e-04  3.584071e-01
orbit72          9.352265e-05  1.363326e-01
AP               3.258966e-06  1.564803e-01
bet              8.013868e-03  2.515093e+00
ecc              3.912588e-04  3.518867e-01
eccrad           4.138332e-04  3.116399e-01
close            7.384259e-03  1.183241e+00
constraint       4.239672e-03  1.872539e+00
coreness         2.458520e-03  4.688281e-01
knn              1.335465e-02  2.821360e+00
hubscore         6.022331e-03  1.035882e+00
pagerank         1.290568e-02  3.741207e+00
trans            1.589658e-03  1.481130e+00
evcent           3.159709e-03  8.524951e-01
first            1.180477e-03  5.205415e-01
upto_second      4.999707e-03  1.006042e+00
upto_third       6.815010e-03  1.468323e+00
upto_fourth      4.351321e-03  1.245996e+00
upto_fifth       5.600398e-03  1.158344e+00
upto_sixth       4.198051e-03  1.105864e+00
second           6.275458e-03  9.603030e-01
third            7.659352e-03  2.571076e+00
fourth           9.397177e-03  3.042167e+00
fifth            6.031936e-03  2.025567e+00
sixth            9.166360e-03  1.911943e+00
ratio1           1.203321e-02  2.831360e+00
ratio2           8.870328e-03  3.071544e+00
ratio3           8.753075e-03  1.822623e+00
ratio4           5.911577e-03  3.133927e+00
ratio5           7.881409e-03  4.243088e+00
ratio6           1.030316e-02  2.000448e+00
selfinter        4.124291e-05  4.114545e-01
walktrap_vertex  5.254749e-03  2.171731e+00
bigcom1          2.051835e-04  2.505360e-01
bigcom2          0.000000e+00  3.469447e-20
bigcom3          2.677223e-06  1.457472e-01
bigcom4          4.197487e-04  4.626995e-01
bigcom6          0.000000e+00  0.000000e+00
bigcom8          3.315664e-04  6.314140e-01
bigcom9          1.343821e-07  1.091123e-01
bigcom11         0.000000e+00  5.551115e-19
bigcom13        -3.162350e-05  1.055914e-01
bigcom15         0.000000e+00  9.000000e-03
bigcom16         1.947711e-05  4.414682e-01
bigcom21         0.000000e+00  2.602085e-20
bigcom22         3.830991e-06  3.323651e-01
bigcom24         0.000000e+00  1.734723e-20
bigcom26         4.859025e-05  3.218628e-01
bigcom28         4.047121e-05  7.822734e-02
bigcom30         7.295257e-05  3.343585e-01
bigcom31         0.000000e+00  0.000000e+00
bigcom32         0.000000e+00  9.000000e-03
bigcom33         0.000000e+00  0.000000e+00
bigcom34         0.000000e+00  0.000000e+00
bigcom36         0.000000e+00  0.000000e+00
bigcom37         0.000000e+00  0.000000e+00
bigcom38        -4.704080e-05  2.329380e-01
bigcom39         0.000000e+00  1.734723e-20
bigcom40         1.986253e-04  5.620105e-01
bigcom43         0.000000e+00  0.000000e+00
bigcom44         2.731033e-05  8.732528e-02
bigcom46         0.000000e+00  0.000000e+00
bigcom47         0.000000e+00  0.000000e+00
bigcom49         0.000000e+00  1.387779e-19
bigcom50         0.000000e+00  0.000000e+00
bigcom51         0.000000e+00  0.000000e+00
bigcom52         0.000000e+00  0.000000e+00
bigcom54         0.000000e+00  0.000000e+00
bigcom56         0.000000e+00  1.734723e-20
bigcom62         0.000000e+00  0.000000e+00
bigcom66         0.000000e+00  0.000000e+00
bigcom68        -3.246876e-05  4.391523e-01
bigcom69         3.539363e-05  1.547491e-01
bigcom71         0.000000e+00  0.000000e+00
bigcom72        -1.497726e-05  4.129280e-01
bigcom73         0.000000e+00  0.000000e+00
bigcom74         1.307835e-05  4.310913e-01
bigcom75         0.000000e+00  0.000000e+00
bigcom76         0.000000e+00  1.734723e-20
bigcom77         1.216110e-05  2.456160e-01
bigcom79         0.000000e+00  0.000000e+00
bigcom80         0.000000e+00  0.000000e+00
bigcom82        -6.881380e-06  6.870479e-01
bigcom83        -2.624984e-06  3.489944e-01
bigcom84        -1.024787e-05  7.451353e-01
bigcom85         0.000000e+00  0.000000e+00
bigcom87         0.000000e+00  0.000000e+00
bigcom89         0.000000e+00  0.000000e+00
bigcom91         0.000000e+00  0.000000e+00
bigcom92         0.000000e+00  0.000000e+00
bigcom93         0.000000e+00  0.000000e+00
bigcom96         0.000000e+00  0.000000e+00
bigcom97         0.000000e+00  0.000000e+00
bigcom98         0.000000e+00  0.000000e+00
bigcom99         0.000000e+00  0.000000e+00
bigcom101        2.241147e-06  1.542857e-02
bigcom104        0.000000e+00  0.000000e+00
bigcom106        0.000000e+00  1.110223e-18
bigcom109        0.000000e+00  0.000000e+00
bigcom113        0.000000e+00  1.734723e-20
bigcom116        7.168936e-06  2.560015e-02
bigcom120        0.000000e+00  0.000000e+00
bigcom123        9.370562e-06  4.691900e-01
bigcom126        0.000000e+00  0.000000e+00
bigcom127        0.000000e+00  0.000000e+00
bigcom137        0.000000e+00  0.000000e+00
bigcom139        0.000000e+00  0.000000e+00
bigcom140        0.000000e+00  8.673617e-21
bigcom143        0.000000e+00  0.000000e+00
bigcom145        0.000000e+00  0.000000e+00
bigcom146        0.000000e+00  0.000000e+00
bigcom147        0.000000e+00  0.000000e+00
bigcom149        0.000000e+00  0.000000e+00
bigcom153        0.000000e+00  5.204170e-20
bigcom154        3.795636e-05  3.051863e-01
bigcom156        0.000000e+00  0.000000e+00
bigcom157        0.000000e+00  0.000000e+00
bigcom158        0.000000e+00  0.000000e+00
bigcom160        0.000000e+00  0.000000e+00
bigcom161        0.000000e+00  0.000000e+00
bigcom162        0.000000e+00  0.000000e+00
bigcom164        0.000000e+00  0.000000e+00
bigcom166       -1.078578e-05  3.417086e-01
bigcom167        0.000000e+00  1.387779e-19
bigcom171        0.000000e+00  5.551115e-19
bigcom173        0.000000e+00  0.000000e+00
bigcom175        0.000000e+00  0.000000e+00
bigcom176        0.000000e+00  0.000000e+00
bigcom177        0.000000e+00  0.000000e+00
bigcom178        0.000000e+00  0.000000e+00
bigcom180        0.000000e+00  0.000000e+00
bigcom181       -1.321788e-06  1.528178e-01
bigcom184        0.000000e+00  0.000000e+00
bigcom186        0.000000e+00  0.000000e+00
bigcom187        0.000000e+00  0.000000e+00
bigcom189        0.000000e+00  0.000000e+00
bigcom194        0.000000e+00  0.000000e+00
bigcom195        0.000000e+00  5.724587e-19
bigcom196        5.951892e-05  1.015418e+00
bigcom204       -2.982147e-05  2.241661e-01
bigcom205        0.000000e+00  8.673617e-21
bigcom212        0.000000e+00  0.000000e+00
bigcom214        0.000000e+00  0.000000e+00
bigcom222        0.000000e+00  0.000000e+00
bigcom223        0.000000e+00  0.000000e+00
bigcom226        0.000000e+00  0.000000e+00
bigcom227        0.000000e+00  0.000000e+00
bigcom229        0.000000e+00  0.000000e+00
bigcom233        0.000000e+00  0.000000e+00
bigcom236        0.000000e+00  0.000000e+00
bigcom237        0.000000e+00  0.000000e+00
bigcom246        0.000000e+00  0.000000e+00
bigcom248        0.000000e+00  0.000000e+00
bigcom249        0.000000e+00  0.000000e+00
bigcom250        0.000000e+00  0.000000e+00
bigcom254        0.000000e+00  0.000000e+00
bigcom266        0.000000e+00  0.000000e+00
bigcom269        0.000000e+00  0.000000e+00
bigcom272        0.000000e+00  0.000000e+00
bigcom274        2.467101e-05  2.334066e-01
bigcom281       -1.445051e-05  1.911688e-01
bigcom291        0.000000e+00  0.000000e+00
bigcom292       -1.158164e-05  4.264020e-01
bigcom295        0.000000e+00  0.000000e+00
bigcom299       -1.759915e-05  3.877900e-01
bigcom301        0.000000e+00  0.000000e+00
bigcom306        0.000000e+00  0.000000e+00
bigcom309        0.000000e+00  8.673617e-21
bigcom314        0.000000e+00  0.000000e+00
bigcom321        0.000000e+00  1.734723e-20
bigcom341        0.000000e+00  0.000000e+00
bigcom350        0.000000e+00  0.000000e+00
bigcom353        0.000000e+00  0.000000e+00
bigcom359        0.000000e+00  1.387779e-19
bigcom363        2.634515e-06  2.648271e-01
bigcom365        0.000000e+00  2.602085e-20
bigcom385        0.000000e+00  0.000000e+00
bigcom386        0.000000e+00  0.000000e+00
bigcom408        0.000000e+00  0.000000e+00
bigcom412        0.000000e+00  0.000000e+00
bigcom480        0.000000e+00  0.000000e+00
spin_vertex      3.024825e-03  3.070925e+00
membership_s1    7.942512e-05  3.705776e-01
membership_s3    1.108824e-05  9.524065e-02
membership_s4    3.007601e-04  4.872170e-01
membership_s5    1.209256e-04  3.897220e-01
membership_s6    2.798509e-04  3.944164e-01
membership_s7    1.109350e-04  5.154291e-01
membership_s8   -1.545937e-05  3.084090e-01
membership_s9    0.000000e+00  0.000000e+00
membership_s11   0.000000e+00  1.118897e-18
membership_s12   0.000000e+00  1.127570e-18
membership_s14  -1.178903e-05  1.452430e-01
membership_s15   1.814993e-05  1.085070e-01
membership_s16   0.000000e+00  0.000000e+00
membership_s17   0.000000e+00  0.000000e+00
membership_s18   1.449225e-05  2.774925e-01
membership_s20   0.000000e+00  0.000000e+00
membership_s21   3.337588e-05  1.803954e-01
membership_s22   3.418317e-05  2.925698e-01
membership_s24  -3.716821e-05  4.456226e-01
membership_s25   0.000000e+00  0.000000e+00
membership_s26   0.000000e+00  0.000000e+00
membership_s27   6.730353e-05  3.084119e-01
membership_s28   0.000000e+00  5.952381e-03
membership_s30   9.273893e-05  6.785380e-01
membership_s31   2.716274e-04  4.671584e-01
membership_s32   4.208338e-05  4.215654e-01
membership_s33  -3.044876e-05  1.948264e-01
membership_s36   2.274991e-04  3.468504e-01
membership_s37   1.234983e-04  4.208982e-01
V1               6.603644e-03  3.786613e+00
V2               2.644447e-03  4.433545e+00
pdi              1.122773e-04  4.115189e-01
adhesion         9.390166e-03  3.741737e+00
cohesion         8.718678e-03  3.828760e+00
inner            4.589027e-03  3.986323e+00
outer            3.748164e-03  4.137676e+00
ioratio          5.470959e-03  3.657221e+00
comsize          3.001216e-03  4.606150e+00
[1] "Dataset: all_targets Model GLM, run: 7 of 10 2015-06-17 22:15:22"
[1] "glmnet variable coefficients"
                     [,1]          [,2]
(Intercept)     -3.857414 -7.215978e+00
graph0           0.000000  0.000000e+00
graph1           0.000000  0.000000e+00
graph2           0.000000  0.000000e+00
graph3           0.000000  0.000000e+00
graph4           0.000000  0.000000e+00
graph5           0.000000 -6.959042e-08
graph6           0.000000  0.000000e+00
graph7           0.000000  9.851868e-10
graph8           0.000000  0.000000e+00
graph9           0.000000  0.000000e+00
graph10          0.000000  0.000000e+00
graph11          0.000000  0.000000e+00
graph12          0.000000  0.000000e+00
graph13          0.000000  0.000000e+00
graph14          0.000000  0.000000e+00
graph15          0.000000  0.000000e+00
graph16          0.000000  0.000000e+00
graph17          0.000000  0.000000e+00
graph18          0.000000  0.000000e+00
graph19          0.000000  0.000000e+00
graph20          0.000000 -1.074419e-06
graph21          0.000000  0.000000e+00
graph22          0.000000  0.000000e+00
graph23          0.000000  0.000000e+00
graph24          0.000000  9.207563e-08
graph25          0.000000 -4.752944e-09
graph26          0.000000  0.000000e+00
graph27          0.000000  0.000000e+00
graph28          0.000000  0.000000e+00
graph29          0.000000  1.893305e-07
orbit0           0.000000 -1.582192e-08
orbit1           0.000000  0.000000e+00
orbit2           0.000000  0.000000e+00
orbit3           0.000000  0.000000e+00
orbit4           0.000000  0.000000e+00
orbit5           0.000000  0.000000e+00
orbit6           0.000000  0.000000e+00
orbit7           0.000000  0.000000e+00
orbit8           0.000000 -8.314974e-06
orbit9           0.000000  0.000000e+00
orbit10          0.000000  0.000000e+00
orbit11          0.000000  0.000000e+00
orbit12          0.000000  0.000000e+00
orbit13          0.000000  1.946788e-08
orbit14          0.000000  0.000000e+00
orbit15          0.000000  0.000000e+00
orbit16          0.000000  0.000000e+00
orbit17          0.000000  1.340684e-10
orbit18          0.000000  0.000000e+00
orbit19          0.000000  0.000000e+00
orbit20          0.000000 -3.618612e-09
orbit21          0.000000  0.000000e+00
orbit22          0.000000  1.301944e-11
orbit23          0.000000  0.000000e+00
orbit24          0.000000 -7.605105e-08
orbit25          0.000000  4.105518e-08
orbit26          0.000000  0.000000e+00
orbit27          0.000000  2.879035e-07
orbit28          0.000000  0.000000e+00
orbit29          0.000000 -3.812648e-10
orbit30          0.000000  0.000000e+00
orbit31          0.000000  0.000000e+00
orbit32          0.000000  0.000000e+00
orbit33          0.000000  0.000000e+00
orbit34          0.000000  0.000000e+00
orbit35          0.000000  2.694303e-07
orbit36          0.000000 -2.030805e-08
orbit37          0.000000  1.036538e-09
orbit38          0.000000  0.000000e+00
orbit39          0.000000  0.000000e+00
orbit40          0.000000 -4.018596e-09
orbit41          0.000000 -7.261452e-08
orbit42          0.000000  0.000000e+00
orbit43          0.000000  0.000000e+00
orbit44          0.000000  0.000000e+00
orbit45          0.000000 -7.232417e-07
orbit46          0.000000  3.682676e-11
orbit47          0.000000  0.000000e+00
orbit48          0.000000  3.269692e-11
orbit49          0.000000 -8.943029e-07
orbit50          0.000000 -9.288582e-09
orbit51          0.000000  0.000000e+00
orbit52          0.000000  1.617149e-05
orbit53          0.000000  0.000000e+00
orbit54          0.000000  6.892184e-06
orbit55          0.000000  0.000000e+00
orbit56          0.000000  3.556527e-07
orbit57          0.000000 -9.164915e-07
orbit58          0.000000  0.000000e+00
orbit59          0.000000  3.572435e-06
orbit60          0.000000  0.000000e+00
orbit61          0.000000  8.828483e-06
orbit62          0.000000 -1.035211e-04
orbit63          0.000000  0.000000e+00
orbit64          0.000000 -1.556730e-05
orbit65          0.000000  0.000000e+00
orbit66          0.000000  0.000000e+00
orbit67          0.000000  1.246237e-06
orbit68          0.000000  0.000000e+00
orbit69          0.000000  0.000000e+00
orbit70          0.000000 -3.450447e-04
orbit71          0.000000  0.000000e+00
orbit72          0.000000  3.528707e-07
AP               0.000000  6.050090e-02
bet              0.000000  0.000000e+00
ecc              0.000000  1.495020e-03
eccrad           0.000000  7.604955e-03
close            0.000000  0.000000e+00
constraint       0.000000  2.082361e-01
coreness         0.000000 -8.234858e-03
knn              0.000000  2.848112e-04
hubscore         0.000000  0.000000e+00
pagerank         0.000000 -1.062728e+00
trans            0.000000 -2.379498e-01
evcent           0.000000  0.000000e+00
first            0.000000 -1.560075e-08
upto_second      0.000000  3.164168e-05
upto_third       0.000000  0.000000e+00
upto_fourth      0.000000 -9.263416e-06
upto_fifth       0.000000  0.000000e+00
upto_sixth       0.000000  2.424632e-04
second           0.000000  7.986508e-05
third            0.000000 -2.911013e-06
fourth           0.000000  0.000000e+00
fifth            0.000000  2.373292e-05
sixth            0.000000  2.317503e-04
ratio1           0.000000  0.000000e+00
ratio2           0.000000 -5.214862e-05
ratio3           0.000000 -4.898612e-03
ratio4           0.000000 -2.278756e-04
ratio5           0.000000 -3.342397e-03
ratio6           0.000000 -3.614416e-04
selfinter        0.000000 -4.075337e-02
walktrap_vertex  0.000000  3.592694e-02
bigcom1          0.000000 -2.856425e-02
bigcom2          0.000000 -7.756932e-01
bigcom3          0.000000 -2.528059e-01
bigcom4          0.000000  1.283309e-01
bigcom6          0.000000 -4.671020e-01
bigcom8          0.000000  2.489133e-01
bigcom9          0.000000 -4.551501e-02
bigcom11         0.000000 -8.149465e-01
bigcom13         0.000000  1.533411e-01
bigcom15         0.000000 -8.980291e-01
bigcom16         0.000000  1.055751e+00
bigcom21         0.000000 -1.103781e+00
bigcom22         0.000000  1.498187e-02
bigcom24         0.000000 -4.969328e-01
bigcom26         0.000000  2.674199e-01
bigcom28         0.000000 -4.216518e-02
bigcom30         0.000000  1.529184e-02
bigcom31         0.000000 -5.120406e-01
bigcom32         0.000000 -7.287034e-01
bigcom33         0.000000 -6.069873e-01
bigcom34         0.000000 -4.606406e-01
bigcom36         0.000000 -6.969437e-01
bigcom37         0.000000 -1.525014e+00
bigcom38         0.000000  6.362446e-01
bigcom39         0.000000 -8.165057e-01
bigcom40         0.000000  9.133048e-02
bigcom43         0.000000 -6.349481e-01
bigcom44         0.000000 -4.256858e-02
bigcom46         0.000000 -7.527046e-01
bigcom47         0.000000 -5.968960e-01
bigcom49         0.000000 -7.242462e-01
bigcom50         0.000000 -6.708028e-01
bigcom51         0.000000 -4.704370e-01
bigcom52         0.000000 -6.698462e-01
bigcom54         0.000000 -5.864406e-01
bigcom56         0.000000 -6.805642e-01
bigcom62         0.000000 -5.227838e-01
bigcom66         0.000000 -5.114296e-01
bigcom68         0.000000  1.702284e+00
bigcom69         0.000000  7.405011e-01
bigcom71         0.000000 -9.240235e-01
bigcom72         0.000000  1.652235e+00
bigcom73         0.000000 -7.473801e-01
bigcom74         0.000000  7.636328e-01
bigcom75         0.000000 -3.589106e-01
bigcom76         0.000000 -5.207018e-01
bigcom77         0.000000  1.053390e+00
bigcom79         0.000000 -5.226911e-01
bigcom80         0.000000 -6.297525e-01
bigcom82         0.000000  2.600821e+00
bigcom83         0.000000  1.061363e+00
bigcom84         0.000000  2.484161e+00
bigcom85         0.000000 -5.091066e-01
bigcom87         0.000000 -6.310792e-01
bigcom89         0.000000 -5.844484e-01
bigcom91         0.000000 -4.598096e-01
bigcom92         0.000000 -1.019770e+00
bigcom93         0.000000 -1.072121e+00
bigcom96         0.000000 -4.942464e-01
bigcom97         0.000000 -7.887844e-01
bigcom98         0.000000 -5.587141e-01
bigcom99         0.000000 -6.552662e-01
bigcom101        0.000000 -1.843662e+00
bigcom104        0.000000 -6.592054e-01
bigcom106        0.000000 -5.897417e-01
bigcom109        0.000000 -4.968746e-01
bigcom113        0.000000 -2.662948e-01
bigcom116        0.000000  1.159144e-01
bigcom120        0.000000 -4.726346e-01
bigcom123        0.000000  1.986208e+00
bigcom126        0.000000 -5.269642e-01
bigcom127        0.000000  0.000000e+00
bigcom137        0.000000 -6.941149e-01
bigcom139        0.000000 -4.451361e-01
bigcom140        0.000000 -5.492338e-01
bigcom143        0.000000 -5.268316e-01
bigcom145        0.000000 -6.211192e-01
bigcom146        0.000000 -6.657892e-01
bigcom147        0.000000 -7.614288e-01
bigcom149        0.000000 -4.703376e-01
bigcom153        0.000000 -6.820139e-01
bigcom154        0.000000  7.564030e-01
bigcom156        0.000000 -6.333983e-01
bigcom157        0.000000  0.000000e+00
bigcom158        0.000000 -6.074580e-01
bigcom160        0.000000 -5.028084e-01
bigcom161        0.000000 -4.570909e-01
bigcom162        0.000000 -2.899259e-01
bigcom164        0.000000 -5.143413e-01
bigcom166        0.000000  1.049482e+00
bigcom167        0.000000 -7.669723e-01
bigcom171        0.000000 -7.023386e-01
bigcom173        0.000000 -6.079430e-01
bigcom175        0.000000 -1.351797e-01
bigcom176        0.000000 -9.079479e-01
bigcom177        0.000000 -4.475789e-01
bigcom178        0.000000 -6.034621e-01
bigcom180        0.000000 -4.468308e-01
bigcom181        0.000000  6.279091e-01
bigcom184        0.000000 -4.004440e-01
bigcom186        0.000000 -4.397318e-01
bigcom187        0.000000 -3.523703e-01
bigcom189        0.000000 -8.165216e-01
bigcom194        0.000000 -5.200870e-01
bigcom195        0.000000 -6.693839e-01
bigcom196        0.000000  3.336862e+00
bigcom204        0.000000  1.200804e+00
bigcom205        0.000000 -4.262146e-01
bigcom212        0.000000 -4.192213e-01
bigcom214        0.000000 -5.339216e-01
bigcom222        0.000000 -5.146252e-01
bigcom223        0.000000 -1.728610e-01
bigcom226        0.000000 -3.209458e-01
bigcom227        0.000000 -5.168259e-01
bigcom229        0.000000 -6.239376e-01
bigcom233        0.000000 -3.244011e-01
bigcom236        0.000000 -5.535173e-01
bigcom237        0.000000 -3.950426e-01
bigcom246        0.000000 -7.443356e-01
bigcom248        0.000000 -3.738078e-01
bigcom249        0.000000 -4.145915e-01
bigcom250        0.000000 -7.599066e-01
bigcom254        0.000000 -6.019365e-01
bigcom266        0.000000 -4.440676e-01
bigcom269        0.000000 -6.728400e-01
bigcom272        0.000000 -6.215513e-01
bigcom274        0.000000  9.417902e-01
bigcom281        0.000000  8.847488e-01
bigcom291        0.000000 -5.839255e-01
bigcom292        0.000000  2.218392e+00
bigcom295        0.000000 -4.055481e-01
bigcom299        0.000000  1.899381e+00
bigcom301        0.000000 -7.010056e-01
bigcom306        0.000000 -5.943433e-01
bigcom309        0.000000 -6.351451e-01
bigcom314        0.000000 -3.989412e-01
bigcom321        0.000000 -7.744295e-01
bigcom341        0.000000 -3.107131e-01
bigcom350        0.000000 -3.917393e-01
bigcom353        0.000000 -3.844563e-01
bigcom359        0.000000 -4.643677e-01
bigcom363        0.000000  9.375939e-01
bigcom365        0.000000 -4.110561e-01
bigcom385        0.000000 -5.979486e-01
bigcom386        0.000000 -4.756370e-01
bigcom408        0.000000 -5.881965e-01
bigcom412        0.000000 -6.172135e-01
bigcom480        0.000000 -5.503802e-01
spin_vertex      0.000000 -8.322469e-02
membership_s1    0.000000 -8.688779e-02
membership_s3    0.000000  6.184929e-01
membership_s4    0.000000  7.013339e-02
membership_s5    0.000000  4.683456e-02
membership_s6    0.000000  1.455872e-01
membership_s7    0.000000 -1.114309e-01
membership_s8    0.000000  1.202113e+00
membership_s9    0.000000 -8.656589e-01
membership_s11   0.000000 -6.559257e-01
membership_s12   0.000000 -6.811054e-01
membership_s14   0.000000  1.190321e+00
membership_s15   0.000000 -5.241889e-01
membership_s16   0.000000 -6.917746e-01
membership_s17   0.000000 -6.273221e-01
membership_s18   0.000000  7.343891e-02
membership_s20   0.000000 -5.513519e-01
membership_s21   0.000000  1.247532e-01
membership_s22   0.000000  9.294175e-01
membership_s24   0.000000  1.321367e+00
membership_s25   0.000000 -7.977575e-01
membership_s26   0.000000 -6.521437e-01
membership_s27   0.000000 -1.600813e-01
membership_s28   0.000000 -8.658760e-01
membership_s30   0.000000  9.893536e-02
membership_s31   0.000000  8.993448e-02
membership_s32   0.000000 -1.691752e-01
membership_s33   0.000000  1.643748e+00
membership_s36   0.000000  3.990964e-03
membership_s37   0.000000 -1.187161e-01
V1               0.000000  8.210661e-01
V2               0.000000  7.759396e-01
pdi              0.000000 -7.401265e+01
adhesion         0.000000  8.382039e-09
cohesion         0.000000 -2.330396e-09
inner            0.000000 -1.120019e-05
outer            0.000000  0.000000e+00
ioratio          0.000000  6.154279e-02
comsize          0.000000  5.952048e-05
[1] "Dataset: all_targets Model GBM, run: 8 of 10 2015-06-17 22:16:09"
Iter   TrainDeviance   ValidDeviance   StepSize   Improve
     1        0.2086            -nan     0.0100   -0.0000
     2        0.2080            -nan     0.0100   -0.0000
     3        0.2073            -nan     0.0100    0.0000
     4        0.2067            -nan     0.0100   -0.0000
     5        0.2060            -nan     0.0100   -0.0000
     6        0.2055            -nan     0.0100   -0.0000
     7        0.2049            -nan     0.0100    0.0000
     8        0.2042            -nan     0.0100   -0.0000
     9        0.2036            -nan     0.0100   -0.0000
    10        0.2031            -nan     0.0100    0.0000
    20        0.1988            -nan     0.0100   -0.0000
    40        0.1903            -nan     0.0100   -0.0000
    60        0.1846            -nan     0.0100   -0.0000
    80        0.1792            -nan     0.0100   -0.0000
   100        0.1738            -nan     0.0100   -0.0000
   120        0.1678            -nan     0.0100   -0.0000
   140        0.1636            -nan     0.0100   -0.0000
   160        0.1586            -nan     0.0100   -0.0000
   180        0.1542            -nan     0.0100    0.0000
   200        0.1503            -nan     0.0100   -0.0000
   220        0.1464            -nan     0.0100   -0.0000
   240        0.1430            -nan     0.0100   -0.0000
   260        0.1396            -nan     0.0100   -0.0000
   280        0.1362            -nan     0.0100   -0.0000
   300        0.1329            -nan     0.0100   -0.0000
   320        0.1301            -nan     0.0100   -0.0000
   340        0.1278            -nan     0.0100   -0.0000
   360        0.1252            -nan     0.0100   -0.0000
   376        0.1232            -nan     0.0100    0.0000

[1] "GBM variable coefficients"
                            var     rel.inf
V2                           V2 4.221846778
V1                           V1 3.318845563
ratio5                   ratio5 3.263445137
comsize                 comsize 3.023160386
inner                     inner 2.807925513
ratio2                   ratio2 2.720934753
pagerank               pagerank 2.509181577
ioratio                 ioratio 2.256411897
outer                     outer 2.229281806
fourth                   fourth 1.954716163
adhesion               adhesion 1.889055535
ratio1                   ratio1 1.816972026
ratio4                   ratio4 1.752562725
cohesion               cohesion 1.741504454
knn                         knn 1.731741112
orbit18                 orbit18 1.652133666
spin_vertex         spin_vertex 1.647685481
bet                         bet 1.466658912
walktrap_vertex walktrap_vertex 1.460938883
fifth                     fifth 1.381179740
third                     third 1.374003786
trans                     trans 1.299855088
graph1                   graph1 1.222355568
ratio6                   ratio6 1.202999262
orbit36                 orbit36 1.198001172
graph16                 graph16 1.168134123
graph13                 graph13 1.145013515
orbit24                 orbit24 1.078215296
bigcom84               bigcom84 1.060640500
orbit27                 orbit27 1.059169554
graph17                 graph17 0.981966646
graph4                   graph4 0.958563474
graph11                 graph11 0.953932702
orbit45                 orbit45 0.935575509
graph15                 graph15 0.926203107
graph5                   graph5 0.876438115
bigcom82               bigcom82 0.752074015
graph14                 graph14 0.751516111
graph10                 graph10 0.722200034
constraint           constraint 0.717245249
graph6                   graph6 0.661015914
graph3                   graph3 0.646028263
graph19                 graph19 0.630538906
orbit19                 orbit19 0.627377845
orbit35                 orbit35 0.625479581
graph9                   graph9 0.624274980
orbit49                 orbit49 0.601598028
orbit51                 orbit51 0.599350400
upto_sixth           upto_sixth 0.596547598
orbit37                 orbit37 0.590034520
hubscore               hubscore 0.589533799
close                     close 0.589284609
ratio3                   ratio3 0.588973912
orbit26                 orbit26 0.587785524
orbit21                 orbit21 0.582115141
graph22                 graph22 0.573291001
membership_s22   membership_s22 0.558932612
orbit17                 orbit17 0.543048172
graph23                 graph23 0.526730210
orbit39                 orbit39 0.526652422
membership_s24   membership_s24 0.522987784
orbit31                 orbit31 0.489328555
orbit46                 orbit46 0.472957673
sixth                     sixth 0.468617202
orbit50                 orbit50 0.468350085
orbit9                   orbit9 0.445093758
graph21                 graph21 0.433800160
orbit65                 orbit65 0.429427116
orbit20                 orbit20 0.424758795
orbit15                 orbit15 0.420753802
orbit52                 orbit52 0.411998187
orbit53                 orbit53 0.396626112
orbit16                 orbit16 0.387791277
orbit25                 orbit25 0.379642491
graph12                 graph12 0.375714935
orbit56                 orbit56 0.371851307
graph18                 graph18 0.364861143
orbit38                 orbit38 0.349022366
orbit54                 orbit54 0.337715177
orbit62                 orbit62 0.324164521
orbit10                 orbit10 0.319033143
graph8                   graph8 0.317437122
orbit28                 orbit28 0.317124702
orbit64                 orbit64 0.316547322
graph0                   graph0 0.315853874
graph7                   graph7 0.312504132
coreness               coreness 0.309953147
orbit1                   orbit1 0.307610511
membership_s36   membership_s36 0.305876203
upto_second         upto_second 0.302644018
orbit70                 orbit70 0.296304897
bigcom1                 bigcom1 0.295453238
orbit4                   orbit4 0.270669128
orbit47                 orbit47 0.270103404
orbit5                   orbit5 0.263518935
ecc                         ecc 0.261302221
orbit11                 orbit11 0.250650069
orbit57                 orbit57 0.239680352
membership_s7     membership_s7 0.235137009
membership_s30   membership_s30 0.234865727
orbit63                 orbit63 0.234698915
orbit41                 orbit41 0.233987806
orbit32                 orbit32 0.233088830
upto_third           upto_third 0.231986215
upto_fourth         upto_fourth 0.220458249
selfinter             selfinter 0.218899631
orbit55                 orbit55 0.217384826
orbit13                 orbit13 0.217109451
upto_fifth           upto_fifth 0.210415832
graph26                 graph26 0.210042738
graph2                   graph2 0.209525551
graph25                 graph25 0.208567382
orbit40                 orbit40 0.208518884
graph20                 graph20 0.206682160
orbit61                 orbit61 0.202598192
orbit48                 orbit48 0.194931717
bigcom4                 bigcom4 0.194452395
orbit12                 orbit12 0.191918696
orbit30                 orbit30 0.185427703
bigcom196             bigcom196 0.175364568
pdi                         pdi 0.173900714
orbit29                 orbit29 0.171420635
orbit2                   orbit2 0.169414541
second                   second 0.166196338
orbit58                 orbit58 0.157399378
orbit23                 orbit23 0.145082895
membership_s4     membership_s4 0.141975943
orbit42                 orbit42 0.136000377
orbit6                   orbit6 0.135221302
orbit67                 orbit67 0.133327373
evcent                   evcent 0.130892347
membership_s31   membership_s31 0.129717943
orbit60                 orbit60 0.125401907
graph28                 graph28 0.124768379
bigcom40               bigcom40 0.123284701
orbit44                 orbit44 0.118518433
graph24                 graph24 0.101426978
bigcom166             bigcom166 0.101362862
orbit66                 orbit66 0.098601979
orbit22                 orbit22 0.097567280
membership_s32   membership_s32 0.097154105
bigcom8                 bigcom8 0.094648716
bigcom77               bigcom77 0.093350201
membership_s27   membership_s27 0.089150434
membership_s1     membership_s1 0.088515282
bigcom74               bigcom74 0.085187940
bigcom181             bigcom181 0.082369436
orbit69                 orbit69 0.080370879
membership_s8     membership_s8 0.079873338
membership_s6     membership_s6 0.078801012
bigcom26               bigcom26 0.077125372
graph27                 graph27 0.075714850
bigcom38               bigcom38 0.069798617
orbit33                 orbit33 0.068315612
bigcom154             bigcom154 0.065065675
orbit68                 orbit68 0.064925848
bigcom16               bigcom16 0.058846192
orbit7                   orbit7 0.058014686
bigcom28               bigcom28 0.055660139
orbit43                 orbit43 0.053320911
bigcom292             bigcom292 0.049188278
bigcom123             bigcom123 0.047429854
bigcom68               bigcom68 0.043976923
bigcom162             bigcom162 0.041108842
bigcom101             bigcom101 0.036708226
orbit59                 orbit59 0.033393885
membership_s5     membership_s5 0.032112296
AP                           AP 0.027610658
bigcom274             bigcom274 0.026908663
bigcom365             bigcom365 0.023213823
bigcom72               bigcom72 0.017118740
bigcom69               bigcom69 0.016992195
orbit71                 orbit71 0.014933145
bigcom22               bigcom22 0.014131725
bigcom281             bigcom281 0.013777977
membership_s3     membership_s3 0.012090796
graph29                 graph29 0.011011087
membership_s21   membership_s21 0.007986217
bigcom13               bigcom13 0.005755000
bigcom3                 bigcom3 0.004190412
orbit0                   orbit0 0.000000000
orbit3                   orbit3 0.000000000
orbit8                   orbit8 0.000000000
orbit14                 orbit14 0.000000000
orbit34                 orbit34 0.000000000
orbit72                 orbit72 0.000000000
eccrad                   eccrad 0.000000000
first                     first 0.000000000
bigcom2                 bigcom2 0.000000000
bigcom6                 bigcom6 0.000000000
bigcom9                 bigcom9 0.000000000
bigcom11               bigcom11 0.000000000
bigcom15               bigcom15 0.000000000
bigcom21               bigcom21 0.000000000
bigcom24               bigcom24 0.000000000
bigcom30               bigcom30 0.000000000
bigcom31               bigcom31 0.000000000
bigcom32               bigcom32 0.000000000
bigcom33               bigcom33 0.000000000
bigcom34               bigcom34 0.000000000
bigcom36               bigcom36 0.000000000
bigcom37               bigcom37 0.000000000
bigcom39               bigcom39 0.000000000
bigcom43               bigcom43 0.000000000
bigcom44               bigcom44 0.000000000
bigcom46               bigcom46 0.000000000
bigcom47               bigcom47 0.000000000
bigcom49               bigcom49 0.000000000
bigcom50               bigcom50 0.000000000
bigcom51               bigcom51 0.000000000
bigcom52               bigcom52 0.000000000
bigcom54               bigcom54 0.000000000
bigcom56               bigcom56 0.000000000
bigcom62               bigcom62 0.000000000
bigcom66               bigcom66 0.000000000
bigcom71               bigcom71 0.000000000
bigcom73               bigcom73 0.000000000
bigcom75               bigcom75 0.000000000
bigcom76               bigcom76 0.000000000
bigcom79               bigcom79 0.000000000
bigcom80               bigcom80 0.000000000
bigcom83               bigcom83 0.000000000
bigcom85               bigcom85 0.000000000
bigcom87               bigcom87 0.000000000
bigcom89               bigcom89 0.000000000
bigcom91               bigcom91 0.000000000
bigcom92               bigcom92 0.000000000
bigcom93               bigcom93 0.000000000
bigcom96               bigcom96 0.000000000
bigcom97               bigcom97 0.000000000
bigcom98               bigcom98 0.000000000
bigcom99               bigcom99 0.000000000
bigcom104             bigcom104 0.000000000
bigcom106             bigcom106 0.000000000
bigcom109             bigcom109 0.000000000
bigcom113             bigcom113 0.000000000
bigcom116             bigcom116 0.000000000
bigcom120             bigcom120 0.000000000
bigcom126             bigcom126 0.000000000
bigcom127             bigcom127 0.000000000
bigcom137             bigcom137 0.000000000
bigcom139             bigcom139 0.000000000
bigcom140             bigcom140 0.000000000
bigcom143             bigcom143 0.000000000
bigcom145             bigcom145 0.000000000
bigcom146             bigcom146 0.000000000
bigcom147             bigcom147 0.000000000
bigcom149             bigcom149 0.000000000
bigcom153             bigcom153 0.000000000
bigcom156             bigcom156 0.000000000
bigcom157             bigcom157 0.000000000
bigcom158             bigcom158 0.000000000
bigcom160             bigcom160 0.000000000
bigcom161             bigcom161 0.000000000
bigcom164             bigcom164 0.000000000
bigcom167             bigcom167 0.000000000
bigcom171             bigcom171 0.000000000
bigcom173             bigcom173 0.000000000
bigcom175             bigcom175 0.000000000
bigcom176             bigcom176 0.000000000
bigcom177             bigcom177 0.000000000
bigcom178             bigcom178 0.000000000
bigcom180             bigcom180 0.000000000
bigcom184             bigcom184 0.000000000
bigcom186             bigcom186 0.000000000
bigcom187             bigcom187 0.000000000
bigcom189             bigcom189 0.000000000
bigcom194             bigcom194 0.000000000
bigcom195             bigcom195 0.000000000
bigcom204             bigcom204 0.000000000
bigcom205             bigcom205 0.000000000
bigcom212             bigcom212 0.000000000
bigcom214             bigcom214 0.000000000
bigcom222             bigcom222 0.000000000
bigcom223             bigcom223 0.000000000
bigcom226             bigcom226 0.000000000
bigcom227             bigcom227 0.000000000
bigcom229             bigcom229 0.000000000
bigcom233             bigcom233 0.000000000
bigcom236             bigcom236 0.000000000
bigcom237             bigcom237 0.000000000
bigcom246             bigcom246 0.000000000
bigcom248             bigcom248 0.000000000
bigcom249             bigcom249 0.000000000
bigcom250             bigcom250 0.000000000
bigcom254             bigcom254 0.000000000
bigcom266             bigcom266 0.000000000
bigcom269             bigcom269 0.000000000
bigcom272             bigcom272 0.000000000
bigcom291             bigcom291 0.000000000
bigcom295             bigcom295 0.000000000
bigcom299             bigcom299 0.000000000
bigcom301             bigcom301 0.000000000
bigcom306             bigcom306 0.000000000
bigcom309             bigcom309 0.000000000
bigcom314             bigcom314 0.000000000
bigcom321             bigcom321 0.000000000
bigcom341             bigcom341 0.000000000
bigcom350             bigcom350 0.000000000
bigcom353             bigcom353 0.000000000
bigcom359             bigcom359 0.000000000
bigcom363             bigcom363 0.000000000
bigcom385             bigcom385 0.000000000
bigcom386             bigcom386 0.000000000
bigcom408             bigcom408 0.000000000
bigcom412             bigcom412 0.000000000
bigcom480             bigcom480 0.000000000
membership_s9     membership_s9 0.000000000
membership_s11   membership_s11 0.000000000
membership_s12   membership_s12 0.000000000
membership_s14   membership_s14 0.000000000
membership_s15   membership_s15 0.000000000
membership_s16   membership_s16 0.000000000
membership_s17   membership_s17 0.000000000
membership_s18   membership_s18 0.000000000
membership_s20   membership_s20 0.000000000
membership_s25   membership_s25 0.000000000
membership_s26   membership_s26 0.000000000
membership_s28   membership_s28 0.000000000
membership_s33   membership_s33 0.000000000
membership_s37   membership_s37 0.000000000
[1] "Dataset: all_targets Model RF, run: 8 of 10 2015-06-17 22:22:10"
     |      Out-of-bag   |
Tree |      MSE  %Var(y) |
   1 |  0.03756   176.91 |
   2 |  0.03556   167.46 |
   3 |   0.0367   172.86 |
   4 |  0.03565   167.89 |
   5 |  0.03397   159.99 |
   6 |  0.03262   153.65 |
   7 |   0.0315   148.38 |
   8 |  0.03075   144.84 |
   9 |  0.02949   138.88 |
  10 |  0.02869   135.14 |
  11 |  0.02812   132.46 |
  12 |  0.02761   130.05 |
  13 |  0.02746   129.31 |
  14 |  0.02704   127.37 |
  15 |  0.02696   126.98 |
  16 |  0.02635   124.13 |
  17 |  0.02606   122.73 |
  18 |  0.02578   121.43 |
  19 |  0.02565   120.79 |
  20 |  0.02543   119.76 |
  21 |  0.02533   119.28 |
  22 |   0.0253   119.17 |
  23 |  0.02522   118.77 |
  24 |  0.02514   118.41 |
  25 |  0.02507   118.06 |
  26 |  0.02504   117.92 |
  27 |  0.02501   117.79 |
  28 |  0.02493   117.43 |
  29 |  0.02489   117.23 |
  30 |  0.02477   116.67 |
  31 |  0.02478   116.69 |
  32 |  0.02471   116.36 |
  33 |  0.02469   116.28 |
  34 |  0.02464   116.03 |
  35 |  0.02459   115.83 |
  36 |  0.02454   115.58 |
  37 |   0.0245   115.37 |
  38 |  0.02445   115.17 |
  39 |  0.02442   115.01 |
  40 |  0.02442   114.99 |
  41 |  0.02437   114.79 |
  42 |  0.02437   114.76 |
  43 |  0.02432   114.53 |
  44 |  0.02428   114.35 |
  45 |  0.02425   114.20 |
  46 |   0.0242   113.97 |
  47 |  0.02417   113.85 |
  48 |  0.02418   113.87 |
  49 |  0.02416   113.77 |
  50 |  0.02411   113.55 |
  51 |  0.02408   113.42 |
  52 |  0.02404   113.25 |
  53 |  0.02401   113.10 |
  54 |    0.024   113.04 |
  55 |    0.024   113.05 |
  56 |  0.02399   113.00 |
  57 |  0.02396   112.86 |
  58 |  0.02398   112.93 |
  59 |  0.02392   112.67 |
  60 |   0.0239   112.56 |
  61 |  0.02388   112.46 |
  62 |  0.02386   112.37 |
  63 |  0.02384   112.30 |
  64 |  0.02382   112.21 |
  65 |  0.02379   112.07 |
  66 |  0.02377   111.93 |
  67 |  0.02375   111.86 |
  68 |  0.02375   111.88 |
  69 |  0.02374   111.80 |
  70 |  0.02374   111.82 |
  71 |  0.02374   111.82 |
  72 |  0.02373   111.78 |
  73 |   0.0237   111.63 |
  74 |  0.02369   111.58 |
  75 |  0.02367   111.48 |
  76 |  0.02366   111.44 |
  77 |  0.02363   111.29 |
  78 |   0.0236   111.14 |
  79 |  0.02357   111.03 |
  80 |  0.02355   110.94 |
  81 |  0.02354   110.88 |
  82 |  0.02354   110.86 |
  83 |  0.02352   110.79 |
  84 |  0.02353   110.83 |
  85 |  0.02352   110.78 |
  86 |  0.02352   110.78 |
  87 |  0.02349   110.66 |
  88 |  0.02349   110.66 |
  89 |  0.02349   110.62 |
  90 |  0.02349   110.63 |
  91 |  0.02347   110.53 |
  92 |  0.02344   110.40 |
  93 |  0.02341   110.28 |
  94 |   0.0234   110.22 |
  95 |  0.02339   110.19 |
  96 |  0.02339   110.14 |
  97 |  0.02339   110.14 |
  98 |  0.02337   110.08 |
  99 |  0.02336   110.04 |
 100 |  0.02336   110.03 |
[1] "Random Forest variable coefficients"
                      %IncMSE IncNodePurity
graph5           6.189826e-03  1.170902e+00
graph6           6.414181e-03  1.388506e+00
graph7           1.585401e-03  5.986655e-01
graph8           3.673786e-04  4.055425e-01
graph9           4.374401e-03  1.243562e+00
graph10          7.114051e-03  1.763249e+00
graph11          1.156400e-02  1.764441e+00
graph12          7.098392e-03  1.446082e+00
graph13          6.798188e-03  1.578143e+00
graph14          1.175814e-02  1.446952e+00
graph15          1.356326e-02  1.110160e+00
graph16          6.109233e-03  1.397676e+00
graph17          1.480047e-02  1.423238e+00
graph18          7.699761e-03  9.220162e-01
graph19          8.575429e-03  1.278139e+00
graph20          1.036300e-02  1.538852e+00
graph21          9.810231e-03  9.511805e-01
graph22          5.149601e-03  8.185315e-01
graph23          1.341004e-02  1.607679e+00
graph24          8.007342e-03  5.448843e-01
graph25          8.711839e-03  7.882830e-01
graph26          2.982528e-03  6.614538e-01
graph27          2.026060e-03  4.216792e-01
graph28          2.502384e-03  3.673458e-01
graph29          4.773671e-05  1.417119e-01
orbit0           2.250789e-03  5.875106e-01
orbit1           6.125294e-03  1.191777e+00
orbit2           3.413189e-03  7.444292e-01
orbit3           7.660058e-04  3.506574e-01
orbit4           1.185327e-02  1.425217e+00
orbit5           6.442472e-03  9.632266e-01
orbit6           1.040961e-02  1.406918e+00
orbit7           1.677364e-03  4.716001e-01
orbit8           6.898669e-03  1.169846e+00
orbit9           6.264712e-03  1.221775e+00
orbit10          3.735021e-03  7.229142e-01
orbit11          3.272300e-03  4.627536e-01
orbit12          3.723136e-03  5.304884e-01
orbit13          4.207489e-03  4.326031e-01
orbit14          5.234412e-04  4.274377e-01
orbit15          6.230993e-03  1.343745e+00
orbit16          4.780293e-03  1.271773e+00
orbit17          1.153513e-02  1.451546e+00
orbit18          1.557659e-02  2.863434e+00
orbit19          8.959734e-03  1.341882e+00
orbit20          5.524609e-03  1.440074e+00
orbit21          3.125618e-03  5.861643e-01
orbit22          9.539685e-03  2.016204e+00
orbit23          3.438859e-03  5.379428e-01
orbit24          8.702450e-03  1.448261e+00
orbit25          9.435405e-03  8.005275e-01
orbit26          7.375174e-03  6.552733e-01
orbit27          1.768233e-02  1.847269e+00
orbit28          7.684773e-03  1.137102e+00
orbit29          2.552691e-03  5.595951e-01
orbit30          4.128854e-03  7.089125e-01
orbit31          6.738945e-03  1.647290e+00
orbit32          3.989139e-03  8.768287e-01
orbit33          4.357466e-03  4.387323e-01
orbit34          1.494191e-02  1.485664e+00
orbit35          5.055825e-03  1.605399e+00
orbit36          1.677355e-02  1.679863e+00
orbit37          6.772778e-03  1.398294e+00
orbit38          9.505406e-03  1.019891e+00
orbit39          1.378173e-02  1.867010e+00
orbit40          3.576937e-03  7.977335e-01
orbit41          2.039283e-03  3.538417e-01
orbit42          1.104893e-03  3.114873e-01
orbit43          5.051229e-03  5.907598e-01
orbit44          1.226191e-03  3.797694e-01
orbit45          1.103361e-02  1.722441e+00
orbit46          7.599333e-03  1.060730e+00
orbit47          1.037893e-02  8.701292e-01
orbit48          2.730868e-03  4.957266e-01
orbit49          6.385576e-03  1.496590e+00
orbit50          5.935769e-03  8.318329e-01
orbit51          1.037185e-02  1.098501e+00
orbit52          3.863279e-03  7.672861e-01
orbit53          7.319699e-03  6.250673e-01
orbit54          5.905541e-03  9.031028e-01
orbit55          3.885594e-03  5.255602e-01
orbit56          1.086010e-02  1.779361e+00
orbit57          9.166248e-04  4.268743e-01
orbit58          1.184428e-03  4.251150e-01
orbit59          7.220176e-03  5.868795e-01
orbit60          4.455155e-03  5.796850e-01
orbit61          1.802403e-03  4.346167e-01
orbit62          6.677083e-03  1.176499e+00
orbit63          3.752909e-03  4.349260e-01
orbit64          2.450878e-03  4.671797e-01
orbit65          6.469226e-03  9.936116e-01
orbit66          1.169777e-03  3.720241e-01
orbit67          6.897395e-04  4.222412e-01
orbit68          2.191117e-03  4.881247e-01
orbit69          9.017413e-04  3.465597e-01
orbit70          1.337504e-03  2.957960e-01
orbit71          3.810286e-04  3.245913e-01
orbit72          4.229577e-05  1.865491e-01
AP               1.017475e-04  2.607146e-01
bet              6.738951e-03  2.111618e+00
ecc              2.953510e-04  3.084784e-01
eccrad           2.645907e-04  3.629274e-01
close            4.127255e-03  1.279765e+00
constraint       2.786853e-03  1.819321e+00
coreness         1.203774e-03  8.272343e-01
knn              1.124931e-02  2.632595e+00
hubscore         1.858986e-03  1.122720e+00
pagerank         1.003675e-02  4.271548e+00
trans            2.336099e-03  1.817401e+00
evcent           6.826176e-03  1.423687e+00
first            5.472460e-04  4.947394e-01
upto_second      4.903762e-03  9.521927e-01
upto_third       5.874915e-03  1.117493e+00
upto_fourth      5.192077e-03  1.339394e+00
upto_fifth       5.456808e-03  9.391898e-01
upto_sixth       3.128565e-03  1.305806e+00
second           3.853913e-03  1.075083e+00
third            6.547557e-03  2.606522e+00
fourth           5.431338e-03  2.962869e+00
fifth            9.154000e-03  2.508738e+00
sixth            8.548226e-03  2.076809e+00
ratio1           9.738499e-03  2.895961e+00
ratio2           6.527202e-03  3.208213e+00
ratio3           1.117576e-02  2.385195e+00
ratio4           8.554460e-03  2.665427e+00
ratio5           7.808773e-03  5.236061e+00
ratio6           7.121040e-03  1.923396e+00
selfinter        1.790092e-04  2.789361e-01
walktrap_vertex  5.140031e-03  2.125977e+00
bigcom1          3.906740e-04  6.053596e-01
bigcom2          0.000000e+00  1.734723e-20
bigcom3          8.703497e-05  2.991788e-01
bigcom4          1.838303e-03  5.425403e-01
bigcom6          0.000000e+00  0.000000e+00
bigcom8          4.112340e-04  4.008071e-01
bigcom9          6.339249e-06  8.698088e-02
bigcom11         0.000000e+00  3.469447e-20
bigcom13        -3.079914e-05  1.157692e-01
bigcom15         0.000000e+00  8.673617e-21
bigcom16         2.714701e-05  3.185531e-01
bigcom21         0.000000e+00  3.295975e-19
bigcom22        -9.428336e-06  2.340850e-01
bigcom24         0.000000e+00  0.000000e+00
bigcom26         4.844938e-05  2.434765e-01
bigcom28         8.435047e-05  1.043837e-01
bigcom30        -3.723834e-06  1.116939e-01
bigcom31         0.000000e+00  0.000000e+00
bigcom32         0.000000e+00  0.000000e+00
bigcom33         0.000000e+00  0.000000e+00
bigcom34         0.000000e+00  0.000000e+00
bigcom36         0.000000e+00  8.673617e-21
bigcom37         0.000000e+00  0.000000e+00
bigcom38        -2.114495e-05  2.681805e-01
bigcom39         0.000000e+00  0.000000e+00
bigcom40         4.264636e-04  3.663755e-01
bigcom43         0.000000e+00  0.000000e+00
bigcom44         9.896743e-05  1.079732e-01
bigcom46         0.000000e+00  0.000000e+00
bigcom47         0.000000e+00  0.000000e+00
bigcom49         0.000000e+00  0.000000e+00
bigcom50         0.000000e+00  0.000000e+00
bigcom51         0.000000e+00  0.000000e+00
bigcom52         0.000000e+00  0.000000e+00
bigcom54         0.000000e+00  0.000000e+00
bigcom56         0.000000e+00  0.000000e+00
bigcom62         0.000000e+00  0.000000e+00
bigcom66         0.000000e+00  0.000000e+00
bigcom68        -3.532669e-05  3.125260e-01
bigcom69        -5.818970e-06  1.145989e-01
bigcom71         0.000000e+00  0.000000e+00
bigcom72        -2.576437e-05  3.100429e-01
bigcom73         0.000000e+00  0.000000e+00
bigcom74         2.727333e-05  3.624107e-01
bigcom75         0.000000e+00  0.000000e+00
bigcom76         0.000000e+00  2.949030e-19
bigcom77         1.906519e-05  2.672250e-01
bigcom79         0.000000e+00  0.000000e+00
bigcom80         0.000000e+00  0.000000e+00
bigcom82         3.439333e-05  7.231665e-01
bigcom83        -1.709261e-05  2.523743e-01
bigcom84         1.658574e-05  7.343258e-01
bigcom85         0.000000e+00  0.000000e+00
bigcom87         0.000000e+00  8.673617e-21
bigcom89         0.000000e+00  0.000000e+00
bigcom91         0.000000e+00  0.000000e+00
bigcom92         0.000000e+00  0.000000e+00
bigcom93         0.000000e+00  0.000000e+00
bigcom96         0.000000e+00  0.000000e+00
bigcom97         0.000000e+00  8.673617e-21
bigcom98         0.000000e+00  1.734723e-20
bigcom99         0.000000e+00  1.734723e-20
bigcom101        0.000000e+00  8.673617e-21
bigcom104        0.000000e+00  8.673617e-21
bigcom106        0.000000e+00  0.000000e+00
bigcom109        0.000000e+00  0.000000e+00
bigcom113        0.000000e+00  8.673617e-21
bigcom116        8.473056e-07  2.752985e-02
bigcom120        0.000000e+00  0.000000e+00
bigcom123       -1.551518e-05  3.646756e-01
bigcom126        0.000000e+00  0.000000e+00
bigcom127        0.000000e+00  0.000000e+00
bigcom137        0.000000e+00  1.301043e-20
bigcom139        0.000000e+00  0.000000e+00
bigcom140        0.000000e+00  0.000000e+00
bigcom143        0.000000e+00  1.040834e-19
bigcom145        0.000000e+00  0.000000e+00
bigcom146        0.000000e+00  0.000000e+00
bigcom147        0.000000e+00  1.734723e-20
bigcom149        0.000000e+00  0.000000e+00
bigcom153        0.000000e+00  8.673617e-21
bigcom154        2.848605e-05  3.674981e-01
bigcom156        0.000000e+00  0.000000e+00
bigcom157        0.000000e+00  4.336809e-21
bigcom158        0.000000e+00  0.000000e+00
bigcom160        0.000000e+00  0.000000e+00
bigcom161        0.000000e+00  0.000000e+00
bigcom162       -1.622897e-05  5.592674e-01
bigcom164        0.000000e+00  0.000000e+00
bigcom166       -1.000974e-06  2.654368e-01
bigcom167        0.000000e+00  0.000000e+00
bigcom171        0.000000e+00  0.000000e+00
bigcom173        0.000000e+00  0.000000e+00
bigcom175        0.000000e+00  0.000000e+00
bigcom176        0.000000e+00  0.000000e+00
bigcom177        0.000000e+00  0.000000e+00
bigcom178        0.000000e+00  0.000000e+00
bigcom180        0.000000e+00  8.673617e-21
bigcom181        1.746636e-05  1.865957e-01
bigcom184        0.000000e+00  0.000000e+00
bigcom186        0.000000e+00  0.000000e+00
bigcom187        0.000000e+00  0.000000e+00
bigcom189        0.000000e+00  0.000000e+00
bigcom194        0.000000e+00  0.000000e+00
bigcom195        0.000000e+00  0.000000e+00
bigcom196        4.115130e-05  9.595063e-01
bigcom204        0.000000e+00  0.000000e+00
bigcom205        0.000000e+00  0.000000e+00
bigcom212        0.000000e+00  0.000000e+00
bigcom214        0.000000e+00  0.000000e+00
bigcom222        0.000000e+00  0.000000e+00
bigcom223        0.000000e+00  2.775558e-19
bigcom226        0.000000e+00  0.000000e+00
bigcom227        0.000000e+00  0.000000e+00
bigcom229        0.000000e+00  0.000000e+00
bigcom233        0.000000e+00  0.000000e+00
bigcom236        0.000000e+00  8.673617e-21
bigcom237        0.000000e+00  0.000000e+00
bigcom246        0.000000e+00  0.000000e+00
bigcom248        0.000000e+00  0.000000e+00
bigcom249        0.000000e+00  0.000000e+00
bigcom250        0.000000e+00  0.000000e+00
bigcom254        0.000000e+00  8.673617e-21
bigcom266        0.000000e+00  0.000000e+00
bigcom269        0.000000e+00  0.000000e+00
bigcom272        0.000000e+00  0.000000e+00
bigcom274       -1.941848e-05  1.739313e-01
bigcom281       -6.830281e-06  1.821023e-01
bigcom291        0.000000e+00  0.000000e+00
bigcom292        3.732767e-06  4.308844e-01
bigcom295        0.000000e+00  0.000000e+00
bigcom299       -7.202999e-06  6.545798e-01
bigcom301        0.000000e+00  5.952381e-03
bigcom306        0.000000e+00  5.551115e-19
bigcom309        0.000000e+00  0.000000e+00
bigcom314        0.000000e+00  0.000000e+00
bigcom321        0.000000e+00  1.734723e-20
bigcom341        0.000000e+00  0.000000e+00
bigcom350        0.000000e+00  0.000000e+00
bigcom353        0.000000e+00  0.000000e+00
bigcom359        0.000000e+00  0.000000e+00
bigcom363       -9.543378e-06  2.125919e-01
bigcom365        1.492842e-05  2.709399e-01
bigcom385        0.000000e+00  0.000000e+00
bigcom386        0.000000e+00  0.000000e+00
bigcom408        0.000000e+00  0.000000e+00
bigcom412        0.000000e+00  0.000000e+00
bigcom480        0.000000e+00  0.000000e+00
spin_vertex      4.620051e-03  2.726552e+00
membership_s1    1.046873e-04  2.599251e-01
membership_s3    8.698618e-06  7.465079e-02
membership_s4    3.574202e-04  4.491290e-01
membership_s5    2.527026e-04  4.712781e-01
membership_s6    2.103598e-04  2.676118e-01
membership_s7    1.173131e-04  5.644770e-01
membership_s8   -3.341607e-06  2.887925e-01
membership_s9    0.000000e+00  0.000000e+00
membership_s11   0.000000e+00  0.000000e+00
membership_s12   0.000000e+00  2.775558e-19
membership_s14   0.000000e+00  8.673617e-21
membership_s15  -1.758722e-05  5.996970e-02
membership_s16   0.000000e+00  0.000000e+00
membership_s17   0.000000e+00  0.000000e+00
membership_s18  -2.305549e-06  1.536609e-01
membership_s20   0.000000e+00  0.000000e+00
membership_s21   1.398483e-06  8.276089e-02
membership_s22  -1.217190e-05  2.509094e-01
membership_s24  -3.897017e-05  4.822726e-01
membership_s25   0.000000e+00  0.000000e+00
membership_s26   0.000000e+00  0.000000e+00
membership_s27   6.683293e-05  3.790838e-01
membership_s28   0.000000e+00  6.666667e-03
membership_s30   6.336635e-04  8.020390e-01
membership_s31   1.077177e-04  3.716338e-01
membership_s32   8.776586e-06  3.753606e-01
membership_s33  -1.096397e-05  4.048132e-01
membership_s36   4.018684e-04  5.007593e-01
membership_s37   9.336449e-05  2.169457e-01
V1               8.530930e-03  4.235750e+00
V2               3.111203e-03  5.596220e+00
pdi              2.333211e-04  4.094010e-01
adhesion         1.824258e-02  4.334959e+00
cohesion         1.996243e-02  4.179068e+00
inner            6.719149e-03  4.080516e+00
outer            3.887112e-03  3.712918e+00
ioratio          1.031763e-02  4.210729e+00
comsize          3.487557e-03  4.742661e+00
[1] "Dataset: all_targets Model GLM, run: 8 of 10 2015-06-17 22:27:47"
[1] "glmnet variable coefficients"
                     [,1]          [,2]
(Intercept)     -3.808364 -1.172481e+01
graph0           0.000000  0.000000e+00
graph1           0.000000  0.000000e+00
graph2           0.000000  0.000000e+00
graph3           0.000000  0.000000e+00
graph4           0.000000  0.000000e+00
graph5           0.000000  1.358008e-05
graph6           0.000000  0.000000e+00
graph7           0.000000  1.343257e-10
graph8           0.000000  0.000000e+00
graph9           0.000000  1.987600e-10
graph10          0.000000  0.000000e+00
graph11          0.000000  0.000000e+00
graph12          0.000000  0.000000e+00
graph13          0.000000  0.000000e+00
graph14          0.000000  0.000000e+00
graph15          0.000000  0.000000e+00
graph16          0.000000  0.000000e+00
graph17          0.000000  0.000000e+00
graph18          0.000000  0.000000e+00
graph19          0.000000  0.000000e+00
graph20          0.000000  0.000000e+00
graph21          0.000000  0.000000e+00
graph22          0.000000  0.000000e+00
graph23          0.000000  0.000000e+00
graph24          0.000000  1.117051e-09
graph25          0.000000  0.000000e+00
graph26          0.000000  0.000000e+00
graph27          0.000000  0.000000e+00
graph28          0.000000 -1.069207e-05
graph29          0.000000  0.000000e+00
orbit0           0.000000  0.000000e+00
orbit1           0.000000  1.176274e-05
orbit2           0.000000  0.000000e+00
orbit3           0.000000  0.000000e+00
orbit4           0.000000  0.000000e+00
orbit5           0.000000  0.000000e+00
orbit6           0.000000  0.000000e+00
orbit7           0.000000  0.000000e+00
orbit8           0.000000  6.899460e-06
orbit9           0.000000 -8.164903e-11
orbit10          0.000000  0.000000e+00
orbit11          0.000000  0.000000e+00
orbit12          0.000000  0.000000e+00
orbit13          0.000000  2.944259e-07
orbit14          0.000000  0.000000e+00
orbit15          0.000000  1.482255e-09
orbit16          0.000000  1.783142e-10
orbit17          0.000000  6.703322e-10
orbit18          0.000000 -1.024724e-09
orbit19          0.000000  0.000000e+00
orbit20          0.000000 -2.828795e-09
orbit21          0.000000  0.000000e+00
orbit22          0.000000  7.731819e-12
orbit23          0.000000  0.000000e+00
orbit24          0.000000 -5.877018e-08
orbit25          0.000000  1.515156e-08
orbit26          0.000000  0.000000e+00
orbit27          0.000000  2.526947e-07
orbit28          0.000000  0.000000e+00
orbit29          0.000000 -2.476488e-09
orbit30          0.000000  0.000000e+00
orbit31          0.000000 -1.091197e-08
orbit32          0.000000  1.577945e-09
orbit33          0.000000  0.000000e+00
orbit34          0.000000  0.000000e+00
orbit35          0.000000 -1.216729e-08
orbit36          0.000000  2.398636e-08
orbit37          0.000000  0.000000e+00
orbit38          0.000000  0.000000e+00
orbit39          0.000000 -1.154972e-07
orbit40          0.000000 -4.211966e-08
orbit41          0.000000 -1.163969e-07
orbit42          0.000000  0.000000e+00
orbit43          0.000000  0.000000e+00
orbit44          0.000000  8.555131e-08
orbit45          0.000000 -7.549973e-07
orbit46          0.000000  7.922837e-09
orbit47          0.000000  0.000000e+00
orbit48          0.000000  0.000000e+00
orbit49          0.000000 -1.699164e-10
orbit50          0.000000  2.657162e-07
orbit51          0.000000  0.000000e+00
orbit52          0.000000  1.027793e-05
orbit53          0.000000 -9.140546e-09
orbit54          0.000000  3.912812e-06
orbit55          0.000000  0.000000e+00
orbit56          0.000000 -2.380167e-06
orbit57          0.000000 -2.188190e-06
orbit58          0.000000  0.000000e+00
orbit59          0.000000  9.642014e-06
orbit60          0.000000  0.000000e+00
orbit61          0.000000  7.589605e-06
orbit62          0.000000 -1.032511e-04
orbit63          0.000000 -1.674847e-05
orbit64          0.000000  1.986901e-07
orbit65          0.000000  7.639684e-06
orbit66          0.000000  0.000000e+00
orbit67          0.000000  7.836852e-07
orbit68          0.000000 -3.336038e-06
orbit69          0.000000  9.729281e-06
orbit70          0.000000 -1.589093e-04
orbit71          0.000000 -4.997862e-08
orbit72          0.000000  0.000000e+00
AP               0.000000  1.502737e-01
bet              0.000000  0.000000e+00
ecc              0.000000  1.475509e-02
eccrad           0.000000  9.684018e-02
close            0.000000  0.000000e+00
constraint       0.000000  9.962476e-02
coreness         0.000000 -7.099805e-03
knn              0.000000  1.462381e-04
hubscore         0.000000  0.000000e+00
pagerank         0.000000 -2.394257e+00
trans            0.000000 -1.220386e-01
evcent           0.000000  0.000000e+00
first            0.000000  0.000000e+00
upto_second      0.000000  2.015471e-05
upto_third       0.000000  0.000000e+00
upto_fourth      0.000000 -2.021446e-05
upto_fifth       0.000000  0.000000e+00
upto_sixth       0.000000  6.239492e-04
second           0.000000  3.666662e-05
third            0.000000 -3.663862e-08
fourth           0.000000  0.000000e+00
fifth            0.000000  7.044037e-05
sixth            0.000000  4.032679e-04
ratio1           0.000000  2.229092e-05
ratio2           0.000000 -3.176776e-04
ratio3           0.000000 -9.944884e-03
ratio4           0.000000  0.000000e+00
ratio5           0.000000  0.000000e+00
ratio6           0.000000 -4.347398e-04
selfinter        0.000000 -2.291861e-02
walktrap_vertex  0.000000  1.116022e-02
bigcom1          0.000000  4.048234e-02
bigcom2          0.000000 -7.456229e-01
bigcom3          0.000000 -4.195998e-02
bigcom4          0.000000  1.095299e-01
bigcom6          0.000000 -4.943738e-01
bigcom8          0.000000  2.385085e-01
bigcom9          0.000000 -1.674744e-02
bigcom11         0.000000 -7.427958e-01
bigcom13         0.000000  1.197677e-01
bigcom15         0.000000 -8.486769e-01
bigcom16         0.000000  6.953153e-01
bigcom21         0.000000 -1.240390e+00
bigcom22         0.000000 -1.589142e-02
bigcom24         0.000000 -5.576136e-01
bigcom26         0.000000  1.585907e-01
bigcom28         0.000000 -1.168379e-01
bigcom30         0.000000 -3.120377e-01
bigcom31         0.000000 -5.496912e-01
bigcom32         0.000000 -6.043335e-01
bigcom33         0.000000 -6.222435e-01
bigcom34         0.000000 -5.450062e-01
bigcom36         0.000000 -9.231401e-01
bigcom37         0.000000 -1.427038e+00
bigcom38         0.000000  7.367085e-01
bigcom39         0.000000 -7.505052e-01
bigcom40         0.000000  8.832643e-02
bigcom43         0.000000 -7.024819e-01
bigcom44         0.000000 -2.281487e-01
bigcom46         0.000000 -6.556002e-01
bigcom47         0.000000 -5.833124e-01
bigcom49         0.000000 -7.340711e-01
bigcom50         0.000000 -8.014508e-01
bigcom51         0.000000 -5.253256e-01
bigcom52         0.000000 -7.629458e-01
bigcom54         0.000000 -5.749958e-01
bigcom56         0.000000 -7.375786e-01
bigcom62         0.000000 -5.952948e-01
bigcom66         0.000000 -4.685684e-01
bigcom68         0.000000  1.419588e+00
bigcom69         0.000000  4.743331e-01
bigcom71         0.000000 -8.671616e-01
bigcom72         0.000000  1.389674e+00
bigcom73         0.000000 -6.076450e-01
bigcom74         0.000000  8.538445e-01
bigcom75         0.000000 -3.346232e-01
bigcom76         0.000000 -5.545830e-01
bigcom77         0.000000  1.064908e+00
bigcom79         0.000000 -6.503486e-01
bigcom80         0.000000 -6.008362e-01
bigcom82         0.000000  2.396598e+00
bigcom83         0.000000  1.090596e+00
bigcom84         0.000000  2.262994e+00
bigcom85         0.000000 -5.781424e-01
bigcom87         0.000000 -4.898901e-01
bigcom89         0.000000 -6.720206e-01
bigcom91         0.000000 -5.963666e-01
bigcom92         0.000000 -1.004696e+00
bigcom93         0.000000 -1.048756e+00
bigcom96         0.000000 -5.602332e-01
bigcom97         0.000000 -8.569989e-01
bigcom98         0.000000 -6.419709e-01
bigcom99         0.000000 -6.090427e-01
bigcom101        0.000000 -1.977485e+00
bigcom104        0.000000 -7.847256e-01
bigcom106        0.000000 -5.923979e-01
bigcom109        0.000000 -5.903734e-01
bigcom113        0.000000 -2.588805e-01
bigcom116        0.000000  2.351048e-01
bigcom120        0.000000 -5.296318e-01
bigcom123        0.000000  1.855334e+00
bigcom126        0.000000 -4.165183e-01
bigcom127        0.000000 -1.410706e-01
bigcom137        0.000000 -7.636980e-01
bigcom139        0.000000 -3.637636e-01
bigcom140        0.000000 -5.759239e-01
bigcom143        0.000000 -4.344895e-01
bigcom145        0.000000 -5.980386e-01
bigcom146        0.000000 -5.499369e-01
bigcom147        0.000000 -7.559022e-01
bigcom149        0.000000 -4.692377e-01
bigcom153        0.000000 -5.835413e-01
bigcom154        0.000000  6.809218e-01
bigcom156        0.000000 -6.234631e-01
bigcom157        0.000000  0.000000e+00
bigcom158        0.000000 -4.567410e-01
bigcom160        0.000000 -3.848568e-01
bigcom161        0.000000 -5.648695e-01
bigcom162        0.000000  2.047415e+00
bigcom164        0.000000 -5.015123e-01
bigcom166        0.000000  9.212075e-01
bigcom167        0.000000 -7.149998e-01
bigcom171        0.000000 -7.885838e-01
bigcom173        0.000000 -5.874261e-01
bigcom175        0.000000 -9.530318e-02
bigcom176        0.000000 -1.051131e+00
bigcom177        0.000000 -5.712910e-01
bigcom178        0.000000 -5.960542e-01
bigcom180        0.000000 -4.415066e-01
bigcom181        0.000000  6.532041e-01
bigcom184        0.000000 -4.812423e-01
bigcom186        0.000000 -5.575452e-01
bigcom187        0.000000 -4.604595e-01
bigcom189        0.000000 -7.590522e-01
bigcom194        0.000000 -5.830521e-01
bigcom195        0.000000 -6.474620e-01
bigcom196        0.000000  3.102254e+00
bigcom204        0.000000 -5.739711e-01
bigcom205        0.000000 -4.887949e-01
bigcom212        0.000000 -4.574177e-01
bigcom214        0.000000 -5.674959e-01
bigcom222        0.000000 -4.499103e-01
bigcom223        0.000000 -1.916957e-01
bigcom226        0.000000 -5.302374e-01
bigcom227        0.000000 -5.619392e-01
bigcom229        0.000000 -6.258269e-01
bigcom233        0.000000 -2.840127e-01
bigcom236        0.000000 -5.331893e-01
bigcom237        0.000000 -4.248434e-01
bigcom246        0.000000 -7.249217e-01
bigcom248        0.000000 -4.068117e-01
bigcom249        0.000000 -3.854208e-01
bigcom250        0.000000 -8.280182e-01
bigcom254        0.000000 -5.846845e-01
bigcom266        0.000000 -5.732595e-01
bigcom269        0.000000 -7.157944e-01
bigcom272        0.000000 -6.503535e-01
bigcom274        0.000000  1.115498e+00
bigcom281        0.000000  7.617807e-01
bigcom291        0.000000 -5.893073e-01
bigcom292        0.000000  1.877577e+00
bigcom295        0.000000 -3.564376e-01
bigcom299        0.000000  2.796448e+00
bigcom301        0.000000 -7.050116e-01
bigcom306        0.000000 -6.592495e-01
bigcom309        0.000000 -7.592207e-01
bigcom314        0.000000 -3.339752e-01
bigcom321        0.000000 -7.848102e-01
bigcom341        0.000000 -3.280200e-01
bigcom350        0.000000 -4.891770e-01
bigcom353        0.000000 -4.164275e-01
bigcom359        0.000000 -4.730052e-01
bigcom363        0.000000  4.329493e-01
bigcom365        0.000000  2.166007e+00
bigcom385        0.000000 -5.860506e-01
bigcom386        0.000000 -5.566727e-01
bigcom408        0.000000 -5.033142e-01
bigcom412        0.000000 -6.598341e-01
bigcom480        0.000000 -4.387805e-01
spin_vertex      0.000000 -3.765736e-01
membership_s1    0.000000 -2.814002e-01
membership_s3    0.000000  2.607512e-01
membership_s4    0.000000  7.243041e-02
membership_s5    0.000000  2.417379e-02
membership_s6    0.000000  1.106042e-01
membership_s7    0.000000 -8.680430e-02
membership_s8    0.000000  1.005104e+00
membership_s9    0.000000 -1.356820e+00
membership_s11   0.000000 -9.348923e-01
membership_s12   0.000000 -7.740110e-01
membership_s14   0.000000 -9.235364e-01
membership_s15   0.000000 -6.284376e-01
membership_s16   0.000000 -8.786785e-01
membership_s17   0.000000 -7.286465e-01
membership_s18   0.000000 -4.958415e-01
membership_s20   0.000000 -6.241982e-01
membership_s21   0.000000  6.546310e-04
membership_s22   0.000000  8.264241e-01
membership_s24   0.000000  1.387535e+00
membership_s25   0.000000 -9.286468e-01
membership_s26   0.000000 -7.445020e-01
membership_s27   0.000000 -1.307763e-01
membership_s28   0.000000 -1.250746e+00
membership_s30   0.000000  1.772137e-01
membership_s31   0.000000  1.711753e-02
membership_s32   0.000000 -2.567800e-02
membership_s33   0.000000  1.931576e+00
membership_s36   0.000000  9.721208e-04
membership_s37   0.000000 -2.609128e-01
V1               0.000000  2.987837e-01
V2               0.000000  7.172858e-02
pdi              0.000000 -2.145703e+02
adhesion         0.000000  1.079422e-07
cohesion         0.000000 -2.636499e-07
inner            0.000000 -2.273156e-05
outer            0.000000  2.791413e-06
ioratio          0.000000  1.362284e-01
comsize          0.000000  3.354760e-05
[1] "Dataset: all_targets Model GBM, run: 9 of 10 2015-06-17 22:28:31"
Iter   TrainDeviance   ValidDeviance   StepSize   Improve
     1        0.2057            -nan     0.0100    0.0000
     2        0.2054            -nan     0.0100   -0.0000
     3        0.2050            -nan     0.0100   -0.0000
     4        0.2044            -nan     0.0100   -0.0000
     5        0.2039            -nan     0.0100    0.0000
     6        0.2029            -nan     0.0100    0.0000
     7        0.2023            -nan     0.0100   -0.0000
     8        0.2018            -nan     0.0100    0.0000
     9        0.2013            -nan     0.0100    0.0000
    10        0.2009            -nan     0.0100   -0.0000
    20        0.1958            -nan     0.0100   -0.0000
    40        0.1870            -nan     0.0100   -0.0000
    60        0.1800            -nan     0.0100   -0.0000
    80        0.1746            -nan     0.0100   -0.0000
   100        0.1692            -nan     0.0100   -0.0000
   120        0.1644            -nan     0.0100   -0.0000
   140        0.1601            -nan     0.0100   -0.0000
   160        0.1555            -nan     0.0100   -0.0000
   180        0.1517            -nan     0.0100   -0.0000
   200        0.1477            -nan     0.0100   -0.0000
   220        0.1441            -nan     0.0100   -0.0000
   240        0.1407            -nan     0.0100   -0.0000
   260        0.1370            -nan     0.0100   -0.0000
   280        0.1344            -nan     0.0100   -0.0000
   300        0.1314            -nan     0.0100   -0.0000
   320        0.1287            -nan     0.0100   -0.0000
   340        0.1260            -nan     0.0100   -0.0000
   360        0.1234            -nan     0.0100   -0.0000
   376        0.1217            -nan     0.0100   -0.0000

[1] "GBM variable coefficients"
                            var     rel.inf
V2                           V2 4.649444782
ratio5                   ratio5 3.596553931
V1                           V1 3.397128708
inner                     inner 2.968523640
ratio2                   ratio2 2.952333199
ioratio                 ioratio 2.907345453
comsize                 comsize 2.899386550
pagerank               pagerank 2.561629937
outer                     outer 2.365384612
ratio1                   ratio1 2.334293138
ratio4                   ratio4 2.205902648
fourth                   fourth 2.074453477
adhesion               adhesion 1.842063952
orbit18                 orbit18 1.822921758
knn                         knn 1.672842389
cohesion               cohesion 1.630907979
bet                         bet 1.499434861
walktrap_vertex walktrap_vertex 1.490784415
ratio6                   ratio6 1.382888205
spin_vertex         spin_vertex 1.352497474
fifth                     fifth 1.254792623
third                     third 1.089862876
orbit36                 orbit36 1.060081944
bigcom84               bigcom84 1.034967919
graph13                 graph13 0.979040861
graph1                   graph1 0.943136000
graph10                 graph10 0.939588089
constraint           constraint 0.939334586
graph16                 graph16 0.928252896
graph14                 graph14 0.842960356
trans                     trans 0.828181683
graph11                 graph11 0.818200378
graph6                   graph6 0.816475820
ratio3                   ratio3 0.809372745
bigcom82               bigcom82 0.786835565
orbit24                 orbit24 0.782022844
graph4                   graph4 0.767246222
graph17                 graph17 0.760498648
orbit27                 orbit27 0.753556959
graph3                   graph3 0.728146042
orbit17                 orbit17 0.728049288
graph23                 graph23 0.714821094
orbit20                 orbit20 0.674128471
graph20                 graph20 0.667310931
membership_s22   membership_s22 0.665622896
graph21                 graph21 0.639555411
graph22                 graph22 0.637753696
orbit35                 orbit35 0.630666267
orbit49                 orbit49 0.628960306
graph19                 graph19 0.626019400
orbit37                 orbit37 0.626012647
graph5                   graph5 0.621431490
orbit51                 orbit51 0.610110365
graph15                 graph15 0.606238371
orbit4                   orbit4 0.588183997
orbit5                   orbit5 0.582304611
orbit19                 orbit19 0.551493239
upto_sixth           upto_sixth 0.542811721
orbit62                 orbit62 0.505773920
close                     close 0.504447137
orbit26                 orbit26 0.490223953
orbit25                 orbit25 0.469959662
graph9                   graph9 0.468694464
membership_s24   membership_s24 0.466449706
orbit56                 orbit56 0.451049175
orbit16                 orbit16 0.447230418
membership_s30   membership_s30 0.435697882
upto_fourth         upto_fourth 0.432396313
orbit39                 orbit39 0.430872626
orbit65                 orbit65 0.409672792
orbit31                 orbit31 0.396622489
orbit50                 orbit50 0.385938615
bigcom196             bigcom196 0.385693353
orbit28                 orbit28 0.384399933
orbit9                   orbit9 0.377332362
orbit1                   orbit1 0.374585492
orbit45                 orbit45 0.363833333
coreness               coreness 0.359260451
graph12                 graph12 0.349935078
sixth                     sixth 0.348034144
orbit15                 orbit15 0.341158123
hubscore               hubscore 0.322802211
orbit63                 orbit63 0.319850089
graph25                 graph25 0.316612392
upto_third           upto_third 0.305264074
upto_second         upto_second 0.301120690
graph0                   graph0 0.293005698
orbit41                 orbit41 0.291091273
graph26                 graph26 0.283039566
membership_s36   membership_s36 0.255926233
membership_s31   membership_s31 0.251970866
orbit30                 orbit30 0.248385726
orbit42                 orbit42 0.243457817
orbit40                 orbit40 0.241590679
orbit11                 orbit11 0.236442219
orbit46                 orbit46 0.231672597
orbit47                 orbit47 0.228933647
graph7                   graph7 0.224514810
graph18                 graph18 0.220111623
orbit64                 orbit64 0.213993500
bigcom1                 bigcom1 0.210713407
graph24                 graph24 0.207942496
upto_fifth           upto_fifth 0.207266969
membership_s7     membership_s7 0.204513832
bigcom4                 bigcom4 0.203234948
orbit69                 orbit69 0.202937364
orbit21                 orbit21 0.199490488
orbit10                 orbit10 0.199355705
membership_s4     membership_s4 0.198051120
orbit23                 orbit23 0.196720526
orbit38                 orbit38 0.195883226
orbit6                   orbit6 0.194615477
graph27                 graph27 0.187726120
orbit60                 orbit60 0.186471745
graph2                   graph2 0.181995611
orbit29                 orbit29 0.178197919
graph28                 graph28 0.171980743
selfinter             selfinter 0.170816623
pdi                         pdi 0.161902685
orbit48                 orbit48 0.158567758
orbit32                 orbit32 0.157395649
ecc                         ecc 0.157378171
orbit52                 orbit52 0.156278082
orbit54                 orbit54 0.154632597
second                   second 0.153763626
orbit12                 orbit12 0.150962744
orbit7                   orbit7 0.150867003
orbit22                 orbit22 0.141641853
bigcom204             bigcom204 0.139667012
orbit2                   orbit2 0.139619546
bigcom8                 bigcom8 0.131665562
bigcom274             bigcom274 0.128625398
orbit55                 orbit55 0.125733981
bigcom166             bigcom166 0.120752366
orbit53                 orbit53 0.120139069
orbit68                 orbit68 0.119884784
orbit71                 orbit71 0.118936817
orbit66                 orbit66 0.103853036
orbit33                 orbit33 0.099174173
membership_s8     membership_s8 0.097517923
bigcom38               bigcom38 0.096460142
bigcom154             bigcom154 0.094357337
bigcom40               bigcom40 0.089510187
bigcom181             bigcom181 0.089349055
orbit13                 orbit13 0.081362212
membership_s5     membership_s5 0.080254459
orbit44                 orbit44 0.079502861
orbit59                 orbit59 0.075571977
orbit58                 orbit58 0.074725800
orbit70                 orbit70 0.074045565
membership_s21   membership_s21 0.069648240
bigcom292             bigcom292 0.068926902
membership_s14   membership_s14 0.064756060
bigcom26               bigcom26 0.064666699
bigcom74               bigcom74 0.062743430
bigcom162             bigcom162 0.061922298
graph8                   graph8 0.059648180
membership_s6     membership_s6 0.059138726
bigcom68               bigcom68 0.053881357
bigcom299             bigcom299 0.049820587
bigcom16               bigcom16 0.048353629
bigcom77               bigcom77 0.047467274
bigcom3                 bigcom3 0.046614425
membership_s1     membership_s1 0.043624118
orbit43                 orbit43 0.041646538
bigcom69               bigcom69 0.039376476
orbit61                 orbit61 0.035404657
membership_s32   membership_s32 0.033810288
membership_s27   membership_s27 0.033012662
AP                           AP 0.030991682
orbit67                 orbit67 0.030675522
membership_s18   membership_s18 0.029946452
bigcom123             bigcom123 0.029019948
graph29                 graph29 0.028178296
bigcom22               bigcom22 0.024538768
orbit57                 orbit57 0.016615750
bigcom28               bigcom28 0.015652010
membership_s3     membership_s3 0.015504660
bigcom13               bigcom13 0.012517551
bigcom281             bigcom281 0.012251896
bigcom365             bigcom365 0.011700881
bigcom83               bigcom83 0.006130097
membership_s37   membership_s37 0.005263827
bigcom44               bigcom44 0.004738871
orbit0                   orbit0 0.000000000
orbit3                   orbit3 0.000000000
orbit8                   orbit8 0.000000000
orbit14                 orbit14 0.000000000
orbit34                 orbit34 0.000000000
orbit72                 orbit72 0.000000000
eccrad                   eccrad 0.000000000
evcent                   evcent 0.000000000
first                     first 0.000000000
bigcom2                 bigcom2 0.000000000
bigcom6                 bigcom6 0.000000000
bigcom9                 bigcom9 0.000000000
bigcom11               bigcom11 0.000000000
bigcom15               bigcom15 0.000000000
bigcom21               bigcom21 0.000000000
bigcom24               bigcom24 0.000000000
bigcom30               bigcom30 0.000000000
bigcom31               bigcom31 0.000000000
bigcom32               bigcom32 0.000000000
bigcom33               bigcom33 0.000000000
bigcom34               bigcom34 0.000000000
bigcom36               bigcom36 0.000000000
bigcom37               bigcom37 0.000000000
bigcom39               bigcom39 0.000000000
bigcom43               bigcom43 0.000000000
bigcom46               bigcom46 0.000000000
bigcom47               bigcom47 0.000000000
bigcom49               bigcom49 0.000000000
bigcom50               bigcom50 0.000000000
bigcom51               bigcom51 0.000000000
bigcom52               bigcom52 0.000000000
bigcom54               bigcom54 0.000000000
bigcom56               bigcom56 0.000000000
bigcom62               bigcom62 0.000000000
bigcom66               bigcom66 0.000000000
bigcom71               bigcom71 0.000000000
bigcom72               bigcom72 0.000000000
bigcom73               bigcom73 0.000000000
bigcom75               bigcom75 0.000000000
bigcom76               bigcom76 0.000000000
bigcom79               bigcom79 0.000000000
bigcom80               bigcom80 0.000000000
bigcom85               bigcom85 0.000000000
bigcom87               bigcom87 0.000000000
bigcom89               bigcom89 0.000000000
bigcom91               bigcom91 0.000000000
bigcom92               bigcom92 0.000000000
bigcom93               bigcom93 0.000000000
bigcom96               bigcom96 0.000000000
bigcom97               bigcom97 0.000000000
bigcom98               bigcom98 0.000000000
bigcom99               bigcom99 0.000000000
bigcom101             bigcom101 0.000000000
bigcom104             bigcom104 0.000000000
bigcom106             bigcom106 0.000000000
bigcom109             bigcom109 0.000000000
bigcom113             bigcom113 0.000000000
bigcom116             bigcom116 0.000000000
bigcom120             bigcom120 0.000000000
bigcom126             bigcom126 0.000000000
bigcom127             bigcom127 0.000000000
bigcom137             bigcom137 0.000000000
bigcom139             bigcom139 0.000000000
bigcom140             bigcom140 0.000000000
bigcom143             bigcom143 0.000000000
bigcom145             bigcom145 0.000000000
bigcom146             bigcom146 0.000000000
bigcom147             bigcom147 0.000000000
bigcom149             bigcom149 0.000000000
bigcom153             bigcom153 0.000000000
bigcom156             bigcom156 0.000000000
bigcom157             bigcom157 0.000000000
bigcom158             bigcom158 0.000000000
bigcom160             bigcom160 0.000000000
bigcom161             bigcom161 0.000000000
bigcom164             bigcom164 0.000000000
bigcom167             bigcom167 0.000000000
bigcom171             bigcom171 0.000000000
bigcom173             bigcom173 0.000000000
bigcom175             bigcom175 0.000000000
bigcom176             bigcom176 0.000000000
bigcom177             bigcom177 0.000000000
bigcom178             bigcom178 0.000000000
bigcom180             bigcom180 0.000000000
bigcom184             bigcom184 0.000000000
bigcom186             bigcom186 0.000000000
bigcom187             bigcom187 0.000000000
bigcom189             bigcom189 0.000000000
bigcom194             bigcom194 0.000000000
bigcom195             bigcom195 0.000000000
bigcom205             bigcom205 0.000000000
bigcom212             bigcom212 0.000000000
bigcom214             bigcom214 0.000000000
bigcom222             bigcom222 0.000000000
bigcom223             bigcom223 0.000000000
bigcom226             bigcom226 0.000000000
bigcom227             bigcom227 0.000000000
bigcom229             bigcom229 0.000000000
bigcom233             bigcom233 0.000000000
bigcom236             bigcom236 0.000000000
bigcom237             bigcom237 0.000000000
bigcom246             bigcom246 0.000000000
bigcom248             bigcom248 0.000000000
bigcom249             bigcom249 0.000000000
bigcom250             bigcom250 0.000000000
bigcom254             bigcom254 0.000000000
bigcom266             bigcom266 0.000000000
bigcom269             bigcom269 0.000000000
bigcom272             bigcom272 0.000000000
bigcom291             bigcom291 0.000000000
bigcom295             bigcom295 0.000000000
bigcom301             bigcom301 0.000000000
bigcom306             bigcom306 0.000000000
bigcom309             bigcom309 0.000000000
bigcom314             bigcom314 0.000000000
bigcom321             bigcom321 0.000000000
bigcom341             bigcom341 0.000000000
bigcom350             bigcom350 0.000000000
bigcom353             bigcom353 0.000000000
bigcom359             bigcom359 0.000000000
bigcom363             bigcom363 0.000000000
bigcom385             bigcom385 0.000000000
bigcom386             bigcom386 0.000000000
bigcom408             bigcom408 0.000000000
bigcom412             bigcom412 0.000000000
bigcom480             bigcom480 0.000000000
membership_s9     membership_s9 0.000000000
membership_s11   membership_s11 0.000000000
membership_s12   membership_s12 0.000000000
membership_s15   membership_s15 0.000000000
membership_s16   membership_s16 0.000000000
membership_s17   membership_s17 0.000000000
membership_s20   membership_s20 0.000000000
membership_s25   membership_s25 0.000000000
membership_s26   membership_s26 0.000000000
membership_s28   membership_s28 0.000000000
membership_s33   membership_s33 0.000000000
[1] "Dataset: all_targets Model RF, run: 9 of 10 2015-06-17 22:34:25"
     |      Out-of-bag   |
Tree |      MSE  %Var(y) |
   1 |  0.04842   232.18 |
   2 |   0.0433   207.64 |
   3 |  0.03887   186.38 |
   4 |  0.03578   171.60 |
   5 |  0.03444   165.18 |
   6 |  0.03254   156.05 |
   7 |  0.03238   155.29 |
   8 |  0.03118   149.51 |
   9 |  0.03029   145.24 |
  10 |  0.02948   141.37 |
  11 |  0.02864   137.33 |
  12 |  0.02797   134.11 |
  13 |  0.02767   132.67 |
  14 |  0.02696   129.27 |
  15 |  0.02629   126.08 |
  16 |   0.0261   125.17 |
  17 |  0.02589   124.16 |
  18 |  0.02573   123.37 |
  19 |  0.02562   122.86 |
  20 |  0.02536   121.62 |
  21 |  0.02521   120.88 |
  22 |  0.02501   119.95 |
  23 |  0.02484   119.13 |
  24 |  0.02467   118.30 |
  25 |  0.02457   117.81 |
  26 |  0.02448   117.39 |
  27 |  0.02438   116.93 |
  28 |  0.02428   116.42 |
  29 |  0.02422   116.15 |
  30 |  0.02413   115.70 |
  31 |  0.02406   115.37 |
  32 |    0.024   115.11 |
  33 |  0.02392   114.70 |
  34 |  0.02389   114.55 |
  35 |  0.02382   114.23 |
  36 |  0.02376   113.93 |
  37 |  0.02371   113.69 |
  38 |  0.02366   113.46 |
  39 |   0.0236   113.20 |
  40 |  0.02358   113.09 |
  41 |  0.02355   112.92 |
  42 |  0.02349   112.64 |
  43 |  0.02345   112.46 |
  44 |  0.02342   112.32 |
  45 |  0.02341   112.27 |
  46 |  0.02338   112.13 |
  47 |  0.02339   112.15 |
  48 |  0.02333   111.88 |
  49 |  0.02331   111.79 |
  50 |  0.02329   111.70 |
  51 |  0.02325   111.49 |
  52 |  0.02324   111.46 |
  53 |   0.0232   111.28 |
  54 |  0.02318   111.18 |
  55 |  0.02317   111.13 |
  56 |  0.02316   111.07 |
  57 |  0.02314   110.99 |
  58 |  0.02313   110.94 |
  59 |  0.02307   110.62 |
  60 |  0.02306   110.60 |
  61 |  0.02305   110.55 |
  62 |  0.02305   110.53 |
  63 |  0.02303   110.44 |
  64 |  0.02301   110.33 |
  65 |  0.02298   110.19 |
  66 |  0.02298   110.20 |
  67 |  0.02298   110.21 |
  68 |  0.02297   110.14 |
  69 |  0.02296   110.09 |
  70 |  0.02295   110.07 |
  71 |  0.02296   110.11 |
  72 |  0.02296   110.08 |
  73 |  0.02296   110.12 |
  74 |  0.02296   110.11 |
  75 |  0.02294   110.00 |
  76 |  0.02294   109.99 |
  77 |  0.02294   110.01 |
  78 |  0.02294   109.99 |
  79 |  0.02294   110.00 |
  80 |  0.02292   109.93 |
  81 |  0.02294   110.00 |
  82 |  0.02294   110.00 |
  83 |  0.02291   109.88 |
  84 |  0.02289   109.78 |
  85 |  0.02289   109.77 |
  86 |  0.02289   109.77 |
  87 |  0.02288   109.73 |
  88 |  0.02289   109.75 |
  89 |  0.02287   109.68 |
  90 |  0.02287   109.68 |
  91 |  0.02287   109.65 |
  92 |  0.02285   109.59 |
  93 |  0.02285   109.58 |
  94 |  0.02286   109.60 |
  95 |  0.02285   109.57 |
  96 |  0.02283   109.50 |
  97 |  0.02282   109.42 |
  98 |  0.02282   109.44 |
  99 |  0.02283   109.47 |
 100 |  0.02283   109.48 |
[1] "Random Forest variable coefficients"
                      %IncMSE IncNodePurity
graph5           7.319076e-03  1.116302e+00
graph6           6.918083e-03  1.309365e+00
graph7           4.465341e-03  5.662475e-01
graph8           7.707913e-04  3.456739e-01
graph9           6.136694e-03  1.287369e+00
graph10          8.924805e-03  1.921031e+00
graph11          8.391846e-03  1.796609e+00
graph12          9.995938e-03  1.187829e+00
graph13          9.697208e-03  1.206341e+00
graph14          9.331854e-03  1.343971e+00
graph15          1.205446e-02  1.013010e+00
graph16          5.564550e-03  1.390409e+00
graph17          1.221466e-02  1.344574e+00
graph18          4.989125e-03  7.171736e-01
graph19          5.566831e-03  1.326942e+00
graph20          1.045824e-02  1.329995e+00
graph21          8.832850e-03  1.293530e+00
graph22          7.614773e-03  8.840040e-01
graph23          9.213186e-03  1.489161e+00
graph24          2.382486e-03  4.692397e-01
graph25          5.269539e-03  9.596770e-01
graph26          3.645816e-03  7.414504e-01
graph27          4.229118e-03  6.027448e-01
graph28          1.871792e-03  2.874810e-01
graph29          2.160195e-04  1.137383e-01
orbit0           2.366242e-03  4.355486e-01
orbit1           5.260533e-03  9.998453e-01
orbit2           3.059071e-03  5.243367e-01
orbit3           2.114171e-03  3.953804e-01
orbit4           4.925430e-03  1.050669e+00
orbit5           3.381191e-03  6.825287e-01
orbit6           5.968594e-03  1.548508e+00
orbit7           1.988510e-03  6.229277e-01
orbit8           6.842264e-03  1.097998e+00
orbit9           5.670770e-03  1.083633e+00
orbit10          3.257792e-03  5.193860e-01
orbit11          3.000750e-03  5.584768e-01
orbit12          2.816074e-03  4.934682e-01
orbit13          1.283261e-03  2.755030e-01
orbit14          5.273196e-04  3.516597e-01
orbit15          5.155717e-03  1.192197e+00
orbit16          6.102618e-03  9.028451e-01
orbit17          1.211437e-02  1.636513e+00
orbit18          7.906543e-03  2.588839e+00
orbit19          5.354165e-03  1.437089e+00
orbit20          5.191111e-03  1.101065e+00
orbit21          4.056097e-03  5.652413e-01
orbit22          6.586179e-03  1.583145e+00
orbit23          4.060764e-03  6.210076e-01
orbit24          9.066562e-03  1.938968e+00
orbit25          7.924427e-03  9.083524e-01
orbit26          1.398126e-02  8.307282e-01
orbit27          1.125742e-02  1.422262e+00
orbit28          4.842738e-03  1.144508e+00
orbit29          3.908165e-03  4.047525e-01
orbit30          3.209358e-03  5.578067e-01
orbit31          7.009792e-03  1.526290e+00
orbit32          5.213197e-03  5.715284e-01
orbit33          2.541276e-03  5.677805e-01
orbit34          1.079552e-02  1.328854e+00
orbit35          9.013139e-03  1.854936e+00
orbit36          1.625678e-02  1.679470e+00
orbit37          7.413646e-03  1.124761e+00
orbit38          6.747410e-03  9.912673e-01
orbit39          1.515514e-02  2.227628e+00
orbit40          5.459065e-03  7.408891e-01
orbit41          2.313723e-03  3.835571e-01
orbit42          1.386382e-03  4.200990e-01
orbit43          5.713025e-03  7.261250e-01
orbit44          7.797179e-04  3.628750e-01
orbit45          1.166323e-02  1.765822e+00
orbit46          5.842674e-03  8.145557e-01
orbit47          9.427776e-03  7.867421e-01
orbit48          3.048095e-03  5.237875e-01
orbit49          6.959432e-03  1.417289e+00
orbit50          4.461222e-03  8.000323e-01
orbit51          1.071032e-02  8.463300e-01
orbit52          4.020677e-03  6.610490e-01
orbit53          7.396976e-03  3.917403e-01
orbit54          3.609834e-03  1.025837e+00
orbit55          1.955855e-03  4.229306e-01
orbit56          8.089369e-03  1.743321e+00
orbit57          1.566074e-03  3.704081e-01
orbit58          1.260683e-03  3.862662e-01
orbit59          1.969022e-03  5.686810e-01
orbit60          2.967318e-03  5.848901e-01
orbit61          1.415012e-03  4.232384e-01
orbit62          4.203308e-03  9.321472e-01
orbit63          3.569949e-03  6.474263e-01
orbit64          2.414435e-03  4.391999e-01
orbit65          2.113220e-03  7.707688e-01
orbit66          4.189250e-03  4.160574e-01
orbit67          7.334501e-04  3.386591e-01
orbit68          4.483582e-03  4.381529e-01
orbit69          1.245484e-03  4.467316e-01
orbit70          2.069763e-03  4.464487e-01
orbit71          2.698107e-04  1.698657e-01
orbit72          2.044101e-04  1.499962e-01
AP               3.751101e-06  2.017974e-01
bet              6.031662e-03  2.391547e+00
ecc              2.705438e-04  3.680296e-01
eccrad           1.770638e-04  3.490167e-01
close            7.778996e-03  1.241445e+00
constraint       5.415650e-03  1.927421e+00
coreness         2.752070e-03  7.739020e-01
knn              1.003344e-02  2.567424e+00
hubscore         4.000622e-03  1.081717e+00
pagerank         6.637256e-03  4.020959e+00
trans            2.444598e-03  1.736966e+00
evcent           4.101626e-03  9.710323e-01
first            6.040480e-04  4.498491e-01
upto_second      3.125436e-03  1.153475e+00
upto_third       6.451220e-03  1.080912e+00
upto_fourth      1.145760e-02  1.416387e+00
upto_fifth       1.314956e-02  1.203392e+00
upto_sixth       3.818103e-03  1.505256e+00
second           4.539304e-03  8.819141e-01
third            8.406531e-03  2.516319e+00
fourth           7.641182e-03  3.286093e+00
fifth            4.832548e-03  2.459957e+00
sixth            6.907964e-03  1.960421e+00
ratio1           1.050745e-02  2.850870e+00
ratio2           1.013602e-02  3.419151e+00
ratio3           1.062298e-02  2.476814e+00
ratio4           7.455096e-03  3.371737e+00
ratio5           8.008087e-03  4.788832e+00
ratio6           8.637157e-03  2.444166e+00
selfinter        1.074962e-04  2.560985e-01
walktrap_vertex  5.809185e-03  2.266248e+00
bigcom1          2.995066e-04  4.981496e-01
bigcom2          0.000000e+00  1.428571e-02
bigcom3          4.843125e-05  3.236048e-01
bigcom4          1.850795e-03  5.266861e-01
bigcom6          0.000000e+00  5.204170e-20
bigcom8          3.189364e-04  3.827540e-01
bigcom9          0.000000e+00  2.081668e-19
bigcom11         0.000000e+00  3.122502e-19
bigcom13        -2.142915e-05  1.016973e-01
bigcom15         0.000000e+00  1.908196e-19
bigcom16        -1.828179e-06  2.558398e-01
bigcom21         0.000000e+00  4.163336e-19
bigcom22         3.076995e-05  2.882842e-01
bigcom24         0.000000e+00  0.000000e+00
bigcom26         5.395859e-05  2.260907e-01
bigcom28         3.348057e-05  1.733126e-01
bigcom30         1.712181e-05  3.418417e-01
bigcom31         0.000000e+00  2.775558e-19
bigcom32         0.000000e+00  5.204170e-20
bigcom33         0.000000e+00  0.000000e+00
bigcom34         0.000000e+00  0.000000e+00
bigcom36         0.000000e+00  4.336809e-20
bigcom37         0.000000e+00  3.035766e-20
bigcom38         2.409032e-05  1.978872e-01
bigcom39         0.000000e+00  6.938894e-20
bigcom40         1.349158e-04  3.496158e-01
bigcom43         0.000000e+00  0.000000e+00
bigcom44         5.024258e-05  8.569280e-02
bigcom46         0.000000e+00  7.372575e-20
bigcom47         0.000000e+00  9.974660e-20
bigcom49         0.000000e+00  4.336809e-20
bigcom50         0.000000e+00  1.734723e-20
bigcom51         0.000000e+00  1.908196e-19
bigcom52         0.000000e+00  0.000000e+00
bigcom54         0.000000e+00  2.602085e-20
bigcom56         0.000000e+00  5.204170e-20
bigcom62         0.000000e+00  6.071532e-20
bigcom66         0.000000e+00  0.000000e+00
bigcom68        -6.987667e-06  3.689563e-01
bigcom69        -8.973269e-06  8.505037e-02
bigcom71         0.000000e+00  6.938894e-20
bigcom72        -2.098234e-05  3.256435e-01
bigcom73         0.000000e+00  8.673617e-20
bigcom74         1.573688e-05  4.319226e-01
bigcom75         0.000000e+00  7.806256e-20
bigcom76         0.000000e+00  5.204170e-20
bigcom77         1.347449e-05  3.506278e-01
bigcom79         0.000000e+00  0.000000e+00
bigcom80         0.000000e+00  0.000000e+00
bigcom82        -1.504504e-05  5.962150e-01
bigcom83        -1.752301e-05  3.274141e-01
bigcom84         4.443143e-05  6.553680e-01
bigcom85         0.000000e+00  0.000000e+00
bigcom87         0.000000e+00  1.734723e-20
bigcom89         0.000000e+00  3.469447e-20
bigcom91         0.000000e+00  0.000000e+00
bigcom92         0.000000e+00  1.301043e-19
bigcom93         0.000000e+00  1.734723e-20
bigcom96         0.000000e+00  0.000000e+00
bigcom97         0.000000e+00  3.469447e-20
bigcom98         0.000000e+00  3.469447e-20
bigcom99         0.000000e+00  1.734723e-20
bigcom101        0.000000e+00  8.673617e-20
bigcom104        0.000000e+00  5.204170e-20
bigcom106        0.000000e+00  0.000000e+00
bigcom109        0.000000e+00  8.673617e-21
bigcom113        0.000000e+00  5.204170e-20
bigcom116       -4.517252e-06  2.180654e-02
bigcom120        0.000000e+00  0.000000e+00
bigcom123       -7.018472e-06  4.981862e-01
bigcom126        0.000000e+00  1.734723e-20
bigcom127        0.000000e+00  0.000000e+00
bigcom137        0.000000e+00  2.949030e-19
bigcom139        0.000000e+00  0.000000e+00
bigcom140        0.000000e+00  0.000000e+00
bigcom143        0.000000e+00  2.775558e-19
bigcom145        0.000000e+00  1.734723e-20
bigcom146        0.000000e+00  0.000000e+00
bigcom147        0.000000e+00  3.469447e-20
bigcom149        0.000000e+00  3.469447e-20
bigcom153        0.000000e+00  4.336809e-20
bigcom154        1.284649e-05  3.720316e-01
bigcom156        0.000000e+00  8.673617e-20
bigcom157        0.000000e+00  0.000000e+00
bigcom158        0.000000e+00  3.469447e-20
bigcom160        0.000000e+00  6.938894e-20
bigcom161        0.000000e+00  0.000000e+00
bigcom162       -1.507120e-05  4.404186e-01
bigcom164        0.000000e+00  3.469447e-20
bigcom166        2.733319e-05  3.844433e-01
bigcom167        0.000000e+00  8.673617e-20
bigcom171        0.000000e+00  6.938894e-20
bigcom173        0.000000e+00  4.770490e-20
bigcom175        0.000000e+00  3.469447e-20
bigcom176        0.000000e+00  4.336809e-20
bigcom177        0.000000e+00  1.734723e-20
bigcom178        0.000000e+00  6.938894e-20
bigcom180        0.000000e+00  0.000000e+00
bigcom181       -8.149216e-07  1.795372e-01
bigcom184        0.000000e+00  6.938894e-20
bigcom186        0.000000e+00  3.469447e-20
bigcom187        0.000000e+00  0.000000e+00
bigcom189        0.000000e+00  0.000000e+00
bigcom194        0.000000e+00  6.938894e-20
bigcom195        0.000000e+00  2.168404e-20
bigcom196        2.520782e-05  1.132166e+00
bigcom204       -2.978361e-05  2.929396e-01
bigcom205        0.000000e+00  0.000000e+00
bigcom212        0.000000e+00  5.551115e-19
bigcom214        0.000000e+00  3.469447e-20
bigcom222        0.000000e+00  0.000000e+00
bigcom223        0.000000e+00  0.000000e+00
bigcom226        0.000000e+00  1.734723e-20
bigcom227        0.000000e+00  3.469447e-20
bigcom229        0.000000e+00  0.000000e+00
bigcom233        0.000000e+00  0.000000e+00
bigcom236        0.000000e+00  2.775558e-19
bigcom237        0.000000e+00  3.469447e-20
bigcom246        0.000000e+00  6.938894e-20
bigcom248        0.000000e+00  3.469447e-20
bigcom249        0.000000e+00  0.000000e+00
bigcom250        0.000000e+00  3.469447e-20
bigcom254        0.000000e+00  3.903128e-20
bigcom266        0.000000e+00  0.000000e+00
bigcom269        0.000000e+00  0.000000e+00
bigcom272        0.000000e+00  0.000000e+00
bigcom274        2.679883e-05  2.676505e-01
bigcom281        4.043709e-06  2.066974e-01
bigcom291        0.000000e+00  0.000000e+00
bigcom292       -1.430927e-06  3.941056e-01
bigcom295        0.000000e+00  0.000000e+00
bigcom299       -2.144088e-05  3.848466e-01
bigcom301        0.000000e+00  5.204170e-20
bigcom306        0.000000e+00  0.000000e+00
bigcom309        0.000000e+00  0.000000e+00
bigcom314        0.000000e+00  0.000000e+00
bigcom321        0.000000e+00  2.602085e-20
bigcom341        0.000000e+00  4.336809e-20
bigcom350        0.000000e+00  0.000000e+00
bigcom353        0.000000e+00  0.000000e+00
bigcom359        0.000000e+00  0.000000e+00
bigcom363       -5.932236e-06  4.002606e-01
bigcom365       -8.727908e-06  3.424097e-01
bigcom385        0.000000e+00  6.938894e-20
bigcom386        0.000000e+00  5.204170e-20
bigcom408        0.000000e+00  0.000000e+00
bigcom412        0.000000e+00  1.431147e-19
bigcom480        0.000000e+00  1.387779e-19
spin_vertex      3.044363e-03  2.551104e+00
membership_s1   -7.617326e-06  2.438358e-01
membership_s3    5.837233e-05  5.569587e-02
membership_s4    2.226649e-04  5.537406e-01
membership_s5    9.853435e-05  4.142391e-01
membership_s6    1.381118e-04  2.819332e-01
membership_s7    4.267026e-05  3.273007e-01
membership_s8    5.190817e-05  3.066247e-01
membership_s9    0.000000e+00  0.000000e+00
membership_s11   0.000000e+00  6.938894e-20
membership_s12   0.000000e+00  1.734723e-20
membership_s14  -2.935912e-05  1.868020e-01
membership_s15   0.000000e+00  9.757820e-19
membership_s16   0.000000e+00  6.071532e-20
membership_s17   0.000000e+00  1.734723e-20
membership_s18   7.029228e-06  2.095811e-01
membership_s20   0.000000e+00  3.469447e-20
membership_s21  -2.234209e-05  1.615887e-01
membership_s22   4.346238e-05  3.272390e-01
membership_s24  -3.512309e-05  4.822559e-01
membership_s25   0.000000e+00  6.071532e-20
membership_s26   0.000000e+00  9.540979e-20
membership_s27   2.385684e-05  5.981611e-01
membership_s28   1.002808e-06  6.666667e-03
membership_s30   5.354442e-04  7.027699e-01
membership_s31   3.211211e-04  4.375924e-01
membership_s32  -1.461186e-06  4.182566e-01
membership_s33   0.000000e+00  8.673617e-20
membership_s36   2.942954e-04  5.859247e-01
membership_s37   5.951949e-05  1.671335e-01
V1               8.727258e-03  4.542440e+00
V2               3.671251e-03  5.026244e+00
pdi              1.153902e-04  4.070854e-01
adhesion         1.413830e-02  4.574445e+00
cohesion         1.439143e-02  3.990676e+00
inner            5.245269e-03  4.448641e+00
outer            4.381420e-03  3.791411e+00
ioratio          9.963713e-03  3.993021e+00
comsize          2.727529e-03  4.239875e+00
[1] "Dataset: all_targets Model GLM, run: 9 of 10 2015-06-17 22:40:50"
[1] "glmnet variable coefficients"
                     [,1]          [,2]
(Intercept)     -3.827191 -5.979437e+00
graph0           0.000000  0.000000e+00
graph1           0.000000  0.000000e+00
graph2           0.000000  1.288103e-05
graph3           0.000000  0.000000e+00
graph4           0.000000  0.000000e+00
graph5           0.000000  8.066573e-07
graph6           0.000000  0.000000e+00
graph7           0.000000  1.511700e-07
graph8           0.000000  6.944195e-06
graph9           0.000000  0.000000e+00
graph10          0.000000  0.000000e+00
graph11          0.000000  0.000000e+00
graph12          0.000000  0.000000e+00
graph13          0.000000  0.000000e+00
graph14          0.000000  0.000000e+00
graph15          0.000000  0.000000e+00
graph16          0.000000  0.000000e+00
graph17          0.000000  0.000000e+00
graph18          0.000000  3.045109e-08
graph19          0.000000  0.000000e+00
graph20          0.000000  8.616014e-07
graph21          0.000000  0.000000e+00
graph22          0.000000  0.000000e+00
graph23          0.000000  0.000000e+00
graph24          0.000000  0.000000e+00
graph25          0.000000  0.000000e+00
graph26          0.000000  0.000000e+00
graph27          0.000000  0.000000e+00
graph28          0.000000  0.000000e+00
graph29          0.000000  0.000000e+00
orbit0           0.000000  0.000000e+00
orbit1           0.000000  0.000000e+00
orbit2           0.000000  0.000000e+00
orbit3           0.000000  1.978949e-05
orbit4           0.000000  0.000000e+00
[truncated: 125,450 more chars]
