# Supplementary material for: Distinctive Behaviors of Druggable Proteins in Cellular Networks
Source: PLoS Comput Biol. 2015 Dec 23;11(12):e1004597. doi: 10.1371/journal.pcbi.1004597 (PMC4689399; doi:10.1371/journal.pcbi.1004597)
Supplement: S1 File — (ZIP) [file pcbi.1004597.s004.zip › S1_File/direct.murcko.20150613.random.ppi.optimised_Target_results_all_TnotC.txt]

[[1]]
[1] "all_TnotC"

[1] "Dataset: all_TnotC Model GBM, run: 1 of 10 2015-06-17 20:43:40"
Iter   TrainDeviance   ValidDeviance   StepSize   Improve
     1        0.1333            -nan     0.0100    0.0000
     2        0.1327            -nan     0.0100   -0.0000
     3        0.1319            -nan     0.0100    0.0001
     4        0.1312            -nan     0.0100    0.0000
     5        0.1308            -nan     0.0100   -0.0000
     6        0.1301            -nan     0.0100   -0.0000
     7        0.1294            -nan     0.0100   -0.0000
     8        0.1288            -nan     0.0100    0.0000
     9        0.1284            -nan     0.0100   -0.0000
    10        0.1280            -nan     0.0100   -0.0000
    20        0.1227            -nan     0.0100   -0.0000
    40        0.1148            -nan     0.0100   -0.0000
    60        0.1084            -nan     0.0100   -0.0000
    80        0.1027            -nan     0.0100   -0.0000
   100        0.0980            -nan     0.0100   -0.0000
   120        0.0934            -nan     0.0100   -0.0000
   140        0.0890            -nan     0.0100    0.0000
   160        0.0857            -nan     0.0100   -0.0000
   180        0.0824            -nan     0.0100   -0.0000
   200        0.0797            -nan     0.0100   -0.0000
   204        0.0791            -nan     0.0100   -0.0000

[1] "GBM variable coefficients"
                            var     rel.inf
V2                           V2 4.690218848
outer                     outer 4.158038153
pagerank               pagerank 3.821257938
comsize                 comsize 3.789718368
inner                     inner 3.089492517
V1                           V1 3.082054726
ratio2                   ratio2 2.920099938
ratio5                   ratio5 2.502245898
ioratio                 ioratio 2.305641815
cohesion               cohesion 1.801498114
ratio3                   ratio3 1.668982310
orbit18                 orbit18 1.638997981
ratio4                   ratio4 1.452875661
bet                         bet 1.388190928
graph21                 graph21 1.354012845
orbit30                 orbit30 1.336314230
graph20                 graph20 1.317664131
graph6                   graph6 1.290567825
fourth                   fourth 1.260321043
graph17                 graph17 1.256830673
trans                     trans 1.231807019
orbit28                 orbit28 1.213957642
adhesion               adhesion 1.135688099
spin_vertex         spin_vertex 1.115905680
walktrap_vertex walktrap_vertex 1.104778255
graph12                 graph12 1.077910598
knn                         knn 1.025559904
ratio1                   ratio1 1.001825980
graph1                   graph1 0.981285046
graph19                 graph19 0.962557736
orbit27                 orbit27 0.933505850
graph23                 graph23 0.932995800
graph16                 graph16 0.913357424
orbit56                 orbit56 0.852928836
orbit36                 orbit36 0.832694792
bigcom274             bigcom274 0.827994183
orbit50                 orbit50 0.801730190
graph5                   graph5 0.792208450
orbit20                 orbit20 0.748710336
third                     third 0.747353429
orbit24                 orbit24 0.733794020
graph13                 graph13 0.720655621
graph10                 graph10 0.699032945
ratio6                   ratio6 0.687064008
orbit39                 orbit39 0.681916407
orbit46                 orbit46 0.670464606
graph15                 graph15 0.669869888
orbit49                 orbit49 0.660502234
orbit65                 orbit65 0.657865944
fifth                     fifth 0.657423687
orbit19                 orbit19 0.655789452
graph3                   graph3 0.642075825
bigcom9                 bigcom9 0.634938740
orbit45                 orbit45 0.605388845
orbit31                 orbit31 0.605278304
graph9                   graph9 0.597999318
orbit41                 orbit41 0.594999387
orbit35                 orbit35 0.589742465
graph22                 graph22 0.587422521
graph11                 graph11 0.587220084
orbit53                 orbit53 0.563773529
orbit29                 orbit29 0.540827792
orbit37                 orbit37 0.511835933
orbit54                 orbit54 0.503952162
orbit32                 orbit32 0.502284679
orbit40                 orbit40 0.497673145
orbit62                 orbit62 0.489068516
close                     close 0.479330702
bigcom181             bigcom181 0.478233564
sixth                     sixth 0.474130043
graph4                   graph4 0.466869680
constraint           constraint 0.422305852
orbit51                 orbit51 0.404943220
orbit5                   orbit5 0.402739941
graph26                 graph26 0.393417847
orbit38                 orbit38 0.393318596
membership_s12   membership_s12 0.391854628
bigcom92               bigcom92 0.380305686
orbit52                 orbit52 0.379802890
orbit26                 orbit26 0.373781150
orbit25                 orbit25 0.354978763
orbit59                 orbit59 0.340416563
orbit4                   orbit4 0.339758516
graph7                   graph7 0.338413773
membership_s32   membership_s32 0.333924184
orbit9                   orbit9 0.332328236
orbit21                 orbit21 0.329826253
upto_sixth           upto_sixth 0.320708835
orbit10                 orbit10 0.317739595
graph18                 graph18 0.314001500
orbit16                 orbit16 0.306829770
orbit47                 orbit47 0.302745137
orbit17                 orbit17 0.298625005
orbit63                 orbit63 0.286188337
membership_s5     membership_s5 0.285556800
graph14                 graph14 0.263497621
membership_s1     membership_s1 0.262406615
bigcom8                 bigcom8 0.259083105
graph25                 graph25 0.256766371
orbit64                 orbit64 0.253001613
hubscore               hubscore 0.249099355
upto_fifth           upto_fifth 0.244712846
orbit55                 orbit55 0.243998725
membership_s27   membership_s27 0.243263355
orbit15                 orbit15 0.241801741
membership_s18   membership_s18 0.240937082
orbit44                 orbit44 0.224390539
bigcom30               bigcom30 0.216736462
orbit7                   orbit7 0.216537395
upto_fourth         upto_fourth 0.208443237
orbit60                 orbit60 0.199754199
orbit1                   orbit1 0.199240199
orbit57                 orbit57 0.197030396
orbit13                 orbit13 0.196296945
upto_third           upto_third 0.190485599
graph24                 graph24 0.176782457
orbit2                   orbit2 0.174483306
graph2                   graph2 0.158544089
bigcom40               bigcom40 0.157051530
orbit48                 orbit48 0.149149069
bigcom21               bigcom21 0.148128579
coreness               coreness 0.146040257
orbit12                 orbit12 0.142671593
second                   second 0.139165395
evcent                   evcent 0.137200308
orbit22                 orbit22 0.130591381
membership_s21   membership_s21 0.120390902
upto_second         upto_second 0.118828552
orbit70                 orbit70 0.104857341
membership_s7     membership_s7 0.102514041
orbit11                 orbit11 0.101980979
orbit33                 orbit33 0.097821111
membership_s31   membership_s31 0.080571774
orbit71                 orbit71 0.068919323
orbit6                   orbit6 0.068569128
orbit58                 orbit58 0.068470297
orbit69                 orbit69 0.065064679
orbit67                 orbit67 0.058673295
orbit66                 orbit66 0.053464994
selfinter             selfinter 0.050256938
graph28                 graph28 0.047077218
graph29                 graph29 0.039951160
bigcom11               bigcom11 0.037624522
membership_s30   membership_s30 0.034521365
graph8                   graph8 0.033954592
AP                           AP 0.033075250
orbit43                 orbit43 0.031142738
orbit61                 orbit61 0.029835462
orbit23                 orbit23 0.024252806
bigcom153             bigcom153 0.022727046
orbit42                 orbit42 0.020972187
membership_s22   membership_s22 0.016172120
orbit68                 orbit68 0.015889979
membership_s36   membership_s36 0.012079691
graph27                 graph27 0.009367451
bigcom4                 bigcom4 0.007103530
bigcom1                 bigcom1 0.004863845
graph0                   graph0 0.000000000
orbit0                   orbit0 0.000000000
orbit3                   orbit3 0.000000000
orbit8                   orbit8 0.000000000
orbit14                 orbit14 0.000000000
orbit34                 orbit34 0.000000000
orbit72                 orbit72 0.000000000
ecc                         ecc 0.000000000
eccrad                   eccrad 0.000000000
first                     first 0.000000000
bigcom2                 bigcom2 0.000000000
bigcom3                 bigcom3 0.000000000
bigcom6                 bigcom6 0.000000000
bigcom13               bigcom13 0.000000000
bigcom15               bigcom15 0.000000000
bigcom16               bigcom16 0.000000000
bigcom22               bigcom22 0.000000000
bigcom24               bigcom24 0.000000000
bigcom26               bigcom26 0.000000000
bigcom28               bigcom28 0.000000000
bigcom31               bigcom31 0.000000000
bigcom32               bigcom32 0.000000000
bigcom33               bigcom33 0.000000000
bigcom34               bigcom34 0.000000000
bigcom36               bigcom36 0.000000000
bigcom37               bigcom37 0.000000000
bigcom38               bigcom38 0.000000000
bigcom39               bigcom39 0.000000000
bigcom43               bigcom43 0.000000000
bigcom44               bigcom44 0.000000000
bigcom46               bigcom46 0.000000000
bigcom47               bigcom47 0.000000000
bigcom49               bigcom49 0.000000000
bigcom50               bigcom50 0.000000000
bigcom51               bigcom51 0.000000000
bigcom52               bigcom52 0.000000000
bigcom54               bigcom54 0.000000000
bigcom56               bigcom56 0.000000000
bigcom62               bigcom62 0.000000000
bigcom66               bigcom66 0.000000000
bigcom68               bigcom68 0.000000000
bigcom69               bigcom69 0.000000000
bigcom71               bigcom71 0.000000000
bigcom72               bigcom72 0.000000000
bigcom73               bigcom73 0.000000000
bigcom74               bigcom74 0.000000000
bigcom75               bigcom75 0.000000000
bigcom76               bigcom76 0.000000000
bigcom77               bigcom77 0.000000000
bigcom79               bigcom79 0.000000000
bigcom80               bigcom80 0.000000000
bigcom82               bigcom82 0.000000000
bigcom83               bigcom83 0.000000000
bigcom84               bigcom84 0.000000000
bigcom85               bigcom85 0.000000000
bigcom87               bigcom87 0.000000000
bigcom89               bigcom89 0.000000000
bigcom91               bigcom91 0.000000000
bigcom93               bigcom93 0.000000000
bigcom96               bigcom96 0.000000000
bigcom97               bigcom97 0.000000000
bigcom98               bigcom98 0.000000000
bigcom99               bigcom99 0.000000000
bigcom101             bigcom101 0.000000000
bigcom104             bigcom104 0.000000000
bigcom106             bigcom106 0.000000000
bigcom109             bigcom109 0.000000000
bigcom113             bigcom113 0.000000000
bigcom116             bigcom116 0.000000000
bigcom120             bigcom120 0.000000000
bigcom123             bigcom123 0.000000000
bigcom126             bigcom126 0.000000000
bigcom127             bigcom127 0.000000000
bigcom137             bigcom137 0.000000000
bigcom139             bigcom139 0.000000000
bigcom140             bigcom140 0.000000000
bigcom143             bigcom143 0.000000000
bigcom145             bigcom145 0.000000000
bigcom146             bigcom146 0.000000000
bigcom147             bigcom147 0.000000000
bigcom149             bigcom149 0.000000000
bigcom154             bigcom154 0.000000000
bigcom156             bigcom156 0.000000000
bigcom157             bigcom157 0.000000000
bigcom158             bigcom158 0.000000000
bigcom160             bigcom160 0.000000000
bigcom161             bigcom161 0.000000000
bigcom162             bigcom162 0.000000000
bigcom164             bigcom164 0.000000000
bigcom166             bigcom166 0.000000000
bigcom167             bigcom167 0.000000000
bigcom171             bigcom171 0.000000000
bigcom173             bigcom173 0.000000000
bigcom175             bigcom175 0.000000000
bigcom176             bigcom176 0.000000000
bigcom177             bigcom177 0.000000000
bigcom178             bigcom178 0.000000000
bigcom180             bigcom180 0.000000000
bigcom184             bigcom184 0.000000000
bigcom186             bigcom186 0.000000000
bigcom187             bigcom187 0.000000000
bigcom189             bigcom189 0.000000000
bigcom194             bigcom194 0.000000000
bigcom195             bigcom195 0.000000000
bigcom196             bigcom196 0.000000000
bigcom204             bigcom204 0.000000000
bigcom205             bigcom205 0.000000000
bigcom212             bigcom212 0.000000000
bigcom214             bigcom214 0.000000000
bigcom222             bigcom222 0.000000000
bigcom223             bigcom223 0.000000000
bigcom226             bigcom226 0.000000000
bigcom227             bigcom227 0.000000000
bigcom229             bigcom229 0.000000000
bigcom233             bigcom233 0.000000000
bigcom236             bigcom236 0.000000000
bigcom237             bigcom237 0.000000000
bigcom246             bigcom246 0.000000000
bigcom248             bigcom248 0.000000000
bigcom249             bigcom249 0.000000000
bigcom250             bigcom250 0.000000000
bigcom254             bigcom254 0.000000000
bigcom266             bigcom266 0.000000000
bigcom269             bigcom269 0.000000000
bigcom272             bigcom272 0.000000000
bigcom281             bigcom281 0.000000000
bigcom291             bigcom291 0.000000000
bigcom292             bigcom292 0.000000000
bigcom295             bigcom295 0.000000000
bigcom299             bigcom299 0.000000000
bigcom301             bigcom301 0.000000000
bigcom306             bigcom306 0.000000000
bigcom309             bigcom309 0.000000000
bigcom314             bigcom314 0.000000000
bigcom321             bigcom321 0.000000000
bigcom341             bigcom341 0.000000000
bigcom350             bigcom350 0.000000000
bigcom353             bigcom353 0.000000000
bigcom359             bigcom359 0.000000000
bigcom363             bigcom363 0.000000000
bigcom365             bigcom365 0.000000000
bigcom385             bigcom385 0.000000000
bigcom386             bigcom386 0.000000000
bigcom408             bigcom408 0.000000000
bigcom412             bigcom412 0.000000000
bigcom480             bigcom480 0.000000000
membership_s3     membership_s3 0.000000000
membership_s4     membership_s4 0.000000000
membership_s6     membership_s6 0.000000000
membership_s8     membership_s8 0.000000000
membership_s9     membership_s9 0.000000000
membership_s11   membership_s11 0.000000000
membership_s14   membership_s14 0.000000000
membership_s15   membership_s15 0.000000000
membership_s16   membership_s16 0.000000000
membership_s17   membership_s17 0.000000000
membership_s20   membership_s20 0.000000000
membership_s24   membership_s24 0.000000000
membership_s25   membership_s25 0.000000000
membership_s26   membership_s26 0.000000000
membership_s28   membership_s28 0.000000000
membership_s33   membership_s33 0.000000000
membership_s37   membership_s37 0.000000000
pdi                         pdi 0.000000000
[1] "Dataset: all_TnotC Model RF, run: 1 of 10 2015-06-17 20:47:33"
     |      Out-of-bag   |
Tree |      MSE  %Var(y) |
   1 |  0.02394   193.21 |
   2 |  0.02395   193.32 |
   3 |  0.02396   193.45 |
   4 |  0.02203   177.79 |
   5 |  0.02103   169.76 |
   6 |  0.01881   151.86 |
   7 |  0.01862   150.34 |
   8 |  0.01771   142.98 |
   9 |  0.01713   138.27 |
  10 |  0.01684   135.90 |
  11 |  0.01672   134.94 |
  12 |  0.01654   133.49 |
  13 |  0.01618   130.61 |
  14 |  0.01584   127.86 |
  15 |  0.01575   127.15 |
  16 |  0.01544   124.63 |
  17 |  0.01536   123.95 |
  18 |  0.01524   122.99 |
  19 |  0.01513   122.10 |
  20 |  0.01503   121.32 |
  21 |  0.01491   120.34 |
  22 |  0.01482   119.61 |
  23 |  0.01473   118.93 |
  24 |  0.01467   118.44 |
  25 |  0.01458   117.70 |
  26 |  0.01456   117.51 |
  27 |  0.01449   116.96 |
  28 |  0.01443   116.45 |
  29 |  0.01437   116.02 |
  30 |  0.01432   115.61 |
  31 |  0.01431   115.48 |
  32 |  0.01428   115.30 |
  33 |  0.01423   114.90 |
  34 |  0.01422   114.79 |
  35 |  0.01422   114.81 |
  36 |  0.01417   114.36 |
  37 |  0.01414   114.18 |
  38 |  0.01411   113.93 |
  39 |  0.01411   113.90 |
  40 |  0.01409   113.77 |
  41 |  0.01408   113.62 |
  42 |  0.01405   113.45 |
  43 |  0.01403   113.21 |
  44 |  0.01401   113.07 |
  45 |    0.014   112.99 |
  46 |  0.01399   112.95 |
  47 |  0.01395   112.64 |
  48 |  0.01394   112.51 |
  49 |  0.01395   112.57 |
  50 |  0.01393   112.41 |
  51 |   0.0139   112.22 |
  52 |  0.01389   112.12 |
  53 |  0.01389   112.13 |
  54 |  0.01388   112.06 |
  55 |  0.01388   112.06 |
  56 |  0.01388   112.00 |
  57 |  0.01387   111.98 |
  58 |  0.01387   111.95 |
  59 |  0.01387   111.98 |
  60 |  0.01387   111.96 |
  61 |  0.01386   111.88 |
  62 |  0.01383   111.65 |
  63 |  0.01383   111.62 |
  64 |  0.01383   111.64 |
  65 |  0.01381   111.51 |
  66 |  0.01381   111.48 |
  67 |   0.0138   111.40 |
  68 |  0.01378   111.26 |
  69 |  0.01378   111.24 |
  70 |  0.01377   111.16 |
  71 |  0.01376   111.04 |
  72 |  0.01374   110.88 |
  73 |  0.01374   110.91 |
  74 |  0.01374   110.93 |
  75 |  0.01374   110.89 |
  76 |  0.01375   110.96 |
  77 |  0.01374   110.89 |
  78 |  0.01373   110.83 |
  79 |  0.01371   110.65 |
  80 |   0.0137   110.56 |
  81 |  0.01369   110.53 |
  82 |   0.0137   110.59 |
  83 |   0.0137   110.60 |
  84 |  0.01369   110.49 |
  85 |  0.01368   110.41 |
  86 |  0.01368   110.46 |
  87 |  0.01368   110.42 |
  88 |  0.01368   110.40 |
  89 |  0.01367   110.31 |
  90 |  0.01366   110.30 |
  91 |  0.01365   110.22 |
  92 |  0.01365   110.20 |
  93 |  0.01364   110.13 |
  94 |  0.01364   110.10 |
  95 |  0.01364   110.07 |
  96 |  0.01363   110.04 |
  97 |  0.01364   110.06 |
  98 |  0.01361   109.89 |
  99 |  0.01361   109.89 |
 100 |  0.01361   109.83 |
[1] "Random Forest variable coefficients"
                      %IncMSE IncNodePurity
graph5           9.540821e-03  7.399352e-01
graph6           5.522231e-03  7.848485e-01
graph7           4.301986e-03  6.070700e-01
graph8           7.048352e-04  8.872665e-02
graph9           2.930918e-03  7.536060e-01
graph10          8.298563e-03  1.260804e+00
graph11          5.214714e-03  7.892352e-01
graph12          8.054647e-03  9.642451e-01
graph13          3.019985e-03  6.849594e-01
graph14          3.655191e-03  9.642981e-01
graph15          6.713856e-03  5.652131e-01
graph16          1.013441e-02  9.230278e-01
graph17          7.013937e-03  9.741706e-01
graph18          4.964264e-03  4.512420e-01
graph19          7.394675e-03  9.152962e-01
graph20          1.528468e-02  1.056676e+00
graph21          6.847802e-03  7.717994e-01
graph22          6.611060e-03  7.854122e-01
graph23          5.396260e-03  9.580870e-01
graph24          3.248934e-03  4.808434e-01
graph25          1.034047e-02  4.257189e-01
graph26          2.325620e-03  4.559412e-01
graph27          2.444836e-03  1.969580e-01
graph28          5.792828e-05  2.089755e-01
graph29          1.663655e-04  1.864479e-01
orbit0           6.897012e-04  3.114036e-01
orbit1           7.754829e-03  7.544815e-01
orbit2           2.806134e-03  4.433391e-01
orbit3           4.998846e-04  1.747067e-01
orbit4           3.533754e-03  8.300218e-01
orbit5           4.557524e-03  5.614885e-01
orbit6           4.855969e-03  9.974265e-01
orbit7           6.346351e-04  2.034578e-01
orbit8           1.545325e-02  6.260824e-01
orbit9           7.832206e-03  6.040593e-01
orbit10          1.121136e-03  3.050810e-01
orbit11          7.506756e-04  3.755376e-01
orbit12          4.023622e-03  3.787640e-01
orbit13          1.598234e-03  3.237207e-01
orbit14          4.580265e-05  1.462203e-01
orbit15          3.199189e-03  8.584292e-01
orbit16          3.683535e-03  5.243945e-01
orbit17          3.641651e-03  7.133595e-01
orbit18          7.416104e-03  1.578337e+00
orbit19          4.243270e-03  8.398681e-01
orbit20          9.284428e-03  6.878581e-01
orbit21          3.408610e-03  3.872021e-01
orbit22          5.794141e-03  1.071901e+00
orbit23          8.922787e-04  2.592305e-01
orbit24          1.248306e-02  8.296101e-01
orbit25          2.668738e-03  3.781952e-01
orbit26          2.484625e-03  4.696599e-01
orbit27          6.232236e-03  9.721350e-01
orbit28          1.053095e-02  6.862878e-01
orbit29          1.135995e-03  3.618071e-01
orbit30          6.359963e-03  4.627674e-01
orbit31          5.037236e-03  1.063749e+00
orbit32          3.242768e-03  1.028330e+00
orbit33          5.755158e-04  2.194541e-01
orbit34          1.053539e-02  7.618099e-01
orbit35          8.798004e-03  1.000274e+00
orbit36          1.119137e-02  9.918542e-01
orbit37          3.781947e-03  5.776384e-01
orbit38          5.012279e-03  5.508932e-01
orbit39          1.095268e-02  9.820511e-01
orbit40          3.532852e-03  3.899722e-01
orbit41          3.566974e-03  3.979830e-01
orbit42          8.577370e-04  1.480565e-01
orbit43          3.995908e-03  4.436887e-01
orbit44          2.077870e-03  2.858226e-01
orbit45          1.049672e-02  1.112416e+00
orbit46          3.420625e-03  6.814207e-01
orbit47          6.580273e-03  3.201513e-01
orbit48          4.346101e-03  2.783341e-01
orbit49          1.201878e-02  8.631887e-01
orbit50          5.221419e-03  3.391535e-01
orbit51          1.123251e-02  6.606334e-01
orbit52          9.662588e-03  6.171790e-01
orbit53          1.472563e-02  4.510792e-01
orbit54          7.584887e-03  5.304549e-01
orbit55          8.912022e-03  4.960453e-01
orbit56          4.999136e-03  1.033094e+00
orbit57          4.388050e-04  2.410983e-01
orbit58          3.000711e-04  9.931006e-02
orbit59          6.603472e-03  4.101025e-01
orbit60          2.907628e-03  3.164330e-01
orbit61          1.628847e-03  1.192655e-01
orbit62          6.319536e-03  4.556013e-01
orbit63          2.700216e-03  1.799120e-01
orbit64          9.795735e-03  6.053334e-01
orbit65          5.819447e-03  5.565459e-01
orbit66          9.635586e-04  1.436892e-01
orbit67          2.806346e-04  1.637777e-01
orbit68          2.857557e-05  6.668740e-02
orbit69          1.055537e-03  3.168674e-01
orbit70          3.714849e-04  1.339817e-01
orbit71          3.715180e-04  6.667217e-02
orbit72          3.685122e-05  7.061837e-02
AP               2.211672e-05  9.045476e-02
bet              2.283017e-03  1.138832e+00
ecc              1.176495e-04  9.632921e-02
eccrad           1.582304e-04  1.158982e-01
close            6.185851e-03  9.405140e-01
constraint       3.923648e-03  1.052366e+00
coreness         5.485482e-04  3.121932e-01
knn              6.880378e-03  1.266200e+00
hubscore         3.726788e-03  7.328428e-01
pagerank         4.406323e-03  2.446454e+00
trans            1.712280e-03  8.362061e-01
evcent           3.264024e-03  8.244482e-01
first            3.160475e-04  2.641499e-01
upto_second      4.001684e-03  6.682391e-01
upto_third       8.791535e-03  9.036260e-01
upto_fourth      6.399134e-03  4.466815e-01
upto_fifth       3.272209e-03  6.489656e-01
upto_sixth       8.933511e-03  6.522234e-01
second           4.744580e-03  7.289997e-01
third            1.043819e-02  1.002425e+00
fourth           7.663113e-03  1.921473e+00
fifth            4.189731e-03  1.291957e+00
sixth            3.098893e-03  9.780082e-01
ratio1           3.854002e-03  1.347760e+00
ratio2           5.186757e-03  2.376453e+00
ratio3           8.989166e-03  1.486634e+00
ratio4           5.495883e-03  1.743327e+00
ratio5           1.485955e-03  2.607672e+00
ratio6           3.893382e-03  1.387381e+00
selfinter       -7.646893e-07  1.590306e-01
walktrap_vertex  1.266053e-03  1.115745e+00
bigcom1          4.399880e-05  2.443268e-01
bigcom2          0.000000e+00  5.551115e-19
bigcom3         -9.956548e-06  1.270059e-01
bigcom4          4.640498e-05  7.836997e-02
bigcom6          0.000000e+00  0.000000e+00
bigcom8          2.249118e-04  3.279346e-01
bigcom9          1.639782e-04  2.992408e-01
bigcom11         1.261676e-05  2.712049e-01
bigcom13         0.000000e+00  0.000000e+00
bigcom15         0.000000e+00  8.673617e-21
bigcom16         0.000000e+00  0.000000e+00
bigcom21        -1.610251e-05  8.638918e-02
bigcom22         7.876282e-07  5.754162e-02
bigcom24         0.000000e+00  0.000000e+00
bigcom26        -1.057699e-05  7.725543e-02
bigcom28         1.276748e-05  7.353755e-03
bigcom30         1.565331e-04  3.062124e-01
bigcom31         0.000000e+00  0.000000e+00
bigcom32         0.000000e+00  0.000000e+00
bigcom33         0.000000e+00  5.551115e-19
bigcom34         0.000000e+00  0.000000e+00
bigcom36         0.000000e+00  0.000000e+00
bigcom37         0.000000e+00  0.000000e+00
bigcom38         0.000000e+00  8.673617e-21
bigcom39         0.000000e+00  8.888889e-03
bigcom40         2.867025e-04  2.642233e-01
bigcom43         0.000000e+00  0.000000e+00
bigcom44         0.000000e+00  0.000000e+00
bigcom46         0.000000e+00  0.000000e+00
bigcom47         0.000000e+00  0.000000e+00
bigcom49         1.509512e-05  2.758151e-01
bigcom50         0.000000e+00  0.000000e+00
bigcom51         0.000000e+00  0.000000e+00
bigcom52         0.000000e+00  0.000000e+00
bigcom54         0.000000e+00  0.000000e+00
bigcom56         0.000000e+00  0.000000e+00
bigcom62         0.000000e+00  0.000000e+00
bigcom66         0.000000e+00  0.000000e+00
bigcom68         0.000000e+00  0.000000e+00
bigcom69         0.000000e+00  0.000000e+00
bigcom71         0.000000e+00  5.551115e-19
bigcom72         0.000000e+00  0.000000e+00
bigcom73         0.000000e+00  0.000000e+00
bigcom74         0.000000e+00  0.000000e+00
bigcom75         2.015301e-05  3.882469e-01
bigcom76         0.000000e+00  0.000000e+00
bigcom77         0.000000e+00  0.000000e+00
bigcom79         0.000000e+00  0.000000e+00
bigcom80         0.000000e+00  0.000000e+00
bigcom82         0.000000e+00  5.551115e-19
bigcom83         0.000000e+00  0.000000e+00
bigcom84         0.000000e+00  0.000000e+00
bigcom85         0.000000e+00  0.000000e+00
bigcom87         0.000000e+00  0.000000e+00
bigcom89         0.000000e+00  0.000000e+00
bigcom91         1.343085e-05  1.962299e-01
bigcom92        -2.180168e-05  2.824578e-01
bigcom93         0.000000e+00  2.168404e-21
bigcom96         0.000000e+00  0.000000e+00
bigcom97         0.000000e+00  0.000000e+00
bigcom98         0.000000e+00  0.000000e+00
bigcom99         0.000000e+00  0.000000e+00
bigcom101        0.000000e+00  0.000000e+00
bigcom104        0.000000e+00  0.000000e+00
bigcom106        0.000000e+00  0.000000e+00
bigcom109        0.000000e+00  0.000000e+00
bigcom113        0.000000e+00  0.000000e+00
bigcom116        0.000000e+00  1.084202e-21
bigcom120        0.000000e+00  0.000000e+00
bigcom123        0.000000e+00  0.000000e+00
bigcom126        0.000000e+00  0.000000e+00
bigcom127        0.000000e+00  2.168404e-21
bigcom137        0.000000e+00  0.000000e+00
bigcom139        0.000000e+00  0.000000e+00
bigcom140        0.000000e+00  0.000000e+00
bigcom143        0.000000e+00  0.000000e+00
bigcom145        0.000000e+00  0.000000e+00
bigcom146        0.000000e+00  0.000000e+00
bigcom147        0.000000e+00  8.673617e-21
bigcom149        1.128420e-06  3.164106e-01
bigcom153       -5.204760e-05  1.451647e-01
bigcom154        0.000000e+00  0.000000e+00
bigcom156        0.000000e+00  0.000000e+00
bigcom157        0.000000e+00  5.551115e-19
bigcom158        0.000000e+00  0.000000e+00
bigcom160        0.000000e+00  0.000000e+00
bigcom161        0.000000e+00  0.000000e+00
bigcom162        0.000000e+00  0.000000e+00
bigcom164        0.000000e+00  5.551115e-19
bigcom166        0.000000e+00  0.000000e+00
bigcom167        0.000000e+00  0.000000e+00
bigcom171        0.000000e+00  0.000000e+00
bigcom173       -1.850784e-05  3.150735e-01
bigcom175        0.000000e+00  0.000000e+00
bigcom176        0.000000e+00  0.000000e+00
bigcom177        0.000000e+00  0.000000e+00
bigcom178        0.000000e+00  0.000000e+00
bigcom180        0.000000e+00  0.000000e+00
bigcom181        7.323757e-05  4.071826e-01
bigcom184        0.000000e+00  0.000000e+00
bigcom186       -1.603726e-05  4.609564e-01
bigcom187        0.000000e+00  0.000000e+00
bigcom189        0.000000e+00  0.000000e+00
bigcom194        0.000000e+00  0.000000e+00
bigcom195        0.000000e+00  8.673617e-21
bigcom196        0.000000e+00  0.000000e+00
bigcom204        0.000000e+00  4.336809e-21
bigcom205        0.000000e+00  0.000000e+00
bigcom212        0.000000e+00  0.000000e+00
bigcom214        0.000000e+00  5.551115e-19
bigcom222        0.000000e+00  0.000000e+00
bigcom223        0.000000e+00  0.000000e+00
bigcom226        0.000000e+00  0.000000e+00
bigcom227        0.000000e+00  0.000000e+00
bigcom229        0.000000e+00  0.000000e+00
bigcom233        5.749926e-07  6.180731e-01
bigcom236        0.000000e+00  5.551115e-19
bigcom237        0.000000e+00  0.000000e+00
bigcom246        0.000000e+00  0.000000e+00
bigcom248        0.000000e+00  0.000000e+00
bigcom249        0.000000e+00  0.000000e+00
bigcom250        0.000000e+00  0.000000e+00
bigcom254        0.000000e+00  0.000000e+00
bigcom266        0.000000e+00  0.000000e+00
bigcom269        0.000000e+00  0.000000e+00
bigcom272        0.000000e+00  0.000000e+00
bigcom274        1.060043e-04  2.901946e-01
bigcom281        0.000000e+00  0.000000e+00
bigcom291        0.000000e+00  0.000000e+00
bigcom292        0.000000e+00  0.000000e+00
bigcom295        0.000000e+00  0.000000e+00
bigcom299        0.000000e+00  0.000000e+00
bigcom301        0.000000e+00  0.000000e+00
bigcom306        0.000000e+00  0.000000e+00
bigcom309        0.000000e+00  0.000000e+00
bigcom314        0.000000e+00  0.000000e+00
bigcom321        0.000000e+00  0.000000e+00
bigcom341       -1.389095e-05  4.721340e-01
bigcom350        1.728793e-05  4.108993e-01
bigcom353        0.000000e+00  0.000000e+00
bigcom359        0.000000e+00  0.000000e+00
bigcom363        0.000000e+00  0.000000e+00
bigcom365        0.000000e+00  0.000000e+00
bigcom385        0.000000e+00  0.000000e+00
bigcom386        0.000000e+00  0.000000e+00
bigcom408        0.000000e+00  1.084202e-21
bigcom412        0.000000e+00  4.336809e-21
bigcom480        0.000000e+00  0.000000e+00
spin_vertex      8.669060e-04  9.324641e-01
membership_s1    2.028051e-05  1.672423e-01
membership_s3    0.000000e+00  0.000000e+00
membership_s4    5.884499e-05  8.276337e-02
membership_s5    1.567234e-04  1.992467e-01
membership_s6    9.111617e-06  9.735303e-03
membership_s7    1.811902e-05  2.629959e-01
membership_s8    0.000000e+00  0.000000e+00
membership_s9    0.000000e+00  5.551115e-19
membership_s11   0.000000e+00  0.000000e+00
membership_s12   3.374641e-05  5.932172e-01
membership_s14   1.752199e-05  3.209998e-01
membership_s15  -1.045299e-05  6.921582e-02
membership_s16   0.000000e+00  0.000000e+00
membership_s17   0.000000e+00  0.000000e+00
membership_s18   5.109884e-05  2.575165e-01
membership_s20   0.000000e+00  0.000000e+00
membership_s21   2.723486e-06  2.088045e-01
membership_s22  -1.377167e-05  9.047703e-02
membership_s24   0.000000e+00  1.084202e-21
membership_s25   0.000000e+00  0.000000e+00
membership_s26  -4.121681e-06  6.792722e-02
membership_s27   1.862735e-04  5.365989e-01
membership_s28   0.000000e+00  0.000000e+00
membership_s30   7.646106e-05  1.364147e-01
membership_s31   8.368926e-05  2.297483e-01
membership_s32   8.044924e-05  2.368591e-01
membership_s33   0.000000e+00  0.000000e+00
membership_s36   6.688661e-05  1.077054e-01
membership_s37   0.000000e+00  0.000000e+00
V1               4.476584e-03  2.266961e+00
V2               3.593706e-03  3.319609e+00
pdi              8.032361e-05  1.015003e-01
adhesion         8.486096e-03  2.215448e+00
cohesion         9.755935e-03  2.027692e+00
inner            4.572617e-03  2.324078e+00
outer            2.913478e-03  2.852793e+00
ioratio          3.524941e-03  2.134355e+00
comsize          2.351324e-03  2.943685e+00
[1] "Dataset: all_TnotC Model GLM, run: 1 of 10 2015-06-17 20:52:07"
[1] "glmnet variable coefficients"
                         [,1]          [,2]
(Intercept)     -4.365753e+00 -6.082913e+00
graph0          -4.669575e-41  3.767619e-04
graph1          -2.111748e-44 -1.337892e-08
graph2          -8.376323e-42  2.183474e-04
graph3          -1.429877e-45 -3.009159e-09
graph4          -1.104150e-47 -3.306815e-11
graph5          -4.672136e-43 -1.188464e-06
graph6          -6.856763e-45  5.380521e-08
graph7          -3.292620e-43 -5.341232e-09
graph8          -1.210859e-42  7.781655e-05
graph9          -3.289678e-47 -1.279770e-10
graph10         -6.139864e-49 -3.194226e-12
graph11         -1.606877e-50 -1.620519e-13
graph12         -5.401793e-47 -7.876484e-10
graph13         -3.832281e-46  7.116019e-10
graph14         -3.369296e-48  1.702759e-11
graph15         -1.720311e-44 -8.890303e-08
graph16         -2.386759e-46 -1.216030e-09
graph17         -3.478656e-46 -5.817348e-09
graph18         -7.807931e-45  1.203266e-07
graph19         -1.628287e-45 -2.333367e-08
graph20         -3.747181e-44 -6.895606e-07
graph21         -1.080698e-44 -1.080445e-07
graph22         -3.650681e-44 -1.346819e-06
graph23         -6.409691e-45 -4.653618e-08
graph24         -1.516734e-44 -5.183229e-08
graph25         -7.962369e-44  9.932279e-07
graph26         -3.955334e-44 -4.089700e-07
graph27         -1.596977e-43  1.925408e-05
graph28         -7.943866e-45  2.191006e-06
graph29          3.041626e-42  1.770721e-05
orbit0          -4.669575e-41  3.758017e-04
orbit1          -1.134947e-42  5.412239e-06
orbit2          -1.426348e-44 -5.272731e-08
orbit3          -8.376323e-42  2.181621e-04
orbit4          -3.463652e-44 -9.915121e-08
orbit5          -1.059312e-45 -1.880882e-09
orbit6           4.959528e-47  3.107320e-09
orbit7          -1.127694e-47 -4.366434e-11
orbit8          -4.672136e-43 -1.191710e-06
orbit9          -6.697674e-43 -1.742911e-06
orbit10         -4.030227e-44  1.488691e-06
orbit11         -4.472240e-45 -6.360775e-08
orbit12         -2.349932e-42 -2.474781e-05
orbit13         -2.193615e-43  3.681625e-06
orbit14         -1.210859e-42  7.646070e-05
orbit15         -8.700823e-46  1.720728e-09
orbit16         -2.773321e-47 -7.453240e-11
orbit17         -2.109827e-46 -2.922035e-09
orbit18         -1.877210e-46 -1.547486e-09
orbit19         -2.546884e-47  1.145166e-09
orbit20         -1.754360e-47 -1.776995e-10
orbit21         -3.786864e-49 -3.502443e-12
orbit22          5.838353e-49 -2.319043e-11
orbit23         -1.975320e-50 -1.466404e-14
orbit24         -3.635853e-45 -5.652458e-09
orbit25         -1.239325e-45 -1.105668e-08
orbit26         -3.652156e-47 -7.718801e-10
orbit27         -2.317227e-44 -1.634143e-07
orbit28         -1.204866e-45 -9.691229e-09
orbit29         -1.379150e-45  7.636280e-08
orbit30         -5.207318e-46 -2.034526e-08
orbit31          6.641447e-48  1.125287e-08
orbit32         -7.136100e-47  1.012505e-09
orbit33         -2.529701e-48 -1.661413e-11
orbit34         -1.720311e-44 -9.246741e-08
orbit35         -2.097600e-44  2.236074e-07
orbit36         -3.419337e-45 -5.884719e-08
orbit37         -2.317920e-45  1.620698e-08
orbit38         -1.217343e-46 -1.581042e-09
orbit39         -3.735121e-44  1.956423e-07
orbit40         -5.939179e-45 -1.170524e-07
orbit41         -1.285347e-45 -1.620658e-08
orbit42         -2.064657e-46 -4.531862e-09
orbit43         -2.741018e-44  1.146834e-06
orbit44         -5.582267e-45 -1.890869e-07
orbit45         -1.439140e-43 -1.255443e-06
orbit46         -2.892401e-44 -1.033859e-07
orbit47         -2.249871e-45 -4.915079e-08
orbit48         -2.230454e-45 -4.161320e-08
orbit49         -1.960370e-43 -2.608597e-06
orbit50         -2.741029e-44 -6.532428e-07
orbit51         -6.356261e-44 -1.292833e-06
orbit52         -1.085096e-43  2.304196e-06
orbit53         -1.035320e-44 -1.206049e-07
orbit54         -3.257293e-43 -1.223955e-05
orbit55         -1.740238e-44 -6.291856e-07
orbit56         -9.497923e-43 -1.050753e-05
orbit57         -7.844445e-45  2.068662e-07
orbit58         -9.032092e-45 -3.749512e-07
orbit59         -1.829465e-43 -1.349752e-06
orbit60         -2.492491e-44  5.876397e-07
orbit61         -1.541154e-44 -6.193865e-07
orbit62         -2.001148e-42 -5.735153e-05
orbit63         -1.577832e-43 -2.286836e-07
orbit64         -8.368968e-44  9.414800e-06
orbit65         -2.549414e-42 -6.308743e-05
orbit66         -1.204847e-43  3.013791e-06
orbit67         -1.501812e-44 -7.087270e-07
orbit68         -3.687369e-43  3.100848e-05
orbit69          2.690743e-43  3.290672e-05
orbit70         -1.649723e-42  7.411660e-05
orbit71          2.143479e-43 -6.810855e-06
orbit72          3.041626e-42  1.573545e-05
AP              -6.234702e-39 -1.194991e-01
bet             -2.648360e-45  3.888920e-09
ecc              6.022530e-40 -3.210987e-03
eccrad           3.613518e-39 -1.846069e-02
close           -4.983821e-38 -1.816352e-02
constraint       6.820285e-39  2.519065e-01
coreness        -4.521040e-40 -8.301207e-03
knn              1.756413e-42 -3.364987e-05
hubscore        -6.234098e-38  1.303090e-01
pagerank        -3.917373e-38 -1.652244e+00
trans            1.564073e-38  3.626747e-01
evcent          -6.304359e-38  6.031755e-02
first           -4.669575e-41  3.843826e-04
upto_second     -1.419402e-42  8.910464e-06
upto_third      -5.738563e-43 -2.249159e-06
upto_fourth     -3.269768e-43  6.049249e-06
upto_fifth       3.496459e-43  2.566172e-05
upto_sixth       1.760875e-42  1.207619e-04
second          -1.419902e-42  8.777573e-06
third           -7.296024e-43 -5.015893e-06
fourth           9.914800e-43  9.098489e-06
fifth            5.721964e-43 -4.676938e-06
sixth           -2.053308e-43 -1.636185e-05
ratio1           2.178339e-42 -8.977338e-06
ratio2           9.095552e-42 -1.263669e-04
ratio3           1.494615e-41  6.788608e-05
ratio4          -1.958405e-41 -9.820253e-04
ratio5          -1.509813e-41 -3.486381e-04
ratio6           6.631004e-44  4.002391e-05
selfinter        7.369947e-40  1.226386e-01
walktrap_vertex -3.098901e-40  9.269428e-02
bigcom1         -1.827575e-39 -2.162847e-02
bigcom2         -1.268507e-38 -5.927727e-01
bigcom3         -1.280064e-40 -2.373174e-02
bigcom4         -2.292570e-39 -1.821949e-02
bigcom6         -1.267979e-38 -6.184267e-01
bigcom8          8.140737e-39  2.664963e-01
bigcom9          4.364010e-38  7.137193e-01
bigcom11         3.130484e-38  5.204280e-01
bigcom13        -1.270620e-38 -5.721042e-01
bigcom15        -1.271150e-38 -4.278912e-01
bigcom16        -1.268401e-38 -5.890665e-01
bigcom21         1.266428e-38  2.423975e-01
bigcom22        -7.828591e-39 -2.516862e-01
bigcom24        -1.268085e-38 -6.046439e-01
bigcom26        -2.793140e-39 -1.612274e-02
bigcom28        -7.924859e-39 -2.278082e-01
bigcom30         1.313691e-38  2.950961e-01
bigcom31        -1.267769e-38 -6.551750e-01
bigcom32        -1.269034e-38 -6.872123e-01
bigcom33        -1.267663e-38 -5.196055e-01
bigcom34        -1.267874e-38 -6.111941e-01
bigcom36        -1.268929e-38 -6.877766e-01
bigcom37        -1.267663e-38 -3.521797e-01
bigcom38        -1.268507e-38 -6.288423e-01
bigcom39        -1.270514e-38 -5.868714e-01
bigcom40        -1.900563e-39  6.904077e-02
bigcom43        -1.268296e-38 -6.541536e-01
bigcom44        -1.286265e-38 -5.740428e-01
bigcom46        -1.269351e-38 -6.437257e-01
bigcom47        -1.268823e-38 -6.041644e-01
bigcom49         6.509797e-38  9.858846e-01
bigcom50        -1.268401e-38 -5.785467e-01
bigcom51        -1.267874e-38 -5.899213e-01
bigcom52        -1.267874e-38 -5.271487e-01
bigcom54        -1.267663e-38 -6.078322e-01
bigcom56        -1.269034e-38 -6.248377e-01
bigcom62        -1.267769e-38 -5.440927e-01
bigcom66        -1.267769e-38 -6.304707e-01
bigcom68        -1.267874e-38 -5.825659e-01
bigcom69        -1.268929e-38 -5.350748e-01
bigcom71        -1.268929e-38 -5.739519e-01
bigcom72        -1.267769e-38 -5.979734e-01
bigcom73        -1.269457e-38 -6.048036e-01
bigcom74        -1.268823e-38 -5.576059e-01
bigcom75         1.894265e-37  1.721777e+00
bigcom76        -1.268296e-38 -6.551451e-01
bigcom77        -1.268296e-38 -5.989653e-01
bigcom79        -1.267769e-38 -5.956277e-01
bigcom80        -1.268296e-38 -6.231017e-01
bigcom82        -1.268296e-38 -6.472140e-01
bigcom83        -1.267769e-38 -1.003300e+00
bigcom84        -1.268190e-38 -5.916120e-01
bigcom85        -1.268085e-38 -5.810029e-01
bigcom87        -1.268401e-38 -5.965851e-01
bigcom89        -1.267769e-38 -5.362929e-01
bigcom91         7.157402e-38  9.261960e-01
bigcom92         4.867929e-38  7.316619e-01
bigcom93        -1.267769e-38 -9.594567e-01
bigcom96        -1.267769e-38 -6.306470e-01
bigcom97        -1.268612e-38 -5.439220e-01
bigcom98        -1.267769e-38 -6.594724e-01
bigcom99        -1.267769e-38 -7.765559e-01
bigcom101       -1.269140e-38 -4.171789e-01
bigcom104       -1.268718e-38 -6.060469e-01
bigcom106       -1.268085e-38 -6.119807e-01
bigcom109       -1.267979e-38 -6.012062e-01
bigcom113       -1.268190e-38 -5.105302e-01
bigcom116       -1.271998e-38 -6.229110e-01
bigcom120       -1.267874e-38 -6.539437e-01
bigcom123       -1.267979e-38 -6.153952e-01
bigcom126       -1.267663e-38 -5.208798e-01
bigcom127       -1.267979e-38 -3.811137e-01
bigcom137       -1.268296e-38 -5.592503e-01
bigcom139       -1.267453e-38 -5.864511e-01
bigcom140       -1.267979e-38 -6.332200e-01
bigcom143       -1.267874e-38 -6.160958e-01
bigcom145       -1.267663e-38 -5.928185e-01
bigcom146       -1.267979e-38 -4.894718e-01
bigcom147       -1.269668e-38 -6.259754e-01
bigcom149        1.894265e-37  1.785243e+00
bigcom153        5.954692e-38  9.381876e-01
bigcom154       -1.268718e-38 -6.399616e-01
bigcom156       -1.268085e-38 -6.104723e-01
bigcom157       -1.268823e-38 -3.886445e-01
bigcom158       -1.267769e-38 -7.120177e-01
bigcom160       -1.267769e-38 -6.116578e-01
bigcom161       -1.267769e-38 -5.883040e-01
bigcom162       -1.267769e-38 -5.353471e-01
bigcom164       -1.267558e-38 -5.185222e-01
bigcom166       -1.268612e-38 -5.895346e-01
bigcom167       -1.269563e-38 -6.240666e-01
bigcom171       -1.268401e-38 -5.160034e-01
bigcom173        1.317043e-37  1.501812e+00
bigcom175       -1.267663e-38 -4.281579e-01
bigcom176       -1.267663e-38 -5.437656e-01
bigcom177       -1.267874e-38 -7.217562e-01
bigcom178       -1.267874e-38 -5.475992e-01
bigcom180       -1.267769e-38 -6.414414e-01
bigcom181        1.063132e-37  1.289155e+00
bigcom184       -1.267769e-38 -5.917710e-01
bigcom186        1.894265e-37  1.693091e+00
bigcom187       -1.267663e-38 -6.619407e-01
bigcom189       -1.268507e-38 -6.825558e-01
bigcom194       -1.267979e-38 -5.556056e-01
bigcom195       -1.267874e-38 -5.709504e-01
bigcom196       -1.267769e-38 -6.290107e-01
bigcom204       -1.268296e-38 -5.675536e-01
bigcom205       -1.267769e-38 -6.594938e-01
bigcom212       -1.267874e-38 -5.977268e-01
bigcom214       -1.267979e-38 -6.406616e-01
bigcom222       -1.267663e-38 -5.982846e-01
bigcom223       -1.267874e-38 -5.557726e-01
bigcom226       -1.267769e-38 -5.669173e-01
bigcom227       -1.267769e-38 -5.612237e-01
bigcom229       -1.267558e-38 -5.311137e-01
bigcom233        1.894265e-37  1.652801e+00
bigcom236       -1.267663e-38 -5.559227e-01
bigcom237       -1.267663e-38 -6.030092e-01
bigcom246       -1.268718e-38 -5.895224e-01
bigcom248       -1.268929e-38 -4.381012e-01
bigcom249       -1.267769e-38 -6.449559e-01
bigcom250       -1.268929e-38 -6.199177e-01
bigcom254       -1.267979e-38 -5.384166e-01
bigcom266       -1.267769e-38 -6.184575e-01
bigcom269       -1.267874e-38 -6.390700e-01
bigcom272       -1.267663e-38 -5.774293e-01
bigcom274        5.640430e-38  7.117911e-01
bigcom281       -1.268085e-38 -8.467785e-01
bigcom291       -1.267769e-38 -6.970951e-01
bigcom292       -1.267769e-38 -5.683718e-01
bigcom295       -1.267979e-38 -5.936991e-01
bigcom299       -1.267663e-38 -5.594905e-01
bigcom301       -1.268507e-38 -5.945019e-01
bigcom306       -1.267769e-38 -6.143405e-01
bigcom309       -1.268085e-38 -5.268945e-01
bigcom314       -1.267769e-38 -6.635495e-01
bigcom321       -1.268401e-38 -6.095477e-01
bigcom341        2.399326e-37  1.854313e+00
bigcom350        1.894265e-37  1.682530e+00
bigcom353       -1.267663e-38 -6.506022e-01
bigcom359       -1.267769e-38 -5.728142e-01
bigcom363       -1.267769e-38 -3.886861e-01
bigcom365       -1.267874e-38 -6.410667e-01
bigcom385       -1.267979e-38 -5.493415e-01
bigcom386       -1.267663e-38 -5.161930e-01
bigcom408       -1.268190e-38 -5.876847e-01
bigcom412       -1.267874e-38 -5.768874e-01
bigcom480       -1.267874e-38 -6.054216e-01
spin_vertex      4.494812e-39 -1.417045e-01
membership_s1    2.271002e-39  1.035298e-01
membership_s3   -1.269351e-38 -5.283322e-01
membership_s4   -4.584091e-39 -6.817203e-02
membership_s5    3.634138e-39  9.386710e-02
membership_s6   -1.962780e-39 -1.351219e-01
membership_s7   -8.361174e-40  2.700486e-02
membership_s8   -1.268296e-38 -5.363705e-01
membership_s9   -1.268929e-38 -5.144425e-01
membership_s11  -1.268401e-38 -5.494025e-01
membership_s12   1.317810e-37  1.449065e+00
membership_s14   9.963553e-38  1.351082e+00
membership_s15  -6.862901e-39 -2.006054e-01
membership_s16  -1.268612e-38 -5.038746e-01
membership_s17  -1.268190e-38 -5.368821e-01
membership_s18   3.246371e-38  3.863106e-01
membership_s20  -1.267979e-38 -5.263037e-01
membership_s21   5.226715e-39  2.007780e-01
membership_s22   1.798601e-38  6.619492e-01
membership_s24  -1.270832e-38 -4.620795e-01
membership_s25  -1.269880e-38 -4.915797e-01
membership_s26   4.681140e-38  1.027351e+00
membership_s27   3.879312e-39  1.546826e-01
membership_s28  -1.268929e-38 -6.134650e-01
membership_s30  -4.144030e-39 -4.100384e-02
membership_s31   6.057442e-39  2.667032e-02
membership_s32   5.461448e-39  1.373251e-01
membership_s33  -1.267979e-38 -4.741998e-01
membership_s36  -2.226588e-39 -3.008131e-02
membership_s37  -1.277859e-38 -5.264919e-01
V1              -2.296356e-39  1.517141e-01
V2              -1.661472e-38 -2.998912e-01
pdi             -1.474087e-36 -7.136737e+01
adhesion         1.894322e-43  3.449986e-06
cohesion        -3.764640e-43 -6.558660e-06
inner           -2.400769e-43 -1.514797e-05
outer           -1.954689e-43  2.093878e-06
ioratio          2.571097e-39  4.208734e-01
comsize         -7.037674e-43 -1.724189e-05
[1] "Dataset: all_TnotC Model GBM, run: 2 of 10 2015-06-17 20:53:54"
Iter   TrainDeviance   ValidDeviance   StepSize   Improve
     1        0.1379            -nan     0.0100    0.0000
     2        0.1372            -nan     0.0100   -0.0000
     3        0.1366            -nan     0.0100   -0.0000
     4        0.1359            -nan     0.0100   -0.0000
     5        0.1352            -nan     0.0100   -0.0000
     6        0.1348            -nan     0.0100   -0.0000
     7        0.1340            -nan     0.0100    0.0000
     8        0.1333            -nan     0.0100   -0.0000
     9        0.1326            -nan     0.0100    0.0001
    10        0.1318            -nan     0.0100   -0.0000
    20        0.1262            -nan     0.0100   -0.0000
    40        0.1178            -nan     0.0100   -0.0000
    60        0.1110            -nan     0.0100    0.0000
    80        0.1056            -nan     0.0100   -0.0000
   100        0.1007            -nan     0.0100   -0.0000
   120        0.0964            -nan     0.0100   -0.0000
   140        0.0923            -nan     0.0100   -0.0000
   160        0.0887            -nan     0.0100   -0.0000
   180        0.0852            -nan     0.0100   -0.0000
   200        0.0821            -nan     0.0100   -0.0000
   204        0.0816            -nan     0.0100   -0.0000

[1] "GBM variable coefficients"
                            var     rel.inf
V2                           V2 4.820698426
pagerank               pagerank 4.039109336
comsize                 comsize 3.392569566
outer                     outer 3.339484494
ratio5                   ratio5 3.131218330
V1                           V1 2.732665770
ratio2                   ratio2 2.383483487
inner                     inner 2.220898512
ioratio                 ioratio 2.058509034
cohesion               cohesion 1.819313895
graph13                 graph13 1.788770370
orbit46                 orbit46 1.744219250
graph19                 graph19 1.658397097
orbit18                 orbit18 1.554867857
knn                         knn 1.551977899
ratio1                   ratio1 1.551528913
bet                         bet 1.533434943
graph14                 graph14 1.463584190
graph16                 graph16 1.393374593
walktrap_vertex walktrap_vertex 1.276119096
ratio3                   ratio3 1.175488806
orbit39                 orbit39 1.167752829
graph11                 graph11 1.137751623
fourth                   fourth 1.118694016
ratio4                   ratio4 1.112428607
adhesion               adhesion 1.067759262
orbit36                 orbit36 1.057555387
orbit30                 orbit30 1.050351903
orbit56                 orbit56 1.026896673
orbit35                 orbit35 1.020789861
graph5                   graph5 0.962362002
orbit28                 orbit28 0.936099129
orbit37                 orbit37 0.929522035
spin_vertex         spin_vertex 0.914016072
orbit19                 orbit19 0.893122947
orbit27                 orbit27 0.876838458
graph10                 graph10 0.874172059
graph23                 graph23 0.871824342
trans                     trans 0.867923885
orbit65                 orbit65 0.866163393
graph17                 graph17 0.848294820
ratio6                   ratio6 0.828370790
orbit31                 orbit31 0.812107557
bigcom274             bigcom274 0.765959013
orbit50                 orbit50 0.748336095
graph6                   graph6 0.725298018
graph20                 graph20 0.723154033
orbit24                 orbit24 0.719956957
upto_sixth           upto_sixth 0.717237214
orbit45                 orbit45 0.705153578
orbit15                 orbit15 0.640006962
graph4                   graph4 0.614986342
orbit20                 orbit20 0.605617696
orbit9                   orbit9 0.586744910
orbit49                 orbit49 0.573688941
third                     third 0.563680956
bigcom9                 bigcom9 0.563155450
graph15                 graph15 0.562161322
graph26                 graph26 0.536873655
graph1                   graph1 0.523536025
orbit16                 orbit16 0.505900817
graph21                 graph21 0.504080370
graph3                   graph3 0.503964370
graph22                 graph22 0.502001170
graph25                 graph25 0.499512137
orbit53                 orbit53 0.490326888
graph12                 graph12 0.484666256
orbit21                 orbit21 0.479843439
orbit52                 orbit52 0.473996144
bigcom92               bigcom92 0.468690910
orbit26                 orbit26 0.460540402
selfinter             selfinter 0.460373760
graph18                 graph18 0.445612305
hubscore               hubscore 0.431993196
graph9                   graph9 0.430632670
orbit4                   orbit4 0.427917953
upto_second         upto_second 0.410132765
orbit55                 orbit55 0.391471117
orbit70                 orbit70 0.379113800
upto_third           upto_third 0.376767363
sixth                     sixth 0.373697384
upto_fifth           upto_fifth 0.362354901
orbit59                 orbit59 0.360321972
orbit62                 orbit62 0.359445992
close                     close 0.346337515
graph2                   graph2 0.339547766
orbit32                 orbit32 0.331329590
fifth                     fifth 0.320804914
orbit40                 orbit40 0.319762141
orbit17                 orbit17 0.311141224
orbit47                 orbit47 0.306615883
membership_s12   membership_s12 0.302486296
bigcom8                 bigcom8 0.302284597
orbit64                 orbit64 0.298093933
bigcom4                 bigcom4 0.290291042
orbit1                   orbit1 0.278878417
membership_s27   membership_s27 0.277214413
orbit10                 orbit10 0.274652928
constraint           constraint 0.266187458
orbit29                 orbit29 0.262961465
orbit54                 orbit54 0.261152405
orbit48                 orbit48 0.251868343
orbit25                 orbit25 0.232905079
orbit60                 orbit60 0.230597991
upto_fourth         upto_fourth 0.217944391
graph7                   graph7 0.212218733
orbit63                 orbit63 0.208960864
orbit12                 orbit12 0.195651607
membership_s18   membership_s18 0.195169657
orbit23                 orbit23 0.174416441
orbit33                 orbit33 0.166800141
orbit5                   orbit5 0.163153531
membership_s32   membership_s32 0.162444252
bigcom30               bigcom30 0.160333121
orbit51                 orbit51 0.159952018
orbit38                 orbit38 0.154835370
orbit22                 orbit22 0.148245938
orbit66                 orbit66 0.148056898
bigcom40               bigcom40 0.142475977
membership_s21   membership_s21 0.125012625
graph24                 graph24 0.122504147
orbit43                 orbit43 0.120062680
orbit6                   orbit6 0.119510964
orbit68                 orbit68 0.112058285
coreness               coreness 0.104216720
orbit13                 orbit13 0.103205379
membership_s1     membership_s1 0.098046460
membership_s31   membership_s31 0.090992812
membership_s5     membership_s5 0.090978721
orbit11                 orbit11 0.086136552
orbit69                 orbit69 0.074870546
graph0                   graph0 0.072106131
membership_s7     membership_s7 0.071972266
AP                           AP 0.070331841
orbit67                 orbit67 0.068035635
orbit41                 orbit41 0.067983571
bigcom21               bigcom21 0.062321265
second                   second 0.054777751
graph28                 graph28 0.053118121
orbit42                 orbit42 0.052816985
orbit57                 orbit57 0.050135671
graph27                 graph27 0.040189063
bigcom1                 bigcom1 0.036679317
graph29                 graph29 0.036027738
orbit58                 orbit58 0.032960878
orbit44                 orbit44 0.031933341
bigcom153             bigcom153 0.028200916
membership_s4     membership_s4 0.025578755
membership_s30   membership_s30 0.022865086
pdi                         pdi 0.021433231
orbit71                 orbit71 0.021239093
orbit61                 orbit61 0.018597568
membership_s22   membership_s22 0.015994622
orbit2                   orbit2 0.015810120
orbit7                   orbit7 0.012538656
evcent                   evcent 0.009812200
graph8                   graph8 0.007985007
bigcom11               bigcom11 0.005770186
orbit0                   orbit0 0.000000000
orbit3                   orbit3 0.000000000
orbit8                   orbit8 0.000000000
orbit14                 orbit14 0.000000000
orbit34                 orbit34 0.000000000
orbit72                 orbit72 0.000000000
ecc                         ecc 0.000000000
eccrad                   eccrad 0.000000000
first                     first 0.000000000
bigcom2                 bigcom2 0.000000000
bigcom3                 bigcom3 0.000000000
bigcom6                 bigcom6 0.000000000
bigcom13               bigcom13 0.000000000
bigcom15               bigcom15 0.000000000
bigcom16               bigcom16 0.000000000
bigcom22               bigcom22 0.000000000
bigcom24               bigcom24 0.000000000
bigcom26               bigcom26 0.000000000
bigcom28               bigcom28 0.000000000
bigcom31               bigcom31 0.000000000
bigcom32               bigcom32 0.000000000
bigcom33               bigcom33 0.000000000
bigcom34               bigcom34 0.000000000
bigcom36               bigcom36 0.000000000
bigcom37               bigcom37 0.000000000
bigcom38               bigcom38 0.000000000
bigcom39               bigcom39 0.000000000
bigcom43               bigcom43 0.000000000
bigcom44               bigcom44 0.000000000
bigcom46               bigcom46 0.000000000
bigcom47               bigcom47 0.000000000
bigcom49               bigcom49 0.000000000
bigcom50               bigcom50 0.000000000
bigcom51               bigcom51 0.000000000
bigcom52               bigcom52 0.000000000
bigcom54               bigcom54 0.000000000
bigcom56               bigcom56 0.000000000
bigcom62               bigcom62 0.000000000
bigcom66               bigcom66 0.000000000
bigcom68               bigcom68 0.000000000
bigcom69               bigcom69 0.000000000
bigcom71               bigcom71 0.000000000
bigcom72               bigcom72 0.000000000
bigcom73               bigcom73 0.000000000
bigcom74               bigcom74 0.000000000
bigcom75               bigcom75 0.000000000
bigcom76               bigcom76 0.000000000
bigcom77               bigcom77 0.000000000
bigcom79               bigcom79 0.000000000
bigcom80               bigcom80 0.000000000
bigcom82               bigcom82 0.000000000
bigcom83               bigcom83 0.000000000
bigcom84               bigcom84 0.000000000
bigcom85               bigcom85 0.000000000
bigcom87               bigcom87 0.000000000
bigcom89               bigcom89 0.000000000
bigcom91               bigcom91 0.000000000
bigcom93               bigcom93 0.000000000
bigcom96               bigcom96 0.000000000
bigcom97               bigcom97 0.000000000
bigcom98               bigcom98 0.000000000
bigcom99               bigcom99 0.000000000
bigcom101             bigcom101 0.000000000
bigcom104             bigcom104 0.000000000
bigcom106             bigcom106 0.000000000
bigcom109             bigcom109 0.000000000
bigcom113             bigcom113 0.000000000
bigcom116             bigcom116 0.000000000
bigcom120             bigcom120 0.000000000
bigcom123             bigcom123 0.000000000
bigcom126             bigcom126 0.000000000
bigcom127             bigcom127 0.000000000
bigcom137             bigcom137 0.000000000
bigcom139             bigcom139 0.000000000
bigcom140             bigcom140 0.000000000
bigcom143             bigcom143 0.000000000
bigcom145             bigcom145 0.000000000
bigcom146             bigcom146 0.000000000
bigcom147             bigcom147 0.000000000
bigcom149             bigcom149 0.000000000
bigcom154             bigcom154 0.000000000
bigcom156             bigcom156 0.000000000
bigcom157             bigcom157 0.000000000
bigcom158             bigcom158 0.000000000
bigcom160             bigcom160 0.000000000
bigcom161             bigcom161 0.000000000
bigcom162             bigcom162 0.000000000
bigcom164             bigcom164 0.000000000
bigcom166             bigcom166 0.000000000
bigcom167             bigcom167 0.000000000
bigcom171             bigcom171 0.000000000
bigcom173             bigcom173 0.000000000
bigcom175             bigcom175 0.000000000
bigcom176             bigcom176 0.000000000
bigcom177             bigcom177 0.000000000
bigcom178             bigcom178 0.000000000
bigcom180             bigcom180 0.000000000
bigcom181             bigcom181 0.000000000
bigcom184             bigcom184 0.000000000
bigcom186             bigcom186 0.000000000
bigcom187             bigcom187 0.000000000
bigcom189             bigcom189 0.000000000
bigcom194             bigcom194 0.000000000
bigcom195             bigcom195 0.000000000
bigcom196             bigcom196 0.000000000
bigcom204             bigcom204 0.000000000
bigcom205             bigcom205 0.000000000
bigcom212             bigcom212 0.000000000
bigcom214             bigcom214 0.000000000
bigcom222             bigcom222 0.000000000
bigcom223             bigcom223 0.000000000
bigcom226             bigcom226 0.000000000
bigcom227             bigcom227 0.000000000
bigcom229             bigcom229 0.000000000
bigcom233             bigcom233 0.000000000
bigcom236             bigcom236 0.000000000
bigcom237             bigcom237 0.000000000
bigcom246             bigcom246 0.000000000
bigcom248             bigcom248 0.000000000
bigcom249             bigcom249 0.000000000
bigcom250             bigcom250 0.000000000
bigcom254             bigcom254 0.000000000
bigcom266             bigcom266 0.000000000
bigcom269             bigcom269 0.000000000
bigcom272             bigcom272 0.000000000
bigcom281             bigcom281 0.000000000
bigcom291             bigcom291 0.000000000
bigcom292             bigcom292 0.000000000
bigcom295             bigcom295 0.000000000
bigcom299             bigcom299 0.000000000
bigcom301             bigcom301 0.000000000
bigcom306             bigcom306 0.000000000
bigcom309             bigcom309 0.000000000
bigcom314             bigcom314 0.000000000
bigcom321             bigcom321 0.000000000
bigcom341             bigcom341 0.000000000
bigcom350             bigcom350 0.000000000
bigcom353             bigcom353 0.000000000
bigcom359             bigcom359 0.000000000
bigcom363             bigcom363 0.000000000
bigcom365             bigcom365 0.000000000
bigcom385             bigcom385 0.000000000
bigcom386             bigcom386 0.000000000
bigcom408             bigcom408 0.000000000
bigcom412             bigcom412 0.000000000
bigcom480             bigcom480 0.000000000
membership_s3     membership_s3 0.000000000
membership_s6     membership_s6 0.000000000
membership_s8     membership_s8 0.000000000
membership_s9     membership_s9 0.000000000
membership_s11   membership_s11 0.000000000
membership_s14   membership_s14 0.000000000
membership_s15   membership_s15 0.000000000
membership_s16   membership_s16 0.000000000
membership_s17   membership_s17 0.000000000
membership_s20   membership_s20 0.000000000
membership_s24   membership_s24 0.000000000
membership_s25   membership_s25 0.000000000
membership_s26   membership_s26 0.000000000
membership_s28   membership_s28 0.000000000
membership_s33   membership_s33 0.000000000
membership_s36   membership_s36 0.000000000
membership_s37   membership_s37 0.000000000
[1] "Dataset: all_TnotC Model RF, run: 2 of 10 2015-06-17 20:57:17"
     |      Out-of-bag   |
Tree |      MSE  %Var(y) |
   1 |  0.02528   197.17 |
   2 |  0.02603   203.06 |
   3 |  0.02305   179.79 |
   4 |  0.02176   169.75 |
   5 |  0.02002   156.13 |
   6 |  0.01997   155.79 |
   7 |  0.01939   151.27 |
   8 |  0.01854   144.61 |
   9 |  0.01821   142.04 |
  10 |  0.01785   139.23 |
  11 |  0.01718   134.01 |
  12 |  0.01701   132.69 |
  13 |  0.01664   129.80 |
  14 |  0.01661   129.57 |
  15 |  0.01639   127.82 |
  16 |  0.01623   126.59 |
  17 |   0.0161   125.57 |
  18 |  0.01593   124.25 |
  19 |  0.01582   123.43 |
  20 |  0.01564   121.96 |
  21 |  0.01553   121.14 |
  22 |  0.01542   120.26 |
  23 |   0.0153   119.33 |
  24 |   0.0152   118.55 |
  25 |  0.01517   118.31 |
  26 |  0.01511   117.84 |
  27 |  0.01505   117.38 |
  28 |  0.01499   116.94 |
  29 |  0.01493   116.48 |
  30 |  0.01489   116.13 |
  31 |  0.01485   115.81 |
  32 |  0.01481   115.56 |
  33 |  0.01477   115.23 |
  34 |  0.01473   114.91 |
  35 |   0.0147   114.67 |
  36 |  0.01467   114.42 |
  37 |  0.01466   114.34 |
  38 |  0.01457   113.63 |
  39 |  0.01455   113.52 |
  40 |  0.01453   113.34 |
  41 |   0.0145   113.09 |
  42 |  0.01447   112.89 |
  43 |  0.01445   112.71 |
  44 |  0.01442   112.49 |
  45 |  0.01438   112.19 |
  46 |  0.01437   112.08 |
  47 |  0.01434   111.87 |
  48 |  0.01435   111.92 |
  49 |  0.01435   111.90 |
  50 |  0.01434   111.89 |
  51 |  0.01433   111.80 |
  52 |  0.01432   111.66 |
  53 |  0.01432   111.67 |
  54 |  0.01431   111.60 |
  55 |   0.0143   111.57 |
  56 |  0.01431   111.65 |
  57 |   0.0143   111.52 |
  58 |  0.01428   111.39 |
  59 |  0.01426   111.26 |
  60 |  0.01424   111.05 |
  61 |  0.01421   110.85 |
  62 |  0.01421   110.86 |
  63 |  0.01421   110.85 |
  64 |   0.0142   110.78 |
  65 |  0.01419   110.72 |
  66 |  0.01418   110.62 |
  67 |  0.01417   110.56 |
  68 |  0.01416   110.42 |
  69 |  0.01415   110.36 |
  70 |  0.01414   110.28 |
  71 |  0.01413   110.21 |
  72 |  0.01412   110.13 |
  73 |  0.01412   110.16 |
  74 |  0.01411   110.03 |
  75 |   0.0141   110.01 |
  76 |   0.0141   110.01 |
  77 |   0.0141   109.94 |
  78 |   0.0141   109.95 |
  79 |   0.0141   109.96 |
  80 |  0.01408   109.86 |
  81 |  0.01408   109.86 |
  82 |  0.01408   109.80 |
  83 |  0.01408   109.81 |
  84 |  0.01407   109.78 |
  85 |  0.01407   109.72 |
  86 |  0.01407   109.72 |
  87 |  0.01406   109.70 |
  88 |  0.01406   109.70 |
  89 |  0.01405   109.60 |
  90 |  0.01404   109.51 |
  91 |  0.01404   109.50 |
  92 |  0.01403   109.46 |
  93 |  0.01404   109.48 |
  94 |  0.01402   109.36 |
  95 |  0.01402   109.37 |
  96 |  0.01402   109.36 |
  97 |  0.01402   109.33 |
  98 |  0.01401   109.30 |
  99 |  0.01401   109.25 |
 100 |    0.014   109.21 |
[1] "Random Forest variable coefficients"
                      %IncMSE IncNodePurity
graph5           6.395663e-03  3.054262e-01
graph6           2.864903e-03  8.346839e-01
graph7           2.088114e-03  3.236992e-01
graph8           2.862179e-05  4.799559e-02
graph9           3.659757e-03  6.112321e-01
graph10          4.038002e-03  1.053500e+00
graph11          8.382791e-03  1.280787e+00
graph12          5.354386e-03  1.224645e+00
graph13          5.726677e-03  9.486880e-01
graph14          4.809620e-03  9.425989e-01
graph15          5.327885e-03  5.849446e-01
graph16          7.233727e-03  8.769123e-01
graph17          4.944398e-03  1.196459e+00
graph18          3.403015e-03  4.261517e-01
graph19          6.193669e-03  1.050989e+00
graph20          1.181820e-02  5.612412e-01
graph21          9.627120e-03  6.638895e-01
graph22          6.691738e-03  6.353377e-01
graph23          6.756007e-03  9.313908e-01
graph24          3.784846e-03  3.763734e-01
graph25          6.341132e-03  5.765029e-01
graph26          6.357034e-03  2.850466e-01
graph27          1.260396e-03  1.906022e-01
graph28          9.637045e-04  2.081216e-01
graph29          1.892986e-04  1.831620e-01
orbit0           8.882158e-04  3.155380e-01
orbit1           3.686485e-03  6.839568e-01
orbit2           1.198631e-03  3.756330e-01
orbit3           2.357863e-04  2.464505e-01
orbit4           4.483467e-03  6.725237e-01
orbit5           5.351791e-03  6.598058e-01
orbit6           5.257691e-03  1.083013e+00
orbit7           3.523615e-03  2.774435e-01
orbit8           6.479296e-03  6.683517e-01
orbit9           3.853781e-03  8.996357e-01
orbit10          1.703155e-03  4.595033e-01
orbit11          6.438435e-04  2.963884e-01
orbit12          6.580880e-03  4.194476e-01
orbit13          1.139468e-03  2.824779e-01
orbit14          2.699916e-04  2.599072e-02
orbit15          5.118837e-03  9.361570e-01
orbit16          2.598737e-03  6.167718e-01
orbit17          3.566988e-03  5.928328e-01
orbit18          7.787863e-03  1.494063e+00
orbit19          5.062637e-03  1.081902e+00
orbit20          6.226866e-03  6.795433e-01
orbit21          5.243832e-03  3.632762e-01
orbit22          7.627455e-03  1.026477e+00
orbit23          2.411031e-03  2.496899e-01
orbit24          1.257180e-02  1.437890e+00
orbit25          5.410307e-03  5.788116e-01
orbit26          6.701632e-03  5.418721e-01
orbit27          4.791116e-03  9.161467e-01
orbit28          5.674935e-03  6.605071e-01
orbit29          1.348553e-03  5.290959e-01
orbit30          5.292067e-03  4.830313e-01
orbit31          5.914106e-03  1.123180e+00
orbit32          8.337651e-04  3.549106e-01
orbit33          1.046135e-03  1.470127e-01
orbit34          5.602770e-03  6.043940e-01
orbit35          6.830859e-03  8.344847e-01
orbit36          6.214051e-03  9.078852e-01
orbit37          2.933348e-03  7.022067e-01
orbit38          5.147029e-03  6.168022e-01
orbit39          4.828915e-03  9.402843e-01
orbit40          7.847929e-03  6.045714e-01
orbit41          1.871718e-03  3.326959e-01
orbit42          7.148734e-04  1.432902e-01
orbit43          2.546420e-03  3.806684e-01
orbit44          5.141780e-04  2.126228e-01
orbit45          6.207249e-03  1.116698e+00
orbit46          3.164905e-03  6.063099e-01
orbit47          3.638419e-03  4.638527e-01
orbit48          2.701366e-03  2.564611e-01
orbit49          6.580323e-03  8.609137e-01
orbit50          6.666085e-03  6.656745e-01
orbit51          9.281667e-03  7.445765e-01
orbit52          7.114271e-03  6.254413e-01
orbit53          1.037076e-02  5.172938e-01
orbit54          6.367131e-03  7.063514e-01
orbit55          6.166392e-03  4.440863e-01
orbit56          6.846799e-03  1.023907e+00
orbit57          4.996806e-04  1.470505e-01
orbit58          8.561308e-04  1.019944e-01
orbit59          7.771790e-03  6.495614e-01
orbit60          3.725470e-03  2.530019e-01
orbit61          1.411713e-03  1.815425e-01
orbit62          5.568936e-03  4.660702e-01
orbit63          1.445666e-03  3.063739e-01
orbit64          3.833428e-03  5.534445e-01
orbit65          1.030523e-02  5.835830e-01
orbit66          1.793503e-03  1.666099e-01
orbit67          6.252888e-04  1.121049e-01
orbit68          8.376424e-04  1.284957e-01
orbit69          2.351531e-03  2.738509e-01
orbit70          2.455042e-04  3.185355e-01
orbit71          7.169629e-04  7.825050e-02
orbit72          9.777755e-05  9.600025e-02
AP               2.301848e-05  6.740484e-02
bet              2.484763e-03  1.196470e+00
ecc              8.006004e-04  2.366574e-01
eccrad           1.404110e-03  1.555524e-01
close            2.222151e-03  4.699666e-01
constraint       6.766740e-03  1.119449e+00
coreness         2.124278e-03  4.595387e-01
knn              6.125567e-03  1.488847e+00
hubscore         2.138656e-03  5.572416e-01
pagerank         4.620364e-03  2.505930e+00
trans            1.162645e-03  8.796130e-01
evcent           3.493241e-03  6.899523e-01
first            2.328999e-04  2.183712e-01
upto_second      5.919878e-03  7.449045e-01
upto_third       3.708905e-03  5.940217e-01
upto_fourth      3.798444e-03  7.735320e-01
upto_fifth       2.916040e-03  9.323399e-01
upto_sixth       3.074019e-03  6.401073e-01
second           5.021992e-03  4.657310e-01
third            7.946326e-03  1.453205e+00
fourth           4.772363e-03  1.871942e+00
fifth            3.687155e-03  1.178070e+00
sixth            3.855424e-03  1.045580e+00
ratio1           7.938461e-03  1.416248e+00
ratio2           5.197970e-03  2.445564e+00
ratio3           8.664698e-03  1.594642e+00
ratio4           2.569409e-03  1.863417e+00
ratio5           2.490386e-03  3.050977e+00
ratio6           6.389777e-03  1.187796e+00
selfinter        1.608851e-04  3.019012e-01
walktrap_vertex  1.344031e-03  1.139419e+00
bigcom1          8.932747e-05  1.135703e-01
bigcom2          0.000000e+00  1.110223e-18
bigcom3         -2.944806e-05  5.915726e-02
bigcom4          1.514573e-04  1.443416e-01
bigcom6          0.000000e+00  1.387779e-18
bigcom8          4.747280e-04  3.603918e-01
bigcom9          2.332111e-04  2.866176e-01
bigcom11         2.099696e-05  2.538811e-01
bigcom13         1.167436e-05  6.600883e-02
bigcom15         0.000000e+00  0.000000e+00
bigcom16         0.000000e+00  1.110223e-18
bigcom21        -2.945959e-05  6.635217e-02
bigcom22         8.097718e-06  9.923812e-02
bigcom24         0.000000e+00  0.000000e+00
bigcom26        -1.272830e-05  1.002497e-01
bigcom28        -8.064049e-06  2.492458e-02
bigcom30         3.217930e-05  2.881003e-01
bigcom31         0.000000e+00  1.110223e-18
bigcom32         0.000000e+00  8.326673e-19
bigcom33         0.000000e+00  5.551115e-19
bigcom34         0.000000e+00  0.000000e+00
bigcom36         0.000000e+00  3.885781e-18
bigcom37         0.000000e+00  0.000000e+00
bigcom38         0.000000e+00  2.775558e-18
bigcom39         0.000000e+00  0.000000e+00
bigcom40         1.968060e-04  3.661623e-01
bigcom43         0.000000e+00  8.326673e-19
bigcom44         0.000000e+00  5.551115e-19
bigcom46         0.000000e+00  0.000000e+00
bigcom47         0.000000e+00  5.551115e-19
bigcom49         1.380197e-05  3.937090e-01
bigcom50         0.000000e+00  8.326673e-19
bigcom51         0.000000e+00  0.000000e+00
bigcom52         0.000000e+00  5.551115e-19
bigcom54         0.000000e+00  0.000000e+00
bigcom56         0.000000e+00  0.000000e+00
bigcom62         0.000000e+00  0.000000e+00
bigcom66         0.000000e+00  1.555556e-02
bigcom68         0.000000e+00  2.775558e-19
bigcom69         0.000000e+00  8.326673e-19
bigcom71         0.000000e+00  0.000000e+00
bigcom72         0.000000e+00  2.220446e-18
bigcom73         0.000000e+00  1.110223e-18
bigcom74         0.000000e+00  0.000000e+00
bigcom75         1.152211e-05  5.103186e-01
bigcom76         0.000000e+00  2.775558e-19
bigcom77         0.000000e+00  1.942890e-18
bigcom79         0.000000e+00  2.775558e-19
bigcom80         0.000000e+00  0.000000e+00
bigcom82         0.000000e+00  2.220446e-18
bigcom83         0.000000e+00  5.551115e-19
bigcom84         0.000000e+00  1.665335e-18
bigcom85         0.000000e+00  1.387779e-18
bigcom87         0.000000e+00  5.551115e-19
bigcom89         0.000000e+00  8.326673e-19
bigcom91        -1.166557e-05  2.353281e-01
bigcom92        -1.833351e-05  2.082067e-01
bigcom93         0.000000e+00  0.000000e+00
bigcom96         0.000000e+00  2.775558e-19
bigcom97         0.000000e+00  2.775558e-19
bigcom98         0.000000e+00  0.000000e+00
bigcom99         0.000000e+00  8.326673e-19
bigcom101        0.000000e+00  2.775558e-19
bigcom104        0.000000e+00  8.326673e-19
bigcom106        0.000000e+00  0.000000e+00
bigcom109        0.000000e+00  5.551115e-19
bigcom113        0.000000e+00  1.665335e-18
bigcom116        8.921095e-06  2.017391e-02
bigcom120        0.000000e+00  0.000000e+00
bigcom123        0.000000e+00  0.000000e+00
bigcom126        0.000000e+00  2.775558e-19
bigcom127        0.000000e+00  0.000000e+00
bigcom137        0.000000e+00  0.000000e+00
bigcom139       -1.793921e-05  3.122305e-01
bigcom140        0.000000e+00  8.326673e-19
bigcom143        0.000000e+00  0.000000e+00
bigcom145        0.000000e+00  0.000000e+00
bigcom146        0.000000e+00  5.551115e-19
bigcom147        0.000000e+00  8.326673e-19
bigcom149        1.000982e-05  4.420214e-01
bigcom153       -6.363846e-05  1.111497e-01
bigcom154        0.000000e+00  2.775558e-19
bigcom156        0.000000e+00  0.000000e+00
bigcom157        0.000000e+00  5.551115e-19
bigcom158        0.000000e+00  0.000000e+00
bigcom160        0.000000e+00  1.387779e-18
bigcom161        0.000000e+00  0.000000e+00
bigcom162        0.000000e+00  2.775558e-19
bigcom164        0.000000e+00  0.000000e+00
bigcom166        0.000000e+00  2.775558e-19
bigcom167        0.000000e+00  8.326673e-19
bigcom171        0.000000e+00  1.665335e-18
bigcom173       -1.682709e-05  2.991225e-01
bigcom175        0.000000e+00  2.775558e-19
bigcom176        0.000000e+00  0.000000e+00
bigcom177        0.000000e+00  0.000000e+00
bigcom178        0.000000e+00  1.665335e-18
bigcom180        0.000000e+00  8.326673e-19
bigcom181        0.000000e+00  8.326673e-19
bigcom184        0.000000e+00  8.326673e-19
bigcom186       -6.914382e-06  5.307400e-01
bigcom187        0.000000e+00  5.551115e-19
bigcom189        0.000000e+00  1.665335e-18
bigcom194        0.000000e+00  2.220446e-18
bigcom195        0.000000e+00  2.775558e-19
bigcom196        0.000000e+00  1.387779e-18
bigcom204        0.000000e+00  0.000000e+00
bigcom205        0.000000e+00  0.000000e+00
bigcom212        0.000000e+00  5.551115e-19
bigcom214        0.000000e+00  2.775558e-19
bigcom222        0.000000e+00  1.387779e-18
bigcom223        0.000000e+00  2.775558e-19
bigcom226        0.000000e+00  0.000000e+00
bigcom227        0.000000e+00  1.110223e-18
bigcom229        0.000000e+00  2.775558e-19
bigcom233        3.105274e-05  3.677345e-01
bigcom236        0.000000e+00  2.220446e-18
bigcom237        0.000000e+00  0.000000e+00
bigcom246        0.000000e+00  1.110223e-18
bigcom248        0.000000e+00  1.665335e-18
bigcom249        0.000000e+00  8.326673e-19
bigcom250        0.000000e+00  1.110223e-18
bigcom254        0.000000e+00  8.326673e-19
bigcom266        0.000000e+00  5.551115e-19
bigcom269        0.000000e+00  0.000000e+00
bigcom272        0.000000e+00  1.387779e-18
bigcom274        2.858120e-04  2.509483e-01
bigcom281        0.000000e+00  5.551115e-19
bigcom291        0.000000e+00  1.110223e-18
bigcom292        0.000000e+00  0.000000e+00
bigcom295        0.000000e+00  0.000000e+00
bigcom299        0.000000e+00  0.000000e+00
bigcom301        0.000000e+00  5.551115e-19
bigcom306        0.000000e+00  5.551115e-19
bigcom309        0.000000e+00  5.551115e-19
bigcom314        0.000000e+00  1.387779e-18
bigcom321        0.000000e+00  5.551115e-19
bigcom341       -1.470430e-06  3.156383e-01
bigcom350        1.656810e-05  5.446693e-01
bigcom353        0.000000e+00  0.000000e+00
bigcom359        0.000000e+00  1.387779e-18
bigcom363        0.000000e+00  5.551115e-19
bigcom365        0.000000e+00  0.000000e+00
bigcom385        0.000000e+00  1.387779e-18
bigcom386        0.000000e+00  1.665335e-18
bigcom408        0.000000e+00  1.387779e-18
bigcom412        0.000000e+00  1.110223e-18
bigcom480        0.000000e+00  0.000000e+00
spin_vertex      9.952934e-04  1.250645e+00
membership_s1    1.098231e-04  3.285673e-01
membership_s3    0.000000e+00  0.000000e+00
membership_s4    3.187543e-06  1.438564e-01
membership_s5    1.348830e-04  1.217174e-01
membership_s6    3.271254e-06  2.166583e-02
membership_s7    3.385862e-05  1.343867e-01
membership_s8    0.000000e+00  1.387779e-18
membership_s9    0.000000e+00  0.000000e+00
membership_s11   0.000000e+00  0.000000e+00
membership_s12  -1.099061e-06  5.705045e-01
membership_s14  -3.564477e-06  3.665542e-01
membership_s15   1.134044e-06  9.199983e-03
membership_s16   2.267761e-07  1.493400e-01
membership_s17   0.000000e+00  2.775558e-19
membership_s18   2.106879e-05  1.897486e-01
membership_s20   0.000000e+00  8.326673e-19
membership_s21   3.331721e-05  1.964282e-01
membership_s22  -2.062734e-05  8.474130e-02
membership_s24   0.000000e+00  2.775558e-19
membership_s25   0.000000e+00  2.775558e-19
membership_s26   0.000000e+00  1.110223e-18
membership_s27   1.771608e-04  4.154687e-01
membership_s28   0.000000e+00  5.551115e-19
membership_s30   5.173284e-05  1.204887e-01
membership_s31   8.837691e-05  2.388270e-01
membership_s32   3.649443e-05  2.955761e-01
membership_s33   0.000000e+00  0.000000e+00
membership_s36   3.625523e-05  1.226289e-01
membership_s37   0.000000e+00  0.000000e+00
V1               3.662649e-03  2.446116e+00
V2               3.082815e-03  3.336006e+00
pdi              6.740861e-05  1.463282e-01
adhesion         1.138966e-02  2.036748e+00
cohesion         1.067424e-02  2.107029e+00
inner            5.243783e-03  2.295391e+00
outer            3.488916e-03  2.879087e+00
ioratio          6.042149e-03  2.301532e+00
comsize          2.815938e-03  2.364937e+00
[1] "Dataset: all_TnotC Model GLM, run: 2 of 10 2015-06-17 21:02:20"
[1] "glmnet variable coefficients"
                         [,1]          [,2]
(Intercept)     -4.330565e+00 -5.344907e+00
graph0          -5.340349e-41  1.462196e-04
graph1          -2.433953e-44 -2.162024e-08
graph2          -1.033133e-41  1.477722e-04
graph3          -1.610414e-45 -2.650949e-09
graph4          -1.369516e-47 -6.112574e-11
graph5          -4.983710e-43 -2.013974e-06
graph6          -8.295120e-45  3.002825e-08
graph7          -3.621586e-43  3.431616e-07
graph8          -2.461028e-42  4.396158e-05
graph9          -3.648636e-47 -1.086180e-10
graph10         -7.318428e-49 -2.708675e-12
graph11         -2.186388e-50 -2.563685e-13
graph12         -6.051881e-47 -6.081772e-10
graph13         -4.256247e-46  6.707370e-10
graph14         -4.918981e-48 -4.264500e-11
graph15         -1.838747e-44 -2.949098e-08
graph16         -2.727126e-46 -1.784474e-09
graph17         -3.977441e-46 -4.217491e-09
graph18         -9.084767e-45  8.636024e-08
graph19         -1.743355e-45 -2.089778e-08
graph20         -3.966142e-44 -7.082898e-07
graph21         -1.105416e-44 -6.361810e-08
graph22         -3.754615e-44 -1.163512e-06
graph23         -7.544004e-45 -5.130453e-08
graph24         -1.554839e-44 -4.853113e-09
graph25         -8.343100e-44  1.231036e-06
graph26         -4.444307e-44 -2.107428e-07
graph27         -1.997537e-43  1.776124e-05
graph28         -9.020616e-44  3.165648e-06
graph29          1.924833e-42  5.229255e-05
orbit0          -5.340349e-41  1.476653e-04
orbit1          -1.410443e-42  1.195931e-06
orbit2          -1.570682e-44 -3.095002e-08
orbit3          -1.033133e-41  1.489380e-04
orbit4          -3.922512e-44 -1.818569e-07
orbit5          -1.202376e-45 -5.611987e-11
orbit6          -5.363008e-46 -6.148503e-09
orbit7          -1.183492e-47 -3.734303e-11
orbit8          -4.983710e-43 -1.978682e-06
orbit9          -7.903494e-43 -8.235264e-07
orbit10         -5.412177e-44  1.071840e-06
orbit11         -4.995700e-45 -6.130483e-08
orbit12         -2.593884e-42 -2.563902e-05
orbit13         -2.637658e-43  4.224773e-06
orbit14         -2.461028e-42  4.436372e-05
orbit15         -9.960677e-46 -7.016928e-10
orbit16         -3.077050e-47 -4.481073e-11
orbit17         -2.293113e-46 -2.082802e-09
orbit18         -1.919012e-46 -1.454166e-09
orbit19         -4.830825e-47  8.529445e-10
orbit20         -2.457158e-47 -7.729311e-11
orbit21         -4.056561e-49 -3.128229e-12
orbit22         -2.420274e-49 -3.849131e-11
orbit23         -2.050734e-50 -1.334525e-14
orbit24         -4.191705e-45 -7.339268e-09
orbit25         -1.483775e-45 -4.157644e-09
orbit26         -4.069987e-47 -6.265949e-10
orbit27         -2.624886e-44 -1.919103e-07
orbit28         -1.337472e-45 -6.158934e-09
orbit29         -1.700066e-45  6.565980e-08
orbit30         -5.497335e-46 -1.678165e-08
orbit31         -1.688595e-46  9.461479e-09
orbit32         -1.567249e-46 -3.076182e-09
orbit33         -2.696638e-48 -1.791296e-11
orbit34         -1.838747e-44 -3.179977e-08
orbit35         -2.634869e-44  9.675483e-08
orbit36         -3.348921e-45 -4.910790e-08
orbit37         -2.809985e-45 -6.664702e-10
orbit38         -1.339664e-46 -1.462487e-09
orbit39         -4.590252e-44  2.547837e-07
orbit40         -7.064487e-45 -9.067218e-08
orbit41         -1.542913e-45  6.744509e-09
orbit42         -2.292889e-46 -4.977773e-09
orbit43         -3.488677e-44  1.026987e-06
orbit44         -6.038152e-45 -1.932339e-07
orbit45         -1.631783e-43 -1.065467e-06
orbit46         -3.158351e-44 -7.312443e-08
orbit47         -2.411798e-45 -4.794550e-08
orbit48         -2.521778e-45 -3.667550e-08
orbit49         -2.227291e-43 -3.822600e-06
orbit50         -2.887194e-44 -5.457113e-07
orbit51         -6.636929e-44 -9.689205e-07
orbit52         -1.262861e-43  2.304458e-06
orbit53         -1.052140e-44 -7.031709e-08
orbit54         -3.513846e-43 -1.109339e-05
orbit55         -1.911761e-44 -5.815682e-07
orbit56         -1.069912e-42 -1.075615e-05
orbit57         -1.090069e-44  1.939460e-07
orbit58         -9.985371e-45 -3.805800e-07
orbit59         -2.000438e-43 -6.356754e-07
orbit60         -2.695710e-44  6.798134e-07
orbit61         -1.676462e-44 -5.910137e-07
orbit62         -2.111184e-42 -4.897006e-05
orbit63         -1.605372e-43  4.357616e-07
orbit64         -1.044782e-43  8.830951e-06
orbit65         -2.755557e-42 -6.431348e-05
orbit66         -1.381695e-43  4.116151e-06
orbit67         -2.618593e-44 -6.010149e-07
orbit68         -4.239701e-43  2.956441e-05
orbit69          6.583975e-44  2.892035e-05
orbit70         -1.953779e-42  5.335679e-05
orbit71          9.584067e-44 -1.847710e-06
orbit72          1.924833e-42  4.989254e-05
AP              -5.652474e-39 -8.646168e-02
bet             -2.883157e-45  3.433716e-08
ecc              5.286616e-40 -1.791033e-02
eccrad           3.171970e-39 -1.060725e-01
close           -5.369477e-38 -2.665581e-02
constraint       6.351834e-39  1.733833e-01
coreness        -4.932323e-40 -7.798012e-03
knn              1.748407e-42 -5.132425e-06
hubscore        -7.178892e-38  1.925636e-02
pagerank        -4.045789e-38 -1.571453e+00
trans            1.011039e-38  2.361516e-01
evcent          -7.248296e-38 -3.419934e-02
first           -5.340349e-41  1.544976e-04
upto_second     -1.874248e-42  7.133518e-06
upto_third      -6.034141e-43 -1.358875e-06
upto_fourth     -1.798288e-43  6.097271e-06
upto_fifth       7.839698e-43  1.515404e-05
upto_sixth       1.836666e-42  8.241566e-05
second          -1.883202e-42  7.127926e-06
third           -7.115715e-43 -3.261643e-06
fourth           1.162419e-42  7.303424e-06
fifth            4.128602e-43 -6.794125e-06
sixth           -8.260594e-43 -4.185648e-06
ratio1           2.235093e-42  2.251491e-05
ratio2           8.304745e-42 -1.731716e-04
ratio3           4.117714e-42  1.548731e-04
ratio4          -2.662471e-41 -9.743200e-04
ratio5          -1.593038e-41 -2.106815e-04
ratio6          -1.023070e-42 -2.333728e-05
selfinter        5.364806e-40  1.140160e-01
walktrap_vertex -1.077954e-39  5.223243e-02
bigcom1         -1.049402e-39  7.045845e-03
bigcom2         -1.313460e-38 -6.003697e-01
bigcom3         -8.245946e-40 -2.407079e-02
bigcom4         -2.011227e-39  7.548540e-03
bigcom6         -1.312803e-38 -6.330965e-01
bigcom8          8.342883e-39  3.066262e-01
bigcom9          4.425043e-38  7.100903e-01
bigcom11         3.285348e-38  5.487072e-01
bigcom13         1.951389e-38  4.321116e-01
bigcom15        -1.315983e-38 -4.410416e-01
bigcom16        -1.313569e-38 -5.837685e-01
bigcom21         1.221350e-38  2.634176e-01
bigcom22        -8.458271e-39 -2.499576e-01
bigcom24        -1.312803e-38 -6.515019e-01
bigcom26        -2.729008e-39 -2.857712e-02
bigcom28        -8.306280e-39 -2.391196e-01
bigcom30         5.463166e-39  1.390992e-01
bigcom31        -1.312475e-38 -6.600869e-01
bigcom32        -1.314117e-38 -6.581794e-01
bigcom33        -1.312584e-38 -5.194794e-01
bigcom34        -1.312694e-38 -6.235322e-01
bigcom36        -1.313569e-38 -7.044309e-01
bigcom37        -1.312475e-38 -3.618148e-01
bigcom38        -1.313569e-38 -6.487386e-01
bigcom39        -1.315653e-38 -5.825787e-01
bigcom40        -2.481215e-39  8.122199e-02
bigcom43        -1.313241e-38 -6.746558e-01
bigcom44        -1.332790e-38 -5.903299e-01
bigcom46        -1.314446e-38 -6.442552e-01
bigcom47        -1.313679e-38 -6.264010e-01
bigcom49         7.112577e-38  1.033545e+00
bigcom50        -1.313241e-38 -6.113603e-01
bigcom51        -1.312694e-38 -6.048109e-01
bigcom52        -1.312803e-38 -5.670680e-01
bigcom54        -1.312584e-38 -5.927385e-01
bigcom56        -1.314117e-38 -6.697722e-01
bigcom62        -1.312694e-38 -5.812379e-01
bigcom66        -1.312694e-38 -6.357802e-01
bigcom68        -1.312694e-38 -5.619053e-01
bigcom69        -1.313898e-38 -5.670793e-01
bigcom71        -1.313788e-38 -5.945620e-01
bigcom72        -1.312803e-38 -6.252441e-01
bigcom73        -1.314117e-38 -6.313802e-01
bigcom74        -1.313788e-38 -5.849170e-01
bigcom75         2.394846e-37  1.902726e+00
bigcom76        -1.313022e-38 -6.981968e-01
bigcom77        -1.313131e-38 -6.302939e-01
bigcom79        -1.312694e-38 -5.985405e-01
bigcom80        -1.313131e-38 -6.328259e-01
bigcom82        -1.313022e-38 -6.504283e-01
bigcom83        -1.312366e-38 -1.034506e+00
bigcom84        -1.312694e-38 -6.035282e-01
bigcom85        -1.312803e-38 -5.959447e-01
bigcom87        -1.313350e-38 -6.198629e-01
bigcom89        -1.312584e-38 -5.546566e-01
bigcom91         7.877914e-38  1.026678e+00
bigcom92         5.014454e-38  7.188648e-01
bigcom93        -1.312475e-38 -9.779565e-01
bigcom96        -1.312584e-38 -6.569504e-01
bigcom97        -1.313569e-38 -5.674706e-01
bigcom98        -1.312475e-38 -6.676954e-01
bigcom99        -1.312256e-38 -7.545352e-01
bigcom101       -1.314446e-38 -4.266796e-01
bigcom104       -1.313460e-38 -6.022304e-01
bigcom106       -1.312803e-38 -6.091366e-01
bigcom109       -1.312584e-38 -6.339832e-01
bigcom113       -1.313022e-38 -5.030703e-01
bigcom116        7.955186e-39  1.518614e-01
bigcom120       -1.312584e-38 -6.583588e-01
bigcom123       -1.312803e-38 -6.063831e-01
bigcom126       -1.312475e-38 -5.774640e-01
bigcom127       -1.312803e-38 -1.151168e+00
bigcom137       -1.313350e-38 -6.134433e-01
bigcom139        1.553074e-37  1.510813e+00
bigcom140       -1.312803e-38 -6.610099e-01
bigcom143       -1.312584e-38 -6.154295e-01
bigcom145       -1.312694e-38 -5.417761e-01
bigcom146       -1.312912e-38 -5.236516e-01
bigcom147       -1.314227e-38 -6.208871e-01
bigcom149        2.394846e-37  1.971324e+00
bigcom153        5.428749e-38  8.757307e-01
bigcom154       -1.313460e-38 -6.646950e-01
bigcom156       -1.312912e-38 -6.112350e-01
bigcom157       -1.313788e-38 -3.856129e-01
bigcom158       -1.312584e-38 -6.991618e-01
bigcom160       -1.312694e-38 -6.075665e-01
bigcom161       -1.312584e-38 -5.768855e-01
bigcom162       -1.312584e-38 -5.907918e-01
bigcom164       -1.312475e-38 -5.234641e-01
bigcom166       -1.313569e-38 -6.290995e-01
bigcom167       -1.314336e-38 -6.163657e-01
bigcom171       -1.313241e-38 -5.496923e-01
bigcom173        1.312563e-37  1.476810e+00
bigcom175       -1.312584e-38 -4.155977e-01
bigcom176       -1.312475e-38 -5.405365e-01
bigcom177       -1.312584e-38 -6.992681e-01
bigcom178       -1.312694e-38 -5.868680e-01
bigcom180       -1.312584e-38 -6.380549e-01
bigcom181       -1.313569e-38 -6.005435e-01
bigcom184       -1.312694e-38 -6.110009e-01
bigcom186        2.394846e-37  1.922609e+00
bigcom187       -1.312584e-38 -6.667566e-01
bigcom189       -1.313241e-38 -6.743915e-01
bigcom194       -1.312912e-38 -5.734878e-01
bigcom195       -1.312694e-38 -5.762789e-01
bigcom196       -1.312584e-38 -6.419350e-01
bigcom204       -1.313131e-38 -5.614552e-01
bigcom205       -1.312694e-38 -6.982546e-01
bigcom212       -1.312366e-38 -5.767809e-01
bigcom214       -1.312694e-38 -6.795213e-01
bigcom222       -1.312366e-38 -6.339951e-01
bigcom223       -1.312584e-38 -5.460433e-01
bigcom226       -1.312694e-38 -5.397257e-01
bigcom227       -1.312584e-38 -6.377342e-01
bigcom229       -1.312584e-38 -5.334976e-01
bigcom233        1.889785e-37  1.675320e+00
bigcom236       -1.312475e-38 -5.403926e-01
bigcom237       -1.312584e-38 -6.395329e-01
bigcom246       -1.313460e-38 -5.783808e-01
bigcom248       -1.313898e-38 -4.523875e-01
bigcom249       -1.312694e-38 -6.351496e-01
bigcom250       -1.313788e-38 -6.343304e-01
bigcom254       -1.312475e-38 -5.448935e-01
bigcom266       -1.312584e-38 -6.145072e-01
bigcom269       -1.313022e-38 -6.543184e-01
bigcom272       -1.312584e-38 -5.872397e-01
bigcom274        5.295861e-38  6.923643e-01
bigcom281       -1.312912e-38 -8.655900e-01
bigcom291       -1.312694e-38 -6.828150e-01
bigcom292       -1.312475e-38 -5.791155e-01
bigcom295       -1.312803e-38 -5.937188e-01
bigcom299       -1.312584e-38 -5.812720e-01
bigcom301       -1.313460e-38 -6.062572e-01
bigcom306       -1.312584e-38 -6.166732e-01
bigcom309       -1.312912e-38 -5.745136e-01
bigcom314       -1.312694e-38 -6.661982e-01
bigcom321       -1.313241e-38 -6.169752e-01
bigcom341        1.889785e-37  1.528217e+00
bigcom350        2.394846e-37  1.888150e+00
bigcom353       -1.312366e-38 -5.776585e-01
bigcom359       -1.312366e-38 -5.985883e-01
bigcom363       -1.312584e-38 -3.931923e-01
bigcom365       -1.312584e-38 -6.497716e-01
bigcom385       -1.312803e-38 -5.907496e-01
bigcom386       -1.312584e-38 -5.323125e-01
bigcom408       -1.313241e-38 -6.008754e-01
bigcom412       -1.312803e-38 -6.048529e-01
bigcom480       -1.312694e-38 -6.270865e-01
spin_vertex      7.307626e-39  5.181078e-02
membership_s1    2.465666e-39  6.217510e-02
membership_s3   -1.314007e-38 -5.525169e-01
membership_s4   -5.655832e-39 -1.053316e-01
membership_s5    3.231220e-39  8.833594e-02
membership_s6   -2.305489e-39 -1.384079e-01
membership_s7    1.792261e-39  9.920015e-02
membership_s8   -1.313131e-38 -5.387617e-01
membership_s9   -1.313788e-38 -5.290887e-01
membership_s11  -1.313022e-38 -5.277449e-01
membership_s12   1.313329e-37  1.431405e+00
membership_s14   9.918739e-38  1.309786e+00
membership_s15  -7.134039e-39 -1.877971e-01
membership_s16   5.428749e-38  1.091538e+00
membership_s17  -1.313022e-38 -5.427687e-01
membership_s18   3.056148e-38  3.691551e-01
membership_s20  -1.312803e-38 -5.395606e-01
membership_s21   5.318157e-39  2.035087e-01
membership_s22   2.176324e-38  7.084490e-01
membership_s24  -1.315873e-38 -4.423884e-01
membership_s25  -1.314994e-38 -4.909692e-01
membership_s26  -1.313788e-38 -4.777729e-01
membership_s27   5.964924e-39  2.118452e-01
membership_s28  -1.314117e-38 -6.109073e-01
membership_s30  -3.301847e-39 -2.408806e-02
membership_s31   4.206630e-39  2.488585e-02
membership_s32   3.287740e-39  1.111889e-01
membership_s33  -1.312803e-38 -4.600730e-01
membership_s36  -2.196229e-39 -4.565799e-02
membership_s37  -1.323165e-38 -5.336169e-01
V1              -1.807717e-39  1.484077e-01
V2              -1.477135e-38 -2.124947e-01
pdi             -1.312981e-36 -2.664384e+01
adhesion         2.012125e-43  2.518003e-06
cohesion        -3.999521e-43 -4.634925e-06
inner           -2.920039e-43 -1.692697e-05
outer           -2.266306e-43  5.285789e-07
ioratio          4.318546e-39  4.800393e-01
comsize         -4.670621e-43  6.741302e-06
[1] "Dataset: all_TnotC Model GBM, run: 3 of 10 2015-06-17 21:03:39"
Iter   TrainDeviance   ValidDeviance   StepSize   Improve
     1        0.1345            -nan     0.0100    0.0000
     2        0.1336            -nan     0.0100    0.0001
     3        0.1325            -nan     0.0100    0.0001
     4        0.1320            -nan     0.0100   -0.0000
     5        0.1314            -nan     0.0100    0.0001
     6        0.1309            -nan     0.0100    0.0000
     7        0.1304            -nan     0.0100    0.0000
     8        0.1299            -nan     0.0100   -0.0000
     9        0.1293            -nan     0.0100   -0.0000
    10        0.1289            -nan     0.0100   -0.0000
    20        0.1234            -nan     0.0100   -0.0000
    40        0.1149            -nan     0.0100    0.0000
    60        0.1083            -nan     0.0100    0.0000
    80        0.1024            -nan     0.0100   -0.0000
   100        0.0976            -nan     0.0100   -0.0000
   120        0.0932            -nan     0.0100   -0.0000
   140        0.0897            -nan     0.0100   -0.0000
   160        0.0863            -nan     0.0100   -0.0000
   180        0.0828            -nan     0.0100   -0.0000
   200        0.0798            -nan     0.0100    0.0000
   204        0.0790            -nan     0.0100   -0.0000

[1] "GBM variable coefficients"
                            var     rel.inf
V2                           V2 5.195522532
outer                     outer 4.842566379
inner                     inner 3.608237624
pagerank               pagerank 3.512881607
V1                           V1 3.069470667
comsize                 comsize 3.051954117
ratio5                   ratio5 2.985371078
orbit46                 orbit46 2.461242800
ioratio                 ioratio 2.144515514
orbit18                 orbit18 2.100163809
ratio1                   ratio1 2.068652569
ratio3                   ratio3 1.947871711
trans                     trans 1.814773519
ratio2                   ratio2 1.741068573
cohesion               cohesion 1.554663885
graph19                 graph19 1.472984588
adhesion               adhesion 1.451621729
graph22                 graph22 1.257713797
orbit39                 orbit39 1.228788004
graph16                 graph16 1.113247406
ratio4                   ratio4 1.105608502
spin_vertex         spin_vertex 1.043862868
orbit50                 orbit50 1.032618678
orbit28                 orbit28 1.016168105
walktrap_vertex walktrap_vertex 1.004561584
orbit56                 orbit56 0.997630438
graph11                 graph11 0.937705622
orbit19                 orbit19 0.935157664
graph9                   graph9 0.928607625
orbit15                 orbit15 0.903796384
knn                         knn 0.889885678
orbit35                 orbit35 0.886820612
fourth                   fourth 0.868894751
orbit45                 orbit45 0.803576200
graph23                 graph23 0.782217719
bigcom274             bigcom274 0.766761512
graph6                   graph6 0.764818409
orbit36                 orbit36 0.745106997
graph17                 graph17 0.743297458
hubscore               hubscore 0.736379918
graph1                   graph1 0.727525219
orbit25                 orbit25 0.726107662
ratio6                   ratio6 0.723743925
orbit20                 orbit20 0.721679651
graph10                 graph10 0.707933617
bet                         bet 0.706449066
graph12                 graph12 0.692835579
orbit65                 orbit65 0.680187861
graph14                 graph14 0.671426812
orbit32                 orbit32 0.654536573
graph15                 graph15 0.624224254
orbit52                 orbit52 0.608861284
orbit40                 orbit40 0.590308010
third                     third 0.580321880
bigcom9                 bigcom9 0.572593350
graph21                 graph21 0.556974001
orbit27                 orbit27 0.555984457
bigcom181             bigcom181 0.549549252
orbit48                 orbit48 0.548336151
upto_third           upto_third 0.546220736
graph20                 graph20 0.536545181
orbit17                 orbit17 0.529467390
graph4                   graph4 0.515088346
orbit38                 orbit38 0.514286640
orbit31                 orbit31 0.513662491
graph26                 graph26 0.508204293
graph7                   graph7 0.486580097
graph13                 graph13 0.482685139
graph25                 graph25 0.469489450
orbit37                 orbit37 0.449538066
graph5                   graph5 0.439617067
orbit47                 orbit47 0.434781156
orbit29                 orbit29 0.425973697
orbit54                 orbit54 0.420553845
graph18                 graph18 0.408702861
fifth                     fifth 0.406877658
upto_sixth           upto_sixth 0.404511364
orbit10                 orbit10 0.398737812
close                     close 0.397428960
orbit5                   orbit5 0.379106584
orbit16                 orbit16 0.369253194
graph3                   graph3 0.362751297
orbit70                 orbit70 0.357019605
membership_s12   membership_s12 0.354052079
membership_s27   membership_s27 0.335105736
orbit9                   orbit9 0.333473358
sixth                     sixth 0.331333888
orbit62                 orbit62 0.323837595
orbit1                   orbit1 0.316407985
orbit61                 orbit61 0.309018540
orbit41                 orbit41 0.307206872
orbit4                   orbit4 0.285849987
bigcom30               bigcom30 0.278489422
constraint           constraint 0.264389336
orbit12                 orbit12 0.252064684
orbit60                 orbit60 0.247913980
membership_s5     membership_s5 0.231512330
membership_s18   membership_s18 0.227640016
orbit63                 orbit63 0.226799623
upto_fifth           upto_fifth 0.225380756
bigcom8                 bigcom8 0.220278828
orbit59                 orbit59 0.217800699
upto_fourth         upto_fourth 0.215971820
orbit51                 orbit51 0.211928691
orbit53                 orbit53 0.208072007
membership_s32   membership_s32 0.198210049
orbit24                 orbit24 0.195617300
membership_s1     membership_s1 0.192708940
selfinter             selfinter 0.177977575
graph0                   graph0 0.169668077
orbit26                 orbit26 0.167328369
orbit64                 orbit64 0.164501760
orbit69                 orbit69 0.143135414
orbit2                   orbit2 0.138183872
orbit49                 orbit49 0.135684697
membership_s7     membership_s7 0.131483580
graph24                 graph24 0.131269068
orbit30                 orbit30 0.126114619
graph28                 graph28 0.125809763
orbit33                 orbit33 0.123380368
orbit44                 orbit44 0.117968892
second                   second 0.116579245
orbit55                 orbit55 0.112846228
membership_s21   membership_s21 0.110372124
orbit67                 orbit67 0.109951968
graph29                 graph29 0.104172617
membership_s31   membership_s31 0.097227751
bigcom92               bigcom92 0.096606679
orbit22                 orbit22 0.092691171
AP                           AP 0.086974167
evcent                   evcent 0.086119090
orbit7                   orbit7 0.084569058
graph8                   graph8 0.081282939
upto_second         upto_second 0.077714860
orbit68                 orbit68 0.074947500
coreness               coreness 0.069784116
bigcom21               bigcom21 0.064917567
orbit13                 orbit13 0.064750398
orbit57                 orbit57 0.062300686
orbit6                   orbit6 0.056015925
graph2                   graph2 0.052979401
bigcom11               bigcom11 0.041980693
pdi                         pdi 0.041121726
bigcom40               bigcom40 0.038275824
membership_s36   membership_s36 0.037706303
orbit42                 orbit42 0.035106751
bigcom4                 bigcom4 0.032028323
membership_s30   membership_s30 0.031588735
orbit71                 orbit71 0.031059372
bigcom3                 bigcom3 0.029004474
orbit21                 orbit21 0.023225264
graph27                 graph27 0.022803675
bigcom1                 bigcom1 0.017724434
orbit43                 orbit43 0.015943701
orbit66                 orbit66 0.015441024
membership_s26   membership_s26 0.015359152
bigcom153             bigcom153 0.014249525
bigcom91               bigcom91 0.006591446
bigcom13               bigcom13 0.006439703
orbit11                 orbit11 0.004525648
orbit0                   orbit0 0.000000000
orbit3                   orbit3 0.000000000
orbit8                   orbit8 0.000000000
orbit14                 orbit14 0.000000000
orbit23                 orbit23 0.000000000
orbit34                 orbit34 0.000000000
orbit58                 orbit58 0.000000000
orbit72                 orbit72 0.000000000
ecc                         ecc 0.000000000
eccrad                   eccrad 0.000000000
first                     first 0.000000000
bigcom2                 bigcom2 0.000000000
bigcom6                 bigcom6 0.000000000
bigcom15               bigcom15 0.000000000
bigcom16               bigcom16 0.000000000
bigcom22               bigcom22 0.000000000
bigcom24               bigcom24 0.000000000
bigcom26               bigcom26 0.000000000
bigcom28               bigcom28 0.000000000
bigcom31               bigcom31 0.000000000
bigcom32               bigcom32 0.000000000
bigcom33               bigcom33 0.000000000
bigcom34               bigcom34 0.000000000
bigcom36               bigcom36 0.000000000
bigcom37               bigcom37 0.000000000
bigcom38               bigcom38 0.000000000
bigcom39               bigcom39 0.000000000
bigcom43               bigcom43 0.000000000
bigcom44               bigcom44 0.000000000
bigcom46               bigcom46 0.000000000
bigcom47               bigcom47 0.000000000
bigcom49               bigcom49 0.000000000
bigcom50               bigcom50 0.000000000
bigcom51               bigcom51 0.000000000
bigcom52               bigcom52 0.000000000
bigcom54               bigcom54 0.000000000
bigcom56               bigcom56 0.000000000
bigcom62               bigcom62 0.000000000
bigcom66               bigcom66 0.000000000
bigcom68               bigcom68 0.000000000
bigcom69               bigcom69 0.000000000
bigcom71               bigcom71 0.000000000
bigcom72               bigcom72 0.000000000
bigcom73               bigcom73 0.000000000
bigcom74               bigcom74 0.000000000
bigcom75               bigcom75 0.000000000
bigcom76               bigcom76 0.000000000
bigcom77               bigcom77 0.000000000
bigcom79               bigcom79 0.000000000
bigcom80               bigcom80 0.000000000
bigcom82               bigcom82 0.000000000
bigcom83               bigcom83 0.000000000
bigcom84               bigcom84 0.000000000
bigcom85               bigcom85 0.000000000
bigcom87               bigcom87 0.000000000
bigcom89               bigcom89 0.000000000
bigcom93               bigcom93 0.000000000
bigcom96               bigcom96 0.000000000
bigcom97               bigcom97 0.000000000
bigcom98               bigcom98 0.000000000
bigcom99               bigcom99 0.000000000
bigcom101             bigcom101 0.000000000
bigcom104             bigcom104 0.000000000
bigcom106             bigcom106 0.000000000
bigcom109             bigcom109 0.000000000
bigcom113             bigcom113 0.000000000
bigcom116             bigcom116 0.000000000
bigcom120             bigcom120 0.000000000
bigcom123             bigcom123 0.000000000
bigcom126             bigcom126 0.000000000
bigcom127             bigcom127 0.000000000
bigcom137             bigcom137 0.000000000
bigcom139             bigcom139 0.000000000
bigcom140             bigcom140 0.000000000
bigcom143             bigcom143 0.000000000
bigcom145             bigcom145 0.000000000
bigcom146             bigcom146 0.000000000
bigcom147             bigcom147 0.000000000
bigcom149             bigcom149 0.000000000
bigcom154             bigcom154 0.000000000
bigcom156             bigcom156 0.000000000
bigcom157             bigcom157 0.000000000
bigcom158             bigcom158 0.000000000
bigcom160             bigcom160 0.000000000
bigcom161             bigcom161 0.000000000
bigcom162             bigcom162 0.000000000
bigcom164             bigcom164 0.000000000
bigcom166             bigcom166 0.000000000
bigcom167             bigcom167 0.000000000
bigcom171             bigcom171 0.000000000
bigcom173             bigcom173 0.000000000
bigcom175             bigcom175 0.000000000
bigcom176             bigcom176 0.000000000
bigcom177             bigcom177 0.000000000
bigcom178             bigcom178 0.000000000
bigcom180             bigcom180 0.000000000
bigcom184             bigcom184 0.000000000
bigcom186             bigcom186 0.000000000
bigcom187             bigcom187 0.000000000
bigcom189             bigcom189 0.000000000
bigcom194             bigcom194 0.000000000
bigcom195             bigcom195 0.000000000
bigcom196             bigcom196 0.000000000
bigcom204             bigcom204 0.000000000
bigcom205             bigcom205 0.000000000
bigcom212             bigcom212 0.000000000
bigcom214             bigcom214 0.000000000
bigcom222             bigcom222 0.000000000
bigcom223             bigcom223 0.000000000
bigcom226             bigcom226 0.000000000
bigcom227             bigcom227 0.000000000
bigcom229             bigcom229 0.000000000
bigcom233             bigcom233 0.000000000
bigcom236             bigcom236 0.000000000
bigcom237             bigcom237 0.000000000
bigcom246             bigcom246 0.000000000
bigcom248             bigcom248 0.000000000
bigcom249             bigcom249 0.000000000
bigcom250             bigcom250 0.000000000
bigcom254             bigcom254 0.000000000
bigcom266             bigcom266 0.000000000
bigcom269             bigcom269 0.000000000
bigcom272             bigcom272 0.000000000
bigcom281             bigcom281 0.000000000
bigcom291             bigcom291 0.000000000
bigcom292             bigcom292 0.000000000
bigcom295             bigcom295 0.000000000
bigcom299             bigcom299 0.000000000
bigcom301             bigcom301 0.000000000
bigcom306             bigcom306 0.000000000
bigcom309             bigcom309 0.000000000
bigcom314             bigcom314 0.000000000
bigcom321             bigcom321 0.000000000
bigcom341             bigcom341 0.000000000
bigcom350             bigcom350 0.000000000
bigcom353             bigcom353 0.000000000
bigcom359             bigcom359 0.000000000
bigcom363             bigcom363 0.000000000
bigcom365             bigcom365 0.000000000
bigcom385             bigcom385 0.000000000
bigcom386             bigcom386 0.000000000
bigcom408             bigcom408 0.000000000
bigcom412             bigcom412 0.000000000
bigcom480             bigcom480 0.000000000
membership_s3     membership_s3 0.000000000
membership_s4     membership_s4 0.000000000
membership_s6     membership_s6 0.000000000
membership_s8     membership_s8 0.000000000
membership_s9     membership_s9 0.000000000
membership_s11   membership_s11 0.000000000
membership_s14   membership_s14 0.000000000
membership_s15   membership_s15 0.000000000
membership_s16   membership_s16 0.000000000
membership_s17   membership_s17 0.000000000
membership_s20   membership_s20 0.000000000
membership_s22   membership_s22 0.000000000
membership_s24   membership_s24 0.000000000
membership_s25   membership_s25 0.000000000
membership_s28   membership_s28 0.000000000
membership_s33   membership_s33 0.000000000
membership_s37   membership_s37 0.000000000
[1] "Dataset: all_TnotC Model RF, run: 3 of 10 2015-06-17 21:06:58"
     |      Out-of-bag   |
Tree |      MSE  %Var(y) |
   1 |  0.02564   206.23 |
   2 |   0.0236   189.80 |
   3 |  0.02206   177.47 |
   4 |  0.02146   172.64 |
   5 |   0.0197   158.46 |
   6 |  0.01894   152.38 |
   7 |  0.01805   145.17 |
   8 |  0.01776   142.85 |
   9 |  0.01715   137.98 |
  10 |  0.01684   135.45 |
  11 |  0.01643   132.15 |
  12 |  0.01635   131.48 |
  13 |  0.01611   129.59 |
  14 |  0.01581   127.19 |
  15 |  0.01556   125.13 |
  16 |  0.01537   123.66 |
  17 |  0.01525   122.66 |
  18 |  0.01508   121.29 |
  19 |    0.015   120.67 |
  20 |  0.01493   120.09 |
  21 |  0.01485   119.42 |
  22 |   0.0148   119.03 |
  23 |  0.01475   118.63 |
  24 |  0.01464   117.75 |
  25 |   0.0146   117.42 |
  26 |  0.01453   116.86 |
  27 |  0.01448   116.43 |
  28 |  0.01448   116.44 |
  29 |  0.01442   115.98 |
  30 |  0.01441   115.89 |
  31 |   0.0144   115.84 |
  32 |  0.01437   115.59 |
  33 |  0.01434   115.38 |
  34 |  0.01434   115.31 |
  35 |  0.01428   114.82 |
  36 |  0.01426   114.73 |
  37 |  0.01424   114.57 |
  38 |  0.01422   114.36 |
  39 |  0.01419   114.12 |
  40 |  0.01415   113.80 |
  41 |  0.01414   113.69 |
  42 |  0.01411   113.53 |
  43 |  0.01412   113.58 |
  44 |   0.0141   113.44 |
  45 |  0.01409   113.37 |
  46 |  0.01409   113.33 |
  47 |  0.01408   113.26 |
  48 |  0.01407   113.15 |
  49 |  0.01406   113.11 |
  50 |  0.01404   112.92 |
  51 |    0.014   112.65 |
  52 |    0.014   112.58 |
  53 |  0.01399   112.53 |
  54 |  0.01399   112.51 |
  55 |  0.01398   112.44 |
  56 |  0.01398   112.44 |
  57 |  0.01397   112.34 |
  58 |  0.01397   112.38 |
  59 |  0.01395   112.17 |
  60 |  0.01392   111.93 |
  61 |  0.01391   111.88 |
  62 |   0.0139   111.77 |
  63 |  0.01387   111.57 |
  64 |  0.01385   111.39 |
  65 |  0.01383   111.27 |
  66 |  0.01383   111.24 |
  67 |   0.0138   111.02 |
  68 |  0.01379   110.95 |
  69 |  0.01379   110.91 |
  70 |   0.0138   110.97 |
  71 |   0.0138   110.99 |
  72 |   0.0138   110.97 |
  73 |  0.01378   110.87 |
  74 |  0.01378   110.80 |
  75 |  0.01378   110.80 |
  76 |  0.01375   110.61 |
  77 |  0.01375   110.59 |
  78 |  0.01375   110.57 |
  79 |  0.01374   110.54 |
  80 |  0.01374   110.52 |
  81 |  0.01374   110.55 |
  82 |  0.01375   110.60 |
  83 |  0.01375   110.61 |
  84 |  0.01375   110.59 |
  85 |  0.01376   110.67 |
  86 |  0.01374   110.50 |
  87 |  0.01374   110.54 |
  88 |  0.01375   110.56 |
  89 |  0.01374   110.55 |
  90 |  0.01373   110.46 |
  91 |  0.01373   110.45 |
  92 |  0.01372   110.37 |
  93 |  0.01371   110.31 |
  94 |  0.01371   110.28 |
  95 |  0.01371   110.23 |
  96 |  0.01369   110.09 |
  97 |  0.01369   110.13 |
  98 |   0.0137   110.17 |
  99 |   0.0137   110.19 |
 100 |   0.0137   110.17 |
[1] "Random Forest variable coefficients"
                      %IncMSE IncNodePurity
graph5           5.426540e-03  5.747387e-01
graph6           8.254028e-03  7.548503e-01
graph7           3.641214e-03  5.945896e-01
graph8           1.285370e-04  1.137241e-01
graph9           3.347794e-03  6.347439e-01
graph10          6.111165e-03  1.217832e+00
graph11          1.030535e-02  1.245872e+00
graph12          9.334838e-03  1.017484e+00
graph13          5.536954e-03  8.374700e-01
graph14          5.527652e-03  1.039595e+00
graph15          9.340410e-03  5.539225e-01
graph16          5.957038e-03  9.729298e-01
graph17          6.188363e-03  9.183532e-01
graph18          5.841782e-03  5.140726e-01
graph19          3.861636e-03  9.505501e-01
graph20          8.494307e-03  8.171654e-01
graph21          5.650261e-03  8.234461e-01
graph22          1.203881e-02  5.037893e-01
graph23          8.566845e-03  1.089392e+00
graph24          3.790266e-03  5.648280e-01
graph25          4.829462e-03  6.221535e-01
graph26          4.921948e-03  5.218640e-01
graph27          1.747981e-03  1.514432e-01
graph28          9.214628e-04  2.092394e-01
graph29          1.983681e-04  1.677704e-01
orbit0           1.509275e-04  1.982305e-01
orbit1           4.935150e-03  6.930200e-01
orbit2           2.202073e-03  3.648021e-01
orbit3           1.416497e-04  1.646480e-01
orbit4           3.688314e-03  7.712150e-01
orbit5           3.196991e-03  5.553879e-01
orbit6           3.647742e-03  9.435518e-01
orbit7           1.765328e-03  3.693625e-01
orbit8           7.957644e-03  5.160883e-01
orbit9           4.744615e-03  6.152509e-01
orbit10          1.185487e-03  5.253323e-01
orbit11          8.883388e-04  2.257460e-01
orbit12          4.334145e-03  5.264066e-01
orbit13          1.393779e-03  3.936414e-01
orbit14          3.228822e-04  1.446778e-01
orbit15          1.357749e-03  6.296091e-01
orbit16          2.964456e-03  5.321824e-01
orbit17          5.096236e-03  5.794703e-01
orbit18          9.324282e-03  1.585715e+00
orbit19          6.644759e-03  1.034637e+00
orbit20          7.819480e-03  9.809804e-01
orbit21          6.710179e-03  5.607475e-01
orbit22          8.231442e-03  1.145500e+00
orbit23          5.715376e-03  2.411000e-01
orbit24          1.774261e-02  1.356347e+00
orbit25          6.318555e-03  5.076982e-01
orbit26          8.290886e-03  3.750809e-01
orbit27          9.932240e-03  8.804236e-01
orbit28          9.916335e-03  5.099329e-01
orbit29          1.407252e-03  4.734409e-01
orbit30          2.128352e-03  3.978081e-01
orbit31          5.318675e-03  1.044614e+00
orbit32          4.595424e-03  5.671941e-01
orbit33          9.270336e-04  1.907478e-01
orbit34          6.822928e-03  6.617523e-01
orbit35          8.272805e-03  1.256786e+00
orbit36          3.947642e-03  6.661572e-01
orbit37          2.142041e-03  4.747100e-01
orbit38          4.538837e-03  6.127649e-01
orbit39          9.393300e-03  1.108519e+00
orbit40          5.333110e-03  5.456447e-01
orbit41          2.922592e-03  3.536515e-01
orbit42          8.912069e-04  1.799499e-01
orbit43          6.406174e-03  5.974518e-01
orbit44          1.058208e-03  1.552771e-01
orbit45          7.457923e-03  1.011854e+00
orbit46          1.673466e-03  3.685932e-01
orbit47          1.814308e-03  3.961672e-01
orbit48          1.979837e-03  3.123241e-01
orbit49          4.745168e-03  1.038141e+00
orbit50          6.031217e-03  4.668311e-01
orbit51          1.357834e-02  6.276286e-01
orbit52          8.771233e-03  6.190026e-01
orbit53          4.287328e-03  2.786268e-01
orbit54          5.363312e-03  5.540228e-01
orbit55          4.464268e-03  2.736689e-01
orbit56          7.847307e-03  1.119497e+00
orbit57          4.512550e-04  2.042574e-01
orbit58          5.926887e-04  1.013470e-01
orbit59          3.112959e-03  3.496857e-01
orbit60          3.583424e-03  3.650857e-01
orbit61          1.338424e-03  1.731640e-01
orbit62          4.583968e-03  4.729103e-01
orbit63          2.524025e-03  3.487141e-01
orbit64          1.324790e-03  3.876612e-01
orbit65          5.643672e-03  6.095799e-01
orbit66          2.378618e-03  2.008614e-01
orbit67          1.754183e-04  1.773672e-01
orbit68          9.664357e-04  1.610410e-01
orbit69          8.536902e-04  2.304702e-01
orbit70          1.607860e-03  3.590145e-01
orbit71          3.699241e-04  6.901545e-02
orbit72          5.074081e-05  1.335394e-01
AP               1.983184e-05  8.482664e-02
bet              2.656664e-03  1.134616e+00
ecc              1.348879e-03  1.785178e-01
eccrad           2.495481e-03  2.992847e-01
close            2.638535e-03  6.776881e-01
constraint       4.401016e-03  1.066219e+00
coreness         2.976549e-03  2.906186e-01
knn              7.872734e-03  1.313217e+00
hubscore         4.019614e-03  5.511146e-01
pagerank         4.230119e-03  2.950121e+00
trans            2.144265e-03  9.748902e-01
evcent           3.202696e-03  7.449869e-01
first            9.985024e-04  3.250637e-01
upto_second      4.710568e-03  6.059490e-01
upto_third       5.162924e-03  5.391584e-01
upto_fourth      6.072878e-03  7.501398e-01
upto_fifth       7.573233e-03  8.142732e-01
upto_sixth       3.868490e-03  6.040153e-01
second           2.411730e-03  7.658861e-01
third            8.918180e-03  1.246632e+00
fourth           2.988359e-03  1.808378e+00
fifth            1.356360e-03  1.122394e+00
sixth            2.871980e-03  8.222813e-01
ratio1           6.958984e-03  1.531272e+00
ratio2           4.996341e-03  2.340995e+00
ratio3           6.402928e-03  1.709193e+00
ratio4           3.916261e-03  1.512150e+00
ratio5           2.630019e-03  2.526316e+00
ratio6           3.477510e-03  1.262431e+00
selfinter        7.153063e-05  2.276407e-01
walktrap_vertex  9.696777e-04  1.328198e+00
bigcom1          4.197474e-05  9.907727e-02
bigcom2          0.000000e+00  3.469447e-20
bigcom3          1.903567e-05  2.176726e-01
bigcom4          1.027077e-04  1.510902e-01
bigcom6          0.000000e+00  0.000000e+00
bigcom8          2.533949e-04  2.312699e-01
bigcom9          2.298932e-04  3.549259e-01
bigcom11         1.329868e-05  1.524257e-01
bigcom13        -1.099570e-06  9.278365e-02
bigcom15         0.000000e+00  1.734723e-20
bigcom16         0.000000e+00  0.000000e+00
bigcom21        -1.381237e-06  4.861048e-02
bigcom22        -1.049619e-05  1.044657e-01
bigcom24         0.000000e+00  0.000000e+00
bigcom26        -4.031971e-06  6.093685e-02
bigcom28         0.000000e+00  8.920815e-18
bigcom30         1.587550e-04  2.382231e-01
bigcom31         0.000000e+00  8.673617e-21
bigcom32         0.000000e+00  6.938894e-20
bigcom33         0.000000e+00  0.000000e+00
bigcom34         0.000000e+00  0.000000e+00
bigcom36         0.000000e+00  0.000000e+00
bigcom37         0.000000e+00  5.551115e-19
bigcom38         0.000000e+00  0.000000e+00
bigcom39         0.000000e+00  1.734723e-20
bigcom40         2.053158e-04  2.582177e-01
bigcom43         0.000000e+00  0.000000e+00
bigcom44         0.000000e+00  4.770490e-20
bigcom46         0.000000e+00  0.000000e+00
bigcom47         0.000000e+00  8.673617e-20
bigcom49         3.655559e-05  2.713872e-01
bigcom50         0.000000e+00  0.000000e+00
bigcom51         0.000000e+00  0.000000e+00
bigcom52         0.000000e+00  0.000000e+00
bigcom54         0.000000e+00  8.673617e-21
bigcom56         0.000000e+00  0.000000e+00
bigcom62         0.000000e+00  0.000000e+00
bigcom66         0.000000e+00  0.000000e+00
bigcom68         0.000000e+00  0.000000e+00
bigcom69         0.000000e+00  0.000000e+00
bigcom71         0.000000e+00  0.000000e+00
bigcom72         0.000000e+00  8.673617e-21
bigcom73         0.000000e+00  0.000000e+00
bigcom74         0.000000e+00  0.000000e+00
bigcom75         2.168552e-05  4.626831e-01
bigcom76         0.000000e+00  0.000000e+00
bigcom77         0.000000e+00  0.000000e+00
bigcom79         0.000000e+00  0.000000e+00
bigcom80         0.000000e+00  0.000000e+00
bigcom82         0.000000e+00  1.734723e-20
bigcom83         0.000000e+00  0.000000e+00
bigcom84         0.000000e+00  0.000000e+00
bigcom85         0.000000e+00  8.673617e-21
bigcom87         0.000000e+00  0.000000e+00
bigcom89         0.000000e+00  0.000000e+00
bigcom91         1.055036e-05  1.618164e-01
bigcom92         2.208508e-05  3.665982e-01
bigcom93         0.000000e+00  0.000000e+00
bigcom96         0.000000e+00  8.673617e-21
bigcom97         0.000000e+00  1.734723e-20
bigcom98         0.000000e+00  0.000000e+00
bigcom99         0.000000e+00  0.000000e+00
bigcom101        0.000000e+00  0.000000e+00
bigcom104        0.000000e+00  0.000000e+00
bigcom106        0.000000e+00  1.674008e-18
bigcom109        0.000000e+00  0.000000e+00
bigcom113        0.000000e+00  1.734723e-20
bigcom116        4.348065e-06  2.190690e-02
bigcom120        0.000000e+00  0.000000e+00
bigcom123        0.000000e+00  0.000000e+00
bigcom126        0.000000e+00  0.000000e+00
bigcom127        0.000000e+00  0.000000e+00
bigcom137        0.000000e+00  0.000000e+00
bigcom139       -6.292519e-06  4.171576e-01
bigcom140        0.000000e+00  0.000000e+00
bigcom143        0.000000e+00  0.000000e+00
bigcom145        0.000000e+00  0.000000e+00
bigcom146        0.000000e+00  8.673617e-21
bigcom147        0.000000e+00  1.734723e-20
bigcom149        4.897559e-06  3.805995e-01
bigcom153       -5.871849e-05  1.253040e-01
bigcom154        0.000000e+00  8.673617e-21
bigcom156        0.000000e+00  4.336809e-20
bigcom157        0.000000e+00  0.000000e+00
bigcom158        0.000000e+00  0.000000e+00
bigcom160        0.000000e+00  0.000000e+00
bigcom161        0.000000e+00  0.000000e+00
bigcom162        0.000000e+00  0.000000e+00
bigcom164        0.000000e+00  5.551115e-19
bigcom166        0.000000e+00  8.673617e-21
bigcom167        0.000000e+00  2.602085e-20
bigcom171        0.000000e+00  0.000000e+00
bigcom173       -7.429037e-06  3.195908e-01
bigcom175        0.000000e+00  8.673617e-21
bigcom176        0.000000e+00  1.734723e-20
bigcom177        0.000000e+00  0.000000e+00
bigcom178        0.000000e+00  0.000000e+00
bigcom180        0.000000e+00  3.469447e-20
bigcom181        3.684526e-05  2.972718e-01
bigcom184        0.000000e+00  0.000000e+00
bigcom186       -1.208936e-05  4.547387e-01
bigcom187        0.000000e+00  5.724587e-19
bigcom189        0.000000e+00  4.336809e-20
bigcom194        0.000000e+00  8.673617e-21
bigcom195        0.000000e+00  0.000000e+00
bigcom196        0.000000e+00  0.000000e+00
bigcom204        0.000000e+00  1.734723e-20
bigcom205        0.000000e+00  0.000000e+00
bigcom212        0.000000e+00  0.000000e+00
bigcom214        0.000000e+00  2.602085e-20
bigcom222        0.000000e+00  0.000000e+00
bigcom223        0.000000e+00  3.469447e-20
bigcom226        0.000000e+00  1.734723e-20
bigcom227        0.000000e+00  0.000000e+00
bigcom229        0.000000e+00  1.734723e-20
bigcom233        6.445174e-06  4.670186e-01
bigcom236        0.000000e+00  0.000000e+00
bigcom237        0.000000e+00  0.000000e+00
bigcom246        0.000000e+00  0.000000e+00
bigcom248        0.000000e+00  0.000000e+00
bigcom249        0.000000e+00  0.000000e+00
bigcom250        0.000000e+00  6.938894e-20
bigcom254        0.000000e+00  8.673617e-21
bigcom266        0.000000e+00  0.000000e+00
bigcom269        0.000000e+00  0.000000e+00
bigcom272        0.000000e+00  5.551115e-19
bigcom274        1.815443e-04  2.712373e-01
bigcom281        0.000000e+00  1.734723e-20
bigcom291        0.000000e+00  0.000000e+00
bigcom292        0.000000e+00  0.000000e+00
bigcom295        0.000000e+00  0.000000e+00
bigcom299        0.000000e+00  0.000000e+00
bigcom301        0.000000e+00  5.637851e-20
bigcom306        0.000000e+00  0.000000e+00
bigcom309        0.000000e+00  0.000000e+00
bigcom314        0.000000e+00  8.673617e-21
bigcom321        0.000000e+00  2.602085e-20
bigcom341       -9.108901e-06  4.273520e-01
bigcom350        2.083881e-05  4.542377e-01
bigcom353        0.000000e+00  0.000000e+00
bigcom359        0.000000e+00  0.000000e+00
bigcom363        0.000000e+00  3.469447e-20
bigcom365        0.000000e+00  6.938894e-20
bigcom385        0.000000e+00  2.168404e-20
bigcom386        0.000000e+00  0.000000e+00
bigcom408        0.000000e+00  0.000000e+00
bigcom412        0.000000e+00  0.000000e+00
bigcom480        0.000000e+00  0.000000e+00
spin_vertex      1.105281e-03  9.703003e-01
membership_s1    7.199932e-06  1.042792e-01
membership_s3    0.000000e+00  2.602085e-20
membership_s4    2.254697e-05  1.025267e-01
membership_s5    9.764244e-05  2.323073e-01
membership_s6   -4.453351e-06  1.866667e-02
membership_s7   -1.343904e-07  2.639750e-01
membership_s8    0.000000e+00  0.000000e+00
membership_s9    0.000000e+00  7.806256e-20
membership_s11   0.000000e+00  0.000000e+00
membership_s12   2.440725e-06  5.404852e-01
membership_s14   4.597992e-05  2.168449e-01
membership_s15  -1.837798e-06  5.894951e-02
membership_s16  -5.699503e-06  1.545197e-01
membership_s17   0.000000e+00  2.602085e-20
membership_s18   6.779746e-05  1.932170e-01
membership_s20   0.000000e+00  0.000000e+00
membership_s21   2.735624e-05  1.638822e-01
membership_s22   5.795549e-06  5.116819e-02
membership_s24   0.000000e+00  5.204170e-20
membership_s25   0.000000e+00  8.673617e-21
membership_s26  -7.198937e-06  5.235565e-02
membership_s27   1.999392e-04  4.098296e-01
membership_s28   0.000000e+00  1.084202e-20
membership_s30   5.278880e-05  1.763407e-01
membership_s31   5.963543e-05  2.914525e-01
membership_s32   3.803904e-05  2.361780e-01
membership_s33   0.000000e+00  1.734723e-20
membership_s36   2.409176e-05  1.341998e-01
membership_s37   1.778397e-08  9.868421e-05
V1               5.458276e-03  2.615015e+00
V2               3.637072e-03  3.364687e+00
pdi              5.893818e-05  7.002298e-02
adhesion         1.038164e-02  2.325183e+00
cohesion         9.892699e-03  2.120285e+00
inner            7.782586e-03  1.986377e+00
outer            3.332561e-03  2.967788e+00
ioratio          5.950696e-03  1.833970e+00
comsize          2.847504e-03  3.024310e+00
[1] "Dataset: all_TnotC Model GLM, run: 3 of 10 2015-06-17 21:12:12"
[1] "glmnet variable coefficients"
                         [,1]          [,2]
(Intercept)     -4.362092e+00 -5.466093e+00
graph0          -8.153396e-41  7.266136e-05
graph1          -4.441039e-43 -4.143448e-07
graph2          -1.325175e-41 -2.596279e-05
graph3          -5.951965e-45 -1.159505e-08
graph4          -8.814392e-46 -1.669940e-09
graph5          -6.616487e-43 -5.968323e-06
graph6          -2.907170e-44  1.877245e-07
graph7          -4.432022e-43  4.703504e-07
graph8          -1.562361e-42  7.891980e-05
graph9          -1.004975e-46 -2.775133e-10
graph10         -1.859582e-47  6.560026e-13
graph11         -5.167712e-49 -2.117797e-11
graph12         -2.361982e-46 -1.949786e-09
graph13         -7.498961e-46  1.885977e-09
graph14         -7.430511e-47  1.296786e-09
graph15         -2.671406e-44 -9.906429e-08
graph16         -1.054976e-45 -2.902609e-09
graph17         -1.319274e-45 -1.233372e-08
graph18         -1.807081e-44  2.721921e-07
graph19         -2.556750e-45 -1.790657e-08
graph20         -4.854881e-44 -9.524059e-07
graph21         -1.502767e-44 -8.601216e-08
graph22         -5.230337e-44 -1.257723e-06
graph23         -8.112573e-45  7.212695e-08
graph24         -1.881488e-44  1.436716e-07
graph25         -9.581391e-44  6.756218e-07
graph26         -3.994631e-44  5.233366e-07
graph27         -1.882742e-43  2.102211e-05
graph28          1.167008e-44  5.921192e-06
graph29          3.261895e-42  1.366280e-06
orbit0          -8.153396e-41  7.826108e-05
orbit1          -1.515095e-42 -2.219793e-06
orbit2          -3.977348e-43  8.337482e-09
orbit3          -1.325175e-41 -2.366434e-05
orbit4          -4.090028e-44 -1.903414e-07
orbit5          -5.469527e-45  2.179649e-10
orbit6          -6.910282e-46  2.854844e-09
orbit7          -2.554043e-45 -2.567017e-08
orbit8          -6.616487e-43 -5.918235e-06
orbit9          -7.992366e-43  1.526145e-06
orbit10         -5.379081e-44  9.257034e-07
orbit11         -3.875648e-44 -3.342739e-07
orbit12         -2.627413e-42 -3.013774e-05
orbit13         -3.193572e-43  7.340548e-06
orbit14         -1.562361e-42  8.041626e-05
orbit15         -1.029347e-45 -2.452620e-09
orbit16         -1.258709e-46  1.268628e-10
orbit17         -3.232961e-46 -3.490495e-09
orbit18         -2.159029e-46 -2.831947e-09
orbit19         -5.399735e-47  1.149321e-09
orbit20         -2.596324e-47  2.443261e-10
orbit21         -2.496114e-47 -3.278927e-10
orbit22         -4.601119e-49 -2.078883e-11
orbit23         -2.081871e-47 -2.491826e-10
orbit24         -4.211017e-45  1.069521e-08
orbit25         -1.398820e-45 -1.132482e-08
orbit26         -1.904287e-46 -2.808964e-09
orbit27         -2.638252e-44 -1.527599e-07
orbit28         -3.868499e-45  4.130421e-09
orbit29         -1.796966e-45  6.146713e-08
orbit30         -1.217786e-45 -4.104332e-08
orbit31         -2.346462e-46  1.009152e-08
orbit32         -8.428461e-47  1.589754e-09
orbit33         -1.993020e-46 -2.956378e-09
orbit34         -2.671406e-44 -1.006449e-07
orbit35         -2.724214e-44  1.177754e-07
orbit36         -3.904377e-45 -4.958693e-08
orbit37         -2.817624e-45  1.413530e-08
orbit38         -1.620304e-45 -1.343825e-08
orbit39         -4.758759e-44  3.389676e-07
orbit40         -6.485449e-45 -1.103230e-07
orbit41         -2.005123e-45  5.998438e-09
orbit42         -1.585780e-45 -2.355061e-08
orbit43         -3.396248e-44  9.664583e-07
orbit44         -2.059586e-44 -5.945690e-07
orbit45         -1.596309e-43 -6.291565e-07
orbit46         -3.202773e-44 -5.759728e-08
orbit47         -7.804518e-45 -7.830854e-08
orbit48         -2.743265e-45 -2.826265e-08
orbit49         -2.400035e-43 -5.177335e-06
orbit50         -3.372616e-44 -5.906959e-07
orbit51         -7.387867e-44 -8.493451e-07
orbit52         -1.316804e-43  1.486688e-06
orbit53         -1.612248e-44 -1.124376e-07
orbit54         -3.413172e-43 -1.116301e-05
orbit55         -2.336345e-44 -5.653449e-08
orbit56         -1.061029e-42 -1.006273e-05
orbit57         -8.344347e-45  3.357672e-07
orbit58         -1.799659e-44 -4.245588e-07
orbit59         -2.002756e-43 -1.179783e-06
orbit60         -2.769174e-44  1.153925e-06
orbit61         -2.060917e-44 -3.153020e-07
orbit62         -2.155837e-42 -4.193101e-05
orbit63         -1.741417e-43  1.810379e-06
orbit64         -1.380115e-43  4.088773e-06
orbit65         -2.670005e-42 -5.430873e-05
orbit66         -1.213390e-43  5.382493e-06
orbit67         -8.960403e-45  8.330196e-07
orbit68         -4.013493e-43  3.539969e-05
orbit69          2.322785e-43  2.782505e-05
orbit70         -1.614967e-42  1.018130e-04
orbit71          2.459638e-43 -4.352814e-06
orbit72          3.261895e-42 -1.376618e-06
AP              -5.213846e-39 -5.483226e-02
bet             -1.999504e-44  1.409857e-07
ecc              1.273525e-39 -1.562504e-02
eccrad           7.641152e-39 -9.197577e-02
close           -7.058521e-38 -1.819361e-01
constraint       6.351744e-39  1.865813e-01
coreness        -4.619462e-40 -4.782978e-03
knn             -1.094684e-42 -3.236042e-05
hubscore        -7.970801e-38  2.427711e-01
pagerank        -3.917831e-38 -1.596161e+00
trans            1.562109e-38  3.653810e-01
evcent          -8.064272e-38  1.613525e-01
first           -8.153396e-41  7.348563e-05
upto_second     -2.035894e-42  3.699387e-06
upto_third      -7.697510e-43 -3.028278e-06
upto_fourth     -7.187853e-43 -2.213443e-06
upto_fifth      -9.852003e-44  1.930783e-05
upto_sixth       1.448093e-42  1.015455e-04
second          -2.046119e-42  3.881169e-06
third           -9.613055e-43 -5.408346e-06
fourth           1.125399e-42  4.793698e-06
fifth            1.110940e-42  7.077995e-06
sixth            5.152047e-43 -7.344992e-06
ratio1          -6.523772e-43 -1.097335e-05
ratio2           1.205366e-41 -1.578541e-04
ratio3           2.743740e-41  1.314055e-04
ratio4          -1.821179e-41 -1.046814e-03
ratio5          -1.531445e-41 -3.949479e-04
ratio6           5.257424e-43  6.010715e-06
selfinter       -3.159977e-41  7.834208e-02
walktrap_vertex -8.111932e-40  4.572265e-02
bigcom1         -3.352359e-39 -3.332038e-02
bigcom2         -1.272990e-38 -5.346107e-01
bigcom3         -2.150665e-40  5.179968e-02
bigcom4         -1.588887e-39  3.431135e-02
bigcom6         -1.272568e-38 -6.051277e-01
bigcom8          8.829580e-39  3.145084e-01
bigcom9          4.359342e-38  7.484144e-01
bigcom11         3.325598e-38  6.464050e-01
bigcom13         1.991675e-38  4.980955e-01
bigcom15        -1.275846e-38 -4.028958e-01
bigcom16        -1.273201e-38 -5.719348e-01
bigcom21         1.170194e-38  2.562079e-01
bigcom22        -7.925569e-39 -2.103730e-01
bigcom24        -1.272463e-38 -5.789638e-01
bigcom26        -1.630583e-39  1.716107e-02
bigcom28        -1.043512e-38 -4.108261e-01
bigcom30         1.309018e-38  3.254082e-01
bigcom31        -1.272146e-38 -5.819202e-01
bigcom32        -1.273729e-38 -6.089414e-01
bigcom33        -1.272146e-38 -4.691435e-01
bigcom34        -1.272252e-38 -6.141628e-01
bigcom36        -1.273518e-38 -6.589991e-01
bigcom37        -1.272252e-38 -3.364440e-01
bigcom38        -1.273307e-38 -6.091868e-01
bigcom39        -1.275105e-38 -5.326493e-01
bigcom40        -3.123714e-39  5.917678e-02
bigcom43        -1.272990e-38 -6.186300e-01
bigcom44        -1.291081e-38 -5.442735e-01
bigcom46        -1.274258e-38 -5.772059e-01
bigcom47        -1.273413e-38 -5.412925e-01
bigcom49         5.950077e-38  9.583457e-01
bigcom50        -1.272990e-38 -5.883233e-01
bigcom51        -1.272357e-38 -5.841020e-01
bigcom52        -1.272463e-38 -5.394489e-01
bigcom54        -1.272357e-38 -5.710562e-01
bigcom56        -1.273729e-38 -6.199722e-01
bigcom62        -1.272463e-38 -5.298014e-01
bigcom66        -1.272357e-38 -5.702649e-01
bigcom68        -1.272463e-38 -5.944730e-01
bigcom69        -1.273518e-38 -5.406456e-01
bigcom71        -1.273307e-38 -5.633894e-01
bigcom72        -1.272568e-38 -5.964318e-01
bigcom73        -1.274047e-38 -5.395258e-01
bigcom74        -1.273518e-38 -5.662581e-01
bigcom75         1.893803e-37  1.799339e+00
bigcom76        -1.272885e-38 -6.362741e-01
bigcom77        -1.272990e-38 -5.960078e-01
bigcom79        -1.272357e-38 -5.690678e-01
bigcom80        -1.272885e-38 -5.664367e-01
bigcom82        -1.272885e-38 -6.171051e-01
bigcom83        -1.272357e-38 -1.014853e+00
bigcom84        -1.272674e-38 -5.626923e-01
bigcom85        -1.272568e-38 -5.568404e-01
bigcom87        -1.273096e-38 -5.418007e-01
bigcom89        -1.272357e-38 -5.119128e-01
bigcom91         7.152788e-38  9.254854e-01
bigcom92         4.513261e-38  7.024308e-01
bigcom93        -1.272357e-38 -9.655358e-01
bigcom96        -1.272252e-38 -6.322701e-01
bigcom97        -1.273518e-38 -5.475128e-01
bigcom98        -1.272463e-38 -6.261588e-01
bigcom99        -1.272357e-38 -7.827562e-01
bigcom101       -1.274047e-38 -4.152438e-01
bigcom104       -1.273201e-38 -5.520696e-01
bigcom106       -1.272674e-38 -5.543884e-01
bigcom109       -1.272463e-38 -5.540030e-01
bigcom113       -1.272674e-38 -5.276580e-01
bigcom116        9.764786e-39  2.765439e-01
bigcom120       -1.272463e-38 -6.000898e-01
bigcom123       -1.272568e-38 -5.391466e-01
bigcom126       -1.272252e-38 -6.181515e-01
bigcom127       -1.272674e-38 -1.138148e+00
bigcom137       -1.272990e-38 -6.008455e-01
bigcom139        1.557093e-37  1.618636e+00
bigcom140       -1.272568e-38 -6.321372e-01
bigcom143       -1.272463e-38 -5.806182e-01
bigcom145       -1.272463e-38 -5.204101e-01
bigcom146       -1.272568e-38 -4.648162e-01
bigcom147       -1.274047e-38 -5.889993e-01
bigcom149        1.893803e-37  1.775944e+00
bigcom153        5.950077e-38  9.952681e-01
bigcom154       -1.273307e-38 -6.034227e-01
bigcom156       -1.272674e-38 -5.588866e-01
bigcom157       -1.273413e-38 -3.773800e-01
bigcom158       -1.272252e-38 -7.388130e-01
bigcom160       -1.272357e-38 -5.295665e-01
bigcom161       -1.272357e-38 -5.526601e-01
bigcom162       -1.272357e-38 -5.604854e-01
bigcom164       -1.272357e-38 -5.042131e-01
bigcom166       -1.273307e-38 -6.015969e-01
bigcom167       -1.274152e-38 -5.456916e-01
bigcom171       -1.272885e-38 -5.182985e-01
bigcom173        1.557093e-37  1.670827e+00
bigcom175       -1.272357e-38 -3.734888e-01
bigcom176       -1.272357e-38 -4.981705e-01
bigcom177       -1.272357e-38 -6.609647e-01
bigcom178       -1.272568e-38 -5.671712e-01
bigcom180       -1.272357e-38 -6.112840e-01
bigcom181        1.062668e-37  1.246509e+00
bigcom184       -1.272252e-38 -5.948697e-01
bigcom186        1.893803e-37  1.694054e+00
bigcom187       -1.272357e-38 -6.329141e-01
bigcom189       -1.272990e-38 -6.712402e-01
bigcom194       -1.272568e-38 -5.391567e-01
bigcom195       -1.272252e-38 -5.188559e-01
bigcom196       -1.272252e-38 -6.272380e-01
bigcom204       -1.272779e-38 -4.964000e-01
bigcom205       -1.272463e-38 -6.846982e-01
bigcom212       -1.272357e-38 -5.901693e-01
bigcom214       -1.272568e-38 -6.445278e-01
bigcom222       -1.272357e-38 -5.882002e-01
bigcom223       -1.272252e-38 -5.425723e-01
bigcom226       -1.272463e-38 -4.971031e-01
bigcom227       -1.272357e-38 -5.862827e-01
bigcom229       -1.272357e-38 -5.003096e-01
bigcom233        2.398864e-37  1.931099e+00
bigcom236       -1.272357e-38 -4.966164e-01
bigcom237       -1.272252e-38 -6.376093e-01
bigcom246       -1.273096e-38 -5.570378e-01
bigcom248       -1.273729e-38 -4.303534e-01
bigcom249       -1.272252e-38 -5.945188e-01
bigcom250       -1.273413e-38 -5.756328e-01
bigcom254       -1.272568e-38 -5.146629e-01
bigcom266       -1.272252e-38 -5.795833e-01
bigcom269       -1.272568e-38 -6.136733e-01
bigcom272       -1.272252e-38 -5.673545e-01
bigcom274        5.061426e-38  6.717870e-01
bigcom281       -1.272674e-38 -8.244130e-01
bigcom291       -1.272357e-38 -6.310908e-01
bigcom292       -1.272252e-38 -5.445221e-01
bigcom295       -1.272463e-38 -5.303776e-01
bigcom299       -1.272357e-38 -5.314347e-01
bigcom301       -1.273201e-38 -5.730030e-01
bigcom306       -1.272146e-38 -5.993586e-01
bigcom309       -1.272674e-38 -5.483564e-01
bigcom314       -1.272357e-38 -6.250506e-01
bigcom321       -1.272885e-38 -5.578097e-01
bigcom341        1.893803e-37  1.563968e+00
bigcom350        1.893803e-37  1.638672e+00
bigcom353       -1.272357e-38 -6.116551e-01
bigcom359       -1.272357e-38 -5.715027e-01
bigcom363       -1.272357e-38 -3.888929e-01
bigcom365       -1.272463e-38 -5.633283e-01
bigcom385       -1.272568e-38 -5.557188e-01
bigcom386       -1.272357e-38 -5.010472e-01
bigcom408       -1.272674e-38 -5.157718e-01
bigcom412       -1.272463e-38 -5.281490e-01
bigcom480       -1.272463e-38 -5.874077e-01
spin_vertex      6.768898e-39 -7.307951e-03
membership_s1    9.207757e-40 -9.145678e-03
membership_s3   -1.273835e-38 -5.410806e-01
membership_s4   -5.429663e-39 -9.569768e-02
membership_s5    2.718338e-39  9.398135e-02
membership_s6   -4.407477e-39 -1.609763e-01
membership_s7    1.138873e-39  9.857302e-02
membership_s8   -1.273096e-38 -5.338583e-01
membership_s9   -1.273413e-38 -5.477651e-01
membership_s11  -1.272990e-38 -5.786676e-01
membership_s12   1.428357e-37  1.474278e+00
membership_s14   8.836500e-38  1.204249e+00
membership_s15  -6.649485e-39 -1.972417e-01
membership_s16   5.468972e-38  1.107485e+00
membership_s17  -1.272885e-38 -5.456633e-01
membership_s18   3.004873e-38  3.929064e-01
membership_s20  -1.272568e-38 -5.404375e-01
membership_s21   6.304652e-39  2.344970e-01
membership_s22   1.991675e-38  6.903224e-01
membership_s24  -1.275634e-38 -4.509018e-01
membership_s25  -1.274681e-38 -4.883084e-01
membership_s26   4.346323e-38  9.426729e-01
membership_s27   5.991582e-39  2.102078e-01
membership_s28  -1.273835e-38 -6.393291e-01
membership_s30  -2.925596e-39 -5.556447e-03
membership_s31   8.300292e-39  4.004396e-02
membership_s32   5.142607e-39  1.261191e-01
membership_s33  -1.272568e-38 -5.123556e-01
membership_s36  -2.981116e-39 -2.994490e-02
membership_s37  -1.282454e-38 -5.217820e-01
V1               1.959699e-39  2.501593e-01
V2              -5.472105e-39 -1.030341e-02
pdi             -1.130084e-35 -2.167270e+02
adhesion         8.591303e-45  2.845615e-06
cohesion        -1.515127e-44 -5.408121e-06
inner           -1.133344e-43 -1.349561e-05
outer            3.068534e-45  5.377488e-07
ioratio          6.163488e-39  3.731336e-01
comsize          1.741854e-43 -8.495482e-06
[1] "Dataset: all_TnotC Model GBM, run: 4 of 10 2015-06-17 21:13:26"
Iter   TrainDeviance   ValidDeviance   StepSize   Improve
     1        0.1359            -nan     0.0100   -0.0000
     2        0.1351            -nan     0.0100   -0.0000
     3        0.1342            -nan     0.0100    0.0000
     4        0.1333            -nan     0.0100    0.0000
     5        0.1326            -nan     0.0100    0.0000
     6        0.1320            -nan     0.0100    0.0000
     7        0.1316            -nan     0.0100   -0.0000
     8        0.1309            -nan     0.0100   -0.0000
     9        0.1303            -nan     0.0100    0.0000
    10        0.1297            -nan     0.0100    0.0000
    20        0.1239            -nan     0.0100    0.0000
    40        0.1160            -nan     0.0100   -0.0000
    60        0.1096            -nan     0.0100   -0.0000
    80        0.1042            -nan     0.0100   -0.0000
   100        0.0993            -nan     0.0100   -0.0000
   120        0.0950            -nan     0.0100   -0.0000
   140        0.0908            -nan     0.0100   -0.0000
   160        0.0867            -nan     0.0100   -0.0000
   180        0.0834            -nan     0.0100   -0.0000
   200        0.0802            -nan     0.0100   -0.0000
   204        0.0796            -nan     0.0100   -0.0000

[1] "GBM variable coefficients"
                            var     rel.inf
pagerank               pagerank 4.661370705
V2                           V2 4.348392819
outer                     outer 3.986395634
ratio5                   ratio5 2.808750719
inner                     inner 2.779611832
ratio2                   ratio2 2.691609467
V1                           V1 2.677471942
comsize                 comsize 2.365417228
ratio3                   ratio3 2.022320673
trans                     trans 1.808520678
cohesion               cohesion 1.697782889
ioratio                 ioratio 1.595772834
ratio1                   ratio1 1.543201194
orbit46                 orbit46 1.485740987
orbit18                 orbit18 1.452036490
adhesion               adhesion 1.365186149
graph22                 graph22 1.314928551
graph17                 graph17 1.314168898
graph12                 graph12 1.221878850
graph16                 graph16 1.212435337
orbit45                 orbit45 1.205720830
fourth                   fourth 1.190083487
graph21                 graph21 1.186101949
orbit35                 orbit35 1.181881223
graph19                 graph19 1.037374328
ratio4                   ratio4 1.026727710
orbit56                 orbit56 0.970592748
orbit27                 orbit27 0.957389657
graph13                 graph13 0.949814056
graph15                 graph15 0.941613902
orbit20                 orbit20 0.941207520
knn                         knn 0.924661377
walktrap_vertex walktrap_vertex 0.916794623
orbit50                 orbit50 0.891634949
bet                         bet 0.862438478
orbit37                 orbit37 0.856204869
orbit32                 orbit32 0.848502748
graph23                 graph23 0.830161562
orbit30                 orbit30 0.813038877
orbit19                 orbit19 0.802588472
orbit9                   orbit9 0.802034319
bigcom274             bigcom274 0.800765921
ratio6                   ratio6 0.793698016
graph10                 graph10 0.788368680
orbit24                 orbit24 0.788017977
orbit28                 orbit28 0.764271665
orbit40                 orbit40 0.750075388
close                     close 0.724290570
upto_third           upto_third 0.704988293
orbit29                 orbit29 0.692639998
orbit39                 orbit39 0.689813999
graph4                   graph4 0.684675011
graph20                 graph20 0.684457049
spin_vertex         spin_vertex 0.660822528
graph14                 graph14 0.654614988
orbit25                 orbit25 0.648235828
graph1                   graph1 0.633768791
orbit31                 orbit31 0.598108209
upto_second         upto_second 0.592147229
graph5                   graph5 0.583015497
graph9                   graph9 0.542259384
upto_fourth         upto_fourth 0.533627092
orbit51                 orbit51 0.528101759
sixth                     sixth 0.522357300
fifth                     fifth 0.497467516
graph25                 graph25 0.486990157
graph3                   graph3 0.486342376
upto_fifth           upto_fifth 0.480617037
orbit54                 orbit54 0.480398800
orbit36                 orbit36 0.479476290
graph18                 graph18 0.475979755
orbit53                 orbit53 0.465405148
constraint           constraint 0.450149044
bigcom9                 bigcom9 0.411793384
orbit15                 orbit15 0.403912631
third                     third 0.397789004
orbit59                 orbit59 0.395595235
orbit64                 orbit64 0.392880348
upto_sixth           upto_sixth 0.390495768
orbit5                   orbit5 0.383716708
bigcom181             bigcom181 0.379256983
orbit52                 orbit52 0.378085033
orbit70                 orbit70 0.377430897
membership_s1     membership_s1 0.375719217
orbit65                 orbit65 0.369625330
orbit49                 orbit49 0.353553546
graph11                 graph11 0.348515684
orbit17                 orbit17 0.345994374
coreness               coreness 0.340831839
orbit26                 orbit26 0.325023647
graph7                   graph7 0.324577076
orbit38                 orbit38 0.312327962
graph6                   graph6 0.306419396
bigcom30               bigcom30 0.301904417
orbit10                 orbit10 0.298363684
orbit16                 orbit16 0.295773855
selfinter             selfinter 0.290329215
orbit7                   orbit7 0.288642149
orbit21                 orbit21 0.288091337
membership_s12   membership_s12 0.280484401
membership_s27   membership_s27 0.280407588
orbit55                 orbit55 0.279084745
orbit41                 orbit41 0.274324962
orbit11                 orbit11 0.273803162
graph24                 graph24 0.270648940
orbit47                 orbit47 0.269651089
hubscore               hubscore 0.267159735
bigcom92               bigcom92 0.258722589
orbit60                 orbit60 0.247187033
orbit57                 orbit57 0.241709673
orbit12                 orbit12 0.221664220
orbit62                 orbit62 0.201207547
orbit1                   orbit1 0.196955003
membership_s7     membership_s7 0.176230633
membership_s5     membership_s5 0.173793970
orbit69                 orbit69 0.163663682
graph26                 graph26 0.162675573
membership_s32   membership_s32 0.158909632
orbit48                 orbit48 0.148244275
orbit33                 orbit33 0.139661343
orbit22                 orbit22 0.137037398
graph27                 graph27 0.135820952
evcent                   evcent 0.134022059
membership_s36   membership_s36 0.133570295
bigcom8                 bigcom8 0.132382101
orbit63                 orbit63 0.117887191
membership_s31   membership_s31 0.109179023
graph28                 graph28 0.088440164
membership_s18   membership_s18 0.085733159
orbit58                 orbit58 0.082393357
orbit68                 orbit68 0.076533820
orbit71                 orbit71 0.075149381
orbit66                 orbit66 0.062668273
orbit2                   orbit2 0.059305844
orbit44                 orbit44 0.055404861
orbit13                 orbit13 0.053215886
graph0                   graph0 0.051920805
orbit42                 orbit42 0.050955017
graph29                 graph29 0.047940948
second                   second 0.046610229
orbit43                 orbit43 0.041411757
bigcom40               bigcom40 0.036300856
graph2                   graph2 0.035832577
membership_s16   membership_s16 0.028333009
orbit61                 orbit61 0.027174287
orbit23                 orbit23 0.025254060
bigcom11               bigcom11 0.022823887
orbit4                   orbit4 0.022564240
membership_s4     membership_s4 0.021927436
AP                           AP 0.021612795
membership_s30   membership_s30 0.014586831
pdi                         pdi 0.013548234
bigcom1                 bigcom1 0.011782777
orbit67                 orbit67 0.009382689
membership_s21   membership_s21 0.008906516
bigcom13               bigcom13 0.004039922
graph8                   graph8 0.000000000
orbit0                   orbit0 0.000000000
orbit3                   orbit3 0.000000000
orbit6                   orbit6 0.000000000
orbit8                   orbit8 0.000000000
orbit14                 orbit14 0.000000000
orbit34                 orbit34 0.000000000
orbit72                 orbit72 0.000000000
ecc                         ecc 0.000000000
eccrad                   eccrad 0.000000000
first                     first 0.000000000
bigcom2                 bigcom2 0.000000000
bigcom3                 bigcom3 0.000000000
bigcom4                 bigcom4 0.000000000
bigcom6                 bigcom6 0.000000000
bigcom15               bigcom15 0.000000000
bigcom16               bigcom16 0.000000000
bigcom21               bigcom21 0.000000000
bigcom22               bigcom22 0.000000000
bigcom24               bigcom24 0.000000000
bigcom26               bigcom26 0.000000000
bigcom28               bigcom28 0.000000000
bigcom31               bigcom31 0.000000000
bigcom32               bigcom32 0.000000000
bigcom33               bigcom33 0.000000000
bigcom34               bigcom34 0.000000000
bigcom36               bigcom36 0.000000000
bigcom37               bigcom37 0.000000000
bigcom38               bigcom38 0.000000000
bigcom39               bigcom39 0.000000000
bigcom43               bigcom43 0.000000000
bigcom44               bigcom44 0.000000000
bigcom46               bigcom46 0.000000000
bigcom47               bigcom47 0.000000000
bigcom49               bigcom49 0.000000000
bigcom50               bigcom50 0.000000000
bigcom51               bigcom51 0.000000000
bigcom52               bigcom52 0.000000000
bigcom54               bigcom54 0.000000000
bigcom56               bigcom56 0.000000000
bigcom62               bigcom62 0.000000000
bigcom66               bigcom66 0.000000000
bigcom68               bigcom68 0.000000000
bigcom69               bigcom69 0.000000000
bigcom71               bigcom71 0.000000000
bigcom72               bigcom72 0.000000000
bigcom73               bigcom73 0.000000000
bigcom74               bigcom74 0.000000000
bigcom75               bigcom75 0.000000000
bigcom76               bigcom76 0.000000000
bigcom77               bigcom77 0.000000000
bigcom79               bigcom79 0.000000000
bigcom80               bigcom80 0.000000000
bigcom82               bigcom82 0.000000000
bigcom83               bigcom83 0.000000000
bigcom84               bigcom84 0.000000000
bigcom85               bigcom85 0.000000000
bigcom87               bigcom87 0.000000000
bigcom89               bigcom89 0.000000000
bigcom91               bigcom91 0.000000000
bigcom93               bigcom93 0.000000000
bigcom96               bigcom96 0.000000000
bigcom97               bigcom97 0.000000000
bigcom98               bigcom98 0.000000000
bigcom99               bigcom99 0.000000000
bigcom101             bigcom101 0.000000000
bigcom104             bigcom104 0.000000000
bigcom106             bigcom106 0.000000000
bigcom109             bigcom109 0.000000000
bigcom113             bigcom113 0.000000000
bigcom116             bigcom116 0.000000000
bigcom120             bigcom120 0.000000000
bigcom123             bigcom123 0.000000000
bigcom126             bigcom126 0.000000000
bigcom127             bigcom127 0.000000000
bigcom137             bigcom137 0.000000000
bigcom139             bigcom139 0.000000000
bigcom140             bigcom140 0.000000000
bigcom143             bigcom143 0.000000000
bigcom145             bigcom145 0.000000000
bigcom146             bigcom146 0.000000000
bigcom147             bigcom147 0.000000000
bigcom149             bigcom149 0.000000000
bigcom153             bigcom153 0.000000000
bigcom154             bigcom154 0.000000000
bigcom156             bigcom156 0.000000000
bigcom157             bigcom157 0.000000000
bigcom158             bigcom158 0.000000000
bigcom160             bigcom160 0.000000000
bigcom161             bigcom161 0.000000000
bigcom162             bigcom162 0.000000000
bigcom164             bigcom164 0.000000000
bigcom166             bigcom166 0.000000000
bigcom167             bigcom167 0.000000000
bigcom171             bigcom171 0.000000000
bigcom173             bigcom173 0.000000000
bigcom175             bigcom175 0.000000000
bigcom176             bigcom176 0.000000000
bigcom177             bigcom177 0.000000000
bigcom178             bigcom178 0.000000000
bigcom180             bigcom180 0.000000000
bigcom184             bigcom184 0.000000000
bigcom186             bigcom186 0.000000000
bigcom187             bigcom187 0.000000000
bigcom189             bigcom189 0.000000000
bigcom194             bigcom194 0.000000000
bigcom195             bigcom195 0.000000000
bigcom196             bigcom196 0.000000000
bigcom204             bigcom204 0.000000000
bigcom205             bigcom205 0.000000000
bigcom212             bigcom212 0.000000000
bigcom214             bigcom214 0.000000000
bigcom222             bigcom222 0.000000000
bigcom223             bigcom223 0.000000000
bigcom226             bigcom226 0.000000000
bigcom227             bigcom227 0.000000000
bigcom229             bigcom229 0.000000000
bigcom233             bigcom233 0.000000000
bigcom236             bigcom236 0.000000000
bigcom237             bigcom237 0.000000000
bigcom246             bigcom246 0.000000000
bigcom248             bigcom248 0.000000000
bigcom249             bigcom249 0.000000000
bigcom250             bigcom250 0.000000000
bigcom254             bigcom254 0.000000000
bigcom266             bigcom266 0.000000000
bigcom269             bigcom269 0.000000000
bigcom272             bigcom272 0.000000000
bigcom281             bigcom281 0.000000000
bigcom291             bigcom291 0.000000000
bigcom292             bigcom292 0.000000000
bigcom295             bigcom295 0.000000000
bigcom299             bigcom299 0.000000000
bigcom301             bigcom301 0.000000000
bigcom306             bigcom306 0.000000000
bigcom309             bigcom309 0.000000000
bigcom314             bigcom314 0.000000000
bigcom321             bigcom321 0.000000000
bigcom341             bigcom341 0.000000000
bigcom350             bigcom350 0.000000000
bigcom353             bigcom353 0.000000000
bigcom359             bigcom359 0.000000000
bigcom363             bigcom363 0.000000000
bigcom365             bigcom365 0.000000000
bigcom385             bigcom385 0.000000000
bigcom386             bigcom386 0.000000000
bigcom408             bigcom408 0.000000000
bigcom412             bigcom412 0.000000000
bigcom480             bigcom480 0.000000000
membership_s3     membership_s3 0.000000000
membership_s6     membership_s6 0.000000000
membership_s8     membership_s8 0.000000000
membership_s9     membership_s9 0.000000000
membership_s11   membership_s11 0.000000000
membership_s14   membership_s14 0.000000000
membership_s15   membership_s15 0.000000000
membership_s17   membership_s17 0.000000000
membership_s20   membership_s20 0.000000000
membership_s22   membership_s22 0.000000000
membership_s24   membership_s24 0.000000000
membership_s25   membership_s25 0.000000000
membership_s26   membership_s26 0.000000000
membership_s28   membership_s28 0.000000000
membership_s33   membership_s33 0.000000000
membership_s37   membership_s37 0.000000000
[1] "Dataset: all_TnotC Model RF, run: 4 of 10 2015-06-17 21:16:43"
     |      Out-of-bag   |
Tree |      MSE  %Var(y) |
   1 |   0.0255   203.04 |
   2 |  0.02494   198.57 |
   3 |   0.0225   179.17 |
   4 |  0.02135   170.04 |
   5 |  0.01997   159.05 |
   6 |  0.01908   151.92 |
   7 |  0.01847   147.08 |
   8 |   0.0178   141.72 |
   9 |  0.01745   138.92 |
  10 |  0.01716   136.68 |
  11 |  0.01688   134.41 |
  12 |  0.01654   131.73 |
  13 |  0.01636   130.24 |
  14 |  0.01613   128.48 |
  15 |  0.01602   127.59 |
  16 |  0.01584   126.15 |
  17 |  0.01568   124.83 |
  18 |  0.01549   123.36 |
  19 |  0.01534   122.19 |
  20 |  0.01531   121.87 |
  21 |   0.0151   120.22 |
  22 |    0.015   119.47 |
  23 |  0.01494   118.94 |
  24 |  0.01487   118.43 |
  25 |  0.01484   118.18 |
  26 |  0.01484   118.18 |
  27 |   0.0148   117.88 |
  28 |  0.01481   117.90 |
  29 |  0.01471   117.12 |
  30 |  0.01467   116.81 |
  31 |  0.01467   116.81 |
  32 |  0.01461   116.34 |
  33 |  0.01459   116.21 |
  34 |  0.01454   115.81 |
  35 |   0.0145   115.46 |
  36 |  0.01446   115.17 |
  37 |  0.01442   114.83 |
  38 |  0.01439   114.56 |
  39 |  0.01437   114.42 |
  40 |  0.01436   114.33 |
  41 |  0.01438   114.50 |
  42 |  0.01437   114.39 |
  43 |  0.01434   114.19 |
  44 |  0.01429   113.79 |
  45 |  0.01426   113.51 |
  46 |  0.01425   113.46 |
  47 |  0.01421   113.17 |
  48 |  0.01419   112.96 |
  49 |  0.01419   112.97 |
  50 |  0.01417   112.80 |
  51 |  0.01417   112.80 |
  52 |  0.01415   112.69 |
  53 |  0.01415   112.69 |
  54 |  0.01413   112.55 |
  55 |  0.01412   112.47 |
  56 |  0.01412   112.41 |
  57 |  0.01411   112.34 |
  58 |   0.0141   112.25 |
  59 |  0.01408   112.15 |
  60 |  0.01408   112.11 |
  61 |  0.01407   112.01 |
  62 |  0.01406   111.96 |
  63 |  0.01406   111.98 |
  64 |  0.01404   111.77 |
  65 |  0.01403   111.74 |
  66 |  0.01402   111.63 |
  67 |  0.01402   111.60 |
  68 |  0.01401   111.59 |
  69 |  0.01401   111.60 |
  70 |  0.01402   111.60 |
  71 |  0.01402   111.61 |
  72 |  0.01403   111.74 |
  73 |  0.01403   111.74 |
  74 |  0.01403   111.72 |
  75 |  0.01402   111.63 |
  76 |    0.014   111.48 |
  77 |    0.014   111.45 |
  78 |  0.01398   111.35 |
  79 |  0.01398   111.31 |
  80 |  0.01396   111.18 |
  81 |  0.01396   111.18 |
  82 |  0.01396   111.18 |
  83 |  0.01395   111.12 |
  84 |  0.01394   111.01 |
  85 |  0.01394   111.01 |
  86 |  0.01393   110.93 |
  87 |  0.01394   110.97 |
  88 |  0.01393   110.94 |
  89 |  0.01393   110.93 |
  90 |  0.01393   110.94 |
  91 |  0.01393   110.89 |
  92 |  0.01392   110.86 |
  93 |  0.01392   110.86 |
  94 |  0.01392   110.81 |
  95 |  0.01392   110.82 |
  96 |  0.01391   110.79 |
  97 |  0.01391   110.75 |
  98 |   0.0139   110.69 |
  99 |   0.0139   110.70 |
 100 |  0.01389   110.63 |
[1] "Random Forest variable coefficients"
                      %IncMSE IncNodePurity
graph5           5.673739e-03  4.758701e-01
graph6           3.053457e-03  6.089048e-01
graph7           3.802274e-03  4.630479e-01
graph8           9.069609e-05  8.338752e-02
graph9           4.395390e-03  5.902644e-01
graph10          5.919883e-03  1.316480e+00
graph11          5.507323e-03  1.046723e+00
graph12          8.396706e-03  1.389936e+00
graph13          3.211806e-03  8.596747e-01
graph14          3.137869e-03  7.758054e-01
graph15          7.630015e-03  6.701356e-01
graph16          8.100976e-03  1.102601e+00
graph17          5.420982e-03  8.865192e-01
graph18          1.597536e-03  5.222573e-01
graph19          5.571906e-03  8.827825e-01
graph20          8.266696e-03  6.269970e-01
graph21          9.625081e-03  8.602239e-01
graph22          1.275644e-02  5.284520e-01
graph23          5.061235e-03  8.265253e-01
graph24          3.087155e-03  2.756674e-01
graph25          4.620037e-03  5.145925e-01
graph26          4.540535e-03  4.289069e-01
graph27          4.584044e-04  2.409611e-01
graph28          5.762689e-04  1.384175e-01
graph29          3.745828e-04  1.326999e-01
orbit0           2.099480e-04  1.819596e-01
orbit1           5.412156e-03  6.166808e-01
orbit2           8.791486e-04  2.700207e-01
orbit3           2.866155e-04  1.836271e-01
orbit4           2.189948e-03  5.880773e-01
orbit5           3.329667e-03  4.153181e-01
orbit6           3.233713e-03  1.079755e+00
orbit7           2.549492e-03  3.598880e-01
orbit8           5.053924e-03  4.530552e-01
orbit9           8.849973e-03  7.590282e-01
orbit10          2.739924e-03  4.472144e-01
orbit11          8.887839e-04  1.827368e-01
orbit12          2.363933e-03  3.283608e-01
orbit13          2.475950e-03  2.409532e-01
orbit14          7.448646e-05  1.428598e-01
orbit15          2.757703e-03  6.696429e-01
orbit16          9.211272e-04  5.008264e-01
orbit17          4.597414e-03  7.304744e-01
orbit18          9.060377e-03  1.689881e+00
orbit19          4.262206e-03  1.028833e+00
orbit20          7.893874e-03  6.785004e-01
orbit21          4.951214e-03  4.224088e-01
orbit22          5.952544e-03  1.004862e+00
orbit23          1.494741e-03  3.562261e-01
orbit24          1.185341e-02  1.007063e+00
orbit25          3.624691e-03  5.102627e-01
orbit26          3.740849e-03  5.174201e-01
orbit27          8.857221e-03  1.001160e+00
orbit28          3.356641e-03  4.973572e-01
orbit29          2.104305e-03  5.779673e-01
orbit30          4.494651e-03  2.714256e-01
orbit31          5.914623e-03  8.156542e-01
orbit32          4.108241e-03  5.367638e-01
orbit33          5.580873e-04  2.006208e-01
orbit34          1.050024e-02  6.246300e-01
orbit35          6.314079e-03  1.078280e+00
orbit36          5.560265e-03  8.431223e-01
orbit37          4.683136e-03  5.747668e-01
orbit38          4.167365e-03  3.835524e-01
orbit39          7.169826e-03  1.117200e+00
orbit40          4.711079e-03  3.886816e-01
orbit41          4.069133e-03  3.465246e-01
orbit42          2.028424e-03  2.667776e-01
orbit43          3.867220e-03  4.137765e-01
orbit44          1.143003e-03  2.974589e-01
orbit45          5.766742e-03  9.401946e-01
orbit46          4.384424e-03  5.975823e-01
orbit47          2.954887e-03  2.891076e-01
orbit48          4.544066e-03  4.219201e-01
orbit49          7.934191e-03  8.455562e-01
orbit50          4.948877e-03  5.634481e-01
orbit51          1.225737e-02  6.196565e-01
orbit52          7.742539e-03  4.302776e-01
orbit53          1.044717e-02  4.960985e-01
orbit54          8.162582e-03  7.838253e-01
orbit55          4.798670e-03  3.260214e-01
orbit56          7.050624e-03  1.074506e+00
orbit57          2.487809e-04  2.022143e-01
orbit58          1.258444e-04  1.720461e-01
orbit59          4.275562e-03  4.329088e-01
orbit60          8.205124e-04  2.444776e-01
orbit61          9.440612e-04  2.876578e-01
orbit62          6.053188e-03  4.938069e-01
orbit63          4.662074e-04  3.100281e-01
orbit64          2.811222e-03  3.940786e-01
orbit65          7.558368e-03  8.809203e-01
orbit66          3.642459e-04  1.663238e-01
orbit67          3.228278e-04  2.321051e-01
orbit68          5.819263e-04  1.534216e-01
orbit69          1.070195e-03  2.942338e-01
orbit70          7.311273e-04  1.707983e-01
orbit71          3.047221e-04  1.486900e-01
orbit72          1.361136e-04  1.460851e-01
AP               5.283474e-05  9.698721e-02
bet              5.587499e-03  1.078480e+00
ecc              3.293781e-03  2.875822e-01
eccrad           1.917556e-03  2.652686e-01
close            3.765592e-03  6.103144e-01
constraint       7.371510e-03  1.055247e+00
coreness         1.653868e-03  4.165823e-01
knn              7.615525e-03  1.594845e+00
hubscore         4.734733e-03  8.293469e-01
pagerank         6.321466e-03  3.037678e+00
trans            1.758526e-03  9.995274e-01
evcent           7.564021e-03  7.094847e-01
first            3.947224e-04  1.399086e-01
upto_second      3.492793e-03  8.767389e-01
upto_third       9.467457e-03  6.318337e-01
upto_fourth      6.595098e-03  7.563409e-01
upto_fifth       3.520372e-03  7.399510e-01
upto_sixth       6.817797e-03  5.964852e-01
second           3.838525e-03  8.752474e-01
third            1.212261e-02  1.588619e+00
fourth           7.788231e-03  1.430730e+00
fifth            4.039185e-03  1.276604e+00
sixth            3.336748e-03  9.987511e-01
ratio1           7.590954e-03  1.527257e+00
ratio2           6.361912e-03  2.814936e+00
ratio3           5.109042e-03  1.941769e+00
ratio4           4.808714e-03  1.463346e+00
ratio5           1.402870e-03  2.525475e+00
ratio6           6.154822e-03  1.255597e+00
selfinter        2.973757e-04  3.211647e-01
walktrap_vertex  1.440043e-03  1.330787e+00
bigcom1          1.259856e-04  1.471135e-01
bigcom2          0.000000e+00  2.081668e-19
bigcom3          7.361252e-06  7.345954e-02
bigcom4          1.132830e-04  6.100408e-02
bigcom6          0.000000e+00  0.000000e+00
bigcom8          2.883946e-04  3.258426e-01
bigcom9          9.951350e-05  2.258939e-01
bigcom11         1.296386e-05  2.304666e-01
bigcom13         3.248753e-05  7.244625e-02
bigcom15         0.000000e+00  1.734723e-20
bigcom16         0.000000e+00  0.000000e+00
bigcom21        -7.513646e-06  4.911134e-02
bigcom22         7.994173e-06  1.464313e-01
bigcom24         0.000000e+00  0.000000e+00
bigcom26         8.417749e-06  1.879593e-01
bigcom28        -1.062960e-06  1.009971e-02
bigcom30         2.063339e-04  3.523639e-01
bigcom31         0.000000e+00  0.000000e+00
bigcom32         0.000000e+00  0.000000e+00
bigcom33         0.000000e+00  0.000000e+00
bigcom34         0.000000e+00  0.000000e+00
bigcom36         0.000000e+00  0.000000e+00
bigcom37         0.000000e+00  0.000000e+00
bigcom38         0.000000e+00  0.000000e+00
bigcom39         0.000000e+00  0.000000e+00
bigcom40         1.932764e-04  3.091316e-01
bigcom43         0.000000e+00  0.000000e+00
bigcom44         0.000000e+00  0.000000e+00
bigcom46         0.000000e+00  0.000000e+00
bigcom47         0.000000e+00  0.000000e+00
bigcom49        -4.060982e-06  1.686833e-01
bigcom50         0.000000e+00  0.000000e+00
bigcom51         0.000000e+00  0.000000e+00
bigcom52         0.000000e+00  0.000000e+00
bigcom54         0.000000e+00  6.938894e-20
bigcom56         0.000000e+00  2.081668e-19
bigcom62         0.000000e+00  0.000000e+00
bigcom66         0.000000e+00  0.000000e+00
bigcom68         0.000000e+00  0.000000e+00
bigcom69         0.000000e+00  0.000000e+00
bigcom71         0.000000e+00  2.081668e-19
bigcom72         0.000000e+00  0.000000e+00
bigcom73         0.000000e+00  0.000000e+00
bigcom74         0.000000e+00  0.000000e+00
bigcom75         2.195497e-05  4.123603e-01
bigcom76         0.000000e+00  0.000000e+00
bigcom77         0.000000e+00  0.000000e+00
bigcom79         0.000000e+00  0.000000e+00
bigcom80         0.000000e+00  0.000000e+00
bigcom82         0.000000e+00  0.000000e+00
bigcom83         0.000000e+00  0.000000e+00
bigcom84         0.000000e+00  0.000000e+00
bigcom85         0.000000e+00  2.081668e-19
bigcom87         0.000000e+00  0.000000e+00
bigcom89         0.000000e+00  0.000000e+00
bigcom91        -6.714815e-06  1.906911e-01
bigcom92         3.297146e-05  2.668449e-01
bigcom93         0.000000e+00  0.000000e+00
bigcom96         0.000000e+00  0.000000e+00
bigcom97         0.000000e+00  0.000000e+00
bigcom98         0.000000e+00  0.000000e+00
bigcom99         0.000000e+00  0.000000e+00
bigcom101        0.000000e+00  0.000000e+00
bigcom104        0.000000e+00  8.673617e-21
bigcom106        0.000000e+00  0.000000e+00
bigcom109        0.000000e+00  0.000000e+00
bigcom113        0.000000e+00  0.000000e+00
bigcom116        7.429495e-06  5.277776e-02
bigcom120        0.000000e+00  0.000000e+00
bigcom123        0.000000e+00  2.775558e-19
bigcom126        0.000000e+00  0.000000e+00
bigcom127        0.000000e+00  0.000000e+00
bigcom137        0.000000e+00  0.000000e+00
bigcom139       -3.589329e-05  3.944911e-01
bigcom140        0.000000e+00  0.000000e+00
bigcom143        0.000000e+00  0.000000e+00
bigcom145        0.000000e+00  0.000000e+00
bigcom146        0.000000e+00  0.000000e+00
bigcom147        0.000000e+00  0.000000e+00
bigcom149       -5.448123e-06  4.148553e-01
bigcom153       -4.467091e-05  1.246479e-01
bigcom154        0.000000e+00  2.081668e-19
bigcom156        0.000000e+00  0.000000e+00
bigcom157        0.000000e+00  0.000000e+00
bigcom158        0.000000e+00  0.000000e+00
bigcom160        0.000000e+00  2.775558e-19
bigcom161        0.000000e+00  0.000000e+00
bigcom162        0.000000e+00  0.000000e+00
bigcom164        0.000000e+00  0.000000e+00
bigcom166        0.000000e+00  8.239937e-20
bigcom167        0.000000e+00  0.000000e+00
bigcom171        0.000000e+00  0.000000e+00
bigcom173        1.345462e-06  3.168828e-01
bigcom175        0.000000e+00  0.000000e+00
bigcom176        0.000000e+00  0.000000e+00
bigcom177        0.000000e+00  0.000000e+00
bigcom178        0.000000e+00  0.000000e+00
bigcom180        0.000000e+00  0.000000e+00
bigcom181        3.089169e-05  4.676239e-01
bigcom184        0.000000e+00  0.000000e+00
bigcom186       -1.072100e-05  6.246867e-01
bigcom187        0.000000e+00  0.000000e+00
bigcom189        0.000000e+00  0.000000e+00
bigcom194        0.000000e+00  0.000000e+00
bigcom195        0.000000e+00  0.000000e+00
bigcom196        0.000000e+00  0.000000e+00
bigcom204        0.000000e+00  0.000000e+00
bigcom205        0.000000e+00  0.000000e+00
bigcom212        0.000000e+00  0.000000e+00
bigcom214        0.000000e+00  0.000000e+00
bigcom222        0.000000e+00  0.000000e+00
bigcom223        0.000000e+00  0.000000e+00
bigcom226        0.000000e+00  0.000000e+00
bigcom227        0.000000e+00  0.000000e+00
bigcom229        0.000000e+00  0.000000e+00
bigcom233        5.365169e-06  4.032112e-01
bigcom236        0.000000e+00  0.000000e+00
bigcom237        0.000000e+00  0.000000e+00
bigcom246        0.000000e+00  0.000000e+00
bigcom248        0.000000e+00  2.775558e-19
bigcom249        0.000000e+00  0.000000e+00
bigcom250        0.000000e+00  0.000000e+00
bigcom254        0.000000e+00  0.000000e+00
bigcom266        0.000000e+00  0.000000e+00
bigcom269        0.000000e+00  0.000000e+00
bigcom272        0.000000e+00  0.000000e+00
bigcom274        1.910622e-04  2.957005e-01
bigcom281        0.000000e+00  0.000000e+00
bigcom291        0.000000e+00  0.000000e+00
bigcom292        0.000000e+00  0.000000e+00
bigcom295        0.000000e+00  6.938894e-20
bigcom299        0.000000e+00  0.000000e+00
bigcom301        0.000000e+00  0.000000e+00
bigcom306        0.000000e+00  0.000000e+00
bigcom309        0.000000e+00  2.775558e-19
bigcom314        0.000000e+00  0.000000e+00
bigcom321        0.000000e+00  0.000000e+00
bigcom341       -1.435019e-05  3.193137e-01
bigcom350        2.200921e-05  5.302877e-01
bigcom353        0.000000e+00  0.000000e+00
bigcom359        0.000000e+00  0.000000e+00
bigcom363        0.000000e+00  0.000000e+00
bigcom365        0.000000e+00  0.000000e+00
bigcom385        0.000000e+00  0.000000e+00
bigcom386        0.000000e+00  0.000000e+00
bigcom408        0.000000e+00  0.000000e+00
bigcom412        0.000000e+00  6.938894e-20
bigcom480        0.000000e+00  0.000000e+00
spin_vertex      1.103099e-03  9.480450e-01
membership_s1    5.189517e-05  3.000554e-01
membership_s3    0.000000e+00  8.673617e-21
membership_s4    4.048429e-05  1.335066e-01
membership_s5    1.667450e-04  1.868281e-01
membership_s6    5.088492e-06  4.203191e-02
membership_s7    2.903981e-05  3.790322e-01
membership_s8    0.000000e+00  0.000000e+00
membership_s9    0.000000e+00  3.469447e-20
membership_s11   0.000000e+00  2.168404e-19
membership_s12   1.285508e-05  5.413588e-01
membership_s14   6.644640e-07  1.917354e-01
membership_s15  -4.503490e-06  3.754903e-02
membership_s16  -5.542192e-06  1.430304e-01
membership_s17   0.000000e+00  0.000000e+00
membership_s18   1.750102e-05  1.171200e-01
membership_s20   0.000000e+00  0.000000e+00
membership_s21  -3.230534e-06  1.503049e-01
membership_s22   0.000000e+00  0.000000e+00
membership_s24   0.000000e+00  3.816392e-19
membership_s25   0.000000e+00  0.000000e+00
membership_s26  -8.852697e-06  1.377567e-01
membership_s27   1.281815e-04  3.019198e-01
membership_s28   0.000000e+00  0.000000e+00
membership_s30   8.918862e-05  1.808693e-01
membership_s31   3.312894e-05  2.359354e-01
membership_s32   2.480944e-05  2.338240e-01
membership_s33   0.000000e+00  0.000000e+00
membership_s36   8.857997e-05  2.056037e-01
membership_s37   0.000000e+00  7.372575e-19
V1               3.247381e-03  2.362305e+00
V2               4.310797e-03  3.217890e+00
pdi              4.303339e-05  1.072454e-01
adhesion         9.983073e-03  2.010634e+00
cohesion         8.761942e-03  2.074699e+00
inner            4.475474e-03  2.238809e+00
outer            2.706866e-03  2.860284e+00
ioratio          4.646392e-03  2.058085e+00
comsize          3.512157e-03  2.595669e+00
[1] "Dataset: all_TnotC Model GLM, run: 4 of 10 2015-06-17 21:20:45"
[1] "glmnet variable coefficients"
                         [,1]          [,2]
(Intercept)     -4.351753e+00 -5.799137e+00
graph0          -5.100722e-41  3.039308e-04
graph1          -2.440146e-44 -4.023950e-09
graph2          -9.156226e-42  2.211650e-04
graph3          -1.576261e-45 -2.079472e-09
graph4          -1.535957e-47 -8.555417e-11
graph5          -4.833366e-43 -3.941865e-07
graph6          -8.056587e-45  3.983220e-08
graph7          -3.492984e-43 -1.365877e-07
graph8          -1.755937e-42  8.486811e-05
graph9          -3.561025e-47 -5.859982e-11
graph10         -7.467211e-49 -4.005812e-12
graph11         -2.617159e-50 -3.232325e-13
graph12         -6.128179e-47 -8.230264e-10
graph13         -4.139911e-46  7.522224e-10
graph14         -4.798638e-48 -1.095370e-11
graph15         -1.817978e-44 -3.605977e-08
graph16         -2.632807e-46 -7.938062e-10
graph17         -4.030534e-46 -5.940730e-09
graph18         -8.876081e-45  8.960020e-08
graph19         -1.722518e-45 -2.181082e-08
graph20         -4.117548e-44 -8.067132e-07
graph21         -1.098606e-44 -7.599168e-08
graph22         -3.779263e-44 -1.294349e-06
graph23         -7.354020e-45 -5.492925e-08
graph24         -1.574070e-44 -9.064731e-08
graph25         -8.054476e-44  1.348389e-06
graph26         -4.345082e-44 -4.643844e-07
graph27         -1.768740e-43  1.931791e-05
graph28         -5.650618e-44  3.183690e-06
graph29          2.391941e-42  2.131744e-05
orbit0          -5.100722e-41  3.039229e-04
orbit1          -1.533148e-42  8.149942e-06
orbit2          -1.496008e-44 -6.247860e-08
orbit3          -9.156226e-42  2.205221e-04
orbit4          -4.010666e-44 -8.388584e-08
orbit5          -1.143800e-45 -1.136457e-09
orbit6          -1.091163e-45 -1.053827e-08
orbit7          -1.152007e-47 -4.697640e-11
orbit8          -4.833366e-43 -4.060653e-07
orbit9          -9.196181e-43 -3.856879e-06
orbit10         -5.026678e-44  1.328999e-06
orbit11         -4.725284e-45 -6.660069e-08
orbit12         -2.603010e-42 -2.477167e-05
orbit13         -2.402720e-43  3.104169e-06
orbit14         -1.755937e-42  8.338582e-05
orbit15         -1.007692e-45  3.313177e-09
orbit16         -2.954395e-47 -8.520456e-11
orbit17         -2.204086e-46 -1.204119e-09
orbit18         -1.894926e-46 -1.036151e-09
orbit19         -7.172627e-47  6.774792e-10
orbit20         -2.345950e-47 -2.056499e-10
orbit21         -3.917573e-49 -3.663556e-12
orbit22         -1.024818e-48 -4.872336e-11
orbit23         -2.005941e-50 -1.612209e-14
orbit24         -4.760837e-45 -2.359374e-08
orbit25         -1.547564e-45 -1.391338e-08
orbit26         -3.876600e-47 -7.277104e-10
orbit27         -2.633399e-44 -1.295372e-07
orbit28         -1.316330e-45 -9.051594e-09
orbit29         -1.644109e-45  6.571478e-08
orbit30         -5.154359e-46 -1.602976e-08
orbit31         -3.835724e-46  6.837556e-09
orbit32         -1.245079e-46 -2.636053e-10
orbit33         -2.616751e-48 -1.938200e-11
orbit34         -1.817978e-44 -3.954300e-08
orbit35         -3.007756e-44  1.541409e-07
orbit36         -3.311181e-45 -4.823199e-08
orbit37         -2.674194e-45  2.838555e-08
orbit38         -1.275848e-46 -1.652807e-09
orbit39         -5.928557e-44 -9.880469e-08
orbit40         -7.338219e-45 -1.196772e-07
orbit41         -1.446644e-45 -7.938679e-09
orbit42         -2.193188e-46 -5.245045e-09
orbit43         -3.460138e-44  1.042001e-06
orbit44         -5.757111e-45 -1.914306e-07
orbit45         -1.789931e-43 -1.903709e-06
orbit46         -3.262329e-44 -2.360645e-07
orbit47         -2.315871e-45 -4.658211e-08
orbit48         -2.342662e-45 -2.896611e-08
orbit49         -2.221686e-43 -3.634458e-06
orbit50         -2.950727e-44 -6.890411e-07
orbit51         -6.816049e-44 -1.027117e-06
orbit52         -1.301489e-43  1.476004e-06
orbit53         -9.977275e-45 -6.421301e-08
orbit54         -3.644693e-43 -1.183586e-05
orbit55         -1.840996e-44 -6.890058e-07
orbit56         -1.232341e-42 -1.680958e-05
orbit57         -1.006421e-44  2.166905e-07
orbit58         -9.336785e-45 -3.846283e-07
orbit59         -2.130292e-43 -1.981833e-06
orbit60         -2.677680e-44  4.974109e-07
orbit61         -1.553543e-44 -5.753042e-07
orbit62         -2.202256e-42 -5.422947e-05
orbit63         -1.558712e-43  7.006267e-07
orbit64         -9.288032e-44  9.317057e-06
orbit65         -2.862629e-42 -6.773232e-05
orbit66         -1.373361e-43  3.391268e-06
orbit67         -2.234296e-44 -8.977515e-07
orbit68         -3.992102e-43  3.300102e-05
orbit69          1.320113e-43  3.060630e-05
orbit70         -1.847418e-42  7.166273e-05
orbit71          1.381930e-43 -3.781176e-06
orbit72          2.391941e-42  2.098500e-05
AP              -5.392895e-39 -9.800382e-02
bet             -2.853416e-45 -2.314589e-09
ecc              8.128407e-40 -3.257432e-02
eccrad           4.877044e-39 -1.932206e-01
close           -6.780815e-38 -2.080718e-02
constraint       7.013969e-39  2.334623e-01
coreness        -4.793487e-40 -6.524810e-03
knn             -2.228655e-43  8.344607e-06
hubscore        -7.565740e-38  7.135338e-02
pagerank        -3.899390e-38 -1.765992e+00
trans            1.599825e-38  3.679946e-01
evcent          -7.648772e-38  1.125101e-02
first           -5.100722e-41  3.120135e-04
upto_second     -2.224710e-42  1.401151e-05
upto_third      -7.556057e-43 -3.164976e-06
upto_fourth     -4.204441e-43  5.668594e-06
upto_fifth       3.124985e-43  1.585127e-05
upto_sixth       1.891769e-42  1.210564e-04
second          -2.248436e-42  1.398800e-05
third           -9.093565e-43 -7.157953e-06
fourth           1.312931e-42  1.087395e-05
fifth            7.177210e-43 -5.978315e-06
sixth           -1.552344e-43 -3.352594e-06
ratio1           2.637120e-43  3.009389e-05
ratio2           1.268474e-41 -1.638328e-04
ratio3           3.140574e-41  3.340146e-04
ratio4          -2.048056e-41 -1.141608e-03
ratio5          -1.561406e-41 -4.122077e-04
ratio6          -2.471194e-43  6.178930e-06
selfinter        2.077516e-39  1.525853e-01
walktrap_vertex -1.506918e-39  4.052560e-02
bigcom1         -9.416523e-40  1.097151e-02
bigcom2         -1.286271e-38 -5.814640e-01
bigcom3         -6.651224e-39 -2.286492e-01
bigcom4         -3.336164e-39 -2.130893e-02
bigcom6         -1.285415e-38 -6.263705e-01
bigcom8          8.620743e-39  3.118150e-01
bigcom9          2.687696e-38  4.987507e-01
bigcom11         3.312546e-38  5.656841e-01
bigcom13         1.690784e-38  4.124356e-01
bigcom15        -1.288308e-38 -4.467509e-01
bigcom16        -1.286271e-38 -5.669177e-01
bigcom21         1.127999e-38  2.526951e-01
bigcom22        -8.157534e-39 -2.305991e-01
bigcom24        -1.285736e-38 -6.237352e-01
bigcom26        -2.562533e-39 -3.838931e-02
bigcom28        -8.052776e-39 -2.183083e-01
bigcom30         1.363199e-38  3.371254e-01
bigcom31        -1.285308e-38 -6.646239e-01
bigcom32        -1.286806e-38 -6.584480e-01
bigcom33        -1.285415e-38 -5.088909e-01
bigcom34        -1.285522e-38 -6.257334e-01
bigcom36        -1.286485e-38 -5.705189e-01
bigcom37        -1.285308e-38 -3.530283e-01
bigcom38        -1.286485e-38 -5.700947e-01
bigcom39        -1.288523e-38 -5.884325e-01
bigcom40        -1.484565e-39  9.969343e-02
bigcom43        -1.286164e-38 -6.503548e-01
bigcom44        -1.303851e-38 -5.724959e-01
bigcom46        -1.287342e-38 -6.547335e-01
bigcom47        -1.286592e-38 -6.074694e-01
bigcom49         5.455930e-38  8.891688e-01
bigcom50        -1.286057e-38 -5.958797e-01
bigcom51        -1.285522e-38 -5.881420e-01
bigcom52        -1.285522e-38 -5.610717e-01
bigcom54        -1.285415e-38 -5.825556e-01
bigcom56        -1.286806e-38 -6.671465e-01
bigcom62        -1.285415e-38 -5.497657e-01
bigcom66        -1.285415e-38 -6.322539e-01
bigcom68        -1.285522e-38 -6.132195e-01
bigcom69        -1.286699e-38 -5.444366e-01
bigcom71        -1.286699e-38 -5.800473e-01
bigcom72        -1.285522e-38 -6.050549e-01
bigcom73        -1.287021e-38 -6.033004e-01
bigcom74        -1.286485e-38 -5.669059e-01
bigcom75         1.892501e-37  1.692587e+00
bigcom76        -1.286057e-38 -6.701051e-01
bigcom77        -1.285843e-38 -6.532369e-01
bigcom79        -1.285522e-38 -5.835362e-01
bigcom80        -1.285843e-38 -6.034968e-01
bigcom82        -1.285843e-38 -6.369784e-01
bigcom83        -1.285201e-38 -3.376823e-01
bigcom84        -1.285843e-38 -5.662521e-01
bigcom85        -1.285736e-38 -6.100172e-01
bigcom87        -1.286164e-38 -6.138593e-01
bigcom89        -1.285415e-38 -5.428514e-01
bigcom91         7.905085e-38  1.004728e+00
bigcom92         4.500220e-38  6.556566e-01
bigcom93        -1.285415e-38 -3.499264e-01
bigcom96        -1.285308e-38 -7.214309e-01
bigcom97        -1.286485e-38 -5.836075e-01
bigcom98        -1.285522e-38 -6.207847e-01
bigcom99        -1.285308e-38 -6.849930e-01
bigcom101       -1.287342e-38 -4.228006e-01
bigcom104       -1.286378e-38 -6.007901e-01
bigcom106       -1.285736e-38 -5.950998e-01
bigcom109       -1.285629e-38 -6.100232e-01
bigcom113       -1.285843e-38 -5.059384e-01
bigcom116        7.797264e-39  1.528707e-01
bigcom120       -1.285415e-38 -6.752062e-01
bigcom123       -1.285415e-38 -5.988085e-01
bigcom126       -1.285415e-38 -5.964107e-01
bigcom127       -1.285736e-38 -1.176362e+00
bigcom137       -1.285736e-38 -6.530847e-01
bigcom139        1.555790e-37  1.493854e+00
bigcom140       -1.285415e-38 -6.958083e-01
bigcom143       -1.285415e-38 -6.364885e-01
bigcom145       -1.285629e-38 -5.573058e-01
bigcom146       -1.285522e-38 -5.089865e-01
bigcom147       -1.287235e-38 -6.290560e-01
bigcom149        1.892501e-37  1.763067e+00
bigcom153        6.492144e-38  9.753955e-01
bigcom154       -1.286164e-38 -6.446634e-01
bigcom156       -1.285522e-38 -5.935544e-01
bigcom157       -1.286699e-38 -3.968287e-01
bigcom158       -1.285308e-38 -6.475332e-01
bigcom160       -1.285308e-38 -5.808134e-01
bigcom161       -1.285415e-38 -5.677212e-01
bigcom162       -1.285415e-38 -5.871815e-01
bigcom164       -1.285415e-38 -5.377033e-01
bigcom166       -1.286271e-38 -6.346815e-01
bigcom167       -1.287450e-38 -6.017985e-01
bigcom171       -1.286057e-38 -5.336231e-01
bigcom173        1.555790e-37  1.646642e+00
bigcom175       -1.285308e-38 -4.249685e-01
bigcom176       -1.285308e-38 -5.352504e-01
bigcom177       -1.285415e-38 -7.161881e-01
bigcom178       -1.285415e-38 -5.951134e-01
bigcom180       -1.285201e-38 -6.672390e-01
bigcom181        1.316045e-37  1.398722e+00
bigcom184       -1.285522e-38 -6.038243e-01
bigcom186        2.397562e-37  1.982760e+00
bigcom187       -1.285415e-38 -6.461147e-01
bigcom189       -1.286164e-38 -6.082674e-01
bigcom194       -1.285736e-38 -5.641365e-01
bigcom195       -1.285308e-38 -5.621772e-01
bigcom196       -1.285415e-38 -6.162853e-01
bigcom204       -1.285736e-38 -5.586322e-01
bigcom205       -1.285522e-38 -6.787537e-01
bigcom212       -1.285522e-38 -5.995835e-01
bigcom214       -1.285415e-38 -6.556451e-01
bigcom222       -1.285308e-38 -5.784495e-01
bigcom223       -1.285415e-38 -5.636144e-01
bigcom226       -1.285522e-38 -5.235499e-01
bigcom227       -1.285522e-38 -6.000303e-01
bigcom229       -1.285308e-38 -5.415940e-01
bigcom233        2.397562e-37  1.871010e+00
bigcom236       -1.285308e-38 -5.399214e-01
bigcom237       -1.285415e-38 -6.581720e-01
bigcom246       -1.286271e-38 -5.814602e-01
bigcom248       -1.286806e-38 -4.366095e-01
bigcom249       -1.285522e-38 -6.488689e-01
bigcom250       -1.286485e-38 -6.334767e-01
bigcom254       -1.285629e-38 -5.372967e-01
bigcom266       -1.285415e-38 -6.211232e-01
bigcom269       -1.285736e-38 -6.362831e-01
bigcom272       -1.285415e-38 -5.736254e-01
bigcom274        5.182825e-38  6.625347e-01
bigcom281       -1.285629e-38 -4.703915e-01
bigcom291       -1.285415e-38 -7.038856e-01
bigcom292       -1.285415e-38 -5.796004e-01
bigcom295       -1.285522e-38 -5.877331e-01
bigcom299       -1.285308e-38 -5.623679e-01
bigcom301       -1.286164e-38 -5.899104e-01
bigcom306       -1.285308e-38 -5.914049e-01
bigcom309       -1.285736e-38 -5.768189e-01
bigcom314       -1.285522e-38 -7.041633e-01
bigcom321       -1.286164e-38 -5.970873e-01
bigcom341        2.397562e-37  1.716121e+00
bigcom350        1.892501e-37  1.628138e+00
bigcom353       -1.285415e-38 -6.203263e-01
bigcom359       -1.285415e-38 -6.180691e-01
bigcom363       -1.285415e-38 -4.055301e-01
bigcom365       -1.285522e-38 -6.486085e-01
bigcom385       -1.285415e-38 -6.022621e-01
bigcom386       -1.285415e-38 -5.458539e-01
bigcom408       -1.286057e-38 -5.922047e-01
bigcom412       -1.285522e-38 -5.998175e-01
bigcom480       -1.285308e-38 -6.548686e-01
spin_vertex      8.178100e-39 -7.405832e-03
membership_s1    2.061524e-39  6.139618e-02
membership_s3   -1.286914e-38 -5.400906e-01
membership_s4   -4.300986e-39 -6.539394e-02
membership_s5    2.692629e-39  8.865755e-02
membership_s6   -3.141216e-39 -1.241308e-01
membership_s7    2.358716e-39  1.087801e-01
membership_s8   -1.286164e-38 -5.602461e-01
membership_s9   -1.286914e-38 -5.314806e-01
membership_s11  -1.285950e-38 -5.449815e-01
membership_s12   1.316045e-37  1.428578e+00
membership_s14   8.823465e-38  1.214784e+00
membership_s15  -6.933139e-39 -2.052317e-01
membership_s16   5.455930e-38  1.132780e+00
membership_s17  -1.285736e-38 -5.578644e-01
membership_s18   2.861293e-38  3.667459e-01
membership_s20  -1.285522e-38 -5.212946e-01
membership_s21  -9.077029e-40  2.333885e-02
membership_s22  -1.287986e-38 -4.926725e-01
membership_s24  -1.288845e-38 -4.423765e-01
membership_s25  -1.287771e-38 -5.037565e-01
membership_s26   6.492144e-38  1.243790e+00
membership_s27   4.674304e-39  1.864334e-01
membership_s28  -1.286592e-38 -6.418800e-01
membership_s30  -3.048152e-39 -5.461083e-03
membership_s31   6.325302e-39  2.722700e-02
membership_s32   3.379239e-39  7.994508e-02
membership_s33  -1.285629e-38 -4.616665e-01
membership_s36  -2.492955e-39 -6.172926e-02
membership_s37  -1.294459e-38 -5.371214e-01
V1               8.134234e-40  1.836892e-01
V2              -5.834919e-39 -9.459730e-02
pdi             -1.276650e-36 -4.596386e+01
adhesion         3.688335e-44  1.965911e-06
cohesion        -7.255841e-44 -3.854827e-06
inner           -1.509654e-43 -1.406389e-05
outer            9.153101e-47  5.170879e-06
ioratio          7.582097e-39  5.169936e-01
comsize          8.448536e-44 -2.407940e-06
[1] "Dataset: all_TnotC Model GBM, run: 5 of 10 2015-06-17 21:21:57"
Iter   TrainDeviance   ValidDeviance   StepSize   Improve
     1        0.1330            -nan     0.0100   -0.0001
     2        0.1323            -nan     0.0100    0.0001
     3        0.1316            -nan     0.0100   -0.0000
     4        0.1309            -nan     0.0100    0.0000
     5        0.1303            -nan     0.0100    0.0001
     6        0.1295            -nan     0.0100   -0.0000
     7        0.1288            -nan     0.0100    0.0000
     8        0.1284            -nan     0.0100   -0.0000
     9        0.1280            -nan     0.0100    0.0000
    10        0.1275            -nan     0.0100    0.0000
    20        0.1224            -nan     0.0100    0.0000
    40        0.1140            -nan     0.0100    0.0000
    60        0.1074            -nan     0.0100   -0.0000
    80        0.1016            -nan     0.0100   -0.0000
   100        0.0969            -nan     0.0100    0.0000
   120        0.0930            -nan     0.0100   -0.0000
   140        0.0891            -nan     0.0100    0.0000
   160        0.0852            -nan     0.0100   -0.0000
   180        0.0819            -nan     0.0100   -0.0000
   200        0.0786            -nan     0.0100   -0.0000
   204        0.0781            -nan     0.0100   -0.0000

[1] "GBM variable coefficients"
                            var     rel.inf
V2                           V2 5.522688956
outer                     outer 4.224944666
pagerank               pagerank 3.160517670
ratio2                   ratio2 3.109128707
ratio5                   ratio5 3.059070492
inner                     inner 3.021981608
V1                           V1 3.014227523
comsize                 comsize 2.691966998
orbit18                 orbit18 2.155817112
adhesion               adhesion 2.035724721
ratio3                   ratio3 1.645631975
orbit46                 orbit46 1.609664720
ioratio                 ioratio 1.575410039
fourth                   fourth 1.524107174
bet                         bet 1.494824893
trans                     trans 1.454193838
ratio1                   ratio1 1.398085133
knn                         knn 1.395043141
graph17                 graph17 1.393984029
ratio4                   ratio4 1.375728708
cohesion               cohesion 1.327671604
graph16                 graph16 1.306739356
orbit39                 orbit39 1.224672556
walktrap_vertex walktrap_vertex 1.185910535
orbit31                 orbit31 1.138224098
orbit45                 orbit45 1.079703694
graph19                 graph19 1.075938358
orbit56                 orbit56 1.054419858
graph12                 graph12 1.026385502
orbit36                 orbit36 1.023040283
graph10                 graph10 1.007673491
graph21                 graph21 0.959777041
orbit27                 orbit27 0.958068836
bigcom274             bigcom274 0.921465768
graph23                 graph23 0.908887412
orbit12                 orbit12 0.898177595
orbit30                 orbit30 0.852035236
orbit21                 orbit21 0.838695337
orbit65                 orbit65 0.806202554
close                     close 0.797787872
graph11                 graph11 0.771205184
graph6                   graph6 0.767875752
graph26                 graph26 0.721217449
orbit50                 orbit50 0.713314485
orbit20                 orbit20 0.709927998
graph14                 graph14 0.673203106
orbit5                   orbit5 0.665257467
bigcom181             bigcom181 0.657245378
orbit52                 orbit52 0.604636301
graph9                   graph9 0.601754836
spin_vertex         spin_vertex 0.588421780
constraint           constraint 0.582387595
graph4                   graph4 0.572862016
orbit28                 orbit28 0.570227330
orbit62                 orbit62 0.568197188
orbit9                   orbit9 0.559965596
graph5                   graph5 0.547109208
graph13                 graph13 0.543756621
orbit25                 orbit25 0.534853668
third                     third 0.531280071
orbit35                 orbit35 0.520604534
graph20                 graph20 0.516681580
bigcom9                 bigcom9 0.515206083
ratio6                   ratio6 0.513513597
orbit29                 orbit29 0.510049097
graph22                 graph22 0.503237403
orbit54                 orbit54 0.492532927
orbit24                 orbit24 0.486236586
graph1                   graph1 0.480464060
fifth                     fifth 0.478904429
orbit15                 orbit15 0.470268884
upto_sixth           upto_sixth 0.447656531
orbit41                 orbit41 0.440313796
hubscore               hubscore 0.420323539
orbit19                 orbit19 0.413246042
upto_fifth           upto_fifth 0.411336443
orbit32                 orbit32 0.409985285
orbit37                 orbit37 0.387534328
graph24                 graph24 0.381373634
graph25                 graph25 0.356437231
orbit10                 orbit10 0.338997349
orbit60                 orbit60 0.329327651
graph18                 graph18 0.325398433
upto_second         upto_second 0.323621877
orbit70                 orbit70 0.322927401
upto_third           upto_third 0.320722781
orbit13                 orbit13 0.293930550
graph15                 graph15 0.286892410
orbit4                   orbit4 0.285120052
orbit59                 orbit59 0.281436564
sixth                     sixth 0.276964219
bigcom92               bigcom92 0.276121237
graph7                   graph7 0.275427426
orbit64                 orbit64 0.272305503
selfinter             selfinter 0.262174460
orbit49                 orbit49 0.257211101
orbit57                 orbit57 0.255740423
graph3                   graph3 0.249249770
orbit53                 orbit53 0.238141212
orbit48                 orbit48 0.236006810
bigcom30               bigcom30 0.235949803
orbit17                 orbit17 0.235494866
orbit55                 orbit55 0.230885990
orbit40                 orbit40 0.218875993
membership_s32   membership_s32 0.209837185
membership_s1     membership_s1 0.187982682
orbit26                 orbit26 0.186536747
orbit66                 orbit66 0.185893268
bigcom8                 bigcom8 0.184882846
orbit33                 orbit33 0.178816239
orbit6                   orbit6 0.174417365
upto_fourth         upto_fourth 0.172940172
orbit42                 orbit42 0.155954705
membership_s5     membership_s5 0.150277789
evcent                   evcent 0.147600551
orbit16                 orbit16 0.145985882
orbit51                 orbit51 0.145148146
graph2                   graph2 0.138955845
membership_s27   membership_s27 0.135522598
coreness               coreness 0.134677560
orbit69                 orbit69 0.134180775
orbit1                   orbit1 0.117696150
membership_s31   membership_s31 0.109095222
membership_s36   membership_s36 0.097501066
orbit22                 orbit22 0.092765939
bigcom4                 bigcom4 0.084498277
graph28                 graph28 0.078878929
graph29                 graph29 0.077173415
orbit38                 orbit38 0.075169313
orbit43                 orbit43 0.069771559
AP                           AP 0.067837790
membership_s30   membership_s30 0.067754051
orbit44                 orbit44 0.065426489
orbit47                 orbit47 0.063153211
orbit2                   orbit2 0.063153175
bigcom11               bigcom11 0.063087839
orbit23                 orbit23 0.059991682
second                   second 0.052690837
graph27                 graph27 0.050460878
orbit68                 orbit68 0.041949280
orbit63                 orbit63 0.039431673
ecc                         ecc 0.039147222
orbit67                 orbit67 0.029387222
membership_s16   membership_s16 0.028927924
graph0                   graph0 0.027419549
membership_s21   membership_s21 0.025630254
membership_s7     membership_s7 0.022197106
membership_s12   membership_s12 0.017515210
bigcom153             bigcom153 0.015542282
bigcom40               bigcom40 0.013508655
orbit58                 orbit58 0.011048209
orbit71                 orbit71 0.009008031
bigcom1                 bigcom1 0.008609729
bigcom13               bigcom13 0.007796208
bigcom22               bigcom22 0.006798156
membership_s22   membership_s22 0.006619105
graph8                   graph8 0.000000000
orbit0                   orbit0 0.000000000
orbit3                   orbit3 0.000000000
orbit7                   orbit7 0.000000000
orbit8                   orbit8 0.000000000
orbit11                 orbit11 0.000000000
orbit14                 orbit14 0.000000000
orbit34                 orbit34 0.000000000
orbit61                 orbit61 0.000000000
orbit72                 orbit72 0.000000000
eccrad                   eccrad 0.000000000
first                     first 0.000000000
bigcom2                 bigcom2 0.000000000
bigcom3                 bigcom3 0.000000000
bigcom6                 bigcom6 0.000000000
bigcom15               bigcom15 0.000000000
bigcom16               bigcom16 0.000000000
bigcom21               bigcom21 0.000000000
bigcom24               bigcom24 0.000000000
bigcom26               bigcom26 0.000000000
bigcom28               bigcom28 0.000000000
bigcom31               bigcom31 0.000000000
bigcom32               bigcom32 0.000000000
bigcom33               bigcom33 0.000000000
bigcom34               bigcom34 0.000000000
bigcom36               bigcom36 0.000000000
bigcom37               bigcom37 0.000000000
bigcom38               bigcom38 0.000000000
bigcom39               bigcom39 0.000000000
bigcom43               bigcom43 0.000000000
bigcom44               bigcom44 0.000000000
bigcom46               bigcom46 0.000000000
bigcom47               bigcom47 0.000000000
bigcom49               bigcom49 0.000000000
bigcom50               bigcom50 0.000000000
bigcom51               bigcom51 0.000000000
bigcom52               bigcom52 0.000000000
bigcom54               bigcom54 0.000000000
bigcom56               bigcom56 0.000000000
bigcom62               bigcom62 0.000000000
bigcom66               bigcom66 0.000000000
bigcom68               bigcom68 0.000000000
bigcom69               bigcom69 0.000000000
bigcom71               bigcom71 0.000000000
bigcom72               bigcom72 0.000000000
bigcom73               bigcom73 0.000000000
bigcom74               bigcom74 0.000000000
bigcom75               bigcom75 0.000000000
bigcom76               bigcom76 0.000000000
bigcom77               bigcom77 0.000000000
bigcom79               bigcom79 0.000000000
bigcom80               bigcom80 0.000000000
bigcom82               bigcom82 0.000000000
bigcom83               bigcom83 0.000000000
bigcom84               bigcom84 0.000000000
bigcom85               bigcom85 0.000000000
bigcom87               bigcom87 0.000000000
bigcom89               bigcom89 0.000000000
bigcom91               bigcom91 0.000000000
bigcom93               bigcom93 0.000000000
bigcom96               bigcom96 0.000000000
bigcom97               bigcom97 0.000000000
bigcom98               bigcom98 0.000000000
bigcom99               bigcom99 0.000000000
bigcom101             bigcom101 0.000000000
bigcom104             bigcom104 0.000000000
bigcom106             bigcom106 0.000000000
bigcom109             bigcom109 0.000000000
bigcom113             bigcom113 0.000000000
bigcom116             bigcom116 0.000000000
bigcom120             bigcom120 0.000000000
bigcom123             bigcom123 0.000000000
bigcom126             bigcom126 0.000000000
bigcom127             bigcom127 0.000000000
bigcom137             bigcom137 0.000000000
bigcom139             bigcom139 0.000000000
bigcom140             bigcom140 0.000000000
bigcom143             bigcom143 0.000000000
bigcom145             bigcom145 0.000000000
bigcom146             bigcom146 0.000000000
bigcom147             bigcom147 0.000000000
bigcom149             bigcom149 0.000000000
bigcom154             bigcom154 0.000000000
bigcom156             bigcom156 0.000000000
bigcom157             bigcom157 0.000000000
bigcom158             bigcom158 0.000000000
bigcom160             bigcom160 0.000000000
bigcom161             bigcom161 0.000000000
bigcom162             bigcom162 0.000000000
bigcom164             bigcom164 0.000000000
bigcom166             bigcom166 0.000000000
bigcom167             bigcom167 0.000000000
bigcom171             bigcom171 0.000000000
bigcom173             bigcom173 0.000000000
bigcom175             bigcom175 0.000000000
bigcom176             bigcom176 0.000000000
bigcom177             bigcom177 0.000000000
bigcom178             bigcom178 0.000000000
bigcom180             bigcom180 0.000000000
bigcom184             bigcom184 0.000000000
bigcom186             bigcom186 0.000000000
bigcom187             bigcom187 0.000000000
bigcom189             bigcom189 0.000000000
bigcom194             bigcom194 0.000000000
bigcom195             bigcom195 0.000000000
bigcom196             bigcom196 0.000000000
bigcom204             bigcom204 0.000000000
bigcom205             bigcom205 0.000000000
bigcom212             bigcom212 0.000000000
bigcom214             bigcom214 0.000000000
bigcom222             bigcom222 0.000000000
bigcom223             bigcom223 0.000000000
bigcom226             bigcom226 0.000000000
bigcom227             bigcom227 0.000000000
bigcom229             bigcom229 0.000000000
bigcom233             bigcom233 0.000000000
bigcom236             bigcom236 0.000000000
bigcom237             bigcom237 0.000000000
bigcom246             bigcom246 0.000000000
bigcom248             bigcom248 0.000000000
bigcom249             bigcom249 0.000000000
bigcom250             bigcom250 0.000000000
bigcom254             bigcom254 0.000000000
bigcom266             bigcom266 0.000000000
bigcom269             bigcom269 0.000000000
bigcom272             bigcom272 0.000000000
bigcom281             bigcom281 0.000000000
bigcom291             bigcom291 0.000000000
bigcom292             bigcom292 0.000000000
bigcom295             bigcom295 0.000000000
bigcom299             bigcom299 0.000000000
bigcom301             bigcom301 0.000000000
bigcom306             bigcom306 0.000000000
bigcom309             bigcom309 0.000000000
bigcom314             bigcom314 0.000000000
bigcom321             bigcom321 0.000000000
bigcom341             bigcom341 0.000000000
bigcom350             bigcom350 0.000000000
bigcom353             bigcom353 0.000000000
bigcom359             bigcom359 0.000000000
bigcom363             bigcom363 0.000000000
bigcom365             bigcom365 0.000000000
bigcom385             bigcom385 0.000000000
bigcom386             bigcom386 0.000000000
bigcom408             bigcom408 0.000000000
bigcom412             bigcom412 0.000000000
bigcom480             bigcom480 0.000000000
membership_s3     membership_s3 0.000000000
membership_s4     membership_s4 0.000000000
membership_s6     membership_s6 0.000000000
membership_s8     membership_s8 0.000000000
membership_s9     membership_s9 0.000000000
membership_s11   membership_s11 0.000000000
membership_s14   membership_s14 0.000000000
membership_s15   membership_s15 0.000000000
membership_s17   membership_s17 0.000000000
membership_s18   membership_s18 0.000000000
membership_s20   membership_s20 0.000000000
membership_s24   membership_s24 0.000000000
membership_s25   membership_s25 0.000000000
membership_s26   membership_s26 0.000000000
membership_s28   membership_s28 0.000000000
membership_s33   membership_s33 0.000000000
membership_s37   membership_s37 0.000000000
pdi                         pdi 0.000000000
[1] "Dataset: all_TnotC Model RF, run: 5 of 10 2015-06-17 21:25:09"
     |      Out-of-bag   |
Tree |      MSE  %Var(y) |
   1 |  0.02296   187.15 |
   2 |  0.02113   172.24 |
   3 |   0.0219   178.48 |
   4 |  0.02071   168.76 |
   5 |  0.01973   160.77 |
   6 |   0.0182   148.30 |
   7 |  0.01751   142.70 |
   8 |  0.01732   141.18 |
   9 |  0.01686   137.41 |
  10 |  0.01648   134.29 |
  11 |  0.01611   131.30 |
  12 |  0.01585   129.18 |
  13 |  0.01561   127.20 |
  14 |  0.01555   126.72 |
  15 |   0.0154   125.50 |
  16 |  0.01523   124.14 |
  17 |  0.01512   123.26 |
  18 |  0.01506   122.75 |
  19 |  0.01495   121.85 |
  20 |  0.01485   121.06 |
  21 |  0.01479   120.55 |
  22 |  0.01478   120.44 |
  23 |  0.01472   119.96 |
  24 |  0.01461   119.11 |
  25 |  0.01453   118.42 |
  26 |  0.01449   118.09 |
  27 |  0.01443   117.62 |
  28 |  0.01442   117.49 |
  29 |   0.0144   117.35 |
  30 |  0.01436   117.00 |
  31 |  0.01434   116.84 |
  32 |  0.01434   116.88 |
  33 |  0.01431   116.59 |
  34 |  0.01427   116.33 |
  35 |  0.01425   116.16 |
  36 |   0.0142   115.77 |
  37 |  0.01416   115.42 |
  38 |  0.01414   115.25 |
  39 |  0.01414   115.24 |
  40 |   0.0141   114.94 |
  41 |  0.01408   114.72 |
  42 |  0.01405   114.49 |
  43 |  0.01403   114.39 |
  44 |  0.01404   114.40 |
  45 |  0.01401   114.21 |
  46 |  0.01399   114.01 |
  47 |  0.01397   113.86 |
  48 |  0.01397   113.83 |
  49 |  0.01396   113.77 |
  50 |  0.01393   113.56 |
  51 |  0.01393   113.51 |
  52 |  0.01392   113.44 |
  53 |  0.01392   113.42 |
  54 |   0.0139   113.26 |
  55 |  0.01389   113.21 |
  56 |  0.01387   113.02 |
  57 |  0.01386   112.98 |
  58 |  0.01386   112.98 |
  59 |  0.01385   112.89 |
  60 |  0.01385   112.86 |
  61 |  0.01383   112.74 |
  62 |  0.01382   112.61 |
  63 |  0.01381   112.59 |
  64 |  0.01381   112.56 |
  65 |  0.01381   112.56 |
  66 |   0.0138   112.50 |
  67 |  0.01379   112.40 |
  68 |  0.01378   112.29 |
  69 |  0.01377   112.22 |
  70 |  0.01377   112.21 |
  71 |  0.01375   112.04 |
  72 |  0.01373   111.91 |
  73 |  0.01372   111.78 |
  74 |   0.0137   111.64 |
  75 |  0.01369   111.58 |
  76 |  0.01367   111.45 |
  77 |  0.01367   111.41 |
  78 |  0.01366   111.30 |
  79 |  0.01365   111.26 |
  80 |  0.01364   111.14 |
  81 |  0.01363   111.11 |
  82 |  0.01362   111.04 |
  83 |  0.01361   110.95 |
  84 |  0.01362   110.97 |
  85 |  0.01362   110.99 |
  86 |  0.01361   110.90 |
  87 |  0.01361   110.92 |
  88 |  0.01361   110.93 |
  89 |   0.0136   110.85 |
  90 |   0.0136   110.86 |
  91 |  0.01359   110.80 |
  92 |  0.01358   110.71 |
  93 |  0.01357   110.64 |
  94 |  0.01357   110.60 |
  95 |  0.01358   110.69 |
  96 |  0.01357   110.62 |
  97 |  0.01356   110.50 |
  98 |  0.01356   110.49 |
  99 |  0.01356   110.50 |
 100 |  0.01357   110.56 |
[1] "Random Forest variable coefficients"
                      %IncMSE IncNodePurity
graph5           6.984593e-03  5.680022e-01
graph6           4.125222e-03  7.031361e-01
graph7           5.048753e-03  3.191381e-01
graph8           4.085532e-04  2.040785e-01
graph9           4.270574e-03  6.623751e-01
graph10          5.380392e-03  7.830956e-01
graph11          5.818305e-03  9.303964e-01
graph12          5.656403e-03  1.134844e+00
graph13          5.507111e-03  8.369457e-01
graph14          6.049738e-03  9.410982e-01
graph15          6.612016e-03  4.247463e-01
graph16          4.709816e-03  9.862550e-01
graph17          1.040596e-02  8.738262e-01
graph18          1.648318e-03  3.296895e-01
graph19          6.738856e-03  9.040730e-01
graph20          1.415189e-02  8.232764e-01
graph21          8.443754e-03  7.327402e-01
graph22          7.237332e-03  7.551173e-01
graph23          3.793595e-03  7.475737e-01
graph24          4.653052e-03  3.870989e-01
graph25          6.555747e-03  3.233926e-01
graph26          4.834586e-03  5.361816e-01
graph27          7.177330e-04  2.323059e-01
graph28          2.635769e-04  1.284550e-01
graph29          2.089761e-04  1.209168e-01
orbit0           6.721507e-04  1.975886e-01
orbit1           1.424234e-03  6.669403e-01
orbit2           1.705539e-03  1.765229e-01
orbit3           5.361171e-04  1.690297e-01
orbit4           2.591977e-03  5.367489e-01
orbit5           5.320941e-03  5.125533e-01
orbit6           5.990712e-03  9.838550e-01
orbit7           1.242538e-03  2.290280e-01
orbit8           5.217005e-03  5.300007e-01
orbit9           4.473451e-03  7.054477e-01
orbit10          3.356789e-03  4.280054e-01
orbit11          4.429526e-04  2.357957e-01
orbit12          5.016564e-03  3.909602e-01
orbit13          9.633923e-04  1.027838e-01
orbit14          1.003207e-04  8.958281e-02
orbit15          6.789211e-03  6.541278e-01
orbit16          6.831283e-03  6.031289e-01
orbit17          5.345264e-03  5.355230e-01
orbit18          6.611291e-03  1.454487e+00
orbit19          5.103681e-03  8.124641e-01
orbit20          9.346305e-03  9.435195e-01
orbit21          4.719465e-03  3.682175e-01
orbit22          8.701856e-03  1.159811e+00
orbit23          1.170399e-03  2.426790e-01
orbit24          9.530223e-03  1.127233e+00
orbit25          3.249218e-03  4.874711e-01
orbit26          3.771268e-03  3.862227e-01
orbit27          6.802819e-03  8.592614e-01
orbit28          5.193406e-03  6.722866e-01
orbit29          1.558392e-03  5.079074e-01
orbit30          8.643354e-04  3.110992e-01
orbit31          3.837775e-03  8.249049e-01
orbit32          3.071789e-03  6.547798e-01
orbit33          3.772645e-04  1.446279e-01
orbit34          5.430106e-03  3.841576e-01
orbit35          1.147218e-02  1.069939e+00
orbit36          8.999376e-03  8.460190e-01
orbit37          4.802505e-03  5.904387e-01
orbit38          9.419939e-03  5.325954e-01
orbit39          1.323886e-02  9.868320e-01
orbit40          6.162096e-03  4.962871e-01
orbit41          3.151729e-03  2.442042e-01
orbit42          9.716204e-04  6.403940e-02
orbit43          4.623744e-03  4.602341e-01
orbit44          2.205939e-03  1.831666e-01
orbit45          8.949199e-03  1.197604e+00
orbit46          5.518508e-03  5.176679e-01
orbit47          4.920212e-03  2.261769e-01
orbit48          1.997177e-03  3.543060e-01
orbit49          9.822954e-03  7.564108e-01
orbit50          2.886942e-03  5.710333e-01
orbit51          2.759264e-03  5.121998e-01
orbit52          4.229647e-03  5.675517e-01
orbit53          8.145124e-03  3.388677e-01
orbit54          6.870645e-03  6.129840e-01
orbit55          5.228143e-03  2.806586e-01
orbit56          6.187383e-03  1.023680e+00
orbit57          1.087444e-03  1.499832e-01
orbit58          1.554489e-04  1.478200e-01
orbit59          2.494522e-03  4.985085e-01
orbit60          1.112089e-03  2.612579e-01
orbit61          1.731389e-03  2.313902e-01
orbit62          4.353780e-03  2.617774e-01
orbit63          2.175543e-03  2.860182e-01
orbit64          3.228394e-03  5.368075e-01
orbit65          7.608161e-03  6.095682e-01
orbit66          2.477786e-04  9.293137e-02
orbit67          1.183264e-04  5.865976e-02
orbit68          4.569699e-04  9.579876e-02
orbit69          6.803980e-04  2.384994e-01
orbit70          1.843563e-04  1.483367e-01
orbit71          2.496688e-04  7.829052e-02
orbit72          2.441497e-04  1.259867e-01
AP               5.393888e-05  6.184863e-02
bet              5.700142e-03  1.097692e+00
ecc              1.289071e-03  2.738448e-01
eccrad           4.316341e-04  9.012194e-02
close            5.864471e-03  6.205808e-01
constraint       6.074228e-03  9.790308e-01
coreness         1.003640e-03  3.536180e-01
knn              7.934780e-03  1.617149e+00
hubscore         2.409804e-03  6.297979e-01
pagerank         4.875963e-03  2.403352e+00
trans            2.223555e-03  9.351592e-01
evcent           7.090131e-03  5.638608e-01
first            9.147904e-04  2.573188e-01
upto_second      3.955687e-03  8.824861e-01
upto_third       5.838377e-03  8.289489e-01
upto_fourth      6.869046e-03  6.029457e-01
upto_fifth       3.622741e-03  7.192810e-01
upto_sixth       1.576045e-03  5.147259e-01
second           3.961554e-03  5.089785e-01
third            7.677166e-03  1.472691e+00
fourth           4.742378e-03  1.796972e+00
fifth            5.096165e-03  1.596749e+00
sixth            3.387646e-03  1.352931e+00
ratio1           9.936987e-03  1.591159e+00
ratio2           6.702906e-03  2.661924e+00
ratio3           4.200046e-03  1.608053e+00
ratio4           8.349163e-03  1.837827e+00
ratio5           2.207737e-03  2.528939e+00
ratio6           5.052468e-03  1.297642e+00
selfinter        1.771538e-04  3.580146e-01
walktrap_vertex  9.304274e-04  1.110137e+00
bigcom1          2.759363e-05  1.235014e-01
bigcom2          0.000000e+00  0.000000e+00
bigcom3          7.145210e-06  1.345916e-01
bigcom4          2.444737e-04  1.633177e-01
bigcom6          0.000000e+00  4.336809e-21
bigcom8          2.972063e-04  3.925235e-01
bigcom9          1.910933e-04  4.063201e-01
bigcom11         1.540569e-05  2.397082e-01
bigcom13         3.264077e-05  9.788053e-02
bigcom15         0.000000e+00  1.734723e-20
bigcom16         0.000000e+00  0.000000e+00
bigcom21        -6.917441e-06  1.246400e-02
bigcom22         7.719508e-07  5.797885e-02
bigcom24         0.000000e+00  0.000000e+00
bigcom26         7.058055e-06  6.709686e-02
bigcom28         1.933738e-05  2.358169e-02
bigcom30         1.152285e-04  3.592250e-01
bigcom31         0.000000e+00  0.000000e+00
bigcom32         0.000000e+00  0.000000e+00
bigcom33         0.000000e+00  4.336809e-21
bigcom34         0.000000e+00  0.000000e+00
bigcom36         0.000000e+00  0.000000e+00
bigcom37         0.000000e+00  0.000000e+00
bigcom38         0.000000e+00  0.000000e+00
bigcom39         0.000000e+00  6.505213e-21
bigcom40         2.721738e-04  2.820323e-01
bigcom43         0.000000e+00  0.000000e+00
bigcom44         0.000000e+00  1.517883e-20
bigcom46         0.000000e+00  8.673617e-21
bigcom47         0.000000e+00  0.000000e+00
bigcom49        -9.351357e-06  2.731940e-01
bigcom50         0.000000e+00  0.000000e+00
bigcom51         0.000000e+00  0.000000e+00
bigcom52         0.000000e+00  0.000000e+00
bigcom54         0.000000e+00  0.000000e+00
bigcom56         0.000000e+00  0.000000e+00
bigcom62         0.000000e+00  0.000000e+00
bigcom66         0.000000e+00  0.000000e+00
bigcom68         0.000000e+00  0.000000e+00
bigcom69         0.000000e+00  0.000000e+00
bigcom71         0.000000e+00  0.000000e+00
bigcom72         0.000000e+00  0.000000e+00
bigcom73         0.000000e+00  0.000000e+00
bigcom74         0.000000e+00  0.000000e+00
bigcom75         2.765917e-06  4.270517e-01
bigcom76         0.000000e+00  0.000000e+00
bigcom77         0.000000e+00  0.000000e+00
bigcom79         0.000000e+00  0.000000e+00
bigcom80         0.000000e+00  0.000000e+00
bigcom82         0.000000e+00  0.000000e+00
bigcom83         0.000000e+00  8.673617e-21
bigcom84         0.000000e+00  0.000000e+00
bigcom85         0.000000e+00  0.000000e+00
bigcom87         0.000000e+00  0.000000e+00
bigcom89         0.000000e+00  0.000000e+00
bigcom91        -9.344530e-06  2.533114e-01
bigcom92        -3.722227e-05  2.042606e-01
bigcom93         0.000000e+00  0.000000e+00
bigcom96         0.000000e+00  0.000000e+00
bigcom97         0.000000e+00  1.301043e-20
bigcom98         0.000000e+00  0.000000e+00
bigcom99         0.000000e+00  0.000000e+00
bigcom101        0.000000e+00  0.000000e+00
bigcom104        0.000000e+00  1.734723e-20
bigcom106        0.000000e+00  0.000000e+00
bigcom109        0.000000e+00  0.000000e+00
bigcom113        0.000000e+00  4.336809e-21
bigcom116        9.716409e-06  4.828895e-02
bigcom120        0.000000e+00  0.000000e+00
bigcom123        0.000000e+00  0.000000e+00
bigcom126        0.000000e+00  0.000000e+00
bigcom127        0.000000e+00  0.000000e+00
bigcom137        0.000000e+00  0.000000e+00
bigcom139       -2.928725e-05  2.699242e-01
bigcom140        0.000000e+00  3.469447e-20
bigcom143        0.000000e+00  0.000000e+00
bigcom145        0.000000e+00  0.000000e+00
bigcom146        0.000000e+00  0.000000e+00
bigcom147        0.000000e+00  0.000000e+00
bigcom149       -7.849221e-06  5.357631e-01
bigcom153       -6.014318e-05  2.197515e-01
bigcom154        0.000000e+00  1.084202e-19
bigcom156        0.000000e+00  0.000000e+00
bigcom157        0.000000e+00  0.000000e+00
bigcom158        0.000000e+00  0.000000e+00
bigcom160        0.000000e+00  0.000000e+00
bigcom161        0.000000e+00  0.000000e+00
bigcom162        0.000000e+00  0.000000e+00
bigcom164        0.000000e+00  0.000000e+00
bigcom166        0.000000e+00  0.000000e+00
bigcom167        0.000000e+00  0.000000e+00
bigcom171        0.000000e+00  0.000000e+00
bigcom173        2.301484e-06  3.294534e-01
bigcom175        0.000000e+00  0.000000e+00
bigcom176        0.000000e+00  0.000000e+00
bigcom177        0.000000e+00  0.000000e+00
bigcom178        0.000000e+00  0.000000e+00
bigcom180        0.000000e+00  0.000000e+00
bigcom181        3.324389e-06  3.160994e-01
bigcom184        0.000000e+00  0.000000e+00
bigcom186        0.000000e+00  0.000000e+00
bigcom187        0.000000e+00  0.000000e+00
bigcom189        0.000000e+00  1.734723e-20
bigcom194        0.000000e+00  0.000000e+00
bigcom195        0.000000e+00  0.000000e+00
bigcom196        0.000000e+00  0.000000e+00
bigcom204        0.000000e+00  0.000000e+00
bigcom205        0.000000e+00  0.000000e+00
bigcom212        0.000000e+00  0.000000e+00
bigcom214        0.000000e+00  0.000000e+00
bigcom222        0.000000e+00  0.000000e+00
bigcom223        0.000000e+00  0.000000e+00
bigcom226        0.000000e+00  8.673617e-21
bigcom227        0.000000e+00  0.000000e+00
bigcom229        0.000000e+00  0.000000e+00
bigcom233        2.020711e-05  3.979809e-01
bigcom236        0.000000e+00  0.000000e+00
bigcom237        0.000000e+00  0.000000e+00
bigcom246        0.000000e+00  4.119968e-20
bigcom248        0.000000e+00  0.000000e+00
bigcom249        0.000000e+00  0.000000e+00
bigcom250        0.000000e+00  0.000000e+00
bigcom254        0.000000e+00  0.000000e+00
bigcom266        0.000000e+00  0.000000e+00
bigcom269        0.000000e+00  0.000000e+00
bigcom272        0.000000e+00  0.000000e+00
bigcom274        2.673763e-04  3.894636e-01
bigcom281        0.000000e+00  0.000000e+00
bigcom291        0.000000e+00  0.000000e+00
bigcom292        0.000000e+00  0.000000e+00
bigcom295        0.000000e+00  0.000000e+00
bigcom299        0.000000e+00  0.000000e+00
bigcom301        0.000000e+00  4.336809e-21
bigcom306        0.000000e+00  0.000000e+00
bigcom309        0.000000e+00  0.000000e+00
bigcom314        0.000000e+00  1.040834e-19
bigcom321        0.000000e+00  2.168404e-21
bigcom341        0.000000e+00  0.000000e+00
bigcom350        5.883880e-06  6.295075e-01
bigcom353        0.000000e+00  0.000000e+00
bigcom359        0.000000e+00  0.000000e+00
bigcom363        0.000000e+00  0.000000e+00
bigcom365        0.000000e+00  0.000000e+00
bigcom385        0.000000e+00  0.000000e+00
bigcom386        0.000000e+00  0.000000e+00
bigcom408        0.000000e+00  0.000000e+00
bigcom412        0.000000e+00  3.252607e-21
bigcom480        0.000000e+00  0.000000e+00
spin_vertex      9.159081e-04  1.391898e+00
membership_s1    1.147236e-04  2.090089e-01
membership_s3    0.000000e+00  0.000000e+00
membership_s4    4.135897e-05  4.323472e-02
membership_s5    9.793273e-05  2.885803e-01
membership_s6    4.457049e-06  1.837662e-02
membership_s7    6.975081e-05  2.687398e-01
membership_s8    0.000000e+00  8.673617e-21
membership_s9    0.000000e+00  0.000000e+00
membership_s11   0.000000e+00  8.673617e-21
membership_s12  -3.239217e-05  2.509717e-01
membership_s14   1.258247e-05  2.331094e-01
membership_s15  -1.334392e-05  7.838706e-02
membership_s16   1.171014e-05  2.071750e-01
membership_s17   0.000000e+00  0.000000e+00
membership_s18   1.258222e-06  1.018232e-01
membership_s20   0.000000e+00  0.000000e+00
membership_s21   3.308635e-05  1.783159e-01
membership_s22  -6.929137e-06  7.931823e-02
membership_s24   0.000000e+00  1.062518e-19
membership_s25   0.000000e+00  0.000000e+00
membership_s26  -1.436726e-05  1.396462e-01
membership_s27   1.286667e-04  2.455515e-01
membership_s28   0.000000e+00  8.673617e-21
membership_s30   7.105129e-05  1.430078e-01
membership_s31   1.558701e-04  3.514303e-01
membership_s32   5.201612e-05  2.590905e-01
membership_s33   0.000000e+00  0.000000e+00
membership_s36   1.379540e-04  1.716380e-01
membership_s37   0.000000e+00  8.890458e-20
V1               6.807957e-03  2.731753e+00
V2               4.342047e-03  3.393321e+00
pdi              1.130036e-04  1.415306e-01
adhesion         1.036579e-02  1.942852e+00
cohesion         8.817003e-03  2.097777e+00
inner            3.235238e-03  2.151967e+00
outer            2.502267e-03  3.178115e+00
ioratio          4.455480e-03  2.138059e+00
comsize          2.432899e-03  2.561967e+00
[1] "Dataset: all_TnotC Model GLM, run: 5 of 10 2015-06-17 21:29:21"
[1] "glmnet variable coefficients"
                         [,1]          [,2]
(Intercept)     -4.375630e+00 -4.369868e+00
graph0          -4.153223e-41 -4.853962e-06
graph1          -2.003082e-44 -2.136576e-09
graph2          -7.657554e-42 -8.182271e-07
graph3          -1.356023e-45 -1.527172e-10
graph4          -9.246131e-48 -7.189397e-13
graph5          -4.367000e-43 -5.059278e-08
graph6          -6.588493e-45 -6.994138e-10
graph7          -3.059844e-43 -3.304423e-08
graph8          -1.251801e-42 -5.870616e-08
graph9          -3.121610e-47 -3.557503e-12
graph10         -5.642889e-49 -5.699908e-14
graph11         -1.129084e-50 -5.731984e-16
graph12         -5.224825e-47 -5.705379e-12
graph13         -3.561229e-46 -3.955078e-11
graph14         -2.994669e-48 -2.663065e-13
graph15         -1.615035e-44 -1.858300e-09
graph16         -2.292347e-46 -2.560715e-11
graph17         -3.381098e-46 -3.651022e-11
graph18         -7.334418e-45 -7.898041e-10
graph19         -1.502866e-45 -1.641402e-10
graph20         -3.699852e-44 -4.370354e-09
graph21         -9.845539e-45 -1.110515e-09
graph22         -3.471897e-44 -3.983941e-09
graph23         -5.970064e-45 -5.875751e-10
graph24         -1.378195e-44 -1.483209e-09
graph25         -7.226243e-44 -7.858211e-09
graph26         -3.735383e-44 -3.601938e-09
graph27         -1.552223e-43 -1.313521e-08
graph28         -2.911669e-44  5.217677e-09
graph29          2.715166e-42  4.373068e-07
orbit0          -4.153223e-41 -4.853168e-06
orbit1          -9.452080e-43 -1.112750e-07
orbit2          -1.441975e-44 -1.464239e-09
orbit3          -7.657554e-42 -8.179263e-07
orbit4          -3.093989e-44 -3.730357e-09
orbit5          -1.040514e-45 -1.131842e-10
orbit6           5.658203e-46  7.987144e-11
orbit7          -1.131273e-47 -1.006381e-12
orbit8          -4.367000e-43 -5.058183e-08
orbit9          -5.815921e-43 -6.998921e-08
orbit10         -3.721261e-44 -4.032288e-09
orbit11         -4.641758e-45 -4.655327e-10
orbit12         -2.239567e-42 -2.638695e-07
orbit13         -2.147046e-43 -2.004543e-08
orbit14         -1.251801e-42 -5.847916e-08
orbit15         -7.863296e-46 -9.522209e-11
orbit16         -2.740051e-47 -3.029955e-12
orbit17         -1.945441e-46 -2.227941e-11
orbit18         -1.641309e-46 -1.993771e-11
orbit19         -6.500471e-48 -3.936392e-13
orbit20         -1.559272e-47 -1.673916e-12
orbit21         -3.859992e-49 -3.633519e-14
orbit22          1.359189e-48  1.811789e-13
orbit23         -1.961769e-50 -1.675074e-15
orbit24         -3.212994e-45 -3.893962e-10
orbit25         -1.191705e-45 -1.377517e-10
orbit26         -3.717459e-47 -3.850566e-12
orbit27         -2.080659e-44 -2.528498e-09
orbit28         -1.173924e-45 -1.320539e-10
orbit29         -1.273415e-45 -1.394170e-10
orbit30         -4.990523e-46 -5.331520e-11
orbit31          1.606503e-46  2.313566e-11
orbit32         -6.148918e-47 -6.225571e-12
orbit33         -2.578181e-48 -2.332541e-13
orbit34         -1.615035e-44 -1.857610e-09
orbit35         -1.740092e-44 -2.078677e-09
orbit36         -3.057003e-45 -3.585426e-10
orbit37         -2.145969e-45 -2.477349e-10
orbit38         -1.253798e-46 -1.286181e-11
orbit39         -3.138899e-44 -3.756851e-09
orbit40         -5.826488e-45 -6.884093e-10
orbit41         -1.247802e-45 -1.269355e-10
orbit42         -2.176678e-46 -2.140671e-11
orbit43         -2.564705e-44 -2.856972e-09
orbit44         -5.716625e-45 -5.814010e-10
orbit45         -1.283964e-43 -1.567698e-08
orbit46         -2.734758e-44 -3.214335e-09
orbit47         -2.246995e-45 -2.395207e-10
orbit48         -2.062693e-45 -2.102989e-10
orbit49         -1.868548e-43 -2.265497e-08
orbit50         -2.859761e-44 -3.295941e-09
orbit51         -5.919971e-44 -6.986652e-09
orbit52         -1.040276e-43 -1.196581e-08
orbit53         -9.528881e-45 -1.013610e-09
orbit54         -3.241165e-43 -3.965476e-08
orbit55         -1.769575e-44 -1.805248e-09
orbit56         -8.767032e-43 -1.076646e-07
orbit57         -7.406177e-45 -6.391038e-10
orbit58         -9.195668e-45 -9.040474e-10
orbit59         -1.768632e-43 -2.101612e-08
orbit60         -2.328393e-44 -2.332494e-09
orbit61         -1.524251e-44 -1.432611e-09
orbit62         -1.906798e-42 -2.302114e-07
orbit63         -1.456398e-43 -1.604217e-08
orbit64         -7.734493e-44 -6.780841e-09
orbit65         -2.492661e-42 -3.031676e-07
orbit66         -1.139375e-43 -1.101354e-08
orbit67         -1.961170e-44 -8.237396e-10
orbit68         -3.511081e-43 -3.505503e-08
orbit69          1.448976e-43  3.540664e-08
orbit70         -1.627614e-42 -1.729101e-07
orbit71          1.597823e-43  3.147742e-08
orbit72          2.715166e-42  4.377674e-07
AP              -4.067381e-39 -5.043587e-04
bet             -2.484822e-45 -2.713308e-10
ecc             -6.311544e-41 -1.627632e-05
eccrad          -3.786926e-40 -9.765628e-05
close           -4.302970e-38 -5.194987e-03
constraint       6.269652e-39  7.830288e-04
coreness        -3.677721e-40 -4.523567e-05
knn              2.152032e-42  2.729189e-07
hubscore        -5.497891e-38 -6.486280e-03
pagerank        -3.848244e-38 -4.955862e-03
trans            1.626133e-38  2.090067e-03
evcent          -5.562283e-38 -6.566727e-03
first           -4.153223e-41 -4.850474e-06
upto_second     -1.032761e-42 -1.197868e-07
upto_third      -4.696362e-43 -5.727261e-08
upto_fourth     -4.980437e-43 -6.100216e-08
upto_fifth      -4.826174e-44 -2.446317e-09
upto_sixth       1.512650e-42  1.984026e-07
second          -1.024654e-42 -1.188063e-07
third           -6.152328e-43 -7.590704e-08
fourth           6.443026e-43  7.837719e-08
fifth            7.696009e-43  9.488192e-08
sixth            3.981226e-43  4.601809e-08
ratio1           2.566887e-42  3.248803e-07
ratio2           8.131268e-42  9.932564e-07
ratio3           5.734887e-41  7.248334e-06
ratio4          -1.846795e-41 -2.408297e-06
ratio5          -1.425190e-41 -1.848877e-06
ratio6           4.737868e-43  5.584297e-08
selfinter        2.612865e-39  3.502373e-04
walktrap_vertex -9.917578e-40 -1.172711e-04
bigcom1         -2.452815e-39 -3.125115e-04
bigcom2         -1.256198e-38 -1.619209e-03
bigcom3         -1.612695e-42 -2.485611e-06
bigcom4         -1.120440e-39 -1.366706e-04
bigcom6         -1.255464e-38 -1.616993e-03
bigcom8          9.234963e-39  1.191846e-03
bigcom9          4.274303e-38  5.484930e-03
bigcom11         4.067825e-38  5.218714e-03
bigcom13         1.635836e-38  2.094886e-03
bigcom15        -1.258403e-38 -1.616996e-03
bigcom16        -1.256198e-38 -1.618231e-03
bigcom21        -2.326940e-40 -3.192817e-05
bigcom22        -7.924868e-39 -1.013742e-03
bigcom24        -1.255674e-38 -1.616839e-03
bigcom26        -2.153412e-39 -2.774539e-04
bigcom28        -7.674105e-39 -9.707490e-04
bigcom30         1.283151e-38  1.646788e-03
bigcom31        -1.255464e-38 -1.619862e-03
bigcom32        -1.256932e-38 -1.623285e-03
bigcom33        -1.255360e-38 -1.616412e-03
bigcom34        -1.255464e-38 -1.619611e-03
bigcom36        -1.256617e-38 -1.620073e-03
bigcom37        -1.255464e-38 -1.617630e-03
bigcom38        -1.256303e-38 -1.618677e-03
bigcom39        -1.258298e-38 -1.620712e-03
bigcom40        -4.824968e-39 -6.088985e-04
bigcom43        -1.255778e-38 -1.616830e-03
bigcom44        -1.274387e-38 -1.635949e-03
bigcom46        -1.257142e-38 -1.621849e-03
bigcom47        -1.256722e-38 -1.620861e-03
bigcom49         5.967032e-38  7.661312e-03
bigcom50        -1.256093e-38 -1.619033e-03
bigcom51        -1.255464e-38 -1.617536e-03
bigcom52        -1.255674e-38 -1.617510e-03
bigcom54        -1.255464e-38 -1.620296e-03
bigcom56        -1.256722e-38 -1.616707e-03
bigcom62        -1.255569e-38 -1.619332e-03
bigcom66        -1.255569e-38 -1.620561e-03
bigcom68        -1.255674e-38 -1.618996e-03
bigcom69        -1.256617e-38 -1.620723e-03
bigcom71        -1.256722e-38 -1.619858e-03
bigcom72        -1.255674e-38 -1.619187e-03
bigcom73        -1.257037e-38 -1.619518e-03
bigcom74        -1.256198e-38 -1.617296e-03
bigcom75         2.400559e-37  3.082919e-02
bigcom76        -1.255988e-38 -1.617997e-03
bigcom77        -1.255778e-38 -1.616169e-03
bigcom79        -1.255464e-38 -1.620324e-03
bigcom80        -1.255883e-38 -1.622876e-03
bigcom82        -1.255674e-38 -1.617808e-03
bigcom83        -1.255360e-38 -1.625855e-03
bigcom84        -1.255883e-38 -1.617543e-03
bigcom85        -1.255674e-38 -1.618651e-03
bigcom87        -1.255988e-38 -1.620442e-03
bigcom89        -1.255360e-38 -1.618060e-03
bigcom91         8.853451e-38  1.136794e-02
bigcom92         4.880312e-38  6.262110e-03
bigcom93        -1.255360e-38 -1.624140e-03
bigcom96        -1.255150e-38 -1.618353e-03
bigcom97        -1.256512e-38 -1.617590e-03
bigcom98        -1.255464e-38 -1.621810e-03
bigcom99        -1.255360e-38 -1.621962e-03
bigcom101       -1.257247e-38 -1.616775e-03
bigcom104       -1.255883e-38 -1.616219e-03
bigcom106       -1.255674e-38 -1.623188e-03
bigcom109       -1.255569e-38 -1.616494e-03
bigcom113       -1.255778e-38 -1.621062e-03
bigcom116        8.977284e-39  1.148469e-03
bigcom120       -1.255464e-38 -1.623803e-03
bigcom123       -1.255569e-38 -1.619075e-03
bigcom126       -1.255464e-38 -1.623606e-03
bigcom127       -1.255778e-38 -1.631801e-03
bigcom137       -1.256198e-38 -1.618741e-03
bigcom139        1.558787e-37  2.001670e-02
bigcom140       -1.255674e-38 -1.620003e-03
bigcom143       -1.255569e-38 -1.624217e-03
bigcom145       -1.255674e-38 -1.616220e-03
bigcom146       -1.255674e-38 -1.617052e-03
bigcom147       -1.256827e-38 -1.615183e-03
bigcom149        2.400559e-37  3.083252e-02
bigcom153        6.522137e-38  8.369863e-03
bigcom154       -1.256303e-38 -1.618216e-03
bigcom156       -1.255674e-38 -1.619941e-03
bigcom157       -1.256722e-38 -1.617540e-03
bigcom158       -1.255464e-38 -1.620699e-03
bigcom160       -1.255360e-38 -1.620464e-03
bigcom161       -1.255569e-38 -1.619418e-03
bigcom162       -1.255255e-38 -1.615559e-03
bigcom164       -1.255464e-38 -1.618447e-03
bigcom166       -1.255988e-38 -1.617282e-03
bigcom167       -1.257247e-38 -1.618761e-03
bigcom171       -1.255883e-38 -1.616035e-03
bigcom173        1.318277e-37  1.692830e-02
bigcom175       -1.255360e-38 -1.616712e-03
bigcom176       -1.255464e-38 -1.617980e-03
bigcom177       -1.255464e-38 -1.620830e-03
bigcom178       -1.255569e-38 -1.619606e-03
bigcom180       -1.255360e-38 -1.619511e-03
bigcom181        9.983388e-38  1.281984e-02
bigcom184       -1.255569e-38 -1.614115e-03
bigcom186       -1.255360e-38 -1.619214e-03
bigcom187       -1.255255e-38 -1.619849e-03
bigcom189       -1.256093e-38 -1.617469e-03
bigcom194       -1.255778e-38 -1.616747e-03
bigcom195       -1.255464e-38 -1.621819e-03
bigcom196       -1.255255e-38 -1.618822e-03
bigcom204       -1.255674e-38 -1.616361e-03
bigcom205       -1.255255e-38 -1.622643e-03
bigcom212       -1.255464e-38 -1.616581e-03
bigcom214       -1.255674e-38 -1.619725e-03
bigcom222       -1.255464e-38 -1.618570e-03
bigcom223       -1.255464e-38 -1.616127e-03
bigcom226       -1.255464e-38 -1.616230e-03
bigcom227       -1.255464e-38 -1.615517e-03
bigcom229       -1.255255e-38 -1.619353e-03
bigcom233        1.895498e-37  2.433754e-02
bigcom236       -1.255464e-38 -1.618647e-03
bigcom237       -1.255464e-38 -1.618374e-03
bigcom246       -1.256407e-38 -1.617635e-03
bigcom248       -1.256722e-38 -1.614120e-03
bigcom249       -1.255569e-38 -1.618356e-03
bigcom250       -1.256617e-38 -1.618589e-03
bigcom254       -1.255569e-38 -1.616090e-03
bigcom266       -1.255255e-38 -1.620579e-03
bigcom269       -1.255778e-38 -1.619465e-03
bigcom272       -1.255464e-38 -1.622080e-03
bigcom274        5.499702e-38  7.059456e-03
bigcom281       -1.255569e-38 -1.621036e-03
bigcom291       -1.255464e-38 -1.618986e-03
bigcom292       -1.255464e-38 -1.617772e-03
bigcom295       -1.255569e-38 -1.619845e-03
bigcom299       -1.255464e-38 -1.618414e-03
bigcom301       -1.255988e-38 -1.619579e-03
bigcom306       -1.255360e-38 -1.620474e-03
bigcom309       -1.255569e-38 -1.619237e-03
bigcom314       -1.255464e-38 -1.623150e-03
bigcom321       -1.256093e-38 -1.620623e-03
bigcom341       -1.255360e-38 -1.618013e-03
bigcom350        4.925832e-37  6.326708e-02
bigcom353       -1.255360e-38 -1.619913e-03
bigcom359       -1.255464e-38 -1.617557e-03
bigcom363       -1.255255e-38 -1.617563e-03
bigcom365       -1.255569e-38 -1.620823e-03
bigcom385       -1.255674e-38 -1.619201e-03
bigcom386       -1.255464e-38 -1.617385e-03
bigcom408       -1.255778e-38 -1.619862e-03
bigcom412       -1.255569e-38 -1.615338e-03
bigcom480       -1.255464e-38 -1.619392e-03
spin_vertex      6.212935e-39  7.708148e-04
membership_s1    4.317835e-39  5.482122e-04
membership_s3   -1.256932e-38 -1.624243e-03
membership_s4   -5.249782e-39 -6.657710e-04
membership_s5    4.185819e-39  5.404661e-04
membership_s6   -1.528261e-39 -2.020454e-04
membership_s7   -5.934289e-40 -7.667195e-05
membership_s8   -1.256303e-38 -1.621587e-03
membership_s9   -1.256827e-38 -1.625032e-03
membership_s11  -1.256198e-38 -1.624453e-03
membership_s12   6.522137e-38  8.370784e-03
membership_s14   9.975890e-38  1.280583e-02
membership_s15  -6.555195e-39 -8.460235e-04
membership_s16   5.967032e-38  7.658895e-03
membership_s17  -1.255883e-38 -1.622486e-03
membership_s18   2.054628e-38  2.630490e-03
membership_s20  -1.255569e-38 -1.621709e-03
membership_s21  -4.587783e-40 -6.396115e-05
membership_s22   2.117359e-38  2.713571e-03
membership_s24  -1.258614e-38 -1.621270e-03
membership_s25  -1.257878e-38 -1.620163e-03
membership_s26   4.693483e-38  6.019084e-03
membership_s27  -2.318987e-40 -3.002089e-05
membership_s28  -1.256827e-38 -1.623760e-03
membership_s30  -2.530764e-39 -3.194897e-04
membership_s31   8.090421e-39  1.030883e-03
membership_s32   3.697603e-39  4.735298e-04
membership_s33  -1.255674e-38 -1.624305e-03
membership_s36  -2.115095e-39 -2.724572e-04
membership_s37  -1.265067e-38 -1.629626e-03
V1              -3.182825e-39 -4.029434e-04
V2              -1.657699e-38 -2.134205e-03
pdi             -1.178517e-36 -1.345516e-01
adhesion         2.101007e-43  2.652851e-08
cohesion        -4.192186e-43 -5.292979e-08
inner           -3.060561e-43 -3.888924e-08
outer           -2.823033e-43 -3.554696e-08
ioratio          2.786733e-39  3.681951e-04
comsize         -4.023507e-43 -5.025136e-08
[1] "Dataset: all_TnotC Model GBM, run: 6 of 10 2015-06-17 21:29:22"
Iter   TrainDeviance   ValidDeviance   StepSize   Improve
     1        0.1321            -nan     0.0100    0.0002
     2        0.1317            -nan     0.0100    0.0000
     3        0.1308            -nan     0.0100    0.0000
     4        0.1302            -nan     0.0100   -0.0000
     5        0.1297            -nan     0.0100    0.0000
     6        0.1288            -nan     0.0100    0.0001
     7        0.1283            -nan     0.0100   -0.0000
     8        0.1279            -nan     0.0100    0.0000
     9        0.1273            -nan     0.0100    0.0000
    10        0.1269            -nan     0.0100   -0.0000
    20        0.1215            -nan     0.0100   -0.0000
    40        0.1129            -nan     0.0100   -0.0000
    60        0.1059            -nan     0.0100   -0.0000
    80        0.1006            -nan     0.0100   -0.0000
   100        0.0956            -nan     0.0100   -0.0000
   120        0.0914            -nan     0.0100   -0.0000
   140        0.0875            -nan     0.0100   -0.0000
   160        0.0839            -nan     0.0100   -0.0000
   180        0.0805            -nan     0.0100   -0.0000
   200        0.0775            -nan     0.0100   -0.0000
   204        0.0768            -nan     0.0100   -0.0000

[1] "GBM variable coefficients"
                            var     rel.inf
pagerank               pagerank 5.243477367
outer                     outer 3.578561713
V2                           V2 3.379820973
comsize                 comsize 2.989143991
V1                           V1 2.578852985
ratio5                   ratio5 2.447108294
ratio2                   ratio2 2.445621667
inner                     inner 2.437458938
cohesion               cohesion 2.399029454
ioratio                 ioratio 2.287826738
ratio3                   ratio3 2.132764468
orbit46                 orbit46 1.975426949
ratio1                   ratio1 1.857850200
bet                         bet 1.823394601
orbit18                 orbit18 1.802486909
graph16                 graph16 1.792954802
adhesion               adhesion 1.769258022
graph17                 graph17 1.414238774
walktrap_vertex walktrap_vertex 1.343563424
fourth                   fourth 1.308017715
orbit56                 orbit56 1.302406725
graph14                 graph14 1.267594740
trans                     trans 1.265906677
graph19                 graph19 1.265712542
graph6                   graph6 1.249504060
knn                         knn 1.174304697
graph7                   graph7 1.068873253
orbit28                 orbit28 1.065808607
graph23                 graph23 0.977031015
orbit25                 orbit25 0.948504602
graph21                 graph21 0.947766872
ratio4                   ratio4 0.947081554
orbit30                 orbit30 0.856179789
orbit50                 orbit50 0.838943431
orbit45                 orbit45 0.836455150
orbit38                 orbit38 0.818697124
graph3                   graph3 0.809750630
orbit39                 orbit39 0.764460897
orbit15                 orbit15 0.756980680
orbit29                 orbit29 0.736506962
graph12                 graph12 0.731660757
orbit49                 orbit49 0.728606874
spin_vertex         spin_vertex 0.726594539
graph4                   graph4 0.705933919
orbit20                 orbit20 0.679089414
orbit27                 orbit27 0.663547481
ratio6                   ratio6 0.658730612
graph20                 graph20 0.656750054
upto_fifth           upto_fifth 0.650568918
graph10                 graph10 0.631955122
orbit35                 orbit35 0.599586687
orbit54                 orbit54 0.597033916
orbit17                 orbit17 0.591148704
third                     third 0.590370220
orbit40                 orbit40 0.590234637
orbit37                 orbit37 0.588337285
orbit51                 orbit51 0.574881149
close                     close 0.574468525
bigcom9                 bigcom9 0.572157467
orbit1                   orbit1 0.544156102
graph11                 graph11 0.528709076
orbit62                 orbit62 0.523596443
upto_sixth           upto_sixth 0.499302825
graph13                 graph13 0.484907664
graph22                 graph22 0.468977223
orbit12                 orbit12 0.468048338
constraint           constraint 0.467520982
graph9                   graph9 0.459473519
fifth                     fifth 0.446354212
orbit52                 orbit52 0.441333298
orbit65                 orbit65 0.439575430
orbit9                   orbit9 0.430553201
sixth                     sixth 0.427031676
hubscore               hubscore 0.423002447
graph5                   graph5 0.418805416
orbit48                 orbit48 0.379902945
orbit31                 orbit31 0.377886224
orbit24                 orbit24 0.363096427
graph24                 graph24 0.354893585
graph15                 graph15 0.347230941
orbit19                 orbit19 0.338483085
graph25                 graph25 0.333002390
orbit5                   orbit5 0.328055405
membership_s12   membership_s12 0.320168055
membership_s1     membership_s1 0.316254041
orbit63                 orbit63 0.307433599
orbit33                 orbit33 0.299905765
graph1                   graph1 0.294981612
bigcom92               bigcom92 0.292814333
upto_fourth         upto_fourth 0.291267819
orbit36                 orbit36 0.279937649
orbit16                 orbit16 0.276170822
bigcom30               bigcom30 0.272965940
upto_third           upto_third 0.272750412
bigcom181             bigcom181 0.262117195
coreness               coreness 0.261068559
orbit64                 orbit64 0.255406248
bigcom274             bigcom274 0.253339059
graph18                 graph18 0.251667512
orbit10                 orbit10 0.250932592
orbit21                 orbit21 0.243131427
orbit59                 orbit59 0.239166868
orbit55                 orbit55 0.236992779
membership_s27   membership_s27 0.226293741
orbit13                 orbit13 0.221096639
orbit69                 orbit69 0.210564696
membership_s31   membership_s31 0.201852864
graph26                 graph26 0.186586818
orbit47                 orbit47 0.185141269
evcent                   evcent 0.171879174
orbit2                   orbit2 0.163009227
orbit61                 orbit61 0.160437453
orbit26                 orbit26 0.160147168
membership_s18   membership_s18 0.158828969
orbit4                   orbit4 0.152048872
orbit70                 orbit70 0.149249759
upto_second         upto_second 0.140227175
bigcom8                 bigcom8 0.136370322
orbit58                 orbit58 0.133361318
orbit66                 orbit66 0.132989159
graph2                   graph2 0.127341655
graph28                 graph28 0.127034328
bigcom4                 bigcom4 0.120764796
orbit6                   orbit6 0.115781956
membership_s7     membership_s7 0.115501863
orbit41                 orbit41 0.114317342
graph8                   graph8 0.110525898
membership_s36   membership_s36 0.106148132
orbit32                 orbit32 0.103862717
membership_s5     membership_s5 0.096240335
selfinter             selfinter 0.090581958
orbit68                 orbit68 0.089449689
second                   second 0.085920085
graph29                 graph29 0.080596285
orbit42                 orbit42 0.078881623
membership_s4     membership_s4 0.070564667
graph0                   graph0 0.068193178
orbit53                 orbit53 0.065173131
membership_s32   membership_s32 0.054068876
bigcom11               bigcom11 0.052506124
bigcom40               bigcom40 0.052138154
orbit43                 orbit43 0.049294376
orbit67                 orbit67 0.037563535
orbit23                 orbit23 0.034154099
orbit11                 orbit11 0.030776626
bigcom3                 bigcom3 0.030405690
membership_s16   membership_s16 0.029021099
orbit22                 orbit22 0.026395826
orbit60                 orbit60 0.023795946
orbit71                 orbit71 0.023795771
membership_s22   membership_s22 0.022108165
membership_s30   membership_s30 0.020227900
bigcom1                 bigcom1 0.015705757
orbit57                 orbit57 0.014581004
membership_s26   membership_s26 0.013496873
graph27                 graph27 0.009660799
bigcom26               bigcom26 0.007084561
bigcom153             bigcom153 0.006899151
orbit0                   orbit0 0.000000000
orbit3                   orbit3 0.000000000
orbit7                   orbit7 0.000000000
orbit8                   orbit8 0.000000000
orbit14                 orbit14 0.000000000
orbit34                 orbit34 0.000000000
orbit44                 orbit44 0.000000000
orbit72                 orbit72 0.000000000
AP                           AP 0.000000000
ecc                         ecc 0.000000000
eccrad                   eccrad 0.000000000
first                     first 0.000000000
bigcom2                 bigcom2 0.000000000
bigcom6                 bigcom6 0.000000000
bigcom13               bigcom13 0.000000000
bigcom15               bigcom15 0.000000000
bigcom16               bigcom16 0.000000000
bigcom21               bigcom21 0.000000000
bigcom22               bigcom22 0.000000000
bigcom24               bigcom24 0.000000000
bigcom28               bigcom28 0.000000000
bigcom31               bigcom31 0.000000000
bigcom32               bigcom32 0.000000000
bigcom33               bigcom33 0.000000000
bigcom34               bigcom34 0.000000000
bigcom36               bigcom36 0.000000000
bigcom37               bigcom37 0.000000000
bigcom38               bigcom38 0.000000000
bigcom39               bigcom39 0.000000000
bigcom43               bigcom43 0.000000000
bigcom44               bigcom44 0.000000000
bigcom46               bigcom46 0.000000000
bigcom47               bigcom47 0.000000000
bigcom49               bigcom49 0.000000000
bigcom50               bigcom50 0.000000000
bigcom51               bigcom51 0.000000000
bigcom52               bigcom52 0.000000000
bigcom54               bigcom54 0.000000000
bigcom56               bigcom56 0.000000000
bigcom62               bigcom62 0.000000000
bigcom66               bigcom66 0.000000000
bigcom68               bigcom68 0.000000000
bigcom69               bigcom69 0.000000000
bigcom71               bigcom71 0.000000000
bigcom72               bigcom72 0.000000000
bigcom73               bigcom73 0.000000000
bigcom74               bigcom74 0.000000000
bigcom75               bigcom75 0.000000000
bigcom76               bigcom76 0.000000000
bigcom77               bigcom77 0.000000000
bigcom79               bigcom79 0.000000000
bigcom80               bigcom80 0.000000000
bigcom82               bigcom82 0.000000000
bigcom83               bigcom83 0.000000000
bigcom84               bigcom84 0.000000000
bigcom85               bigcom85 0.000000000
bigcom87               bigcom87 0.000000000
bigcom89               bigcom89 0.000000000
bigcom91               bigcom91 0.000000000
bigcom93               bigcom93 0.000000000
bigcom96               bigcom96 0.000000000
bigcom97               bigcom97 0.000000000
bigcom98               bigcom98 0.000000000
bigcom99               bigcom99 0.000000000
bigcom101             bigcom101 0.000000000
bigcom104             bigcom104 0.000000000
bigcom106             bigcom106 0.000000000
bigcom109             bigcom109 0.000000000
bigcom113             bigcom113 0.000000000
bigcom116             bigcom116 0.000000000
bigcom120             bigcom120 0.000000000
bigcom123             bigcom123 0.000000000
bigcom126             bigcom126 0.000000000
bigcom127             bigcom127 0.000000000
bigcom137             bigcom137 0.000000000
bigcom139             bigcom139 0.000000000
bigcom140             bigcom140 0.000000000
bigcom143             bigcom143 0.000000000
bigcom145             bigcom145 0.000000000
bigcom146             bigcom146 0.000000000
bigcom147             bigcom147 0.000000000
bigcom149             bigcom149 0.000000000
bigcom154             bigcom154 0.000000000
bigcom156             bigcom156 0.000000000
bigcom157             bigcom157 0.000000000
bigcom158             bigcom158 0.000000000
bigcom160             bigcom160 0.000000000
bigcom161             bigcom161 0.000000000
bigcom162             bigcom162 0.000000000
bigcom164             bigcom164 0.000000000
bigcom166             bigcom166 0.000000000
bigcom167             bigcom167 0.000000000
bigcom171             bigcom171 0.000000000
bigcom173             bigcom173 0.000000000
bigcom175             bigcom175 0.000000000
bigcom176             bigcom176 0.000000000
bigcom177             bigcom177 0.000000000
bigcom178             bigcom178 0.000000000
bigcom180             bigcom180 0.000000000
bigcom184             bigcom184 0.000000000
bigcom186             bigcom186 0.000000000
bigcom187             bigcom187 0.000000000
bigcom189             bigcom189 0.000000000
bigcom194             bigcom194 0.000000000
bigcom195             bigcom195 0.000000000
bigcom196             bigcom196 0.000000000
bigcom204             bigcom204 0.000000000
bigcom205             bigcom205 0.000000000
bigcom212             bigcom212 0.000000000
bigcom214             bigcom214 0.000000000
bigcom222             bigcom222 0.000000000
bigcom223             bigcom223 0.000000000
bigcom226             bigcom226 0.000000000
bigcom227             bigcom227 0.000000000
bigcom229             bigcom229 0.000000000
bigcom233             bigcom233 0.000000000
bigcom236             bigcom236 0.000000000
bigcom237             bigcom237 0.000000000
bigcom246             bigcom246 0.000000000
bigcom248             bigcom248 0.000000000
bigcom249             bigcom249 0.000000000
bigcom250             bigcom250 0.000000000
bigcom254             bigcom254 0.000000000
bigcom266             bigcom266 0.000000000
bigcom269             bigcom269 0.000000000
bigcom272             bigcom272 0.000000000
bigcom281             bigcom281 0.000000000
bigcom291             bigcom291 0.000000000
bigcom292             bigcom292 0.000000000
bigcom295             bigcom295 0.000000000
bigcom299             bigcom299 0.000000000
bigcom301             bigcom301 0.000000000
bigcom306             bigcom306 0.000000000
bigcom309             bigcom309 0.000000000
bigcom314             bigcom314 0.000000000
bigcom321             bigcom321 0.000000000
bigcom341             bigcom341 0.000000000
bigcom350             bigcom350 0.000000000
bigcom353             bigcom353 0.000000000
bigcom359             bigcom359 0.000000000
bigcom363             bigcom363 0.000000000
bigcom365             bigcom365 0.000000000
bigcom385             bigcom385 0.000000000
bigcom386             bigcom386 0.000000000
bigcom408             bigcom408 0.000000000
bigcom412             bigcom412 0.000000000
bigcom480             bigcom480 0.000000000
membership_s3     membership_s3 0.000000000
membership_s6     membership_s6 0.000000000
membership_s8     membership_s8 0.000000000
membership_s9     membership_s9 0.000000000
membership_s11   membership_s11 0.000000000
membership_s14   membership_s14 0.000000000
membership_s15   membership_s15 0.000000000
membership_s17   membership_s17 0.000000000
membership_s20   membership_s20 0.000000000
membership_s21   membership_s21 0.000000000
membership_s24   membership_s24 0.000000000
membership_s25   membership_s25 0.000000000
membership_s28   membership_s28 0.000000000
membership_s33   membership_s33 0.000000000
membership_s37   membership_s37 0.000000000
pdi                         pdi 0.000000000
[1] "Dataset: all_TnotC Model RF, run: 6 of 10 2015-06-17 21:32:33"
     |      Out-of-bag   |
Tree |      MSE  %Var(y) |
   1 |  0.02155   175.87 |
   2 |  0.02114   172.56 |
   3 |  0.02135   174.23 |
   4 |  0.02065   168.53 |
   5 |  0.02098   171.21 |
   6 |  0.01939   158.22 |
   7 |  0.01863   152.01 |
   8 |  0.01749   142.72 |
   9 |  0.01728   141.02 |
  10 |  0.01682   137.26 |
  11 |  0.01662   135.60 |
  12 |  0.01623   132.46 |
  13 |  0.01568   127.96 |
  14 |  0.01526   124.52 |
  15 |    0.015   122.45 |
  16 |  0.01484   121.08 |
  17 |  0.01472   120.13 |
  18 |  0.01459   119.06 |
  19 |  0.01452   118.47 |
  20 |  0.01449   118.25 |
  21 |  0.01446   117.99 |
  22 |  0.01447   118.06 |
  23 |  0.01441   117.57 |
  24 |  0.01436   117.19 |
  25 |  0.01428   116.51 |
  26 |  0.01424   116.25 |
  27 |  0.01419   115.77 |
  28 |  0.01415   115.50 |
  29 |  0.01411   115.16 |
  30 |  0.01407   114.80 |
  31 |  0.01403   114.49 |
  32 |  0.01405   114.62 |
  33 |  0.01399   114.18 |
  34 |  0.01396   113.93 |
  35 |  0.01396   113.96 |
  36 |  0.01392   113.62 |
  37 |  0.01387   113.19 |
  38 |  0.01385   113.01 |
  39 |  0.01381   112.73 |
  40 |  0.01381   112.71 |
  41 |  0.01378   112.45 |
  42 |  0.01375   112.19 |
  43 |  0.01375   112.25 |
  44 |  0.01371   111.91 |
  45 |  0.01372   111.94 |
  46 |   0.0137   111.83 |
  47 |  0.01365   111.38 |
  48 |  0.01366   111.44 |
  49 |  0.01365   111.43 |
  50 |  0.01365   111.38 |
  51 |  0.01364   111.29 |
  52 |  0.01363   111.21 |
  53 |  0.01361   111.08 |
  54 |  0.01359   110.89 |
  55 |  0.01358   110.86 |
  56 |  0.01358   110.81 |
  57 |  0.01356   110.63 |
  58 |  0.01355   110.60 |
  59 |  0.01355   110.54 |
  60 |  0.01355   110.59 |
  61 |  0.01355   110.59 |
  62 |  0.01354   110.47 |
  63 |  0.01353   110.42 |
  64 |  0.01353   110.42 |
  65 |  0.01352   110.31 |
  66 |  0.01351   110.23 |
  67 |   0.0135   110.18 |
  68 |  0.01351   110.29 |
  69 |  0.01352   110.33 |
  70 |  0.01352   110.31 |
  71 |  0.01353   110.40 |
  72 |  0.01351   110.25 |
  73 |  0.01352   110.33 |
  74 |  0.01351   110.29 |
  75 |  0.01352   110.31 |
  76 |  0.01352   110.31 |
  77 |  0.01352   110.32 |
  78 |  0.01353   110.39 |
  79 |  0.01353   110.39 |
  80 |  0.01352   110.37 |
  81 |  0.01352   110.34 |
  82 |  0.01351   110.26 |
  83 |   0.0135   110.17 |
  84 |   0.0135   110.17 |
  85 |  0.01349   110.11 |
  86 |   0.0135   110.14 |
  87 |   0.0135   110.17 |
  88 |  0.01349   110.12 |
  89 |   0.0135   110.14 |
  90 |  0.01348   109.98 |
  91 |  0.01347   109.94 |
  92 |  0.01347   109.93 |
  93 |  0.01347   109.90 |
  94 |  0.01346   109.82 |
  95 |  0.01345   109.80 |
  96 |  0.01345   109.78 |
  97 |  0.01345   109.80 |
  98 |  0.01345   109.76 |
  99 |  0.01345   109.79 |
 100 |  0.01344   109.69 |
[1] "Random Forest variable coefficients"
                      %IncMSE IncNodePurity
graph5           1.261799e-02  6.842293e-01
graph6           4.868141e-03  6.969012e-01
graph7           5.610426e-03  3.447686e-01
graph8           5.054892e-04  1.146467e-01
graph9           5.109898e-03  7.291258e-01
graph10          2.971772e-03  9.392354e-01
graph11          8.095980e-03  1.099580e+00
graph12          6.609293e-03  1.202079e+00
graph13          4.657312e-03  7.343406e-01
graph14          5.033182e-03  9.733874e-01
graph15          6.358164e-03  4.915410e-01
graph16          7.927316e-03  9.131557e-01
graph17          4.676529e-03  8.629939e-01
graph18          2.537232e-03  5.621997e-01
graph19          6.228038e-03  8.198867e-01
graph20          1.397151e-02  7.987106e-01
graph21          3.862138e-03  6.895392e-01
graph22          1.007646e-02  6.513480e-01
graph23          4.487125e-03  9.022771e-01
graph24          3.329567e-03  2.914131e-01
graph25          3.712911e-03  4.165996e-01
graph26          4.912203e-03  4.620842e-01
graph27          1.524532e-03  2.389439e-01
graph28          1.118073e-03  1.866723e-01
graph29          1.167622e-04  1.656369e-01
orbit0           1.254455e-03  2.477461e-01
orbit1           1.891846e-03  6.100421e-01
orbit2           1.147991e-03  2.824197e-01
orbit3           8.736539e-05  1.234353e-01
orbit4           1.175966e-03  6.822808e-01
orbit5           5.628300e-03  5.720450e-01
orbit6           4.871877e-03  8.989989e-01
orbit7           1.489071e-03  2.064176e-01
orbit8           6.490522e-03  5.481536e-01
orbit9           2.715711e-03  5.978415e-01
orbit10          2.567388e-03  4.532679e-01
orbit11          3.019530e-04  3.291289e-01
orbit12          5.383362e-03  3.664706e-01
orbit13          2.452175e-03  2.559909e-01
orbit14          1.770846e-04  9.217919e-02
orbit15          3.771399e-03  9.000985e-01
orbit16          5.269913e-03  6.559877e-01
orbit17          7.627871e-03  6.951751e-01
orbit18          5.758705e-03  1.360728e+00
orbit19          3.636708e-03  7.060193e-01
orbit20          7.828783e-03  6.491508e-01
orbit21          5.073701e-03  3.862401e-01
orbit22          6.997587e-03  1.095453e+00
orbit23          3.278727e-03  2.991026e-01
orbit24          1.199928e-02  1.244259e+00
orbit25          3.138108e-03  4.982852e-01
orbit26          2.825429e-03  2.509156e-01
orbit27          3.666354e-03  6.820538e-01
orbit28          9.987538e-03  6.115328e-01
orbit29          1.594524e-03  3.169818e-01
orbit30          4.690018e-03  4.197986e-01
orbit31          3.797527e-03  6.822759e-01
orbit32          2.185754e-03  6.897954e-01
orbit33          6.990002e-04  1.962000e-01
orbit34          9.240979e-03  5.730115e-01
orbit35          8.600434e-03  1.154949e+00
orbit36          5.631382e-03  6.606114e-01
orbit37          9.619370e-03  7.535761e-01
orbit38          4.108994e-03  3.621268e-01
orbit39          3.629889e-03  1.018499e+00
orbit40          5.335074e-03  5.328391e-01
orbit41          2.474009e-03  3.698982e-01
orbit42          1.885585e-03  2.729237e-01
orbit43          4.810217e-03  4.064206e-01
orbit44          2.296797e-03  2.534720e-01
orbit45          9.077746e-03  9.760722e-01
orbit46          4.685039e-03  6.628610e-01
orbit47          1.706503e-03  2.854332e-01
orbit48          4.137989e-03  3.450296e-01
orbit49          1.203751e-02  8.083873e-01
orbit50          7.135450e-03  3.975563e-01
orbit51          5.766945e-03  5.976065e-01
orbit52          8.039010e-03  5.092628e-01
orbit53          7.500774e-03  4.096963e-01
orbit54          1.044268e-02  7.177861e-01
orbit55          6.239632e-03  3.087355e-01
orbit56          4.905148e-03  1.033348e+00
orbit57          1.430055e-04  1.175814e-01
orbit58          2.430211e-04  1.437780e-01
orbit59          3.037331e-03  3.258041e-01
orbit60          1.432461e-03  2.471523e-01
orbit61          1.203239e-03  1.709959e-01
orbit62          6.553221e-03  3.818924e-01
orbit63          1.508756e-03  3.476839e-01
orbit64          1.605391e-03  4.087689e-01
orbit65          9.061227e-03  5.357864e-01
orbit66          1.278856e-03  2.872844e-01
orbit67          6.882414e-04  1.535425e-01
orbit68          7.123517e-04  1.231785e-01
orbit69          9.288532e-04  2.060216e-01
orbit70          9.449610e-04  2.642171e-01
orbit71          3.841456e-04  7.946702e-02
orbit72          1.814155e-04  1.385643e-01
AP               3.068395e-05  4.881547e-02
bet              5.290289e-03  1.455029e+00
ecc              1.083620e-03  1.931089e-01
eccrad           7.347492e-04  2.548208e-01
close            5.291363e-03  6.524587e-01
constraint       6.315047e-03  8.805784e-01
coreness         1.176521e-03  3.288303e-01
knn              6.817715e-03  1.338270e+00
hubscore         4.647359e-03  4.656657e-01
pagerank         6.212780e-03  2.695454e+00
trans            2.246976e-03  8.171781e-01
evcent           4.211230e-03  7.512805e-01
first            3.432013e-04  1.911965e-01
upto_second      5.206486e-03  7.603151e-01
upto_third       5.074951e-03  6.691180e-01
upto_fourth      7.794462e-03  5.337754e-01
upto_fifth       3.082683e-03  8.736299e-01
upto_sixth       5.610997e-03  6.315851e-01
second           2.050171e-03  7.868236e-01
third            1.156191e-02  9.419947e-01
fourth           2.149055e-03  1.732565e+00
fifth            2.108296e-03  1.239716e+00
sixth            2.767665e-03  9.953823e-01
ratio1           9.228870e-03  1.401116e+00
ratio2           6.404626e-03  2.399925e+00
ratio3           5.310155e-03  1.582576e+00
ratio4           5.873884e-03  1.747089e+00
ratio5           2.676900e-03  2.558200e+00
ratio6           6.147140e-03  1.034293e+00
selfinter        1.139257e-04  1.317364e-01
walktrap_vertex  9.867794e-04  1.111475e+00
bigcom1         -1.109235e-06  1.125700e-01
bigcom2          0.000000e+00  0.000000e+00
bigcom3         -2.165160e-05  1.178926e-01
bigcom4          1.561187e-04  4.744296e-02
bigcom6          0.000000e+00  0.000000e+00
bigcom8          2.094098e-04  2.055909e-01
bigcom9          1.704220e-04  3.872219e-01
bigcom11         2.233106e-05  2.100868e-01
bigcom13         5.366653e-05  4.440577e-02
bigcom15         0.000000e+00  6.505213e-21
bigcom16         0.000000e+00  4.336809e-21
bigcom21        -9.934146e-06  4.070599e-02
bigcom22        -1.620995e-05  5.340943e-02
bigcom24         0.000000e+00  0.000000e+00
bigcom26        -1.843624e-05  6.815967e-02
bigcom28        -1.266402e-05  2.748039e-02
bigcom30         1.125754e-04  3.475596e-01
bigcom31         0.000000e+00  0.000000e+00
bigcom32         0.000000e+00  0.000000e+00
bigcom33         0.000000e+00  0.000000e+00
bigcom34         0.000000e+00  2.775558e-19
bigcom36         0.000000e+00  0.000000e+00
bigcom37         0.000000e+00  0.000000e+00
bigcom38         0.000000e+00  0.000000e+00
bigcom39         0.000000e+00  0.000000e+00
bigcom40         8.813945e-05  2.553790e-01
bigcom43         0.000000e+00  4.336809e-21
bigcom44         0.000000e+00  1.301043e-20
bigcom46         0.000000e+00  0.000000e+00
bigcom47         0.000000e+00  4.336809e-21
bigcom49        -1.865485e-06  2.236647e-01
bigcom50         0.000000e+00  0.000000e+00
bigcom51         0.000000e+00  0.000000e+00
bigcom52         0.000000e+00  0.000000e+00
bigcom54         0.000000e+00  0.000000e+00
bigcom56         0.000000e+00  2.168404e-21
bigcom62         0.000000e+00  0.000000e+00
bigcom66         0.000000e+00  0.000000e+00
bigcom68         0.000000e+00  0.000000e+00
bigcom69         0.000000e+00  4.336809e-21
bigcom71         0.000000e+00  0.000000e+00
bigcom72         0.000000e+00  8.673617e-21
bigcom73         0.000000e+00  4.336809e-21
bigcom74         0.000000e+00  4.336809e-21
bigcom75         2.836722e-05  4.422778e-01
bigcom76         0.000000e+00  2.168404e-21
bigcom77         0.000000e+00  0.000000e+00
bigcom79         0.000000e+00  0.000000e+00
bigcom80         0.000000e+00  0.000000e+00
bigcom82         0.000000e+00  0.000000e+00
bigcom83         0.000000e+00  8.326673e-19
bigcom84         0.000000e+00  0.000000e+00
bigcom85         0.000000e+00  0.000000e+00
bigcom87         0.000000e+00  0.000000e+00
bigcom89         0.000000e+00  2.775558e-19
bigcom91        -6.310446e-06  2.362467e-01
bigcom92         1.356158e-05  2.445590e-01
bigcom93         0.000000e+00  4.336809e-21
bigcom96         0.000000e+00  0.000000e+00
bigcom97         0.000000e+00  0.000000e+00
bigcom98         0.000000e+00  0.000000e+00
bigcom99         0.000000e+00  0.000000e+00
bigcom101        0.000000e+00  0.000000e+00
bigcom104        0.000000e+00  4.336809e-21
bigcom106        0.000000e+00  2.168404e-21
bigcom109        0.000000e+00  0.000000e+00
bigcom113        0.000000e+00  0.000000e+00
bigcom116        2.102609e-06  4.206898e-02
bigcom120        0.000000e+00  0.000000e+00
bigcom123        0.000000e+00  0.000000e+00
bigcom126        0.000000e+00  0.000000e+00
bigcom127        0.000000e+00  0.000000e+00
bigcom137        0.000000e+00  0.000000e+00
bigcom139       -3.095753e-06  4.724974e-01
bigcom140        0.000000e+00  0.000000e+00
bigcom143        0.000000e+00  0.000000e+00
bigcom145        0.000000e+00  0.000000e+00
bigcom146        0.000000e+00  2.818926e-19
bigcom147        0.000000e+00  2.168404e-21
bigcom149        1.887272e-06  5.243989e-01
bigcom153       -5.975812e-05  1.195385e-01
bigcom154        0.000000e+00  2.775558e-19
bigcom156        0.000000e+00  0.000000e+00
bigcom157        0.000000e+00  0.000000e+00
bigcom158        0.000000e+00  0.000000e+00
bigcom160        0.000000e+00  0.000000e+00
bigcom161        0.000000e+00  0.000000e+00
bigcom162        0.000000e+00  0.000000e+00
bigcom164        0.000000e+00  4.336809e-21
bigcom166        0.000000e+00  0.000000e+00
bigcom167        0.000000e+00  0.000000e+00
bigcom171        0.000000e+00  0.000000e+00
bigcom173       -3.109642e-05  3.462597e-01
bigcom175        0.000000e+00  4.336809e-21
bigcom176        0.000000e+00  0.000000e+00
bigcom177        0.000000e+00  0.000000e+00
bigcom178        0.000000e+00  0.000000e+00
bigcom180        0.000000e+00  4.336809e-21
bigcom181        4.949057e-05  4.948120e-01
bigcom184        0.000000e+00  0.000000e+00
bigcom186       -1.757539e-06  3.851824e-01
bigcom187        0.000000e+00  2.775558e-19
bigcom189        0.000000e+00  5.551115e-19
bigcom194        0.000000e+00  0.000000e+00
bigcom195        0.000000e+00  2.775558e-19
bigcom196        0.000000e+00  0.000000e+00
bigcom204        0.000000e+00  0.000000e+00
bigcom205        0.000000e+00  5.551115e-19
bigcom212        0.000000e+00  0.000000e+00
bigcom214        0.000000e+00  0.000000e+00
bigcom222        0.000000e+00  0.000000e+00
bigcom223        0.000000e+00  0.000000e+00
bigcom226        0.000000e+00  0.000000e+00
bigcom227        0.000000e+00  0.000000e+00
bigcom229        0.000000e+00  0.000000e+00
bigcom233        1.654951e-05  3.855067e-01
bigcom236        0.000000e+00  0.000000e+00
bigcom237        0.000000e+00  0.000000e+00
bigcom246        0.000000e+00  4.336809e-21
bigcom248        0.000000e+00  0.000000e+00
bigcom249        0.000000e+00  0.000000e+00
bigcom250        0.000000e+00  6.505213e-21
bigcom254        0.000000e+00  0.000000e+00
bigcom266        0.000000e+00  0.000000e+00
bigcom269        0.000000e+00  0.000000e+00
bigcom272        0.000000e+00  0.000000e+00
bigcom274        1.099639e-04  1.632754e-01
bigcom281        0.000000e+00  0.000000e+00
bigcom291        0.000000e+00  2.775558e-19
bigcom292        0.000000e+00  0.000000e+00
bigcom295        0.000000e+00  0.000000e+00
bigcom299        0.000000e+00  4.336809e-21
bigcom301        0.000000e+00  0.000000e+00
bigcom306        0.000000e+00  0.000000e+00
bigcom309        0.000000e+00  0.000000e+00
bigcom314        0.000000e+00  0.000000e+00
bigcom321        0.000000e+00  0.000000e+00
bigcom341       -1.847705e-05  4.699389e-01
bigcom350       -7.619253e-06  3.580488e-01
bigcom353        0.000000e+00  0.000000e+00
bigcom359        0.000000e+00  0.000000e+00
bigcom363        0.000000e+00  0.000000e+00
bigcom365        0.000000e+00  0.000000e+00
bigcom385        0.000000e+00  0.000000e+00
bigcom386        0.000000e+00  0.000000e+00
bigcom408        0.000000e+00  0.000000e+00
bigcom412        0.000000e+00  0.000000e+00
bigcom480        0.000000e+00  0.000000e+00
spin_vertex      6.874111e-04  9.303165e-01
membership_s1    8.029191e-05  2.033640e-01
membership_s3    0.000000e+00  0.000000e+00
membership_s4   -1.131024e-05  6.563936e-02
membership_s5    2.661764e-05  6.704159e-02
membership_s6   -2.237637e-06  3.654994e-02
membership_s7    9.829357e-06  2.202894e-01
membership_s8    0.000000e+00  0.000000e+00
membership_s9    0.000000e+00  0.000000e+00
membership_s11   0.000000e+00  4.336809e-21
membership_s12   2.824054e-05  5.098183e-01
membership_s14  -5.395176e-06  2.793826e-01
membership_s15   2.729383e-06  3.586500e-02
membership_s16  -4.124469e-05  1.981647e-01
membership_s17   0.000000e+00  0.000000e+00
membership_s18   4.470141e-05  1.127331e-01
membership_s20   0.000000e+00  0.000000e+00
membership_s21   3.202790e-06  1.027898e-01
membership_s22   2.293701e-06  1.068173e-01
membership_s24   0.000000e+00  4.336809e-21
membership_s25   0.000000e+00  0.000000e+00
membership_s26  -9.860643e-06  1.110379e-01
membership_s27   1.146306e-04  3.180255e-01
membership_s28   0.000000e+00  2.168404e-21
membership_s30   7.854614e-05  1.529183e-01
membership_s31   9.411002e-05  2.942179e-01
membership_s32   7.461663e-05  1.903882e-01
membership_s33   0.000000e+00  0.000000e+00
membership_s36   1.305050e-04  1.516359e-01
membership_s37   0.000000e+00  4.336809e-21
V1               3.879404e-03  2.245967e+00
V2               3.569923e-03  2.927800e+00
pdi              5.515512e-05  8.029529e-02
adhesion         1.094693e-02  1.989937e+00
cohesion         1.254170e-02  2.407468e+00
inner            2.577894e-03  2.254903e+00
outer            2.891920e-03  2.547160e+00
ioratio          6.151987e-03  2.059384e+00
comsize          3.275764e-03  2.452291e+00
[1] "Dataset: all_TnotC Model GLM, run: 6 of 10 2015-06-17 21:36:22"
[1] "glmnet variable coefficients"
                         [,1]          [,2]
(Intercept)     -4.376980e+00 -5.011307e+00
graph0          -5.202499e-41  1.780954e-04
graph1          -2.477830e-44 -9.503615e-08
graph2          -9.314244e-42  1.784512e-04
graph3          -1.594956e-45 -7.212933e-09
graph4          -1.457648e-47 -4.848494e-11
graph5          -4.761401e-43 -1.177149e-06
graph6          -7.780459e-45  3.555662e-08
graph7          -3.439849e-43 -3.338670e-07
graph8          -1.566991e-42  8.548837e-05
graph9          -3.638228e-47 -2.203762e-10
graph10         -7.216795e-49 -2.999957e-12
graph11         -2.402911e-50 -1.181335e-13
graph12         -5.944829e-47 -8.083719e-10
graph13         -4.133261e-46 -6.800514e-10
graph14         -4.151836e-48  3.365235e-11
graph15         -1.836311e-44 -1.351369e-07
graph16         -2.615489e-46 -1.085596e-09
graph17         -3.818127e-46 -4.923684e-09
graph18         -8.538975e-45  7.651565e-08
graph19         -1.675680e-45 -2.134828e-08
graph20         -3.718544e-44 -5.084166e-07
graph21         -1.077650e-44 -8.577156e-08
graph22         -3.699930e-44 -1.131388e-06
graph23         -6.801623e-45 -2.914346e-08
graph24         -1.500753e-44 -3.667360e-08
graph25         -7.691682e-44  1.282377e-06
graph26         -4.050548e-44 -2.795593e-07
graph27         -1.624079e-43  1.817687e-05
graph28         -3.040636e-44  4.122368e-06
graph29          2.669080e-42  3.486107e-06
orbit0          -5.202499e-41  1.789765e-04
orbit1          -1.516984e-42 -3.026592e-06
orbit2          -1.545128e-44 -7.825399e-08
orbit3          -9.314244e-42  1.796502e-04
orbit4          -3.949411e-44 -1.404808e-07
orbit5          -1.183057e-45 -5.907801e-09
orbit6          -9.117593e-46 -2.275232e-09
orbit7          -1.137788e-47 -3.980414e-11
orbit8          -4.761401e-43 -1.153234e-06
orbit9          -8.346810e-43 -3.109669e-06
orbit10         -4.701335e-44  1.207240e-06
orbit11         -4.855283e-45 -6.134394e-08
orbit12         -2.505087e-42 -2.540219e-05
orbit13         -2.453336e-43  3.015670e-06
orbit14         -1.566991e-42  8.615956e-05
orbit15         -1.004447e-45 -9.497703e-11
orbit16         -3.088443e-47 -2.027938e-10
orbit17         -2.242809e-46 -2.617529e-09
orbit18         -2.003998e-46 -1.602103e-09
orbit19         -6.355698e-47  4.658336e-10
orbit20         -2.008806e-47  3.431088e-11
orbit21         -3.933011e-49 -3.460307e-12
orbit22         -7.469318e-49 -1.700495e-11
orbit23         -1.960390e-50 -1.288776e-14
orbit24         -4.362690e-45 -1.633137e-08
orbit25         -1.425361e-45 -8.480146e-09
orbit26         -3.938273e-47 -7.796092e-10
orbit27         -2.574418e-44 -1.039033e-07
orbit28         -1.338423e-45 -1.460382e-08
orbit29         -1.621253e-45  5.407631e-08
orbit30         -5.301620e-46 -1.598439e-08
orbit31         -3.038174e-46  5.992241e-09
orbit32         -9.023294e-47  2.854850e-09
orbit33         -2.588164e-48 -1.571921e-11
orbit34         -1.836311e-44 -1.367377e-07
orbit35         -2.833459e-44  6.578378e-08
orbit36         -3.346069e-45 -4.924806e-08
orbit37         -2.521624e-45  1.940459e-08
orbit38         -1.304328e-46 -1.454405e-09
orbit39         -5.104664e-44 -2.545736e-08
orbit40         -6.772885e-45 -9.836816e-08
orbit41         -1.372506e-45 -7.484861e-09
orbit42         -2.210018e-46 -4.260963e-09
orbit43         -3.258347e-44  8.725531e-07
orbit44         -5.827901e-45 -1.534803e-07
orbit45         -1.613642e-43 -6.905996e-07
orbit46         -3.109954e-44 -1.242790e-07
orbit47         -2.376436e-45 -4.701716e-08
orbit48         -2.323753e-45 -3.757496e-08
orbit49         -2.084636e-43 -2.059350e-06
orbit50         -2.709045e-44 -4.793018e-07
orbit51         -6.524314e-44 -1.068398e-06
orbit52         -1.240058e-43  1.642794e-06
orbit53         -1.015608e-44 -7.945573e-08
orbit54         -3.525360e-43 -1.162251e-05
orbit55         -1.820692e-44 -4.805407e-07
orbit56         -1.072379e-42 -7.932546e-06
orbit57         -9.054023e-45  2.080294e-07
orbit58         -9.456786e-45 -3.234592e-07
orbit59         -1.983773e-43 -1.284361e-06
orbit60         -2.588652e-44  5.095368e-07
orbit61         -1.571070e-44 -4.513866e-07
orbit62         -2.025781e-42 -4.202986e-05
orbit63         -1.500313e-43  4.217933e-07
orbit64         -8.909900e-44  8.769763e-06
orbit65         -2.698337e-42 -5.911773e-05
orbit66         -1.290545e-43  2.996215e-06
orbit67         -2.086927e-44 -5.419107e-07
orbit68         -3.676518e-43  3.022629e-05
orbit69          1.434774e-43  3.044211e-05
orbit70         -1.684325e-42  7.486884e-05
orbit71          1.598815e-43 -2.869719e-06
orbit72          2.669080e-42  1.502671e-07
AP              -6.044892e-39 -1.137965e-01
bet             -2.929903e-45  8.073005e-10
ecc              6.961642e-40 -3.572337e-02
eccrad           4.176985e-39 -2.120766e-01
close           -6.466928e-38 -1.402249e-01
constraint       7.222255e-39  2.291305e-01
coreness        -4.833222e-40 -5.445482e-03
knn              8.663342e-43 -3.172928e-05
hubscore        -7.193076e-38  4.971303e-02
pagerank        -3.894483e-38 -1.530326e+00
trans            1.613481e-38  3.627704e-01
evcent          -7.266085e-38 -2.369207e-03
first           -5.202499e-41  1.808528e-04
upto_second     -2.182183e-42 -4.627232e-06
upto_third      -6.934100e-43 -1.970519e-06
upto_fourth     -4.875049e-43  2.391854e-06
upto_fifth       5.098684e-44  1.346695e-05
upto_sixth       1.540825e-42  1.009180e-04
second          -2.203281e-42 -4.804715e-06
third           -8.146418e-43 -2.528108e-06
fourth           1.128543e-42  5.895308e-06
fifth            7.762316e-43 -1.219697e-06
sixth            2.875323e-43  2.002967e-06
ratio1           1.364370e-42 -4.902437e-06
ratio2          -1.129158e-42 -7.054310e-04
ratio3           2.303574e-41  4.549890e-05
ratio4          -1.870342e-41 -1.038267e-03
ratio5          -1.513609e-41 -3.952516e-04
ratio6           2.588264e-43  1.113178e-05
selfinter        8.939604e-41  8.393258e-02
walktrap_vertex -3.995943e-40  8.191274e-02
bigcom1         -2.311001e-39 -2.438622e-02
bigcom2         -1.254522e-38 -5.325287e-01
bigcom3         -2.589180e-40 -9.341741e-03
bigcom4         -2.364713e-39  1.820430e-03
bigcom6         -1.253791e-38 -5.478812e-01
bigcom8          5.188899e-39  2.213687e-01
bigcom9          4.177467e-38  7.042482e-01
bigcom11         3.144497e-38  5.251276e-01
bigcom13         2.119028e-38  4.737263e-01
bigcom15        -1.257352e-38 -3.940531e-01
bigcom16        -1.254627e-38 -5.526026e-01
bigcom21         2.550787e-40  2.146537e-03
bigcom22        -7.907658e-39 -2.371646e-01
bigcom24        -1.254000e-38 -6.041947e-01
bigcom26        -2.652264e-39 -3.444475e-02
bigcom28        -7.656471e-39 -2.266977e-01
bigcom30         1.418356e-38  3.523386e-01
bigcom31        -1.253791e-38 -6.183692e-01
bigcom32        -1.255150e-38 -6.348748e-01
bigcom33        -1.253791e-38 -4.779803e-01
bigcom34        -1.253895e-38 -5.359476e-01
bigcom36        -1.254732e-38 -6.439420e-01
bigcom37        -1.253686e-38 -3.255906e-01
bigcom38        -1.254836e-38 -5.478500e-01
bigcom39        -1.256407e-38 -5.446534e-01
bigcom40        -1.888908e-39  5.661020e-02
bigcom43        -1.254522e-38 -5.855166e-01
bigcom44        -1.272985e-38 -5.400389e-01
bigcom46        -1.255674e-38 -6.099531e-01
bigcom47        -1.254941e-38 -5.749540e-01
bigcom49         5.968697e-38  9.088281e-01
bigcom50        -1.254209e-38 -5.693736e-01
bigcom51        -1.253895e-38 -5.306348e-01
bigcom52        -1.253895e-38 -5.056978e-01
bigcom54        -1.253582e-38 -5.117225e-01
bigcom56        -1.255045e-38 -5.999326e-01
bigcom62        -1.253791e-38 -5.291159e-01
bigcom66        -1.253791e-38 -5.961831e-01
bigcom68        -1.253895e-38 -5.348089e-01
bigcom69        -1.254941e-38 -5.181742e-01
bigcom71        -1.255045e-38 -5.141401e-01
bigcom72        -1.254000e-38 -5.563334e-01
bigcom73        -1.255360e-38 -5.663589e-01
bigcom74        -1.254732e-38 -5.540380e-01
bigcom75         1.895664e-37  1.654417e+00
bigcom76        -1.254418e-38 -6.005378e-01
bigcom77        -1.254418e-38 -5.852107e-01
bigcom79        -1.253895e-38 -5.366624e-01
bigcom80        -1.254418e-38 -5.735457e-01
bigcom82        -1.254209e-38 -5.724845e-01
bigcom83        -1.253791e-38 -9.626617e-01
bigcom84        -1.253895e-38 -5.298125e-01
bigcom85        -1.254104e-38 -5.422013e-01
bigcom87        -1.254627e-38 -5.817016e-01
bigcom89        -1.253791e-38 -4.819482e-01
bigcom91         7.936738e-38  9.777767e-01
bigcom92         4.531945e-38  6.565092e-01
bigcom93        -1.253791e-38 -9.038706e-01
bigcom96        -1.253791e-38 -6.356113e-01
bigcom97        -1.254732e-38 -5.416607e-01
bigcom98        -1.253791e-38 -5.822227e-01
bigcom99        -1.253791e-38 -6.428734e-01
bigcom101       -1.255674e-38 -3.962623e-01
bigcom104       -1.254732e-38 -5.629023e-01
bigcom106       -1.254000e-38 -5.536912e-01
bigcom109       -1.253895e-38 -5.552815e-01
bigcom113       -1.254000e-38 -4.998470e-01
bigcom116        9.462274e-39  1.868534e-01
bigcom120       -1.253895e-38 -6.024179e-01
bigcom123       -1.254000e-38 -5.570485e-01
bigcom126       -1.253791e-38 -5.859330e-01
bigcom127       -1.254000e-38 -1.119216e+00
bigcom137       -1.254418e-38 -5.832536e-01
bigcom139        1.895664e-37  1.665251e+00
bigcom140       -1.253791e-38 -5.901270e-01
bigcom143       -1.253791e-38 -5.807301e-01
bigcom145       -1.254000e-38 -5.182911e-01
bigcom146       -1.254104e-38 -4.631171e-01
bigcom147       -1.255569e-38 -5.482223e-01
bigcom149        3.242487e-37  2.278439e+00
bigcom153        6.523801e-38  9.423783e-01
bigcom154       -1.254522e-38 -5.946060e-01
bigcom156       -1.253895e-38 -5.328213e-01
bigcom157       -1.254732e-38 -3.783561e-01
bigcom158       -1.253686e-38 -6.281935e-01
bigcom160       -1.253895e-38 -5.535719e-01
bigcom161       -1.253791e-38 -5.104715e-01
bigcom162       -1.253791e-38 -5.226040e-01
bigcom164       -1.253791e-38 -5.070023e-01
bigcom166       -1.254209e-38 -5.613248e-01
bigcom167       -1.255674e-38 -5.697162e-01
bigcom171       -1.254418e-38 -5.119052e-01
bigcom173        1.318443e-37  1.488511e+00
bigcom175       -1.253791e-38 -3.707353e-01
bigcom176       -1.253791e-38 -5.014216e-01
bigcom177       -1.253895e-38 -6.478501e-01
bigcom178       -1.254000e-38 -5.648210e-01
bigcom180       -1.253791e-38 -5.520846e-01
bigcom181        1.319212e-37  1.345340e+00
bigcom184       -1.253791e-38 -5.177913e-01
bigcom186        1.895664e-37  1.706305e+00
bigcom187       -1.253791e-38 -5.788561e-01
bigcom189       -1.254313e-38 -5.787198e-01
bigcom194       -1.253895e-38 -5.114523e-01
bigcom195       -1.253791e-38 -5.288820e-01
bigcom196       -1.253686e-38 -5.601382e-01
bigcom204       -1.254209e-38 -5.056919e-01
bigcom205       -1.253686e-38 -6.377222e-01
bigcom212       -1.253895e-38 -5.401609e-01
bigcom214       -1.254000e-38 -6.072855e-01
bigcom222       -1.253791e-38 -5.577869e-01
bigcom223       -1.253791e-38 -5.159080e-01
bigcom226       -1.253895e-38 -5.137656e-01
bigcom227       -1.253895e-38 -5.353292e-01
bigcom229       -1.253791e-38 -4.935294e-01
bigcom233        1.895664e-37  1.605942e+00
bigcom236       -1.253791e-38 -5.205841e-01
bigcom237       -1.253791e-38 -5.706419e-01
bigcom246       -1.254522e-38 -5.498311e-01
bigcom248       -1.255045e-38 -4.182011e-01
bigcom249       -1.253895e-38 -6.068930e-01
bigcom250       -1.254941e-38 -5.871700e-01
bigcom254       -1.253895e-38 -5.118246e-01
bigcom266       -1.253686e-38 -5.549084e-01
bigcom269       -1.254000e-38 -5.745076e-01
bigcom272       -1.253791e-38 -5.371641e-01
bigcom274        2.967346e-38  4.342777e-01
bigcom281       -1.254000e-38 -7.608049e-01
bigcom291       -1.253791e-38 -6.241824e-01
bigcom292       -1.253686e-38 -5.463829e-01
bigcom295       -1.254000e-38 -5.546653e-01
bigcom299       -1.253686e-38 -5.371361e-01
bigcom301       -1.254418e-38 -5.141965e-01
bigcom306       -1.253791e-38 -5.622096e-01
bigcom309       -1.253895e-38 -5.384845e-01
bigcom314       -1.253895e-38 -6.706908e-01
bigcom321       -1.254418e-38 -5.413517e-01
bigcom341        2.400725e-37  1.789952e+00
bigcom350        1.895664e-37  1.583174e+00
bigcom353       -1.253791e-38 -6.183256e-01
bigcom359       -1.253686e-38 -5.705349e-01
bigcom363       -1.253686e-38 -3.347184e-01
bigcom365       -1.253791e-38 -5.796487e-01
bigcom385       -1.254000e-38 -5.346653e-01
bigcom386       -1.253791e-38 -5.049019e-01
bigcom408       -1.254418e-38 -5.582067e-01
bigcom412       -1.253895e-38 -5.343976e-01
bigcom480       -1.253895e-38 -5.436386e-01
spin_vertex      8.824960e-39  1.582439e-02
membership_s1    3.324663e-39  7.618711e-02
membership_s3   -1.255464e-38 -4.971172e-01
membership_s4   -3.767646e-39 -5.614580e-02
membership_s5    6.815829e-40  3.930693e-04
membership_s6   -2.930393e-39 -1.231288e-01
membership_s7   -4.227898e-40  3.817132e-02
membership_s8   -1.254313e-38 -4.879266e-01
membership_s9   -1.255045e-38 -5.170071e-01
membership_s11  -1.254418e-38 -5.263537e-01
membership_s12   1.319212e-37  1.437399e+00
membership_s14   9.977553e-38  1.315559e+00
membership_s15  -6.791796e-39 -2.057643e-01
membership_s16   5.968697e-38  1.157379e+00
membership_s17  -1.254209e-38 -4.989459e-01
membership_s18   1.918634e-38  2.894817e-01
membership_s20  -1.253791e-38 -5.104368e-01
membership_s21  -3.678816e-40  4.150528e-02
membership_s22   1.908382e-38  6.567736e-01
membership_s24  -1.257037e-38 -4.194602e-01
membership_s25  -1.255883e-38 -4.708418e-01
membership_s26   5.066613e-38  1.039711e+00
membership_s27   3.987208e-39  1.520119e-01
membership_s28  -1.255255e-38 -5.602521e-01
membership_s30  -2.579256e-39 -4.422037e-03
membership_s31   7.764535e-39  5.019814e-02
membership_s32   2.415347e-39  5.721164e-02
membership_s33  -1.253895e-38 -4.671980e-01
membership_s36  -2.072394e-39 -5.481515e-03
membership_s37  -1.264005e-38 -4.898586e-01
V1               5.718176e-40  2.728997e-01
V2              -1.364646e-38 -3.073090e-01
pdi             -1.309270e-36 -2.856019e+01
adhesion         1.652370e-43  3.875074e-06
cohesion        -3.277935e-43 -7.313166e-06
inner           -1.923816e-43 -9.528446e-06
outer           -1.964145e-43 -4.173377e-07
ioratio         -6.153897e-40  1.958617e-01
comsize         -5.723174e-43 -2.209123e-05
[1] "Dataset: all_TnotC Model GBM, run: 7 of 10 2015-06-17 21:37:37"
Iter   TrainDeviance   ValidDeviance   StepSize   Improve
     1        0.1331            -nan     0.0100   -0.0000
     2        0.1323            -nan     0.0100   -0.0000
     3        0.1316            -nan     0.0100    0.0000
     4        0.1308            -nan     0.0100    0.0000
     5        0.1302            -nan     0.0100   -0.0000
     6        0.1297            -nan     0.0100    0.0000
     7        0.1290            -nan     0.0100   -0.0000
     8        0.1283            -nan     0.0100    0.0000
     9        0.1279            -nan     0.0100   -0.0000
    10        0.1273            -nan     0.0100    0.0000
    20        0.1215            -nan     0.0100   -0.0000
    40        0.1131            -nan     0.0100    0.0000
    60        0.1059            -nan     0.0100    0.0000
    80        0.1002            -nan     0.0100   -0.0000
   100        0.0954            -nan     0.0100   -0.0000
   120        0.0913            -nan     0.0100   -0.0000
   140        0.0873            -nan     0.0100   -0.0000
   160        0.0843            -nan     0.0100   -0.0000
   180        0.0812            -nan     0.0100   -0.0000
   200        0.0781            -nan     0.0100   -0.0000
   204        0.0774            -nan     0.0100   -0.0000

[1] "GBM variable coefficients"
                            var     rel.inf
V2                           V2 5.681789012
inner                     inner 3.833814783
pagerank               pagerank 3.618033984
comsize                 comsize 3.462742135
V1                           V1 3.456507162
outer                     outer 3.183419426
ratio2                   ratio2 2.646527313
ratio5                   ratio5 2.584356778
orbit18                 orbit18 2.368536957
fourth                   fourth 1.914474209
orbit45                 orbit45 1.825375936
ioratio                 ioratio 1.817432006
adhesion               adhesion 1.756549935
ratio1                   ratio1 1.622385291
orbit46                 orbit46 1.622280240
orbit41                 orbit41 1.379183581
graph16                 graph16 1.362780694
cohesion               cohesion 1.274637783
trans                     trans 1.253250567
orbit35                 orbit35 1.243948200
knn                         knn 1.232188535
ratio4                   ratio4 1.196205118
spin_vertex         spin_vertex 1.159345975
orbit56                 orbit56 1.097117940
orbit36                 orbit36 1.079908796
orbit28                 orbit28 1.047585821
graph17                 graph17 1.012260433
orbit39                 orbit39 0.994169249
orbit50                 orbit50 0.954812065
orbit30                 orbit30 0.911621454
graph23                 graph23 0.905785179
graph14                 graph14 0.894947838
graph10                 graph10 0.891445546
graph13                 graph13 0.887458599
graph22                 graph22 0.886091788
ratio3                   ratio3 0.859563245
close                     close 0.792285246
graph1                   graph1 0.787330685
walktrap_vertex walktrap_vertex 0.786493733
graph26                 graph26 0.775044361
orbit31                 orbit31 0.766340189
bet                         bet 0.715889944
graph19                 graph19 0.682064744
ratio6                   ratio6 0.669417445
orbit21                 orbit21 0.668802433
graph12                 graph12 0.664407400
fifth                     fifth 0.658964202
orbit37                 orbit37 0.652531213
upto_sixth           upto_sixth 0.618611467
orbit25                 orbit25 0.617046764
orbit29                 orbit29 0.613223272
orbit51                 orbit51 0.605118805
graph9                   graph9 0.602600990
graph11                 graph11 0.580843794
orbit65                 orbit65 0.554967660
graph5                   graph5 0.550327064
orbit27                 orbit27 0.543866192
orbit19                 orbit19 0.537745796
graph20                 graph20 0.536628826
orbit49                 orbit49 0.533297772
bigcom9                 bigcom9 0.523619188
orbit5                   orbit5 0.521998778
graph6                   graph6 0.519720435
orbit9                   orbit9 0.512846857
bigcom181             bigcom181 0.510935906
graph4                   graph4 0.496024961
third                     third 0.494145308
hubscore               hubscore 0.477993449
graph25                 graph25 0.441058007
orbit16                 orbit16 0.438739596
orbit24                 orbit24 0.437298116
orbit40                 orbit40 0.437181309
constraint           constraint 0.431256641
graph15                 graph15 0.430321703
membership_s27   membership_s27 0.423672131
selfinter             selfinter 0.422261220
sixth                     sixth 0.421603527
orbit62                 orbit62 0.416757897
upto_second         upto_second 0.415696569
orbit54                 orbit54 0.413176362
orbit64                 orbit64 0.408465362
orbit38                 orbit38 0.403809310
orbit20                 orbit20 0.403691465
orbit32                 orbit32 0.388822212
coreness               coreness 0.377366660
bigcom274             bigcom274 0.371785837
orbit53                 orbit53 0.360385062
upto_fifth           upto_fifth 0.353892172
orbit48                 orbit48 0.353080977
graph7                   graph7 0.330084838
orbit17                 orbit17 0.323539215
second                   second 0.320793199
graph18                 graph18 0.316605337
graph21                 graph21 0.304315283
orbit59                 orbit59 0.302920688
orbit44                 orbit44 0.281737071
orbit70                 orbit70 0.278873607
orbit52                 orbit52 0.276234805
orbit23                 orbit23 0.269087099
orbit26                 orbit26 0.264097632
orbit63                 orbit63 0.259585686
orbit10                 orbit10 0.233841945
orbit2                   orbit2 0.222700781
upto_third           upto_third 0.200942819
upto_fourth         upto_fourth 0.190611790
orbit47                 orbit47 0.173557188
membership_s32   membership_s32 0.170118759
orbit15                 orbit15 0.160955800
membership_s18   membership_s18 0.157914878
orbit55                 orbit55 0.152734313
orbit12                 orbit12 0.151551216
graph3                   graph3 0.147033344
orbit71                 orbit71 0.142775655
orbit1                   orbit1 0.140487174
orbit13                 orbit13 0.136458841
membership_s7     membership_s7 0.116357251
graph27                 graph27 0.116040641
membership_s12   membership_s12 0.113641940
orbit60                 orbit60 0.110091454
membership_s5     membership_s5 0.101410636
orbit68                 orbit68 0.098769153
orbit4                   orbit4 0.095331888
orbit58                 orbit58 0.088902394
orbit69                 orbit69 0.079280452
membership_s36   membership_s36 0.078628142
ecc                         ecc 0.077250027
bigcom40               bigcom40 0.075295017
membership_s31   membership_s31 0.072620385
graph0                   graph0 0.068658312
membership_s21   membership_s21 0.063033132
AP                           AP 0.060957688
orbit42                 orbit42 0.059311752
bigcom4                 bigcom4 0.057700137
bigcom8                 bigcom8 0.050011345
orbit6                   orbit6 0.041786172
orbit22                 orbit22 0.041131030
orbit57                 orbit57 0.040830349
orbit66                 orbit66 0.038580396
evcent                   evcent 0.036518431
bigcom30               bigcom30 0.029842581
orbit43                 orbit43 0.027455598
orbit67                 orbit67 0.026629084
orbit11                 orbit11 0.024359866
graph24                 graph24 0.022839957
orbit7                   orbit7 0.021897292
graph28                 graph28 0.021044245
graph29                 graph29 0.015399450
bigcom153             bigcom153 0.014474769
bigcom3                 bigcom3 0.013547062
membership_s26   membership_s26 0.013497465
bigcom21               bigcom21 0.009982061
orbit33                 orbit33 0.008391703
graph8                   graph8 0.007191667
membership_s1     membership_s1 0.006653012
membership_s16   membership_s16 0.005106518
graph2                   graph2 0.000000000
orbit0                   orbit0 0.000000000
orbit3                   orbit3 0.000000000
orbit8                   orbit8 0.000000000
orbit14                 orbit14 0.000000000
orbit34                 orbit34 0.000000000
orbit61                 orbit61 0.000000000
orbit72                 orbit72 0.000000000
eccrad                   eccrad 0.000000000
first                     first 0.000000000
bigcom1                 bigcom1 0.000000000
bigcom2                 bigcom2 0.000000000
bigcom6                 bigcom6 0.000000000
bigcom11               bigcom11 0.000000000
bigcom13               bigcom13 0.000000000
bigcom15               bigcom15 0.000000000
bigcom16               bigcom16 0.000000000
bigcom22               bigcom22 0.000000000
bigcom24               bigcom24 0.000000000
bigcom26               bigcom26 0.000000000
bigcom28               bigcom28 0.000000000
bigcom31               bigcom31 0.000000000
bigcom32               bigcom32 0.000000000
bigcom33               bigcom33 0.000000000
bigcom34               bigcom34 0.000000000
bigcom36               bigcom36 0.000000000
bigcom37               bigcom37 0.000000000
bigcom38               bigcom38 0.000000000
bigcom39               bigcom39 0.000000000
bigcom43               bigcom43 0.000000000
bigcom44               bigcom44 0.000000000
bigcom46               bigcom46 0.000000000
bigcom47               bigcom47 0.000000000
bigcom49               bigcom49 0.000000000
bigcom50               bigcom50 0.000000000
bigcom51               bigcom51 0.000000000
bigcom52               bigcom52 0.000000000
bigcom54               bigcom54 0.000000000
bigcom56               bigcom56 0.000000000
bigcom62               bigcom62 0.000000000
bigcom66               bigcom66 0.000000000
bigcom68               bigcom68 0.000000000
bigcom69               bigcom69 0.000000000
bigcom71               bigcom71 0.000000000
bigcom72               bigcom72 0.000000000
bigcom73               bigcom73 0.000000000
bigcom74               bigcom74 0.000000000
bigcom75               bigcom75 0.000000000
bigcom76               bigcom76 0.000000000
bigcom77               bigcom77 0.000000000
bigcom79               bigcom79 0.000000000
bigcom80               bigcom80 0.000000000
bigcom82               bigcom82 0.000000000
bigcom83               bigcom83 0.000000000
bigcom84               bigcom84 0.000000000
bigcom85               bigcom85 0.000000000
bigcom87               bigcom87 0.000000000
bigcom89               bigcom89 0.000000000
bigcom91               bigcom91 0.000000000
bigcom92               bigcom92 0.000000000
bigcom93               bigcom93 0.000000000
bigcom96               bigcom96 0.000000000
bigcom97               bigcom97 0.000000000
bigcom98               bigcom98 0.000000000
bigcom99               bigcom99 0.000000000
bigcom101             bigcom101 0.000000000
bigcom104             bigcom104 0.000000000
bigcom106             bigcom106 0.000000000
bigcom109             bigcom109 0.000000000
bigcom113             bigcom113 0.000000000
bigcom116             bigcom116 0.000000000
bigcom120             bigcom120 0.000000000
bigcom123             bigcom123 0.000000000
bigcom126             bigcom126 0.000000000
bigcom127             bigcom127 0.000000000
bigcom137             bigcom137 0.000000000
bigcom139             bigcom139 0.000000000
bigcom140             bigcom140 0.000000000
bigcom143             bigcom143 0.000000000
bigcom145             bigcom145 0.000000000
bigcom146             bigcom146 0.000000000
bigcom147             bigcom147 0.000000000
bigcom149             bigcom149 0.000000000
bigcom154             bigcom154 0.000000000
bigcom156             bigcom156 0.000000000
bigcom157             bigcom157 0.000000000
bigcom158             bigcom158 0.000000000
bigcom160             bigcom160 0.000000000
bigcom161             bigcom161 0.000000000
bigcom162             bigcom162 0.000000000
bigcom164             bigcom164 0.000000000
bigcom166             bigcom166 0.000000000
bigcom167             bigcom167 0.000000000
bigcom171             bigcom171 0.000000000
bigcom173             bigcom173 0.000000000
bigcom175             bigcom175 0.000000000
bigcom176             bigcom176 0.000000000
bigcom177             bigcom177 0.000000000
bigcom178             bigcom178 0.000000000
bigcom180             bigcom180 0.000000000
bigcom184             bigcom184 0.000000000
bigcom186             bigcom186 0.000000000
bigcom187             bigcom187 0.000000000
bigcom189             bigcom189 0.000000000
bigcom194             bigcom194 0.000000000
bigcom195             bigcom195 0.000000000
bigcom196             bigcom196 0.000000000
bigcom204             bigcom204 0.000000000
bigcom205             bigcom205 0.000000000
bigcom212             bigcom212 0.000000000
bigcom214             bigcom214 0.000000000
bigcom222             bigcom222 0.000000000
bigcom223             bigcom223 0.000000000
bigcom226             bigcom226 0.000000000
bigcom227             bigcom227 0.000000000
bigcom229             bigcom229 0.000000000
bigcom233             bigcom233 0.000000000
bigcom236             bigcom236 0.000000000
bigcom237             bigcom237 0.000000000
bigcom246             bigcom246 0.000000000
bigcom248             bigcom248 0.000000000
bigcom249             bigcom249 0.000000000
bigcom250             bigcom250 0.000000000
bigcom254             bigcom254 0.000000000
bigcom266             bigcom266 0.000000000
bigcom269             bigcom269 0.000000000
bigcom272             bigcom272 0.000000000
bigcom281             bigcom281 0.000000000
bigcom291             bigcom291 0.000000000
bigcom292             bigcom292 0.000000000
bigcom295             bigcom295 0.000000000
bigcom299             bigcom299 0.000000000
bigcom301             bigcom301 0.000000000
bigcom306             bigcom306 0.000000000
bigcom309             bigcom309 0.000000000
bigcom314             bigcom314 0.000000000
bigcom321             bigcom321 0.000000000
bigcom341             bigcom341 0.000000000
bigcom350             bigcom350 0.000000000
bigcom353             bigcom353 0.000000000
bigcom359             bigcom359 0.000000000
bigcom363             bigcom363 0.000000000
bigcom365             bigcom365 0.000000000
bigcom385             bigcom385 0.000000000
bigcom386             bigcom386 0.000000000
bigcom408             bigcom408 0.000000000
bigcom412             bigcom412 0.000000000
bigcom480             bigcom480 0.000000000
membership_s3     membership_s3 0.000000000
membership_s4     membership_s4 0.000000000
membership_s6     membership_s6 0.000000000
membership_s8     membership_s8 0.000000000
membership_s9     membership_s9 0.000000000
membership_s11   membership_s11 0.000000000
membership_s14   membership_s14 0.000000000
membership_s15   membership_s15 0.000000000
membership_s17   membership_s17 0.000000000
membership_s20   membership_s20 0.000000000
membership_s22   membership_s22 0.000000000
membership_s24   membership_s24 0.000000000
membership_s25   membership_s25 0.000000000
membership_s28   membership_s28 0.000000000
membership_s30   membership_s30 0.000000000
membership_s33   membership_s33 0.000000000
membership_s37   membership_s37 0.000000000
pdi                         pdi 0.000000000
[1] "Dataset: all_TnotC Model RF, run: 7 of 10 2015-06-17 21:40:45"
     |      Out-of-bag   |
Tree |      MSE  %Var(y) |
   1 |  0.02246   182.96 |
   2 |  0.02407   196.10 |
   3 |  0.02306   187.90 |
   4 |  0.02157   175.78 |
   5 |  0.02016   164.27 |
   6 |   0.0193   157.26 |
   7 |  0.01813   147.69 |
   8 |  0.01783   145.31 |
   9 |  0.01723   140.42 |
  10 |  0.01706   138.96 |
  11 |  0.01671   136.16 |
  12 |  0.01641   133.68 |
  13 |  0.01606   130.83 |
  14 |  0.01598   130.16 |
  15 |   0.0157   127.96 |
  16 |  0.01547   126.07 |
  17 |  0.01541   125.58 |
  18 |  0.01525   124.25 |
  19 |  0.01515   123.42 |
  20 |  0.01513   123.25 |
  21 |  0.01513   123.25 |
  22 |  0.01502   122.38 |
  23 |  0.01493   121.65 |
  24 |  0.01483   120.79 |
  25 |  0.01471   119.86 |
  26 |  0.01467   119.49 |
  27 |  0.01464   119.28 |
  28 |  0.01456   118.61 |
  29 |  0.01449   118.06 |
  30 |  0.01443   117.53 |
  31 |  0.01437   117.08 |
  32 |   0.0143   116.52 |
  33 |  0.01428   116.36 |
  34 |  0.01423   115.98 |
  35 |   0.0142   115.69 |
  36 |  0.01416   115.35 |
  37 |  0.01415   115.27 |
  38 |   0.0141   114.86 |
  39 |  0.01404   114.42 |
  40 |  0.01403   114.31 |
  41 |    0.014   114.10 |
  42 |  0.01397   113.80 |
  43 |  0.01399   114.00 |
  44 |  0.01398   113.93 |
  45 |  0.01397   113.82 |
  46 |  0.01397   113.83 |
  47 |  0.01398   113.93 |
  48 |  0.01397   113.86 |
  49 |  0.01395   113.69 |
  50 |  0.01395   113.65 |
  51 |  0.01393   113.47 |
  52 |  0.01392   113.42 |
  53 |  0.01391   113.37 |
  54 |  0.01389   113.16 |
  55 |  0.01388   113.06 |
  56 |  0.01388   113.10 |
  57 |  0.01387   113.02 |
  58 |  0.01385   112.88 |
  59 |  0.01384   112.78 |
  60 |  0.01386   112.91 |
  61 |  0.01384   112.77 |
  62 |  0.01383   112.71 |
  63 |  0.01383   112.66 |
  64 |   0.0138   112.44 |
  65 |  0.01379   112.39 |
  66 |  0.01379   112.35 |
  67 |  0.01378   112.28 |
  68 |  0.01376   112.13 |
  69 |  0.01377   112.17 |
  70 |  0.01376   112.12 |
  71 |  0.01375   112.06 |
  72 |  0.01375   112.03 |
  73 |  0.01374   111.97 |
  74 |  0.01374   111.91 |
  75 |  0.01374   111.93 |
  76 |  0.01373   111.89 |
  77 |  0.01373   111.91 |
  78 |  0.01372   111.80 |
  79 |  0.01371   111.67 |
  80 |   0.0137   111.65 |
  81 |  0.01369   111.54 |
  82 |  0.01368   111.46 |
  83 |  0.01368   111.44 |
  84 |  0.01368   111.44 |
  85 |  0.01367   111.40 |
  86 |  0.01368   111.43 |
  87 |  0.01367   111.35 |
  88 |  0.01366   111.32 |
  89 |  0.01366   111.28 |
  90 |  0.01366   111.33 |
  91 |  0.01366   111.26 |
  92 |  0.01365   111.19 |
  93 |  0.01364   111.14 |
  94 |  0.01363   111.06 |
  95 |  0.01364   111.10 |
  96 |  0.01363   111.03 |
  97 |  0.01361   110.92 |
  98 |  0.01361   110.92 |
  99 |  0.01362   110.96 |
 100 |  0.01361   110.91 |
[1] "Random Forest variable coefficients"
                      %IncMSE IncNodePurity
graph5           4.990813e-03  5.707482e-01
graph6           5.345990e-03  5.378015e-01
graph7           3.167277e-03  5.937873e-01
graph8           4.755731e-04  9.725734e-02
graph9           2.202097e-03  6.477496e-01
graph10          5.208837e-03  9.310559e-01
graph11          5.835156e-03  9.475256e-01
graph12          7.951912e-03  8.891810e-01
graph13          5.313560e-03  7.120948e-01
graph14          2.525799e-03  9.146430e-01
graph15          3.328941e-03  6.549242e-01
graph16          8.080116e-03  8.190178e-01
graph17          4.744701e-03  1.194509e+00
graph18          4.381011e-03  4.428661e-01
graph19          3.939553e-03  6.978994e-01
graph20          7.404849e-03  6.668982e-01
graph21          4.628451e-03  6.149955e-01
graph22          1.107125e-02  7.497645e-01
graph23          6.330301e-03  8.797738e-01
graph24          3.889830e-03  3.835549e-01
graph25          7.030219e-03  5.081925e-01
graph26          3.858802e-03  4.680303e-01
graph27          4.928554e-04  2.098033e-01
graph28          2.403103e-04  1.014987e-01
graph29          2.004170e-04  1.019878e-01
orbit0           1.840728e-04  2.011130e-01
orbit1           3.337134e-03  8.005587e-01
orbit2           1.079234e-03  4.257089e-01
orbit3           3.554216e-04  2.100563e-01
orbit4           2.408611e-03  5.425692e-01
orbit5           4.901866e-03  7.670011e-01
orbit6           7.067837e-03  7.403886e-01
orbit7           5.126702e-04  2.625379e-01
orbit8           2.448580e-03  4.240146e-01
orbit9           1.099717e-02  8.283269e-01
orbit10          2.194805e-03  4.195223e-01
orbit11          3.934669e-04  1.995525e-01
orbit12          4.994747e-03  4.380310e-01
orbit13          1.213644e-03  1.784389e-01
orbit14          2.468503e-04  5.803890e-02
orbit15          3.099037e-03  8.324095e-01
orbit16          7.518374e-03  4.951071e-01
orbit17          3.498039e-03  7.120397e-01
orbit18          8.405457e-03  1.350928e+00
orbit19          1.152571e-02  1.135059e+00
orbit20          1.389500e-02  8.067400e-01
orbit21          6.976020e-03  5.732308e-01
orbit22          6.092319e-03  1.158082e+00
orbit23          7.966388e-04  2.900041e-01
orbit24          1.041045e-02  1.250772e+00
orbit25          8.011415e-03  4.872267e-01
orbit26          4.427559e-03  4.093361e-01
orbit27          8.242999e-03  7.780647e-01
orbit28          8.270189e-03  6.348718e-01
orbit29          2.756354e-03  3.649941e-01
orbit30          5.610835e-03  3.491418e-01
orbit31          3.929221e-03  1.000403e+00
orbit32          4.529492e-03  7.021163e-01
orbit33          7.025075e-04  2.311490e-01
orbit34          9.873812e-03  4.561912e-01
orbit35          1.127924e-02  1.014357e+00
orbit36          5.346796e-03  7.023397e-01
orbit37          4.097638e-03  4.048438e-01
orbit38          5.011241e-03  4.210593e-01
orbit39          7.875227e-03  1.073627e+00
orbit40          1.679397e-03  2.905876e-01
orbit41          1.938762e-03  2.116117e-01
orbit42          1.112121e-03  1.312976e-01
orbit43          5.917547e-03  5.653634e-01
orbit44          1.739529e-03  3.185653e-01
orbit45          8.964570e-03  1.112530e+00
orbit46          6.235284e-03  5.319830e-01
orbit47          2.284320e-03  2.954671e-01
orbit48          1.718863e-03  2.911910e-01
orbit49          6.378688e-03  6.107087e-01
orbit50          5.475545e-03  4.921966e-01
orbit51          5.546240e-03  4.959076e-01
orbit52          7.944677e-03  7.075117e-01
orbit53          4.858152e-03  5.048806e-01
orbit54          1.383739e-02  5.273707e-01
orbit55          3.975741e-03  2.931615e-01
orbit56          5.963557e-03  1.030582e+00
orbit57          8.038911e-04  2.097561e-01
orbit58          4.373353e-04  9.149667e-02
orbit59          4.444835e-03  3.107225e-01
orbit60          2.270784e-03  3.526648e-01
orbit61          7.322441e-04  1.377149e-01
orbit62          4.003714e-03  3.877608e-01
orbit63          2.599080e-03  1.765530e-01
orbit64          4.435684e-03  5.479382e-01
orbit65          6.137980e-03  6.411242e-01
orbit66          2.304007e-03  2.569843e-01
orbit67          4.735782e-05  1.173827e-01
orbit68          8.335941e-04  1.746646e-01
orbit69          1.937874e-03  3.516621e-01
orbit70          1.559458e-03  2.028268e-01
orbit71          3.480247e-04  5.953332e-02
orbit72          1.720138e-04  1.612410e-01
AP               5.481582e-05  1.332282e-01
bet              4.854065e-03  1.184025e+00
ecc              2.348998e-03  3.900600e-01
eccrad           3.836924e-04  1.375903e-01
close            4.147903e-03  6.476160e-01
constraint       1.108089e-02  8.591551e-01
coreness         2.153024e-03  3.470800e-01
knn              8.092393e-03  1.234116e+00
hubscore         7.655289e-03  6.819323e-01
pagerank         2.587689e-03  2.308301e+00
trans            2.436898e-03  1.007848e+00
evcent           5.461989e-03  6.396379e-01
first            1.104449e-03  2.166915e-01
upto_second      7.122684e-03  6.045868e-01
upto_third       1.562751e-02  9.046890e-01
upto_fourth      8.109277e-03  6.999503e-01
upto_fifth       4.787141e-03  6.902609e-01
upto_sixth       1.001960e-02  5.323982e-01
second           3.098321e-03  6.652970e-01
third            9.413981e-03  1.132895e+00
fourth           4.439817e-03  1.388312e+00
fifth            3.847667e-03  1.365632e+00
sixth            2.785285e-03  1.118282e+00
ratio1           6.413523e-03  1.471371e+00
ratio2           5.694176e-03  2.086058e+00
ratio3           4.460140e-03  1.430119e+00
ratio4           1.036431e-02  1.691121e+00
ratio5           1.822631e-03  2.952355e+00
ratio6           4.856925e-03  1.217467e+00
selfinter        2.129941e-04  3.003424e-01
walktrap_vertex  1.489215e-03  1.253504e+00
bigcom1          3.929899e-07  2.409946e-01
bigcom2          0.000000e+00  0.000000e+00
bigcom3         -9.527327e-07  1.095401e-01
bigcom4          1.152472e-04  9.550913e-02
bigcom6          0.000000e+00  0.000000e+00
bigcom8          2.752606e-04  2.268625e-01
bigcom9          1.226889e-04  3.156484e-01
bigcom11         0.000000e+00  0.000000e+00
bigcom13         9.824498e-06  7.207668e-02
bigcom15         0.000000e+00  0.000000e+00
bigcom16         0.000000e+00  0.000000e+00
bigcom21        -1.879345e-05  1.050657e-01
bigcom22         7.052141e-06  9.298576e-02
bigcom24         0.000000e+00  4.336809e-21
bigcom26         7.205138e-06  1.198063e-01
bigcom28         9.575355e-06  8.635432e-03
bigcom30         4.180784e-05  2.282086e-01
bigcom31         0.000000e+00  4.336809e-21
bigcom32         0.000000e+00  0.000000e+00
bigcom33         0.000000e+00  0.000000e+00
bigcom34         0.000000e+00  0.000000e+00
bigcom36         0.000000e+00  2.775558e-19
bigcom37         0.000000e+00  0.000000e+00
bigcom38         0.000000e+00  1.431147e-19
bigcom39         0.000000e+00  4.336809e-21
bigcom40         2.269876e-04  3.419272e-01
bigcom43         0.000000e+00  0.000000e+00
bigcom44         0.000000e+00  0.000000e+00
bigcom46         0.000000e+00  0.000000e+00
bigcom47         0.000000e+00  0.000000e+00
bigcom49         4.796589e-06  3.946908e-01
bigcom50         0.000000e+00  0.000000e+00
bigcom51         0.000000e+00  0.000000e+00
bigcom52         0.000000e+00  0.000000e+00
bigcom54         0.000000e+00  0.000000e+00
bigcom56         0.000000e+00  0.000000e+00
bigcom62         0.000000e+00  0.000000e+00
bigcom66         0.000000e+00  0.000000e+00
bigcom68         0.000000e+00  0.000000e+00
bigcom69         0.000000e+00  0.000000e+00
bigcom71         0.000000e+00  4.336809e-21
bigcom72         0.000000e+00  4.336809e-21
bigcom73         0.000000e+00  0.000000e+00
bigcom74         0.000000e+00  0.000000e+00
bigcom75         2.032598e-06  4.932013e-01
bigcom76         0.000000e+00  0.000000e+00
bigcom77         0.000000e+00  0.000000e+00
bigcom79         0.000000e+00  0.000000e+00
bigcom80         0.000000e+00  5.421011e-21
bigcom82         0.000000e+00  0.000000e+00
bigcom83         0.000000e+00  0.000000e+00
bigcom84         0.000000e+00  0.000000e+00
bigcom85         0.000000e+00  1.084202e-21
bigcom87         0.000000e+00  0.000000e+00
bigcom89         0.000000e+00  0.000000e+00
bigcom91         3.780077e-05  2.902568e-01
bigcom92        -1.691911e-05  4.930033e-02
bigcom93         0.000000e+00  1.084202e-21
bigcom96         0.000000e+00  0.000000e+00
bigcom97         0.000000e+00  0.000000e+00
bigcom98         0.000000e+00  0.000000e+00
bigcom99         0.000000e+00  0.000000e+00
bigcom101        0.000000e+00  0.000000e+00
bigcom104        0.000000e+00  0.000000e+00
bigcom106        0.000000e+00  0.000000e+00
bigcom109        0.000000e+00  0.000000e+00
bigcom113        0.000000e+00  8.673617e-21
bigcom116        1.116089e-06  1.042031e-02
bigcom120        0.000000e+00  0.000000e+00
bigcom123        0.000000e+00  0.000000e+00
bigcom126        0.000000e+00  0.000000e+00
bigcom127        0.000000e+00  0.000000e+00
bigcom137        0.000000e+00  0.000000e+00
bigcom139       -2.826752e-05  4.078218e-01
bigcom140        0.000000e+00  0.000000e+00
bigcom143        0.000000e+00  0.000000e+00
bigcom145        0.000000e+00  0.000000e+00
bigcom146        0.000000e+00  5.551115e-19
bigcom147        0.000000e+00  0.000000e+00
bigcom149       -9.472082e-06  2.858809e-01
bigcom153       -4.784685e-05  1.482289e-01
bigcom154        0.000000e+00  0.000000e+00
bigcom156        0.000000e+00  0.000000e+00
bigcom157        0.000000e+00  0.000000e+00
bigcom158        0.000000e+00  1.084202e-21
bigcom160        0.000000e+00  0.000000e+00
bigcom161        0.000000e+00  0.000000e+00
bigcom162        0.000000e+00  0.000000e+00
bigcom164        0.000000e+00  0.000000e+00
bigcom166        0.000000e+00  8.673617e-21
bigcom167        0.000000e+00  0.000000e+00
bigcom171        0.000000e+00  0.000000e+00
bigcom173       -1.251926e-05  2.802545e-01
bigcom175        0.000000e+00  0.000000e+00
bigcom176        0.000000e+00  0.000000e+00
bigcom177        0.000000e+00  0.000000e+00
bigcom178        0.000000e+00  0.000000e+00
bigcom180        0.000000e+00  0.000000e+00
bigcom181        1.836300e-05  3.778525e-01
bigcom184        0.000000e+00  0.000000e+00
bigcom186       -2.439231e-06  4.808473e-01
bigcom187        0.000000e+00  0.000000e+00
bigcom189        0.000000e+00  4.336809e-21
bigcom194        0.000000e+00  0.000000e+00
bigcom195        0.000000e+00  0.000000e+00
bigcom196        0.000000e+00  8.673617e-21
bigcom204        0.000000e+00  4.336809e-21
bigcom205        0.000000e+00  0.000000e+00
bigcom212        0.000000e+00  0.000000e+00
bigcom214        0.000000e+00  0.000000e+00
bigcom222        0.000000e+00  0.000000e+00
bigcom223        0.000000e+00  0.000000e+00
bigcom226        0.000000e+00  0.000000e+00
bigcom227        0.000000e+00  0.000000e+00
bigcom229        0.000000e+00  0.000000e+00
bigcom233        0.000000e+00  0.000000e+00
bigcom236        0.000000e+00  0.000000e+00
bigcom237        0.000000e+00  0.000000e+00
bigcom246        0.000000e+00  0.000000e+00
bigcom248        0.000000e+00  0.000000e+00
bigcom249        0.000000e+00  0.000000e+00
bigcom250        0.000000e+00  1.084202e-21
bigcom254        0.000000e+00  0.000000e+00
bigcom266        0.000000e+00  0.000000e+00
bigcom269        0.000000e+00  0.000000e+00
bigcom272        0.000000e+00  0.000000e+00
bigcom274        8.664851e-05  1.449196e-01
bigcom281        0.000000e+00  0.000000e+00
bigcom291        0.000000e+00  0.000000e+00
bigcom292        0.000000e+00  1.387779e-19
bigcom295        0.000000e+00  5.551115e-19
bigcom299        0.000000e+00  0.000000e+00
bigcom301        0.000000e+00  0.000000e+00
bigcom306        0.000000e+00  1.387779e-19
bigcom309        0.000000e+00  0.000000e+00
bigcom314        0.000000e+00  0.000000e+00
bigcom321        0.000000e+00  0.000000e+00
bigcom341       -1.009496e-05  4.103709e-01
bigcom350        1.788531e-05  4.376602e-01
bigcom353        0.000000e+00  0.000000e+00
bigcom359        0.000000e+00  0.000000e+00
bigcom363        0.000000e+00  5.551115e-19
bigcom365        0.000000e+00  0.000000e+00
bigcom385        0.000000e+00  0.000000e+00
bigcom386        0.000000e+00  0.000000e+00
bigcom408        0.000000e+00  0.000000e+00
bigcom412        0.000000e+00  0.000000e+00
bigcom480        0.000000e+00  0.000000e+00
spin_vertex      7.620439e-04  8.263989e-01
membership_s1    7.210887e-05  2.430026e-01
membership_s3    0.000000e+00  0.000000e+00
membership_s4    5.092252e-05  1.314866e-01
membership_s5    1.120054e-04  1.400355e-01
membership_s6    2.700014e-05  2.665483e-02
membership_s7    8.144744e-05  2.605377e-01
membership_s8    0.000000e+00  1.084202e-21
membership_s9    0.000000e+00  0.000000e+00
membership_s11   0.000000e+00  8.673617e-21
membership_s12   2.478278e-05  5.280277e-01
membership_s14   1.345013e-05  2.175846e-01
membership_s15  -8.596417e-07  2.520836e-02
membership_s16  -2.345808e-05  2.094653e-01
membership_s17   0.000000e+00  0.000000e+00
membership_s18   5.444155e-05  1.950353e-01
membership_s20   0.000000e+00  0.000000e+00
membership_s21  -3.368193e-06  1.817950e-01
membership_s22  -1.747329e-05  8.847884e-02
membership_s24   0.000000e+00  4.336809e-21
membership_s25   0.000000e+00  1.431147e-19
membership_s26  -1.764043e-05  8.864711e-02
membership_s27   1.780653e-04  5.874626e-01
membership_s28   0.000000e+00  5.421011e-21
membership_s30   7.553866e-05  1.152725e-01
membership_s31   9.764164e-06  1.777722e-01
membership_s32   1.174778e-04  3.138529e-01
membership_s33   0.000000e+00  0.000000e+00
membership_s36   1.098278e-04  2.037731e-01
membership_s37   0.000000e+00  0.000000e+00
V1               4.748630e-03  2.678099e+00
V2               3.262039e-03  3.425492e+00
pdi              1.254430e-04  1.718745e-01
adhesion         9.080886e-03  1.948211e+00
cohesion         1.104194e-02  2.036306e+00
inner            4.783392e-03  2.276692e+00
outer            2.153958e-03  2.929612e+00
ioratio          4.386286e-03  2.183843e+00
comsize          2.662734e-03  2.970653e+00
[1] "Dataset: all_TnotC Model GLM, run: 7 of 10 2015-06-17 21:45:07"
[1] "glmnet variable coefficients"
                         [,1]          [,2]
(Intercept)     -4.375293e+00 -5.373483e+00
graph0          -4.361198e-41  4.309310e-04
graph1          -2.154086e-44 -3.110993e-08
graph2          -7.840751e-42  2.201405e-04
graph3          -1.396166e-45 -5.001504e-09
graph4          -1.322724e-47 -1.564339e-11
graph5          -4.407072e-43 -2.016796e-06
graph6          -6.767558e-45  4.458312e-08
graph7          -3.111382e-43  2.291771e-07
graph8          -9.680931e-43  7.602326e-05
graph9          -3.199032e-47 -1.561597e-10
graph10         -6.337482e-49 -2.810896e-12
graph11         -2.177132e-50 -1.010892e-13
graph12         -5.401239e-47 -8.010748e-10
graph13         -3.654201e-46  5.752021e-10
graph14         -3.616837e-48  6.283039e-12
graph15         -1.655985e-44 -8.559092e-08
graph16         -2.331591e-46 -1.262519e-09
graph17         -3.483192e-46 -6.016101e-09
graph18         -7.438053e-45  9.783903e-08
graph19         -1.544717e-45 -2.023719e-08
graph20         -3.536480e-44 -6.602453e-07
graph21         -1.011675e-44 -9.314061e-08
graph22         -3.626989e-44 -1.309424e-06
graph23         -6.072002e-45 -4.304299e-08
graph24         -1.409228e-44 -6.407460e-08
graph25         -7.297279e-44  1.183598e-06
graph26         -3.630335e-44 -4.378675e-07
graph27         -1.405258e-43  1.813273e-05
graph28          1.828146e-44  1.858937e-06
graph29          3.460199e-42 -1.773246e-06
orbit0          -4.361198e-41  4.319347e-04
orbit1          -1.259536e-42  7.093134e-06
orbit2          -1.387787e-44 -8.199602e-08
orbit3          -7.840751e-42  2.209777e-04
orbit4          -3.502357e-44 -1.224472e-07
orbit5          -1.019367e-45 -3.689002e-09
orbit6          -5.959373e-46  8.697194e-09
orbit7          -1.113674e-47 -4.674613e-11
orbit8          -4.407072e-43 -1.996140e-06
orbit9          -7.577272e-43 -1.997423e-06
orbit10         -3.846882e-44  1.389218e-06
orbit11         -4.363062e-45 -6.571025e-08
orbit12         -2.311645e-42 -2.782532e-05
orbit13         -1.987497e-43  4.577163e-06
orbit14         -9.680931e-43  7.606275e-05
orbit15         -8.789745e-46  1.237975e-09
orbit16         -2.683033e-47 -1.313052e-10
orbit17         -1.975282e-46 -2.474643e-09
orbit18         -1.798133e-46 -1.342278e-09
orbit19         -4.907088e-47  1.238910e-09
orbit20         -1.624996e-47 -1.404885e-10
orbit21         -3.733895e-49 -3.697146e-12
orbit22         -3.798993e-49 -1.375435e-11
orbit23         -1.955478e-50 -1.536406e-14
orbit24         -3.994553e-45 -7.523776e-09
orbit25         -1.219898e-45 -1.093671e-08
orbit26         -3.547464e-47 -7.793648e-10
orbit27         -2.301717e-44 -1.496699e-07
orbit28         -1.171263e-45 -1.050549e-08
orbit29         -1.328167e-45  7.249323e-08
orbit30         -4.871125e-46 -1.799953e-08
orbit31         -2.205261e-46  1.037026e-08
orbit32         -6.691170e-47  4.210559e-10
orbit33         -2.507349e-48 -1.757651e-11
orbit34         -1.655985e-44 -8.788058e-08
orbit35         -2.485081e-44  1.155432e-07
orbit36         -3.156277e-45 -5.611864e-08
orbit37         -2.171046e-45  2.011124e-08
orbit38         -1.200140e-46 -1.696737e-09
orbit39         -4.702369e-44  8.873414e-08
orbit40         -5.985273e-45 -1.255226e-07
orbit41         -1.236975e-45 -1.271025e-08
orbit42         -2.020188e-46 -4.652436e-09
orbit43         -2.694107e-44  1.079117e-06
orbit44         -5.397792e-45 -1.854971e-07
orbit45         -1.514469e-43 -1.152407e-06
orbit46         -2.875930e-44 -1.293631e-07
orbit47         -2.166671e-45 -4.873675e-08
orbit48         -2.013727e-45 -2.798279e-08
orbit49         -1.867994e-43 -2.160157e-06
orbit50         -2.654943e-44 -6.766562e-07
orbit51         -6.146852e-44 -1.179553e-06
orbit52         -1.086538e-43  2.059439e-06
orbit53         -9.431009e-45 -9.359584e-08
orbit54         -3.289554e-43 -1.268627e-05
orbit55         -1.649452e-44 -5.150887e-07
orbit56         -1.036065e-42 -1.297464e-05
orbit57         -7.035339e-45  2.424040e-07
orbit58         -8.553498e-45 -3.857801e-07
orbit59         -1.844709e-43 -1.654837e-06
orbit60         -2.283518e-44  5.717697e-07
orbit61         -1.392516e-44 -5.693127e-07
orbit62         -1.950560e-42 -5.220611e-05
orbit63         -1.468466e-43 -2.352955e-07
orbit64         -7.135114e-44  9.901922e-06
orbit65         -2.557804e-42 -6.424920e-05
orbit66         -1.100946e-43  3.030954e-06
orbit67         -1.094800e-44 -7.872424e-07
orbit68         -3.414909e-43  2.858876e-05
orbit69          2.650798e-43  3.583859e-05
orbit70         -1.578042e-42  6.504055e-05
orbit71          2.560596e-43 -6.460208e-06
orbit72          3.460199e-42 -4.338229e-06
AP              -5.027398e-39 -1.041698e-01
bet             -2.478193e-45 -2.632955e-10
ecc              1.168066e-39 -1.212164e-02
eccrad           7.008399e-39 -7.154637e-02
close           -6.509510e-38 -7.275867e-02
constraint       7.423019e-39  2.212869e-01
coreness        -4.148300e-40 -4.710462e-03
knn             -1.133383e-42 -4.975017e-05
hubscore        -6.441131e-38  1.345325e-01
pagerank        -3.884444e-38 -1.596103e+00
trans            1.434035e-38  3.667656e-01
evcent          -6.516334e-38  7.393771e-02
first           -4.361198e-41  4.391623e-04
upto_second     -1.759528e-42  1.443478e-05
upto_third      -7.364383e-43 -2.901689e-06
upto_fourth     -6.299754e-43  1.593726e-06
upto_fifth       1.688701e-43  1.477036e-05
upto_sixth       1.612773e-42  8.889338e-05
second          -1.774867e-42  1.440914e-05
third           -9.455540e-43 -6.827503e-06
fourth           1.123853e-42  7.287066e-06
fifth            1.018807e-42  3.107914e-07
sixth            5.832457e-44 -5.615943e-06
ratio1          -6.983387e-43 -3.052448e-05
ratio2           1.303349e-41 -1.776228e-04
ratio3           1.208628e-41 -1.960607e-04
ratio4          -2.309147e-41 -1.209804e-03
ratio5          -6.177757e-40 -1.950414e-02
ratio6           1.039971e-44 -1.088687e-05
selfinter        1.624021e-39  1.245593e-01
walktrap_vertex -2.265315e-39  4.190160e-02
bigcom1         -2.170887e-39 -5.991574e-02
bigcom2         -1.256512e-38 -5.571886e-01
bigcom3         -5.068500e-40 -3.001716e-02
bigcom4         -2.159856e-39 -3.521888e-03
bigcom6         -1.256093e-38 -6.068895e-01
bigcom8          4.741261e-39  2.349342e-01
bigcom9          4.482007e-38  7.608182e-01
bigcom11        -1.257878e-38 -6.138915e-01
bigcom13         1.906294e-38  4.871124e-01
bigcom15        -1.259140e-38 -4.122091e-01
bigcom16        -1.256512e-38 -5.930748e-01
bigcom21         1.186835e-38  2.425070e-01
bigcom22        -7.783939e-39 -2.405727e-01
bigcom24        -1.256198e-38 -5.996922e-01
bigcom26        -1.705524e-39 -3.629967e-02
bigcom28        -7.650153e-39 -2.337045e-01
bigcom30         4.184522e-39  1.132117e-01
bigcom31        -1.255883e-38 -6.230482e-01
bigcom32        -1.257352e-38 -6.717435e-01
bigcom33        -1.255883e-38 -4.717128e-01
bigcom34        -1.255883e-38 -5.644492e-01
bigcom36        -1.256512e-38 -6.221628e-01
bigcom37        -1.255883e-38 -3.437883e-01
bigcom38        -1.257037e-38 -6.101173e-01
bigcom39        -1.258719e-38 -5.774664e-01
bigcom40        -2.886713e-39  4.347778e-02
bigcom43        -1.256617e-38 -6.283504e-01
bigcom44        -1.274494e-38 -5.770100e-01
bigcom46        -1.257562e-38 -6.408655e-01
bigcom47        -1.256512e-38 -6.049938e-01
bigcom49         5.966615e-38  9.490005e-01
bigcom50        -1.256407e-38 -5.926467e-01
bigcom51        -1.255883e-38 -5.456714e-01
bigcom52        -1.255988e-38 -5.624994e-01
bigcom54        -1.255883e-38 -5.653956e-01
bigcom56        -1.257142e-38 -6.354977e-01
bigcom62        -1.255883e-38 -5.804589e-01
bigcom66        -1.255988e-38 -6.073186e-01
bigcom68        -1.255988e-38 -5.866643e-01
bigcom69        -1.256827e-38 -5.400181e-01
bigcom71        -1.257142e-38 -5.341540e-01
bigcom72        -1.255988e-38 -6.137621e-01
bigcom73        -1.257562e-38 -5.974946e-01
bigcom74        -1.256932e-38 -5.756387e-01
bigcom75         2.400517e-37  1.908369e+00
bigcom76        -1.256303e-38 -6.669931e-01
bigcom77        -1.256512e-38 -6.347782e-01
bigcom79        -1.255988e-38 -5.701822e-01
bigcom80        -1.256303e-38 -6.101410e-01
bigcom82        -1.256198e-38 -6.290253e-01
bigcom83        -1.255883e-38 -1.000640e+00
bigcom84        -1.256303e-38 -5.636268e-01
bigcom85        -1.256303e-38 -5.722719e-01
bigcom87        -1.256617e-38 -5.960539e-01
bigcom89        -1.255778e-38 -5.204689e-01
bigcom91         8.853035e-38  1.050884e+00
bigcom92         1.906294e-38  3.526884e-01
bigcom93        -1.255778e-38 -9.404598e-01
bigcom96        -1.255883e-38 -6.832026e-01
bigcom97        -1.256932e-38 -5.748408e-01
bigcom98        -1.255988e-38 -6.197488e-01
bigcom99        -1.255883e-38 -7.652771e-01
bigcom101       -1.257667e-38 -4.178430e-01
bigcom104       -1.256512e-38 -5.575269e-01
bigcom106       -1.256093e-38 -5.897274e-01
bigcom109       -1.255988e-38 -5.626367e-01
bigcom113       -1.256303e-38 -4.994283e-01
bigcom116        9.441348e-39  1.607862e-01
bigcom120       -1.255883e-38 -6.723328e-01
bigcom123       -1.255883e-38 -5.689949e-01
bigcom126       -1.255883e-38 -5.657415e-01
bigcom127       -1.255883e-38 -1.276283e+00
bigcom137       -1.256512e-38 -6.176035e-01
bigcom139        1.558746e-37  1.505248e+00
bigcom140       -1.256093e-38 -6.628014e-01
bigcom143       -1.255883e-38 -6.301547e-01
bigcom145       -1.255883e-38 -4.566066e-01
bigcom146       -1.256198e-38 -4.613859e-01
bigcom147       -1.257352e-38 -5.936439e-01
bigcom149        1.895457e-37  1.833350e+00
bigcom153        5.966615e-38  9.053929e-01
bigcom154       -1.256932e-38 -6.390430e-01
bigcom156       -1.256198e-38 -5.780849e-01
bigcom157       -1.256827e-38 -3.951857e-01
bigcom158       -1.255883e-38 -7.044651e-01
bigcom160       -1.255988e-38 -5.764495e-01
bigcom161       -1.255883e-38 -5.405466e-01
bigcom162       -1.255674e-38 -5.476742e-01
bigcom164       -1.255883e-38 -5.130388e-01
bigcom166       -1.256722e-38 -6.316907e-01
bigcom167       -1.257562e-38 -5.890066e-01
bigcom171       -1.256407e-38 -5.449250e-01
bigcom173        1.558746e-37  1.661216e+00
bigcom175       -1.255883e-38 -3.846380e-01
bigcom176       -1.255883e-38 -5.133541e-01
bigcom177       -1.255883e-38 -6.821135e-01
bigcom178       -1.256093e-38 -5.895764e-01
bigcom180       -1.255883e-38 -5.934882e-01
bigcom181        9.982973e-38  1.230323e+00
bigcom184       -1.255778e-38 -5.248412e-01
bigcom186        2.400517e-37  1.902215e+00
bigcom187       -1.255883e-38 -6.355160e-01
bigcom189       -1.256722e-38 -6.725165e-01
bigcom194       -1.256093e-38 -5.581463e-01
bigcom195       -1.255988e-38 -5.187361e-01
bigcom196       -1.255883e-38 -6.099488e-01
bigcom204       -1.256407e-38 -5.183710e-01
bigcom205       -1.255988e-38 -6.805952e-01
bigcom212       -1.255988e-38 -5.891382e-01
bigcom214       -1.256093e-38 -6.508356e-01
bigcom222       -1.255883e-38 -5.765713e-01
bigcom223       -1.255988e-38 -5.420824e-01
bigcom226       -1.255569e-38 -4.797805e-01
bigcom227       -1.255883e-38 -5.473235e-01
bigcom229       -1.255883e-38 -4.909918e-01
bigcom233       -1.255778e-38 -6.589059e-01
bigcom236       -1.255778e-38 -5.284949e-01
bigcom237       -1.255883e-38 -6.040628e-01
bigcom246       -1.256617e-38 -5.515989e-01
bigcom248       -1.256932e-38 -4.397827e-01
bigcom249       -1.255883e-38 -6.024279e-01
bigcom250       -1.257037e-38 -6.316265e-01
bigcom254       -1.256093e-38 -5.081473e-01
bigcom266       -1.255883e-38 -6.046868e-01
bigcom269       -1.256303e-38 -6.294831e-01
bigcom272       -1.255883e-38 -5.448482e-01
bigcom274        3.246163e-38  4.805012e-01
bigcom281       -1.256093e-38 -8.527480e-01
bigcom291       -1.255988e-38 -6.427513e-01
bigcom292       -1.255778e-38 -5.660843e-01
bigcom295       -1.255883e-38 -5.687212e-01
bigcom299       -1.255883e-38 -5.597570e-01
bigcom301       -1.256512e-38 -5.587154e-01
bigcom306       -1.255778e-38 -5.685330e-01
bigcom309       -1.255988e-38 -5.782784e-01
bigcom314       -1.255988e-38 -6.909311e-01
bigcom321       -1.256407e-38 -5.549245e-01
bigcom341        1.895457e-37  1.548047e+00
bigcom350        1.895457e-37  1.581656e+00
bigcom353       -1.255778e-38 -6.453103e-01
bigcom359       -1.255883e-38 -5.988871e-01
bigcom363       -1.255778e-38 -4.016859e-01
bigcom365       -1.255883e-38 -6.470136e-01
bigcom385       -1.255883e-38 -5.661539e-01
bigcom386       -1.255674e-38 -4.987795e-01
bigcom408       -1.256303e-38 -5.814118e-01
bigcom412       -1.255988e-38 -6.054624e-01
bigcom480       -1.255988e-38 -5.907750e-01
spin_vertex      8.702133e-39  5.231991e-02
membership_s1    2.236501e-39  7.124379e-02
membership_s3   -1.257247e-38 -5.357837e-01
membership_s4   -5.254986e-39 -1.007933e-01
membership_s5    6.588806e-40  1.844621e-02
membership_s6   -5.098243e-39 -1.894099e-01
membership_s7    2.648291e-39  1.259127e-01
membership_s8   -1.256722e-38 -5.317816e-01
membership_s9   -1.256932e-38 -5.305388e-01
membership_s11  -1.256407e-38 -5.573637e-01
membership_s12   1.430016e-37  1.492856e+00
membership_s14   8.853035e-38  1.211432e+00
membership_s15  -6.882044e-39 -2.171710e-01
membership_s16   7.169325e-38  1.288700e+00
membership_s17  -1.256407e-38 -5.332609e-01
membership_s18   1.983922e-38  3.092371e-01
membership_s20  -1.255988e-38 -5.359036e-01
membership_s21   4.832968e-39  1.894678e-01
membership_s22   2.008224e-38  6.629324e-01
membership_s24  -1.259140e-38 -4.451749e-01
membership_s25  -1.257667e-38 -4.780892e-01
membership_s26   4.693066e-38  1.015790e+00
membership_s27   5.237721e-39  1.884517e-01
membership_s28  -1.257142e-38 -6.115355e-01
membership_s30  -1.845166e-39  1.050760e-02
membership_s31   4.594822e-39 -2.288088e-02
membership_s32   3.669039e-39  1.011166e-01
membership_s33  -1.256093e-38 -4.779682e-01
membership_s36  -1.265602e-39 -9.806823e-03
membership_s37  -1.265706e-38 -5.202280e-01
V1               2.780698e-39  3.294931e-01
V2              -7.568542e-39 -1.885576e-01
pdi             -1.218751e-36 -4.876585e+01
adhesion         5.269714e-44  4.368139e-06
cohesion        -1.028702e-43 -8.261782e-06
inner           -1.842458e-43 -1.473264e-05
outer           -4.102554e-44  1.426066e-06
ioratio          7.730954e-39  4.060797e-01
comsize          1.375448e-43 -1.309265e-05
[1] "Dataset: all_TnotC Model GBM, run: 8 of 10 2015-06-17 21:46:35"
Iter   TrainDeviance   ValidDeviance   StepSize   Improve
     1        0.1244            -nan     0.0100    0.0000
     2        0.1238            -nan     0.0100   -0.0000
     3        0.1231            -nan     0.0100   -0.0000
     4        0.1226            -nan     0.0100    0.0000
     5        0.1219            -nan     0.0100    0.0000
     6        0.1211            -nan     0.0100   -0.0000
     7        0.1205            -nan     0.0100    0.0000
     8        0.1198            -nan     0.0100    0.0000
     9        0.1192            -nan     0.0100    0.0001
    10        0.1187            -nan     0.0100   -0.0000
    20        0.1137            -nan     0.0100    0.0000
    40        0.1057            -nan     0.0100   -0.0000
    60        0.0984            -nan     0.0100    0.0000
    80        0.0931            -nan     0.0100   -0.0000
   100        0.0881            -nan     0.0100   -0.0000
   120        0.0843            -nan     0.0100   -0.0000
   140        0.0808            -nan     0.0100   -0.0000
   160        0.0776            -nan     0.0100   -0.0000
   180        0.0746            -nan     0.0100   -0.0000
   200        0.0717            -nan     0.0100   -0.0000
   204        0.0711            -nan     0.0100   -0.0000

[1] "GBM variable coefficients"
                            var     rel.inf
V2                           V2 4.850954626
outer                     outer 4.679613990
pagerank               pagerank 4.251983900
V1                           V1 3.451932229
comsize                 comsize 3.375230767
ratio2                   ratio2 2.596531505
ratio5                   ratio5 2.204829860
ratio3                   ratio3 2.167450758
inner                     inner 2.087838780
ratio1                   ratio1 2.033827307
orbit41                 orbit41 1.980117153
adhesion               adhesion 1.872876941
knn                         knn 1.865844029
bet                         bet 1.860922887
cohesion               cohesion 1.781107664
orbit18                 orbit18 1.549020244
fourth                   fourth 1.265768494
graph12                 graph12 1.228153360
orbit46                 orbit46 1.209072999
orbit56                 orbit56 1.200200077
ioratio                 ioratio 1.176797155
orbit30                 orbit30 1.133612453
trans                     trans 1.114110811
ratio6                   ratio6 1.103442292
orbit28                 orbit28 1.093595926
graph22                 graph22 1.040064859
orbit36                 orbit36 1.024611163
walktrap_vertex walktrap_vertex 1.020607513
orbit9                   orbit9 1.016793499
graph23                 graph23 1.008864431
bigcom274             bigcom274 0.989915924
graph1                   graph1 0.950402203
graph10                 graph10 0.925654966
fifth                     fifth 0.925386735
orbit20                 orbit20 0.924694259
graph9                   graph9 0.872668380
ratio4                   ratio4 0.828240637
third                     third 0.808247147
graph16                 graph16 0.793250979
orbit39                 orbit39 0.770319034
graph19                 graph19 0.754460419
graph13                 graph13 0.748411573
orbit51                 orbit51 0.735763627
graph4                   graph4 0.706660859
spin_vertex         spin_vertex 0.698313598
graph3                   graph3 0.678175544
graph25                 graph25 0.676419163
bigcom92               bigcom92 0.666668679
orbit27                 orbit27 0.650956853
graph26                 graph26 0.646650497
orbit37                 orbit37 0.629868024
graph17                 graph17 0.626362555
orbit65                 orbit65 0.623406972
bigcom181             bigcom181 0.613551420
orbit24                 orbit24 0.611325537
orbit45                 orbit45 0.599806617
orbit26                 orbit26 0.596700131
orbit31                 orbit31 0.592196009
orbit10                 orbit10 0.572205364
close                     close 0.552175584
orbit4                   orbit4 0.549048796
orbit19                 orbit19 0.540139609
orbit32                 orbit32 0.535805779
orbit12                 orbit12 0.527315463
upto_sixth           upto_sixth 0.518573889
upto_fifth           upto_fifth 0.507424046
graph14                 graph14 0.498425555
orbit1                   orbit1 0.494735920
graph15                 graph15 0.492601805
orbit17                 orbit17 0.478553577
graph5                   graph5 0.469213252
sixth                     sixth 0.466223380
orbit52                 orbit52 0.465898758
orbit47                 orbit47 0.450960241
orbit50                 orbit50 0.448055118
coreness               coreness 0.434434961
membership_s27   membership_s27 0.433786103
graph20                 graph20 0.432538597
graph24                 graph24 0.426479131
graph21                 graph21 0.414531118
graph11                 graph11 0.405555229
graph6                   graph6 0.396478470
graph7                   graph7 0.374274161
hubscore               hubscore 0.329142891
orbit15                 orbit15 0.322206538
orbit35                 orbit35 0.303555398
orbit48                 orbit48 0.297130645
membership_s18   membership_s18 0.287352966
graph18                 graph18 0.273464357
orbit69                 orbit69 0.249030640
upto_second         upto_second 0.241527153
selfinter             selfinter 0.240275294
constraint           constraint 0.231104526
orbit13                 orbit13 0.216892946
orbit66                 orbit66 0.211011204
orbit40                 orbit40 0.210971202
orbit63                 orbit63 0.209604304
membership_s7     membership_s7 0.206809987
orbit38                 orbit38 0.198790238
orbit54                 orbit54 0.197411781
orbit21                 orbit21 0.186958607
orbit29                 orbit29 0.175668508
orbit25                 orbit25 0.175199310
graph2                   graph2 0.174951618
upto_fourth         upto_fourth 0.173124774
orbit16                 orbit16 0.166283189
orbit53                 orbit53 0.165770951
orbit64                 orbit64 0.161179675
orbit62                 orbit62 0.159142668
orbit23                 orbit23 0.151820229
orbit70                 orbit70 0.150734458
bigcom21               bigcom21 0.145621678
graph0                   graph0 0.142428173
orbit5                   orbit5 0.134959153
bigcom40               bigcom40 0.134810400
upto_third           upto_third 0.133691644
orbit59                 orbit59 0.132229438
orbit60                 orbit60 0.128627450
graph29                 graph29 0.120583703
orbit67                 orbit67 0.119510276
membership_s1     membership_s1 0.115201801
orbit55                 orbit55 0.111973715
bigcom11               bigcom11 0.108082161
graph28                 graph28 0.107602109
membership_s21   membership_s21 0.089648700
orbit44                 orbit44 0.083620966
bigcom1                 bigcom1 0.077562665
orbit57                 orbit57 0.071851536
orbit68                 orbit68 0.071785652
orbit33                 orbit33 0.071093824
orbit2                   orbit2 0.070077213
orbit71                 orbit71 0.069997340
membership_s32   membership_s32 0.062278118
membership_s5     membership_s5 0.059304055
membership_s16   membership_s16 0.058718096
membership_s30   membership_s30 0.056830240
orbit49                 orbit49 0.052000891
AP                           AP 0.050203598
graph8                   graph8 0.048782651
second                   second 0.046736735
orbit22                 orbit22 0.045261999
graph27                 graph27 0.044184918
orbit43                 orbit43 0.043692108
orbit11                 orbit11 0.039667805
orbit6                   orbit6 0.037847613
orbit42                 orbit42 0.037149555
membership_s12   membership_s12 0.035986087
membership_s36   membership_s36 0.032296742
bigcom4                 bigcom4 0.025965601
membership_s22   membership_s22 0.025184675
bigcom30               bigcom30 0.024210115
membership_s6     membership_s6 0.023994375
orbit61                 orbit61 0.020575533
bigcom13               bigcom13 0.017269872
bigcom8                 bigcom8 0.011443648
ecc                         ecc 0.010868296
membership_s26   membership_s26 0.005781101
orbit0                   orbit0 0.000000000
orbit3                   orbit3 0.000000000
orbit7                   orbit7 0.000000000
orbit8                   orbit8 0.000000000
orbit14                 orbit14 0.000000000
orbit34                 orbit34 0.000000000
orbit58                 orbit58 0.000000000
orbit72                 orbit72 0.000000000
eccrad                   eccrad 0.000000000
evcent                   evcent 0.000000000
first                     first 0.000000000
bigcom2                 bigcom2 0.000000000
bigcom3                 bigcom3 0.000000000
bigcom6                 bigcom6 0.000000000
bigcom9                 bigcom9 0.000000000
bigcom15               bigcom15 0.000000000
bigcom16               bigcom16 0.000000000
bigcom22               bigcom22 0.000000000
bigcom24               bigcom24 0.000000000
bigcom26               bigcom26 0.000000000
bigcom28               bigcom28 0.000000000
bigcom31               bigcom31 0.000000000
bigcom32               bigcom32 0.000000000
bigcom33               bigcom33 0.000000000
bigcom34               bigcom34 0.000000000
bigcom36               bigcom36 0.000000000
bigcom37               bigcom37 0.000000000
bigcom38               bigcom38 0.000000000
bigcom39               bigcom39 0.000000000
bigcom43               bigcom43 0.000000000
bigcom44               bigcom44 0.000000000
bigcom46               bigcom46 0.000000000
bigcom47               bigcom47 0.000000000
bigcom49               bigcom49 0.000000000
bigcom50               bigcom50 0.000000000
bigcom51               bigcom51 0.000000000
bigcom52               bigcom52 0.000000000
bigcom54               bigcom54 0.000000000
bigcom56               bigcom56 0.000000000
bigcom62               bigcom62 0.000000000
bigcom66               bigcom66 0.000000000
bigcom68               bigcom68 0.000000000
bigcom69               bigcom69 0.000000000
bigcom71               bigcom71 0.000000000
bigcom72               bigcom72 0.000000000
bigcom73               bigcom73 0.000000000
bigcom74               bigcom74 0.000000000
bigcom75               bigcom75 0.000000000
bigcom76               bigcom76 0.000000000
bigcom77               bigcom77 0.000000000
bigcom79               bigcom79 0.000000000
bigcom80               bigcom80 0.000000000
bigcom82               bigcom82 0.000000000
bigcom83               bigcom83 0.000000000
bigcom84               bigcom84 0.000000000
bigcom85               bigcom85 0.000000000
bigcom87               bigcom87 0.000000000
bigcom89               bigcom89 0.000000000
bigcom91               bigcom91 0.000000000
bigcom93               bigcom93 0.000000000
bigcom96               bigcom96 0.000000000
bigcom97               bigcom97 0.000000000
bigcom98               bigcom98 0.000000000
bigcom99               bigcom99 0.000000000
bigcom101             bigcom101 0.000000000
bigcom104             bigcom104 0.000000000
bigcom106             bigcom106 0.000000000
bigcom109             bigcom109 0.000000000
bigcom113             bigcom113 0.000000000
bigcom116             bigcom116 0.000000000
bigcom120             bigcom120 0.000000000
bigcom123             bigcom123 0.000000000
bigcom126             bigcom126 0.000000000
bigcom127             bigcom127 0.000000000
bigcom137             bigcom137 0.000000000
bigcom139             bigcom139 0.000000000
bigcom140             bigcom140 0.000000000
bigcom143             bigcom143 0.000000000
bigcom145             bigcom145 0.000000000
bigcom146             bigcom146 0.000000000
bigcom147             bigcom147 0.000000000
bigcom149             bigcom149 0.000000000
bigcom153             bigcom153 0.000000000
bigcom154             bigcom154 0.000000000
bigcom156             bigcom156 0.000000000
bigcom157             bigcom157 0.000000000
bigcom158             bigcom158 0.000000000
bigcom160             bigcom160 0.000000000
bigcom161             bigcom161 0.000000000
bigcom162             bigcom162 0.000000000
bigcom164             bigcom164 0.000000000
bigcom166             bigcom166 0.000000000
bigcom167             bigcom167 0.000000000
bigcom171             bigcom171 0.000000000
bigcom173             bigcom173 0.000000000
bigcom175             bigcom175 0.000000000
bigcom176             bigcom176 0.000000000
bigcom177             bigcom177 0.000000000
bigcom178             bigcom178 0.000000000
bigcom180             bigcom180 0.000000000
bigcom184             bigcom184 0.000000000
bigcom186             bigcom186 0.000000000
bigcom187             bigcom187 0.000000000
bigcom189             bigcom189 0.000000000
bigcom194             bigcom194 0.000000000
bigcom195             bigcom195 0.000000000
bigcom196             bigcom196 0.000000000
bigcom204             bigcom204 0.000000000
bigcom205             bigcom205 0.000000000
bigcom212             bigcom212 0.000000000
bigcom214             bigcom214 0.000000000
bigcom222             bigcom222 0.000000000
bigcom223             bigcom223 0.000000000
bigcom226             bigcom226 0.000000000
bigcom227             bigcom227 0.000000000
bigcom229             bigcom229 0.000000000
bigcom233             bigcom233 0.000000000
bigcom236             bigcom236 0.000000000
bigcom237             bigcom237 0.000000000
bigcom246             bigcom246 0.000000000
bigcom248             bigcom248 0.000000000
bigcom249             bigcom249 0.000000000
bigcom250             bigcom250 0.000000000
bigcom254             bigcom254 0.000000000
bigcom266             bigcom266 0.000000000
bigcom269             bigcom269 0.000000000
bigcom272             bigcom272 0.000000000
bigcom281             bigcom281 0.000000000
bigcom291             bigcom291 0.000000000
bigcom292             bigcom292 0.000000000
bigcom295             bigcom295 0.000000000
bigcom299             bigcom299 0.000000000
bigcom301             bigcom301 0.000000000
bigcom306             bigcom306 0.000000000
bigcom309             bigcom309 0.000000000
bigcom314             bigcom314 0.000000000
bigcom321             bigcom321 0.000000000
bigcom341             bigcom341 0.000000000
bigcom350             bigcom350 0.000000000
bigcom353             bigcom353 0.000000000
bigcom359             bigcom359 0.000000000
bigcom363             bigcom363 0.000000000
bigcom365             bigcom365 0.000000000
bigcom385             bigcom385 0.000000000
bigcom386             bigcom386 0.000000000
bigcom408             bigcom408 0.000000000
bigcom412             bigcom412 0.000000000
bigcom480             bigcom480 0.000000000
membership_s3     membership_s3 0.000000000
membership_s4     membership_s4 0.000000000
membership_s8     membership_s8 0.000000000
membership_s9     membership_s9 0.000000000
membership_s11   membership_s11 0.000000000
membership_s14   membership_s14 0.000000000
membership_s15   membership_s15 0.000000000
membership_s17   membership_s17 0.000000000
membership_s20   membership_s20 0.000000000
membership_s24   membership_s24 0.000000000
membership_s25   membership_s25 0.000000000
membership_s28   membership_s28 0.000000000
membership_s31   membership_s31 0.000000000
membership_s33   membership_s33 0.000000000
membership_s37   membership_s37 0.000000000
pdi                         pdi 0.000000000
[1] "Dataset: all_TnotC Model RF, run: 8 of 10 2015-06-17 21:49:58"
     |      Out-of-bag   |
Tree |      MSE  %Var(y) |
   1 |  0.02575   227.01 |
   2 |   0.0249   219.54 |
   3 |  0.02194   193.41 |
   4 |  0.02057   181.37 |
   5 |   0.0189   166.62 |
   6 |  0.01773   156.26 |
   7 |  0.01702   150.02 |
   8 |  0.01635   144.16 |
   9 |  0.01592   140.38 |
  10 |  0.01574   138.80 |
  11 |  0.01531   134.96 |
  12 |   0.0151   133.08 |
  13 |  0.01484   130.87 |
  14 |  0.01462   128.88 |
  15 |  0.01434   126.39 |
  16 |  0.01411   124.40 |
  17 |  0.01398   123.22 |
  18 |  0.01387   122.30 |
  19 |  0.01372   120.93 |
  20 |  0.01364   120.21 |
  21 |  0.01353   119.30 |
  22 |  0.01343   118.41 |
  23 |  0.01338   117.98 |
  24 |  0.01332   117.45 |
  25 |  0.01325   116.84 |
  26 |  0.01317   116.12 |
  27 |  0.01315   115.91 |
  28 |  0.01308   115.32 |
  29 |  0.01304   114.95 |
  30 |  0.01302   114.74 |
  31 |  0.01302   114.77 |
  32 |  0.01302   114.81 |
  33 |  0.01301   114.69 |
  34 |  0.01296   114.27 |
  35 |  0.01296   114.24 |
  36 |  0.01292   113.88 |
  37 |   0.0129   113.74 |
  38 |  0.01288   113.51 |
  39 |  0.01289   113.63 |
  40 |  0.01288   113.58 |
  41 |  0.01288   113.50 |
  42 |  0.01285   113.29 |
  43 |  0.01283   113.13 |
  44 |  0.01281   112.93 |
  45 |   0.0128   112.87 |
  46 |  0.01277   112.53 |
  47 |  0.01275   112.41 |
  48 |  0.01272   112.15 |
  49 |  0.01272   112.13 |
  50 |  0.01272   112.12 |
  51 |  0.01271   112.06 |
  52 |   0.0127   111.95 |
  53 |  0.01269   111.90 |
  54 |  0.01269   111.85 |
  55 |  0.01268   111.77 |
  56 |  0.01267   111.70 |
  57 |  0.01267   111.66 |
  58 |  0.01265   111.56 |
  59 |  0.01263   111.34 |
  60 |  0.01263   111.30 |
  61 |  0.01261   111.21 |
  62 |   0.0126   111.09 |
  63 |  0.01261   111.13 |
  64 |   0.0126   111.08 |
  65 |   0.0126   111.03 |
  66 |   0.0126   111.04 |
  67 |  0.01259   111.02 |
  68 |  0.01259   110.96 |
  69 |  0.01257   110.85 |
  70 |  0.01258   110.86 |
  71 |  0.01257   110.84 |
  72 |  0.01257   110.82 |
  73 |  0.01258   110.89 |
  74 |  0.01258   110.87 |
  75 |  0.01257   110.78 |
  76 |  0.01256   110.74 |
  77 |  0.01256   110.73 |
  78 |  0.01256   110.69 |
  79 |  0.01254   110.51 |
  80 |  0.01253   110.42 |
  81 |  0.01252   110.33 |
  82 |  0.01251   110.28 |
  83 |  0.01251   110.26 |
  84 |  0.01249   110.15 |
  85 |  0.01248   110.00 |
  86 |  0.01247   109.94 |
  87 |  0.01247   109.92 |
  88 |  0.01247   109.89 |
  89 |  0.01245   109.79 |
  90 |  0.01245   109.77 |
  91 |  0.01244   109.66 |
  92 |  0.01244   109.63 |
  93 |  0.01242   109.53 |
  94 |  0.01243   109.55 |
  95 |  0.01243   109.56 |
  96 |  0.01243   109.55 |
  97 |  0.01243   109.61 |
  98 |  0.01243   109.59 |
  99 |  0.01242   109.46 |
 100 |  0.01241   109.45 |
[1] "Random Forest variable coefficients"
                      %IncMSE IncNodePurity
graph5           3.456978e-03  5.129759e-01
graph6           6.519923e-03  6.819395e-01
graph7           6.237842e-03  3.301362e-01
graph8           5.980516e-04  1.157019e-01
graph9           4.999903e-03  4.911597e-01
graph10          5.717922e-03  1.139433e+00
graph11          7.010149e-03  7.280721e-01
graph12          6.622284e-03  1.083630e+00
graph13          1.776966e-03  6.979388e-01
graph14          4.667896e-03  1.047376e+00
graph15          7.362387e-03  7.644717e-01
graph16          7.610352e-03  9.210348e-01
graph17          3.754448e-03  8.730586e-01
graph18          4.605091e-03  4.622831e-01
graph19          4.699416e-03  8.804614e-01
graph20          8.450260e-03  6.822173e-01
graph21          8.657849e-03  7.255793e-01
graph22          4.904282e-03  7.036854e-01
graph23          5.842960e-03  1.057141e+00
graph24          3.593238e-03  2.831832e-01
graph25          3.163436e-03  4.341129e-01
graph26          6.378189e-03  3.183182e-01
graph27          1.317316e-03  1.516019e-01
graph28          3.459379e-04  6.366536e-02
graph29          2.605571e-04  2.180295e-01
orbit0           1.496283e-04  1.754266e-01
orbit1           4.941987e-03  7.088191e-01
orbit2           1.823413e-03  4.154477e-01
orbit3           1.627938e-04  4.686828e-02
orbit4           3.196223e-03  8.668312e-01
orbit5           4.599355e-03  4.855159e-01
orbit6           1.819558e-03  8.499292e-01
orbit7           1.980517e-03  3.846894e-01
orbit8           5.672407e-03  5.645560e-01
orbit9           4.641150e-03  6.093350e-01
orbit10          2.189045e-03  3.574953e-01
orbit11          1.428390e-03  1.136871e-01
orbit12          3.350752e-03  2.847977e-01
orbit13          1.093586e-03  1.486411e-01
orbit14          1.159268e-03  1.139642e-01
orbit15          7.544143e-03  6.337460e-01
orbit16          7.415782e-03  5.965009e-01
orbit17          2.708149e-03  4.910583e-01
orbit18          6.336871e-03  1.671751e+00
orbit19          4.865403e-03  1.024471e+00
orbit20          5.123595e-03  6.105600e-01
orbit21          3.663345e-03  4.092730e-01
orbit22          6.951972e-03  9.424200e-01
orbit23          1.922471e-03  1.938926e-01
orbit24          1.599280e-02  1.182207e+00
orbit25          8.927320e-04  3.127908e-01
orbit26          5.440806e-03  3.373853e-01
orbit27          7.700089e-03  9.408875e-01
orbit28          3.938307e-03  7.405919e-01
orbit29          7.956322e-04  2.521468e-01
orbit30          6.956457e-03  3.623125e-01
orbit31          4.495009e-03  1.315874e+00
orbit32          2.136407e-03  5.352309e-01
orbit33          1.007248e-03  1.759022e-01
orbit34          6.468697e-03  5.816200e-01
orbit35          1.000866e-02  9.097055e-01
orbit36          5.151522e-03  9.001645e-01
orbit37          3.563071e-03  5.529356e-01
orbit38          6.511691e-03  4.716786e-01
orbit39          5.822881e-03  7.054223e-01
orbit40          4.305326e-03  3.820976e-01
orbit41          3.036509e-03  2.859542e-01
orbit42          1.234970e-03  2.042048e-01
orbit43          2.112170e-03  2.908164e-01
orbit44          1.570749e-03  2.588104e-01
orbit45          9.057416e-03  8.392885e-01
orbit46          5.665597e-03  6.142196e-01
orbit47          1.995411e-03  4.295693e-01
orbit48          1.173763e-03  3.119936e-01
orbit49          9.195718e-03  8.031490e-01
orbit50          5.076215e-03  3.533151e-01
orbit51          1.257331e-02  6.510532e-01
orbit52          7.351622e-03  5.005131e-01
orbit53          1.277945e-02  5.373582e-01
orbit54          6.150101e-03  4.743870e-01
orbit55          4.310534e-03  1.918664e-01
orbit56          6.251600e-03  9.571311e-01
orbit57          1.546429e-03  1.635685e-01
orbit58          2.791445e-04  1.588331e-01
orbit59          4.510117e-03  3.993978e-01
orbit60          4.459019e-03  2.695422e-01
orbit61          2.207498e-03  1.617252e-01
orbit62          3.909202e-03  6.119520e-01
orbit63          1.339963e-03  1.971621e-01
orbit64          2.203056e-03  3.812728e-01
orbit65          5.072760e-03  6.190585e-01
orbit66          2.214885e-03  1.776256e-01
orbit67          4.049966e-04  2.202020e-01
orbit68          7.012721e-05  1.282008e-01
orbit69          9.586233e-04  1.684855e-01
orbit70          1.545880e-03  3.026083e-01
orbit71          1.819494e-04  1.128934e-01
orbit72          2.054992e-04  1.992301e-01
AP               2.387422e-05  1.235373e-01
bet              5.093394e-03  1.074659e+00
ecc              9.271346e-04  1.858179e-01
eccrad           1.484467e-03  1.692803e-01
close            3.727122e-03  6.210763e-01
constraint       8.405121e-03  8.601635e-01
coreness         9.268513e-04  2.476937e-01
knn              7.190490e-03  1.231285e+00
hubscore         3.907102e-03  4.662466e-01
pagerank         6.218869e-03  2.613218e+00
trans            1.966322e-03  7.404409e-01
evcent           6.026426e-03  7.378808e-01
first            7.736750e-04  2.000641e-01
upto_second      3.232876e-03  6.144740e-01
upto_third       2.837883e-03  6.232817e-01
upto_fourth      6.133134e-03  7.007647e-01
upto_fifth       3.671373e-03  8.435661e-01
upto_sixth       3.280971e-03  6.145432e-01
second           4.647017e-03  5.642560e-01
third            9.867503e-03  1.122815e+00
fourth           2.014851e-03  1.199626e+00
fifth            4.103969e-03  1.330116e+00
sixth            3.448694e-03  1.152585e+00
ratio1           8.219813e-03  1.194698e+00
ratio2           5.796364e-03  2.161461e+00
ratio3           6.010000e-03  1.711843e+00
ratio4           3.778739e-03  1.480804e+00
ratio5           2.612468e-03  2.300061e+00
ratio6           3.556249e-03  1.419361e+00
selfinter        1.193718e-04  1.912443e-01
walktrap_vertex  8.932235e-04  1.220769e+00
bigcom1          7.126213e-05  1.314908e-01
bigcom2          0.000000e+00  0.000000e+00
bigcom3         -1.064420e-05  1.148349e-01
bigcom4          1.394674e-04  5.200470e-02
bigcom6          0.000000e+00  0.000000e+00
bigcom8          1.324614e-04  9.104557e-02
bigcom9          7.489836e-06  1.491186e-02
bigcom11         7.502797e-07  1.756567e-01
bigcom13         3.753561e-05  9.936718e-02
bigcom15         0.000000e+00  2.775558e-19
bigcom16         0.000000e+00  0.000000e+00
bigcom21        -4.014702e-06  6.358974e-02
bigcom22         0.000000e+00  3.274291e-19
bigcom24         0.000000e+00  2.775558e-19
bigcom26         0.000000e+00  6.505213e-21
bigcom28         4.513271e-06  1.989721e-02
bigcom30         6.332016e-05  1.306835e-01
bigcom31         0.000000e+00  0.000000e+00
bigcom32         0.000000e+00  5.551115e-19
bigcom33         0.000000e+00  0.000000e+00
bigcom34         0.000000e+00  0.000000e+00
bigcom36         0.000000e+00  1.409463e-19
bigcom37         0.000000e+00  8.673617e-21
bigcom38         0.000000e+00  0.000000e+00
bigcom39         0.000000e+00  0.000000e+00
bigcom40         3.567869e-04  3.258375e-01
bigcom43         0.000000e+00  2.168404e-21
bigcom44         0.000000e+00  4.119968e-20
bigcom46         0.000000e+00  2.168404e-21
bigcom47         0.000000e+00  2.168404e-21
bigcom49         0.000000e+00  2.775558e-19
bigcom50         0.000000e+00  1.409463e-19
bigcom51         0.000000e+00  0.000000e+00
bigcom52         0.000000e+00  1.734723e-20
bigcom54         0.000000e+00  1.387779e-19
bigcom56         0.000000e+00  0.000000e+00
bigcom62         0.000000e+00  0.000000e+00
bigcom66         0.000000e+00  0.000000e+00
bigcom68         0.000000e+00  2.775558e-19
bigcom69         0.000000e+00  4.336809e-21
bigcom71         0.000000e+00  5.421011e-20
bigcom72         0.000000e+00  0.000000e+00
bigcom73         0.000000e+00  3.686287e-20
bigcom74         0.000000e+00  1.734723e-20
bigcom75         5.788778e-06  3.739789e-01
bigcom76         0.000000e+00  0.000000e+00
bigcom77         0.000000e+00  1.040834e-19
bigcom79         0.000000e+00  0.000000e+00
bigcom80         0.000000e+00  0.000000e+00
bigcom82         0.000000e+00  0.000000e+00
bigcom83         0.000000e+00  4.163336e-19
bigcom84         0.000000e+00  0.000000e+00
bigcom85         0.000000e+00  2.168404e-21
bigcom87         0.000000e+00  0.000000e+00
bigcom89         0.000000e+00  0.000000e+00
bigcom91         3.150854e-05  2.312129e-01
bigcom92         2.767552e-05  3.047611e-01
bigcom93         0.000000e+00  2.797242e-19
bigcom96         0.000000e+00  1.387779e-19
bigcom97         0.000000e+00  3.469447e-20
bigcom98         0.000000e+00  0.000000e+00
bigcom99         0.000000e+00  2.168404e-21
bigcom101        0.000000e+00  4.336809e-21
bigcom104        0.000000e+00  2.775558e-19
bigcom106        0.000000e+00  0.000000e+00
bigcom109        0.000000e+00  2.775558e-19
bigcom113        0.000000e+00  0.000000e+00
bigcom116        7.124335e-06  3.359919e-02
bigcom120        0.000000e+00  0.000000e+00
bigcom123        0.000000e+00  0.000000e+00
bigcom126        0.000000e+00  0.000000e+00
bigcom127        0.000000e+00  0.000000e+00
bigcom137        0.000000e+00  2.775558e-19
bigcom139       -3.244732e-05  3.547471e-01
bigcom140        0.000000e+00  0.000000e+00
bigcom143        0.000000e+00  3.252607e-21
bigcom145        0.000000e+00  0.000000e+00
bigcom146        0.000000e+00  0.000000e+00
bigcom147        0.000000e+00  1.734723e-20
bigcom149       -1.327475e-06  3.222543e-01
bigcom153        0.000000e+00  2.797242e-19
bigcom154        0.000000e+00  1.084202e-21
bigcom156        0.000000e+00  0.000000e+00
bigcom157        0.000000e+00  1.040834e-19
bigcom158        0.000000e+00  3.469447e-20
bigcom160        0.000000e+00  0.000000e+00
bigcom161        0.000000e+00  0.000000e+00
bigcom162        0.000000e+00  0.000000e+00
bigcom164        0.000000e+00  0.000000e+00
bigcom166        0.000000e+00  3.469447e-20
bigcom167        0.000000e+00  4.163336e-19
bigcom171        0.000000e+00  1.333333e-02
bigcom173        0.000000e+00  0.000000e+00
bigcom175        0.000000e+00  0.000000e+00
bigcom176        0.000000e+00  0.000000e+00
bigcom177        0.000000e+00  1.734723e-20
bigcom178        0.000000e+00  0.000000e+00
bigcom180        0.000000e+00  0.000000e+00
bigcom181        2.353425e-05  4.778796e-01
bigcom184        0.000000e+00  0.000000e+00
bigcom186       -1.558052e-05  4.114889e-01
bigcom187        0.000000e+00  0.000000e+00
bigcom189        0.000000e+00  0.000000e+00
bigcom194        0.000000e+00  0.000000e+00
bigcom195        0.000000e+00  0.000000e+00
bigcom196        0.000000e+00  0.000000e+00
bigcom204        0.000000e+00  2.775558e-19
bigcom205        0.000000e+00  4.163336e-19
bigcom212        0.000000e+00  2.775558e-19
bigcom214        0.000000e+00  2.168404e-21
bigcom222        0.000000e+00  2.775558e-19
bigcom223        0.000000e+00  1.387779e-19
bigcom226        0.000000e+00  1.387779e-19
bigcom227        0.000000e+00  1.387779e-19
bigcom229        0.000000e+00  1.062518e-19
bigcom233        2.635049e-07  4.514012e-01
bigcom236        0.000000e+00  1.734723e-20
bigcom237        0.000000e+00  4.163336e-19
bigcom246        0.000000e+00  2.775558e-19
bigcom248        0.000000e+00  3.252607e-21
bigcom249        0.000000e+00  0.000000e+00
bigcom250        0.000000e+00  2.168404e-21
bigcom254        0.000000e+00  5.204170e-20
bigcom266        0.000000e+00  0.000000e+00
bigcom269        0.000000e+00  0.000000e+00
bigcom272        0.000000e+00  0.000000e+00
bigcom274        2.181384e-04  2.507940e-01
bigcom281        0.000000e+00  4.336809e-21
bigcom291        0.000000e+00  2.797242e-19
bigcom292        0.000000e+00  0.000000e+00
bigcom295        0.000000e+00  2.168404e-21
bigcom299        0.000000e+00  0.000000e+00
bigcom301        0.000000e+00  2.775558e-19
bigcom306        0.000000e+00  0.000000e+00
bigcom309        0.000000e+00  0.000000e+00
bigcom314        0.000000e+00  2.797242e-19
bigcom321        0.000000e+00  5.551115e-19
bigcom341       -1.376282e-05  4.297755e-01
bigcom350        8.638276e-06  3.870033e-01
bigcom353        0.000000e+00  0.000000e+00
bigcom359        0.000000e+00  0.000000e+00
bigcom363        0.000000e+00  4.163336e-19
bigcom365        0.000000e+00  0.000000e+00
bigcom385        0.000000e+00  2.775558e-19
bigcom386        0.000000e+00  0.000000e+00
bigcom408        0.000000e+00  0.000000e+00
bigcom412        0.000000e+00  2.168404e-21
bigcom480        0.000000e+00  0.000000e+00
spin_vertex      1.220038e-03  9.399719e-01
membership_s1    7.975038e-05  1.349449e-01
membership_s3    0.000000e+00  2.786400e-19
membership_s4    1.713910e-05  8.337284e-02
membership_s5    6.009419e-05  2.066814e-01
membership_s6    1.119618e-05  3.600000e-02
membership_s7    8.288672e-05  2.585436e-01
membership_s8    0.000000e+00  1.062518e-19
membership_s9    0.000000e+00  6.288373e-20
membership_s11   0.000000e+00  2.797242e-19
membership_s12  -3.347083e-05  2.133957e-01
membership_s14   0.000000e+00  2.168404e-21
membership_s15  -1.128689e-06  1.478376e-02
membership_s16  -2.062170e-05  9.096099e-02
membership_s17   0.000000e+00  2.797242e-19
membership_s18   7.220059e-05  1.598216e-01
membership_s20   0.000000e+00  2.168404e-21
membership_s21   8.655034e-05  1.343880e-01
membership_s22  -8.808542e-06  9.829735e-02
membership_s24   0.000000e+00  1.398621e-19
membership_s25   0.000000e+00  1.843144e-20
membership_s26  -2.607544e-05  9.771602e-02
membership_s27   3.166304e-04  4.917878e-01
membership_s28   0.000000e+00  1.084202e-21
membership_s30   4.206431e-05  2.120767e-01
membership_s31   9.980273e-05  1.907489e-01
membership_s32   5.225612e-05  2.149276e-01
membership_s33   0.000000e+00  2.168404e-21
membership_s36   3.966398e-05  1.402694e-01
membership_s37   0.000000e+00  1.301043e-20
V1               3.006068e-03  2.337303e+00
V2               3.544974e-03  3.282126e+00
pdi              5.397506e-05  1.482460e-01
adhesion         1.675561e-02  2.165009e+00
cohesion         1.556074e-02  1.711995e+00
inner            4.776412e-03  2.075014e+00
outer            3.195662e-03  2.926055e+00
ioratio          6.245582e-03  1.815684e+00
comsize          2.992327e-03  2.606529e+00
[1] "Dataset: all_TnotC Model GLM, run: 8 of 10 2015-06-17 21:54:25"
[1] "glmnet variable coefficients"
                         [,1]          [,2]
(Intercept)     -4.456031e+00 -5.766499e+00
graph0          -4.522981e-41 -3.828332e-05
graph1          -1.927038e-44 -3.815226e-08
graph2          -6.934753e-42  2.420693e-04
graph3          -1.307636e-45 -2.782836e-09
graph4          -9.081562e-48 -3.515447e-11
graph5          -4.069554e-43 -1.724145e-06
graph6          -6.205156e-45  4.827768e-08
graph7          -2.633496e-43  1.307993e-06
graph8          -4.323838e-44  1.116179e-04
graph9          -2.977517e-47 -9.903131e-11
graph10         -5.543377e-49 -1.719381e-12
graph11         -1.174167e-50 -1.670638e-13
graph12         -4.943145e-47 -7.961884e-10
graph13         -3.340976e-46  9.225732e-10
graph14         -3.240578e-48 -8.410322e-12
graph15         -1.510789e-44 -4.535480e-08
graph16         -2.163116e-46 -1.020816e-09
graph17         -3.141438e-46 -5.021142e-09
graph18         -6.936131e-45  1.051105e-07
graph19         -1.349149e-45 -1.934594e-08
graph20         -3.440146e-44 -6.265448e-07
graph21         -9.063855e-45 -1.005764e-07
graph22         -3.221516e-44 -1.205398e-06
graph23         -4.831650e-45 -9.219222e-09
graph24         -1.197246e-44 -7.017526e-08
graph25         -6.391499e-44  9.151451e-07
graph26         -2.641832e-44 -5.891573e-07
graph27         -9.078218e-44  1.713011e-05
graph28          1.042842e-43  2.084025e-06
graph29          4.739091e-42  1.481401e-05
orbit0          -4.522981e-41 -3.721216e-05
orbit1          -9.608666e-43  6.285126e-06
orbit2          -1.347018e-44 -8.452082e-08
orbit3          -6.934753e-42  2.423928e-04
orbit4          -3.138521e-44 -1.207656e-07
orbit5          -9.769598e-46 -1.241528e-09
orbit6           3.490616e-46  1.110183e-09
orbit7          -1.039120e-47 -3.870561e-11
orbit8          -4.069554e-43 -1.716163e-06
orbit9          -6.068195e-43 -2.653394e-06
orbit10         -3.601126e-44  1.343326e-06
orbit11         -4.083968e-45 -5.830902e-08
orbit12         -2.041030e-42 -1.445631e-05
orbit13         -1.629880e-43  4.316688e-06
orbit14         -4.323838e-44  1.104293e-04
orbit15         -7.823053e-46  2.846439e-09
orbit16         -2.567828e-47 -8.697465e-11
orbit17         -1.815687e-46 -2.074443e-09
orbit18         -1.711002e-46 -1.802372e-09
orbit19         -1.446059e-47  8.462964e-10
orbit20         -1.595108e-47  1.019526e-10
orbit21         -3.527084e-49 -3.191729e-12
orbit22          1.020159e-48 -2.442072e-11
orbit23         -1.809712e-50 -1.232379e-14
orbit24         -3.368878e-45 -2.234042e-08
orbit25         -1.159088e-45 -1.900495e-08
orbit26         -3.343362e-47 -6.530933e-10
orbit27         -2.123083e-44 -1.403763e-07
orbit28         -1.123194e-45 -1.061104e-08
orbit29         -1.179253e-45  7.432834e-08
orbit30         -4.450653e-46 -1.751386e-08
orbit31          8.693514e-47  1.036748e-08
orbit32         -8.287952e-47 -7.224253e-10
orbit33         -2.349521e-48 -1.612937e-11
orbit34         -1.510789e-44 -4.756991e-08
orbit35         -1.852893e-44  1.426059e-07
orbit36         -2.887361e-45 -4.790642e-08
orbit37         -2.020686e-45  2.059815e-08
orbit38         -1.144982e-46 -1.591119e-09
orbit39         -3.375353e-44  1.760715e-07
orbit40         -5.605043e-45 -1.295618e-07
orbit41         -1.077848e-45  5.285150e-09
orbit42         -1.893585e-46 -4.552750e-09
orbit43         -2.505738e-44  1.145391e-06
orbit44         -5.056904e-45 -1.991939e-07
orbit45         -1.320136e-43 -1.085918e-06
orbit46         -2.548087e-44 -2.457050e-08
orbit47         -1.994783e-45 -4.788203e-08
orbit48         -1.721351e-45 -3.223275e-08
orbit49         -1.716458e-43 -1.856101e-06
orbit50         -2.632488e-44 -6.715483e-07
orbit51         -5.627497e-44 -1.132594e-06
orbit52         -9.776070e-44  1.993699e-06
orbit53         -8.359194e-45 -1.185512e-07
orbit54         -3.022436e-43 -1.149058e-05
orbit55         -1.467720e-44 -5.415185e-07
orbit56         -9.038650e-43 -1.388310e-05
orbit57         -4.745053e-45  3.220976e-07
orbit58         -7.634398e-45 -3.749139e-07
orbit59         -1.664241e-43 -1.081297e-06
orbit60         -1.844331e-44  5.164084e-07
orbit61         -1.195139e-44 -7.009501e-07
orbit62         -1.796775e-42 -5.229071e-05
orbit63         -1.343091e-43 -5.624310e-07
orbit64         -5.283013e-44  8.583753e-06
orbit65         -2.340129e-42 -6.276384e-05
orbit66         -7.567044e-44  2.909234e-06
orbit67         -2.420742e-45 -1.241688e-06
orbit68         -2.607034e-43  2.849782e-05
orbit69          3.283981e-43  2.758754e-05
orbit70         -1.152041e-42  6.739064e-05
orbit71          3.487254e-43 -6.288644e-06
orbit72          4.739091e-42  1.198185e-05
AP              -4.294470e-39 -5.959042e-02
bet             -2.714932e-45 -5.448658e-08
ecc              3.820398e-40 -9.358670e-03
eccrad           2.292239e-39 -5.553311e-02
close           -4.564729e-38  3.712929e-02
constraint       7.500018e-39  2.210614e-01
coreness        -4.229015e-40 -7.432936e-03
knn              3.075246e-42  9.098132e-07
hubscore        -5.530670e-38  1.152868e-01
pagerank        -4.993995e-38 -2.384892e+00
trans            1.013185e-38  2.707539e-01
evcent          -5.591432e-38  5.686293e-02
first           -4.522981e-41 -3.259947e-05
upto_second     -1.138328e-42  9.127241e-06
upto_third      -4.899609e-43  4.028085e-07
upto_fourth     -5.426581e-43 -2.242827e-06
upto_fifth      -2.082717e-43  1.658853e-05
upto_sixth       1.294392e-42  1.007757e-04
second          -1.130547e-42  9.420463e-06
third           -6.333159e-43 -7.060060e-07
fourth           6.596777e-43 -2.408703e-06
fifth            8.118999e-43  6.770960e-06
sixth            6.724920e-43 -2.562269e-06
ratio1           3.480058e-42  2.461247e-05
ratio2           7.040724e-42 -1.492119e-04
ratio3           3.215813e-41  1.736442e-04
ratio4          -1.654080e-41 -1.164630e-03
ratio5          -1.378229e-41 -4.375536e-04
ratio6           8.703001e-43  1.185393e-05
selfinter        8.420127e-40  1.225910e-01
walktrap_vertex -1.889260e-39  4.390678e-02
bigcom1         -5.296000e-40 -5.583023e-03
bigcom2         -1.160263e-38 -5.379058e-01
bigcom3          7.476489e-40  5.367035e-02
bigcom4         -2.122345e-39 -7.787446e-03
bigcom6         -1.159683e-38 -6.158614e-01
bigcom8         -9.816697e-40  9.301551e-02
bigcom9          1.040748e-38  3.263008e-01
bigcom11         3.055748e-38  6.071585e-01
bigcom13         1.816917e-38  5.483936e-01
bigcom15        -1.162682e-38 -3.939101e-01
bigcom16        -1.160456e-38 -5.622642e-01
bigcom21         1.283734e-38  3.418870e-01
bigcom22        -1.179505e-38 -5.178504e-01
bigcom24        -1.159876e-38 -6.152922e-01
bigcom26        -1.168628e-38 -5.566028e-01
bigcom28        -6.806221e-39 -2.199420e-01
bigcom30         6.346480e-39  2.202685e-01
bigcom31        -1.159490e-38 -5.927984e-01
bigcom32        -1.160649e-38 -6.110421e-01
bigcom33        -1.159587e-38 -4.834894e-01
bigcom34        -1.159683e-38 -5.429006e-01
bigcom36        -1.160649e-38 -6.400131e-01
bigcom37        -1.159587e-38 -3.276303e-01
bigcom38        -1.160456e-38 -6.192596e-01
bigcom39        -1.162003e-38 -5.332316e-01
bigcom40        -8.913456e-40  1.295517e-01
bigcom43        -1.160263e-38 -6.298845e-01
bigcom44        -1.176122e-38 -5.628506e-01
bigcom46        -1.161132e-38 -5.938665e-01
bigcom47        -1.160746e-38 -5.521956e-01
bigcom49        -1.160166e-38 -5.046565e-01
bigcom50        -1.160263e-38 -5.866937e-01
bigcom51        -1.159587e-38 -5.561441e-01
bigcom52        -1.159780e-38 -5.601471e-01
bigcom54        -1.159587e-38 -5.614762e-01
bigcom56        -1.160746e-38 -6.267524e-01
bigcom62        -1.159683e-38 -5.466682e-01
bigcom66        -1.159683e-38 -5.646430e-01
bigcom68        -1.159780e-38 -5.667133e-01
bigcom69        -1.160746e-38 -5.237692e-01
bigcom71        -1.160746e-38 -5.664802e-01
bigcom72        -1.159780e-38 -6.016682e-01
bigcom73        -1.161036e-38 -5.550812e-01
bigcom74        -1.160263e-38 -5.815072e-01
bigcom75         1.905084e-37  1.822547e+00
bigcom76        -1.159973e-38 -6.122687e-01
bigcom77        -1.160069e-38 -6.152936e-01
bigcom79        -1.159683e-38 -5.413167e-01
bigcom80        -1.160069e-38 -5.656515e-01
bigcom82        -1.159876e-38 -5.771340e-01
bigcom83        -1.159587e-38 -9.858265e-01
bigcom84        -1.159973e-38 -5.411911e-01
bigcom85        -1.159973e-38 -5.558668e-01
bigcom87        -1.160263e-38 -5.472335e-01
bigcom89        -1.159490e-38 -5.238422e-01
bigcom91         8.949347e-38  1.181825e+00
bigcom92         5.167777e-38  9.076335e-01
bigcom93        -1.159490e-38 -9.390848e-01
bigcom96        -1.159587e-38 -6.548438e-01
bigcom97        -1.160552e-38 -5.721114e-01
bigcom98        -1.159683e-38 -5.637431e-01
bigcom99        -1.159587e-38 -7.510237e-01
bigcom101       -1.161229e-38 -4.014827e-01
bigcom104       -1.160359e-38 -5.793111e-01
bigcom106       -1.159876e-38 -5.449198e-01
bigcom109       -1.159780e-38 -5.785193e-01
bigcom113       -1.159876e-38 -5.051380e-01
bigcom116        9.060174e-39  2.444327e-01
bigcom120       -1.159587e-38 -5.978982e-01
bigcom123       -1.159683e-38 -5.784034e-01
bigcom126       -1.159394e-38 -5.247519e-01
bigcom127       -1.159876e-38 -1.105713e+00
bigcom137       -1.160166e-38 -5.897600e-01
bigcom139        1.568374e-37  1.622248e+00
bigcom140       -1.159683e-38 -6.375707e-01
bigcom143       -1.159587e-38 -5.827189e-01
bigcom145       -1.159780e-38 -5.231259e-01
bigcom146       -1.159780e-38 -5.023600e-01
bigcom147       -1.160939e-38 -5.486852e-01
bigcom149        1.905084e-37  1.926559e+00
bigcom153       -1.160359e-38 -5.300131e-01
bigcom154       -1.160552e-38 -6.257515e-01
bigcom156       -1.159780e-38 -5.537836e-01
bigcom157       -1.160552e-38 -3.640580e-01
bigcom158       -1.159394e-38 -6.348918e-01
bigcom160       -1.159683e-38 -5.480472e-01
bigcom161       -1.159683e-38 -5.206767e-01
bigcom162       -1.159587e-38 -5.835891e-01
bigcom164       -1.159490e-38 -4.728559e-01
bigcom166       -1.160456e-38 -6.252849e-01
bigcom167       -1.161423e-38 -5.689234e-01
bigcom171       -1.160166e-38 -5.440383e-01
bigcom173       -1.159587e-38 -5.366114e-01
bigcom175       -1.159587e-38 -3.873525e-01
bigcom176       -1.159587e-38 -5.002545e-01
bigcom177       -1.159683e-38 -6.343111e-01
bigcom178       -1.159683e-38 -5.808024e-01
bigcom180       -1.159490e-38 -5.793046e-01
bigcom181        1.007933e-37  1.384707e+00
bigcom184       -1.159683e-38 -5.858221e-01
bigcom186        1.905084e-37  1.804940e+00
bigcom187       -1.159587e-38 -5.949648e-01
bigcom189       -1.160359e-38 -6.632191e-01
bigcom194       -1.159876e-38 -5.704122e-01
bigcom195       -1.159683e-38 -4.762326e-01
bigcom196       -1.159587e-38 -5.650060e-01
bigcom204       -1.159973e-38 -5.171097e-01
bigcom205       -1.159683e-38 -6.609533e-01
bigcom212       -1.159587e-38 -6.236379e-01
bigcom214       -1.159780e-38 -6.476918e-01
bigcom222       -1.159490e-38 -5.560619e-01
bigcom223       -1.159683e-38 -5.422422e-01
bigcom226       -1.159683e-38 -5.062616e-01
bigcom227       -1.159683e-38 -5.910354e-01
bigcom229       -1.159587e-38 -5.050960e-01
bigcom233        2.410144e-37  2.026385e+00
bigcom236       -1.159587e-38 -5.061211e-01
bigcom237       -1.159490e-38 -5.882132e-01
bigcom246       -1.160263e-38 -4.991168e-01
bigcom248       -1.160746e-38 -4.235467e-01
bigcom249       -1.159683e-38 -5.815551e-01
bigcom250       -1.160746e-38 -6.138417e-01
bigcom254       -1.159780e-38 -4.767544e-01
bigcom266       -1.159587e-38 -5.772037e-01
bigcom269       -1.159973e-38 -6.106722e-01
bigcom272       -1.159587e-38 -5.011022e-01
bigcom274        6.077126e-38  7.533570e-01
bigcom281       -1.159876e-38 -8.153785e-01
bigcom291       -1.159683e-38 -5.885839e-01
bigcom292       -1.159587e-38 -5.504225e-01
bigcom295       -1.159683e-38 -5.277368e-01
bigcom299       -1.159394e-38 -5.498890e-01
bigcom301       -1.160166e-38 -5.290914e-01
bigcom306       -1.159587e-38 -5.374788e-01
bigcom309       -1.159876e-38 -5.567609e-01
bigcom314       -1.159587e-38 -6.235903e-01
bigcom321       -1.160069e-38 -5.427739e-01
bigcom341        1.905084e-37  1.624900e+00
bigcom350        1.905084e-37  1.693771e+00
bigcom353       -1.159587e-38 -6.015432e-01
bigcom359       -1.159490e-38 -5.984638e-01
bigcom363       -1.159587e-38 -3.701805e-01
bigcom365       -1.159587e-38 -5.831973e-01
bigcom385       -1.159587e-38 -5.463111e-01
bigcom386       -1.159490e-38 -5.243540e-01
bigcom408       -1.160166e-38 -5.296811e-01
bigcom412       -1.159780e-38 -5.984149e-01
bigcom480       -1.159587e-38 -5.864665e-01
spin_vertex      7.624071e-39  1.933566e-02
membership_s1    1.516322e-39  3.242761e-02
membership_s3   -1.160939e-38 -5.437134e-01
membership_s4   -5.427971e-39 -1.255336e-01
membership_s5   -5.840218e-40 -7.776383e-03
membership_s6   -1.622833e-39 -1.249124e-01
membership_s7    3.977669e-39  1.679304e-01
membership_s8   -1.160359e-38 -5.258137e-01
membership_s9   -1.160939e-38 -5.555748e-01
membership_s11  -1.160263e-38 -5.544887e-01
membership_s12   7.265654e-38  1.078590e+00
membership_s14  -1.159683e-38 -4.868215e-01
membership_s15  -5.801340e-39 -1.690240e-01
membership_s16   5.160893e-38  1.102430e+00
membership_s17  -1.159973e-38 -5.360408e-01
membership_s18   3.257559e-38  4.271904e-01
membership_s20  -1.159683e-38 -5.266365e-01
membership_s21   6.114444e-39  2.323319e-01
membership_s22   2.104711e-38  7.078443e-01
membership_s24  -1.162391e-38 -4.358937e-01
membership_s25  -1.161713e-38 -4.682201e-01
membership_s26   5.160893e-38  1.034650e+00
membership_s27   5.512353e-39  2.168321e-01
membership_s28  -1.161036e-38 -6.285997e-01
membership_s30  -1.431524e-39  4.549487e-02
membership_s31   2.117601e-39 -9.242962e-02
membership_s32   1.781846e-39  5.788530e-02
membership_s33  -1.159490e-38 -5.429136e-01
membership_s36  -9.536909e-40  6.370039e-03
membership_s37  -1.169314e-38 -5.139940e-01
V1              -4.046066e-39  1.362353e-01
V2              -1.697445e-38 -4.096309e-01
pdi             -1.186278e-36 -4.858533e+01
adhesion         2.654185e-43  2.780181e-06
cohesion        -5.272744e-43 -4.918556e-06
inner           -3.105166e-43 -1.485740e-05
outer           -2.899005e-43  4.250783e-06
ioratio          1.137456e-39  4.047915e-01
comsize         -8.354420e-43 -1.020790e-05
[1] "Dataset: all_TnotC Model GBM, run: 9 of 10 2015-06-17 21:55:58"
Iter   TrainDeviance   ValidDeviance   StepSize   Improve
     1        0.1362            -nan     0.0100   -0.0000
     2        0.1356            -nan     0.0100    0.0000
     3        0.1349            -nan     0.0100    0.0000
     4        0.1343            -nan     0.0100    0.0000
     5        0.1338            -nan     0.0100    0.0000
     6        0.1333            -nan     0.0100   -0.0000
     7        0.1327            -nan     0.0100   -0.0000
     8        0.1324            -nan     0.0100   -0.0000
     9        0.1316            -nan     0.0100   -0.0000
    10        0.1308            -nan     0.0100    0.0000
    20        0.1251            -nan     0.0100   -0.0000
    40        0.1165            -nan     0.0100   -0.0000
    60        0.1096            -nan     0.0100   -0.0000
    80        0.1042            -nan     0.0100   -0.0000
   100        0.0992            -nan     0.0100   -0.0000
   120        0.0949            -nan     0.0100   -0.0000
   140        0.0907            -nan     0.0100   -0.0000
   160        0.0868            -nan     0.0100   -0.0000
   180        0.0837            -nan     0.0100   -0.0000
   200        0.0807            -nan     0.0100   -0.0000
   204        0.0801            -nan     0.0100    0.0000

[1] "GBM variable coefficients"
                            var     rel.inf
pagerank               pagerank 4.713247319
V2                           V2 4.020466079
outer                     outer 3.504444772
comsize                 comsize 3.497250183
V1                           V1 3.070116584
ratio2                   ratio2 2.884164295
ratio5                   ratio5 2.656128122
inner                     inner 2.506256359
orbit18                 orbit18 2.308646627
ioratio                 ioratio 2.010085277
trans                     trans 1.853126014
bet                         bet 1.746865649
knn                         knn 1.624412508
adhesion               adhesion 1.564387252
ratio3                   ratio3 1.548064290
graph16                 graph16 1.473735181
graph19                 graph19 1.472434701
cohesion               cohesion 1.360919590
walktrap_vertex walktrap_vertex 1.327435684
orbit30                 orbit30 1.227990735
fourth                   fourth 1.195557843
ratio1                   ratio1 1.122842922
graph12                 graph12 1.095909601
orbit45                 orbit45 1.037922480
orbit46                 orbit46 1.029593069
orbit56                 orbit56 1.026758701
graph6                   graph6 1.000956442
spin_vertex         spin_vertex 0.996149763
graph22                 graph22 0.993375171
orbit28                 orbit28 0.973156045
orbit39                 orbit39 0.913929792
graph14                 graph14 0.910043256
orbit31                 orbit31 0.897740979
orbit35                 orbit35 0.889339563
ratio4                   ratio4 0.884508910
orbit41                 orbit41 0.876702399
graph5                   graph5 0.821972568
graph10                 graph10 0.813384837
orbit36                 orbit36 0.795990830
upto_fifth           upto_fifth 0.787567478
graph17                 graph17 0.787078458
orbit50                 orbit50 0.786532885
orbit20                 orbit20 0.779234798
orbit32                 orbit32 0.755910815
third                     third 0.720278522
graph23                 graph23 0.687142726
orbit9                   orbit9 0.685703427
bigcom9                 bigcom9 0.677466708
graph20                 graph20 0.645432155
orbit65                 orbit65 0.642110088
graph4                   graph4 0.634558040
orbit19                 orbit19 0.615886830
orbit4                   orbit4 0.578950959
graph13                 graph13 0.577703258
orbit49                 orbit49 0.573663552
orbit29                 orbit29 0.561524639
orbit27                 orbit27 0.555675476
graph26                 graph26 0.550994815
upto_sixth           upto_sixth 0.539375290
graph21                 graph21 0.534863094
graph24                 graph24 0.527528126
graph25                 graph25 0.525075372
sixth                     sixth 0.503478295
orbit40                 orbit40 0.491789650
orbit51                 orbit51 0.484527629
orbit37                 orbit37 0.480633445
bigcom181             bigcom181 0.474106217
orbit17                 orbit17 0.472531936
graph9                   graph9 0.467811519
fifth                     fifth 0.462634438
orbit63                 orbit63 0.454290023
graph7                   graph7 0.450876100
orbit54                 orbit54 0.439544900
orbit38                 orbit38 0.437427837
ratio6                   ratio6 0.419548327
close                     close 0.417004782
orbit15                 orbit15 0.410382412
orbit21                 orbit21 0.395335525
orbit48                 orbit48 0.393178687
orbit25                 orbit25 0.387657996
graph3                   graph3 0.376599655
constraint           constraint 0.371510869
orbit62                 orbit62 0.354530093
orbit33                 orbit33 0.339669074
orbit24                 orbit24 0.312769003
orbit64                 orbit64 0.312690805
graph1                   graph1 0.309211975
graph11                 graph11 0.300876112
graph15                 graph15 0.298594811
orbit16                 orbit16 0.293560152
orbit12                 orbit12 0.291247410
bigcom30               bigcom30 0.286213259
orbit47                 orbit47 0.280525645
orbit60                 orbit60 0.280325099
orbit1                   orbit1 0.272487360
bigcom92               bigcom92 0.267833597
graph18                 graph18 0.260680196
orbit10                 orbit10 0.259419539
selfinter             selfinter 0.249084480
bigcom274             bigcom274 0.235025572
second                   second 0.231729014
orbit55                 orbit55 0.229852062
orbit6                   orbit6 0.221293036
orbit59                 orbit59 0.218055569
orbit52                 orbit52 0.215934761
membership_s18   membership_s18 0.213122241
orbit68                 orbit68 0.212122235
coreness               coreness 0.204644099
upto_second         upto_second 0.204553285
upto_fourth         upto_fourth 0.200272679
orbit57                 orbit57 0.196986724
membership_s27   membership_s27 0.194812221
orbit69                 orbit69 0.194328057
orbit5                   orbit5 0.191585002
upto_third           upto_third 0.179150265
orbit58                 orbit58 0.167366623
membership_s5     membership_s5 0.165193173
membership_s32   membership_s32 0.156118477
membership_s12   membership_s12 0.149922333
hubscore               hubscore 0.149637555
orbit70                 orbit70 0.148399460
membership_s31   membership_s31 0.145679021
orbit53                 orbit53 0.139582384
bigcom8                 bigcom8 0.133774250
membership_s36   membership_s36 0.131800788
graph8                   graph8 0.126736469
orbit71                 orbit71 0.123169741
orbit26                 orbit26 0.121356712
orbit66                 orbit66 0.117165636
graph27                 graph27 0.115430029
graph2                   graph2 0.115033713
orbit11                 orbit11 0.102837819
membership_s21   membership_s21 0.095054482
ecc                         ecc 0.092674738
orbit23                 orbit23 0.075226580
orbit61                 orbit61 0.071632019
AP                           AP 0.070734983
graph28                 graph28 0.067220007
orbit43                 orbit43 0.062535903
membership_s1     membership_s1 0.061500881
orbit42                 orbit42 0.059095868
orbit2                   orbit2 0.054387082
membership_s7     membership_s7 0.053081729
graph0                   graph0 0.051283635
orbit13                 orbit13 0.048966839
orbit22                 orbit22 0.043263700
orbit44                 orbit44 0.042926382
bigcom11               bigcom11 0.042221087
bigcom21               bigcom21 0.038707168
bigcom40               bigcom40 0.032528827
bigcom1                 bigcom1 0.028480932
bigcom3                 bigcom3 0.025953617
orbit67                 orbit67 0.021317654
graph29                 graph29 0.016928866
bigcom153             bigcom153 0.015888326
membership_s22   membership_s22 0.009498100
membership_s26   membership_s26 0.008764409
membership_s30   membership_s30 0.008489824
membership_s16   membership_s16 0.007621289
bigcom116             bigcom116 0.004485310
orbit0                   orbit0 0.000000000
orbit3                   orbit3 0.000000000
orbit7                   orbit7 0.000000000
orbit8                   orbit8 0.000000000
orbit14                 orbit14 0.000000000
orbit34                 orbit34 0.000000000
orbit72                 orbit72 0.000000000
eccrad                   eccrad 0.000000000
evcent                   evcent 0.000000000
first                     first 0.000000000
bigcom2                 bigcom2 0.000000000
bigcom4                 bigcom4 0.000000000
bigcom6                 bigcom6 0.000000000
bigcom13               bigcom13 0.000000000
bigcom15               bigcom15 0.000000000
bigcom16               bigcom16 0.000000000
bigcom22               bigcom22 0.000000000
bigcom24               bigcom24 0.000000000
bigcom26               bigcom26 0.000000000
bigcom28               bigcom28 0.000000000
bigcom31               bigcom31 0.000000000
bigcom32               bigcom32 0.000000000
bigcom33               bigcom33 0.000000000
bigcom34               bigcom34 0.000000000
bigcom36               bigcom36 0.000000000
bigcom37               bigcom37 0.000000000
bigcom38               bigcom38 0.000000000
bigcom39               bigcom39 0.000000000
bigcom43               bigcom43 0.000000000
bigcom44               bigcom44 0.000000000
bigcom46               bigcom46 0.000000000
bigcom47               bigcom47 0.000000000
bigcom49               bigcom49 0.000000000
bigcom50               bigcom50 0.000000000
bigcom51               bigcom51 0.000000000
bigcom52               bigcom52 0.000000000
bigcom54               bigcom54 0.000000000
bigcom56               bigcom56 0.000000000
bigcom62               bigcom62 0.000000000
bigcom66               bigcom66 0.000000000
bigcom68               bigcom68 0.000000000
bigcom69               bigcom69 0.000000000
bigcom71               bigcom71 0.000000000
bigcom72               bigcom72 0.000000000
bigcom73               bigcom73 0.000000000
bigcom74               bigcom74 0.000000000
bigcom75               bigcom75 0.000000000
bigcom76               bigcom76 0.000000000
bigcom77               bigcom77 0.000000000
bigcom79               bigcom79 0.000000000
bigcom80               bigcom80 0.000000000
bigcom82               bigcom82 0.000000000
bigcom83               bigcom83 0.000000000
bigcom84               bigcom84 0.000000000
bigcom85               bigcom85 0.000000000
bigcom87               bigcom87 0.000000000
bigcom89               bigcom89 0.000000000
bigcom91               bigcom91 0.000000000
bigcom93               bigcom93 0.000000000
bigcom96               bigcom96 0.000000000
bigcom97               bigcom97 0.000000000
bigcom98               bigcom98 0.000000000
bigcom99               bigcom99 0.000000000
bigcom101             bigcom101 0.000000000
bigcom104             bigcom104 0.000000000
bigcom106             bigcom106 0.000000000
bigcom109             bigcom109 0.000000000
bigcom113             bigcom113 0.000000000
bigcom120             bigcom120 0.000000000
bigcom123             bigcom123 0.000000000
bigcom126             bigcom126 0.000000000
bigcom127             bigcom127 0.000000000
bigcom137             bigcom137 0.000000000
bigcom139             bigcom139 0.000000000
bigcom140             bigcom140 0.000000000
bigcom143             bigcom143 0.000000000
bigcom145             bigcom145 0.000000000
bigcom146             bigcom146 0.000000000
bigcom147             bigcom147 0.000000000
bigcom149             bigcom149 0.000000000
bigcom154             bigcom154 0.000000000
bigcom156             bigcom156 0.000000000
bigcom157             bigcom157 0.000000000
bigcom158             bigcom158 0.000000000
bigcom160             bigcom160 0.000000000
bigcom161             bigcom161 0.000000000
bigcom162             bigcom162 0.000000000
bigcom164             bigcom164 0.000000000
bigcom166             bigcom166 0.000000000
bigcom167             bigcom167 0.000000000
bigcom171             bigcom171 0.000000000
bigcom173             bigcom173 0.000000000
bigcom175             bigcom175 0.000000000
bigcom176             bigcom176 0.000000000
bigcom177             bigcom177 0.000000000
bigcom178             bigcom178 0.000000000
bigcom180             bigcom180 0.000000000
bigcom184             bigcom184 0.000000000
bigcom186             bigcom186 0.000000000
bigcom187             bigcom187 0.000000000
bigcom189             bigcom189 0.000000000
bigcom194             bigcom194 0.000000000
bigcom195             bigcom195 0.000000000
bigcom196             bigcom196 0.000000000
bigcom204             bigcom204 0.000000000
bigcom205             bigcom205 0.000000000
bigcom212             bigcom212 0.000000000
bigcom214             bigcom214 0.000000000
bigcom222             bigcom222 0.000000000
bigcom223             bigcom223 0.000000000
bigcom226             bigcom226 0.000000000
bigcom227             bigcom227 0.000000000
bigcom229             bigcom229 0.000000000
bigcom233             bigcom233 0.000000000
bigcom236             bigcom236 0.000000000
bigcom237             bigcom237 0.000000000
bigcom246             bigcom246 0.000000000
bigcom248             bigcom248 0.000000000
bigcom249             bigcom249 0.000000000
bigcom250             bigcom250 0.000000000
bigcom254             bigcom254 0.000000000
bigcom266             bigcom266 0.000000000
bigcom269             bigcom269 0.000000000
bigcom272             bigcom272 0.000000000
bigcom281             bigcom281 0.000000000
bigcom291             bigcom291 0.000000000
bigcom292             bigcom292 0.000000000
bigcom295             bigcom295 0.000000000
bigcom299             bigcom299 0.000000000
bigcom301             bigcom301 0.000000000
bigcom306             bigcom306 0.000000000
bigcom309             bigcom309 0.000000000
bigcom314             bigcom314 0.000000000
bigcom321             bigcom321 0.000000000
bigcom341             bigcom341 0.000000000
bigcom350             bigcom350 0.000000000
bigcom353             bigcom353 0.000000000
bigcom359             bigcom359 0.000000000
bigcom363             bigcom363 0.000000000
bigcom365             bigcom365 0.000000000
bigcom385             bigcom385 0.000000000
bigcom386             bigcom386 0.000000000
bigcom408             bigcom408 0.000000000
bigcom412             bigcom412 0.000000000
bigcom480             bigcom480 0.000000000
membership_s3     membership_s3 0.000000000
membership_s4     membership_s4 0.000000000
membership_s6     membership_s6 0.000000000
membership_s8     membership_s8 0.000000000
membership_s9     membership_s9 0.000000000
membership_s11   membership_s11 0.000000000
membership_s14   membership_s14 0.000000000
membership_s15   membership_s15 0.000000000
membership_s17   membership_s17 0.000000000
membership_s20   membership_s20 0.000000000
membership_s24   membership_s24 0.000000000
membership_s25   membership_s25 0.000000000
membership_s28   membership_s28 0.000000000
membership_s33   membership_s33 0.000000000
membership_s37   membership_s37 0.000000000
pdi                         pdi 0.000000000
[1] "Dataset: all_TnotC Model RF, run: 9 of 10 2015-06-17 21:59:16"
     |      Out-of-bag   |
Tree |      MSE  %Var(y) |
   1 |  0.02447   193.90 |
   2 |  0.02472   195.89 |
   3 |  0.02305   182.64 |
   4 |  0.02205   174.71 |
   5 |  0.02108   167.04 |
   6 |   0.0202   160.03 |
   7 |  0.01969   156.01 |
   8 |   0.0188   148.94 |
   9 |  0.01848   146.42 |
  10 |  0.01789   141.74 |
  11 |  0.01774   140.57 |
  12 |  0.01715   135.88 |
  13 |  0.01676   132.80 |
  14 |  0.01645   130.35 |
  15 |  0.01629   129.07 |
  16 |  0.01607   127.30 |
  17 |  0.01589   125.94 |
  18 |  0.01559   123.53 |
  19 |   0.0155   122.82 |
  20 |  0.01541   122.09 |
  21 |  0.01529   121.11 |
  22 |  0.01523   120.70 |
  23 |  0.01506   119.29 |
  24 |  0.01501   118.94 |
  25 |  0.01494   118.37 |
  26 |  0.01486   117.78 |
  27 |  0.01474   116.83 |
  28 |  0.01471   116.52 |
  29 |  0.01469   116.36 |
  30 |  0.01464   116.02 |
  31 |  0.01461   115.77 |
  32 |  0.01457   115.45 |
  33 |  0.01456   115.39 |
  34 |  0.01451   114.96 |
  35 |   0.0145   114.87 |
  36 |   0.0145   114.86 |
  37 |  0.01449   114.83 |
  38 |  0.01448   114.70 |
  39 |  0.01449   114.82 |
  40 |  0.01447   114.62 |
  41 |  0.01445   114.53 |
  42 |  0.01443   114.30 |
  43 |  0.01439   114.03 |
  44 |  0.01438   113.95 |
  45 |  0.01436   113.82 |
  46 |  0.01437   113.86 |
  47 |  0.01437   113.82 |
  48 |  0.01437   113.85 |
  49 |  0.01435   113.70 |
  50 |  0.01433   113.57 |
  51 |  0.01431   113.41 |
  52 |  0.01427   113.09 |
  53 |  0.01427   113.07 |
  54 |  0.01425   112.93 |
  55 |  0.01423   112.74 |
  56 |  0.01419   112.45 |
  57 |  0.01419   112.41 |
  58 |  0.01417   112.29 |
  59 |  0.01417   112.24 |
  60 |  0.01416   112.19 |
  61 |  0.01416   112.23 |
  62 |  0.01415   112.15 |
  63 |  0.01414   112.01 |
  64 |  0.01414   112.01 |
  65 |  0.01413   111.92 |
  66 |  0.01411   111.83 |
  67 |  0.01411   111.82 |
  68 |  0.01411   111.80 |
  69 |  0.01409   111.67 |
  70 |  0.01409   111.62 |
  71 |  0.01409   111.64 |
  72 |  0.01408   111.60 |
  73 |  0.01407   111.52 |
  74 |  0.01407   111.51 |
  75 |  0.01407   111.52 |
  76 |  0.01406   111.37 |
  77 |  0.01406   111.41 |
  78 |  0.01406   111.37 |
  79 |  0.01404   111.27 |
  80 |  0.01405   111.31 |
  81 |  0.01402   111.10 |
  82 |  0.01402   111.10 |
  83 |  0.01401   111.03 |
  84 |  0.01401   111.00 |
  85 |    0.014   110.90 |
  86 |    0.014   110.96 |
  87 |    0.014   110.95 |
  88 |  0.01399   110.88 |
  89 |  0.01399   110.86 |
  90 |  0.01398   110.77 |
  91 |  0.01397   110.67 |
  92 |  0.01396   110.64 |
  93 |  0.01396   110.64 |
  94 |  0.01394   110.49 |
  95 |  0.01395   110.55 |
  96 |  0.01395   110.56 |
  97 |  0.01395   110.52 |
  98 |  0.01394   110.48 |
  99 |  0.01395   110.53 |
 100 |  0.01395   110.51 |
[1] "Random Forest variable coefficients"
                      %IncMSE IncNodePurity
graph5           4.595218e-03  5.748188e-01
graph6           4.915795e-03  7.004348e-01
graph7           3.616472e-03  5.939974e-01
graph8           6.586156e-05  1.568643e-01
graph9           2.131052e-03  5.385928e-01
graph10          6.081404e-03  1.087585e+00
graph11          6.939225e-03  1.021108e+00
graph12          6.644938e-03  1.079001e+00
graph13          5.357243e-03  9.098471e-01
graph14          3.586135e-03  1.020314e+00
graph15          7.174745e-03  6.521226e-01
graph16          6.643864e-03  1.022705e+00
graph17          6.970339e-03  1.064317e+00
graph18          4.875810e-03  4.799999e-01
graph19          2.326137e-03  8.800694e-01
graph20          9.126642e-03  8.859838e-01
graph21          6.033005e-03  9.021455e-01
graph22          9.055656e-03  6.323449e-01
graph23          4.764805e-03  8.638286e-01
graph24          2.606884e-03  4.449533e-01
graph25          9.476636e-03  4.584783e-01
graph26          1.356887e-03  3.100536e-01
graph27          3.115534e-04  1.358538e-01
graph28          2.606603e-04  8.719646e-02
graph29          1.106028e-04  1.346178e-01
orbit0           5.626783e-04  2.589900e-01
orbit1           4.796607e-03  8.221963e-01
orbit2           2.093478e-03  3.289160e-01
orbit3           1.465523e-03  3.471774e-01
orbit4           3.064551e-03  6.748364e-01
orbit5           4.747109e-03  4.895680e-01
orbit6           2.996078e-03  7.731042e-01
orbit7           2.738417e-03  4.276942e-01
orbit8           7.815720e-03  4.431438e-01
orbit9           9.510087e-03  6.306478e-01
orbit10          1.140005e-03  3.781034e-01
orbit11          2.782326e-03  3.267700e-01
orbit12          7.150440e-03  3.605660e-01
orbit13          2.266075e-03  2.991666e-01
orbit14          2.340512e-04  8.017334e-02
orbit15          1.241006e-03  6.454845e-01
orbit16          5.360980e-03  7.904478e-01
orbit17          2.784158e-03  7.546228e-01
orbit18          6.465891e-03  1.746965e+00
orbit19          4.033101e-03  9.519771e-01
orbit20          7.274321e-03  8.386146e-01
orbit21          6.112869e-03  6.269011e-01
orbit22          5.150764e-03  1.011079e+00
orbit23          9.256615e-04  3.816975e-01
orbit24          8.014351e-03  8.849402e-01
orbit25          5.170499e-03  4.602825e-01
orbit26          9.241493e-03  4.156285e-01
orbit27          6.707590e-03  9.810985e-01
orbit28          7.810806e-03  5.357088e-01
orbit29          1.136945e-03  5.097507e-01
orbit30          4.235311e-03  6.175324e-01
orbit31          5.403518e-03  9.001667e-01
orbit32          2.401593e-03  6.228817e-01
orbit33          1.278879e-03  3.101872e-01
orbit34          1.016876e-02  1.062345e+00
orbit35          9.696617e-03  9.730616e-01
orbit36          7.107769e-03  7.685059e-01
orbit37          1.383100e-03  4.864301e-01
orbit38          4.957665e-03  5.615967e-01
orbit39          1.123955e-02  9.773474e-01
orbit40          5.792065e-03  4.947900e-01
orbit41          3.891554e-03  5.578375e-01
orbit42          3.944749e-03  2.857741e-01
orbit43          3.323971e-03  3.934601e-01
orbit44          3.221611e-03  2.872225e-01
orbit45          7.316303e-03  9.381350e-01
orbit46          2.799852e-03  6.725047e-01
orbit47          2.340138e-03  3.760634e-01
orbit48          4.681195e-03  2.634175e-01
orbit49          1.122683e-02  7.405638e-01
orbit50          7.081358e-03  4.564582e-01
orbit51          6.131672e-03  6.717723e-01
orbit52          1.457588e-03  3.681243e-01
orbit53          1.027434e-02  5.575664e-01
orbit54          9.012526e-03  9.153086e-01
orbit55          5.440300e-03  4.054271e-01
orbit56          6.457670e-03  1.031961e+00
orbit57          5.060281e-05  1.518335e-01
orbit58          9.462513e-04  1.208131e-01
orbit59          2.851983e-03  3.288040e-01
orbit60          1.437486e-03  1.208442e-01
orbit61          2.302452e-03  1.521754e-01
orbit62          4.293195e-03  6.498793e-01
orbit63          8.840469e-04  2.140887e-01
orbit64          3.772652e-03  6.378648e-01
orbit65          8.745601e-03  6.481505e-01
orbit66          4.644744e-04  1.901984e-01
orbit67          8.371885e-04  1.543489e-01
orbit68          4.409214e-04  8.325729e-02
orbit69          1.470154e-03  2.569907e-01
orbit70          6.957833e-04  1.241921e-01
orbit71          2.093197e-04  1.737819e-01
orbit72          1.627206e-04  1.276198e-01
AP               6.376172e-06  9.395927e-02
bet              3.394143e-03  1.108026e+00
ecc              1.601757e-03  2.321841e-01
eccrad           1.104928e-03  2.889396e-01
close            6.717924e-03  7.562473e-01
constraint       7.360860e-03  8.939389e-01
coreness         6.524013e-04  3.379318e-01
knn              6.227308e-03  1.099864e+00
hubscore         4.169430e-03  6.247695e-01
pagerank         5.260473e-03  2.901904e+00
trans            2.634111e-03  9.974045e-01
evcent           2.835552e-03  6.952469e-01
first            5.948239e-05  2.097356e-01
upto_second      3.998403e-03  8.073160e-01
upto_third       4.614143e-03  1.009014e+00
upto_fourth      5.425090e-03  6.617454e-01
upto_fifth       4.070805e-03  6.631731e-01
upto_sixth       5.497821e-03  8.179805e-01
second           3.662650e-03  6.389417e-01
third            8.890851e-03  1.042314e+00
fourth           2.916981e-03  1.588695e+00
fifth            5.924079e-03  1.427199e+00
sixth            3.831221e-03  1.098654e+00
ratio1           5.764533e-03  1.434622e+00
ratio2           3.685371e-03  2.594776e+00
ratio3           4.757723e-03  1.994825e+00
ratio4           6.424552e-03  1.995286e+00
ratio5           2.881238e-03  2.969283e+00
ratio6           4.599281e-03  1.296870e+00
selfinter        1.839718e-04  2.807273e-01
walktrap_vertex  1.057195e-03  1.135669e+00
bigcom1          1.072667e-04  6.941403e-02
bigcom2          0.000000e+00  0.000000e+00
bigcom3          2.601367e-05  1.246560e-01
bigcom4          5.944673e-05  9.199110e-02
bigcom6          0.000000e+00  0.000000e+00
bigcom8          2.915092e-04  3.231861e-01
bigcom9          1.660932e-04  3.747535e-01
bigcom11         1.007704e-05  2.170971e-01
bigcom13         1.115368e-05  9.921252e-02
bigcom15         0.000000e+00  0.000000e+00
bigcom16         0.000000e+00  0.000000e+00
bigcom21        -1.040918e-05  7.166060e-02
bigcom22        -4.219774e-06  2.545497e-02
bigcom24         0.000000e+00  0.000000e+00
bigcom26        -1.072520e-05  1.905749e-02
bigcom28         9.388613e-06  4.393047e-02
bigcom30         8.842094e-05  3.023255e-01
bigcom31         0.000000e+00  0.000000e+00
bigcom32         0.000000e+00  0.000000e+00
bigcom33         0.000000e+00  0.000000e+00
bigcom34         0.000000e+00  0.000000e+00
bigcom36         0.000000e+00  0.000000e+00
bigcom37         0.000000e+00  0.000000e+00
bigcom38         0.000000e+00  0.000000e+00
bigcom39         0.000000e+00  5.204170e-20
bigcom40         1.571816e-04  3.351524e-01
bigcom43         0.000000e+00  0.000000e+00
bigcom44         0.000000e+00  0.000000e+00
bigcom46         0.000000e+00  0.000000e+00
bigcom47         0.000000e+00  0.000000e+00
bigcom49        -5.279470e-06  1.917501e-01
bigcom50         0.000000e+00  0.000000e+00
bigcom51         0.000000e+00  0.000000e+00
bigcom52         0.000000e+00  0.000000e+00
bigcom54         0.000000e+00  0.000000e+00
bigcom56         0.000000e+00  0.000000e+00
bigcom62         0.000000e+00  0.000000e+00
bigcom66         0.000000e+00  0.000000e+00
bigcom68         0.000000e+00  0.000000e+00
bigcom69         0.000000e+00  0.000000e+00
bigcom71         0.000000e+00  0.000000e+00
bigcom72         0.000000e+00  0.000000e+00
bigcom73         0.000000e+00  0.000000e+00
bigcom74         0.000000e+00  0.000000e+00
bigcom75         0.000000e+00  0.000000e+00
bigcom76         0.000000e+00  0.000000e+00
bigcom77         0.000000e+00  0.000000e+00
bigcom79         0.000000e+00  0.000000e+00
bigcom80         0.000000e+00  0.000000e+00
bigcom82         0.000000e+00  0.000000e+00
bigcom83         0.000000e+00  5.204170e-20
bigcom84         0.000000e+00  0.000000e+00
bigcom85         0.000000e+00  5.204170e-20
bigcom87         0.000000e+00  0.000000e+00
bigcom89         0.000000e+00  0.000000e+00
[truncated: 134,494 more chars]
