# Supplementary material for: Distinctive Behaviors of Druggable Proteins in Cellular Networks
Source: PLoS Comput Biol. 2015 Dec 23;11(12):e1004597. doi: 10.1371/journal.pcbi.1004597 (PMC4689399; doi:10.1371/journal.pcbi.1004597)
Supplement: S1 File — (ZIP) [file pcbi.1004597.s004.zip › S1_File/direct.murcko.20150613.random.ppi.optimised_Target_results_high_C.txt]

[[1]]
[1] "high_C"

[1] "Dataset: high_C Model GBM, run: 1 of 5 2015-06-17 20:43:38"
Iter   TrainDeviance   ValidDeviance   StepSize   Improve
     1        0.3719            -nan     0.0100   -0.0000
     2        0.3656            -nan     0.0100    0.0002
     3        0.3610            -nan     0.0100    0.0000
     4        0.3563            -nan     0.0100   -0.0003
     5        0.3531            -nan     0.0100   -0.0000
     6        0.3469            -nan     0.0100   -0.0004
     7        0.3424            -nan     0.0100    0.0000
     8        0.3388            -nan     0.0100    0.0001
     9        0.3351            -nan     0.0100   -0.0004
    10        0.3312            -nan     0.0100   -0.0000
    20        0.3015            -nan     0.0100   -0.0004
    40        0.2599            -nan     0.0100   -0.0002
    60        0.2284            -nan     0.0100   -0.0002
    80        0.2021            -nan     0.0100   -0.0002
   100        0.1821            -nan     0.0100   -0.0001
   120        0.1647            -nan     0.0100   -0.0001
   140        0.1495            -nan     0.0100   -0.0001
   160        0.1362            -nan     0.0100   -0.0001
   180        0.1249            -nan     0.0100   -0.0001
   200        0.1146            -nan     0.0100   -0.0001
   203        0.1133            -nan     0.0100   -0.0001

[1] "GBM variable coefficients"
                            var     rel.inf
walktrap_vertex walktrap_vertex 5.163848011
ratio4                   ratio4 4.477555866
ratio5                   ratio5 3.760960866
comsize                 comsize 2.982533659
V2                           V2 2.922620845
third                     third 2.583237041
orbit49                 orbit49 2.072473895
ratio1                   ratio1 2.057899307
V1                           V1 1.939326783
orbit22                 orbit22 1.627536675
orbit50                 orbit50 1.434049055
graph22                 graph22 1.428397454
orbit18                 orbit18 1.426711776
pagerank               pagerank 1.405321740
constraint           constraint 1.317516490
orbit56                 orbit56 1.267758711
outer                     outer 1.266991718
bet                         bet 1.249312128
upto_sixth           upto_sixth 1.245906655
spin_vertex         spin_vertex 1.183305720
trans                     trans 1.173826314
inner                     inner 1.165526226
graph11                 graph11 1.130906916
orbit45                 orbit45 1.066624097
knn                         knn 1.010976955
graph10                 graph10 0.984261366
graph27                 graph27 0.979134686
graph23                 graph23 0.937590383
orbit24                 orbit24 0.924106938
graph0                   graph0 0.901633614
orbit54                 orbit54 0.898616378
orbit31                 orbit31 0.898303841
orbit9                   orbit9 0.885127360
orbit41                 orbit41 0.885050333
graph4                   graph4 0.847204262
orbit39                 orbit39 0.838440873
orbit46                 orbit46 0.825255304
ioratio                 ioratio 0.821001975
orbit47                 orbit47 0.815283122
orbit48                 orbit48 0.814179157
graph25                 graph25 0.798149760
graph5                   graph5 0.797162189
orbit4                   orbit4 0.766751810
graph1                   graph1 0.762275478
cohesion               cohesion 0.752476049
orbit26                 orbit26 0.721166789
graph18                 graph18 0.703327882
orbit1                   orbit1 0.700391279
graph14                 graph14 0.687782092
orbit65                 orbit65 0.656739626
orbit6                   orbit6 0.654525369
graph2                   graph2 0.651163915
orbit55                 orbit55 0.647568458
orbit38                 orbit38 0.614490981
orbit70                 orbit70 0.613868905
ratio6                   ratio6 0.584016444
orbit30                 orbit30 0.583520105
adhesion               adhesion 0.578450951
graph26                 graph26 0.566680272
graph8                   graph8 0.562140481
orbit27                 orbit27 0.557488539
fifth                     fifth 0.557189685
graph29                 graph29 0.550716242
orbit62                 orbit62 0.539290712
orbit19                 orbit19 0.534202373
graph13                 graph13 0.530472586
orbit59                 orbit59 0.527784106
orbit15                 orbit15 0.525897202
graph6                   graph6 0.524366804
sixth                     sixth 0.515923557
upto_fifth           upto_fifth 0.507901529
orbit12                 orbit12 0.484247571
orbit64                 orbit64 0.480306592
orbit25                 orbit25 0.479652793
graph17                 graph17 0.478817504
orbit35                 orbit35 0.474744154
fourth                   fourth 0.470787073
graph7                   graph7 0.467665744
orbit40                 orbit40 0.466766074
orbit71                 orbit71 0.464342020
orbit58                 orbit58 0.453477390
graph9                   graph9 0.451288793
orbit32                 orbit32 0.445986501
orbit69                 orbit69 0.437759416
orbit44                 orbit44 0.435335447
graph20                 graph20 0.426159103
ratio3                   ratio3 0.425502690
graph3                   graph3 0.406427877
graph15                 graph15 0.405547133
orbit10                 orbit10 0.405329118
orbit2                   orbit2 0.398265731
orbit67                 orbit67 0.386904591
orbit37                 orbit37 0.378188550
orbit13                 orbit13 0.369763168
graph16                 graph16 0.356850311
hubscore               hubscore 0.356425657
upto_fourth         upto_fourth 0.346702688
selfinter             selfinter 0.341363442
orbit63                 orbit63 0.329823643
orbit5                   orbit5 0.317581519
graph28                 graph28 0.303302172
orbit51                 orbit51 0.291377875
orbit20                 orbit20 0.286942726
orbit61                 orbit61 0.285409198
graph19                 graph19 0.263271307
close                     close 0.263020610
orbit17                 orbit17 0.262675151
orbit42                 orbit42 0.247325118
orbit16                 orbit16 0.232748837
orbit23                 orbit23 0.221534227
bigcom8                 bigcom8 0.218332766
membership_s4     membership_s4 0.214602862
orbit36                 orbit36 0.212555560
ratio2                   ratio2 0.208254781
graph12                 graph12 0.204702172
orbit33                 orbit33 0.201954017
orbit68                 orbit68 0.181392342
orbit28                 orbit28 0.175103045
upto_third           upto_third 0.174638749
orbit11                 orbit11 0.165874137
membership_s32   membership_s32 0.157950145
orbit53                 orbit53 0.155462114
AP                           AP 0.150548974
coreness               coreness 0.145424820
graph24                 graph24 0.140013982
membership_s27   membership_s27 0.139861096
orbit66                 orbit66 0.123861778
pdi                         pdi 0.117002791
bigcom30               bigcom30 0.111683396
orbit43                 orbit43 0.103889620
membership_s36   membership_s36 0.101802536
orbit7                   orbit7 0.101440265
orbit52                 orbit52 0.101413558
orbit60                 orbit60 0.093678107
orbit57                 orbit57 0.092319353
orbit29                 orbit29 0.078923462
membership_s6     membership_s6 0.070828568
upto_second         upto_second 0.066456541
bigcom1                 bigcom1 0.059026170
orbit21                 orbit21 0.058256809
membership_s30   membership_s30 0.053950208
graph21                 graph21 0.053467355
bigcom4                 bigcom4 0.035783308
evcent                   evcent 0.021059001
bigcom40               bigcom40 0.011727647
membership_s7     membership_s7 0.006941782
orbit0                   orbit0 0.000000000
orbit3                   orbit3 0.000000000
orbit8                   orbit8 0.000000000
orbit14                 orbit14 0.000000000
orbit34                 orbit34 0.000000000
orbit72                 orbit72 0.000000000
ecc                         ecc 0.000000000
eccrad                   eccrad 0.000000000
first                     first 0.000000000
second                   second 0.000000000
bigcom2                 bigcom2 0.000000000
bigcom3                 bigcom3 0.000000000
bigcom6                 bigcom6 0.000000000
bigcom9                 bigcom9 0.000000000
bigcom11               bigcom11 0.000000000
bigcom13               bigcom13 0.000000000
bigcom15               bigcom15 0.000000000
bigcom16               bigcom16 0.000000000
bigcom21               bigcom21 0.000000000
bigcom22               bigcom22 0.000000000
bigcom24               bigcom24 0.000000000
bigcom26               bigcom26 0.000000000
bigcom28               bigcom28 0.000000000
bigcom31               bigcom31 0.000000000
bigcom32               bigcom32 0.000000000
bigcom33               bigcom33 0.000000000
bigcom34               bigcom34 0.000000000
bigcom36               bigcom36 0.000000000
bigcom37               bigcom37 0.000000000
bigcom38               bigcom38 0.000000000
bigcom39               bigcom39 0.000000000
bigcom43               bigcom43 0.000000000
bigcom44               bigcom44 0.000000000
bigcom46               bigcom46 0.000000000
bigcom47               bigcom47 0.000000000
bigcom49               bigcom49 0.000000000
bigcom50               bigcom50 0.000000000
bigcom51               bigcom51 0.000000000
bigcom52               bigcom52 0.000000000
bigcom54               bigcom54 0.000000000
bigcom56               bigcom56 0.000000000
bigcom62               bigcom62 0.000000000
bigcom66               bigcom66 0.000000000
bigcom68               bigcom68 0.000000000
bigcom69               bigcom69 0.000000000
bigcom71               bigcom71 0.000000000
bigcom72               bigcom72 0.000000000
bigcom73               bigcom73 0.000000000
bigcom74               bigcom74 0.000000000
bigcom75               bigcom75 0.000000000
bigcom76               bigcom76 0.000000000
bigcom77               bigcom77 0.000000000
bigcom79               bigcom79 0.000000000
bigcom80               bigcom80 0.000000000
bigcom82               bigcom82 0.000000000
bigcom83               bigcom83 0.000000000
bigcom84               bigcom84 0.000000000
bigcom85               bigcom85 0.000000000
bigcom87               bigcom87 0.000000000
bigcom89               bigcom89 0.000000000
bigcom91               bigcom91 0.000000000
bigcom92               bigcom92 0.000000000
bigcom93               bigcom93 0.000000000
bigcom96               bigcom96 0.000000000
bigcom97               bigcom97 0.000000000
bigcom98               bigcom98 0.000000000
bigcom99               bigcom99 0.000000000
bigcom101             bigcom101 0.000000000
bigcom104             bigcom104 0.000000000
bigcom106             bigcom106 0.000000000
bigcom109             bigcom109 0.000000000
bigcom113             bigcom113 0.000000000
bigcom116             bigcom116 0.000000000
bigcom120             bigcom120 0.000000000
bigcom123             bigcom123 0.000000000
bigcom126             bigcom126 0.000000000
bigcom127             bigcom127 0.000000000
bigcom137             bigcom137 0.000000000
bigcom139             bigcom139 0.000000000
bigcom140             bigcom140 0.000000000
bigcom143             bigcom143 0.000000000
bigcom145             bigcom145 0.000000000
bigcom146             bigcom146 0.000000000
bigcom147             bigcom147 0.000000000
bigcom149             bigcom149 0.000000000
bigcom153             bigcom153 0.000000000
bigcom154             bigcom154 0.000000000
bigcom156             bigcom156 0.000000000
bigcom157             bigcom157 0.000000000
bigcom158             bigcom158 0.000000000
bigcom160             bigcom160 0.000000000
bigcom161             bigcom161 0.000000000
bigcom162             bigcom162 0.000000000
bigcom164             bigcom164 0.000000000
bigcom166             bigcom166 0.000000000
bigcom167             bigcom167 0.000000000
bigcom171             bigcom171 0.000000000
bigcom173             bigcom173 0.000000000
bigcom175             bigcom175 0.000000000
bigcom176             bigcom176 0.000000000
bigcom177             bigcom177 0.000000000
bigcom178             bigcom178 0.000000000
bigcom180             bigcom180 0.000000000
bigcom181             bigcom181 0.000000000
bigcom184             bigcom184 0.000000000
bigcom186             bigcom186 0.000000000
bigcom187             bigcom187 0.000000000
bigcom189             bigcom189 0.000000000
bigcom194             bigcom194 0.000000000
bigcom195             bigcom195 0.000000000
bigcom196             bigcom196 0.000000000
bigcom204             bigcom204 0.000000000
bigcom205             bigcom205 0.000000000
bigcom212             bigcom212 0.000000000
bigcom214             bigcom214 0.000000000
bigcom222             bigcom222 0.000000000
bigcom223             bigcom223 0.000000000
bigcom226             bigcom226 0.000000000
bigcom227             bigcom227 0.000000000
bigcom229             bigcom229 0.000000000
bigcom233             bigcom233 0.000000000
bigcom236             bigcom236 0.000000000
bigcom237             bigcom237 0.000000000
bigcom246             bigcom246 0.000000000
bigcom248             bigcom248 0.000000000
bigcom249             bigcom249 0.000000000
bigcom250             bigcom250 0.000000000
bigcom254             bigcom254 0.000000000
bigcom266             bigcom266 0.000000000
bigcom269             bigcom269 0.000000000
bigcom272             bigcom272 0.000000000
bigcom274             bigcom274 0.000000000
bigcom281             bigcom281 0.000000000
bigcom291             bigcom291 0.000000000
bigcom292             bigcom292 0.000000000
bigcom295             bigcom295 0.000000000
bigcom299             bigcom299 0.000000000
bigcom301             bigcom301 0.000000000
bigcom306             bigcom306 0.000000000
bigcom309             bigcom309 0.000000000
bigcom314             bigcom314 0.000000000
bigcom321             bigcom321 0.000000000
bigcom341             bigcom341 0.000000000
bigcom350             bigcom350 0.000000000
bigcom353             bigcom353 0.000000000
bigcom359             bigcom359 0.000000000
bigcom363             bigcom363 0.000000000
bigcom365             bigcom365 0.000000000
bigcom385             bigcom385 0.000000000
bigcom386             bigcom386 0.000000000
bigcom408             bigcom408 0.000000000
bigcom412             bigcom412 0.000000000
bigcom480             bigcom480 0.000000000
membership_s1     membership_s1 0.000000000
membership_s3     membership_s3 0.000000000
membership_s5     membership_s5 0.000000000
membership_s8     membership_s8 0.000000000
membership_s9     membership_s9 0.000000000
membership_s11   membership_s11 0.000000000
membership_s12   membership_s12 0.000000000
membership_s14   membership_s14 0.000000000
membership_s15   membership_s15 0.000000000
membership_s16   membership_s16 0.000000000
membership_s17   membership_s17 0.000000000
membership_s18   membership_s18 0.000000000
membership_s20   membership_s20 0.000000000
membership_s21   membership_s21 0.000000000
membership_s22   membership_s22 0.000000000
membership_s24   membership_s24 0.000000000
membership_s25   membership_s25 0.000000000
membership_s26   membership_s26 0.000000000
membership_s28   membership_s28 0.000000000
membership_s31   membership_s31 0.000000000
membership_s33   membership_s33 0.000000000
membership_s37   membership_s37 0.000000000
[1] "Dataset: high_C Model RF, run: 1 of 5 2015-06-17 20:43:55"
     |      Out-of-bag   |
Tree |      MSE  %Var(y) |
   1 |  0.07334   164.37 |
   2 |  0.08252   184.93 |
   3 |  0.08995   201.58 |
   4 |  0.08365   187.46 |
   5 |  0.07596   170.23 |
   6 |   0.0773   173.25 |
   7 |  0.07913   177.34 |
   8 |   0.0769   172.34 |
   9 |  0.07809   175.00 |
  10 |  0.07555   169.32 |
  11 |  0.07251   162.50 |
  12 |  0.06906   154.76 |
  13 |  0.06688   149.88 |
  14 |  0.06602   147.96 |
  15 |  0.06481   145.25 |
  16 |  0.06491   145.46 |
  17 |   0.0641   143.65 |
  18 |  0.06356   142.44 |
  19 |  0.06251   140.09 |
  20 |  0.06082   136.31 |
  21 |  0.06047   135.51 |
  22 |  0.05984   134.11 |
  23 |  0.05928   132.86 |
  24 |  0.05856   131.25 |
  25 |  0.05776   129.44 |
  26 |  0.05707   127.90 |
  27 |  0.05674   127.16 |
  28 |  0.05638   126.36 |
  29 |  0.05628   126.12 |
  30 |  0.05614   125.81 |
  31 |  0.05595   125.40 |
  32 |  0.05613   125.79 |
  33 |  0.05596   125.40 |
  34 |  0.05552   124.43 |
  35 |  0.05558   124.57 |
  36 |  0.05554   124.48 |
  37 |  0.05532   123.97 |
  38 |  0.05512   123.52 |
  39 |  0.05504   123.35 |
  40 |  0.05508   123.45 |
  41 |  0.05513   123.56 |
  42 |  0.05496   123.17 |
  43 |  0.05469   122.56 |
  44 |  0.05471   122.62 |
  45 |  0.05444   122.00 |
  46 |   0.0542   121.47 |
  47 |  0.05406   121.15 |
  48 |  0.05399   120.99 |
  49 |  0.05399   120.99 |
  50 |    0.054   121.03 |
  51 |  0.05404   121.10 |
  52 |  0.05387   120.73 |
  53 |  0.05395   120.90 |
  54 |  0.05395   120.90 |
  55 |  0.05386   120.71 |
  56 |  0.05381   120.59 |
  57 |  0.05375   120.45 |
  58 |  0.05366   120.27 |
  59 |  0.05367   120.27 |
  60 |  0.05373   120.40 |
  61 |  0.05346   119.81 |
  62 |  0.05332   119.50 |
  63 |  0.05331   119.48 |
  64 |  0.05326   119.35 |
  65 |  0.05326   119.35 |
  66 |  0.05324   119.32 |
  67 |  0.05323   119.29 |
  68 |  0.05315   119.12 |
  69 |  0.05299   118.75 |
  70 |  0.05305   118.89 |
  71 |  0.05279   118.31 |
  72 |  0.05277   118.25 |
  73 |  0.05273   118.18 |
  74 |  0.05271   118.13 |
  75 |  0.05273   118.18 |
  76 |  0.05266   118.01 |
  77 |  0.05251   117.68 |
  78 |   0.0526   117.88 |
  79 |  0.05253   117.72 |
  80 |  0.05252   117.70 |
  81 |  0.05246   117.57 |
  82 |  0.05248   117.62 |
  83 |  0.05258   117.84 |
  84 |  0.05263   117.95 |
  85 |  0.05248   117.61 |
  86 |  0.05247   117.59 |
  87 |  0.05242   117.47 |
  88 |  0.05243   117.49 |
  89 |  0.05242   117.48 |
  90 |   0.0524   117.44 |
  91 |  0.05227   117.13 |
  92 |  0.05215   116.88 |
  93 |  0.05207   116.69 |
  94 |  0.05213   116.82 |
  95 |  0.05207   116.70 |
  96 |  0.05204   116.63 |
  97 |  0.05205   116.65 |
  98 |  0.05201   116.57 |
  99 |  0.05198   116.48 |
 100 |  0.05187   116.24 |
[1] "Random Forest variable coefficients"
                      %IncMSE IncNodePurity
graph5           1.636044e-03  1.149631e-01
graph6           3.819500e-03  8.026403e-02
graph7           2.406724e-03  3.303798e-01
graph8           2.555216e-03  2.049735e-01
graph9           1.818591e-03  1.951989e-01
graph10          1.835875e-03  2.244203e-01
graph11          3.378777e-03  4.659022e-01
graph12         -1.188656e-04  1.405798e-01
graph13          3.112483e-03  3.388951e-01
graph14          1.611481e-03  2.565491e-01
graph15          1.692204e-03  2.523180e-02
graph16          9.212909e-04  1.718965e-01
graph17          3.302042e-03  2.394676e-01
graph18          4.903899e-04  1.901981e-01
graph19          1.541667e-04  4.204291e-02
graph20          9.284141e-04  2.824037e-01
graph21          1.957566e-04  5.499014e-02
graph22          2.405400e-03  2.575724e-01
graph23          1.943485e-03  3.432500e-01
graph24          1.396488e-03  1.552578e-01
graph25          3.684851e-03  1.806570e-01
graph26          9.606750e-04  1.188417e-01
graph27          1.127968e-03  1.404948e-01
graph28          1.848526e-04  6.587478e-02
graph29          1.120993e-03  2.060146e-01
orbit0           2.418216e-03  1.605436e-01
orbit1           2.150837e-03  1.979768e-01
orbit2           1.314342e-03  1.665420e-01
orbit3           6.492779e-03  3.593345e-01
orbit4           3.307647e-03  1.627793e-01
orbit5           3.858206e-03  3.512058e-01
orbit6           1.262211e-03  1.532383e-01
orbit7           2.862692e-03  2.982845e-01
orbit8           2.765579e-03  1.545382e-01
orbit9           4.487287e-03  2.169218e-01
orbit10          1.984997e-03  2.661368e-01
orbit11          1.583752e-03  2.076636e-01
orbit12          1.555983e-03  1.820639e-01
orbit13          4.211463e-03  1.918353e-01
orbit14          4.296117e-03  2.020277e-01
orbit15          3.701569e-03  3.436431e-01
orbit16          4.805921e-03  2.166313e-01
orbit17          4.062541e-03  1.398319e-01
orbit18          1.526425e-03  3.703842e-01
orbit19          2.124482e-03  1.780791e-01
orbit20          3.235544e-03  3.576859e-01
orbit21          3.658296e-03  2.011263e-01
orbit22          3.872053e-03  5.114308e-01
orbit23          3.463058e-03  3.076270e-01
orbit24          4.523048e-03  5.159357e-01
orbit25          3.560780e-03  2.148606e-01
orbit26          1.175119e-03  1.456168e-01
orbit27          1.500335e-03  1.904798e-01
orbit28          2.085596e-03  1.997022e-01
orbit29          9.326242e-04  1.082433e-01
orbit30          1.359291e-03  2.131738e-01
orbit31          2.454704e-03  4.309357e-01
orbit32          3.847061e-03  5.163639e-01
orbit33          3.625770e-03  2.026241e-01
orbit34          6.574332e-03  1.177142e-01
orbit35          3.510755e-03  2.727783e-01
orbit36          1.158582e-03  1.683989e-01
orbit37          1.751525e-03  1.823813e-01
orbit38          2.044733e-03  1.717570e-01
orbit39          3.390301e-03  2.124911e-01
orbit40          3.581400e-03  1.508792e-01
orbit41          2.957557e-03  2.262088e-01
orbit42          1.931208e-03  8.506911e-02
orbit43          9.164589e-04  9.301977e-02
orbit44          2.456469e-03  2.641694e-01
orbit45          7.881173e-03  3.461593e-01
orbit46          1.745827e-03  1.907154e-01
orbit47          3.979680e-03  2.068286e-01
orbit48          1.462858e-03  2.337033e-01
orbit49          3.934710e-03  3.111097e-01
orbit50          1.081282e-03  2.615012e-01
orbit51          4.929968e-03  1.150017e-01
orbit52          4.256398e-03  9.608236e-02
orbit53          2.270685e-03  8.097369e-02
orbit54          2.828347e-03  1.990289e-01
orbit55          6.353105e-03  2.812975e-01
orbit56          8.488694e-03  6.799823e-01
orbit57          1.049819e-03  2.088301e-01
orbit58          3.330447e-03  1.776952e-01
orbit59          1.906774e-04  1.546531e-01
orbit60          7.121999e-04  9.373196e-02
orbit61          5.959146e-03  2.129088e-01
orbit62          2.887796e-03  1.998241e-01
orbit63          1.857446e-03  1.862860e-01
orbit64          1.798396e-03  1.381971e-01
orbit65          1.436160e-03  2.508017e-01
orbit66          1.952176e-03  7.322722e-02
orbit67          1.069939e-03  1.534988e-01
orbit68          8.655346e-04  1.409766e-01
orbit69          3.380631e-03  2.419603e-01
orbit70          2.561380e-03  3.303454e-01
orbit71          1.844267e-03  2.164055e-01
orbit72          2.355517e-03  1.242565e-01
AP              -8.174387e-05  2.607797e-02
bet              4.261053e-03  4.429932e-01
ecc              8.064516e-05  1.428571e-02
eccrad           0.000000e+00  0.000000e+00
close            2.472944e-03  1.764654e-01
constraint       3.980353e-03  3.958853e-01
coreness         4.032258e-04  1.155938e-02
knn              2.379212e-03  3.346555e-01
hubscore         3.184973e-03  7.200755e-02
pagerank         1.678721e-03  3.955926e-01
trans            2.402956e-03  5.054539e-01
evcent           4.067990e-03  1.429118e-01
first            1.504525e-03  1.581599e-01
upto_second      5.766170e-04  1.223860e-01
upto_third       2.169688e-03  1.643551e-01
upto_fourth      1.609040e-03  2.260135e-01
upto_fifth       1.323738e-03  1.676113e-01
upto_sixth       2.476988e-03  2.623396e-01
second           2.949903e-04  1.433551e-01
third            1.336874e-03  4.466978e-01
fourth           3.402329e-03  4.204774e-01
fifth            3.121292e-03  3.245150e-01
sixth            1.117293e-03  2.290219e-01
ratio1           2.079849e-03  7.826401e-01
ratio2           1.367841e-04  1.429206e-01
ratio3           4.500674e-03  4.097044e-01
ratio4           3.880404e-03  1.025893e+00
ratio5           1.396793e-03  1.034240e+00
ratio6           3.876106e-03  3.152844e-01
selfinter        1.438840e-04  1.258573e-01
walktrap_vertex  1.574263e-03  1.904754e+00
bigcom1          1.545946e-04  1.002273e-02
bigcom2          0.000000e+00  0.000000e+00
bigcom3         -5.395579e-05  2.499066e-03
bigcom4          6.696705e-05  3.901505e-02
bigcom6          0.000000e+00  0.000000e+00
bigcom8          1.136871e-04  8.373995e-02
bigcom9          0.000000e+00  0.000000e+00
bigcom11         0.000000e+00  0.000000e+00
bigcom13         0.000000e+00  0.000000e+00
bigcom15         0.000000e+00  0.000000e+00
bigcom16         0.000000e+00  0.000000e+00
bigcom21         0.000000e+00  0.000000e+00
bigcom22         0.000000e+00  3.469447e-20
bigcom24         0.000000e+00  0.000000e+00
bigcom26         0.000000e+00  0.000000e+00
bigcom28         1.111111e-04  3.230769e-02
bigcom30         2.580081e-04  2.720623e-01
bigcom31         0.000000e+00  0.000000e+00
bigcom32         0.000000e+00  0.000000e+00
bigcom33         0.000000e+00  0.000000e+00
bigcom34         0.000000e+00  0.000000e+00
bigcom36         0.000000e+00  0.000000e+00
bigcom37         0.000000e+00  0.000000e+00
bigcom38         0.000000e+00  0.000000e+00
bigcom39         0.000000e+00  0.000000e+00
bigcom40         0.000000e+00  8.000000e-03
bigcom43         0.000000e+00  0.000000e+00
bigcom44        -2.673797e-05  2.407062e-03
bigcom46         0.000000e+00  0.000000e+00
bigcom47         0.000000e+00  0.000000e+00
bigcom49         0.000000e+00  0.000000e+00
bigcom50         0.000000e+00  0.000000e+00
bigcom51         0.000000e+00  0.000000e+00
bigcom52         0.000000e+00  0.000000e+00
bigcom54         0.000000e+00  0.000000e+00
bigcom56         0.000000e+00  0.000000e+00
bigcom62         0.000000e+00  0.000000e+00
bigcom66         0.000000e+00  0.000000e+00
bigcom68         0.000000e+00  0.000000e+00
bigcom69         0.000000e+00  0.000000e+00
bigcom71         0.000000e+00  4.627878e-01
bigcom72         0.000000e+00  0.000000e+00
bigcom73         0.000000e+00  0.000000e+00
bigcom74         0.000000e+00  0.000000e+00
bigcom75         0.000000e+00  0.000000e+00
bigcom76         0.000000e+00  0.000000e+00
bigcom77         0.000000e+00  0.000000e+00
bigcom79         0.000000e+00  0.000000e+00
bigcom80         0.000000e+00  0.000000e+00
bigcom82         0.000000e+00  0.000000e+00
bigcom83         0.000000e+00  0.000000e+00
bigcom84         0.000000e+00  0.000000e+00
bigcom85         0.000000e+00  0.000000e+00
bigcom87         0.000000e+00  0.000000e+00
bigcom89         0.000000e+00  0.000000e+00
bigcom91         0.000000e+00  0.000000e+00
bigcom92         0.000000e+00  5.551115e-19
bigcom93         0.000000e+00  0.000000e+00
bigcom96         0.000000e+00  0.000000e+00
bigcom97         0.000000e+00  0.000000e+00
bigcom98         0.000000e+00  0.000000e+00
bigcom99         0.000000e+00  0.000000e+00
bigcom101        0.000000e+00  0.000000e+00
bigcom104        0.000000e+00  0.000000e+00
bigcom106        0.000000e+00  0.000000e+00
bigcom109        0.000000e+00  0.000000e+00
bigcom113        0.000000e+00  0.000000e+00
bigcom116        0.000000e+00  0.000000e+00
bigcom120        0.000000e+00  0.000000e+00
bigcom123        0.000000e+00  0.000000e+00
bigcom126        0.000000e+00  0.000000e+00
bigcom127        0.000000e+00  0.000000e+00
bigcom137        0.000000e+00  0.000000e+00
bigcom139        0.000000e+00  0.000000e+00
bigcom140        0.000000e+00  0.000000e+00
bigcom143        0.000000e+00  0.000000e+00
bigcom145        0.000000e+00  0.000000e+00
bigcom146        0.000000e+00  0.000000e+00
bigcom147        0.000000e+00  0.000000e+00
bigcom149        0.000000e+00  0.000000e+00
bigcom153        0.000000e+00  0.000000e+00
bigcom154        0.000000e+00  0.000000e+00
bigcom156        0.000000e+00  0.000000e+00
bigcom157        0.000000e+00  0.000000e+00
bigcom158        0.000000e+00  0.000000e+00
bigcom160        0.000000e+00  0.000000e+00
bigcom161        0.000000e+00  0.000000e+00
bigcom162        0.000000e+00  0.000000e+00
bigcom164        0.000000e+00  0.000000e+00
bigcom166        0.000000e+00  0.000000e+00
bigcom167        0.000000e+00  0.000000e+00
bigcom171        0.000000e+00  0.000000e+00
bigcom173        0.000000e+00  0.000000e+00
bigcom175        0.000000e+00  0.000000e+00
bigcom176        0.000000e+00  0.000000e+00
bigcom177        0.000000e+00  0.000000e+00
bigcom178        0.000000e+00  0.000000e+00
bigcom180        0.000000e+00  0.000000e+00
bigcom181        0.000000e+00  0.000000e+00
bigcom184        0.000000e+00  0.000000e+00
bigcom186        0.000000e+00  0.000000e+00
bigcom187        0.000000e+00  0.000000e+00
bigcom189        0.000000e+00  0.000000e+00
bigcom194        0.000000e+00  0.000000e+00
bigcom195        0.000000e+00  0.000000e+00
bigcom196        0.000000e+00  0.000000e+00
bigcom204        0.000000e+00  0.000000e+00
bigcom205        0.000000e+00  0.000000e+00
bigcom212        0.000000e+00  0.000000e+00
bigcom214        0.000000e+00  0.000000e+00
bigcom222        0.000000e+00  0.000000e+00
bigcom223        0.000000e+00  0.000000e+00
bigcom226        0.000000e+00  0.000000e+00
bigcom227        0.000000e+00  0.000000e+00
bigcom229        0.000000e+00  0.000000e+00
bigcom233        0.000000e+00  0.000000e+00
bigcom236        0.000000e+00  0.000000e+00
bigcom237        0.000000e+00  0.000000e+00
bigcom246        0.000000e+00  0.000000e+00
bigcom248        0.000000e+00  0.000000e+00
bigcom249        0.000000e+00  0.000000e+00
bigcom250        0.000000e+00  0.000000e+00
bigcom254        0.000000e+00  0.000000e+00
bigcom266        0.000000e+00  0.000000e+00
bigcom269        0.000000e+00  0.000000e+00
bigcom272        0.000000e+00  0.000000e+00
bigcom274        0.000000e+00  0.000000e+00
bigcom281        0.000000e+00  0.000000e+00
bigcom291        0.000000e+00  0.000000e+00
bigcom292        0.000000e+00  0.000000e+00
bigcom295        0.000000e+00  0.000000e+00
bigcom299        0.000000e+00  0.000000e+00
bigcom301        0.000000e+00  0.000000e+00
bigcom306        0.000000e+00  0.000000e+00
bigcom309        0.000000e+00  0.000000e+00
bigcom314        0.000000e+00  0.000000e+00
bigcom321        0.000000e+00  0.000000e+00
bigcom341        0.000000e+00  0.000000e+00
bigcom350        0.000000e+00  0.000000e+00
bigcom353        0.000000e+00  0.000000e+00
bigcom359        0.000000e+00  0.000000e+00
bigcom363        0.000000e+00  0.000000e+00
bigcom365        0.000000e+00  0.000000e+00
bigcom385        0.000000e+00  0.000000e+00
bigcom386        0.000000e+00  0.000000e+00
bigcom408        0.000000e+00  0.000000e+00
bigcom412        0.000000e+00  0.000000e+00
bigcom480        0.000000e+00  0.000000e+00
spin_vertex      3.659190e-04  5.318988e-01
membership_s1    0.000000e+00  3.469447e-20
membership_s3    0.000000e+00  0.000000e+00
membership_s4   -2.525795e-05  8.475048e-02
membership_s5   -2.832861e-05  1.333333e-02
membership_s6   -2.824859e-05  9.623337e-03
membership_s7   -8.964959e-06  3.902480e-02
membership_s8    0.000000e+00  0.000000e+00
membership_s9    0.000000e+00  0.000000e+00
membership_s11   0.000000e+00  0.000000e+00
membership_s12   0.000000e+00  0.000000e+00
membership_s14   0.000000e+00  0.000000e+00
membership_s15   0.000000e+00  0.000000e+00
membership_s16   0.000000e+00  0.000000e+00
membership_s17   0.000000e+00  0.000000e+00
membership_s18   0.000000e+00  0.000000e+00
membership_s20   0.000000e+00  0.000000e+00
membership_s21   0.000000e+00  0.000000e+00
membership_s22   0.000000e+00  0.000000e+00
membership_s24   0.000000e+00  0.000000e+00
membership_s25   0.000000e+00  0.000000e+00
membership_s26   0.000000e+00  0.000000e+00
membership_s27  -9.481499e-05  8.139758e-02
membership_s28   0.000000e+00  0.000000e+00
membership_s30   6.318810e-04  7.997337e-02
membership_s31   0.000000e+00  0.000000e+00
membership_s32  -4.638441e-07  7.948944e-02
membership_s33   0.000000e+00  0.000000e+00
membership_s36   7.732457e-05  4.322393e-02
membership_s37   0.000000e+00  0.000000e+00
V1               4.984503e-03  8.316921e-01
V2               1.590736e-03  8.158716e-01
pdi              3.521977e-05  1.102586e-01
adhesion         7.374052e-03  4.382586e-01
cohesion         9.590101e-03  5.699080e-01
inner            4.692630e-03  4.230955e-01
outer            1.976235e-03  7.159367e-01
ioratio          4.428333e-03  6.056346e-01
comsize          1.060149e-03  7.466968e-01
[1] "Dataset: high_C Model GLM, run: 1 of 5 2015-06-17 20:44:03"
[1] "glmnet variable coefficients"
                         [,1]          [,2]
(Intercept)     -3.013656e+00 -9.779556e+00
graph0           1.894988e-42  3.982361e-08
graph1          -2.223477e-44 -5.908881e-10
graph2           6.368576e-43  1.168362e-08
graph3          -7.313615e-46 -1.985908e-11
graph4          -3.396664e-47 -8.949542e-13
graph5          -3.684706e-44 -1.196041e-09
graph6          -4.272693e-45 -1.161866e-10
graph7           4.382855e-44  9.965256e-10
graph8          -4.595009e-42 -1.267639e-07
graph9          -1.281491e-47 -3.510954e-13
graph10         -9.121771e-49 -2.424457e-14
graph11         -6.209879e-50 -1.632279e-15
graph12         -3.779140e-47 -1.023448e-12
graph13         -1.491367e-46 -4.155533e-12
graph14         -5.307815e-48 -1.410070e-13
graph15          4.776458e-46  5.075289e-12
graph16         -1.451455e-46 -3.938644e-12
graph17         -1.304311e-46 -3.577026e-12
graph18         -4.462397e-45 -1.232393e-10
graph19         -6.867209e-46 -1.915489e-11
graph20         -1.094780e-44 -3.076656e-10
graph21         -2.289076e-45 -6.655496e-11
graph22          2.104910e-44  5.556705e-10
graph23         -8.641883e-45 -2.369175e-10
graph24         -9.019217e-45 -2.511820e-10
graph25         -1.015347e-44 -3.246564e-10
graph26         -4.730142e-44 -1.308873e-09
graph27         -1.891720e-43 -5.310392e-09
graph28         -4.806204e-43 -1.318606e-08
graph29         -9.632116e-42 -2.614571e-07
orbit0           1.894988e-42  3.990483e-08
orbit1           1.894217e-42  4.920090e-08
orbit2          -2.631475e-44 -6.972115e-10
orbit3           6.368576e-43  1.170525e-08
orbit4           2.517132e-44  6.493922e-10
orbit5          -8.981982e-46 -2.423679e-11
orbit6           1.090248e-44  2.863052e-10
orbit7          -3.859630e-47 -1.016427e-12
orbit8          -3.684706e-44 -1.195491e-09
orbit9           6.941272e-43  1.774022e-08
orbit10          4.909683e-44  1.271464e-09
orbit11         -9.518866e-45 -2.539531e-10
orbit12          5.229856e-43  1.260958e-08
orbit13          1.935888e-44  3.709855e-10
orbit14         -4.595009e-42 -1.267568e-07
orbit15          9.442580e-46  2.460987e-11
orbit16         -1.960470e-47 -5.280856e-13
orbit17         -5.710348e-47 -1.659399e-12
orbit18          4.793039e-47  1.272442e-12
orbit19          3.709708e-46  9.720733e-12
orbit20          3.352849e-48  6.834318e-14
orbit21         -1.130960e-48 -2.989440e-14
orbit22          1.655800e-47  4.353229e-13
orbit23         -7.316028e-50 -1.922890e-15
orbit24          2.533353e-45  6.421988e-11
orbit25          1.395598e-45  3.610472e-11
orbit26         -5.080486e-47 -1.363278e-12
orbit27          2.222837e-44  5.799066e-10
orbit28         -5.635889e-46 -1.543358e-11
orbit29          1.234414e-45  3.189738e-11
orbit30         -7.425932e-46 -2.008699e-11
orbit31          3.128818e-45  8.202791e-11
orbit32          2.582670e-46  6.747333e-12
orbit33         -8.786554e-48 -2.320281e-13
orbit34          4.776458e-46  5.068629e-12
orbit35          4.735176e-44  1.228247e-09
orbit36         -1.433149e-46 -5.024224e-12
orbit37          1.254281e-45  3.132781e-11
orbit38         -2.597319e-46 -6.918440e-12
orbit39          3.978217e-44  9.951330e-10
orbit40          6.140403e-45  1.588355e-10
orbit41          2.333794e-45  6.169884e-11
orbit42         -5.420683e-46 -1.445142e-11
orbit43          2.925719e-44  7.552329e-10
orbit44         -1.432260e-44 -3.840687e-10
orbit45          1.035612e-43  2.641944e-09
orbit46          1.738024e-44  4.506048e-10
orbit47         -3.071470e-45 -8.267963e-11
orbit48         -5.057996e-46 -1.553232e-11
orbit49          1.769452e-43  4.613346e-09
orbit50         -2.602139e-44 -7.074503e-10
orbit51          1.202889e-44  2.906755e-10
orbit52          1.150671e-43  2.998736e-09
orbit53         -8.791027e-45 -2.408073e-10
orbit54          1.911919e-43  4.954552e-09
orbit55          1.702859e-44  4.538999e-10
orbit56          1.347196e-43  2.676581e-09
orbit57         -4.073544e-45 -1.238612e-10
orbit58         -2.517246e-44 -6.770368e-10
orbit59          7.343396e-44  1.851707e-09
orbit60         -1.378631e-44 -3.938078e-10
orbit61         -3.776664e-44 -1.021965e-09
orbit62          1.065073e-43  1.902958e-09
orbit63         -7.644394e-44 -2.137677e-09
orbit64          4.786763e-44  1.169427e-09
orbit65          1.754810e-43  3.428456e-09
orbit66         -1.598036e-43 -4.449723e-09
orbit67         -7.275660e-44 -1.993145e-09
orbit68         -2.557512e-43 -7.267036e-09
orbit69         -5.516418e-43 -1.517832e-08
orbit70         -2.433811e-42 -6.697237e-08
orbit71         -5.388735e-43 -1.476468e-08
orbit72         -9.632116e-42 -2.614665e-07
AP               5.630138e-40  1.499508e-05
bet             -2.635782e-45 -7.055617e-11
ecc             -1.907423e-38 -5.011666e-04
eccrad          -1.144454e-37 -3.006968e-03
close            3.811166e-37  9.922133e-03
constraint      -5.034366e-37 -1.324189e-02
coreness         1.229438e-39  3.145596e-05
knn              3.088317e-40  8.165900e-06
hubscore         2.675361e-38  6.775172e-04
pagerank        -1.237714e-35 -3.350402e-01
trans           -1.199470e-37 -3.237612e-03
evcent           2.810892e-38  7.136901e-04
first            1.894988e-42  3.985839e-08
upto_second      6.629086e-42  1.732004e-07
upto_third       7.904028e-42  2.053677e-07
upto_fourth      1.452774e-40  3.811111e-06
upto_fifth       1.284397e-39  3.359501e-05
upto_sixth       1.771028e-38  4.714551e-04
second           7.125388e-42  1.862092e-07
third           -1.137588e-41 -2.991237e-07
fourth          -8.242360e-42 -2.139028e-07
fifth           -1.595350e-40 -4.186351e-06
sixth           -1.087855e-39 -2.822149e-05
ratio1           4.238916e-40  1.123677e-05
ratio2          -3.754545e-39 -9.859608e-05
ratio3          -5.750502e-38 -1.486936e-03
ratio4          -1.842420e-36 -4.941084e-02
ratio5           1.667168e-38  5.433583e-04
ratio6          -3.807863e-38 -9.987084e-04
selfinter       -1.556277e-38 -4.195717e-04
walktrap_vertex  4.272932e-38  1.148393e-03
bigcom1          2.529581e-38  6.804578e-04
bigcom2          0.000000e+00  0.000000e+00
bigcom3         -7.057294e-39 -1.863495e-04
bigcom4          4.157980e-39  1.097233e-04
bigcom6          0.000000e+00  0.000000e+00
bigcom8          3.697624e-38  9.963398e-04
bigcom9         -4.752227e-38 -1.264976e-03
bigcom11         0.000000e+00  0.000000e+00
bigcom13        -4.737999e-38 -1.260786e-03
bigcom15        -4.747475e-38 -1.259068e-03
bigcom16         0.000000e+00  0.000000e+00
bigcom21        -4.747475e-38 -1.270799e-03
bigcom22        -4.864216e-38 -1.306588e-03
bigcom24         0.000000e+00  0.000000e+00
bigcom26        -4.756989e-38 -1.271393e-03
bigcom28        -3.787051e-38 -1.019937e-03
bigcom30         9.769568e-38  2.638186e-03
bigcom31         0.000000e+00  0.000000e+00
bigcom32        -4.733275e-38 -1.268884e-03
bigcom33         0.000000e+00  0.000000e+00
bigcom34         0.000000e+00  0.000000e+00
bigcom36         0.000000e+00  0.000000e+00
bigcom37         0.000000e+00  0.000000e+00
bigcom38         0.000000e+00  0.000000e+00
bigcom39        -4.733275e-38 -1.258663e-03
bigcom40        -1.137914e-38 -3.068872e-04
bigcom43         0.000000e+00  0.000000e+00
bigcom44         1.234106e-38  3.330493e-04
bigcom46        -4.733275e-38 -1.251790e-03
bigcom47         0.000000e+00  0.000000e+00
bigcom49         0.000000e+00  0.000000e+00
bigcom50         0.000000e+00  0.000000e+00
bigcom51         0.000000e+00  0.000000e+00
bigcom52         0.000000e+00  0.000000e+00
bigcom54         0.000000e+00  0.000000e+00
bigcom56         0.000000e+00  0.000000e+00
bigcom62         0.000000e+00  0.000000e+00
bigcom66         0.000000e+00  0.000000e+00
bigcom68         0.000000e+00  0.000000e+00
bigcom69         0.000000e+00  0.000000e+00
bigcom71         9.637753e-37  2.592121e-02
bigcom72         0.000000e+00  0.000000e+00
bigcom73         0.000000e+00  0.000000e+00
bigcom74         0.000000e+00  0.000000e+00
bigcom75         0.000000e+00  0.000000e+00
bigcom76         0.000000e+00  0.000000e+00
bigcom77         0.000000e+00  0.000000e+00
bigcom79         0.000000e+00  0.000000e+00
bigcom80         0.000000e+00  0.000000e+00
bigcom82        -4.733275e-38 -1.256984e-03
bigcom83         0.000000e+00  0.000000e+00
bigcom84         0.000000e+00  0.000000e+00
bigcom85         0.000000e+00  0.000000e+00
bigcom87         0.000000e+00  0.000000e+00
bigcom89         0.000000e+00  0.000000e+00
bigcom91         0.000000e+00  0.000000e+00
bigcom92        -4.737999e-38 -1.259152e-03
bigcom93         0.000000e+00  0.000000e+00
bigcom96         0.000000e+00  0.000000e+00
bigcom97        -4.733275e-38 -1.259881e-03
bigcom98         0.000000e+00  0.000000e+00
bigcom99         0.000000e+00  0.000000e+00
bigcom101       -4.737999e-38 -1.268902e-03
bigcom104       -4.733275e-38 -1.278583e-03
bigcom106        0.000000e+00  0.000000e+00
bigcom109        0.000000e+00  0.000000e+00
bigcom113        0.000000e+00  0.000000e+00
bigcom116       -4.737999e-38 -1.266778e-03
bigcom120        0.000000e+00  0.000000e+00
bigcom123        0.000000e+00  0.000000e+00
bigcom126        0.000000e+00  0.000000e+00
bigcom127        0.000000e+00  0.000000e+00
bigcom137        0.000000e+00  0.000000e+00
bigcom139        0.000000e+00  0.000000e+00
bigcom140        0.000000e+00  0.000000e+00
bigcom143        0.000000e+00  0.000000e+00
bigcom145        0.000000e+00  0.000000e+00
bigcom146        0.000000e+00  0.000000e+00
bigcom147       -4.737999e-38 -1.274682e-03
bigcom149        0.000000e+00  0.000000e+00
bigcom153        0.000000e+00  0.000000e+00
bigcom154       -4.737999e-38 -1.274486e-03
bigcom156        0.000000e+00  0.000000e+00
bigcom157        0.000000e+00  0.000000e+00
bigcom158        0.000000e+00  0.000000e+00
bigcom160        0.000000e+00  0.000000e+00
bigcom161        0.000000e+00  0.000000e+00
bigcom162        0.000000e+00  0.000000e+00
bigcom164        0.000000e+00  0.000000e+00
bigcom166        0.000000e+00  0.000000e+00
bigcom167       -4.733275e-38 -1.275379e-03
bigcom171        0.000000e+00  0.000000e+00
bigcom173        0.000000e+00  0.000000e+00
bigcom175        0.000000e+00  0.000000e+00
bigcom176        0.000000e+00  0.000000e+00
bigcom177        0.000000e+00  0.000000e+00
bigcom178        0.000000e+00  0.000000e+00
bigcom180        0.000000e+00  0.000000e+00
bigcom181       -4.737999e-38 -1.279119e-03
bigcom184        0.000000e+00  0.000000e+00
bigcom186        0.000000e+00  0.000000e+00
bigcom187        0.000000e+00  0.000000e+00
bigcom189        0.000000e+00  0.000000e+00
bigcom194        0.000000e+00  0.000000e+00
bigcom195        0.000000e+00  0.000000e+00
bigcom196        0.000000e+00  0.000000e+00
bigcom204       -4.733275e-38 -1.265878e-03
bigcom205        0.000000e+00  0.000000e+00
bigcom212        0.000000e+00  0.000000e+00
bigcom214        0.000000e+00  0.000000e+00
bigcom222        0.000000e+00  0.000000e+00
bigcom223        0.000000e+00  0.000000e+00
bigcom226        0.000000e+00  0.000000e+00
bigcom227        0.000000e+00  0.000000e+00
bigcom229        0.000000e+00  0.000000e+00
bigcom233        0.000000e+00  0.000000e+00
bigcom236        0.000000e+00  0.000000e+00
bigcom237        0.000000e+00  0.000000e+00
bigcom246        0.000000e+00  0.000000e+00
bigcom248       -4.733275e-38 -1.271612e-03
bigcom249        0.000000e+00  0.000000e+00
bigcom250        0.000000e+00  0.000000e+00
bigcom254        0.000000e+00  0.000000e+00
bigcom266        0.000000e+00  0.000000e+00
bigcom269       -4.733275e-38 -1.266982e-03
bigcom272        0.000000e+00  0.000000e+00
bigcom274       -4.742732e-38 -1.263592e-03
bigcom281        0.000000e+00  0.000000e+00
bigcom291        0.000000e+00  0.000000e+00
bigcom292        0.000000e+00  0.000000e+00
bigcom295        0.000000e+00  0.000000e+00
bigcom299        0.000000e+00  0.000000e+00
bigcom301        0.000000e+00  0.000000e+00
bigcom306        0.000000e+00  0.000000e+00
bigcom309        0.000000e+00  0.000000e+00
bigcom314        0.000000e+00  0.000000e+00
bigcom321       -4.733275e-38 -1.258381e-03
bigcom341        0.000000e+00  0.000000e+00
bigcom350        0.000000e+00  0.000000e+00
bigcom353        0.000000e+00  0.000000e+00
bigcom359        0.000000e+00  0.000000e+00
bigcom363        0.000000e+00  0.000000e+00
bigcom365        0.000000e+00  0.000000e+00
bigcom385        0.000000e+00  0.000000e+00
bigcom386        0.000000e+00  0.000000e+00
bigcom408        0.000000e+00  0.000000e+00
bigcom412        0.000000e+00  0.000000e+00
bigcom480        0.000000e+00  0.000000e+00
spin_vertex      3.815051e-38  1.033493e-03
membership_s1   -2.803977e-38 -7.517157e-04
membership_s3    0.000000e+00  0.000000e+00
membership_s4    1.031165e-38  2.761798e-04
membership_s5   -2.392675e-38 -6.440923e-04
membership_s6    9.769568e-38  2.627994e-03
membership_s7   -1.116636e-38 -2.993586e-04
membership_s8    0.000000e+00  0.000000e+00
membership_s9    0.000000e+00  0.000000e+00
membership_s11   0.000000e+00  0.000000e+00
membership_s12   0.000000e+00  0.000000e+00
membership_s14   0.000000e+00  0.000000e+00
membership_s15  -4.761760e-38 -1.286162e-03
membership_s16   0.000000e+00  0.000000e+00
membership_s17   0.000000e+00  0.000000e+00
membership_s18  -4.747475e-38 -1.266729e-03
membership_s20   0.000000e+00  0.000000e+00
membership_s21  -4.737999e-38 -1.275855e-03
membership_s22   0.000000e+00  0.000000e+00
membership_s24  -4.733275e-38 -1.266285e-03
membership_s25   0.000000e+00  0.000000e+00
membership_s26   0.000000e+00  0.000000e+00
membership_s27   7.896460e-39  2.116291e-04
membership_s28   0.000000e+00  0.000000e+00
membership_s30  -9.404321e-40 -2.716330e-05
membership_s31  -4.829578e-38 -1.288371e-03
membership_s32  -7.242234e-39 -1.915525e-04
membership_s33   0.000000e+00  0.000000e+00
membership_s36   2.573229e-38  6.920722e-04
membership_s37  -4.752227e-38 -1.261243e-03
V1              -4.657622e-37 -1.236830e-02
V2              -1.298148e-37 -3.461044e-03
pdi             -1.046330e-36 -2.756100e-02
adhesion         9.124688e-42  2.449304e-07
cohesion        -1.823195e-41 -4.893891e-07
inner           -2.859465e-42 -7.690503e-08
outer           -1.221273e-41 -3.292954e-07
ioratio          1.216077e-37  3.267361e-03
comsize          1.536435e-42  4.428343e-08
[1] "Dataset: high_C Model GBM, run: 2 of 5 2015-06-17 20:44:04"
Iter   TrainDeviance   ValidDeviance   StepSize   Improve
     1        0.3902            -nan     0.0100   -0.0004
     2        0.3849            -nan     0.0100   -0.0000
     3        0.3787            -nan     0.0100   -0.0004
     4        0.3747            -nan     0.0100   -0.0005
     5        0.3696            -nan     0.0100   -0.0001
     6        0.3656            -nan     0.0100   -0.0002
     7        0.3620            -nan     0.0100   -0.0003
     8        0.3586            -nan     0.0100   -0.0003
     9        0.3556            -nan     0.0100   -0.0002
    10        0.3529            -nan     0.0100   -0.0004
    20        0.3199            -nan     0.0100    0.0001
    40        0.2710            -nan     0.0100   -0.0002
    60        0.2370            -nan     0.0100    0.0001
    80        0.2109            -nan     0.0100   -0.0001
   100        0.1890            -nan     0.0100   -0.0003
   120        0.1708            -nan     0.0100    0.0000
   140        0.1551            -nan     0.0100   -0.0001
   160        0.1425            -nan     0.0100   -0.0002
   180        0.1306            -nan     0.0100   -0.0000
   200        0.1206            -nan     0.0100   -0.0000
   203        0.1193            -nan     0.0100   -0.0001

[1] "GBM variable coefficients"
                            var    rel.inf
comsize                 comsize 4.51020868
V1                           V1 4.12693431
walktrap_vertex walktrap_vertex 3.96451238
ratio4                   ratio4 3.09016821
V2                           V2 2.76864637
orbit56                 orbit56 2.58129038
ratio5                   ratio5 2.25746891
adhesion               adhesion 2.24356636
pagerank               pagerank 2.23463997
trans                     trans 2.16247154
inner                     inner 2.13177313
ioratio                 ioratio 1.94517421
cohesion               cohesion 1.91501237
constraint           constraint 1.59053669
bet                         bet 1.51608868
graph10                 graph10 1.45387722
knn                         knn 1.34469145
spin_vertex         spin_vertex 1.27780496
upto_sixth           upto_sixth 1.23901342
graph3                   graph3 1.21637481
ratio1                   ratio1 1.19564586
third                     third 1.13631745
outer                     outer 1.11671786
graph8                   graph8 1.07824013
orbit18                 orbit18 1.06954455
graph23                 graph23 1.05713127
orbit49                 orbit49 1.05374799
graph1                   graph1 1.03935921
orbit39                 orbit39 1.03720092
orbit64                 orbit64 0.98263389
orbit54                 orbit54 0.97238253
graph0                   graph0 0.92282283
orbit32                 orbit32 0.83228668
graph22                 graph22 0.82905410
orbit45                 orbit45 0.82665426
ratio3                   ratio3 0.81331416
graph11                 graph11 0.76965700
orbit47                 orbit47 0.75697654
graph7                   graph7 0.73765161
graph5                   graph5 0.72773079
graph18                 graph18 0.71826923
graph21                 graph21 0.71022967
orbit50                 orbit50 0.68984218
membership_s32   membership_s32 0.67111751
fourth                   fourth 0.66532406
orbit65                 orbit65 0.66182685
ratio6                   ratio6 0.60274579
orbit24                 orbit24 0.59109650
graph14                 graph14 0.59056843
orbit31                 orbit31 0.58333192
graph16                 graph16 0.57201113
orbit22                 orbit22 0.56968379
graph26                 graph26 0.55664231
graph17                 graph17 0.54214190
orbit2                   orbit2 0.52853355
orbit11                 orbit11 0.51338142
orbit62                 orbit62 0.51154544
orbit59                 orbit59 0.50157002
orbit20                 orbit20 0.49760668
orbit48                 orbit48 0.49214249
graph19                 graph19 0.49022978
membership_s30   membership_s30 0.48637959
orbit15                 orbit15 0.47953273
graph6                   graph6 0.47382667
orbit5                   orbit5 0.47191428
orbit35                 orbit35 0.46357074
graph2                   graph2 0.46338065
orbit17                 orbit17 0.46335945
sixth                     sixth 0.46279307
orbit27                 orbit27 0.46074510
orbit12                 orbit12 0.46054553
orbit63                 orbit63 0.46029571
orbit33                 orbit33 0.45639046
orbit69                 orbit69 0.45481638
fifth                     fifth 0.44870292
orbit37                 orbit37 0.44615394
graph4                   graph4 0.43797877
graph15                 graph15 0.43260170
orbit16                 orbit16 0.42366688
graph20                 graph20 0.41996764
orbit10                 orbit10 0.41684072
orbit71                 orbit71 0.41551544
graph28                 graph28 0.39961483
orbit51                 orbit51 0.39088388
graph12                 graph12 0.38624828
bigcom30               bigcom30 0.38236757
orbit61                 orbit61 0.37456279
orbit1                   orbit1 0.37087756
orbit41                 orbit41 0.36745616
graph29                 graph29 0.36404438
orbit7                   orbit7 0.35341197
graph27                 graph27 0.34626947
orbit36                 orbit36 0.34623731
orbit55                 orbit55 0.34185344
orbit13                 orbit13 0.33775525
orbit43                 orbit43 0.33214980
orbit60                 orbit60 0.32066306
orbit58                 orbit58 0.31530989
orbit9                   orbit9 0.31297887
orbit19                 orbit19 0.30981585
orbit30                 orbit30 0.30867539
orbit25                 orbit25 0.30502753
orbit70                 orbit70 0.29473247
graph13                 graph13 0.28721283
graph25                 graph25 0.27930452
orbit52                 orbit52 0.27816062
orbit4                   orbit4 0.27798873
orbit28                 orbit28 0.27418700
orbit26                 orbit26 0.27383463
orbit46                 orbit46 0.26485565
orbit44                 orbit44 0.25677525
orbit29                 orbit29 0.25460178
graph9                   graph9 0.25298498
bigcom44               bigcom44 0.21800112
ratio2                   ratio2 0.21668677
orbit40                 orbit40 0.20898497
hubscore               hubscore 0.20079428
upto_fourth         upto_fourth 0.19959381
orbit57                 orbit57 0.19166938
orbit42                 orbit42 0.19163685
upto_third           upto_third 0.17044965
selfinter             selfinter 0.16758335
orbit38                 orbit38 0.15791093
upto_fifth           upto_fifth 0.15617482
orbit66                 orbit66 0.14811098
orbit21                 orbit21 0.14301184
orbit6                   orbit6 0.13998617
orbit67                 orbit67 0.12608817
close                     close 0.12471823
graph24                 graph24 0.11396200
bigcom40               bigcom40 0.10467215
upto_second         upto_second 0.10101876
orbit23                 orbit23 0.09835466
bigcom8                 bigcom8 0.08320326
membership_s4     membership_s4 0.07780454
orbit68                 orbit68 0.07775307
membership_s36   membership_s36 0.07115573
membership_s27   membership_s27 0.06573120
orbit53                 orbit53 0.05261159
bigcom1                 bigcom1 0.04235367
AP                           AP 0.03684671
pdi                         pdi 0.02689897
evcent                   evcent 0.01815972
bigcom28               bigcom28 0.01296206
bigcom22               bigcom22 0.01012611
orbit0                   orbit0 0.00000000
orbit3                   orbit3 0.00000000
orbit8                   orbit8 0.00000000
orbit14                 orbit14 0.00000000
orbit34                 orbit34 0.00000000
orbit72                 orbit72 0.00000000
ecc                         ecc 0.00000000
eccrad                   eccrad 0.00000000
coreness               coreness 0.00000000
first                     first 0.00000000
second                   second 0.00000000
bigcom2                 bigcom2 0.00000000
bigcom3                 bigcom3 0.00000000
bigcom4                 bigcom4 0.00000000
bigcom6                 bigcom6 0.00000000
bigcom9                 bigcom9 0.00000000
bigcom11               bigcom11 0.00000000
bigcom13               bigcom13 0.00000000
bigcom15               bigcom15 0.00000000
bigcom16               bigcom16 0.00000000
bigcom21               bigcom21 0.00000000
bigcom24               bigcom24 0.00000000
bigcom26               bigcom26 0.00000000
bigcom31               bigcom31 0.00000000
bigcom32               bigcom32 0.00000000
bigcom33               bigcom33 0.00000000
bigcom34               bigcom34 0.00000000
bigcom36               bigcom36 0.00000000
bigcom37               bigcom37 0.00000000
bigcom38               bigcom38 0.00000000
bigcom39               bigcom39 0.00000000
bigcom43               bigcom43 0.00000000
bigcom46               bigcom46 0.00000000
bigcom47               bigcom47 0.00000000
bigcom49               bigcom49 0.00000000
bigcom50               bigcom50 0.00000000
bigcom51               bigcom51 0.00000000
bigcom52               bigcom52 0.00000000
bigcom54               bigcom54 0.00000000
bigcom56               bigcom56 0.00000000
bigcom62               bigcom62 0.00000000
bigcom66               bigcom66 0.00000000
bigcom68               bigcom68 0.00000000
bigcom69               bigcom69 0.00000000
bigcom71               bigcom71 0.00000000
bigcom72               bigcom72 0.00000000
bigcom73               bigcom73 0.00000000
bigcom74               bigcom74 0.00000000
bigcom75               bigcom75 0.00000000
bigcom76               bigcom76 0.00000000
bigcom77               bigcom77 0.00000000
bigcom79               bigcom79 0.00000000
bigcom80               bigcom80 0.00000000
bigcom82               bigcom82 0.00000000
bigcom83               bigcom83 0.00000000
bigcom84               bigcom84 0.00000000
bigcom85               bigcom85 0.00000000
bigcom87               bigcom87 0.00000000
bigcom89               bigcom89 0.00000000
bigcom91               bigcom91 0.00000000
bigcom92               bigcom92 0.00000000
bigcom93               bigcom93 0.00000000
bigcom96               bigcom96 0.00000000
bigcom97               bigcom97 0.00000000
bigcom98               bigcom98 0.00000000
bigcom99               bigcom99 0.00000000
bigcom101             bigcom101 0.00000000
bigcom104             bigcom104 0.00000000
bigcom106             bigcom106 0.00000000
bigcom109             bigcom109 0.00000000
bigcom113             bigcom113 0.00000000
bigcom116             bigcom116 0.00000000
bigcom120             bigcom120 0.00000000
bigcom123             bigcom123 0.00000000
bigcom126             bigcom126 0.00000000
bigcom127             bigcom127 0.00000000
bigcom137             bigcom137 0.00000000
bigcom139             bigcom139 0.00000000
bigcom140             bigcom140 0.00000000
bigcom143             bigcom143 0.00000000
bigcom145             bigcom145 0.00000000
bigcom146             bigcom146 0.00000000
bigcom147             bigcom147 0.00000000
bigcom149             bigcom149 0.00000000
bigcom153             bigcom153 0.00000000
bigcom154             bigcom154 0.00000000
bigcom156             bigcom156 0.00000000
bigcom157             bigcom157 0.00000000
bigcom158             bigcom158 0.00000000
bigcom160             bigcom160 0.00000000
bigcom161             bigcom161 0.00000000
bigcom162             bigcom162 0.00000000
bigcom164             bigcom164 0.00000000
bigcom166             bigcom166 0.00000000
bigcom167             bigcom167 0.00000000
bigcom171             bigcom171 0.00000000
bigcom173             bigcom173 0.00000000
bigcom175             bigcom175 0.00000000
bigcom176             bigcom176 0.00000000
bigcom177             bigcom177 0.00000000
bigcom178             bigcom178 0.00000000
bigcom180             bigcom180 0.00000000
bigcom181             bigcom181 0.00000000
bigcom184             bigcom184 0.00000000
bigcom186             bigcom186 0.00000000
bigcom187             bigcom187 0.00000000
bigcom189             bigcom189 0.00000000
bigcom194             bigcom194 0.00000000
bigcom195             bigcom195 0.00000000
bigcom196             bigcom196 0.00000000
bigcom204             bigcom204 0.00000000
bigcom205             bigcom205 0.00000000
bigcom212             bigcom212 0.00000000
bigcom214             bigcom214 0.00000000
bigcom222             bigcom222 0.00000000
bigcom223             bigcom223 0.00000000
bigcom226             bigcom226 0.00000000
bigcom227             bigcom227 0.00000000
bigcom229             bigcom229 0.00000000
bigcom233             bigcom233 0.00000000
bigcom236             bigcom236 0.00000000
bigcom237             bigcom237 0.00000000
bigcom246             bigcom246 0.00000000
bigcom248             bigcom248 0.00000000
bigcom249             bigcom249 0.00000000
bigcom250             bigcom250 0.00000000
bigcom254             bigcom254 0.00000000
bigcom266             bigcom266 0.00000000
bigcom269             bigcom269 0.00000000
bigcom272             bigcom272 0.00000000
bigcom274             bigcom274 0.00000000
bigcom281             bigcom281 0.00000000
bigcom291             bigcom291 0.00000000
bigcom292             bigcom292 0.00000000
bigcom295             bigcom295 0.00000000
bigcom299             bigcom299 0.00000000
bigcom301             bigcom301 0.00000000
bigcom306             bigcom306 0.00000000
bigcom309             bigcom309 0.00000000
bigcom314             bigcom314 0.00000000
bigcom321             bigcom321 0.00000000
bigcom341             bigcom341 0.00000000
bigcom350             bigcom350 0.00000000
bigcom353             bigcom353 0.00000000
bigcom359             bigcom359 0.00000000
bigcom363             bigcom363 0.00000000
bigcom365             bigcom365 0.00000000
bigcom385             bigcom385 0.00000000
bigcom386             bigcom386 0.00000000
bigcom408             bigcom408 0.00000000
bigcom412             bigcom412 0.00000000
bigcom480             bigcom480 0.00000000
membership_s1     membership_s1 0.00000000
membership_s3     membership_s3 0.00000000
membership_s5     membership_s5 0.00000000
membership_s6     membership_s6 0.00000000
membership_s7     membership_s7 0.00000000
membership_s8     membership_s8 0.00000000
membership_s9     membership_s9 0.00000000
membership_s11   membership_s11 0.00000000
membership_s12   membership_s12 0.00000000
membership_s14   membership_s14 0.00000000
membership_s15   membership_s15 0.00000000
membership_s16   membership_s16 0.00000000
membership_s17   membership_s17 0.00000000
membership_s18   membership_s18 0.00000000
membership_s20   membership_s20 0.00000000
membership_s21   membership_s21 0.00000000
membership_s22   membership_s22 0.00000000
membership_s24   membership_s24 0.00000000
membership_s25   membership_s25 0.00000000
membership_s26   membership_s26 0.00000000
membership_s28   membership_s28 0.00000000
membership_s31   membership_s31 0.00000000
membership_s33   membership_s33 0.00000000
membership_s37   membership_s37 0.00000000
[1] "Dataset: high_C Model RF, run: 2 of 5 2015-06-17 20:44:21"
     |      Out-of-bag   |
Tree |      MSE  %Var(y) |
   1 |  0.09242   196.06 |
   2 |  0.08323   176.57 |
   3 |  0.07567   160.53 |
   4 |  0.07824   166.00 |
   5 |  0.07748   164.38 |
   6 |   0.0754   159.95 |
   7 |  0.07142   151.52 |
   8 |  0.06901   146.42 |
   9 |  0.06544   138.83 |
  10 |  0.06444   136.72 |
  11 |  0.06481   137.50 |
  12 |  0.06444   136.71 |
  13 |  0.06343   134.56 |
  14 |  0.06258   132.77 |
  15 |  0.06278   133.19 |
  16 |  0.06209   131.73 |
  17 |  0.06046   128.27 |
  18 |  0.05994   127.16 |
  19 |  0.05804   123.14 |
  20 |    0.057   120.92 |
  21 |  0.05683   120.57 |
  22 |  0.05715   121.25 |
  23 |  0.05692   120.75 |
  24 |  0.05648   119.82 |
  25 |  0.05687   120.65 |
  26 |  0.05656   119.99 |
  27 |  0.05649   119.84 |
  28 |  0.05638   119.62 |
  29 |  0.05595   118.70 |
  30 |   0.0557   118.17 |
  31 |  0.05548   117.71 |
  32 |  0.05545   117.65 |
  33 |   0.0549   116.47 |
  34 |  0.05479   116.24 |
  35 |   0.0548   116.26 |
  36 |  0.05485   116.36 |
  37 |  0.05438   115.38 |
  38 |  0.05439   115.39 |
  39 |  0.05435   115.31 |
  40 |   0.0544   115.41 |
  41 |  0.05447   115.55 |
  42 |  0.05447   115.56 |
  43 |  0.05442   115.45 |
  44 |  0.05447   115.56 |
  45 |  0.05452   115.66 |
  46 |  0.05433   115.27 |
  47 |  0.05423   115.05 |
  48 |   0.0542   114.99 |
  49 |  0.05406   114.68 |
  50 |  0.05385   114.24 |
  51 |  0.05375   114.04 |
  52 |  0.05361   113.73 |
  53 |  0.05377   114.08 |
  54 |  0.05383   114.19 |
  55 |   0.0536   113.73 |
  56 |  0.05377   114.07 |
  57 |  0.05386   114.27 |
  58 |  0.05369   113.90 |
  59 |  0.05366   113.85 |
  60 |  0.05357   113.65 |
  61 |  0.05349   113.48 |
  62 |  0.05343   113.34 |
  63 |  0.05345   113.39 |
  64 |  0.05359   113.69 |
  65 |  0.05368   113.89 |
  66 |  0.05375   114.04 |
  67 |  0.05374   114.00 |
  68 |  0.05359   113.70 |
  69 |   0.0535   113.50 |
  70 |  0.05349   113.48 |
  71 |  0.05335   113.17 |
  72 |  0.05344   113.38 |
  73 |  0.05355   113.60 |
  74 |  0.05354   113.59 |
  75 |  0.05361   113.73 |
  76 |  0.05361   113.74 |
  77 |  0.05357   113.65 |
  78 |  0.05343   113.35 |
  79 |  0.05342   113.33 |
  80 |   0.0534   113.28 |
  81 |  0.05346   113.43 |
  82 |  0.05356   113.62 |
  83 |   0.0536   113.72 |
  84 |  0.05357   113.65 |
  85 |  0.05352   113.55 |
  86 |  0.05357   113.65 |
  87 |  0.05357   113.65 |
  88 |  0.05343   113.35 |
  89 |  0.05333   113.14 |
  90 |  0.05345   113.40 |
  91 |  0.05347   113.44 |
  92 |  0.05343   113.36 |
  93 |  0.05334   113.15 |
  94 |  0.05326   112.99 |
  95 |  0.05333   113.15 |
  96 |  0.05327   113.00 |
  97 |  0.05328   113.05 |
  98 |  0.05336   113.20 |
  99 |  0.05338   113.26 |
 100 |  0.05326   113.00 |
[1] "Random Forest variable coefficients"
                      %IncMSE IncNodePurity
graph5           2.542112e-03  1.629260e-01
graph6           2.541852e-04  8.913901e-02
graph7           1.693499e-03  1.305501e-01
graph8           8.741283e-04  1.911788e-01
graph9           1.150022e-03  1.246072e-01
graph10          5.403446e-03  2.857546e-01
graph11          3.566631e-03  3.448609e-01
graph12          6.894895e-04  8.927918e-02
graph13          1.405493e-03  7.608197e-02
graph14          2.977461e-03  1.990063e-01
graph15          2.161825e-03  1.543114e-01
graph16          1.551270e-03  2.429077e-01
graph17          2.292148e-03  1.687624e-01
graph18          1.915647e-03  3.051709e-01
graph19          8.401013e-04  8.878412e-02
graph20          5.187734e-03  4.075927e-01
graph21          1.871719e-03  1.829824e-01
graph22          5.195891e-03  2.922503e-01
graph23          8.300253e-04  1.950758e-01
graph24          7.293080e-04  7.373744e-02
graph25          3.178711e-03  1.355240e-01
graph26          1.934006e-03  2.282484e-01
graph27          1.381400e-03  2.617355e-01
graph28          2.337652e-03  1.412047e-01
graph29          2.203329e-03  1.897251e-01
orbit0           1.122364e-03  6.071101e-02
orbit1           1.964469e-03  2.136727e-01
orbit2           1.760901e-03  2.597587e-01
orbit3           1.161658e-03  1.088482e-01
orbit4           2.459421e-03  1.815612e-01
orbit5           1.967894e-03  1.835937e-01
orbit6           1.866915e-03  2.076253e-01
orbit7           1.717590e-03  2.065434e-01
orbit8           2.057698e-03  2.497474e-01
orbit9           6.245857e-03  2.875889e-01
orbit10          2.042866e-03  2.588133e-01
orbit11          3.984876e-03  3.083349e-01
orbit12          4.171619e-03  2.774161e-01
orbit13          2.145393e-03  2.357360e-01
orbit14          8.410624e-04  1.076453e-01
orbit15          1.314191e-03  1.728241e-01
orbit16          1.498226e-03  1.267314e-01
orbit17          1.827129e-03  1.463629e-01
orbit18          2.500625e-03  3.746811e-01
orbit19          1.137767e-03  2.066470e-01
orbit20          2.111703e-03  1.856620e-01
orbit21          2.148855e-03  2.351992e-01
orbit22          2.473565e-03  3.023554e-01
orbit23          2.144433e-03  1.913516e-01
orbit24          6.449606e-03  4.860298e-01
orbit25          3.979409e-03  2.118875e-01
orbit26          3.631995e-03  1.554120e-01
orbit27          1.784141e-03  1.427309e-01
orbit28          1.924175e-03  2.929279e-01
orbit29          1.035065e-03  1.581534e-01
orbit30          2.723772e-03  3.184403e-01
orbit31          3.404661e-03  5.760273e-01
orbit32          2.904120e-03  5.484421e-01
orbit33          1.536591e-03  1.831943e-01
orbit34          1.932104e-03  1.800886e-01
orbit35          1.494837e-03  2.115719e-01
orbit36          1.153252e-03  1.414979e-01
orbit37          1.292497e-03  1.328758e-01
orbit38          1.335101e-03  2.510445e-01
orbit39          3.974629e-03  3.690883e-01
orbit40          1.391346e-03  2.235269e-01
orbit41          1.493025e-03  1.293259e-01
orbit42          7.365303e-04  1.548113e-01
orbit43          1.626205e-03  2.233493e-01
orbit44          4.222837e-03  2.930950e-01
orbit45          4.731371e-03  3.523174e-01
orbit46          4.227756e-04  1.359799e-01
orbit47          2.520042e-03  2.529093e-01
orbit48          7.946606e-04  2.201591e-01
orbit49          3.741833e-03  5.756032e-01
orbit50          2.528904e-03  3.591394e-01
orbit51          2.465070e-03  2.114399e-01
orbit52          2.641556e-03  2.152924e-01
orbit53          1.052259e-03  1.321352e-01
orbit54          5.559103e-03  3.782360e-01
orbit55          4.511669e-04  1.340398e-01
orbit56          8.207562e-03  5.889904e-01
orbit57          9.085650e-04  8.617967e-02
orbit58          2.520792e-03  1.699024e-01
orbit59          1.314255e-03  1.314140e-01
orbit60          5.804691e-04  5.826613e-02
orbit61          1.354374e-03  7.147431e-02
orbit62          2.441960e-03  3.172698e-01
orbit63          6.486091e-04  1.584031e-01
orbit64          3.506329e-03  2.745419e-01
orbit65          3.821766e-03  2.768756e-01
orbit66          2.413980e-03  1.672601e-01
orbit67          7.811983e-04  1.447068e-01
orbit68          1.016721e-03  1.995084e-01
orbit69          1.530585e-03  2.494078e-01
orbit70          2.264161e-03  2.955275e-01
orbit71          1.569122e-03  1.611202e-01
orbit72          3.442686e-03  8.046386e-02
AP               6.097718e-05  2.931218e-02
bet              3.697355e-03  3.694831e-01
ecc              0.000000e+00  2.000000e-02
eccrad          -5.665722e-05  1.714286e-02
close            6.844259e-04  1.314034e-01
constraint       3.036163e-03  6.807779e-01
coreness        -1.107004e-04  9.144841e-02
knn              4.476669e-03  5.042177e-01
hubscore         1.685070e-03  1.551644e-01
pagerank         2.680451e-03  7.951515e-01
trans            1.383395e-03  5.604305e-01
evcent           2.025307e-03  2.199339e-01
first            8.833815e-04  1.168238e-01
upto_second      2.004160e-03  1.539732e-01
upto_third       3.026863e-03  2.681122e-01
upto_fourth      2.789061e-03  2.065824e-01
upto_fifth       1.331150e-03  1.918668e-01
upto_sixth       3.853376e-04  2.904920e-01
second           2.664536e-03  1.523061e-01
third            2.280686e-03  5.087118e-01
fourth           2.122593e-03  3.875483e-01
fifth            8.095297e-04  3.567629e-01
sixth            1.515131e-03  2.690420e-01
ratio1           1.481418e-03  6.117957e-01
ratio2           1.467992e-03  3.569307e-01
ratio3           3.852032e-03  2.862596e-01
ratio4           9.596326e-04  1.381934e+00
ratio5           1.184404e-03  6.729129e-01
ratio6           1.328644e-03  3.323881e-01
selfinter        2.597561e-04  6.342260e-02
walktrap_vertex  1.709513e-03  1.096446e+00
bigcom1          1.020745e-04  1.036527e-02
bigcom2          0.000000e+00  0.000000e+00
bigcom3          0.000000e+00  2.081668e-19
bigcom4          0.000000e+00  1.500000e-02
bigcom6          0.000000e+00  0.000000e+00
bigcom8         -2.507548e-06  7.162311e-02
bigcom9          0.000000e+00  0.000000e+00
bigcom11         0.000000e+00  0.000000e+00
bigcom13         0.000000e+00  2.775558e-19
bigcom15         0.000000e+00  0.000000e+00
bigcom16         0.000000e+00  0.000000e+00
bigcom21         0.000000e+00  0.000000e+00
bigcom22         1.440356e-04  4.514399e-02
bigcom24         0.000000e+00  0.000000e+00
bigcom26         0.000000e+00  5.551115e-19
bigcom28         7.169236e-05  8.977994e-03
bigcom30         4.248376e-04  3.125296e-01
bigcom31         0.000000e+00  0.000000e+00
bigcom32         0.000000e+00  0.000000e+00
bigcom33         0.000000e+00  0.000000e+00
bigcom34         0.000000e+00  0.000000e+00
bigcom36         0.000000e+00  0.000000e+00
bigcom37         0.000000e+00  0.000000e+00
bigcom38         0.000000e+00  0.000000e+00
bigcom39         0.000000e+00  0.000000e+00
bigcom40         8.486852e-05  1.063293e-02
bigcom43         0.000000e+00  0.000000e+00
bigcom44        -4.304586e-05  1.132569e-01
bigcom46         0.000000e+00  0.000000e+00
bigcom47         0.000000e+00  0.000000e+00
bigcom49         0.000000e+00  0.000000e+00
bigcom50         0.000000e+00  0.000000e+00
bigcom51         0.000000e+00  0.000000e+00
bigcom52         0.000000e+00  0.000000e+00
bigcom54         0.000000e+00  0.000000e+00
bigcom56         0.000000e+00  0.000000e+00
bigcom62         0.000000e+00  0.000000e+00
bigcom66         0.000000e+00  0.000000e+00
bigcom68         0.000000e+00  0.000000e+00
bigcom69         0.000000e+00  0.000000e+00
bigcom71         0.000000e+00  0.000000e+00
bigcom72         0.000000e+00  0.000000e+00
bigcom73         0.000000e+00  1.110223e-18
bigcom74         0.000000e+00  0.000000e+00
bigcom75         0.000000e+00  0.000000e+00
bigcom76         0.000000e+00  0.000000e+00
bigcom77         0.000000e+00  0.000000e+00
bigcom79         0.000000e+00  0.000000e+00
bigcom80         0.000000e+00  0.000000e+00
bigcom82         0.000000e+00  5.551115e-19
bigcom83         0.000000e+00  0.000000e+00
bigcom84         0.000000e+00  0.000000e+00
bigcom85         0.000000e+00  0.000000e+00
bigcom87         0.000000e+00  0.000000e+00
bigcom89         0.000000e+00  0.000000e+00
bigcom91         0.000000e+00  0.000000e+00
bigcom92         0.000000e+00  3.122502e-19
bigcom93         0.000000e+00  0.000000e+00
bigcom96         0.000000e+00  0.000000e+00
bigcom97         0.000000e+00  2.775558e-19
bigcom98         0.000000e+00  0.000000e+00
bigcom99         0.000000e+00  0.000000e+00
bigcom101        0.000000e+00  0.000000e+00
bigcom104        0.000000e+00  1.179612e-18
bigcom106        0.000000e+00  0.000000e+00
bigcom109        0.000000e+00  0.000000e+00
bigcom113        0.000000e+00  0.000000e+00
bigcom116        0.000000e+00  1.110223e-18
bigcom120        0.000000e+00  0.000000e+00
bigcom123        0.000000e+00  0.000000e+00
bigcom126        0.000000e+00  0.000000e+00
bigcom127        0.000000e+00  0.000000e+00
bigcom137        0.000000e+00  0.000000e+00
bigcom139        0.000000e+00  0.000000e+00
bigcom140        0.000000e+00  0.000000e+00
bigcom143        0.000000e+00  0.000000e+00
bigcom145        0.000000e+00  0.000000e+00
bigcom146        0.000000e+00  0.000000e+00
bigcom147        0.000000e+00  2.775558e-19
bigcom149        0.000000e+00  0.000000e+00
bigcom153        0.000000e+00  0.000000e+00
bigcom154        0.000000e+00  0.000000e+00
bigcom156        0.000000e+00  0.000000e+00
bigcom157        0.000000e+00  0.000000e+00
bigcom158        0.000000e+00  0.000000e+00
bigcom160        0.000000e+00  0.000000e+00
bigcom161        0.000000e+00  0.000000e+00
bigcom162        0.000000e+00  0.000000e+00
bigcom164        0.000000e+00  0.000000e+00
bigcom166        0.000000e+00  0.000000e+00
bigcom167        0.000000e+00  2.775558e-19
bigcom171        0.000000e+00  0.000000e+00
bigcom173        0.000000e+00  0.000000e+00
bigcom175        0.000000e+00  0.000000e+00
bigcom176        0.000000e+00  0.000000e+00
bigcom177        0.000000e+00  0.000000e+00
bigcom178        0.000000e+00  0.000000e+00
bigcom180        0.000000e+00  0.000000e+00
bigcom181        0.000000e+00  3.469447e-20
bigcom184        0.000000e+00  0.000000e+00
bigcom186        0.000000e+00  0.000000e+00
bigcom187        0.000000e+00  0.000000e+00
bigcom189        0.000000e+00  0.000000e+00
bigcom194        0.000000e+00  0.000000e+00
bigcom195        0.000000e+00  0.000000e+00
bigcom196        0.000000e+00  0.000000e+00
bigcom204        0.000000e+00  0.000000e+00
bigcom205        0.000000e+00  0.000000e+00
bigcom212        0.000000e+00  0.000000e+00
bigcom214        0.000000e+00  0.000000e+00
bigcom222        0.000000e+00  0.000000e+00
bigcom223        0.000000e+00  0.000000e+00
bigcom226        0.000000e+00  0.000000e+00
bigcom227        0.000000e+00  0.000000e+00
bigcom229        0.000000e+00  0.000000e+00
bigcom233        0.000000e+00  0.000000e+00
bigcom236        0.000000e+00  0.000000e+00
bigcom237        0.000000e+00  0.000000e+00
bigcom246        0.000000e+00  0.000000e+00
bigcom248        0.000000e+00  0.000000e+00
bigcom249        0.000000e+00  0.000000e+00
bigcom250        0.000000e+00  0.000000e+00
bigcom254        0.000000e+00  0.000000e+00
bigcom266        0.000000e+00  0.000000e+00
bigcom269        0.000000e+00  0.000000e+00
bigcom272        0.000000e+00  0.000000e+00
bigcom274        0.000000e+00  1.144917e-18
bigcom281        0.000000e+00  0.000000e+00
bigcom291        0.000000e+00  0.000000e+00
bigcom292        0.000000e+00  0.000000e+00
bigcom295        0.000000e+00  0.000000e+00
bigcom299        0.000000e+00  0.000000e+00
bigcom301        0.000000e+00  0.000000e+00
bigcom306        0.000000e+00  0.000000e+00
bigcom309        0.000000e+00  0.000000e+00
bigcom314        0.000000e+00  0.000000e+00
bigcom321        0.000000e+00  3.122502e-19
bigcom341        0.000000e+00  0.000000e+00
bigcom350        0.000000e+00  0.000000e+00
bigcom353        0.000000e+00  0.000000e+00
bigcom359        0.000000e+00  0.000000e+00
bigcom363        0.000000e+00  0.000000e+00
bigcom365        0.000000e+00  0.000000e+00
bigcom385        0.000000e+00  0.000000e+00
bigcom386        0.000000e+00  0.000000e+00
bigcom408        0.000000e+00  0.000000e+00
bigcom412        0.000000e+00  0.000000e+00
bigcom480        0.000000e+00  0.000000e+00
spin_vertex      5.052756e-04  7.566441e-01
membership_s1    0.000000e+00  3.920475e-18
membership_s3    0.000000e+00  0.000000e+00
membership_s4    9.452758e-05  3.364239e-02
membership_s5    0.000000e+00  3.122502e-19
membership_s6    0.000000e+00  3.469447e-20
membership_s7    0.000000e+00  1.734723e-19
membership_s8    0.000000e+00  0.000000e+00
membership_s9    0.000000e+00  0.000000e+00
membership_s11   0.000000e+00  0.000000e+00
membership_s12   0.000000e+00  0.000000e+00
membership_s14   0.000000e+00  0.000000e+00
membership_s15   0.000000e+00  1.110223e-18
membership_s16   0.000000e+00  0.000000e+00
membership_s17   0.000000e+00  0.000000e+00
membership_s18   0.000000e+00  0.000000e+00
membership_s20   0.000000e+00  0.000000e+00
membership_s21   0.000000e+00  3.469447e-20
membership_s22   0.000000e+00  0.000000e+00
membership_s24   0.000000e+00  0.000000e+00
membership_s25   0.000000e+00  0.000000e+00
membership_s26   0.000000e+00  0.000000e+00
membership_s27   6.909672e-05  5.069159e-02
membership_s28   0.000000e+00  0.000000e+00
membership_s30   1.299232e-03  3.191199e-01
membership_s31   0.000000e+00  3.122502e-19
membership_s32  -1.152910e-04  1.501193e-01
membership_s33   0.000000e+00  0.000000e+00
membership_s36  -2.777778e-05  2.317460e-02
membership_s37   0.000000e+00  0.000000e+00
V1               4.906440e-03  1.689359e+00
V2               1.991346e-03  1.113946e+00
pdi              1.407123e-05  7.890359e-02
adhesion         1.518347e-02  9.208878e-01
cohesion         1.594272e-02  1.110157e+00
inner            8.911410e-03  5.554910e-01
outer            2.664559e-03  5.058047e-01
ioratio          1.351857e-02  8.722448e-01
comsize          1.466140e-03  8.918109e-01
[1] "Dataset: high_C Model GLM, run: 2 of 5 2015-06-17 20:44:30"
[1] "glmnet variable coefficients"
                         [,1]          [,2]
(Intercept)     -2.952995e+00 -2.056546e+02
graph0          -3.501658e-41  6.310438e-05
graph1          -3.244540e-44 -4.974474e-08
graph2          -7.065405e-42  7.404235e-06
graph3          -1.480581e-45 -5.058723e-09
graph4          -3.990353e-47 -4.841135e-11
graph5          -2.876234e-43 -1.586577e-06
graph6          -8.483399e-45  3.949466e-09
graph7          -2.540348e-43  1.749922e-07
graph8          -4.110115e-42  6.136555e-07
graph9          -3.031435e-47 -1.255147e-10
graph10         -1.270497e-48 -3.963586e-12
graph11         -7.268869e-50 -5.624782e-14
graph12         -6.348774e-47 -1.328455e-11
graph13         -3.722069e-46 -7.095787e-10
graph14         -8.188450e-48  2.745411e-12
graph15         -9.843960e-45 -2.312643e-08
graph16         -2.718574e-46 -1.983835e-09
graph17         -3.444127e-46  2.326953e-09
graph18         -9.192169e-45 -1.119020e-09
graph19         -1.526584e-45 -2.894477e-09
graph20         -3.313682e-44 -2.294605e-07
graph21         -7.277209e-45 -2.833877e-08
graph22         -1.852924e-44  5.066258e-08
graph23         -1.058203e-44 -3.340823e-08
graph24         -1.448164e-44 -3.356487e-08
graph25         -5.693465e-44  7.341024e-08
graph26         -5.081884e-44 -3.056428e-08
graph27         -3.227811e-43 -8.385441e-07
graph28         -4.965399e-43 -5.051542e-06
graph29         -4.015531e-42  1.579620e-05
orbit0          -3.501658e-41  6.521353e-05
orbit1           5.522185e-43  1.707595e-06
orbit2          -3.453286e-44 -5.405758e-08
orbit3          -7.065405e-42  8.133388e-06
orbit4          -1.060346e-44  2.037508e-08
orbit5          -1.549826e-45 -5.496662e-09
orbit6           4.878033e-45 -2.611728e-08
orbit7          -4.192556e-47 -3.769608e-11
orbit8          -2.876234e-43 -1.556282e-06
orbit9           6.747256e-44  1.698180e-06
orbit10          3.035979e-45  5.510413e-07
orbit11         -1.189783e-44 -3.342037e-08
orbit12          3.794326e-43  1.459905e-05
orbit13         -4.502049e-43 -1.205547e-06
orbit14         -4.110115e-42  5.817872e-07
orbit15          1.045037e-46  1.041266e-08
orbit16         -3.837254e-47 -1.008714e-10
orbit17         -1.529927e-46 -2.492193e-09
orbit18         -1.995172e-46 -3.882512e-10
orbit19          1.289198e-46 -7.913645e-10
orbit20         -1.906365e-47 -2.465568e-10
orbit21         -1.269069e-48 -2.524776e-12
orbit22          8.020711e-48 -4.743223e-11
orbit23         -7.774105e-50 -2.550365e-14
orbit24         -2.137892e-45 -2.442445e-08
orbit25          5.874964e-46  8.020493e-09
orbit26         -7.124375e-47 -3.718215e-11
orbit27         -1.349453e-44  1.773037e-07
orbit28         -1.342073e-45 -3.867384e-09
orbit29         -8.482796e-47  1.981070e-08
orbit30         -9.514323e-46 -6.730725e-09
orbit31          1.077936e-45 -7.624238e-09
orbit32          6.881126e-47  1.702557e-09
orbit33         -9.490727e-48 -1.396712e-11
orbit34         -9.843960e-45 -2.305479e-08
orbit35          1.900940e-44 -1.678629e-07
orbit36         -2.725853e-45 -2.032851e-10
orbit37         -6.325733e-46 -3.585104e-08
orbit38         -3.168441e-46 -1.487608e-09
orbit39         -2.522370e-45 -3.290660e-07
orbit40          1.677993e-45  2.134806e-08
orbit41          5.278209e-46  6.959098e-08
orbit42         -6.488411e-46 -2.057768e-09
orbit43         -2.350618e-45  3.507725e-07
orbit44         -1.593558e-44 -8.064210e-08
orbit45         -5.327897e-44  4.119014e-07
orbit46          4.718866e-45  3.555343e-07
orbit47         -3.995926e-45 -2.222355e-08
orbit48         -2.320084e-45 -2.587539e-09
orbit49          4.351645e-45 -1.882960e-06
orbit50         -4.368220e-44 -1.756772e-07
orbit51         -2.294893e-44 -7.386744e-10
orbit52          5.078339e-44  6.507576e-07
orbit53         -1.363458e-44 -7.484022e-08
orbit54          1.635579e-43  2.069113e-06
orbit55         -3.135016e-44 -4.229978e-08
orbit56         -1.778027e-44  9.729719e-06
orbit57         -7.131797e-45  2.846944e-08
orbit58         -2.821757e-44 -1.555145e-07
orbit59          3.124833e-44  1.137168e-06
orbit60         -2.458190e-44 -7.187632e-11
orbit61         -4.984997e-44 -3.060421e-07
orbit62         -2.404988e-43  1.116310e-05
orbit63         -1.546556e-43 -5.103617e-09
orbit64         -7.674794e-44 -2.050738e-07
orbit65          5.319633e-43  1.946926e-05
orbit66         -1.700727e-44  1.126417e-07
orbit67         -1.227527e-43 -3.638343e-07
orbit68         -2.493356e-43  2.778780e-06
orbit69         -1.644107e-42 -1.828218e-05
orbit70         -4.606780e-43 -9.194948e-06
orbit71         -7.881305e-43 -7.728987e-06
orbit72         -4.015531e-42  1.451791e-05
AP              -3.763413e-39  3.497947e-02
bet             -4.720462e-45 -1.888950e-08
ecc             -9.126458e-39  2.679071e-02
eccrad          -5.475875e-38  1.603578e-01
close            5.042011e-38 -5.604557e-01
constraint       1.608624e-37 -4.327256e-01
coreness         3.317236e-40 -1.969055e-02
knn              3.801048e-40  2.219411e-03
hubscore        -1.947778e-38  1.927374e-01
pagerank        -1.932546e-35 -1.627960e+02
trans            1.229951e-38 -6.188728e-01
evcent          -1.872532e-38  1.928740e-01
first           -3.501658e-41  6.038157e-05
upto_second      2.002783e-42 -5.559044e-07
upto_third      -1.947499e-43 -1.886069e-05
upto_fourth      3.119964e-41 -8.271697e-05
upto_fifth       4.473878e-40 -1.728628e-03
upto_sixth       5.380014e-39  1.746652e-02
second           2.346728e-42 -6.926809e-07
third           -8.029864e-42 -3.139423e-05
fourth           4.335039e-43  2.107255e-05
fifth           -3.184857e-41  7.218561e-05
sixth           -4.047767e-40  2.586039e-03
ratio1           4.819648e-40  2.811658e-03
ratio2          -1.536793e-39 -6.912509e-03
ratio3           1.615914e-38  1.524010e-01
ratio4          -1.565834e-36 -1.327147e+01
ratio5          -9.502545e-38 -1.414297e-01
ratio6          -1.020730e-38 -1.505010e-01
selfinter       -2.456971e-38 -1.251799e-01
walktrap_vertex  6.202461e-38  2.839531e-01
bigcom1          4.219362e-38  1.797957e-01
bigcom2          0.000000e+00  0.000000e+00
bigcom3         -5.145005e-38 -2.997106e-01
bigcom4         -3.654971e-39  5.476109e-02
bigcom6          0.000000e+00  0.000000e+00
bigcom8         -6.480386e-39  4.323106e-01
bigcom9         -5.019772e-38 -2.094415e-01
bigcom11         0.000000e+00  0.000000e+00
bigcom13        -5.019772e-38 -2.967557e-01
bigcom15        -5.029975e-38 -2.654844e-01
bigcom16         0.000000e+00  0.000000e+00
bigcom21        -5.035092e-38 -4.631488e-01
bigcom22         4.173971e-40 -6.363484e-02
bigcom24         0.000000e+00  0.000000e+00
bigcom26        -5.055664e-38 -4.437897e-01
bigcom28        -4.010337e-38 -4.118679e-01
bigcom30         1.350624e-37  4.648225e-01
bigcom31         0.000000e+00  0.000000e+00
bigcom32         0.000000e+00  0.000000e+00
bigcom33         0.000000e+00  0.000000e+00
bigcom34         0.000000e+00  0.000000e+00
bigcom36        -5.014686e-38 -4.773072e-01
bigcom37         0.000000e+00  0.000000e+00
bigcom38         0.000000e+00  0.000000e+00
bigcom39         0.000000e+00  0.000000e+00
bigcom40        -9.076869e-39 -9.929082e-02
bigcom43         0.000000e+00  0.000000e+00
bigcom44         1.067081e-37  4.584702e-01
bigcom46         0.000000e+00  0.000000e+00
bigcom47         0.000000e+00  0.000000e+00
bigcom49         0.000000e+00  0.000000e+00
bigcom50         0.000000e+00  0.000000e+00
bigcom51         0.000000e+00  0.000000e+00
bigcom52         0.000000e+00  0.000000e+00
bigcom54         0.000000e+00  0.000000e+00
bigcom56         0.000000e+00  0.000000e+00
bigcom62         0.000000e+00  0.000000e+00
bigcom66         0.000000e+00  0.000000e+00
bigcom68         0.000000e+00  0.000000e+00
bigcom69         0.000000e+00  0.000000e+00
bigcom71         0.000000e+00  0.000000e+00
bigcom72         0.000000e+00  0.000000e+00
bigcom73        -5.014686e-38 -2.268653e-01
bigcom74         0.000000e+00  0.000000e+00
bigcom75         0.000000e+00  0.000000e+00
bigcom76         0.000000e+00  0.000000e+00
bigcom77         0.000000e+00  0.000000e+00
bigcom79         0.000000e+00  0.000000e+00
bigcom80         0.000000e+00  0.000000e+00
bigcom82        -5.014686e-38 -4.598795e-01
bigcom83         0.000000e+00  0.000000e+00
bigcom84         0.000000e+00  0.000000e+00
bigcom85         0.000000e+00  0.000000e+00
bigcom87         0.000000e+00  0.000000e+00
bigcom89         0.000000e+00  0.000000e+00
bigcom91         0.000000e+00  0.000000e+00
bigcom92        -5.019772e-38 -4.306336e-01
bigcom93         0.000000e+00  0.000000e+00
bigcom96         0.000000e+00  0.000000e+00
bigcom97        -5.019772e-38 -3.874962e-01
bigcom98         0.000000e+00  0.000000e+00
bigcom99         0.000000e+00  0.000000e+00
bigcom101        0.000000e+00  0.000000e+00
bigcom104       -5.014686e-38 -1.352495e-01
bigcom106        0.000000e+00  0.000000e+00
bigcom109        0.000000e+00  0.000000e+00
bigcom113        0.000000e+00  0.000000e+00
bigcom116       -5.014686e-38 -1.490900e-01
bigcom120        0.000000e+00  0.000000e+00
bigcom123        0.000000e+00  0.000000e+00
bigcom126        0.000000e+00  0.000000e+00
bigcom127        0.000000e+00  0.000000e+00
bigcom137        0.000000e+00  0.000000e+00
bigcom139        0.000000e+00  0.000000e+00
bigcom140        0.000000e+00  0.000000e+00
bigcom143        0.000000e+00  0.000000e+00
bigcom145        0.000000e+00  0.000000e+00
bigcom146        0.000000e+00  0.000000e+00
bigcom147       -5.019772e-38 -1.777772e-01
bigcom149        0.000000e+00  0.000000e+00
bigcom153        0.000000e+00  0.000000e+00
bigcom154       -5.014686e-38 -5.052854e-01
bigcom156        0.000000e+00  0.000000e+00
bigcom157        0.000000e+00  0.000000e+00
bigcom158        0.000000e+00  0.000000e+00
bigcom160        0.000000e+00  0.000000e+00
bigcom161        0.000000e+00  0.000000e+00
bigcom162        0.000000e+00  0.000000e+00
bigcom164        0.000000e+00  0.000000e+00
bigcom166        0.000000e+00  0.000000e+00
bigcom167       -5.019772e-38 -2.331441e-01
bigcom171        0.000000e+00  0.000000e+00
bigcom173        0.000000e+00  0.000000e+00
bigcom175        0.000000e+00  0.000000e+00
bigcom176        0.000000e+00  0.000000e+00
bigcom177        0.000000e+00  0.000000e+00
bigcom178        0.000000e+00  0.000000e+00
bigcom180        0.000000e+00  0.000000e+00
bigcom181       -5.019772e-38 -2.355940e-01
bigcom184        0.000000e+00  0.000000e+00
bigcom186        0.000000e+00  0.000000e+00
bigcom187        0.000000e+00  0.000000e+00
bigcom189       -5.014686e-38 -1.985037e-01
bigcom194        0.000000e+00  0.000000e+00
bigcom195       -5.014686e-38 -2.333407e-01
bigcom196        0.000000e+00  0.000000e+00
bigcom204        0.000000e+00  0.000000e+00
bigcom205        0.000000e+00  0.000000e+00
bigcom212        0.000000e+00  0.000000e+00
bigcom214        0.000000e+00  0.000000e+00
bigcom222        0.000000e+00  0.000000e+00
bigcom223        0.000000e+00  0.000000e+00
bigcom226        0.000000e+00  0.000000e+00
bigcom227        0.000000e+00  0.000000e+00
bigcom229        0.000000e+00  0.000000e+00
bigcom233        0.000000e+00  0.000000e+00
bigcom236        0.000000e+00  0.000000e+00
bigcom237        0.000000e+00  0.000000e+00
bigcom246        0.000000e+00  0.000000e+00
bigcom248       -5.014686e-38 -1.917592e-01
bigcom249        0.000000e+00  0.000000e+00
bigcom250        0.000000e+00  0.000000e+00
bigcom254        0.000000e+00  0.000000e+00
bigcom266        0.000000e+00  0.000000e+00
bigcom269       -5.014686e-38 -4.285981e-01
bigcom272        0.000000e+00  0.000000e+00
bigcom274       -5.029975e-38 -2.986355e-01
bigcom281        0.000000e+00  0.000000e+00
bigcom291        0.000000e+00  0.000000e+00
bigcom292        0.000000e+00  0.000000e+00
bigcom295        0.000000e+00  0.000000e+00
bigcom299        0.000000e+00  0.000000e+00
bigcom301        0.000000e+00  0.000000e+00
bigcom306        0.000000e+00  0.000000e+00
bigcom309        0.000000e+00  0.000000e+00
bigcom314        0.000000e+00  0.000000e+00
bigcom321       -5.014686e-38 -3.272215e-01
bigcom341        0.000000e+00  0.000000e+00
bigcom350        0.000000e+00  0.000000e+00
bigcom353        0.000000e+00  0.000000e+00
bigcom359        0.000000e+00  0.000000e+00
bigcom363        0.000000e+00  0.000000e+00
bigcom365        0.000000e+00  0.000000e+00
bigcom385        0.000000e+00  0.000000e+00
bigcom386        0.000000e+00  0.000000e+00
bigcom408        0.000000e+00  0.000000e+00
bigcom412        0.000000e+00  0.000000e+00
bigcom480        0.000000e+00  0.000000e+00
spin_vertex      5.463180e-38  1.511285e-01
membership_s1   -5.259825e-38 -3.459669e-01
membership_s3    0.000000e+00  0.000000e+00
membership_s4    1.233930e-38  1.964182e-01
membership_s5   -5.618042e-38 -5.077165e-01
membership_s6   -5.040219e-38 -4.369475e-01
membership_s7    6.368707e-39  3.303658e-02
membership_s8    0.000000e+00  0.000000e+00
membership_s9    0.000000e+00  0.000000e+00
membership_s11   0.000000e+00  0.000000e+00
membership_s12   0.000000e+00  0.000000e+00
membership_s14   0.000000e+00  0.000000e+00
membership_s15  -5.050505e-38 -4.640059e-01
membership_s16   0.000000e+00  0.000000e+00
membership_s17   0.000000e+00  0.000000e+00
membership_s18  -5.050505e-38 -3.364795e-01
membership_s20   0.000000e+00  0.000000e+00
membership_s21  -5.029975e-38 -2.881629e-01
membership_s22   0.000000e+00  0.000000e+00
membership_s24   0.000000e+00  0.000000e+00
membership_s25   0.000000e+00  0.000000e+00
membership_s26   0.000000e+00  0.000000e+00
membership_s27  -6.642572e-39  4.397557e-02
membership_s28   0.000000e+00  0.000000e+00
membership_s30   2.637307e-39  1.858768e-01
membership_s31  -5.118402e-38 -3.658324e-01
membership_s32   4.586284e-38  3.540423e-01
membership_s33   0.000000e+00  0.000000e+00
membership_s36   4.115311e-38 -8.072868e-04
membership_s37  -5.045357e-38 -3.109851e-01
V1              -3.771749e-37 -2.908165e+00
V2               2.443257e-37  2.025167e-01
pdi             -2.163932e-36 -7.773231e+00
adhesion         3.578562e-41  9.101291e-05
cohesion        -7.156939e-41 -1.819403e-04
inner           -8.315030e-42 -2.017771e-05
outer           -1.583678e-41 -2.906466e-05
ioratio          4.203793e-37  1.036505e+00
comsize         -3.317550e-41 -1.509800e-04
[1] "Dataset: high_C Model GBM, run: 3 of 5 2015-06-17 20:44:36"
Iter   TrainDeviance   ValidDeviance   StepSize   Improve
     1        0.3899            -nan     0.0100    0.0006
     2        0.3864            -nan     0.0100   -0.0001
     3        0.3812            -nan     0.0100   -0.0001
     4        0.3776            -nan     0.0100   -0.0005
     5        0.3735            -nan     0.0100    0.0001
     6        0.3691            -nan     0.0100   -0.0001
     7        0.3662            -nan     0.0100   -0.0001
     8        0.3608            -nan     0.0100    0.0005
     9        0.3562            -nan     0.0100   -0.0001
    10        0.3528            -nan     0.0100   -0.0001
    20        0.3193            -nan     0.0100   -0.0001
    40        0.2714            -nan     0.0100   -0.0001
    60        0.2382            -nan     0.0100   -0.0002
    80        0.2120            -nan     0.0100   -0.0001
   100        0.1901            -nan     0.0100    0.0000
   120        0.1715            -nan     0.0100    0.0001
   140        0.1552            -nan     0.0100   -0.0001
   160        0.1414            -nan     0.0100   -0.0000
   180        0.1295            -nan     0.0100   -0.0001
   200        0.1189            -nan     0.0100   -0.0001
   203        0.1176            -nan     0.0100   -0.0001

[1] "GBM variable coefficients"
                            var     rel.inf
ratio5                   ratio5 3.406942180
ratio4                   ratio4 3.233076340
walktrap_vertex walktrap_vertex 3.203075688
ratio1                   ratio1 2.982557503
V1                           V1 2.771953443
comsize                 comsize 2.264468918
V2                           V2 2.191606938
orbit18                 orbit18 1.939618322
orbit22                 orbit22 1.609029684
orbit26                 orbit26 1.526867082
pagerank               pagerank 1.507302099
constraint           constraint 1.433938215
graph4                   graph4 1.417157037
orbit39                 orbit39 1.416689279
trans                     trans 1.415521952
graph22                 graph22 1.382925137
outer                     outer 1.363552377
spin_vertex         spin_vertex 1.318414802
cohesion               cohesion 1.263667471
graph11                 graph11 1.260299866
orbit49                 orbit49 1.247468384
orbit56                 orbit56 1.226594394
knn                         knn 1.133811107
inner                     inner 1.104907710
ioratio                 ioratio 1.096595153
graph23                 graph23 1.061137181
graph20                 graph20 1.027678988
adhesion               adhesion 1.027559942
third                     third 1.010867502
orbit31                 orbit31 0.970170150
orbit62                 orbit62 0.907874251
graph5                   graph5 0.893604241
orbit9                   orbit9 0.889985660
orbit45                 orbit45 0.883787649
graph1                   graph1 0.883524498
graph2                   graph2 0.878439988
orbit59                 orbit59 0.875111915
graph6                   graph6 0.869414894
sixth                     sixth 0.842034670
orbit64                 orbit64 0.841589071
orbit24                 orbit24 0.840774028
orbit54                 orbit54 0.830421072
orbit32                 orbit32 0.815908769
graph16                 graph16 0.805046702
bet                         bet 0.800410472
graph0                   graph0 0.799271125
graph8                   graph8 0.798814959
graph15                 graph15 0.797615878
orbit44                 orbit44 0.761206460
orbit25                 orbit25 0.740043281
orbit28                 orbit28 0.726863643
upto_sixth           upto_sixth 0.704437325
graph3                   graph3 0.704402752
graph10                 graph10 0.700459376
orbit19                 orbit19 0.698787871
orbit69                 orbit69 0.693150537
orbit47                 orbit47 0.690636416
orbit70                 orbit70 0.684622428
graph28                 graph28 0.676022540
orbit55                 orbit55 0.658209242
graph29                 graph29 0.654917630
graph27                 graph27 0.628806689
fourth                   fourth 0.624102658
orbit36                 orbit36 0.599731229
orbit16                 orbit16 0.592311104
close                     close 0.585686204
orbit13                 orbit13 0.582711332
orbit30                 orbit30 0.582028201
fifth                     fifth 0.580886117
graph7                   graph7 0.553065370
orbit10                 orbit10 0.522092345
orbit65                 orbit65 0.520812383
ratio3                   ratio3 0.507961895
graph18                 graph18 0.501399870
orbit50                 orbit50 0.501191550
upto_fourth         upto_fourth 0.490740654
graph13                 graph13 0.450654575
graph21                 graph21 0.442603682
orbit61                 orbit61 0.434540678
graph24                 graph24 0.430673512
orbit43                 orbit43 0.417378698
orbit51                 orbit51 0.417058115
ratio6                   ratio6 0.415990237
orbit20                 orbit20 0.412257735
orbit15                 orbit15 0.412012207
graph12                 graph12 0.397159216
orbit17                 orbit17 0.376366033
orbit5                   orbit5 0.371337022
upto_fifth           upto_fifth 0.366623652
ratio2                   ratio2 0.365746208
orbit41                 orbit41 0.364158282
orbit29                 orbit29 0.360547055
orbit27                 orbit27 0.358512158
orbit46                 orbit46 0.354756464
upto_third           upto_third 0.353599856
orbit52                 orbit52 0.351232302
orbit7                   orbit7 0.344701680
orbit35                 orbit35 0.316092872
orbit37                 orbit37 0.315491290
orbit68                 orbit68 0.312376129
orbit71                 orbit71 0.310018087
orbit4                   orbit4 0.304481083
orbit12                 orbit12 0.300374602
orbit53                 orbit53 0.290662822
graph26                 graph26 0.289955971
orbit63                 orbit63 0.288128123
hubscore               hubscore 0.277570008
bigcom8                 bigcom8 0.268738640
orbit1                   orbit1 0.265046115
graph25                 graph25 0.259748720
orbit11                 orbit11 0.255374324
orbit60                 orbit60 0.252778153
orbit2                   orbit2 0.240786789
orbit23                 orbit23 0.238494031
orbit6                   orbit6 0.237086486
orbit38                 orbit38 0.231686223
upto_second         upto_second 0.230085325
orbit58                 orbit58 0.228856148
graph19                 graph19 0.202304617
graph17                 graph17 0.199225176
orbit66                 orbit66 0.195913915
selfinter             selfinter 0.194463755
membership_s4     membership_s4 0.187220731
graph9                   graph9 0.181770522
orbit57                 orbit57 0.176819795
orbit67                 orbit67 0.171306035
graph14                 graph14 0.169359879
membership_s30   membership_s30 0.169046435
orbit48                 orbit48 0.168416851
orbit21                 orbit21 0.151667461
evcent                   evcent 0.138803659
bigcom40               bigcom40 0.136593112
bigcom4                 bigcom4 0.131784977
AP                           AP 0.125493381
orbit40                 orbit40 0.104541422
orbit42                 orbit42 0.100140032
membership_s27   membership_s27 0.098342215
bigcom1                 bigcom1 0.086267732
coreness               coreness 0.079239498
pdi                         pdi 0.076539798
membership_s7     membership_s7 0.065908903
membership_s6     membership_s6 0.064972057
membership_s32   membership_s32 0.043529052
orbit33                 orbit33 0.041521272
bigcom30               bigcom30 0.039910611
membership_s5     membership_s5 0.020812579
bigcom3                 bigcom3 0.017516609
membership_s36   membership_s36 0.009127578
bigcom22               bigcom22 0.003327246
orbit0                   orbit0 0.000000000
orbit3                   orbit3 0.000000000
orbit8                   orbit8 0.000000000
orbit14                 orbit14 0.000000000
orbit34                 orbit34 0.000000000
orbit72                 orbit72 0.000000000
ecc                         ecc 0.000000000
eccrad                   eccrad 0.000000000
first                     first 0.000000000
second                   second 0.000000000
bigcom2                 bigcom2 0.000000000
bigcom6                 bigcom6 0.000000000
bigcom9                 bigcom9 0.000000000
bigcom11               bigcom11 0.000000000
bigcom13               bigcom13 0.000000000
bigcom15               bigcom15 0.000000000
bigcom16               bigcom16 0.000000000
bigcom21               bigcom21 0.000000000
bigcom24               bigcom24 0.000000000
bigcom26               bigcom26 0.000000000
bigcom28               bigcom28 0.000000000
bigcom31               bigcom31 0.000000000
bigcom32               bigcom32 0.000000000
bigcom33               bigcom33 0.000000000
bigcom34               bigcom34 0.000000000
bigcom36               bigcom36 0.000000000
bigcom37               bigcom37 0.000000000
bigcom38               bigcom38 0.000000000
bigcom39               bigcom39 0.000000000
bigcom43               bigcom43 0.000000000
bigcom44               bigcom44 0.000000000
bigcom46               bigcom46 0.000000000
bigcom47               bigcom47 0.000000000
bigcom49               bigcom49 0.000000000
bigcom50               bigcom50 0.000000000
bigcom51               bigcom51 0.000000000
bigcom52               bigcom52 0.000000000
bigcom54               bigcom54 0.000000000
bigcom56               bigcom56 0.000000000
bigcom62               bigcom62 0.000000000
bigcom66               bigcom66 0.000000000
bigcom68               bigcom68 0.000000000
bigcom69               bigcom69 0.000000000
bigcom71               bigcom71 0.000000000
bigcom72               bigcom72 0.000000000
bigcom73               bigcom73 0.000000000
bigcom74               bigcom74 0.000000000
bigcom75               bigcom75 0.000000000
bigcom76               bigcom76 0.000000000
bigcom77               bigcom77 0.000000000
bigcom79               bigcom79 0.000000000
bigcom80               bigcom80 0.000000000
bigcom82               bigcom82 0.000000000
bigcom83               bigcom83 0.000000000
bigcom84               bigcom84 0.000000000
bigcom85               bigcom85 0.000000000
bigcom87               bigcom87 0.000000000
bigcom89               bigcom89 0.000000000
bigcom91               bigcom91 0.000000000
bigcom92               bigcom92 0.000000000
bigcom93               bigcom93 0.000000000
bigcom96               bigcom96 0.000000000
bigcom97               bigcom97 0.000000000
bigcom98               bigcom98 0.000000000
bigcom99               bigcom99 0.000000000
bigcom101             bigcom101 0.000000000
bigcom104             bigcom104 0.000000000
bigcom106             bigcom106 0.000000000
bigcom109             bigcom109 0.000000000
bigcom113             bigcom113 0.000000000
bigcom116             bigcom116 0.000000000
bigcom120             bigcom120 0.000000000
bigcom123             bigcom123 0.000000000
bigcom126             bigcom126 0.000000000
bigcom127             bigcom127 0.000000000
bigcom137             bigcom137 0.000000000
bigcom139             bigcom139 0.000000000
bigcom140             bigcom140 0.000000000
bigcom143             bigcom143 0.000000000
bigcom145             bigcom145 0.000000000
bigcom146             bigcom146 0.000000000
bigcom147             bigcom147 0.000000000
bigcom149             bigcom149 0.000000000
bigcom153             bigcom153 0.000000000
bigcom154             bigcom154 0.000000000
bigcom156             bigcom156 0.000000000
bigcom157             bigcom157 0.000000000
bigcom158             bigcom158 0.000000000
bigcom160             bigcom160 0.000000000
bigcom161             bigcom161 0.000000000
bigcom162             bigcom162 0.000000000
bigcom164             bigcom164 0.000000000
bigcom166             bigcom166 0.000000000
bigcom167             bigcom167 0.000000000
bigcom171             bigcom171 0.000000000
bigcom173             bigcom173 0.000000000
bigcom175             bigcom175 0.000000000
bigcom176             bigcom176 0.000000000
bigcom177             bigcom177 0.000000000
bigcom178             bigcom178 0.000000000
bigcom180             bigcom180 0.000000000
bigcom181             bigcom181 0.000000000
bigcom184             bigcom184 0.000000000
bigcom186             bigcom186 0.000000000
bigcom187             bigcom187 0.000000000
bigcom189             bigcom189 0.000000000
bigcom194             bigcom194 0.000000000
bigcom195             bigcom195 0.000000000
bigcom196             bigcom196 0.000000000
bigcom204             bigcom204 0.000000000
bigcom205             bigcom205 0.000000000
bigcom212             bigcom212 0.000000000
bigcom214             bigcom214 0.000000000
bigcom222             bigcom222 0.000000000
bigcom223             bigcom223 0.000000000
bigcom226             bigcom226 0.000000000
bigcom227             bigcom227 0.000000000
bigcom229             bigcom229 0.000000000
bigcom233             bigcom233 0.000000000
bigcom236             bigcom236 0.000000000
bigcom237             bigcom237 0.000000000
bigcom246             bigcom246 0.000000000
bigcom248             bigcom248 0.000000000
bigcom249             bigcom249 0.000000000
bigcom250             bigcom250 0.000000000
bigcom254             bigcom254 0.000000000
bigcom266             bigcom266 0.000000000
bigcom269             bigcom269 0.000000000
bigcom272             bigcom272 0.000000000
bigcom274             bigcom274 0.000000000
bigcom281             bigcom281 0.000000000
bigcom291             bigcom291 0.000000000
bigcom292             bigcom292 0.000000000
bigcom295             bigcom295 0.000000000
bigcom299             bigcom299 0.000000000
bigcom301             bigcom301 0.000000000
bigcom306             bigcom306 0.000000000
bigcom309             bigcom309 0.000000000
bigcom314             bigcom314 0.000000000
bigcom321             bigcom321 0.000000000
bigcom341             bigcom341 0.000000000
bigcom350             bigcom350 0.000000000
bigcom353             bigcom353 0.000000000
bigcom359             bigcom359 0.000000000
bigcom363             bigcom363 0.000000000
bigcom365             bigcom365 0.000000000
bigcom385             bigcom385 0.000000000
bigcom386             bigcom386 0.000000000
bigcom408             bigcom408 0.000000000
bigcom412             bigcom412 0.000000000
bigcom480             bigcom480 0.000000000
membership_s1     membership_s1 0.000000000
membership_s3     membership_s3 0.000000000
membership_s8     membership_s8 0.000000000
membership_s9     membership_s9 0.000000000
membership_s11   membership_s11 0.000000000
membership_s12   membership_s12 0.000000000
membership_s14   membership_s14 0.000000000
membership_s15   membership_s15 0.000000000
membership_s16   membership_s16 0.000000000
membership_s17   membership_s17 0.000000000
membership_s18   membership_s18 0.000000000
membership_s20   membership_s20 0.000000000
membership_s21   membership_s21 0.000000000
membership_s22   membership_s22 0.000000000
membership_s24   membership_s24 0.000000000
membership_s25   membership_s25 0.000000000
membership_s26   membership_s26 0.000000000
membership_s28   membership_s28 0.000000000
membership_s31   membership_s31 0.000000000
membership_s33   membership_s33 0.000000000
membership_s37   membership_s37 0.000000000
[1] "Dataset: high_C Model RF, run: 3 of 5 2015-06-17 20:44:53"
     |      Out-of-bag   |
Tree |      MSE  %Var(y) |
   1 |   0.1061   223.42 |
   2 |   0.0954   200.85 |
   3 |   0.0859   180.84 |
   4 |  0.08209   172.83 |
   5 |  0.08221   173.08 |
   6 |  0.07777   163.74 |
   7 |  0.07377   155.31 |
   8 |  0.06994   147.24 |
   9 |  0.06919   145.66 |
  10 |  0.06729   141.67 |
  11 |  0.06472   136.26 |
  12 |  0.06382   134.36 |
  13 |  0.06305   132.73 |
  14 |  0.06339   133.46 |
  15 |  0.06254   131.66 |
  16 |  0.06205   130.64 |
  17 |  0.06191   130.34 |
  18 |  0.06084   128.09 |
  19 |  0.05993   126.17 |
  20 |  0.05937   124.98 |
  21 |  0.05862   123.42 |
  22 |  0.05785   121.80 |
  23 |   0.0577   121.48 |
  24 |  0.05698   119.97 |
  25 |  0.05704   120.08 |
  26 |   0.0568   119.57 |
  27 |  0.05641   118.76 |
  28 |  0.05623   118.38 |
  29 |  0.05604   117.99 |
  30 |  0.05571   117.29 |
  31 |  0.05586   117.61 |
  32 |  0.05555   116.94 |
  33 |  0.05543   116.69 |
  34 |  0.05514   116.09 |
  35 |  0.05498   115.74 |
  36 |  0.05494   115.66 |
  37 |  0.05484   115.46 |
  38 |  0.05476   115.28 |
  39 |  0.05479   115.35 |
  40 |  0.05472   115.19 |
  41 |  0.05454   114.83 |
  42 |  0.05465   115.06 |
  43 |  0.05453   114.80 |
  44 |  0.05446   114.66 |
  45 |   0.0543   114.32 |
  46 |  0.05408   113.85 |
  47 |  0.05378   113.21 |
  48 |  0.05359   112.82 |
  49 |  0.05377   113.19 |
  50 |   0.0539   113.48 |
  51 |   0.0538   113.27 |
  52 |  0.05378   113.22 |
  53 |  0.05386   113.38 |
  54 |  0.05389   113.45 |
  55 |  0.05365   112.94 |
  56 |  0.05364   112.93 |
  57 |  0.05371   113.08 |
  58 |  0.05379   113.24 |
  59 |  0.05374   113.14 |
  60 |  0.05368   113.01 |
  61 |   0.0537   113.04 |
  62 |  0.05356   112.76 |
  63 |  0.05361   112.86 |
  64 |  0.05361   112.87 |
  65 |  0.05357   112.78 |
  66 |  0.05357   112.78 |
  67 |   0.0536   112.84 |
  68 |   0.0536   112.85 |
  69 |  0.05365   112.95 |
  70 |  0.05348   112.58 |
  71 |  0.05359   112.82 |
  72 |  0.05365   112.95 |
  73 |  0.05377   113.20 |
  74 |  0.05389   113.46 |
  75 |  0.05381   113.28 |
  76 |  0.05378   113.23 |
  77 |  0.05383   113.32 |
  78 |  0.05381   113.29 |
  79 |  0.05381   113.29 |
  80 |  0.05376   113.17 |
  81 |  0.05382   113.31 |
  82 |  0.05374   113.15 |
  83 |   0.0537   113.06 |
  84 |  0.05361   112.87 |
  85 |  0.05369   113.04 |
  86 |  0.05377   113.21 |
  87 |  0.05384   113.35 |
  88 |   0.0538   113.26 |
  89 |  0.05392   113.51 |
  90 |  0.05386   113.40 |
  91 |  0.05396   113.59 |
  92 |   0.0539   113.47 |
  93 |  0.05387   113.41 |
  94 |  0.05379   113.23 |
  95 |  0.05383   113.32 |
  96 |  0.05384   113.34 |
  97 |  0.05394   113.56 |
  98 |  0.05397   113.62 |
  99 |  0.05395   113.58 |
 100 |   0.0539   113.48 |
[1] "Random Forest variable coefficients"
                      %IncMSE IncNodePurity
graph5           1.956034e-04  6.382804e-02
graph6           8.343061e-04  4.985833e-02
graph7           8.744689e-04  1.801244e-01
graph8           3.791976e-03  1.605361e-01
graph9           2.615236e-03  2.608875e-01
graph10          1.446399e-03  7.984039e-02
graph11          6.049270e-03  4.834208e-01
graph12          2.594779e-03  1.451234e-01
graph13          4.977145e-04  7.342570e-02
graph14          2.413877e-03  1.168691e-01
graph15          1.576957e-03  1.631908e-01
graph16          2.242064e-03  2.795506e-01
graph17          1.388644e-03  8.953429e-02
graph18          1.362993e-03  2.363095e-01
graph19          9.742597e-04  5.954450e-02
graph20          1.404398e-03  3.759082e-01
graph21          9.253430e-04  1.451000e-01
graph22          9.841212e-03  3.701710e-01
graph23          1.398828e-03  2.324963e-01
graph24          9.937126e-04  8.391100e-02
graph25          2.297441e-03  1.086489e-01
graph26          2.718431e-03  1.944624e-01
graph27          1.414974e-03  1.726164e-01
graph28          1.736400e-03  9.802207e-02
graph29          5.925125e-03  1.477757e-01
orbit0           1.018942e-03  1.400105e-01
orbit1           1.373721e-03  8.435133e-02
orbit2           2.842194e-03  1.151840e-01
orbit3           1.806110e-03  1.442839e-01
orbit4           4.587512e-03  1.657132e-01
orbit5           2.126211e-03  2.231806e-01
orbit6           5.688946e-03  4.730550e-01
orbit7           1.125401e-03  1.265880e-01
orbit8           1.237977e-03  1.945251e-01
orbit9           4.202546e-03  2.037349e-01
orbit10          1.432151e-03  4.331813e-01
orbit11          1.434538e-03  1.647181e-01
orbit12          2.979142e-03  3.671514e-01
orbit13          7.000276e-03  4.046869e-01
orbit14          9.327209e-04  1.101446e-01
orbit15          2.842350e-03  2.368668e-01
orbit16          4.553262e-04  2.355023e-01
orbit17          1.243475e-03  1.924400e-01
orbit18          2.546173e-03  2.818478e-01
orbit19          2.651636e-03  2.648101e-01
orbit20          2.401996e-03  3.000786e-01
orbit21          1.522078e-03  9.287500e-02
orbit22          4.115233e-03  7.913876e-01
orbit23          1.057588e-03  2.213685e-01
orbit24          7.430120e-03  3.762243e-01
orbit25          1.348759e-03  1.459328e-01
orbit26          4.275014e-03  3.541382e-01
orbit27          1.994097e-03  2.099088e-01
orbit28          4.656749e-03  2.343280e-01
orbit29          2.740693e-03  1.665253e-01
orbit30          4.215176e-03  1.763474e-01
orbit31          2.747738e-03  4.257004e-01
orbit32          4.087982e-03  3.869222e-01
orbit33          5.739744e-04  1.477430e-01
orbit34          2.739059e-03  1.241450e-01
orbit35          4.570435e-03  1.497669e-01
orbit36          4.509100e-04  2.062120e-01
orbit37          1.842662e-03  2.627234e-01
orbit38          8.577168e-04  1.594097e-01
orbit39          4.056860e-03  2.761271e-01
orbit40          2.196081e-03  2.435633e-01
orbit41          3.030450e-03  2.454269e-01
orbit42          8.794284e-03  3.178879e-01
orbit43          1.211512e-03  1.477799e-01
orbit44          1.734142e-03  2.896797e-01
orbit45          4.825604e-03  4.519329e-01
orbit46          2.072666e-03  3.688727e-01
orbit47          3.305543e-03  4.091924e-01
orbit48          1.670886e-03  1.701150e-01
orbit49          3.164411e-03  4.095299e-01
orbit50          6.554156e-04  2.878248e-01
orbit51          1.184024e-03  7.242694e-02
orbit52          2.485366e-03  1.366147e-01
orbit53          1.159488e-03  8.860998e-02
orbit54          8.618204e-03  4.458472e-01
orbit55          7.603102e-03  4.152947e-01
orbit56          3.124749e-03  3.385294e-01
orbit57          1.202227e-03  1.927141e-01
orbit58          1.884743e-03  2.159482e-01
orbit59          3.019295e-03  3.039601e-01
orbit60          2.566284e-03  9.724782e-02
orbit61          3.188615e-03  2.762305e-01
orbit62          3.364599e-03  3.240666e-01
orbit63          6.377017e-04  1.410040e-01
orbit64          5.678190e-03  3.186253e-01
orbit65          3.175408e-03  2.616865e-01
orbit66          2.393791e-03  1.530923e-01
orbit67          2.479367e-04  1.359034e-01
orbit68          1.895137e-03  2.514856e-01
orbit69          5.100935e-03  3.862843e-01
orbit70          3.017992e-04  1.357283e-01
orbit71          2.819394e-04  1.435289e-01
orbit72          2.235328e-03  1.550985e-01
AP              -2.378485e-06  5.229437e-02
bet              2.297852e-03  3.016391e-01
ecc              0.000000e+00  6.938894e-20
eccrad           0.000000e+00  2.081668e-19
close            7.743795e-04  2.663429e-01
constraint       3.276723e-03  4.448354e-01
coreness         5.199020e-04  7.784950e-02
knn              4.773818e-03  5.953003e-01
hubscore         1.861801e-03  5.719242e-02
pagerank         4.320144e-03  8.056379e-01
trans            4.107370e-03  4.791028e-01
evcent           6.859280e-04  3.937638e-02
first            2.269833e-04  9.539392e-02
upto_second      3.720527e-04  3.603984e-02
upto_third       5.209983e-03  3.455414e-01
upto_fourth      2.735024e-03  3.038054e-01
upto_fifth       7.741596e-04  1.295031e-01
upto_sixth      -7.056212e-05  2.737648e-01
second           1.293504e-03  3.315573e-01
third            1.751567e-03  4.261513e-01
fourth           1.190630e-03  2.453360e-01
fifth            2.397501e-03  2.603054e-01
sixth            3.628239e-03  2.620157e-01
ratio1           2.017855e-03  1.001664e+00
ratio2           9.716093e-04  2.872420e-01
ratio3           5.242674e-03  3.230840e-01
ratio4           9.148708e-04  1.604788e+00
ratio5           8.434681e-04  8.067538e-01
ratio6           2.696950e-03  3.086175e-01
selfinter       -7.232161e-05  9.306708e-03
walktrap_vertex  1.491808e-03  1.608500e+00
bigcom1         -7.207207e-05  3.121067e-02
bigcom2          0.000000e+00  0.000000e+00
bigcom3         -1.251471e-04  3.561567e-02
bigcom4         -7.390649e-06  8.563631e-02
bigcom6          0.000000e+00  0.000000e+00
bigcom8         -1.981989e-04  1.461628e-01
bigcom9          0.000000e+00  0.000000e+00
bigcom11         0.000000e+00  0.000000e+00
bigcom13         0.000000e+00  0.000000e+00
bigcom15         0.000000e+00  0.000000e+00
bigcom16         0.000000e+00  0.000000e+00
bigcom21         0.000000e+00  0.000000e+00
bigcom22        -4.535322e-05  5.339581e-02
bigcom24         0.000000e+00  0.000000e+00
bigcom26         0.000000e+00  0.000000e+00
bigcom28         0.000000e+00  0.000000e+00
bigcom30        -1.333333e-05  3.130030e-02
bigcom31         0.000000e+00  0.000000e+00
bigcom32         0.000000e+00  0.000000e+00
bigcom33         0.000000e+00  0.000000e+00
bigcom34         0.000000e+00  0.000000e+00
bigcom36         0.000000e+00  0.000000e+00
bigcom37         0.000000e+00  0.000000e+00
bigcom38         0.000000e+00  0.000000e+00
bigcom39         0.000000e+00  0.000000e+00
bigcom40        -1.379946e-04  4.053300e-02
bigcom43         0.000000e+00  0.000000e+00
bigcom44         8.021390e-05  2.684214e-02
bigcom46         0.000000e+00  0.000000e+00
bigcom47         0.000000e+00  0.000000e+00
bigcom49         0.000000e+00  0.000000e+00
bigcom50         0.000000e+00  0.000000e+00
bigcom51         0.000000e+00  0.000000e+00
bigcom52         0.000000e+00  0.000000e+00
bigcom54         0.000000e+00  0.000000e+00
bigcom56         0.000000e+00  0.000000e+00
bigcom62         0.000000e+00  0.000000e+00
bigcom66         0.000000e+00  0.000000e+00
bigcom68         0.000000e+00  0.000000e+00
bigcom69         0.000000e+00  0.000000e+00
bigcom71         0.000000e+00  6.235652e-01
bigcom72         0.000000e+00  0.000000e+00
bigcom73         0.000000e+00  0.000000e+00
bigcom74         0.000000e+00  0.000000e+00
bigcom75         0.000000e+00  0.000000e+00
bigcom76         0.000000e+00  0.000000e+00
bigcom77         0.000000e+00  0.000000e+00
bigcom79         0.000000e+00  0.000000e+00
bigcom80         0.000000e+00  0.000000e+00
bigcom82         0.000000e+00  0.000000e+00
bigcom83         0.000000e+00  0.000000e+00
bigcom84         0.000000e+00  0.000000e+00
bigcom85         0.000000e+00  0.000000e+00
bigcom87         0.000000e+00  0.000000e+00
bigcom89         0.000000e+00  0.000000e+00
bigcom91         0.000000e+00  0.000000e+00
bigcom92         0.000000e+00  0.000000e+00
bigcom93         0.000000e+00  0.000000e+00
bigcom96         0.000000e+00  0.000000e+00
bigcom97         0.000000e+00  0.000000e+00
bigcom98         0.000000e+00  0.000000e+00
bigcom99         0.000000e+00  0.000000e+00
bigcom101        0.000000e+00  0.000000e+00
bigcom104        0.000000e+00  0.000000e+00
bigcom106        0.000000e+00  0.000000e+00
bigcom109        0.000000e+00  0.000000e+00
bigcom113        0.000000e+00  0.000000e+00
bigcom116        0.000000e+00  0.000000e+00
bigcom120        0.000000e+00  0.000000e+00
bigcom123        0.000000e+00  0.000000e+00
bigcom126        0.000000e+00  0.000000e+00
bigcom127        0.000000e+00  0.000000e+00
bigcom137        0.000000e+00  0.000000e+00
bigcom139        0.000000e+00  0.000000e+00
bigcom140        0.000000e+00  0.000000e+00
bigcom143        0.000000e+00  0.000000e+00
bigcom145        0.000000e+00  0.000000e+00
bigcom146        0.000000e+00  0.000000e+00
bigcom147        0.000000e+00  0.000000e+00
bigcom149        0.000000e+00  0.000000e+00
bigcom153        0.000000e+00  0.000000e+00
bigcom154        0.000000e+00  0.000000e+00
bigcom156        0.000000e+00  0.000000e+00
bigcom157        0.000000e+00  0.000000e+00
bigcom158        0.000000e+00  0.000000e+00
bigcom160        0.000000e+00  0.000000e+00
bigcom161        0.000000e+00  0.000000e+00
bigcom162        0.000000e+00  0.000000e+00
bigcom164        0.000000e+00  0.000000e+00
bigcom166        0.000000e+00  0.000000e+00
bigcom167        0.000000e+00  0.000000e+00
bigcom171        0.000000e+00  0.000000e+00
bigcom173        0.000000e+00  0.000000e+00
bigcom175        0.000000e+00  0.000000e+00
bigcom176        0.000000e+00  0.000000e+00
bigcom177        0.000000e+00  0.000000e+00
bigcom178        0.000000e+00  0.000000e+00
bigcom180        0.000000e+00  0.000000e+00
bigcom181        0.000000e+00  0.000000e+00
bigcom184        0.000000e+00  0.000000e+00
bigcom186        0.000000e+00  0.000000e+00
bigcom187        0.000000e+00  0.000000e+00
bigcom189        0.000000e+00  0.000000e+00
bigcom194        0.000000e+00  0.000000e+00
bigcom195        0.000000e+00  0.000000e+00
bigcom196        0.000000e+00  0.000000e+00
bigcom204        0.000000e+00  0.000000e+00
bigcom205        0.000000e+00  0.000000e+00
bigcom212        0.000000e+00  0.000000e+00
bigcom214        0.000000e+00  0.000000e+00
bigcom222        0.000000e+00  0.000000e+00
bigcom223        0.000000e+00  0.000000e+00
bigcom226        0.000000e+00  0.000000e+00
bigcom227        0.000000e+00  0.000000e+00
bigcom229        0.000000e+00  0.000000e+00
bigcom233        0.000000e+00  0.000000e+00
bigcom236        0.000000e+00  0.000000e+00
bigcom237        0.000000e+00  0.000000e+00
bigcom246        0.000000e+00  0.000000e+00
bigcom248        0.000000e+00  0.000000e+00
bigcom249        0.000000e+00  0.000000e+00
bigcom250        0.000000e+00  0.000000e+00
bigcom254        0.000000e+00  0.000000e+00
bigcom266        0.000000e+00  0.000000e+00
bigcom269        0.000000e+00  0.000000e+00
bigcom272        0.000000e+00  0.000000e+00
bigcom274        0.000000e+00  0.000000e+00
bigcom281        0.000000e+00  0.000000e+00
bigcom291        0.000000e+00  0.000000e+00
bigcom292        0.000000e+00  0.000000e+00
bigcom295        0.000000e+00  0.000000e+00
bigcom299        0.000000e+00  0.000000e+00
bigcom301        0.000000e+00  0.000000e+00
bigcom306        0.000000e+00  0.000000e+00
bigcom309        0.000000e+00  0.000000e+00
bigcom314        0.000000e+00  0.000000e+00
bigcom321        0.000000e+00  0.000000e+00
bigcom341        0.000000e+00  0.000000e+00
bigcom350        0.000000e+00  0.000000e+00
bigcom353        0.000000e+00  0.000000e+00
bigcom359        0.000000e+00  0.000000e+00
bigcom363        0.000000e+00  0.000000e+00
bigcom365        0.000000e+00  0.000000e+00
bigcom385        0.000000e+00  0.000000e+00
bigcom386        0.000000e+00  0.000000e+00
bigcom408        0.000000e+00  0.000000e+00
bigcom412        0.000000e+00  0.000000e+00
bigcom480        0.000000e+00  0.000000e+00
spin_vertex      1.093446e-03  3.947510e-01
membership_s1    0.000000e+00  0.000000e+00
membership_s3    0.000000e+00  0.000000e+00
membership_s4    2.427655e-05  5.699397e-02
membership_s5    7.324398e-08  2.345238e-02
membership_s6    0.000000e+00  9.494448e-03
membership_s7    0.000000e+00  4.655172e-03
membership_s8    0.000000e+00  0.000000e+00
membership_s9    0.000000e+00  0.000000e+00
membership_s11   0.000000e+00  0.000000e+00
membership_s12   0.000000e+00  0.000000e+00
membership_s14   0.000000e+00  0.000000e+00
membership_s15   0.000000e+00  0.000000e+00
membership_s16   0.000000e+00  0.000000e+00
membership_s17   0.000000e+00  0.000000e+00
membership_s18   0.000000e+00  0.000000e+00
membership_s20   0.000000e+00  0.000000e+00
membership_s21   0.000000e+00  0.000000e+00
membership_s22   0.000000e+00  0.000000e+00
membership_s24   0.000000e+00  0.000000e+00
membership_s25   0.000000e+00  0.000000e+00
membership_s26   0.000000e+00  0.000000e+00
membership_s27   1.580232e-04  1.246337e-01
membership_s28   0.000000e+00  0.000000e+00
membership_s30   1.009516e-03  2.625217e-01
membership_s31   0.000000e+00  1.428571e-02
membership_s32   8.293377e-05  4.671354e-02
membership_s33   0.000000e+00  0.000000e+00
membership_s36  -6.216277e-05  2.215888e-02
membership_s37   0.000000e+00  0.000000e+00
V1               1.017787e-02  1.485542e+00
V2               7.831754e-04  8.749591e-01
pdi              2.045461e-04  9.243153e-02
adhesion         7.317446e-03  3.733552e-01
cohesion         4.353595e-03  6.969200e-01
inner            6.308884e-03  6.360286e-01
outer            1.649840e-03  4.022595e-01
ioratio          5.694526e-03  4.410490e-01
comsize          1.506267e-03  8.357382e-01
[1] "Dataset: high_C Model GLM, run: 3 of 5 2015-06-17 20:45:02"
[1] "glmnet variable coefficients"
                         [,1]          [,2]
(Intercept)     -2.944439e+00 -3.441231e+00
graph0          -6.621105e-41 -1.669540e-06
graph1          -4.016624e-44 -9.746638e-10
graph2          -1.073884e-41 -2.548509e-07
graph3          -1.996323e-45 -4.913677e-11
graph4          -4.225595e-47 -9.993744e-13
graph5          -5.616405e-43 -1.399794e-08
graph6          -1.190985e-44 -2.886083e-10
graph7          -2.149044e-43 -4.535292e-09
graph8          -4.839460e-42 -1.110565e-07
graph9          -4.102387e-47 -1.009184e-12
graph10         -1.472860e-48 -3.565681e-14
graph11         -7.619070e-50 -1.785640e-15
graph12         -8.736628e-47 -2.127170e-12
graph13         -4.785485e-46 -1.158214e-11
graph14         -1.236664e-47 -3.014759e-13
graph15         -1.570310e-44 -3.785578e-10
graph16         -3.418530e-46 -8.375046e-12
graph17         -5.316009e-46 -1.278787e-11
graph18         -1.250774e-44 -3.042390e-10
graph19         -1.587898e-45 -3.679188e-11
graph20         -5.427789e-44 -1.385651e-09
graph21         -9.904118e-45 -2.354027e-10
graph22          6.035377e-45  2.548631e-10
graph23         -1.001234e-44 -2.320518e-10
graph24         -1.513869e-44 -3.490670e-10
graph25         -6.756538e-44 -1.544679e-09
graph26         -3.790096e-44 -7.895171e-10
graph27         -2.783979e-43 -6.199284e-09
graph28         -4.427734e-43 -1.024637e-08
graph29         -8.528497e-42 -2.130995e-07
orbit0          -6.621105e-41 -1.669331e-06
orbit1          -3.735258e-43 -7.341223e-09
orbit2          -4.081173e-44 -9.930959e-10
orbit3          -1.073884e-41 -2.547856e-07
orbit4          -1.614047e-44 -3.691021e-10
orbit5          -2.079246e-45 -5.129498e-11
orbit6           2.135787e-45  5.858786e-11
orbit7          -4.315504e-47 -1.023527e-12
orbit8          -5.616405e-43 -1.399576e-08
orbit9          -8.897341e-44 -1.185148e-09
orbit10         -5.365476e-44 -1.299691e-09
orbit11         -1.260975e-44 -3.060070e-10
orbit12         -3.405743e-43 -4.922666e-09
orbit13         -3.166532e-43 -6.928964e-09
orbit14         -4.839460e-42 -1.110181e-07
orbit15         -2.764251e-46 -5.791655e-12
orbit16         -4.941497e-47 -1.219407e-12
orbit17         -2.312608e-46 -5.675475e-12
orbit18         -8.460204e-48 -2.204640e-14
orbit19          7.661223e-47  2.178019e-12
orbit20         -5.265252e-47 -1.345801e-12
orbit21         -1.334492e-48 -3.199696e-14
orbit22          3.724855e-48  9.951709e-14
orbit23         -7.852119e-50 -1.847230e-15
orbit24         -1.201880e-45 -2.618455e-11
orbit25          3.155304e-46  1.088577e-11
orbit26         -9.612907e-47 -2.359942e-12
orbit27         -1.691596e-44 -4.106001e-10
orbit28         -1.865593e-45 -4.612144e-11
orbit29         -6.691456e-46 -1.345820e-11
orbit30         -1.028513e-45 -2.521314e-11
orbit31          4.372961e-46  1.224542e-11
orbit32         -3.589169e-46 -9.332731e-12
orbit33         -9.577622e-48 -2.281927e-13
orbit34         -1.570310e-44 -3.784447e-10
orbit35          1.513631e-44  4.455083e-10
orbit36         -3.024055e-45 -7.472704e-11
orbit37         -2.208146e-45 -5.419556e-11
orbit38         -3.557244e-46 -8.710745e-12
orbit39         -2.191800e-44 -5.182654e-10
orbit40          6.221919e-46  2.617408e-11
orbit41         -3.175564e-45 -7.838303e-11
orbit42         -6.357890e-46 -1.539019e-11
orbit43         -2.932898e-44 -7.033046e-10
orbit44         -1.562018e-44 -3.820416e-10
orbit45         -6.134186e-44 -1.417330e-09
orbit46          1.017619e-44  3.237432e-10
orbit47         -4.466736e-45 -1.087920e-10
orbit48         -2.226601e-45 -4.919432e-11
orbit49          4.134439e-44  1.338510e-09
orbit50         -7.319110e-44 -1.886161e-09
orbit51         -3.832545e-44 -9.078542e-10
orbit52          4.838631e-44  1.531731e-09
orbit53         -1.727119e-44 -4.195858e-10
orbit54          1.611871e-43  4.634336e-09
orbit55         -1.278273e-45  6.652339e-11
orbit56         -3.939259e-43 -9.306904e-09
orbit57         -4.106508e-45 -5.672485e-11
orbit58         -2.890225e-44 -7.093761e-10
orbit59         -1.105111e-44  4.445117e-12
orbit60         -2.952762e-44 -6.663114e-10
orbit61         -4.446401e-44 -1.073440e-09
orbit62         -6.426862e-43 -1.440118e-08
orbit63         -2.556052e-43 -6.322926e-09
orbit64          2.568796e-44  1.237851e-09
orbit65         -1.559191e-43 -1.107826e-09
orbit66         -7.306421e-44 -1.358553e-09
orbit67         -7.207439e-44 -1.576102e-09
orbit68         -5.160565e-43 -1.204570e-08
orbit69         -2.100291e-43 -2.220017e-09
orbit70         -2.967070e-42 -7.342457e-08
orbit71         -3.856483e-43 -8.280626e-09
orbit72         -8.528497e-42 -2.130551e-07
AP              -1.340975e-38 -3.535940e-04
bet             -6.104978e-45 -1.527158e-10
ecc             -2.649323e-39 -7.264858e-05
eccrad          -1.589594e-38 -4.358868e-04
close           -1.045575e-37 -2.459294e-03
constraint       2.878128e-37  7.162711e-03
coreness        -9.767592e-40 -2.458748e-05
knn              3.966807e-40  1.054447e-05
hubscore        -3.294742e-38 -7.542304e-04
pagerank        -1.768285e-35 -4.592185e-01
trans           -5.785757e-38 -1.556819e-03
evcent          -3.202062e-38 -7.287492e-04
first           -6.621105e-41 -1.668952e-06
upto_second     -4.111638e-43 -6.431527e-09
upto_third      -3.060037e-42 -7.601679e-08
upto_fourth     -2.137945e-41 -5.041351e-07
upto_fifth      -2.629284e-40 -6.503354e-06
upto_sixth       1.705747e-39  4.752068e-05
second          -8.556253e-44  2.082795e-09
third           -4.148855e-42 -1.175942e-07
fourth           3.419272e-42  8.511607e-08
fifth            2.242863e-41  5.247317e-07
sixth            3.746749e-40  9.419732e-06
ratio1           5.652203e-40  1.494492e-05
ratio2           4.557924e-40  1.100386e-05
ratio3           3.427982e-38  8.663920e-04
ratio4          -1.128634e-36 -2.976306e-02
ratio5           3.069218e-38  9.234653e-04
ratio6           1.009603e-38  2.506752e-04
selfinter       -3.447618e-38 -9.143972e-04
walktrap_vertex  5.486127e-38  1.455201e-03
bigcom1          2.105742e-38  5.527266e-04
bigcom2          0.000000e+00  0.000000e+00
bigcom3         -2.457667e-39 -6.535397e-05
bigcom4          3.083468e-39  8.474716e-05
bigcom6          0.000000e+00  0.000000e+00
bigcom8          5.529559e-38  1.476536e-03
bigcom9         -5.076405e-38 -1.355031e-03
bigcom11         0.000000e+00  0.000000e+00
bigcom13        -5.055664e-38 -1.348081e-03
bigcom15        -5.060833e-38 -1.348720e-03
bigcom16         0.000000e+00  0.000000e+00
bigcom21        -5.076405e-38 -1.349081e-03
bigcom22        -8.628827e-39 -2.281411e-04
bigcom24         0.000000e+00  0.000000e+00
bigcom26        -5.081617e-38 -1.354310e-03
bigcom28        -5.517832e-38 -1.465962e-03
bigcom30         7.638109e-38  2.033727e-03
bigcom31         0.000000e+00  0.000000e+00
bigcom32        -5.055664e-38 -1.350122e-03
bigcom33         0.000000e+00  0.000000e+00
bigcom34         0.000000e+00  0.000000e+00
bigcom36        -5.055664e-38 -1.346137e-03
bigcom37         0.000000e+00  0.000000e+00
bigcom38         0.000000e+00  0.000000e+00
bigcom39        -5.055664e-38 -1.344349e-03
bigcom40        -3.297465e-39 -8.596151e-05
bigcom43         0.000000e+00  0.000000e+00
bigcom44         1.283583e-38  3.364952e-04
bigcom46        -5.055664e-38 -1.349587e-03
bigcom47         0.000000e+00  0.000000e+00
bigcom49         0.000000e+00  0.000000e+00
bigcom50         0.000000e+00  0.000000e+00
bigcom51         0.000000e+00  0.000000e+00
bigcom52         0.000000e+00  0.000000e+00
bigcom54         0.000000e+00  0.000000e+00
bigcom56         0.000000e+00  0.000000e+00
bigcom62         0.000000e+00  0.000000e+00
bigcom66         0.000000e+00  0.000000e+00
bigcom68         0.000000e+00  0.000000e+00
bigcom69         0.000000e+00  0.000000e+00
bigcom71         9.605761e-37  2.559626e-02
bigcom72         0.000000e+00  0.000000e+00
bigcom73        -5.055664e-38 -1.347822e-03
bigcom74         0.000000e+00  0.000000e+00
bigcom75         0.000000e+00  0.000000e+00
bigcom76         0.000000e+00  0.000000e+00
bigcom77         0.000000e+00  0.000000e+00
bigcom79         0.000000e+00  0.000000e+00
bigcom80         0.000000e+00  0.000000e+00
bigcom82        -5.055664e-38 -1.348013e-03
bigcom83         0.000000e+00  0.000000e+00
bigcom84         0.000000e+00  0.000000e+00
bigcom85         0.000000e+00  0.000000e+00
bigcom87         0.000000e+00  0.000000e+00
bigcom89         0.000000e+00  0.000000e+00
bigcom91         0.000000e+00  0.000000e+00
bigcom92        -5.066013e-38 -1.355487e-03
bigcom93         0.000000e+00  0.000000e+00
bigcom96         0.000000e+00  0.000000e+00
bigcom97        -5.060833e-38 -1.348584e-03
bigcom98         0.000000e+00  0.000000e+00
bigcom99         0.000000e+00  0.000000e+00
bigcom101       -5.060833e-38 -1.346887e-03
bigcom104       -5.055664e-38 -1.350514e-03
bigcom106        0.000000e+00  0.000000e+00
bigcom109        0.000000e+00  0.000000e+00
bigcom113        0.000000e+00  0.000000e+00
bigcom116       -5.060833e-38 -1.350884e-03
bigcom120        0.000000e+00  0.000000e+00
bigcom123        0.000000e+00  0.000000e+00
bigcom126        0.000000e+00  0.000000e+00
bigcom127        0.000000e+00  0.000000e+00
bigcom137        0.000000e+00  0.000000e+00
bigcom139        0.000000e+00  0.000000e+00
bigcom140        0.000000e+00  0.000000e+00
bigcom143        0.000000e+00  0.000000e+00
bigcom145        0.000000e+00  0.000000e+00
bigcom146        0.000000e+00  0.000000e+00
bigcom147       -5.055664e-38 -1.347029e-03
bigcom149        0.000000e+00  0.000000e+00
bigcom153        0.000000e+00  0.000000e+00
bigcom154       -5.060833e-38 -1.357684e-03
bigcom156        0.000000e+00  0.000000e+00
bigcom157        0.000000e+00  0.000000e+00
bigcom158        0.000000e+00  0.000000e+00
bigcom160        0.000000e+00  0.000000e+00
bigcom161        0.000000e+00  0.000000e+00
bigcom162        0.000000e+00  0.000000e+00
bigcom164        0.000000e+00  0.000000e+00
bigcom166        0.000000e+00  0.000000e+00
bigcom167       -5.060833e-38 -1.349363e-03
bigcom171        0.000000e+00  0.000000e+00
bigcom173        0.000000e+00  0.000000e+00
bigcom175        0.000000e+00  0.000000e+00
bigcom176        0.000000e+00  0.000000e+00
bigcom177        0.000000e+00  0.000000e+00
bigcom178        0.000000e+00  0.000000e+00
bigcom180        0.000000e+00  0.000000e+00
bigcom181       -5.060833e-38 -1.350042e-03
bigcom184        0.000000e+00  0.000000e+00
bigcom186        0.000000e+00  0.000000e+00
bigcom187        0.000000e+00  0.000000e+00
bigcom189       -5.055664e-38 -1.345484e-03
bigcom194        0.000000e+00  0.000000e+00
bigcom195       -5.055664e-38 -1.347132e-03
bigcom196        0.000000e+00  0.000000e+00
bigcom204       -5.055664e-38 -1.355700e-03
bigcom205        0.000000e+00  0.000000e+00
bigcom212        0.000000e+00  0.000000e+00
bigcom214        0.000000e+00  0.000000e+00
bigcom222        0.000000e+00  0.000000e+00
bigcom223        0.000000e+00  0.000000e+00
bigcom226        0.000000e+00  0.000000e+00
bigcom227        0.000000e+00  0.000000e+00
bigcom229        0.000000e+00  0.000000e+00
bigcom233        0.000000e+00  0.000000e+00
bigcom236        0.000000e+00  0.000000e+00
bigcom237        0.000000e+00  0.000000e+00
bigcom246        0.000000e+00  0.000000e+00
bigcom248       -5.055664e-38 -1.342518e-03
bigcom249        0.000000e+00  0.000000e+00
bigcom250        0.000000e+00  0.000000e+00
bigcom254        0.000000e+00  0.000000e+00
bigcom266        0.000000e+00  0.000000e+00
bigcom269       -5.055664e-38 -1.353669e-03
bigcom272        0.000000e+00  0.000000e+00
bigcom274       -5.081617e-38 -1.353482e-03
bigcom281        0.000000e+00  0.000000e+00
bigcom291        0.000000e+00  0.000000e+00
bigcom292        0.000000e+00  0.000000e+00
bigcom295        0.000000e+00  0.000000e+00
bigcom299        0.000000e+00  0.000000e+00
bigcom301        0.000000e+00  0.000000e+00
bigcom306        0.000000e+00  0.000000e+00
bigcom309        0.000000e+00  0.000000e+00
bigcom314        0.000000e+00  0.000000e+00
bigcom321        0.000000e+00  0.000000e+00
bigcom341        0.000000e+00  0.000000e+00
bigcom350        0.000000e+00  0.000000e+00
bigcom353        0.000000e+00  0.000000e+00
bigcom359        0.000000e+00  0.000000e+00
bigcom363        0.000000e+00  0.000000e+00
bigcom365        0.000000e+00  0.000000e+00
bigcom385        0.000000e+00  0.000000e+00
bigcom386        0.000000e+00  0.000000e+00
bigcom408        0.000000e+00  0.000000e+00
bigcom412        0.000000e+00  0.000000e+00
bigcom480        0.000000e+00  0.000000e+00
spin_vertex      6.985899e-39  1.794185e-04
membership_s1   -2.940876e-38 -7.839891e-04
membership_s3    0.000000e+00  0.000000e+00
membership_s4    8.607817e-39  2.326981e-04
membership_s5   -2.138111e-38 -5.673270e-04
membership_s6    9.446988e-38  2.534509e-03
membership_s7    1.612814e-38  4.263984e-04
membership_s8    0.000000e+00  0.000000e+00
membership_s9    0.000000e+00  0.000000e+00
membership_s11   0.000000e+00  0.000000e+00
membership_s12   0.000000e+00  0.000000e+00
membership_s14   0.000000e+00  0.000000e+00
membership_s15  -5.097317e-38 -1.358882e-03
membership_s16   0.000000e+00  0.000000e+00
membership_s17   0.000000e+00  0.000000e+00
membership_s18  -5.102572e-38 -1.360026e-03
membership_s20   0.000000e+00  0.000000e+00
membership_s21  -5.066013e-38 -1.345319e-03
membership_s22   0.000000e+00  0.000000e+00
membership_s24  -5.055664e-38 -1.345377e-03
membership_s25   0.000000e+00  0.000000e+00
membership_s26   0.000000e+00  0.000000e+00
membership_s27   1.912795e-38  5.084341e-04
membership_s28   0.000000e+00  0.000000e+00
membership_s30  -1.605690e-38 -4.242173e-04
membership_s31  -5.171886e-38 -1.380871e-03
membership_s32  -8.851028e-39 -2.354087e-04
membership_s33   0.000000e+00  0.000000e+00
membership_s36   3.197022e-38  8.435304e-04
membership_s37  -5.071204e-38 -1.351590e-03
V1              -3.878844e-37 -1.027456e-02
V2               8.156809e-38  2.164388e-03
pdi             -2.565137e-36 -6.427188e-02
adhesion         2.311042e-41  6.105730e-07
cohesion        -4.620479e-41 -1.220706e-06
inner           -5.267788e-42 -1.388676e-07
outer           -1.182919e-41 -3.107746e-07
ioratio          2.682134e-37  7.078024e-03
comsize         -3.235895e-41 -8.579509e-07
[1] "Dataset: high_C Model GBM, run: 4 of 5 2015-06-17 20:45:02"
Iter   TrainDeviance   ValidDeviance   StepSize   Improve
     1        0.3922            -nan     0.0100   -0.0003
     2        0.3884            -nan     0.0100    0.0002
     3        0.3852            -nan     0.0100   -0.0004
     4        0.3807            -nan     0.0100   -0.0000
     5        0.3758            -nan     0.0100    0.0000
     6        0.3726            -nan     0.0100   -0.0000
     7        0.3683            -nan     0.0100    0.0000
     8        0.3651            -nan     0.0100    0.0000
     9        0.3624            -nan     0.0100   -0.0002
    10        0.3576            -nan     0.0100   -0.0001
    20        0.3269            -nan     0.0100   -0.0004
    40        0.2809            -nan     0.0100   -0.0003
    60        0.2454            -nan     0.0100   -0.0002
    80        0.2189            -nan     0.0100   -0.0001
   100        0.1966            -nan     0.0100   -0.0000
   120        0.1786            -nan     0.0100   -0.0002
   140        0.1617            -nan     0.0100   -0.0001
   160        0.1481            -nan     0.0100   -0.0002
   180        0.1364            -nan     0.0100   -0.0001
   200        0.1258            -nan     0.0100   -0.0001
   203        0.1245            -nan     0.0100   -0.0001

[1] "GBM variable coefficients"
                            var     rel.inf
walktrap_vertex walktrap_vertex 4.958517698
ratio4                   ratio4 4.498942543
V1                           V1 4.110192862
V2                           V2 2.967402351
ratio1                   ratio1 2.668072996
knn                         knn 2.566774964
orbit18                 orbit18 2.200812827
ratio5                   ratio5 2.047864747
comsize                 comsize 2.047305467
pagerank               pagerank 1.859935021
constraint           constraint 1.801340709
graph22                 graph22 1.653194406
orbit56                 orbit56 1.612056020
graph11                 graph11 1.586026303
cohesion               cohesion 1.565640215
orbit49                 orbit49 1.469604589
orbit24                 orbit24 1.313963632
orbit22                 orbit22 1.278753627
outer                     outer 1.131418832
adhesion               adhesion 1.123850019
orbit62                 orbit62 1.088110086
spin_vertex         spin_vertex 1.087543087
ratio6                   ratio6 1.081281490
graph4                   graph4 1.060123514
graph2                   graph2 1.053606758
bet                         bet 1.017127347
graph23                 graph23 1.011186015
graph5                   graph5 0.986239820
trans                     trans 0.984501995
orbit39                 orbit39 0.943647585
third                     third 0.940426297
graph14                 graph14 0.917286480
graph10                 graph10 0.915419307
orbit41                 orbit41 0.913634345
orbit45                 orbit45 0.901118537
orbit25                 orbit25 0.896354843
upto_sixth           upto_sixth 0.873762543
orbit10                 orbit10 0.806566776
orbit36                 orbit36 0.798619535
orbit65                 orbit65 0.788024722
ioratio                 ioratio 0.787928769
graph0                   graph0 0.786224267
graph1                   graph1 0.786072126
graph18                 graph18 0.781957140
orbit44                 orbit44 0.775858066
orbit9                   orbit9 0.759192292
orbit31                 orbit31 0.756971101
orbit50                 orbit50 0.735790642
orbit54                 orbit54 0.704432539
graph13                 graph13 0.686712160
orbit32                 orbit32 0.678126243
graph20                 graph20 0.632637206
orbit28                 orbit28 0.613266460
graph12                 graph12 0.610213511
orbit71                 orbit71 0.600509240
graph15                 graph15 0.595054607
orbit16                 orbit16 0.593906767
orbit26                 orbit26 0.573742878
graph7                   graph7 0.542417446
graph6                   graph6 0.540286012
close                     close 0.540163143
fourth                   fourth 0.527859683
orbit55                 orbit55 0.525774983
graph3                   graph3 0.518373601
inner                     inner 0.517558783
orbit30                 orbit30 0.510469403
graph16                 graph16 0.506616774
orbit2                   orbit2 0.503779234
selfinter             selfinter 0.499425177
orbit4                   orbit4 0.484193598
orbit37                 orbit37 0.481920967
orbit69                 orbit69 0.472087005
graph26                 graph26 0.469596567
orbit15                 orbit15 0.468386552
graph17                 graph17 0.463539235
fifth                     fifth 0.451780237
membership_s32   membership_s32 0.451062291
ratio2                   ratio2 0.442076217
graph8                   graph8 0.436709485
orbit38                 orbit38 0.431021186
graph21                 graph21 0.430120130
bigcom30               bigcom30 0.415584821
orbit47                 orbit47 0.415258917
orbit12                 orbit12 0.412397330
graph27                 graph27 0.410629568
orbit11                 orbit11 0.408679947
orbit27                 orbit27 0.386636229
orbit35                 orbit35 0.385675958
orbit52                 orbit52 0.381400895
graph25                 graph25 0.373747219
orbit1                   orbit1 0.369003032
orbit70                 orbit70 0.346027474
orbit58                 orbit58 0.342305868
upto_fourth         upto_fourth 0.326717935
graph29                 graph29 0.300288221
orbit23                 orbit23 0.297475919
ratio3                   ratio3 0.282099297
upto_fifth           upto_fifth 0.276543489
orbit33                 orbit33 0.269951754
graph19                 graph19 0.268993750
orbit64                 orbit64 0.266168903
orbit20                 orbit20 0.252114583
sixth                     sixth 0.247888110
orbit17                 orbit17 0.235656664
orbit6                   orbit6 0.231958003
bigcom44               bigcom44 0.226646609
graph28                 graph28 0.225995278
orbit7                   orbit7 0.221927021
orbit46                 orbit46 0.214861700
orbit40                 orbit40 0.214006724
orbit42                 orbit42 0.202055420
orbit48                 orbit48 0.198886440
orbit29                 orbit29 0.189264649
orbit66                 orbit66 0.187710661
graph24                 graph24 0.183728534
orbit13                 orbit13 0.176312069
orbit43                 orbit43 0.173606974
AP                           AP 0.169984888
orbit60                 orbit60 0.154769296
graph9                   graph9 0.149327471
orbit63                 orbit63 0.139549226
membership_s27   membership_s27 0.132490955
evcent                   evcent 0.122255617
orbit67                 orbit67 0.114056911
orbit51                 orbit51 0.112657999
pdi                         pdi 0.103917639
upto_second         upto_second 0.102037008
bigcom1                 bigcom1 0.101596095
bigcom8                 bigcom8 0.098698948
orbit19                 orbit19 0.096136536
orbit59                 orbit59 0.090463448
orbit57                 orbit57 0.084656420
orbit21                 orbit21 0.082504346
orbit61                 orbit61 0.078216184
bigcom4                 bigcom4 0.075874388
coreness               coreness 0.071352735
orbit68                 orbit68 0.069758053
membership_s30   membership_s30 0.061236028
membership_s36   membership_s36 0.055720322
orbit5                   orbit5 0.037122505
upto_third           upto_third 0.032992516
membership_s6     membership_s6 0.027303007
second                   second 0.026748282
bigcom40               bigcom40 0.022620376
membership_s4     membership_s4 0.019755466
bigcom22               bigcom22 0.014395826
ecc                         ecc 0.012914826
bigcom28               bigcom28 0.008723471
membership_s7     membership_s7 0.008695493
bigcom3                 bigcom3 0.003197120
orbit0                   orbit0 0.000000000
orbit3                   orbit3 0.000000000
orbit8                   orbit8 0.000000000
orbit14                 orbit14 0.000000000
orbit34                 orbit34 0.000000000
orbit53                 orbit53 0.000000000
orbit72                 orbit72 0.000000000
eccrad                   eccrad 0.000000000
hubscore               hubscore 0.000000000
first                     first 0.000000000
bigcom2                 bigcom2 0.000000000
bigcom6                 bigcom6 0.000000000
bigcom9                 bigcom9 0.000000000
bigcom11               bigcom11 0.000000000
bigcom13               bigcom13 0.000000000
bigcom15               bigcom15 0.000000000
bigcom16               bigcom16 0.000000000
bigcom21               bigcom21 0.000000000
bigcom24               bigcom24 0.000000000
bigcom26               bigcom26 0.000000000
bigcom31               bigcom31 0.000000000
bigcom32               bigcom32 0.000000000
bigcom33               bigcom33 0.000000000
bigcom34               bigcom34 0.000000000
bigcom36               bigcom36 0.000000000
bigcom37               bigcom37 0.000000000
bigcom38               bigcom38 0.000000000
bigcom39               bigcom39 0.000000000
bigcom43               bigcom43 0.000000000
bigcom46               bigcom46 0.000000000
bigcom47               bigcom47 0.000000000
bigcom49               bigcom49 0.000000000
bigcom50               bigcom50 0.000000000
bigcom51               bigcom51 0.000000000
bigcom52               bigcom52 0.000000000
bigcom54               bigcom54 0.000000000
bigcom56               bigcom56 0.000000000
bigcom62               bigcom62 0.000000000
bigcom66               bigcom66 0.000000000
bigcom68               bigcom68 0.000000000
bigcom69               bigcom69 0.000000000
bigcom71               bigcom71 0.000000000
bigcom72               bigcom72 0.000000000
bigcom73               bigcom73 0.000000000
bigcom74               bigcom74 0.000000000
bigcom75               bigcom75 0.000000000
bigcom76               bigcom76 0.000000000
bigcom77               bigcom77 0.000000000
bigcom79               bigcom79 0.000000000
bigcom80               bigcom80 0.000000000
bigcom82               bigcom82 0.000000000
bigcom83               bigcom83 0.000000000
bigcom84               bigcom84 0.000000000
bigcom85               bigcom85 0.000000000
bigcom87               bigcom87 0.000000000
bigcom89               bigcom89 0.000000000
bigcom91               bigcom91 0.000000000
bigcom92               bigcom92 0.000000000
bigcom93               bigcom93 0.000000000
bigcom96               bigcom96 0.000000000
bigcom97               bigcom97 0.000000000
bigcom98               bigcom98 0.000000000
bigcom99               bigcom99 0.000000000
bigcom101             bigcom101 0.000000000
bigcom104             bigcom104 0.000000000
bigcom106             bigcom106 0.000000000
bigcom109             bigcom109 0.000000000
bigcom113             bigcom113 0.000000000
bigcom116             bigcom116 0.000000000
bigcom120             bigcom120 0.000000000
bigcom123             bigcom123 0.000000000
bigcom126             bigcom126 0.000000000
bigcom127             bigcom127 0.000000000
bigcom137             bigcom137 0.000000000
bigcom139             bigcom139 0.000000000
bigcom140             bigcom140 0.000000000
bigcom143             bigcom143 0.000000000
bigcom145             bigcom145 0.000000000
bigcom146             bigcom146 0.000000000
bigcom147             bigcom147 0.000000000
bigcom149             bigcom149 0.000000000
bigcom153             bigcom153 0.000000000
bigcom154             bigcom154 0.000000000
bigcom156             bigcom156 0.000000000
bigcom157             bigcom157 0.000000000
bigcom158             bigcom158 0.000000000
bigcom160             bigcom160 0.000000000
bigcom161             bigcom161 0.000000000
bigcom162             bigcom162 0.000000000
bigcom164             bigcom164 0.000000000
bigcom166             bigcom166 0.000000000
bigcom167             bigcom167 0.000000000
bigcom171             bigcom171 0.000000000
bigcom173             bigcom173 0.000000000
bigcom175             bigcom175 0.000000000
bigcom176             bigcom176 0.000000000
bigcom177             bigcom177 0.000000000
bigcom178             bigcom178 0.000000000
bigcom180             bigcom180 0.000000000
bigcom181             bigcom181 0.000000000
bigcom184             bigcom184 0.000000000
bigcom186             bigcom186 0.000000000
bigcom187             bigcom187 0.000000000
bigcom189             bigcom189 0.000000000
bigcom194             bigcom194 0.000000000
bigcom195             bigcom195 0.000000000
bigcom196             bigcom196 0.000000000
bigcom204             bigcom204 0.000000000
bigcom205             bigcom205 0.000000000
bigcom212             bigcom212 0.000000000
bigcom214             bigcom214 0.000000000
bigcom222             bigcom222 0.000000000
bigcom223             bigcom223 0.000000000
bigcom226             bigcom226 0.000000000
bigcom227             bigcom227 0.000000000
bigcom229             bigcom229 0.000000000
bigcom233             bigcom233 0.000000000
bigcom236             bigcom236 0.000000000
bigcom237             bigcom237 0.000000000
bigcom246             bigcom246 0.000000000
bigcom248             bigcom248 0.000000000
bigcom249             bigcom249 0.000000000
bigcom250             bigcom250 0.000000000
bigcom254             bigcom254 0.000000000
bigcom266             bigcom266 0.000000000
bigcom269             bigcom269 0.000000000
bigcom272             bigcom272 0.000000000
bigcom274             bigcom274 0.000000000
bigcom281             bigcom281 0.000000000
bigcom291             bigcom291 0.000000000
bigcom292             bigcom292 0.000000000
bigcom295             bigcom295 0.000000000
bigcom299             bigcom299 0.000000000
bigcom301             bigcom301 0.000000000
bigcom306             bigcom306 0.000000000
bigcom309             bigcom309 0.000000000
bigcom314             bigcom314 0.000000000
bigcom321             bigcom321 0.000000000
bigcom341             bigcom341 0.000000000
bigcom350             bigcom350 0.000000000
bigcom353             bigcom353 0.000000000
bigcom359             bigcom359 0.000000000
bigcom363             bigcom363 0.000000000
bigcom365             bigcom365 0.000000000
bigcom385             bigcom385 0.000000000
bigcom386             bigcom386 0.000000000
bigcom408             bigcom408 0.000000000
bigcom412             bigcom412 0.000000000
bigcom480             bigcom480 0.000000000
membership_s1     membership_s1 0.000000000
membership_s3     membership_s3 0.000000000
membership_s5     membership_s5 0.000000000
membership_s8     membership_s8 0.000000000
membership_s9     membership_s9 0.000000000
membership_s11   membership_s11 0.000000000
membership_s12   membership_s12 0.000000000
membership_s14   membership_s14 0.000000000
membership_s15   membership_s15 0.000000000
membership_s16   membership_s16 0.000000000
membership_s17   membership_s17 0.000000000
membership_s18   membership_s18 0.000000000
membership_s20   membership_s20 0.000000000
membership_s21   membership_s21 0.000000000
membership_s22   membership_s22 0.000000000
membership_s24   membership_s24 0.000000000
membership_s25   membership_s25 0.000000000
membership_s26   membership_s26 0.000000000
membership_s28   membership_s28 0.000000000
membership_s31   membership_s31 0.000000000
membership_s33   membership_s33 0.000000000
membership_s37   membership_s37 0.000000000
[1] "Dataset: high_C Model RF, run: 4 of 5 2015-06-17 20:45:22"
     |      Out-of-bag   |
Tree |      MSE  %Var(y) |
   1 |   0.1203   251.91 |
   2 |  0.09273   194.12 |
   3 |  0.09354   195.80 |
   4 |  0.08851   185.28 |
   5 |  0.08249   172.67 |
   6 |  0.08395   175.72 |
   7 |  0.08256   172.83 |
   8 |  0.08028   168.05 |
   9 |  0.07653   160.19 |
  10 |  0.07147   149.60 |
  11 |  0.07048   147.53 |
  12 |  0.06789   142.12 |
  13 |  0.06721   140.70 |
  14 |  0.06575   137.63 |
  15 |  0.06415   134.28 |
  16 |  0.06325   132.41 |
  17 |  0.06105   127.79 |
  18 |  0.06111   127.92 |
  19 |  0.06048   126.61 |
  20 |  0.06002   125.65 |
  21 |   0.0596   124.75 |
  22 |  0.05931   124.15 |
  23 |  0.05876   123.00 |
  24 |  0.05874   122.97 |
  25 |  0.05814   121.71 |
  26 |  0.05782   121.02 |
  27 |    0.058   121.41 |
  28 |  0.05781   121.00 |
  29 |  0.05781   121.02 |
  30 |  0.05762   120.61 |
  31 |  0.05736   120.08 |
  32 |  0.05717   119.68 |
  33 |  0.05716   119.65 |
  34 |  0.05746   120.28 |
  35 |  0.05708   119.48 |
  36 |  0.05688   119.06 |
  37 |  0.05675   118.80 |
  38 |  0.05643   118.13 |
  39 |  0.05617   117.59 |
  40 |  0.05613   117.50 |
  41 |  0.05601   117.24 |
  42 |  0.05593   117.08 |
  43 |  0.05581   116.83 |
  44 |  0.05592   117.05 |
  45 |  0.05564   116.48 |
  46 |  0.05576   116.72 |
  47 |  0.05576   116.73 |
  48 |  0.05559   116.37 |
  49 |  0.05544   116.05 |
  50 |  0.05547   116.11 |
  51 |  0.05538   115.92 |
  52 |  0.05549   116.15 |
  53 |   0.0555   116.19 |
  54 |  0.05549   116.15 |
  55 |  0.05546   116.10 |
  56 |   0.0555   116.17 |
  57 |  0.05541   115.99 |
  58 |  0.05535   115.86 |
  59 |  0.05532   115.81 |
  60 |  0.05525   115.66 |
  61 |   0.0552   115.55 |
  62 |  0.05513   115.40 |
  63 |  0.05503   115.19 |
  64 |  0.05504   115.21 |
  65 |  0.05479   114.70 |
  66 |  0.05475   114.60 |
  67 |  0.05466   114.41 |
  68 |  0.05458   114.26 |
  69 |  0.05459   114.27 |
  70 |  0.05441   113.91 |
  71 |  0.05445   113.98 |
  72 |  0.05436   113.78 |
  73 |  0.05438   113.83 |
  74 |  0.05434   113.75 |
  75 |  0.05436   113.80 |
  76 |  0.05441   113.91 |
  77 |  0.05441   113.90 |
  78 |  0.05435   113.77 |
  79 |  0.05433   113.72 |
  80 |  0.05436   113.78 |
  81 |  0.05435   113.77 |
  82 |  0.05431   113.68 |
  83 |  0.05433   113.72 |
  84 |  0.05432   113.71 |
  85 |  0.05435   113.77 |
  86 |  0.05431   113.68 |
  87 |   0.0542   113.47 |
  88 |  0.05419   113.45 |
  89 |  0.05421   113.47 |
  90 |  0.05416   113.38 |
  91 |  0.05427   113.60 |
  92 |  0.05432   113.71 |
  93 |  0.05429   113.66 |
  94 |  0.05435   113.77 |
  95 |  0.05435   113.77 |
  96 |  0.05439   113.86 |
  97 |  0.05436   113.78 |
  98 |  0.05436   113.78 |
  99 |   0.0544   113.87 |
 100 |  0.05433   113.73 |
[1] "Random Forest variable coefficients"
                      %IncMSE IncNodePurity
graph5           1.020790e-03  1.415145e-01
graph6           3.795156e-03  1.488987e-01
graph7           5.687190e-03  2.804125e-01
graph8           2.690381e-03  2.399639e-01
graph9           1.264865e-03  1.419623e-01
graph10          2.633995e-03  1.034154e-01
graph11          7.896131e-03  4.102631e-01
graph12          9.446079e-04  1.258722e-01
graph13          1.252700e-03  2.739532e-01
graph14          3.515839e-03  1.889005e-01
graph15          3.356294e-03  1.355331e-01
graph16          2.984131e-03  1.194866e-01
graph17          3.815827e-03  1.906401e-01
graph18          1.859609e-03  1.978303e-01
graph19          9.952321e-04  1.197160e-01
graph20          3.150100e-03  2.629036e-01
graph21          7.801585e-04  1.170426e-01
graph22          4.936029e-03  4.539376e-01
graph23          3.401484e-03  4.480367e-01
graph24          9.236125e-04  5.998995e-02
graph25          2.751242e-03  1.464148e-01
graph26          1.625758e-03  1.873886e-01
graph27          2.897949e-03  3.482545e-01
graph28          8.521748e-04  7.617994e-02
graph29          4.830470e-03  2.423274e-01
orbit0           1.865739e-03  1.125098e-01
orbit1           3.357820e-03  1.273089e-01
orbit2           2.450441e-03  4.200463e-01
orbit3           9.088105e-04  4.453464e-02
orbit4           1.565640e-04  1.179994e-01
orbit5           1.620714e-03  9.727305e-02
orbit6           2.122199e-03  3.007161e-01
orbit7           7.608893e-03  4.130023e-01
orbit8           2.001404e-04  1.078002e-01
orbit9           1.875982e-03  1.231691e-01
orbit10          2.602988e-03  2.686275e-01
orbit11          3.791783e-03  1.888003e-01
orbit12          3.438392e-03  2.174126e-01
orbit13          2.387840e-03  1.727914e-01
orbit14          5.791454e-04  1.882068e-01
orbit15          2.353247e-03  1.682370e-01
orbit16          1.718139e-03  1.669143e-01
orbit17          1.074442e-03  1.197795e-01
orbit18          4.433983e-03  5.804756e-01
orbit19          1.037004e-03  2.002510e-01
orbit20          1.308028e-03  2.946728e-01
orbit21          2.251944e-04  9.822806e-02
orbit22          4.252845e-03  5.918192e-01
orbit23          4.635869e-03  4.703409e-01
orbit24          4.815927e-03  3.552894e-01
orbit25          3.752753e-03  4.132564e-01
orbit26          6.005080e-03  2.102953e-01
orbit27          1.053976e-03  2.657503e-01
orbit28          2.345092e-03  2.065702e-01
orbit29          4.749554e-03  3.146281e-01
orbit30          2.674925e-03  1.719992e-01
orbit31          1.731837e-03  3.662339e-01
orbit32          3.237835e-03  6.490122e-01
orbit33          4.007197e-03  1.356013e-01
orbit34          1.494798e-03  1.450199e-01
orbit35          2.540678e-03  1.271798e-01
orbit36          1.963088e-03  2.281745e-01
orbit37          1.995143e-03  2.238464e-01
orbit38          5.395266e-03  2.356833e-01
orbit39          1.928393e-03  2.434375e-01
orbit40          5.062650e-03  3.431739e-01
orbit41          3.164787e-03  3.229439e-01
orbit42          8.541555e-04  1.513751e-01
orbit43          5.235971e-03  3.335083e-01
orbit44          4.174126e-03  2.396605e-01
orbit45          4.456388e-03  4.192471e-01
orbit46          4.875201e-03  3.161975e-01
orbit47          3.185562e-03  1.931406e-01
orbit48          3.458068e-03  1.953743e-01
orbit49          2.121353e-03  4.170237e-01
orbit50          2.519848e-04  1.600894e-01
orbit51          4.435740e-04  1.956636e-01
orbit52          3.380397e-03  2.113247e-01
orbit53          3.405511e-04  8.317471e-02
orbit54          1.143732e-02  4.393158e-01
orbit55          5.703558e-03  2.673227e-01
orbit56          7.102273e-03  3.664019e-01
orbit57          9.254173e-04  5.762340e-02
orbit58          2.852376e-04  1.004092e-01
orbit59          2.157657e-03  1.477114e-01
orbit60          1.526826e-04  8.417840e-02
orbit61          4.040110e-03  1.550680e-01
orbit62          2.149104e-03  3.134883e-01
orbit63          1.928142e-03  4.075088e-01
orbit64          4.598509e-03  1.835849e-01
orbit65          4.450713e-03  2.948529e-01
orbit66          6.842865e-03  1.699757e-01
orbit67          9.887233e-04  1.792164e-01
orbit68          1.797120e-03  2.616939e-01
orbit69          2.965353e-03  1.270124e-01
orbit70          3.159828e-03  2.809700e-01
orbit71          1.575211e-03  2.207831e-01
orbit72          3.025063e-03  1.924620e-01
AP               3.109394e-05  2.880092e-02
bet              2.165494e-03  3.757564e-01
ecc              0.000000e+00  1.543904e-18
eccrad           0.000000e+00  9.020562e-19
close            7.983827e-04  8.829006e-02
constraint       6.001534e-03  3.490206e-01
coreness        -2.732240e-05  3.932264e-02
knn              4.145197e-03  6.103134e-01
hubscore         1.597721e-03  6.440881e-02
pagerank         6.426405e-03  8.696856e-01
trans            3.092227e-03  4.253551e-01
evcent           4.706760e-04  1.170883e-01
first            1.542340e-03  1.683721e-01
upto_second      6.657593e-04  1.814244e-01
upto_third       8.099182e-04  1.479380e-01
upto_fourth      3.123680e-03  2.064364e-01
upto_fifth       1.835986e-03  8.981521e-02
upto_sixth       2.009539e-03  3.374728e-01
second           1.546279e-04  1.220123e-01
third            1.576798e-03  2.469030e-01
fourth           3.650233e-03  2.112136e-01
fifth            1.545217e-03  2.117851e-01
sixth            7.058344e-04  2.363895e-01
ratio1           2.122468e-03  7.508537e-01
ratio2           1.619736e-03  2.458204e-01
ratio3           4.583575e-03  1.880757e-01
ratio4           1.762834e-03  1.965987e+00
ratio5           2.159162e-04  4.811015e-01
ratio6           1.535510e-03  2.887793e-01
selfinter       -9.258751e-05  7.937417e-02
walktrap_vertex  1.588922e-03  1.533860e+00
bigcom1         -2.754821e-05  8.903134e-03
bigcom2          0.000000e+00  0.000000e+00
bigcom3         -7.281492e-05  3.308814e-02
bigcom4          0.000000e+00  6.039683e-02
bigcom6          0.000000e+00  0.000000e+00
bigcom8         -6.307888e-05  1.112611e-01
bigcom9          0.000000e+00  1.526557e-18
bigcom11         0.000000e+00  0.000000e+00
bigcom13         0.000000e+00  2.602085e-19
bigcom15         0.000000e+00  0.000000e+00
bigcom16         0.000000e+00  0.000000e+00
bigcom21         0.000000e+00  6.938894e-19
bigcom22        -1.051452e-04  5.453787e-02
bigcom24         0.000000e+00  0.000000e+00
bigcom26         0.000000e+00  1.266348e-18
bigcom28        -5.524862e-05  1.429538e-02
bigcom30         1.154489e-04  3.288798e-01
bigcom31         0.000000e+00  0.000000e+00
bigcom32         0.000000e+00  6.938894e-19
bigcom33         0.000000e+00  0.000000e+00
bigcom34         0.000000e+00  0.000000e+00
bigcom36         0.000000e+00  6.938894e-20
bigcom37         0.000000e+00  0.000000e+00
bigcom38         0.000000e+00  0.000000e+00
bigcom39         0.000000e+00  0.000000e+00
bigcom40         1.445156e-05  5.900845e-02
bigcom43         0.000000e+00  0.000000e+00
bigcom44         1.154467e-04  2.157531e-02
bigcom46         0.000000e+00  3.469447e-19
bigcom47         0.000000e+00  0.000000e+00
bigcom49         0.000000e+00  0.000000e+00
bigcom50         0.000000e+00  0.000000e+00
bigcom51         0.000000e+00  0.000000e+00
bigcom52         0.000000e+00  0.000000e+00
bigcom54         0.000000e+00  0.000000e+00
bigcom56         0.000000e+00  0.000000e+00
bigcom62         0.000000e+00  0.000000e+00
bigcom66         0.000000e+00  0.000000e+00
bigcom68         0.000000e+00  0.000000e+00
bigcom69         0.000000e+00  0.000000e+00
bigcom71         0.000000e+00  6.034291e-01
bigcom72         0.000000e+00  0.000000e+00
bigcom73         0.000000e+00  0.000000e+00
bigcom74         0.000000e+00  0.000000e+00
bigcom75         0.000000e+00  0.000000e+00
bigcom76         0.000000e+00  0.000000e+00
bigcom77         0.000000e+00  0.000000e+00
bigcom79         0.000000e+00  0.000000e+00
bigcom80         0.000000e+00  0.000000e+00
bigcom82         0.000000e+00  9.714451e-19
bigcom83         0.000000e+00  0.000000e+00
bigcom84         0.000000e+00  0.000000e+00
bigcom85         0.000000e+00  0.000000e+00
bigcom87         0.000000e+00  0.000000e+00
bigcom89         0.000000e+00  0.000000e+00
bigcom91         0.000000e+00  0.000000e+00
bigcom92         0.000000e+00  3.295975e-19
bigcom93         0.000000e+00  0.000000e+00
bigcom96         0.000000e+00  0.000000e+00
bigcom97         0.000000e+00  9.714451e-19
bigcom98         0.000000e+00  0.000000e+00
bigcom99         0.000000e+00  0.000000e+00
bigcom101        0.000000e+00  0.000000e+00
bigcom104        0.000000e+00  2.220446e-18
bigcom106        0.000000e+00  0.000000e+00
bigcom109        0.000000e+00  0.000000e+00
bigcom113        0.000000e+00  0.000000e+00
bigcom116        0.000000e+00  2.081668e-19
bigcom120        0.000000e+00  0.000000e+00
bigcom123        0.000000e+00  0.000000e+00
bigcom126        0.000000e+00  0.000000e+00
bigcom127        0.000000e+00  0.000000e+00
bigcom137        0.000000e+00  0.000000e+00
bigcom139        0.000000e+00  0.000000e+00
bigcom140        0.000000e+00  0.000000e+00
bigcom143        0.000000e+00  0.000000e+00
bigcom145        0.000000e+00  0.000000e+00
bigcom146        0.000000e+00  0.000000e+00
bigcom147        0.000000e+00  0.000000e+00
bigcom149        0.000000e+00  0.000000e+00
bigcom153        0.000000e+00  0.000000e+00
bigcom154        0.000000e+00  4.163336e-19
bigcom156        0.000000e+00  0.000000e+00
bigcom157        0.000000e+00  0.000000e+00
bigcom158        0.000000e+00  0.000000e+00
bigcom160        0.000000e+00  0.000000e+00
bigcom161        0.000000e+00  0.000000e+00
bigcom162        0.000000e+00  0.000000e+00
bigcom164        0.000000e+00  0.000000e+00
bigcom166        0.000000e+00  0.000000e+00
bigcom167        0.000000e+00  2.081668e-19
bigcom171        0.000000e+00  0.000000e+00
bigcom173        0.000000e+00  0.000000e+00
bigcom175        0.000000e+00  0.000000e+00
bigcom176        0.000000e+00  0.000000e+00
bigcom177        0.000000e+00  0.000000e+00
bigcom178        0.000000e+00  0.000000e+00
bigcom180        0.000000e+00  0.000000e+00
bigcom181        0.000000e+00  1.526557e-18
bigcom184        0.000000e+00  0.000000e+00
bigcom186        0.000000e+00  0.000000e+00
bigcom187        0.000000e+00  0.000000e+00
bigcom189        0.000000e+00  0.000000e+00
bigcom194        0.000000e+00  0.000000e+00
bigcom195        0.000000e+00  0.000000e+00
bigcom196        0.000000e+00  0.000000e+00
bigcom204        0.000000e+00  0.000000e+00
bigcom205        0.000000e+00  0.000000e+00
bigcom212        0.000000e+00  0.000000e+00
bigcom214        0.000000e+00  0.000000e+00
bigcom222        0.000000e+00  0.000000e+00
bigcom223        0.000000e+00  0.000000e+00
bigcom226        0.000000e+00  0.000000e+00
bigcom227        0.000000e+00  0.000000e+00
bigcom229        0.000000e+00  0.000000e+00
bigcom233        0.000000e+00  0.000000e+00
bigcom236        0.000000e+00  0.000000e+00
bigcom237        0.000000e+00  0.000000e+00
bigcom246        0.000000e+00  0.000000e+00
bigcom248        0.000000e+00  0.000000e+00
bigcom249        0.000000e+00  0.000000e+00
bigcom250        0.000000e+00  0.000000e+00
bigcom254        0.000000e+00  0.000000e+00
bigcom266        0.000000e+00  0.000000e+00
bigcom269        0.000000e+00  0.000000e+00
bigcom272        0.000000e+00  0.000000e+00
bigcom274        0.000000e+00  1.665335e-18
bigcom281        0.000000e+00  0.000000e+00
bigcom291        0.000000e+00  0.000000e+00
bigcom292        0.000000e+00  0.000000e+00
bigcom295        0.000000e+00  0.000000e+00
bigcom299        0.000000e+00  0.000000e+00
bigcom301        0.000000e+00  0.000000e+00
bigcom306        0.000000e+00  0.000000e+00
bigcom309        0.000000e+00  0.000000e+00
bigcom314        0.000000e+00  0.000000e+00
bigcom321        0.000000e+00  2.775558e-19
bigcom341        0.000000e+00  0.000000e+00
bigcom350        0.000000e+00  0.000000e+00
bigcom353        0.000000e+00  0.000000e+00
bigcom359        0.000000e+00  0.000000e+00
bigcom363        0.000000e+00  0.000000e+00
bigcom365        0.000000e+00  0.000000e+00
bigcom385        0.000000e+00  0.000000e+00
bigcom386        0.000000e+00  0.000000e+00
bigcom408        0.000000e+00  0.000000e+00
bigcom412        0.000000e+00  0.000000e+00
bigcom480        0.000000e+00  0.000000e+00
spin_vertex      9.484885e-04  1.016796e+00
membership_s1   -1.151275e-04  1.152156e-02
membership_s3    0.000000e+00  0.000000e+00
membership_s4    2.141635e-04  3.711584e-02
membership_s5    4.289544e-06  6.223998e-03
membership_s6    2.747253e-05  3.964764e-02
membership_s7   -1.231836e-05  6.508490e-02
membership_s8    0.000000e+00  0.000000e+00
membership_s9    0.000000e+00  0.000000e+00
membership_s11   0.000000e+00  0.000000e+00
membership_s12   0.000000e+00  0.000000e+00
membership_s14   0.000000e+00  0.000000e+00
membership_s15   0.000000e+00  3.955170e-18
membership_s16   0.000000e+00  0.000000e+00
membership_s17   0.000000e+00  0.000000e+00
membership_s18   0.000000e+00  2.671474e-18
membership_s20   0.000000e+00  0.000000e+00
membership_s21   0.000000e+00  1.491862e-18
membership_s22   0.000000e+00  0.000000e+00
membership_s24   0.000000e+00  1.110223e-18
membership_s25   0.000000e+00  0.000000e+00
membership_s26   0.000000e+00  0.000000e+00
membership_s27  -7.759532e-05  8.648900e-02
membership_s28   0.000000e+00  0.000000e+00
membership_s30   7.620329e-05  5.719850e-02
membership_s31   0.000000e+00  2.376571e-18
membership_s32   7.557809e-05  1.146805e-01
membership_s33   0.000000e+00  0.000000e+00
membership_s36   6.735371e-05  3.690467e-02
membership_s37   0.000000e+00  0.000000e+00
V1               4.993713e-03  1.846927e+00
V2               1.536010e-03  1.188963e+00
pdi             -8.437378e-05  1.172885e-01
adhesion         2.298774e-03  7.619158e-01
cohesion         2.781444e-03  5.223064e-01
inner            7.269588e-04  4.201453e-01
outer            1.448416e-03  4.552749e-01
ioratio          2.776278e-03  3.010645e-01
comsize          8.906781e-04  6.601081e-01
[1] "Dataset: high_C Model GLM, run: 4 of 5 2015-06-17 20:45:37"
[1] "glmnet variable coefficients"
                         [,1]          [,2]
(Intercept)     -2.938103e+00 -4.993647e+00
graph0          -2.830856e-42 -1.401236e-07
graph1          -3.536605e-44 -1.184956e-09
graph2           5.893532e-42  1.406618e-07
graph3          -6.381012e-46 -2.157763e-11
graph4           1.743401e-46  3.666665e-12
graph5           1.108627e-43  2.368959e-09
graph6           5.216108e-45  1.131592e-10
graph7           3.575425e-43  8.969263e-09
graph8           2.753538e-42  6.352407e-08
graph9          -7.703837e-48 -2.881763e-13
graph10         -2.008985e-48 -6.490107e-14
graph11          5.831660e-48  1.507520e-13
graph12          9.624764e-48  9.580022e-14
graph13          5.001683e-47  5.655154e-13
graph14          3.182381e-47  7.729019e-13
graph15          6.596504e-45  1.503916e-10
graph16         -2.638942e-47 -1.678501e-12
graph17          4.509470e-46  1.111083e-11
graph18          7.200561e-46  1.790518e-12
graph19          7.556318e-46  1.693992e-11
graph20         -3.839153e-45 -1.345989e-10
graph21          3.883365e-45  8.648085e-11
graph22          5.546672e-44  1.444137e-09
graph23          2.472848e-45  4.746274e-11
graph24          3.355606e-45  6.093508e-11
graph25          4.906075e-44  1.165419e-09
graph26          2.534588e-44  5.591015e-10
graph27          6.950723e-44  1.162591e-09
graph28          1.032125e-43  1.847968e-09
graph29         -2.996771e-43 -1.727390e-08
orbit0          -2.830856e-42 -1.401770e-07
orbit1           2.181269e-42  5.611544e-08
orbit2          -1.370578e-43 -3.878365e-09
orbit3           5.893532e-42  1.406416e-07
orbit4           1.818674e-44  4.498902e-10
orbit5          -1.173451e-45 -3.619394e-11
orbit6           1.082623e-44  2.830893e-10
orbit7          -7.696591e-46 -2.115369e-11
orbit8           1.108627e-43  2.368268e-09
orbit9           5.559560e-43  1.386432e-08
orbit10          8.024503e-44  2.061121e-09
orbit11         -1.764142e-44 -4.997272e-10
orbit12          1.866130e-42  4.726728e-08
orbit13          3.779860e-43  9.427769e-09
orbit14          2.753538e-42  6.350615e-08
orbit15          5.799161e-46  1.457496e-11
orbit16         -3.391427e-47 -1.011375e-12
orbit17          4.692347e-47  8.870780e-13
orbit18          9.846263e-48  2.331571e-13
orbit19          3.458692e-46  9.005145e-12
orbit20          9.443091e-48  2.023541e-13
orbit21         -1.035112e-47 -2.861044e-13
orbit22          1.638242e-47  4.290713e-13
orbit23         -3.586196e-48 -9.801213e-14
orbit24          7.560292e-46  1.616134e-11
orbit25          2.281839e-45  5.914330e-11
orbit26         -3.417946e-47 -1.067841e-12
orbit27          6.987219e-45  1.661314e-10
orbit28         -6.413139e-46 -2.072509e-11
orbit29          2.177715e-45  5.575683e-11
orbit30         -6.238978e-46 -1.804831e-11
orbit31          2.718248e-45  7.071093e-11
orbit32          2.733082e-46  7.069297e-12
orbit33         -6.890483e-47 -1.891808e-12
orbit34          6.596504e-45  1.503251e-10
orbit35          4.491948e-44  1.157569e-09
orbit36          1.866311e-46  2.260736e-12
orbit37          2.177859e-45  5.440441e-11
orbit38         -1.180672e-45 -3.287985e-11
orbit39          1.564744e-44  3.442536e-10
orbit40          8.759559e-45  2.263950e-10
orbit41          4.460906e-45  1.165232e-10
orbit42         -8.619039e-46 -2.412136e-11
orbit43          4.095957e-44  1.045563e-09
orbit44         -1.633715e-44 -4.539010e-10
orbit45          3.683554e-44  8.410483e-10
orbit46          3.137580e-44  8.108117e-10
orbit47         -3.332826e-45 -9.793752e-11
orbit48          2.160495e-45  5.217527e-11
orbit49          2.825117e-43  7.366452e-09
orbit50         -2.682390e-44 -7.447874e-10
orbit51          2.526403e-44  6.082616e-10
orbit52          1.836790e-43  4.765531e-09
orbit53         -1.444700e-45 -6.336540e-11
orbit54          3.205782e-43  8.327175e-09
orbit55          5.119765e-44  1.333996e-09
orbit56         -8.802537e-45 -1.160073e-09
orbit57          1.959397e-44  4.918864e-10
orbit58         -2.308160e-44 -6.493689e-10
orbit59          1.401187e-43  3.562079e-09
orbit60          2.032925e-44  4.754145e-10
orbit61         -2.249977e-44 -6.516921e-10
orbit62          9.047440e-43  2.260667e-08
orbit63         -2.971391e-44 -1.065275e-09
orbit64          2.364784e-43  6.008931e-09
orbit65          8.840183e-43  2.170989e-08
orbit66          1.437837e-43  3.469403e-09
orbit67          1.259209e-44  1.727153e-10
orbit68          1.094237e-43  1.856966e-09
orbit69          1.427066e-43  2.270196e-09
orbit70          1.049167e-43 -1.164615e-09
orbit71          1.592810e-43  3.166134e-09
orbit72         -2.996771e-43 -1.731741e-08
AP              -6.895239e-39 -1.857147e-04
bet             -9.733384e-45 -2.735013e-10
ecc             -1.959707e-38 -5.128605e-04
eccrad          -1.175824e-37 -3.077129e-03
close            2.696053e-37  6.858777e-03
constraint       1.886718e-38  8.467253e-04
coreness        -1.403277e-40 -5.341510e-06
knn              4.449303e-40  1.181516e-05
hubscore         4.039365e-38  9.996093e-04
pagerank        -1.428275e-35 -3.860689e-01
trans           -6.592565e-38 -1.784947e-03
evcent           4.221698e-38  1.047816e-03
first           -2.830856e-42 -1.404585e-07
upto_second      5.865585e-42  1.515907e-07
upto_third       1.696248e-42  3.861626e-08
upto_fourth      7.089191e-41  1.814062e-06
upto_fifth       1.125592e-39  2.926731e-05
upto_sixth       4.879774e-39  1.257624e-04
second           6.228745e-42  1.611345e-07
third           -1.964757e-41 -5.178816e-07
fourth          -1.505345e-42 -3.293607e-08
fifth           -7.104954e-41 -1.811707e-06
sixth           -1.256300e-39 -3.269664e-05
ratio1           5.721065e-40  1.522504e-05
ratio2          -1.501117e-39 -3.811476e-05
ratio3           8.312976e-39  2.773755e-04
ratio4          -2.004660e-36 -5.385318e-02
ratio5          -3.857413e-37 -1.026443e-02
ratio6          -2.142670e-38 -5.504323e-04
selfinter       -3.214138e-38 -8.642898e-04
walktrap_vertex  3.294631e-38  8.822736e-04
bigcom1          1.539202e-38  4.117930e-04
bigcom2          0.000000e+00  0.000000e+00
bigcom3         -1.067434e-38 -2.829103e-04
bigcom4          6.553150e-39  1.751356e-04
bigcom6          0.000000e+00  0.000000e+00
bigcom8          2.798830e-38  7.548931e-04
bigcom9         -5.101520e-38 -1.358134e-03
bigcom11         0.000000e+00  0.000000e+00
bigcom13        -5.086108e-38 -1.356392e-03
bigcom15        -5.096372e-38 -1.353701e-03
bigcom16         0.000000e+00  0.000000e+00
bigcom21        -5.106679e-38 -1.365139e-03
bigcom22        -8.938179e-39 -2.400342e-04
bigcom24         0.000000e+00  0.000000e+00
bigcom26        -5.132627e-38 -1.370722e-03
bigcom28        -3.965298e-38 -1.068219e-03
bigcom30         1.343314e-37  3.612255e-03
bigcom31         0.000000e+00  0.000000e+00
bigcom32        -5.086108e-38 -1.361556e-03
bigcom33         0.000000e+00  0.000000e+00
bigcom34         0.000000e+00  0.000000e+00
bigcom36        -5.086108e-38 -1.354550e-03
bigcom37         0.000000e+00  0.000000e+00
bigcom38         0.000000e+00  0.000000e+00
bigcom39        -5.086108e-38 -1.350312e-03
bigcom40        -1.758936e-38 -4.722831e-04
bigcom43         0.000000e+00  0.000000e+00
bigcom44         9.482581e-38  2.544354e-03
bigcom46        -5.086108e-38 -1.351734e-03
bigcom47         0.000000e+00  0.000000e+00
bigcom49         0.000000e+00  0.000000e+00
bigcom50         0.000000e+00  0.000000e+00
bigcom51         0.000000e+00  0.000000e+00
bigcom52         0.000000e+00  0.000000e+00
bigcom54         0.000000e+00  0.000000e+00
bigcom56         0.000000e+00  0.000000e+00
bigcom62         0.000000e+00  0.000000e+00
bigcom66         0.000000e+00  0.000000e+00
bigcom68         0.000000e+00  0.000000e+00
bigcom69         0.000000e+00  0.000000e+00
bigcom71         9.602572e-37  2.578859e-02
bigcom72         0.000000e+00  0.000000e+00
bigcom73        -5.086108e-38 -1.355147e-03
bigcom74         0.000000e+00  0.000000e+00
bigcom75         0.000000e+00  0.000000e+00
bigcom76         0.000000e+00  0.000000e+00
bigcom77         0.000000e+00  0.000000e+00
bigcom79         0.000000e+00  0.000000e+00
bigcom80         0.000000e+00  0.000000e+00
bigcom82        -5.086108e-38 -1.352802e-03
bigcom83         0.000000e+00  0.000000e+00
bigcom84         0.000000e+00  0.000000e+00
bigcom85         0.000000e+00  0.000000e+00
bigcom87         0.000000e+00  0.000000e+00
bigcom89         0.000000e+00  0.000000e+00
bigcom91         0.000000e+00  0.000000e+00
bigcom92        -5.091235e-38 -1.365122e-03
bigcom93         0.000000e+00  0.000000e+00
bigcom96         0.000000e+00  0.000000e+00
bigcom97        -5.091235e-38 -1.357201e-03
bigcom98         0.000000e+00  0.000000e+00
bigcom99         0.000000e+00  0.000000e+00
bigcom101       -5.091235e-38 -1.359478e-03
bigcom104       -5.086108e-38 -1.371048e-03
bigcom106        0.000000e+00  0.000000e+00
bigcom109        0.000000e+00  0.000000e+00
bigcom113        0.000000e+00  0.000000e+00
bigcom116       -5.091235e-38 -1.361743e-03
bigcom120        0.000000e+00  0.000000e+00
bigcom123        0.000000e+00  0.000000e+00
bigcom126        0.000000e+00  0.000000e+00
bigcom127        0.000000e+00  0.000000e+00
bigcom137        0.000000e+00  0.000000e+00
bigcom139        0.000000e+00  0.000000e+00
bigcom140        0.000000e+00  0.000000e+00
bigcom143        0.000000e+00  0.000000e+00
bigcom145        0.000000e+00  0.000000e+00
bigcom146        0.000000e+00  0.000000e+00
bigcom147       -5.086108e-38 -1.372988e-03
bigcom149        0.000000e+00  0.000000e+00
bigcom153        0.000000e+00  0.000000e+00
bigcom154       -5.086108e-38 -1.374761e-03
bigcom156        0.000000e+00  0.000000e+00
bigcom157        0.000000e+00  0.000000e+00
bigcom158        0.000000e+00  0.000000e+00
bigcom160        0.000000e+00  0.000000e+00
bigcom161        0.000000e+00  0.000000e+00
bigcom162        0.000000e+00  0.000000e+00
bigcom164        0.000000e+00  0.000000e+00
bigcom166        0.000000e+00  0.000000e+00
bigcom167       -5.086108e-38 -1.352669e-03
bigcom171        0.000000e+00  0.000000e+00
bigcom173        0.000000e+00  0.000000e+00
bigcom175        0.000000e+00  0.000000e+00
bigcom176        0.000000e+00  0.000000e+00
bigcom177        0.000000e+00  0.000000e+00
bigcom178        0.000000e+00  0.000000e+00
bigcom180        0.000000e+00  0.000000e+00
bigcom181       -5.086108e-38 -1.371495e-03
bigcom184        0.000000e+00  0.000000e+00
bigcom186        0.000000e+00  0.000000e+00
bigcom187        0.000000e+00  0.000000e+00
bigcom189       -5.086108e-38 -1.351909e-03
bigcom194        0.000000e+00  0.000000e+00
bigcom195       -5.086108e-38 -1.350992e-03
bigcom196        0.000000e+00  0.000000e+00
bigcom204       -5.086108e-38 -1.361483e-03
bigcom205        0.000000e+00  0.000000e+00
bigcom212        0.000000e+00  0.000000e+00
bigcom214        0.000000e+00  0.000000e+00
bigcom222        0.000000e+00  0.000000e+00
bigcom223        0.000000e+00  0.000000e+00
bigcom226        0.000000e+00  0.000000e+00
bigcom227        0.000000e+00  0.000000e+00
bigcom229        0.000000e+00  0.000000e+00
bigcom233        0.000000e+00  0.000000e+00
bigcom236        0.000000e+00  0.000000e+00
bigcom237        0.000000e+00  0.000000e+00
bigcom246        0.000000e+00  0.000000e+00
bigcom248        0.000000e+00  0.000000e+00
bigcom249        0.000000e+00  0.000000e+00
bigcom250        0.000000e+00  0.000000e+00
bigcom254        0.000000e+00  0.000000e+00
bigcom266        0.000000e+00  0.000000e+00
bigcom269       -5.086108e-38 -1.360337e-03
bigcom272        0.000000e+00  0.000000e+00
bigcom274       -5.111847e-38 -1.367100e-03
bigcom281        0.000000e+00  0.000000e+00
bigcom291        0.000000e+00  0.000000e+00
bigcom292        0.000000e+00  0.000000e+00
bigcom295        0.000000e+00  0.000000e+00
bigcom299        0.000000e+00  0.000000e+00
bigcom301        0.000000e+00  0.000000e+00
bigcom306        0.000000e+00  0.000000e+00
bigcom309        0.000000e+00  0.000000e+00
bigcom314        0.000000e+00  0.000000e+00
bigcom321       -5.086108e-38 -1.352675e-03
bigcom341        0.000000e+00  0.000000e+00
bigcom350        0.000000e+00  0.000000e+00
bigcom353        0.000000e+00  0.000000e+00
bigcom359        0.000000e+00  0.000000e+00
bigcom363        0.000000e+00  0.000000e+00
bigcom365        0.000000e+00  0.000000e+00
bigcom385        0.000000e+00  0.000000e+00
bigcom386        0.000000e+00  0.000000e+00
bigcom408        0.000000e+00  0.000000e+00
bigcom412        0.000000e+00  0.000000e+00
bigcom480        0.000000e+00  0.000000e+00
spin_vertex      3.299573e-38  8.881451e-04
membership_s1   -3.127647e-38 -8.365512e-04
membership_s3    0.000000e+00  0.000000e+00
membership_s4   -7.378985e-39 -1.988284e-04
membership_s5   -2.420488e-38 -6.497520e-04
membership_s6    1.182541e-37  3.173755e-03
membership_s7    2.685609e-38  7.214389e-04
membership_s8    0.000000e+00  0.000000e+00
membership_s9    0.000000e+00  0.000000e+00
membership_s11   0.000000e+00  0.000000e+00
membership_s12   0.000000e+00  0.000000e+00
membership_s14   0.000000e+00  0.000000e+00
membership_s15  -5.111847e-38 -1.379348e-03
membership_s16   0.000000e+00  0.000000e+00
membership_s17   0.000000e+00  0.000000e+00
membership_s18  -5.127416e-38 -1.371105e-03
membership_s20   0.000000e+00  0.000000e+00
membership_s21  -5.101520e-38 -1.364981e-03
membership_s22   0.000000e+00  0.000000e+00
membership_s24  -5.086108e-38 -1.357595e-03
membership_s25   0.000000e+00  0.000000e+00
membership_s26   0.000000e+00  0.000000e+00
membership_s27  -5.984916e-39 -1.602376e-04
membership_s28   0.000000e+00  0.000000e+00
membership_s30   6.138181e-39  1.634517e-04
membership_s31  -5.195993e-38 -1.387067e-03
membership_s32   2.261420e-38  6.093216e-04
membership_s33   0.000000e+00  0.000000e+00
membership_s36   2.471892e-38  6.619449e-04
membership_s37  -5.111847e-38 -1.359393e-03
V1              -5.323356e-37 -1.413179e-02
V2               8.052415e-38  2.178748e-03
pdi             -5.676258e-36 -1.539145e-01
adhesion         1.598224e-41  4.274603e-07
cohesion        -3.194700e-41 -8.544434e-07
inner           -4.576962e-42 -1.226823e-07
outer           -1.432297e-41 -3.850172e-07
ioratio          2.089432e-37  5.595000e-03
comsize          2.474198e-42  6.952613e-08
[1] "Dataset: high_C Model GBM, run: 5 of 5 2015-06-17 20:45:37"
Iter   TrainDeviance   ValidDeviance   StepSize   Improve
     1        0.3526            -nan     0.0100   -0.0001
     2        0.3483            -nan     0.0100   -0.0006
     3        0.3440            -nan     0.0100   -0.0001
     4        0.3398            -nan     0.0100    0.0004
     5        0.3341            -nan     0.0100   -0.0000
     6        0.3300            -nan     0.0100    0.0001
     7        0.3261            -nan     0.0100   -0.0000
     8        0.3211            -nan     0.0100    0.0000
     9        0.3182            -nan     0.0100    0.0001
    10        0.3153            -nan     0.0100   -0.0002
    20        0.2854            -nan     0.0100   -0.0000
    40        0.2437            -nan     0.0100   -0.0001
    60        0.2104            -nan     0.0100   -0.0002
    80        0.1866            -nan     0.0100   -0.0001
   100        0.1680            -nan     0.0100   -0.0002
   120        0.1514            -nan     0.0100    0.0001
   140        0.1376            -nan     0.0100   -0.0000
   160        0.1259            -nan     0.0100   -0.0003
   180        0.1149            -nan     0.0100   -0.0001
   200        0.1064            -nan     0.0100   -0.0001
   203        0.1049            -nan     0.0100   -0.0002

[1] "GBM variable coefficients"
                            var     rel.inf
walktrap_vertex walktrap_vertex 4.351319709
V1                           V1 3.842563251
knn                         knn 3.540294370
ratio5                   ratio5 3.001653462
ratio4                   ratio4 2.558339270
comsize                 comsize 2.460155109
orbit45                 orbit45 2.078211880
inner                     inner 1.929838743
orbit22                 orbit22 1.910551457
constraint           constraint 1.872693339
bet                         bet 1.723696950
third                     third 1.507009424
orbit56                 orbit56 1.473447250
pagerank               pagerank 1.444325355
spin_vertex         spin_vertex 1.415235028
graph4                   graph4 1.388107084
adhesion               adhesion 1.306339468
trans                     trans 1.299923785
graph11                 graph11 1.279663475
orbit62                 orbit62 1.278199795
orbit44                 orbit44 1.206047836
graph16                 graph16 1.196913742
orbit49                 orbit49 1.177972463
graph20                 graph20 1.162722385
outer                     outer 1.160875108
graph10                 graph10 1.143463975
orbit18                 orbit18 1.134763663
V2                           V2 1.126199073
upto_sixth           upto_sixth 1.015085464
orbit39                 orbit39 1.014350984
orbit65                 orbit65 1.002871518
ioratio                 ioratio 0.974673225
membership_s32   membership_s32 0.958005809
graph1                   graph1 0.950147094
orbit48                 orbit48 0.923951754
orbit32                 orbit32 0.914224386
graph22                 graph22 0.904466989
orbit36                 orbit36 0.903266547
orbit50                 orbit50 0.885037201
orbit28                 orbit28 0.876188549
ratio1                   ratio1 0.873161111
bigcom30               bigcom30 0.869872469
fifth                     fifth 0.817671103
orbit54                 orbit54 0.800096965
orbit64                 orbit64 0.791265387
graph24                 graph24 0.767654103
orbit9                   orbit9 0.750235370
graph2                   graph2 0.745851095
orbit4                   orbit4 0.718537596
orbit24                 orbit24 0.716163779
cohesion               cohesion 0.684289884
orbit61                 orbit61 0.671227727
ratio6                   ratio6 0.646032187
orbit29                 orbit29 0.634878345
orbit31                 orbit31 0.634304406
orbit47                 orbit47 0.612481790
orbit63                 orbit63 0.600083384
orbit55                 orbit55 0.587909968
orbit19                 orbit19 0.586730513
graph25                 graph25 0.569009051
orbit11                 orbit11 0.552463755
graph0                   graph0 0.547414028
orbit41                 orbit41 0.533130014
orbit10                 orbit10 0.517692408
membership_s30   membership_s30 0.516455803
graph3                   graph3 0.510755306
orbit2                   orbit2 0.505633817
orbit46                 orbit46 0.500638972
orbit59                 orbit59 0.489301337
orbit69                 orbit69 0.485924675
orbit42                 orbit42 0.479283406
upto_fifth           upto_fifth 0.476220282
graph12                 graph12 0.474640731
orbit71                 orbit71 0.469214550
graph28                 graph28 0.458828111
orbit15                 orbit15 0.454411313
orbit17                 orbit17 0.442409294
graph9                   graph9 0.421219606
ratio3                   ratio3 0.418485004
graph17                 graph17 0.407686395
graph15                 graph15 0.403918031
graph8                   graph8 0.401123209
graph19                 graph19 0.397703833
graph21                 graph21 0.395808211
orbit6                   orbit6 0.388076964
graph6                   graph6 0.385599736
graph18                 graph18 0.375568150
graph27                 graph27 0.373716285
orbit5                   orbit5 0.371235064
orbit20                 orbit20 0.369468885
graph7                   graph7 0.357702031
graph5                   graph5 0.357630323
orbit52                 orbit52 0.349555043
orbit25                 orbit25 0.345144482
orbit33                 orbit33 0.334071127
fourth                   fourth 0.332708187
orbit30                 orbit30 0.331266442
graph23                 graph23 0.326694718
graph29                 graph29 0.323869505
orbit58                 orbit58 0.319236060
close                     close 0.317293184
orbit7                   orbit7 0.313226022
orbit37                 orbit37 0.299564219
upto_fourth         upto_fourth 0.296255532
orbit21                 orbit21 0.290190068
graph26                 graph26 0.277642664
orbit1                   orbit1 0.275260546
orbit27                 orbit27 0.267661260
orbit70                 orbit70 0.261290027
orbit26                 orbit26 0.260766259
bigcom8                 bigcom8 0.232856046
sixth                     sixth 0.232290227
orbit51                 orbit51 0.231570629
orbit35                 orbit35 0.208143004
orbit68                 orbit68 0.205017912
selfinter             selfinter 0.189640462
orbit38                 orbit38 0.183503697
graph14                 graph14 0.181319302
orbit23                 orbit23 0.174166415
AP                           AP 0.154905226
orbit66                 orbit66 0.144811450
upto_third           upto_third 0.143524199
orbit16                 orbit16 0.142840113
orbit40                 orbit40 0.141895296
coreness               coreness 0.139573123
orbit13                 orbit13 0.110656447
orbit12                 orbit12 0.108757757
pdi                         pdi 0.096473474
membership_s4     membership_s4 0.092238526
ratio2                   ratio2 0.092216517
bigcom44               bigcom44 0.083799719
membership_s6     membership_s6 0.075136747
membership_s7     membership_s7 0.065360128
orbit53                 orbit53 0.065177520
membership_s27   membership_s27 0.060467124
orbit57                 orbit57 0.046306892
orbit67                 orbit67 0.044868373
orbit60                 orbit60 0.032411032
hubscore               hubscore 0.030057614
upto_second         upto_second 0.026134575
orbit43                 orbit43 0.025259550
graph13                 graph13 0.022803140
membership_s1     membership_s1 0.019340989
bigcom22               bigcom22 0.017266922
bigcom3                 bigcom3 0.014386376
membership_s36   membership_s36 0.014270636
bigcom40               bigcom40 0.011563444
bigcom4                 bigcom4 0.007682319
orbit0                   orbit0 0.000000000
orbit3                   orbit3 0.000000000
orbit8                   orbit8 0.000000000
orbit14                 orbit14 0.000000000
orbit34                 orbit34 0.000000000
orbit72                 orbit72 0.000000000
ecc                         ecc 0.000000000
eccrad                   eccrad 0.000000000
evcent                   evcent 0.000000000
first                     first 0.000000000
second                   second 0.000000000
bigcom1                 bigcom1 0.000000000
bigcom2                 bigcom2 0.000000000
bigcom6                 bigcom6 0.000000000
bigcom9                 bigcom9 0.000000000
bigcom11               bigcom11 0.000000000
bigcom13               bigcom13 0.000000000
bigcom15               bigcom15 0.000000000
bigcom16               bigcom16 0.000000000
bigcom21               bigcom21 0.000000000
bigcom24               bigcom24 0.000000000
bigcom26               bigcom26 0.000000000
bigcom28               bigcom28 0.000000000
bigcom31               bigcom31 0.000000000
bigcom32               bigcom32 0.000000000
bigcom33               bigcom33 0.000000000
bigcom34               bigcom34 0.000000000
bigcom36               bigcom36 0.000000000
bigcom37               bigcom37 0.000000000
bigcom38               bigcom38 0.000000000
bigcom39               bigcom39 0.000000000
bigcom43               bigcom43 0.000000000
bigcom46               bigcom46 0.000000000
bigcom47               bigcom47 0.000000000
bigcom49               bigcom49 0.000000000
bigcom50               bigcom50 0.000000000
bigcom51               bigcom51 0.000000000
bigcom52               bigcom52 0.000000000
bigcom54               bigcom54 0.000000000
bigcom56               bigcom56 0.000000000
bigcom62               bigcom62 0.000000000
bigcom66               bigcom66 0.000000000
bigcom68               bigcom68 0.000000000
bigcom69               bigcom69 0.000000000
bigcom71               bigcom71 0.000000000
bigcom72               bigcom72 0.000000000
bigcom73               bigcom73 0.000000000
bigcom74               bigcom74 0.000000000
bigcom75               bigcom75 0.000000000
bigcom76               bigcom76 0.000000000
bigcom77               bigcom77 0.000000000
bigcom79               bigcom79 0.000000000
bigcom80               bigcom80 0.000000000
bigcom82               bigcom82 0.000000000
bigcom83               bigcom83 0.000000000
bigcom84               bigcom84 0.000000000
bigcom85               bigcom85 0.000000000
bigcom87               bigcom87 0.000000000
bigcom89               bigcom89 0.000000000
bigcom91               bigcom91 0.000000000
bigcom92               bigcom92 0.000000000
bigcom93               bigcom93 0.000000000
bigcom96               bigcom96 0.000000000
bigcom97               bigcom97 0.000000000
bigcom98               bigcom98 0.000000000
bigcom99               bigcom99 0.000000000
bigcom101             bigcom101 0.000000000
bigcom104             bigcom104 0.000000000
bigcom106             bigcom106 0.000000000
bigcom109             bigcom109 0.000000000
bigcom113             bigcom113 0.000000000
bigcom116             bigcom116 0.000000000
bigcom120             bigcom120 0.000000000
bigcom123             bigcom123 0.000000000
bigcom126             bigcom126 0.000000000
bigcom127             bigcom127 0.000000000
bigcom137             bigcom137 0.000000000
bigcom139             bigcom139 0.000000000
bigcom140             bigcom140 0.000000000
bigcom143             bigcom143 0.000000000
bigcom145             bigcom145 0.000000000
bigcom146             bigcom146 0.000000000
bigcom147             bigcom147 0.000000000
bigcom149             bigcom149 0.000000000
bigcom153             bigcom153 0.000000000
bigcom154             bigcom154 0.000000000
bigcom156             bigcom156 0.000000000
bigcom157             bigcom157 0.000000000
bigcom158             bigcom158 0.000000000
bigcom160             bigcom160 0.000000000
bigcom161             bigcom161 0.000000000
bigcom162             bigcom162 0.000000000
bigcom164             bigcom164 0.000000000
bigcom166             bigcom166 0.000000000
bigcom167             bigcom167 0.000000000
bigcom171             bigcom171 0.000000000
bigcom173             bigcom173 0.000000000
bigcom175             bigcom175 0.000000000
bigcom176             bigcom176 0.000000000
bigcom177             bigcom177 0.000000000
bigcom178             bigcom178 0.000000000
bigcom180             bigcom180 0.000000000
bigcom181             bigcom181 0.000000000
bigcom184             bigcom184 0.000000000
bigcom186             bigcom186 0.000000000
bigcom187             bigcom187 0.000000000
bigcom189             bigcom189 0.000000000
bigcom194             bigcom194 0.000000000
bigcom195             bigcom195 0.000000000
bigcom196             bigcom196 0.000000000
bigcom204             bigcom204 0.000000000
bigcom205             bigcom205 0.000000000
bigcom212             bigcom212 0.000000000
bigcom214             bigcom214 0.000000000
bigcom222             bigcom222 0.000000000
bigcom223             bigcom223 0.000000000
bigcom226             bigcom226 0.000000000
bigcom227             bigcom227 0.000000000
bigcom229             bigcom229 0.000000000
bigcom233             bigcom233 0.000000000
bigcom236             bigcom236 0.000000000
bigcom237             bigcom237 0.000000000
bigcom246             bigcom246 0.000000000
bigcom248             bigcom248 0.000000000
bigcom249             bigcom249 0.000000000
bigcom250             bigcom250 0.000000000
bigcom254             bigcom254 0.000000000
bigcom266             bigcom266 0.000000000
bigcom269             bigcom269 0.000000000
bigcom272             bigcom272 0.000000000
bigcom274             bigcom274 0.000000000
bigcom281             bigcom281 0.000000000
bigcom291             bigcom291 0.000000000
bigcom292             bigcom292 0.000000000
bigcom295             bigcom295 0.000000000
bigcom299             bigcom299 0.000000000
bigcom301             bigcom301 0.000000000
bigcom306             bigcom306 0.000000000
bigcom309             bigcom309 0.000000000
bigcom314             bigcom314 0.000000000
bigcom321             bigcom321 0.000000000
bigcom341             bigcom341 0.000000000
bigcom350             bigcom350 0.000000000
bigcom353             bigcom353 0.000000000
bigcom359             bigcom359 0.000000000
bigcom363             bigcom363 0.000000000
bigcom365             bigcom365 0.000000000
bigcom385             bigcom385 0.000000000
bigcom386             bigcom386 0.000000000
bigcom408             bigcom408 0.000000000
bigcom412             bigcom412 0.000000000
bigcom480             bigcom480 0.000000000
membership_s3     membership_s3 0.000000000
membership_s5     membership_s5 0.000000000
membership_s8     membership_s8 0.000000000
membership_s9     membership_s9 0.000000000
membership_s11   membership_s11 0.000000000
membership_s12   membership_s12 0.000000000
membership_s14   membership_s14 0.000000000
membership_s15   membership_s15 0.000000000
membership_s16   membership_s16 0.000000000
membership_s17   membership_s17 0.000000000
membership_s18   membership_s18 0.000000000
membership_s20   membership_s20 0.000000000
membership_s21   membership_s21 0.000000000
membership_s22   membership_s22 0.000000000
membership_s24   membership_s24 0.000000000
membership_s25   membership_s25 0.000000000
membership_s26   membership_s26 0.000000000
membership_s28   membership_s28 0.000000000
membership_s31   membership_s31 0.000000000
membership_s33   membership_s33 0.000000000
membership_s37   membership_s37 0.000000000
[1] "Dataset: high_C Model RF, run: 5 of 5 2015-06-17 20:45:56"
     |      Out-of-bag   |
Tree |      MSE  %Var(y) |
   1 |  0.07882   188.65 |
   2 |   0.0738   176.63 |
   3 |  0.07928   189.75 |
   4 |   0.0713   170.66 |
   5 |  0.06975   166.93 |
   6 |  0.06878   164.63 |
   7 |  0.06724   160.93 |
   8 |  0.06265   149.96 |
   9 |  0.06123   146.56 |
  10 |  0.06021   144.11 |
  11 |  0.06084   145.63 |
  12 |  0.05926   141.84 |
  13 |  0.05699   136.40 |
  14 |  0.05503   131.72 |
  15 |  0.05423   129.79 |
  16 |   0.0541   129.49 |
  17 |  0.05362   128.33 |
  18 |  0.05414   129.58 |
  19 |  0.05363   128.36 |
  20 |  0.05359   128.26 |
  21 |  0.05395   129.12 |
  22 |  0.05372   128.59 |
  23 |  0.05321   127.36 |
  24 |  0.05286   126.51 |
  25 |  0.05288   126.56 |
  26 |   0.0525   125.67 |
  27 |  0.05258   125.85 |
  28 |   0.0525   125.67 |
  29 |  0.05247   125.58 |
  30 |  0.05207   124.63 |
  31 |  0.05186   124.13 |
  32 |  0.05152   123.30 |
  33 |  0.05107   122.24 |
  34 |  0.05075   121.48 |
  35 |  0.05034   120.48 |
  36 |   0.0502   120.16 |
  37 |   0.0501   119.92 |
  38 |  0.04992   119.49 |
  39 |  0.04961   118.75 |
  40 |  0.04952   118.53 |
  41 |   0.0495   118.47 |
  42 |  0.04948   118.42 |
  43 |  0.04942   118.29 |
  44 |  0.04924   117.85 |
  45 |  0.04919   117.74 |
  46 |  0.04902   117.33 |
  47 |  0.04886   116.93 |
  48 |  0.04873   116.64 |
  49 |  0.04876   116.69 |
  50 |  0.04884   116.89 |
  51 |   0.0487   116.55 |
  52 |  0.04885   116.92 |
  53 |  0.04887   116.97 |
  54 |  0.04879   116.77 |
  55 |  0.04874   116.65 |
  56 |  0.04884   116.89 |
  57 |  0.04869   116.54 |
  58 |  0.04872   116.61 |
  59 |  0.04863   116.39 |
  60 |  0.04848   116.03 |
  61 |  0.04839   115.82 |
  62 |   0.0483   115.60 |
  63 |  0.04833   115.69 |
  64 |  0.04819   115.33 |
  65 |    0.048   114.88 |
  66 |  0.04789   114.63 |
  67 |   0.0478   114.40 |
  68 |  0.04783   114.48 |
  69 |  0.04786   114.54 |
  70 |  0.04775   114.28 |
  71 |  0.04786   114.56 |
  72 |   0.0479   114.64 |
  73 |  0.04797   114.81 |
  74 |  0.04788   114.60 |
  75 |  0.04782   114.46 |
  76 |  0.04781   114.43 |
  77 |  0.04789   114.62 |
  78 |  0.04785   114.52 |
  79 |  0.04789   114.63 |
  80 |   0.0479   114.65 |
  81 |  0.04793   114.72 |
  82 |  0.04793   114.73 |
  83 |  0.04794   114.74 |
  84 |  0.04805   115.00 |
  85 |  0.04806   115.02 |
  86 |  0.04803   114.95 |
  87 |  0.04803   114.95 |
  88 |  0.04807   115.05 |
  89 |  0.04815   115.23 |
  90 |    0.048   114.88 |
  91 |  0.04794   114.75 |
  92 |  0.04796   114.79 |
  93 |  0.04801   114.90 |
  94 |  0.04801   114.91 |
  95 |  0.04795   114.77 |
  96 |  0.04793   114.72 |
  97 |  0.04783   114.49 |
  98 |  0.04776   114.32 |
  99 |  0.04783   114.49 |
 100 |  0.04796   114.79 |
[1] "Random Forest variable coefficients"
                      %IncMSE IncNodePurity
graph5           2.928470e-04  6.675226e-02
graph6           2.059688e-03  1.035197e-01
graph7           1.185160e-03  1.711033e-01
graph8           1.925928e-03  1.407813e-01
graph9           1.231148e-05  1.147657e-02
graph10          4.325086e-03  2.429021e-01
graph11          1.883786e-03  4.237518e-01
graph12          8.002435e-04  1.213009e-01
graph13          4.975369e-04  1.014670e-01
graph14          1.861250e-03  1.732225e-01
graph15          1.592493e-03  1.241850e-01
graph16          2.954066e-04  4.332826e-02
graph17          1.863955e-03  1.852791e-01
graph18          1.155480e-03  2.213987e-01
graph19          3.345591e-03  1.751831e-01
graph20          1.365854e-03  2.519932e-01
graph21          4.649364e-04  1.403998e-01
graph22          1.900583e-03  2.446019e-01
graph23          2.257270e-03  1.858422e-01
graph24          1.142527e-03  1.339450e-01
graph25          2.747039e-03  1.552117e-01
graph26          2.756708e-04  7.564748e-02
graph27          2.542708e-03  1.025043e-01
graph28          1.084228e-03  1.588011e-01
graph29          1.872089e-03  2.018216e-01
orbit0           3.270028e-04  1.354619e-01
orbit1           2.679209e-03  2.298891e-01
orbit2           1.242804e-04  1.034810e-01
orbit3           3.130202e-03  1.493358e-01
orbit4           8.955585e-04  1.729246e-01
orbit5          -8.319289e-05  1.237551e-01
orbit6           3.792302e-03  3.065806e-01
orbit7           2.038872e-03  2.443402e-01
orbit8           2.169356e-04  8.260702e-02
orbit9           6.204403e-03  2.559078e-01
orbit10          3.360496e-03  1.397820e-01
orbit11          2.303784e-03  1.513817e-01
orbit12          2.005648e-03  2.485260e-01
orbit13          6.061948e-03  2.031046e-01
orbit14          1.584497e-03  5.785830e-02
orbit15          1.372461e-03  2.908885e-01
orbit16          1.000542e-03  1.736875e-01
orbit17          5.369393e-03  1.539678e-01
orbit18          3.953411e-03  3.758593e-01
orbit19          1.403103e-03  1.690108e-01
orbit20          9.148178e-04  7.386946e-02
orbit21          8.198404e-04  9.593258e-02
orbit22          4.374936e-03  8.291087e-01
orbit23          1.886040e-03  3.501949e-01
orbit24          6.017301e-03  2.254043e-01
orbit25          1.372493e-03  1.574900e-01
orbit26          2.909882e-03  3.344865e-01
orbit27          1.368670e-03  1.127354e-01
orbit28          1.660025e-03  1.747012e-01
orbit29          1.105620e-03  1.115616e-01
orbit30          2.187426e-03  1.522087e-01
orbit31          2.452635e-03  3.078342e-01
orbit32          2.118651e-03  5.936983e-01
orbit33          5.042472e-04  8.978183e-02
orbit34          1.006619e-03  1.605460e-01
orbit35          2.756463e-03  1.466403e-01
orbit36          6.711206e-04  1.367146e-01
orbit37          2.137497e-03  2.600935e-01
orbit38          1.473721e-03  8.037216e-02
orbit39          4.274503e-03  3.016406e-01
orbit40          8.265348e-05  2.928654e-02
orbit41          1.865243e-03  1.800734e-01
orbit42          1.938885e-03  9.657705e-02
orbit43          1.058976e-03  1.631555e-01
orbit44          4.049390e-03  2.365996e-01
orbit45          3.809596e-03  2.990580e-01
orbit46          8.177627e-04  1.987085e-01
orbit47          2.035026e-03  3.286694e-01
orbit48          1.649073e-03  2.395143e-01
orbit49          2.087674e-03  1.488398e-01
orbit50          1.529596e-03  4.257295e-01
orbit51          5.874025e-04  1.740479e-01
orbit52          4.028227e-03  3.550583e-01
orbit53          2.063062e-04  1.241689e-01
orbit54          2.852018e-03  3.847487e-01
orbit55          3.984633e-03  1.549652e-01
orbit56          1.005308e-02  5.734925e-01
orbit57          9.031135e-04  5.817780e-02
orbit58          6.494437e-04  9.373634e-02
orbit59          4.136282e-03  2.149631e-01
orbit60          1.017221e-03  1.290034e-01
orbit61          4.269798e-03  1.995612e-01
orbit62          4.173811e-03  1.658596e-01
orbit63          5.006978e-04  2.390100e-01
orbit64          5.915857e-03  2.385673e-01
orbit65          4.216389e-03  2.784049e-01
orbit66          1.004875e-03  1.358491e-01
orbit67          1.452934e-03  1.284384e-01
orbit68          1.646728e-03  2.432503e-01
orbit69          1.940650e-03  1.497565e-01
orbit70          9.184432e-04  7.560696e-02
orbit71          2.293740e-03  1.870565e-01
orbit72          1.219196e-03  1.523334e-01
AP               4.008941e-05  4.057465e-02
bet              2.507397e-03  3.371472e-01
ecc              0.000000e+00  6.938894e-19
eccrad           2.770083e-05  8.888889e-03
close            1.838449e-03  1.671095e-01
constraint       3.526493e-03  4.175567e-01
coreness        -8.000000e-05  4.847923e-02
knn              9.364784e-03  9.072380e-01
hubscore         1.457338e-06  1.741612e-01
pagerank         2.190264e-03  5.763840e-01
trans            5.870509e-04  3.844129e-01
evcent           5.951680e-04  5.312014e-02
first            7.249932e-04  1.493038e-01
upto_second      2.593101e-03  1.923165e-01
upto_third       3.301749e-03  1.783094e-01
upto_fourth      2.898553e-03  2.492053e-01
upto_fifth       2.244812e-03  1.127009e-01
upto_sixth       7.199045e-04  2.259475e-01
second           6.702307e-04  1.218216e-01
third            1.217909e-03  3.296713e-01
fourth           1.237264e-03  3.010381e-01
fifth            1.001863e-03  1.557131e-01
sixth            8.302031e-04  1.994217e-01
ratio1           4.423251e-03  8.835423e-01
ratio2           1.382668e-03  2.579707e-01
ratio3           2.928611e-03  3.223525e-01
ratio4           1.395579e-03  1.518310e+00
ratio5           1.233370e-03  7.759561e-01
ratio6           1.089650e-03  1.845474e-01
selfinter        1.018956e-04  3.601697e-02
walktrap_vertex  1.504436e-03  1.349494e+00
bigcom1          6.474723e-05  1.102381e-02
bigcom2          0.000000e+00  0.000000e+00
bigcom3         -2.061856e-06  1.859155e-03
bigcom4         -1.110406e-05  2.188837e-03
bigcom6          0.000000e+00  0.000000e+00
bigcom8          1.086713e-05  1.766304e-01
bigcom9          0.000000e+00  0.000000e+00
bigcom11         0.000000e+00  0.000000e+00
bigcom13         0.000000e+00  1.387779e-19
bigcom15         0.000000e+00  0.000000e+00
bigcom16         0.000000e+00  0.000000e+00
bigcom21         0.000000e+00  0.000000e+00
bigcom22         8.513339e-05  4.087000e-02
bigcom24         0.000000e+00  0.000000e+00
bigcom26         0.000000e+00  1.942890e-18
bigcom28         0.000000e+00  7.979728e-19
bigcom30         8.335331e-05  2.136950e-01
bigcom31         0.000000e+00  0.000000e+00
bigcom32         0.000000e+00  0.000000e+00
bigcom33         0.000000e+00  0.000000e+00
bigcom34         0.000000e+00  0.000000e+00
bigcom36         0.000000e+00  0.000000e+00
bigcom37         0.000000e+00  0.000000e+00
bigcom38         0.000000e+00  0.000000e+00
bigcom39         0.000000e+00  0.000000e+00
bigcom40        -5.025411e-05  4.818473e-02
bigcom43         0.000000e+00  0.000000e+00
bigcom44        -4.370530e-05  1.495168e-02
bigcom46         0.000000e+00  0.000000e+00
bigcom47         0.000000e+00  0.000000e+00
bigcom49         0.000000e+00  0.000000e+00
bigcom50         0.000000e+00  0.000000e+00
bigcom51         0.000000e+00  0.000000e+00
bigcom52         0.000000e+00  0.000000e+00
bigcom54         0.000000e+00  0.000000e+00
bigcom56         0.000000e+00  0.000000e+00
bigcom62         0.000000e+00  0.000000e+00
bigcom66         0.000000e+00  0.000000e+00
bigcom68         0.000000e+00  0.000000e+00
bigcom69         0.000000e+00  0.000000e+00
bigcom71         0.000000e+00  5.427043e-01
bigcom72         0.000000e+00  0.000000e+00
bigcom73         0.000000e+00  0.000000e+00
bigcom74         0.000000e+00  0.000000e+00
bigcom75         0.000000e+00  0.000000e+00
bigcom76         0.000000e+00  0.000000e+00
bigcom77         0.000000e+00  0.000000e+00
bigcom79         0.000000e+00  0.000000e+00
bigcom80         0.000000e+00  0.000000e+00
bigcom82         0.000000e+00  0.000000e+00
bigcom83         0.000000e+00  0.000000e+00
bigcom84         0.000000e+00  0.000000e+00
bigcom85         0.000000e+00  0.000000e+00
bigcom87         0.000000e+00  0.000000e+00
bigcom89         0.000000e+00  0.000000e+00
bigcom91         0.000000e+00  0.000000e+00
bigcom92         0.000000e+00  0.000000e+00
bigcom93         0.000000e+00  0.000000e+00
bigcom96         0.000000e+00  0.000000e+00
bigcom97         0.000000e+00  0.000000e+00
bigcom98         0.000000e+00  0.000000e+00
bigcom99         0.000000e+00  0.000000e+00
bigcom101        0.000000e+00  0.000000e+00
bigcom104        0.000000e+00  0.000000e+00
bigcom106        0.000000e+00  0.000000e+00
bigcom109        0.000000e+00  0.000000e+00
bigcom113        0.000000e+00  0.000000e+00
bigcom116        0.000000e+00  0.000000e+00
bigcom120        0.000000e+00  0.000000e+00
bigcom123        0.000000e+00  0.000000e+00
bigcom126        0.000000e+00  0.000000e+00
bigcom127        0.000000e+00  0.000000e+00
bigcom137        0.000000e+00  0.000000e+00
bigcom139        0.000000e+00  0.000000e+00
bigcom140        0.000000e+00  0.000000e+00
bigcom143        0.000000e+00  0.000000e+00
bigcom145        0.000000e+00  0.000000e+00
bigcom146        0.000000e+00  0.000000e+00
bigcom147        0.000000e+00  0.000000e+00
bigcom149        0.000000e+00  0.000000e+00
bigcom153        0.000000e+00  0.000000e+00
bigcom154        0.000000e+00  5.551115e-19
bigcom156        0.000000e+00  0.000000e+00
bigcom157        0.000000e+00  0.000000e+00
bigcom158        0.000000e+00  0.000000e+00
bigcom160        0.000000e+00  0.000000e+00
bigcom161        0.000000e+00  0.000000e+00
bigcom162        0.000000e+00  0.000000e+00
bigcom164        0.000000e+00  0.000000e+00
bigcom166        0.000000e+00  0.000000e+00
bigcom167        0.000000e+00  0.000000e+00
bigcom171        0.000000e+00  0.000000e+00
bigcom173        0.000000e+00  0.000000e+00
bigcom175        0.000000e+00  0.000000e+00
bigcom176        0.000000e+00  0.000000e+00
bigcom177        0.000000e+00  0.000000e+00
bigcom178        0.000000e+00  0.000000e+00
bigcom180        0.000000e+00  0.000000e+00
bigcom181        0.000000e+00  0.000000e+00
bigcom184        0.000000e+00  0.000000e+00
bigcom186        0.000000e+00  0.000000e+00
bigcom187        0.000000e+00  0.000000e+00
bigcom189        0.000000e+00  0.000000e+00
bigcom194        0.000000e+00  0.000000e+00
bigcom195        0.000000e+00  0.000000e+00
bigcom196        0.000000e+00  0.000000e+00
bigcom204        0.000000e+00  0.000000e+00
bigcom205        0.000000e+00  0.000000e+00
bigcom212        0.000000e+00  0.000000e+00
bigcom214        0.000000e+00  0.000000e+00
bigcom222        0.000000e+00  0.000000e+00
bigcom223        0.000000e+00  0.000000e+00
bigcom226        0.000000e+00  0.000000e+00
bigcom227        0.000000e+00  0.000000e+00
bigcom229        0.000000e+00  0.000000e+00
bigcom233        0.000000e+00  0.000000e+00
bigcom236        0.000000e+00  0.000000e+00
bigcom237        0.000000e+00  0.000000e+00
bigcom246        0.000000e+00  0.000000e+00
bigcom248        0.000000e+00  0.000000e+00
bigcom249        0.000000e+00  0.000000e+00
bigcom250        0.000000e+00  0.000000e+00
bigcom254        0.000000e+00  0.000000e+00
bigcom266        0.000000e+00  0.000000e+00
bigcom269        0.000000e+00  0.000000e+00
bigcom272        0.000000e+00  0.000000e+00
bigcom274        0.000000e+00  0.000000e+00
bigcom281        0.000000e+00  0.000000e+00
bigcom291        0.000000e+00  0.000000e+00
bigcom292        0.000000e+00  0.000000e+00
bigcom295        0.000000e+00  0.000000e+00
bigcom299        0.000000e+00  0.000000e+00
bigcom301        0.000000e+00  0.000000e+00
bigcom306        0.000000e+00  0.000000e+00
bigcom309        0.000000e+00  0.000000e+00
bigcom314        0.000000e+00  0.000000e+00
bigcom321        0.000000e+00  0.000000e+00
bigcom341        0.000000e+00  0.000000e+00
bigcom350        0.000000e+00  0.000000e+00
bigcom353        0.000000e+00  0.000000e+00
bigcom359        0.000000e+00  0.000000e+00
bigcom363        0.000000e+00  0.000000e+00
bigcom365        0.000000e+00  0.000000e+00
bigcom385        0.000000e+00  0.000000e+00
bigcom386        0.000000e+00  0.000000e+00
bigcom408        0.000000e+00  0.000000e+00
bigcom412        0.000000e+00  0.000000e+00
bigcom480        0.000000e+00  0.000000e+00
spin_vertex      7.433471e-04  7.936582e-01
membership_s1    0.000000e+00  3.469447e-19
membership_s3    0.000000e+00  0.000000e+00
membership_s4    9.089337e-05  1.926513e-02
membership_s5    8.396306e-06  5.968254e-02
membership_s6    0.000000e+00  9.343389e-03
membership_s7   -1.844716e-04  7.077649e-02
membership_s8    0.000000e+00  0.000000e+00
membership_s9    0.000000e+00  0.000000e+00
membership_s11   0.000000e+00  0.000000e+00
membership_s12   0.000000e+00  0.000000e+00
membership_s14   0.000000e+00  0.000000e+00
membership_s15   0.000000e+00  0.000000e+00
membership_s16   0.000000e+00  0.000000e+00
membership_s17   0.000000e+00  0.000000e+00
membership_s18   0.000000e+00  0.000000e+00
membership_s20   0.000000e+00  0.000000e+00
membership_s21   0.000000e+00  1.387779e-19
membership_s22   0.000000e+00  0.000000e+00
membership_s24   0.000000e+00  0.000000e+00
membership_s25   0.000000e+00  0.000000e+00
membership_s26   0.000000e+00  0.000000e+00
membership_s27   2.219582e-05  2.206686e-02
membership_s28   0.000000e+00  0.000000e+00
membership_s30   2.725637e-04  1.165534e-01
membership_s31   0.000000e+00  1.665335e-18
membership_s32   5.738665e-04  2.632251e-01
membership_s33   0.000000e+00  0.000000e+00
membership_s36   1.478719e-04  4.385168e-02
membership_s37   0.000000e+00  0.000000e+00
V1               4.626996e-03  1.661868e+00
V2               1.271573e-03  4.885772e-01
pdi             -5.376985e-05  8.144425e-02
adhesion         7.526669e-03  4.322929e-01
cohesion         6.021586e-03  4.227419e-01
inner            9.035736e-03  6.177210e-01
outer            2.292213e-03  4.540924e-01
ioratio          1.220243e-02  5.457085e-01
comsize          1.481960e-03  7.889840e-01
[1] "Dataset: high_C Model GLM, run: 5 of 5 2015-06-17 20:46:09"
[1] "glmnet variable coefficients"
                         [,1]          [,2]
(Intercept)     -3.085979e+00 -8.111865e+02
graph0          -7.751403e-41 -1.707466e-04
graph1          -3.686246e-44 -4.674435e-08
graph2          -2.197094e-41 -1.817964e-05
graph3          -2.430490e-45 -6.971498e-09
graph4          -3.261288e-47 -1.744447e-11
graph5          -7.223324e-43 -1.922310e-06
graph6          -1.307404e-44 -1.101539e-08
graph7          -5.776753e-43  1.618626e-06
graph8          -1.052578e-41  2.201600e-05
graph9          -5.672951e-47 -1.918702e-10
graph10         -1.184297e-48 -1.783876e-12
graph11         -5.721951e-50 -2.652015e-14
graph12         -9.170164e-47 -4.959376e-11
graph13         -8.136728e-46 -1.889431e-09
graph14         -6.108296e-48  8.052144e-12
graph15         -3.273320e-44 -9.408666e-08
graph16         -3.900688e-46 -1.545281e-09
graph17         -4.252012e-46  2.958007e-09
graph18         -1.766485e-44 -1.803409e-08
graph19         -3.340631e-45 -6.240002e-09
graph20         -3.652207e-44 -1.431800e-09
graph21         -2.057222e-44 -6.082069e-08
graph22         -1.540592e-44  3.014733e-07
graph23         -1.942766e-44 -3.230207e-08
graph24         -3.453580e-44 -7.221496e-08
graph25         -1.515260e-43  3.785045e-07
graph26         -1.285718e-43 -3.441382e-07
graph27         -6.690532e-43  2.955679e-06
graph28         -8.968609e-43 -2.715515e-06
graph29         -1.012581e-41 -2.685505e-05
orbit0          -7.751403e-41 -1.686900e-04
orbit1          -1.409322e-42 -3.084260e-06
orbit2          -3.543617e-44 -4.191322e-08
orbit3          -2.197094e-41 -1.716647e-05
orbit4          -7.107448e-44 -3.757710e-08
orbit5          -2.281392e-45 -7.280560e-09
orbit6           7.702858e-45 -7.914323e-09
orbit7          -3.595532e-47 -1.383996e-11
orbit8          -7.223324e-43 -1.892917e-06
orbit9          -1.014198e-42 -1.186166e-06
orbit10         -4.714843e-44  4.594183e-07
orbit11         -1.366898e-44 -4.583785e-08
orbit12         -2.587623e-42  8.766809e-06
orbit13         -6.640884e-43  1.725513e-06
orbit14         -1.052578e-41  2.239492e-05
orbit15         -1.938453e-45  2.928849e-09
orbit16         -6.060345e-47 -1.645829e-10
orbit17         -3.543130e-46 -2.721279e-09
orbit18         -4.049470e-46  2.787024e-11
orbit19          1.267339e-46  9.731963e-11
orbit20         -2.046065e-47 -1.033397e-10
orbit21         -1.124959e-48 -1.451417e-12
orbit22          1.449814e-47 -2.529135e-11
orbit23         -6.699721e-50 -8.996277e-15
orbit24         -9.020511e-45 -2.223791e-08
orbit25         -4.601466e-46  6.258228e-09
orbit26         -8.910216e-47 -7.334601e-11
orbit27         -5.810623e-44  8.186443e-08
orbit28         -2.347634e-45 -6.744346e-09
orbit29         -2.861309e-45  1.367308e-08
orbit30         -1.549188e-45 -9.720771e-09
orbit31          1.932068e-45 -1.472095e-09
orbit32          1.319303e-46  1.850166e-09
orbit33         -7.950291e-48 -9.002713e-12
orbit34         -3.273320e-44 -9.366622e-08
orbit35         -2.880547e-44 -2.304112e-07
orbit36         -6.104307e-45 -1.403478e-08
orbit37         -2.497083e-45 -2.509305e-08
orbit38         -3.236992e-46 -9.220103e-10
orbit39         -6.533366e-44 -6.293348e-07
orbit40         -1.501668e-45  3.016740e-08
orbit41          1.077853e-45  1.011755e-07
orbit42         -6.659375e-46 -2.279721e-09
orbit43         -3.855955e-44  3.282620e-07
orbit44         -2.232159e-44 -1.364126e-07
orbit45         -2.718951e-43  9.931785e-07
orbit46         -4.414650e-44  2.224394e-07
orbit47         -6.093284e-45 -3.484498e-08
orbit48         -5.328046e-45 -8.123773e-10
orbit49         -5.178896e-44 -1.314629e-07
orbit50         -4.436679e-44  6.440576e-09
orbit51         -1.083431e-43 -3.466786e-07
orbit52         -1.436998e-43  3.924195e-07
orbit53         -2.634445e-44 -9.536744e-08
orbit54         -3.057818e-44  3.392190e-06
orbit55         -1.798533e-44  1.563370e-07
orbit56         -1.297681e-42  6.292673e-06
orbit57         -2.473049e-44  1.106815e-07
orbit58         -4.035056e-44 -2.757283e-07
orbit59         -2.418314e-43  1.816073e-07
orbit60         -6.833339e-44 -8.382448e-08
orbit61         -7.431517e-44 -3.466829e-07
orbit62         -2.665729e-42 -1.157869e-06
orbit63         -3.403070e-43 -3.846898e-07
orbit64         -2.059787e-43  2.487064e-06
orbit65         -2.637182e-42  5.913184e-06
orbit66         -3.399358e-43  4.737957e-08
orbit67         -1.899827e-43 -9.616289e-07
orbit68         -1.125340e-42  1.511777e-06
orbit69         -1.065140e-42  1.970454e-05
orbit70         -4.640270e-42 -1.843034e-05
orbit71         -9.661241e-43 -2.610388e-06
orbit72         -1.012581e-41 -2.809971e-05
AP              -1.005010e-38 -2.928452e-02
bet             -5.383478e-45 -2.103839e-08
ecc             -1.701716e-38  2.482448e-02
eccrad          -1.021030e-37  1.470037e-01
close           -1.800759e-37 -6.198502e-01
constraint       8.943081e-37  1.966650e+00
coreness        -3.436566e-39 -1.470579e-02
knn              3.854363e-40  2.379045e-03
hubscore        -9.749598e-38  7.176791e-02
pagerank        -1.541792e-35 -4.934921e+01
trans           -3.956878e-38 -1.453148e+00
evcent          -9.675158e-38  6.987676e-02
first           -7.751403e-41 -1.724801e-04
upto_second     -1.052542e-42 -6.347217e-06
upto_third      -6.700603e-42 -1.861737e-05
upto_fourth     -4.829718e-41  7.833413e-05
upto_fifth       1.945240e-40  3.883404e-04
upto_sixth       7.970023e-39  6.038703e-02
second          -7.501547e-43 -5.987257e-06
third           -7.390049e-42 -7.679362e-06
fourth           7.468854e-42  2.216123e-05
fifth            6.173302e-41 -8.889078e-05
sixth            3.766854e-42  1.408241e-03
ratio1           6.459383e-40  3.159839e-03
ratio2           1.401749e-39  1.648186e-02
ratio3           7.400474e-38  9.601016e-02
ratio4          -1.317893e-36 -6.599984e+00
ratio5          -3.431202e-37 -5.739738e-01
ratio6           1.556796e-38 -7.245776e-02
selfinter       -3.638720e-38 -1.883169e-01
walktrap_vertex  3.691477e-38  1.966665e-01
bigcom1          1.562174e-38  1.875995e-02
bigcom2          0.000000e+00  0.000000e+00
bigcom3         -6.900361e-39  6.280464e-02
bigcom4          6.666114e-39  1.019422e-01
bigcom6          0.000000e+00  0.000000e+00
bigcom8          2.748914e-38  3.576328e-01
bigcom9         -4.430268e-38 -2.739135e-01
bigcom11         0.000000e+00  0.000000e+00
bigcom13        -4.421648e-38 -2.763052e-01
bigcom15        -4.425954e-38 -2.594823e-01
bigcom16         0.000000e+00  0.000000e+00
bigcom21        -4.434590e-38 -3.435905e-01
bigcom22        -8.280697e-39 -4.872052e-02
bigcom24         0.000000e+00  0.000000e+00
bigcom26        -4.451963e-38 -4.157537e-01
bigcom28        -3.552055e-38 -3.355146e-01
bigcom30         1.410303e-37  5.331962e-01
bigcom31         0.000000e+00  0.000000e+00
bigcom32        -4.417351e-38 -4.136345e-01
bigcom33         0.000000e+00  0.000000e+00
bigcom34         0.000000e+00  0.000000e+00
bigcom36        -4.417351e-38 -4.094068e-01
bigcom37         0.000000e+00  0.000000e+00
bigcom38         0.000000e+00  0.000000e+00
bigcom39        -4.417351e-38 -1.671288e-01
bigcom40        -2.151844e-38 -8.482143e-02
bigcom43         0.000000e+00  0.000000e+00
bigcom44         8.342797e-38  3.708357e-01
bigcom46        -4.417351e-38 -3.497191e-01
bigcom47         0.000000e+00  0.000000e+00
bigcom49         0.000000e+00  0.000000e+00
bigcom50         0.000000e+00  0.000000e+00
bigcom51         0.000000e+00  0.000000e+00
bigcom52         0.000000e+00  0.000000e+00
bigcom54         0.000000e+00  0.000000e+00
bigcom56         0.000000e+00  0.000000e+00
bigcom62         0.000000e+00  0.000000e+00
bigcom66         0.000000e+00  0.000000e+00
bigcom68         0.000000e+00  0.000000e+00
bigcom69         0.000000e+00  0.000000e+00
bigcom71         9.669091e-37  2.843017e+00
bigcom72         0.000000e+00  0.000000e+00
bigcom73        -4.417351e-38 -2.927673e-01
bigcom74         0.000000e+00  0.000000e+00
bigcom75         0.000000e+00  0.000000e+00
bigcom76         0.000000e+00  0.000000e+00
bigcom77         0.000000e+00  0.000000e+00
bigcom79         0.000000e+00  0.000000e+00
bigcom80         0.000000e+00  0.000000e+00
bigcom82         0.000000e+00  0.000000e+00
bigcom83         0.000000e+00  0.000000e+00
bigcom84         0.000000e+00  0.000000e+00
bigcom85         0.000000e+00  0.000000e+00
bigcom87         0.000000e+00  0.000000e+00
bigcom89         0.000000e+00  0.000000e+00
bigcom91         0.000000e+00  0.000000e+00
bigcom92        -4.425954e-38 -3.321879e-01
bigcom93         0.000000e+00  0.000000e+00
bigcom96         0.000000e+00  0.000000e+00
bigcom97        -4.417351e-38 -3.569093e-01
bigcom98         0.000000e+00  0.000000e+00
bigcom99         0.000000e+00  0.000000e+00
bigcom101       -4.421648e-38 -2.516673e-01
bigcom104        0.000000e+00  0.000000e+00
bigcom106        0.000000e+00  0.000000e+00
bigcom109        0.000000e+00  0.000000e+00
bigcom113        0.000000e+00  0.000000e+00
bigcom116       -4.417351e-38 -4.863675e-01
bigcom120        0.000000e+00  0.000000e+00
bigcom123        0.000000e+00  0.000000e+00
bigcom126        0.000000e+00  0.000000e+00
bigcom127        0.000000e+00  0.000000e+00
bigcom137        0.000000e+00  0.000000e+00
bigcom139        0.000000e+00  0.000000e+00
bigcom140        0.000000e+00  0.000000e+00
bigcom143        0.000000e+00  0.000000e+00
bigcom145        0.000000e+00  0.000000e+00
bigcom146        0.000000e+00  0.000000e+00
bigcom147       -4.421648e-38 -3.206575e-01
bigcom149        0.000000e+00  0.000000e+00
bigcom153        0.000000e+00  0.000000e+00
bigcom154       -4.421648e-38 -4.842926e-01
bigcom156        0.000000e+00  0.000000e+00
bigcom157        0.000000e+00  0.000000e+00
bigcom158        0.000000e+00  0.000000e+00
bigcom160        0.000000e+00  0.000000e+00
bigcom161        0.000000e+00  0.000000e+00
bigcom162        0.000000e+00  0.000000e+00
bigcom164        0.000000e+00  0.000000e+00
bigcom166        0.000000e+00  0.000000e+00
bigcom167       -4.421648e-38 -3.477393e-01
bigcom171        0.000000e+00  0.000000e+00
bigcom173        0.000000e+00  0.000000e+00
bigcom175        0.000000e+00  0.000000e+00
bigcom176        0.000000e+00  0.000000e+00
bigcom177        0.000000e+00  0.000000e+00
bigcom178        0.000000e+00  0.000000e+00
bigcom180        0.000000e+00  0.000000e+00
bigcom181       -4.417351e-38 -2.584976e-01
bigcom184        0.000000e+00  0.000000e+00
bigcom186        0.000000e+00  0.000000e+00
bigcom187        0.000000e+00  0.000000e+00
bigcom189       -4.417351e-38 -2.242742e-01
bigcom194        0.000000e+00  0.000000e+00
bigcom195       -4.417351e-38 -2.769558e-01
bigcom196        0.000000e+00  0.000000e+00
bigcom204       -4.417351e-38 -6.214163e-01
bigcom205        0.000000e+00  0.000000e+00
bigcom212        0.000000e+00  0.000000e+00
bigcom214        0.000000e+00  0.000000e+00
bigcom222        0.000000e+00  0.000000e+00
bigcom223        0.000000e+00  0.000000e+00
bigcom226        0.000000e+00  0.000000e+00
bigcom227        0.000000e+00  0.000000e+00
bigcom229        0.000000e+00  0.000000e+00
bigcom233        0.000000e+00  0.000000e+00
bigcom236        0.000000e+00  0.000000e+00
bigcom237        0.000000e+00  0.000000e+00
bigcom246        0.000000e+00  0.000000e+00
bigcom248       -4.417351e-38 -1.363339e-01
bigcom249        0.000000e+00  0.000000e+00
bigcom250        0.000000e+00  0.000000e+00
bigcom254        0.000000e+00  0.000000e+00
bigcom266        0.000000e+00  0.000000e+00
bigcom269        0.000000e+00  0.000000e+00
bigcom272        0.000000e+00  0.000000e+00
bigcom274       -4.434590e-38 -2.910436e-01
bigcom281        0.000000e+00  0.000000e+00
bigcom291        0.000000e+00  0.000000e+00
bigcom292        0.000000e+00  0.000000e+00
bigcom295        0.000000e+00  0.000000e+00
bigcom299        0.000000e+00  0.000000e+00
bigcom301        0.000000e+00  0.000000e+00
bigcom306        0.000000e+00  0.000000e+00
bigcom309        0.000000e+00  0.000000e+00
bigcom314        0.000000e+00  0.000000e+00
bigcom321       -4.417351e-38 -2.768451e-01
bigcom341        0.000000e+00  0.000000e+00
bigcom350        0.000000e+00  0.000000e+00
bigcom353        0.000000e+00  0.000000e+00
bigcom359        0.000000e+00  0.000000e+00
bigcom363        0.000000e+00  0.000000e+00
bigcom365        0.000000e+00  0.000000e+00
bigcom385        0.000000e+00  0.000000e+00
bigcom386        0.000000e+00  0.000000e+00
bigcom408        0.000000e+00  0.000000e+00
bigcom412        0.000000e+00  0.000000e+00
bigcom480        0.000000e+00  0.000000e+00
spin_vertex      3.612026e-38  1.570234e-01
membership_s1   -2.372156e-38 -1.483008e-01
membership_s3    0.000000e+00  0.000000e+00
membership_s4   -1.007513e-38  5.529371e-02
membership_s5   -2.029272e-38 -1.943359e-01
membership_s6    1.249474e-37 -4.178402e-02
membership_s7    2.464508e-38  1.739419e-01
membership_s8    0.000000e+00  0.000000e+00
membership_s9    0.000000e+00  0.000000e+00
membership_s11   0.000000e+00  0.000000e+00
membership_s12   0.000000e+00  0.000000e+00
membership_s14   0.000000e+00  0.000000e+00
membership_s15  -4.456328e-38 -4.432670e-01
membership_s16   0.000000e+00  0.000000e+00
membership_s17   0.000000e+00  0.000000e+00
membership_s18  -4.451963e-38 -3.303478e-01
membership_s20   0.000000e+00  0.000000e+00
membership_s21  -4.425954e-38 -2.493991e-01
membership_s22   0.000000e+00  0.000000e+00
membership_s24  -4.417351e-38 -2.685593e-01
membership_s25   0.000000e+00  0.000000e+00
membership_s26   0.000000e+00  0.000000e+00
membership_s27  -1.495089e-38 -1.106967e-01
membership_s28   0.000000e+00  0.000000e+00
membership_s30   5.117026e-39  1.095536e-01
membership_s31  -4.504910e-38 -4.143897e-01
membership_s32   3.098585e-38  2.104657e-01
membership_s33   0.000000e+00  0.000000e+00
membership_s36   2.332430e-38  1.624930e-02
membership_s37  -4.438920e-38 -2.979504e-01
V1              -5.613760e-37 -2.638577e+00
V2              -5.201700e-38 -8.633018e-01
pdi             -1.624046e-36 -7.889723e+00
adhesion         1.937790e-41  3.864176e-05
cohesion        -3.874142e-41 -7.683398e-05
inner           -5.774879e-42 -1.790955e-05
outer           -1.795877e-41 -7.868972e-05
ioratio          2.599008e-37  6.773767e-01
comsize          8.481428e-44 -7.931281e-06
[1] "Dataset: high_C Model GBM, refit model on training data 2015-06-17 20:46:14"
Iter   TrainDeviance   ValidDeviance   StepSize   Improve
     1        0.3805            -nan     0.0100   -0.0004
     2        0.3762            -nan     0.0100   -0.0004
     3        0.3715            -nan     0.0100   -0.0000
     4        0.3666            -nan     0.0100   -0.0003
     5        0.3634            -nan     0.0100   -0.0003
     6        0.3603            -nan     0.0100    0.0003
     7        0.3559            -nan     0.0100   -0.0001
     8        0.3514            -nan     0.0100    0.0001
     9        0.3482            -nan     0.0100   -0.0002
    10        0.3450            -nan     0.0100    0.0003
    20        0.3201            -nan     0.0100   -0.0002
    40        0.2802            -nan     0.0100   -0.0002
    60        0.2483            -nan     0.0100   -0.0000
    80        0.2237            -nan     0.0100   -0.0001
   100        0.2038            -nan     0.0100   -0.0001
   120        0.1871            -nan     0.0100   -0.0000
   140        0.1715            -nan     0.0100   -0.0001
   160        0.1584            -nan     0.0100   -0.0001
   180        0.1472            -nan     0.0100   -0.0000
   200        0.1374            -nan     0.0100   -0.0000
   203        0.1359            -nan     0.0100   -0.0000

[1] "GBM variable coefficients"
                            var     rel.inf
walktrap_vertex walktrap_vertex 4.464817200
ratio4                   ratio4 3.774671471
V1                           V1 3.755748801
comsize                 comsize 2.766795107
ratio1                   ratio1 2.235862864
V2                           V2 2.205547851
ratio5                   ratio5 1.846871755
constraint           constraint 1.757128337
orbit18                 orbit18 1.718844977
pagerank               pagerank 1.704942784
inner                     inner 1.695211530
bet                         bet 1.560593846
ioratio                 ioratio 1.525672929
knn                         knn 1.517083284
outer                     outer 1.353475705
graph11                 graph11 1.309904624
orbit56                 orbit56 1.297493218
orbit45                 orbit45 1.251776588
spin_vertex         spin_vertex 1.240828191
graph8                   graph8 1.231997807
orbit49                 orbit49 1.214623117
orbit22                 orbit22 1.172098813
graph2                   graph2 1.116716211
orbit50                 orbit50 1.110414438
adhesion               adhesion 1.000540334
trans                     trans 0.995034012
graph20                 graph20 0.993803024
third                     third 0.972455000
orbit24                 orbit24 0.954841138
orbit47                 orbit47 0.945897233
upto_sixth           upto_sixth 0.945676201
orbit32                 orbit32 0.937458894
graph10                 graph10 0.895684907
orbit26                 orbit26 0.882822695
graph22                 graph22 0.879914741
graph1                   graph1 0.847470242
orbit64                 orbit64 0.844271814
graph14                 graph14 0.831434612
fifth                     fifth 0.825425253
graph0                   graph0 0.809586407
graph4                   graph4 0.801816015
orbit55                 orbit55 0.794057062
orbit9                   orbit9 0.790480323
orbit54                 orbit54 0.781096806
orbit52                 orbit52 0.777384312
cohesion               cohesion 0.771968334
graph5                   graph5 0.769243546
graph23                 graph23 0.740322538
graph18                 graph18 0.739790537
orbit31                 orbit31 0.735242102
orbit27                 orbit27 0.711459273
fourth                   fourth 0.710481934
graph25                 graph25 0.704452195
graph19                 graph19 0.667716253
orbit39                 orbit39 0.664816747
orbit62                 orbit62 0.648313689
orbit36                 orbit36 0.643761017
membership_s32   membership_s32 0.632853933
orbit70                 orbit70 0.614940772
orbit65                 orbit65 0.604482970
graph27                 graph27 0.599609446
orbit63                 orbit63 0.594094048
orbit19                 orbit19 0.591576175
graph3                   graph3 0.587244720
upto_fourth         upto_fourth 0.580631461
graph7                   graph7 0.574575644
graph17                 graph17 0.563844725
orbit69                 orbit69 0.554645221
orbit48                 orbit48 0.553779936
orbit17                 orbit17 0.552433521
graph6                   graph6 0.536578920
orbit41                 orbit41 0.532926399
orbit6                   orbit6 0.510904798
orbit38                 orbit38 0.504132378
ratio6                   ratio6 0.497436594
orbit20                 orbit20 0.474341099
orbit1                   orbit1 0.474335172
orbit44                 orbit44 0.467971852
close                     close 0.467700234
orbit15                 orbit15 0.456760713
orbit59                 orbit59 0.449005069
orbit46                 orbit46 0.448754234
orbit2                   orbit2 0.444753347
ratio2                   ratio2 0.439936433
graph29                 graph29 0.423910898
bigcom30               bigcom30 0.416398907
orbit61                 orbit61 0.408787175
orbit4                   orbit4 0.397588918
orbit30                 orbit30 0.396133942
membership_s30   membership_s30 0.381991282
graph26                 graph26 0.380669120
graph16                 graph16 0.376550760
orbit37                 orbit37 0.368972331
orbit5                   orbit5 0.367127671
orbit25                 orbit25 0.362426958
orbit11                 orbit11 0.344316135
orbit10                 orbit10 0.329237754
orbit53                 orbit53 0.327932742
sixth                     sixth 0.327191433
orbit13                 orbit13 0.307178758
orbit42                 orbit42 0.298662832
ratio3                   ratio3 0.297324204
orbit28                 orbit28 0.292598046
orbit71                 orbit71 0.289564005
graph15                 graph15 0.282661569
orbit33                 orbit33 0.277144516
upto_fifth           upto_fifth 0.264890704
graph9                   graph9 0.264703230
graph12                 graph12 0.257722068
bigcom8                 bigcom8 0.254641521
orbit51                 orbit51 0.253949184
bigcom4                 bigcom4 0.251424231
orbit23                 orbit23 0.241540731
orbit60                 orbit60 0.240561331
orbit12                 orbit12 0.240468028
orbit67                 orbit67 0.239506256
orbit68                 orbit68 0.222157912
orbit35                 orbit35 0.211904532
upto_third           upto_third 0.208632825
orbit57                 orbit57 0.206333021
selfinter             selfinter 0.204378700
orbit7                   orbit7 0.183736877
graph24                 graph24 0.179591909
orbit43                 orbit43 0.171465872
orbit58                 orbit58 0.167598389
orbit16                 orbit16 0.166124141
hubscore               hubscore 0.164408926
orbit29                 orbit29 0.163112299
graph28                 graph28 0.161763516
orbit21                 orbit21 0.159788380
bigcom40               bigcom40 0.151778053
graph21                 graph21 0.150854477
bigcom44               bigcom44 0.094593817
graph13                 graph13 0.090843711
membership_s27   membership_s27 0.082618985
evcent                   evcent 0.073674717
AP                           AP 0.069273649
membership_s4     membership_s4 0.066642984
pdi                         pdi 0.058489831
upto_second         upto_second 0.056952712
orbit40                 orbit40 0.049761701
membership_s7     membership_s7 0.044021397
bigcom1                 bigcom1 0.035400978
second                   second 0.026852133
coreness               coreness 0.020096434
bigcom22               bigcom22 0.014976482
orbit66                 orbit66 0.012713914
membership_s6     membership_s6 0.006100582
bigcom3                 bigcom3 0.005488452
orbit0                   orbit0 0.000000000
orbit3                   orbit3 0.000000000
orbit8                   orbit8 0.000000000
orbit14                 orbit14 0.000000000
orbit34                 orbit34 0.000000000
orbit72                 orbit72 0.000000000
ecc                         ecc 0.000000000
eccrad                   eccrad 0.000000000
first                     first 0.000000000
bigcom2                 bigcom2 0.000000000
bigcom6                 bigcom6 0.000000000
bigcom9                 bigcom9 0.000000000
bigcom11               bigcom11 0.000000000
bigcom13               bigcom13 0.000000000
bigcom15               bigcom15 0.000000000
bigcom16               bigcom16 0.000000000
bigcom21               bigcom21 0.000000000
bigcom24               bigcom24 0.000000000
bigcom26               bigcom26 0.000000000
bigcom28               bigcom28 0.000000000
bigcom31               bigcom31 0.000000000
bigcom32               bigcom32 0.000000000
bigcom33               bigcom33 0.000000000
bigcom34               bigcom34 0.000000000
bigcom36               bigcom36 0.000000000
bigcom37               bigcom37 0.000000000
bigcom38               bigcom38 0.000000000
bigcom39               bigcom39 0.000000000
bigcom43               bigcom43 0.000000000
bigcom46               bigcom46 0.000000000
bigcom47               bigcom47 0.000000000
bigcom49               bigcom49 0.000000000
bigcom50               bigcom50 0.000000000
bigcom51               bigcom51 0.000000000
bigcom52               bigcom52 0.000000000
bigcom54               bigcom54 0.000000000
bigcom56               bigcom56 0.000000000
bigcom62               bigcom62 0.000000000
bigcom66               bigcom66 0.000000000
bigcom68               bigcom68 0.000000000
bigcom69               bigcom69 0.000000000
bigcom71               bigcom71 0.000000000
bigcom72               bigcom72 0.000000000
bigcom73               bigcom73 0.000000000
bigcom74               bigcom74 0.000000000
bigcom75               bigcom75 0.000000000
bigcom76               bigcom76 0.000000000
bigcom77               bigcom77 0.000000000
bigcom79               bigcom79 0.000000000
bigcom80               bigcom80 0.000000000
bigcom82               bigcom82 0.000000000
bigcom83               bigcom83 0.000000000
bigcom84               bigcom84 0.000000000
bigcom85               bigcom85 0.000000000
bigcom87               bigcom87 0.000000000
bigcom89               bigcom89 0.000000000
bigcom91               bigcom91 0.000000000
bigcom92               bigcom92 0.000000000
bigcom93               bigcom93 0.000000000
bigcom96               bigcom96 0.000000000
bigcom97               bigcom97 0.000000000
bigcom98               bigcom98 0.000000000
bigcom99               bigcom99 0.000000000
bigcom101             bigcom101 0.000000000
bigcom104             bigcom104 0.000000000
bigcom106             bigcom106 0.000000000
bigcom109             bigcom109 0.000000000
bigcom113             bigcom113 0.000000000
bigcom116             bigcom116 0.000000000
bigcom120             bigcom120 0.000000000
bigcom123             bigcom123 0.000000000
bigcom126             bigcom126 0.000000000
bigcom127             bigcom127 0.000000000
bigcom137             bigcom137 0.000000000
bigcom139             bigcom139 0.000000000
bigcom140             bigcom140 0.000000000
bigcom143             bigcom143 0.000000000
bigcom145             bigcom145 0.000000000
bigcom146             bigcom146 0.000000000
bigcom147             bigcom147 0.000000000
bigcom149             bigcom149 0.000000000
bigcom153             bigcom153 0.000000000
bigcom154             bigcom154 0.000000000
bigcom156             bigcom156 0.000000000
bigcom157             bigcom157 0.000000000
bigcom158             bigcom158 0.000000000
bigcom160             bigcom160 0.000000000
bigcom161             bigcom161 0.000000000
bigcom162             bigcom162 0.000000000
bigcom164             bigcom164 0.000000000
bigcom166             bigcom166 0.000000000
bigcom167             bigcom167 0.000000000
bigcom171             bigcom171 0.000000000
bigcom173             bigcom173 0.000000000
bigcom175             bigcom175 0.000000000
bigcom176             bigcom176 0.000000000
bigcom177             bigcom177 0.000000000
bigcom178             bigcom178 0.000000000
bigcom180             bigcom180 0.000000000
bigcom181             bigcom181 0.000000000
bigcom184             bigcom184 0.000000000
bigcom186             bigcom186 0.000000000
bigcom187             bigcom187 0.000000000
bigcom189             bigcom189 0.000000000
bigcom194             bigcom194 0.000000000
bigcom195             bigcom195 0.000000000
bigcom196             bigcom196 0.000000000
bigcom204             bigcom204 0.000000000
bigcom205             bigcom205 0.000000000
bigcom212             bigcom212 0.000000000
bigcom214             bigcom214 0.000000000
bigcom222             bigcom222 0.000000000
bigcom223             bigcom223 0.000000000
bigcom226             bigcom226 0.000000000
bigcom227             bigcom227 0.000000000
bigcom229             bigcom229 0.000000000
bigcom233             bigcom233 0.000000000
bigcom236             bigcom236 0.000000000
bigcom237             bigcom237 0.000000000
bigcom246             bigcom246 0.000000000
bigcom248             bigcom248 0.000000000
bigcom249             bigcom249 0.000000000
bigcom250             bigcom250 0.000000000
bigcom254             bigcom254 0.000000000
bigcom266             bigcom266 0.000000000
bigcom269             bigcom269 0.000000000
bigcom272             bigcom272 0.000000000
bigcom274             bigcom274 0.000000000
bigcom281             bigcom281 0.000000000
bigcom291             bigcom291 0.000000000
bigcom292             bigcom292 0.000000000
bigcom295             bigcom295 0.000000000
bigcom299             bigcom299 0.000000000
bigcom301             bigcom301 0.000000000
bigcom306             bigcom306 0.000000000
bigcom309             bigcom309 0.000000000
bigcom314             bigcom314 0.000000000
bigcom321             bigcom321 0.000000000
bigcom341             bigcom341 0.000000000
bigcom350             bigcom350 0.000000000
bigcom353             bigcom353 0.000000000
bigcom359             bigcom359 0.000000000
bigcom363             bigcom363 0.000000000
bigcom365             bigcom365 0.000000000
bigcom385             bigcom385 0.000000000
bigcom386             bigcom386 0.000000000
bigcom408             bigcom408 0.000000000
bigcom412             bigcom412 0.000000000
bigcom480             bigcom480 0.000000000
membership_s1     membership_s1 0.000000000
membership_s3     membership_s3 0.000000000
membership_s5     membership_s5 0.000000000
membership_s8     membership_s8 0.000000000
membership_s9     membership_s9 0.000000000
membership_s11   membership_s11 0.000000000
membership_s12   membership_s12 0.000000000
membership_s14   membership_s14 0.000000000
membership_s15   membership_s15 0.000000000
membership_s16   membership_s16 0.000000000
membership_s17   membership_s17 0.000000000
membership_s18   membership_s18 0.000000000
membership_s20   membership_s20 0.000000000
membership_s21   membership_s21 0.000000000
membership_s22   membership_s22 0.000000000
membership_s24   membership_s24 0.000000000
membership_s25   membership_s25 0.000000000
membership_s26   membership_s26 0.000000000
membership_s28   membership_s28 0.000000000
membership_s31   membership_s31 0.000000000
membership_s33   membership_s33 0.000000000
membership_s36   membership_s36 0.000000000
membership_s37   membership_s37 0.000000000
[1] "All"
[1] 1
[1] 3.790518
[1] "Dataset: high_C Model RF, refit model on training data 2015-06-17 20:46:35"
     |      Out-of-bag   |
Tree |      MSE  %Var(y) |
   1 |   0.0762   166.64 |
   2 |   0.0796   174.05 |
   3 |  0.07956   173.96 |
   4 |  0.07693   168.23 |
   5 |  0.07696   168.29 |
   6 |  0.07623   166.69 |
   7 |  0.07494   163.88 |
   8 |  0.07256   158.68 |
   9 |  0.07156   156.48 |
  10 |  0.06654   145.50 |
  11 |  0.06465   141.36 |
  12 |  0.06303   137.82 |
  13 |  0.06069   132.71 |
  14 |   0.0609   133.17 |
  15 |  0.06016   131.54 |
  16 |  0.05949   130.10 |
  17 |  0.05884   128.66 |
  18 |  0.05831   127.51 |
  19 |  0.05843   127.77 |
  20 |  0.05826   127.39 |
  21 |  0.05797   126.77 |
  22 |   0.0573   125.29 |
  23 |  0.05736   125.44 |
  24 |  0.05634   123.20 |
  25 |  0.05609   122.66 |
  26 |  0.05575   121.90 |
  27 |  0.05532   120.96 |
  28 |  0.05528   120.89 |
  29 |  0.05523   120.78 |
  30 |  0.05521   120.73 |
  31 |  0.05492   120.10 |
  32 |  0.05476   119.74 |
  33 |   0.0548   119.82 |
  34 |  0.05459   119.37 |
  35 |   0.0543   118.73 |
  36 |  0.05423   118.58 |
  37 |  0.05405   118.19 |
  38 |  0.05412   118.34 |
  39 |  0.05399   118.07 |
  40 |  0.05402   118.12 |
  41 |  0.05411   118.33 |
  42 |  0.05369   117.41 |
  43 |  0.05386   117.78 |
  44 |  0.05378   117.61 |
  45 |  0.05367   117.36 |
  46 |  0.05364   117.29 |
  47 |  0.05351   117.02 |
  48 |  0.05363   117.28 |
  49 |  0.05349   116.97 |
  50 |  0.05338   116.73 |
  51 |   0.0532   116.33 |
  52 |  0.05323   116.40 |
  53 |  0.05313   116.17 |
  54 |  0.05305   116.01 |
  55 |  0.05292   115.73 |
  56 |  0.05297   115.82 |
  57 |  0.05291   115.71 |
  58 |  0.05287   115.62 |
  59 |  0.05268   115.20 |
  60 |  0.05261   115.04 |
  61 |  0.05261   115.05 |
  62 |  0.05271   115.27 |
  63 |  0.05276   115.36 |
  64 |  0.05257   114.96 |
  65 |  0.05247   114.75 |
  66 |   0.0523   114.37 |
  67 |  0.05223   114.21 |
  68 |  0.05239   114.55 |
  69 |  0.05239   114.56 |
  70 |   0.0524   114.59 |
  71 |  0.05232   114.41 |
  72 |   0.0523   114.36 |
  73 |  0.05217   114.07 |
  74 |  0.05211   113.94 |
  75 |  0.05214   114.01 |
  76 |  0.05213   113.99 |
  77 |   0.0521   113.93 |
  78 |  0.05193   113.56 |
  79 |  0.05197   113.63 |
  80 |  0.05189   113.46 |
  81 |  0.05185   113.38 |
  82 |  0.05177   113.20 |
  83 |  0.05163   112.89 |
  84 |  0.05151   112.65 |
  85 |  0.05143   112.47 |
  86 |  0.05142   112.43 |
  87 |  0.05132   112.23 |
  88 |  0.05125   112.06 |
  89 |  0.05131   112.19 |
  90 |   0.0513   112.17 |
  91 |  0.05127   112.12 |
  92 |  0.05132   112.23 |
  93 |  0.05136   112.31 |
  94 |   0.0514   112.39 |
  95 |  0.05138   112.36 |
  96 |  0.05125   112.08 |
  97 |  0.05119   111.95 |
  98 |  0.05122   111.99 |
  99 |  0.05119   111.93 |
 100 |  0.05111   111.76 |
[1] "Random Forest variable coefficients"
                      %IncMSE IncNodePurity
graph0           9.234491e-04  1.677836e-01
graph1           2.234573e-03  1.330671e-01
graph2           1.925419e-03  2.411013e-01
graph3           1.488938e-04  4.855464e-02
graph4           1.730291e-03  1.945615e-01
graph5           2.702503e-03  1.874920e-01
graph6           5.456304e-04  6.751560e-02
graph7           3.273082e-03  2.044719e-01
graph8           1.530055e-03  1.481434e-01
graph9           8.754141e-04  1.030263e-01
graph10          4.995105e-03  3.388564e-01
graph11          3.999998e-03  5.104953e-01
graph12          1.513771e-03  1.253953e-01
graph13          4.567293e-04  1.015065e-01
graph14          4.779167e-03  4.462881e-01
graph15          1.233253e-03  1.764642e-01
graph16          9.617884e-04  2.038352e-01
graph17          3.377084e-03  1.321261e-01
graph18          2.553842e-03  3.532154e-01
graph19          3.002199e-03  2.178867e-01
graph20          3.188654e-03  3.306393e-01
graph21          2.874146e-04  8.089956e-02
graph22          5.137732e-03  4.787557e-01
graph23          6.777644e-04  1.497075e-01
graph24          2.237483e-03  8.107155e-02
graph25          1.717555e-03  1.585243e-01
graph26          3.351627e-03  2.057867e-01
graph27          5.164968e-04  1.374060e-01
graph28          4.162733e-03  1.523004e-01
graph29          2.238013e-03  2.111411e-01
orbit0           1.533967e-03  1.481723e-01
orbit1           9.321357e-04  1.476698e-01
orbit2           2.182123e-03  2.272411e-01
orbit3           2.117064e-03  1.395535e-01
orbit4           3.149964e-04  6.596412e-02
orbit5           8.700690e-04  1.487498e-01
orbit6           1.474463e-03  1.840623e-01
orbit7           1.338121e-03  2.255563e-01
orbit8           2.170671e-03  2.074584e-01
orbit9           2.848882e-03  1.958207e-01
orbit10          1.212735e-03  2.845192e-01
orbit11          3.363805e-03  2.025028e-01
orbit12          2.552460e-03  1.479289e-01
orbit13          1.873986e-03  2.172769e-01
orbit14          1.628529e-03  2.094188e-01
orbit15          1.482872e-03  2.782477e-01
orbit16          3.025268e-03  3.771296e-01
orbit17          2.960007e-03  2.590328e-01
orbit18          3.859013e-03  5.977924e-01
orbit19          1.487681e-03  2.366224e-01
orbit20          3.346314e-03  2.243058e-01
orbit21          1.898090e-03  2.710235e-01
orbit22          3.040447e-03  6.494918e-01
orbit23          3.665269e-03  3.438247e-01
orbit24          5.230568e-03  2.970044e-01
orbit25          7.391769e-03  1.884770e-01
orbit26          2.840078e-03  3.672265e-01
orbit27          1.539331e-03  2.031583e-01
orbit28          2.506026e-03  3.060182e-01
orbit29          1.855661e-03  1.760060e-01
orbit30          1.913518e-03  4.092055e-01
orbit31          6.217885e-03  6.540894e-01
orbit32          3.566225e-03  4.194773e-01
orbit33          4.816036e-04  2.206723e-01
orbit34          7.586763e-04  1.283815e-01
orbit35          2.235068e-03  2.299216e-01
orbit36          2.721548e-03  2.179551e-01
orbit37          1.606363e-03  3.167590e-01
orbit38          2.673555e-03  1.274642e-01
orbit39          5.084859e-03  4.364195e-01
orbit40          3.616939e-03  2.951697e-01
orbit41          4.702726e-03  3.588372e-01
orbit42          3.049293e-03  2.524849e-01
orbit43          4.149945e-03  4.198618e-01
orbit44          5.164811e-03  3.789782e-01
orbit45          7.291588e-03  6.774945e-01
orbit46          2.198238e-03  2.982697e-01
orbit47          3.535044e-03  2.731643e-01
orbit48          2.204329e-03  2.173819e-01
orbit49          4.388968e-03  6.471612e-01
orbit50          1.327707e-03  3.187572e-01
orbit51          3.074338e-03  3.067692e-01
orbit52          4.525262e-03  1.802678e-01
orbit53          2.883160e-03  2.179355e-01
orbit54          6.074441e-03  3.754868e-01
orbit55          5.438572e-03  4.127424e-01
orbit56          5.239168e-03  4.664452e-01
orbit57          1.150296e-03  1.836963e-01
orbit58          1.504616e-03  1.428881e-01
orbit59          3.280618e-03  2.618092e-01
orbit60          2.566698e-03  3.366014e-01
orbit61          5.015720e-03  2.868849e-01
orbit62          2.749236e-03  3.208526e-01
orbit63          1.684483e-03  3.768386e-01
orbit64          2.927323e-03  2.684127e-01
orbit65          3.238474e-03  3.513720e-01
orbit66          2.211155e-03  1.795023e-01
orbit67          2.515858e-03  2.141915e-01
orbit68          2.202987e-03  2.000984e-01
orbit69          4.110618e-03  3.361839e-01
orbit70          4.397344e-03  4.493672e-01
orbit71          4.680382e-03  3.039665e-01
orbit72          6.141060e-03  3.182311e-01
AP               0.000000e+00  7.355228e-18
bet              5.618706e-03  6.540849e-01
ecc              2.173913e-05  2.590476e-02
eccrad           0.000000e+00  9.090909e-03
close            2.437102e-03  1.918713e-01
constraint       4.238735e-03  5.184331e-01
coreness         8.510638e-05  4.821413e-02
knn              3.552309e-03  5.910639e-01
hubscore         2.003853e-03  1.354087e-01
pagerank         5.927476e-03  9.851127e-01
trans            2.693737e-03  3.886357e-01
evcent           1.390159e-03  2.038597e-01
first            7.856882e-04  9.665676e-02
upto_second      8.737744e-04  1.159239e-01
upto_third       2.383928e-03  1.414488e-01
upto_fourth      8.910580e-04  1.766241e-01
upto_fifth       1.236787e-03  2.184858e-01
upto_sixth       7.351508e-04  3.882632e-01
second           5.868552e-04  2.032288e-01
third            1.210611e-03  5.072464e-01
fourth           5.201268e-03  4.111836e-01
fifth            2.434484e-03  3.140449e-01
sixth            1.819827e-03  4.152361e-01
ratio1           3.839920e-03  8.243649e-01
ratio2           2.174649e-03  2.831378e-01
ratio3           4.030537e-03  4.893032e-01
ratio4           2.503887e-03  2.141189e+00
ratio5           1.186632e-03  6.982221e-01
ratio6           2.689205e-03  3.277565e-01
selfinter       -3.452595e-05  5.177025e-02
walktrap_vertex  2.156061e-03  1.991664e+00
bigcom1          2.629942e-05  8.044514e-02
bigcom2          0.000000e+00  0.000000e+00
bigcom3         -7.444163e-05  2.088272e-02
bigcom4          5.347239e-05  7.467048e-02
bigcom6          0.000000e+00  0.000000e+00
bigcom8          1.095999e-04  1.224334e-01
bigcom9          0.000000e+00  4.440892e-18
bigcom11         0.000000e+00  0.000000e+00
bigcom13         0.000000e+00  0.000000e+00
bigcom15         0.000000e+00  0.000000e+00
bigcom16         0.000000e+00  0.000000e+00
bigcom21         0.000000e+00  0.000000e+00
bigcom22        -4.291845e-05  2.582086e-02
bigcom24         0.000000e+00  0.000000e+00
bigcom26         0.000000e+00  0.000000e+00
bigcom28         0.000000e+00  4.440892e-18
bigcom30         3.466603e-04  3.638567e-01
bigcom31         0.000000e+00  0.000000e+00
bigcom32         0.000000e+00  0.000000e+00
bigcom33         0.000000e+00  0.000000e+00
bigcom34         0.000000e+00  0.000000e+00
bigcom36         0.000000e+00  0.000000e+00
bigcom37         0.000000e+00  0.000000e+00
bigcom38         0.000000e+00  0.000000e+00
bigcom39         0.000000e+00  0.000000e+00
bigcom40         4.455301e-05  2.437872e-02
bigcom43         0.000000e+00  0.000000e+00
bigcom44        -3.297443e-05  5.978792e-02
bigcom46         0.000000e+00  0.000000e+00
bigcom47         0.000000e+00  0.000000e+00
bigcom49         0.000000e+00  0.000000e+00
bigcom50         0.000000e+00  0.000000e+00
bigcom51         0.000000e+00  0.000000e+00
bigcom52         0.000000e+00  0.000000e+00
bigcom54         0.000000e+00  0.000000e+00
bigcom56         0.000000e+00  0.000000e+00
bigcom62         0.000000e+00  0.000000e+00
bigcom66         0.000000e+00  0.000000e+00
bigcom68         0.000000e+00  0.000000e+00
bigcom69         0.000000e+00  0.000000e+00
bigcom71         0.000000e+00  6.717007e-01
bigcom72         0.000000e+00  0.000000e+00
bigcom73         0.000000e+00  0.000000e+00
bigcom74         0.000000e+00  0.000000e+00
bigcom75         0.000000e+00  0.000000e+00
bigcom76         0.000000e+00  0.000000e+00
bigcom77         0.000000e+00  0.000000e+00
bigcom79         0.000000e+00  0.000000e+00
bigcom80         0.000000e+00  0.000000e+00
bigcom82         0.000000e+00  0.000000e+00
bigcom83         0.000000e+00  0.000000e+00
bigcom84         0.000000e+00  0.000000e+00
bigcom85         0.000000e+00  0.000000e+00
bigcom87         0.000000e+00  0.000000e+00
bigcom89         0.000000e+00  0.000000e+00
bigcom91         0.000000e+00  0.000000e+00
bigcom92         0.000000e+00  0.000000e+00
bigcom93         0.000000e+00  0.000000e+00
bigcom96         0.000000e+00  0.000000e+00
bigcom97         0.000000e+00  0.000000e+00
bigcom98         0.000000e+00  0.000000e+00
bigcom99         0.000000e+00  0.000000e+00
bigcom101        0.000000e+00  0.000000e+00
bigcom104        0.000000e+00  0.000000e+00
bigcom106        0.000000e+00  0.000000e+00
bigcom109        0.000000e+00  0.000000e+00
bigcom113        0.000000e+00  0.000000e+00
bigcom116        0.000000e+00  0.000000e+00
bigcom120        0.000000e+00  0.000000e+00
bigcom123        0.000000e+00  0.000000e+00
bigcom126        0.000000e+00  0.000000e+00
bigcom127        0.000000e+00  0.000000e+00
bigcom137        0.000000e+00  0.000000e+00
bigcom139        0.000000e+00  0.000000e+00
bigcom140        0.000000e+00  0.000000e+00
bigcom143        0.000000e+00  0.000000e+00
bigcom145        0.000000e+00  0.000000e+00
bigcom146        0.000000e+00  0.000000e+00
bigcom147        0.000000e+00  0.000000e+00
bigcom149        0.000000e+00  0.000000e+00
bigcom153        0.000000e+00  0.000000e+00
bigcom154        0.000000e+00  0.000000e+00
bigcom156        0.000000e+00  0.000000e+00
bigcom157        0.000000e+00  0.000000e+00
bigcom158        0.000000e+00  0.000000e+00
bigcom160        0.000000e+00  0.000000e+00
bigcom161        0.000000e+00  0.000000e+00
bigcom162        0.000000e+00  0.000000e+00
bigcom164        0.000000e+00  0.000000e+00
bigcom166        0.000000e+00  0.000000e+00
bigcom167        0.000000e+00  0.000000e+00
bigcom171        0.000000e+00  0.000000e+00
bigcom173        0.000000e+00  0.000000e+00
bigcom175        0.000000e+00  0.000000e+00
bigcom176        0.000000e+00  0.000000e+00
bigcom177        0.000000e+00  0.000000e+00
bigcom178        0.000000e+00  0.000000e+00
bigcom180        0.000000e+00  0.000000e+00
bigcom181        0.000000e+00  0.000000e+00
bigcom184        0.000000e+00  0.000000e+00
bigcom186        0.000000e+00  0.000000e+00
bigcom187        0.000000e+00  0.000000e+00
bigcom189        0.000000e+00  0.000000e+00
bigcom194        0.000000e+00  0.000000e+00
bigcom195        0.000000e+00  0.000000e+00
bigcom196        0.000000e+00  0.000000e+00
bigcom204        0.000000e+00  0.000000e+00
bigcom205        0.000000e+00  0.000000e+00
bigcom212        0.000000e+00  0.000000e+00
bigcom214        0.000000e+00  0.000000e+00
bigcom222        0.000000e+00  0.000000e+00
bigcom223        0.000000e+00  0.000000e+00
bigcom226        0.000000e+00  0.000000e+00
bigcom227        0.000000e+00  0.000000e+00
bigcom229        0.000000e+00  0.000000e+00
bigcom233        0.000000e+00  0.000000e+00
bigcom236        0.000000e+00  0.000000e+00
bigcom237        0.000000e+00  0.000000e+00
bigcom246        0.000000e+00  0.000000e+00
bigcom248        0.000000e+00  0.000000e+00
bigcom249        0.000000e+00  0.000000e+00
bigcom250        0.000000e+00  0.000000e+00
bigcom254        0.000000e+00  0.000000e+00
bigcom266        0.000000e+00  0.000000e+00
bigcom269        0.000000e+00  0.000000e+00
bigcom272        0.000000e+00  0.000000e+00
bigcom274        0.000000e+00  0.000000e+00
bigcom281        0.000000e+00  0.000000e+00
bigcom291        0.000000e+00  0.000000e+00
bigcom292        0.000000e+00  0.000000e+00
bigcom295        0.000000e+00  0.000000e+00
bigcom299        0.000000e+00  0.000000e+00
bigcom301        0.000000e+00  0.000000e+00
bigcom306        0.000000e+00  0.000000e+00
bigcom309        0.000000e+00  0.000000e+00
bigcom314        0.000000e+00  0.000000e+00
bigcom321        0.000000e+00  2.220446e-18
bigcom341        0.000000e+00  0.000000e+00
bigcom350        0.000000e+00  0.000000e+00
bigcom353        0.000000e+00  0.000000e+00
bigcom359        0.000000e+00  0.000000e+00
bigcom363        0.000000e+00  0.000000e+00
bigcom365        0.000000e+00  0.000000e+00
bigcom385        0.000000e+00  0.000000e+00
bigcom386        0.000000e+00  0.000000e+00
bigcom408        0.000000e+00  0.000000e+00
bigcom412        0.000000e+00  0.000000e+00
bigcom480        0.000000e+00  0.000000e+00
spin_vertex      1.150672e-03  7.929743e-01
membership_s1    0.000000e+00  0.000000e+00
membership_s3    0.000000e+00  0.000000e+00
membership_s4    2.786282e-05  4.343502e-02
membership_s5    0.000000e+00  8.333333e-03
membership_s6    3.330954e-05  2.812142e-03
membership_s7    7.910797e-06  2.008863e-02
membership_s8    0.000000e+00  0.000000e+00
membership_s9    0.000000e+00  0.000000e+00
membership_s11   0.000000e+00  0.000000e+00
membership_s12   0.000000e+00  0.000000e+00
membership_s14   0.000000e+00  0.000000e+00
membership_s15   0.000000e+00  0.000000e+00
membership_s16   0.000000e+00  0.000000e+00
membership_s17   0.000000e+00  0.000000e+00
membership_s18   0.000000e+00  0.000000e+00
membership_s20   0.000000e+00  0.000000e+00
membership_s21   0.000000e+00  0.000000e+00
membership_s22   0.000000e+00  0.000000e+00
membership_s24   0.000000e+00  0.000000e+00
membership_s25   0.000000e+00  0.000000e+00
membership_s26   0.000000e+00  0.000000e+00
membership_s27   2.443385e-05  6.420922e-02
membership_s28   0.000000e+00  0.000000e+00
membership_s30   5.655398e-04  1.269179e-01
membership_s31   0.000000e+00  0.000000e+00
membership_s32   5.384080e-05  1.042046e-01
membership_s33   0.000000e+00  0.000000e+00
membership_s36   7.657537e-05  9.563352e-04
membership_s37   0.000000e+00  0.000000e+00
V1               8.847215e-03  1.868924e+00
V2               2.124751e-03  9.728447e-01
pdi              2.401446e-04  1.442090e-01
adhesion         7.078003e-03  6.765949e-01
cohesion         6.412327e-03  5.762939e-01
inner            4.260759e-03  7.779810e-01
outer            2.876340e-03  5.989757e-01
ioratio          8.711990e-03  6.470859e-01
comsize          1.985194e-03  1.100554e+00
                            var     rel.inf
walktrap_vertex walktrap_vertex 4.464817200
ratio4                   ratio4 3.774671471
V1                           V1 3.755748801
comsize                 comsize 2.766795107
ratio1                   ratio1 2.235862864
V2                           V2 2.205547851
ratio5                   ratio5 1.846871755
constraint           constraint 1.757128337
orbit18                 orbit18 1.718844977
pagerank               pagerank 1.704942784
inner                     inner 1.695211530
bet                         bet 1.560593846
ioratio                 ioratio 1.525672929
knn                         knn 1.517083284
outer                     outer 1.353475705
graph11                 graph11 1.309904624
orbit56                 orbit56 1.297493218
orbit45                 orbit45 1.251776588
spin_vertex         spin_vertex 1.240828191
graph8                   graph8 1.231997807
orbit49                 orbit49 1.214623117
orbit22                 orbit22 1.172098813
graph2                   graph2 1.116716211
orbit50                 orbit50 1.110414438
adhesion               adhesion 1.000540334
trans                     trans 0.995034012
graph20                 graph20 0.993803024
third                     third 0.972455000
orbit24                 orbit24 0.954841138
orbit47                 orbit47 0.945897233
upto_sixth           upto_sixth 0.945676201
orbit32                 orbit32 0.937458894
graph10                 graph10 0.895684907
orbit26                 orbit26 0.882822695
graph22                 graph22 0.879914741
graph1                   graph1 0.847470242
orbit64                 orbit64 0.844271814
graph14                 graph14 0.831434612
fifth                     fifth 0.825425253
graph0                   graph0 0.809586407
graph4                   graph4 0.801816015
orbit55                 orbit55 0.794057062
orbit9                   orbit9 0.790480323
orbit54                 orbit54 0.781096806
orbit52                 orbit52 0.777384312
cohesion               cohesion 0.771968334
graph5                   graph5 0.769243546
graph23                 graph23 0.740322538
graph18                 graph18 0.739790537
orbit31                 orbit31 0.735242102
orbit27                 orbit27 0.711459273
fourth                   fourth 0.710481934
graph25                 graph25 0.704452195
graph19                 graph19 0.667716253
orbit39                 orbit39 0.664816747
orbit62                 orbit62 0.648313689
orbit36                 orbit36 0.643761017
membership_s32   membership_s32 0.632853933
orbit70                 orbit70 0.614940772
orbit65                 orbit65 0.604482970
graph27                 graph27 0.599609446
orbit63                 orbit63 0.594094048
orbit19                 orbit19 0.591576175
graph3                   graph3 0.587244720
upto_fourth         upto_fourth 0.580631461
graph7                   graph7 0.574575644
graph17                 graph17 0.563844725
orbit69                 orbit69 0.554645221
orbit48                 orbit48 0.553779936
orbit17                 orbit17 0.552433521
graph6                   graph6 0.536578920
orbit41                 orbit41 0.532926399
orbit6                   orbit6 0.510904798
orbit38                 orbit38 0.504132378
ratio6                   ratio6 0.497436594
orbit20                 orbit20 0.474341099
orbit1                   orbit1 0.474335172
orbit44                 orbit44 0.467971852
close                     close 0.467700234
orbit15                 orbit15 0.456760713
orbit59                 orbit59 0.449005069
orbit46                 orbit46 0.448754234
orbit2                   orbit2 0.444753347
ratio2                   ratio2 0.439936433
graph29                 graph29 0.423910898
bigcom30               bigcom30 0.416398907
orbit61                 orbit61 0.408787175
orbit4                   orbit4 0.397588918
orbit30                 orbit30 0.396133942
membership_s30   membership_s30 0.381991282
graph26                 graph26 0.380669120
graph16                 graph16 0.376550760
orbit37                 orbit37 0.368972331
orbit5                   orbit5 0.367127671
orbit25                 orbit25 0.362426958
orbit11                 orbit11 0.344316135
orbit10                 orbit10 0.329237754
orbit53                 orbit53 0.327932742
sixth                     sixth 0.327191433
orbit13                 orbit13 0.307178758
orbit42                 orbit42 0.298662832
ratio3                   ratio3 0.297324204
orbit28                 orbit28 0.292598046
orbit71                 orbit71 0.289564005
graph15                 graph15 0.282661569
orbit33                 orbit33 0.277144516
upto_fifth           upto_fifth 0.264890704
graph9                   graph9 0.264703230
graph12                 graph12 0.257722068
bigcom8                 bigcom8 0.254641521
orbit51                 orbit51 0.253949184
bigcom4                 bigcom4 0.251424231
orbit23                 orbit23 0.241540731
orbit60                 orbit60 0.240561331
orbit12                 orbit12 0.240468028
orbit67                 orbit67 0.239506256
orbit68                 orbit68 0.222157912
orbit35                 orbit35 0.211904532
upto_third           upto_third 0.208632825
orbit57                 orbit57 0.206333021
selfinter             selfinter 0.204378700
orbit7                   orbit7 0.183736877
graph24                 graph24 0.179591909
orbit43                 orbit43 0.171465872
orbit58                 orbit58 0.167598389
orbit16                 orbit16 0.166124141
hubscore               hubscore 0.164408926
orbit29                 orbit29 0.163112299
graph28                 graph28 0.161763516
orbit21                 orbit21 0.159788380
bigcom40               bigcom40 0.151778053
graph21                 graph21 0.150854477
bigcom44               bigcom44 0.094593817
graph13                 graph13 0.090843711
membership_s27   membership_s27 0.082618985
evcent                   evcent 0.073674717
AP                           AP 0.069273649
membership_s4     membership_s4 0.066642984
pdi                         pdi 0.058489831
upto_second         upto_second 0.056952712
orbit40                 orbit40 0.049761701
membership_s7     membership_s7 0.044021397
bigcom1                 bigcom1 0.035400978
second                   second 0.026852133
coreness               coreness 0.020096434
bigcom22               bigcom22 0.014976482
orbit66                 orbit66 0.012713914
membership_s6     membership_s6 0.006100582
bigcom3                 bigcom3 0.005488452
orbit0                   orbit0 0.000000000
orbit3                   orbit3 0.000000000
orbit8                   orbit8 0.000000000
orbit14                 orbit14 0.000000000
orbit34                 orbit34 0.000000000
orbit72                 orbit72 0.000000000
ecc                         ecc 0.000000000
eccrad                   eccrad 0.000000000
first                     first 0.000000000
bigcom2                 bigcom2 0.000000000
bigcom6                 bigcom6 0.000000000
bigcom9                 bigcom9 0.000000000
bigcom11               bigcom11 0.000000000
bigcom13               bigcom13 0.000000000
bigcom15               bigcom15 0.000000000
bigcom16               bigcom16 0.000000000
bigcom21               bigcom21 0.000000000
bigcom24               bigcom24 0.000000000
bigcom26               bigcom26 0.000000000
bigcom28               bigcom28 0.000000000
bigcom31               bigcom31 0.000000000
bigcom32               bigcom32 0.000000000
bigcom33               bigcom33 0.000000000
bigcom34               bigcom34 0.000000000
bigcom36               bigcom36 0.000000000
bigcom37               bigcom37 0.000000000
bigcom38               bigcom38 0.000000000
bigcom39               bigcom39 0.000000000
bigcom43               bigcom43 0.000000000
bigcom46               bigcom46 0.000000000
bigcom47               bigcom47 0.000000000
bigcom49               bigcom49 0.000000000
bigcom50               bigcom50 0.000000000
bigcom51               bigcom51 0.000000000
bigcom52               bigcom52 0.000000000
bigcom54               bigcom54 0.000000000
bigcom56               bigcom56 0.000000000
bigcom62               bigcom62 0.000000000
bigcom66               bigcom66 0.000000000
bigcom68               bigcom68 0.000000000
bigcom69               bigcom69 0.000000000
bigcom71               bigcom71 0.000000000
bigcom72               bigcom72 0.000000000
bigcom73               bigcom73 0.000000000
bigcom74               bigcom74 0.000000000
bigcom75               bigcom75 0.000000000
bigcom76               bigcom76 0.000000000
bigcom77               bigcom77 0.000000000
bigcom79               bigcom79 0.000000000
bigcom80               bigcom80 0.000000000
bigcom82               bigcom82 0.000000000
bigcom83               bigcom83 0.000000000
bigcom84               bigcom84 0.000000000
bigcom85               bigcom85 0.000000000
bigcom87               bigcom87 0.000000000
bigcom89               bigcom89 0.000000000
bigcom91               bigcom91 0.000000000
bigcom92               bigcom92 0.000000000
bigcom93               bigcom93 0.000000000
bigcom96               bigcom96 0.000000000
bigcom97               bigcom97 0.000000000
bigcom98               bigcom98 0.000000000
bigcom99               bigcom99 0.000000000
bigcom101             bigcom101 0.000000000
bigcom104             bigcom104 0.000000000
bigcom106             bigcom106 0.000000000
bigcom109             bigcom109 0.000000000
bigcom113             bigcom113 0.000000000
bigcom116             bigcom116 0.000000000
bigcom120             bigcom120 0.000000000
bigcom123             bigcom123 0.000000000
bigcom126             bigcom126 0.000000000
bigcom127             bigcom127 0.000000000
bigcom137             bigcom137 0.000000000
bigcom139             bigcom139 0.000000000
bigcom140             bigcom140 0.000000000
bigcom143             bigcom143 0.000000000
bigcom145             bigcom145 0.000000000
bigcom146             bigcom146 0.000000000
bigcom147             bigcom147 0.000000000
bigcom149             bigcom149 0.000000000
bigcom153             bigcom153 0.000000000
bigcom154             bigcom154 0.000000000
bigcom156             bigcom156 0.000000000
bigcom157             bigcom157 0.000000000
bigcom158             bigcom158 0.000000000
bigcom160             bigcom160 0.000000000
bigcom161             bigcom161 0.000000000
bigcom162             bigcom162 0.000000000
bigcom164             bigcom164 0.000000000
bigcom166             bigcom166 0.000000000
bigcom167             bigcom167 0.000000000
bigcom171             bigcom171 0.000000000
bigcom173             bigcom173 0.000000000
bigcom175             bigcom175 0.000000000
bigcom176             bigcom176 0.000000000
bigcom177             bigcom177 0.000000000
bigcom178             bigcom178 0.000000000
bigcom180             bigcom180 0.000000000
bigcom181             bigcom181 0.000000000
bigcom184             bigcom184 0.000000000
bigcom186             bigcom186 0.000000000
bigcom187             bigcom187 0.000000000
bigcom189             bigcom189 0.000000000
bigcom194             bigcom194 0.000000000
bigcom195             bigcom195 0.000000000
bigcom196             bigcom196 0.000000000
bigcom204             bigcom204 0.000000000
bigcom205             bigcom205 0.000000000
bigcom212             bigcom212 0.000000000
bigcom214             bigcom214 0.000000000
bigcom222             bigcom222 0.000000000
bigcom223             bigcom223 0.000000000
bigcom226             bigcom226 0.000000000
bigcom227             bigcom227 0.000000000
bigcom229             bigcom229 0.000000000
bigcom233             bigcom233 0.000000000
bigcom236             bigcom236 0.000000000
bigcom237             bigcom237 0.000000000
bigcom246             bigcom246 0.000000000
bigcom248             bigcom248 0.000000000
bigcom249             bigcom249 0.000000000
bigcom250             bigcom250 0.000000000
bigcom254             bigcom254 0.000000000
bigcom266             bigcom266 0.000000000
bigcom269             bigcom269 0.000000000
bigcom272             bigcom272 0.000000000
bigcom274             bigcom274 0.000000000
bigcom281             bigcom281 0.000000000
bigcom291             bigcom291 0.000000000
bigcom292             bigcom292 0.000000000
bigcom295             bigcom295 0.000000000
bigcom299             bigcom299 0.000000000
bigcom301             bigcom301 0.000000000
bigcom306             bigcom306 0.000000000
bigcom309             bigcom309 0.000000000
bigcom314             bigcom314 0.000000000
bigcom321             bigcom321 0.000000000
bigcom341             bigcom341 0.000000000
bigcom350             bigcom350 0.000000000
bigcom353             bigcom353 0.000000000
bigcom359             bigcom359 0.000000000
bigcom363             bigcom363 0.000000000
bigcom365             bigcom365 0.000000000
bigcom385             bigcom385 0.000000000
bigcom386             bigcom386 0.000000000
bigcom408             bigcom408 0.000000000
bigcom412             bigcom412 0.000000000
bigcom480             bigcom480 0.000000000
membership_s1     membership_s1 0.000000000
membership_s3     membership_s3 0.000000000
membership_s5     membership_s5 0.000000000
membership_s8     membership_s8 0.000000000
membership_s9     membership_s9 0.000000000
membership_s11   membership_s11 0.000000000
membership_s12   membership_s12 0.000000000
membership_s14   membership_s14 0.000000000
membership_s15   membership_s15 0.000000000
membership_s16   membership_s16 0.000000000
membership_s17   membership_s17 0.000000000
membership_s18   membership_s18 0.000000000
membership_s20   membership_s20 0.000000000
membership_s21   membership_s21 0.000000000
membership_s22   membership_s22 0.000000000
membership_s24   membership_s24 0.000000000
membership_s25   membership_s25 0.000000000
membership_s26   membership_s26 0.000000000
membership_s28   membership_s28 0.000000000
membership_s31   membership_s31 0.000000000
membership_s33   membership_s33 0.000000000
membership_s36   membership_s36 0.000000000
membership_s37   membership_s37 0.000000000
[1] "Dataset: high_C Model GLM, refit model on training data 2015-06-17 20:46:49"
[1] "glmnet variable coefficients"
                [,1]              [,2]                   
(Intercept)     "(Intercept)"     "-6.15853826513437"    
graph0          "graph0"          "-1.12010949406474e-06"
graph1          "graph1"          "-9.13871747661162e-10"
graph2          "graph2"          "-1.83931222394595e-07"
graph3          "graph3"          "-4.46572118618754e-11"
graph4          "graph4"          "-1.01156393125108e-12"
graph5          "graph5"          "-8.97422723948388e-09"
graph6          "graph6"          "-2.28027842752624e-10"
graph7          "graph7"          "-3.27631752343656e-09"
graph8          "graph8"          "-1.18416804812149e-07"
graph9          "graph9"          "-9.3086761928228e-13" 
graph10         "graph10"         "-3.37934587208886e-14"
graph11         "graph11"         "-1.76827052405212e-15"
graph12         "graph12"         "-1.74260825453701e-12"
graph13         "graph13"         "-1.06051019922695e-11"
graph14         "graph14"         "-2.05877180027343e-13"
graph15         "graph15"         "-3.17797214277884e-10"
graph16         "graph16"         "-7.68103576870087e-12"
graph17         "graph17"         "-7.3780726577364e-12" 
graph18         "graph18"         "-2.49277886923285e-10"
graph19         "graph19"         "-3.79778645554838e-11"
graph20         "graph20"         "-8.20663784513538e-10"
graph21         "graph21"         "-2.13280073703084e-10"
graph22         "graph22"         "3.22496527930822e-10" 
graph23         "graph23"         "-2.64782272064506e-10"
graph24         "graph24"         "-3.85705995591634e-10"
graph25         "graph25"         "-1.34594852837463e-09"
graph26         "graph26"         "-1.32883731257426e-09"
graph27         "graph27"         "-7.69129629562395e-09"
graph28         "graph28"         "-1.24629548353888e-08"
graph29         "graph29"         "-1.87503769056112e-07"
orbit0          "orbit0"          "-1.11991977241654e-06"
orbit1          "orbit1"          "1.7141061205517e-08"  
orbit2          "orbit2"          "-9.82445107595868e-10"
orbit3          "orbit3"          "-1.83875513699289e-07"
orbit4          "orbit4"          "-3.09614941002158e-10"
orbit5          "orbit5"          "-4.68388510581487e-11"
orbit6          "orbit6"          "2.16745372074866e-10" 
orbit7          "orbit7"          "-1.12386051087441e-12"
orbit8          "orbit8"          "-8.97240846959232e-09"
orbit9          "orbit9"          "1.59799888040031e-09" 
orbit10         "orbit10"         "2.34127170925053e-10" 
orbit11         "orbit11"         "-3.38999788237136e-10"
orbit12         "orbit12"         "3.37690016107544e-10" 
orbit13         "orbit13"         "-5.41010247263337e-09"
orbit14         "orbit14"         "-1.18386732742107e-07"
orbit15         "orbit15"         "-2.91065157713574e-12"
orbit16         "orbit16"         "-1.16638108682541e-12"
orbit17         "orbit17"         "-4.56798565841835e-12"
orbit18         "orbit18"         "-3.25631914613923e-12"
orbit19         "orbit19"         "6.23905716398113e-12" 
orbit20         "orbit20"         "-4.87833250543578e-13"
orbit21         "orbit21"         "-3.50021692545045e-14"
orbit22         "orbit22"         "3.51542405162272e-13" 
orbit23         "orbit23"         "-2.05249477824445e-15"
orbit24         "orbit24"         "-5.21378806434594e-11"
orbit25         "orbit25"         "2.4925389001285e-11"  
orbit26         "orbit26"         "-2.04305480554607e-12"
orbit27         "orbit27"         "-3.43866800014842e-10"
orbit28         "orbit28"         "-4.10540365203896e-11"
orbit29         "orbit29"         "5.90459771135498e-13" 
orbit30         "orbit30"         "-2.81003271587704e-11"
orbit31         "orbit31"         "5.52979116126148e-11" 
orbit32         "orbit32"         "2.38438507866478e-12" 
orbit33         "orbit33"         "-2.57533908085704e-13"
orbit34         "orbit34"         "-3.17716368830447e-10"
orbit35         "orbit35"         "5.88780736480625e-10" 
orbit36         "orbit36"         "-7.12039286354739e-11"
orbit37         "orbit37"         "-1.10703984556107e-11"
orbit38         "orbit38"         "-9.26621462092249e-12"
orbit39         "orbit39"         "-1.9525046569748e-10" 
orbit40         "orbit40"         "9.4727799525617e-11"  
orbit41         "orbit41"         "3.20482587156055e-11" 
orbit42         "orbit42"         "-1.775615751239e-11"  
orbit43         "orbit43"         "2.68158873093234e-11" 
orbit44         "orbit44"         "-4.69730084873334e-10"
orbit45         "orbit45"         "-1.38369008290682e-09"
orbit46         "orbit46"         "1.38533379412055e-10" 
orbit47         "orbit47"         "-1.20728092590673e-10"
orbit48         "orbit48"         "-4.39906535576987e-11"
orbit49         "orbit49"         "2.69694183808443e-09" 
orbit50         "orbit50"         "-1.26096667109725e-09"
orbit51         "orbit51"         "-7.77087854772414e-10"
orbit52         "orbit52"         "1.60720103284763e-09" 
orbit53         "orbit53"         "-3.96377967119148e-10"
orbit54         "orbit54"         "4.8803237480398e-09"  
orbit55         "orbit55"         "1.35265793804308e-10" 
orbit56         "orbit56"         "-8.9896862288276e-09" 
orbit57         "orbit57"         "-9.85366768927828e-11"
orbit58         "orbit58"         "-8.31935708435039e-10"
orbit59         "orbit59"         "6.99831615713025e-11" 
orbit60         "orbit60"         "-6.45338052505128e-10"
orbit61         "orbit61"         "-1.27818072131263e-09"
orbit62         "orbit62"         "-1.43851510901733e-08"
orbit63         "orbit63"         "-4.95021182564675e-09"
orbit64         "orbit64"         "3.44590836327796e-10" 
orbit65         "orbit65"         "-5.99841838049544e-09"
orbit66         "orbit66"         "-2.44864823950193e-09"
orbit67         "orbit67"         "-2.48334062735265e-09"
orbit68         "orbit68"         "-1.15140110938959e-08"
orbit69         "orbit69"         "-1.81587292378432e-08"
orbit70         "orbit70"         "-6.0765197682128e-08" 
orbit71         "orbit71"         "-1.40494888612903e-08"
orbit72         "orbit72"         "-1.87473479923507e-07"
AP              "AP"              "-0.000196568654988103"
bet             "bet"             "-1.38120385267706e-10"
ecc             "ecc"             "-0.000400601534685276"
eccrad          "eccrad"          "-0.00240358076010603" 
close           "close"           "0.00246102657591656"  
constraint      "constraint"      "0.0050476822093723"   
coreness        "coreness"        "-1.84933895668847e-05"
knn             "knn"             "1.13696869020598e-05" 
hubscore        "hubscore"        "-0.000488721756845826"
pagerank        "pagerank"        "-0.463551099296164"   
trans           "trans"           "-0.00167055576620041" 
evcent          "evcent"          "-0.000456164523976723"
first           "first"           "-1.11963561423079e-06"
upto_second     "upto_second"     "7.74211499670037e-08" 
upto_third      "upto_third"      "-3.75980891268299e-09"
upto_fourth     "upto_fourth"     "1.05339487760105e-06" 
upto_fifth      "upto_fifth"      "1.65017024199109e-05" 
upto_sixth      "upto_sixth"      "0.00022389789369077"  
second          "second"          "8.83335015323042e-08" 
third           "third"           "-3.0137216621573e-07" 
fourth          "fourth"          "1.12606586933046e-08" 
fifth           "fifth"           "-1.05473006231252e-06"
sixth           "sixth"           "-1.40470077510027e-05"
ratio1          "ratio1"          "1.59220838490482e-05" 
ratio2          "ratio2"          "-2.90176709638201e-05"
ratio3          "ratio3"          "0.000468138527677687" 
ratio4          "ratio4"          "-0.046541136986559"   
ratio5          "ratio5"          "-0.00457357470169473" 
ratio6          "ratio6"          "-0.000259280934294643"
selfinter       "selfinter"       "-0.000858181746077551"
walktrap_vertex "walktrap_vertex" "0.00137477245954133"  
bigcom1         "bigcom1"         "0.000712858171183598" 
bigcom2         "bigcom2"         "0"                    
bigcom3         "bigcom3"         "-0.000490197620994699"
bigcom4         "bigcom4"         "0.000102785937925639" 
bigcom6         "bigcom6"         "0"                    
bigcom8         "bigcom8"         "0.000828872235615707" 
bigcom9         "bigcom9"         "-0.00145950238793227" 
bigcom11        "bigcom11"        "0"                    
bigcom13        "bigcom13"        "-0.00145582479320435" 
bigcom15        "bigcom15"        "-0.00145590755915209" 
bigcom16        "bigcom16"        "0"                    
bigcom21        "bigcom21"        "-0.00145941792926355" 
bigcom22        "bigcom22"        "-0.000488715988470875"
bigcom24        "bigcom24"        "0"                    
bigcom26        "bigcom26"        "-0.00146607394398638" 
bigcom28        "bigcom28"        "-0.00125108997676071" 
bigcom30        "bigcom30"        "0.00363320648644666"  
bigcom31        "bigcom31"        "0"                    
bigcom32        "bigcom32"        "-0.00145867282723494" 
bigcom33        "bigcom33"        "0"                    
bigcom34        "bigcom34"        "0"                    
bigcom36        "bigcom36"        "-0.0014528518376948"  
bigcom37        "bigcom37"        "0"                    
bigcom38        "bigcom38"        "0"                    
bigcom39        "bigcom39"        "-0.00144843490921054" 
bigcom40        "bigcom40"        "-0.000374408188901592"
bigcom43        "bigcom43"        "0"                    
bigcom44        "bigcom44"        "0.00175775283854906"  
bigcom46        "bigcom46"        "-0.00145245199997076" 
bigcom47        "bigcom47"        "0"                    
bigcom49        "bigcom49"        "0"                    
bigcom50        "bigcom50"        "0"                    
bigcom51        "bigcom51"        "0"                    
bigcom52        "bigcom52"        "0"                    
bigcom54        "bigcom54"        "0"                    
bigcom56        "bigcom56"        "0"                    
bigcom62        "bigcom62"        "0"                    
bigcom66        "bigcom66"        "0"                    
bigcom68        "bigcom68"        "0"                    
bigcom69        "bigcom69"        "0"                    
bigcom71        "bigcom71"        "0.0288951237078304"   
bigcom72        "bigcom72"        "0"                    
bigcom73        "bigcom73"        "-0.0014527972514677"  
bigcom74        "bigcom74"        "0"                    
bigcom75        "bigcom75"        "0"                    
bigcom76        "bigcom76"        "0"                    
bigcom77        "bigcom77"        "0"                    
bigcom79        "bigcom79"        "0"                    
bigcom80        "bigcom80"        "0"                    
bigcom82        "bigcom82"        "-0.0014530554643743"  
bigcom83        "bigcom83"        "0"                    
bigcom84        "bigcom84"        "0"                    
bigcom85        "bigcom85"        "0"                    
bigcom87        "bigcom87"        "0"                    
bigcom89        "bigcom89"        "0"                    
bigcom91        "bigcom91"        "0"                    
bigcom92        "bigcom92"        "-0.00146322815063322" 
bigcom93        "bigcom93"        "0"                    
bigcom96        "bigcom96"        "0"                    
bigcom97        "bigcom97"        "-0.00145491522758172" 
bigcom98        "bigcom98"        "0"                    
bigcom99        "bigcom99"        "0"                    
bigcom101       "bigcom101"       "-0.00145473022536566" 
bigcom104       "bigcom104"       "-0.00146443683352269" 
bigcom106       "bigcom106"       "0"                    
bigcom109       "bigcom109"       "0"                    
bigcom113       "bigcom113"       "0"                    
bigcom116       "bigcom116"       "-0.00145947275747905" 
bigcom120       "bigcom120"       "0"                    
bigcom123       "bigcom123"       "0"                    
bigcom126       "bigcom126"       "0"                    
bigcom127       "bigcom127"       "0"                    
bigcom137       "bigcom137"       "0"                    
bigcom139       "bigcom139"       "0"                    
bigcom140       "bigcom140"       "0"                    
bigcom143       "bigcom143"       "0"                    
bigcom145       "bigcom145"       "0"                    
bigcom146       "bigcom146"       "0"                    
bigcom147       "bigcom147"       "-0.0014609373588276"  
bigcom149       "bigcom149"       "0"                    
bigcom153       "bigcom153"       "0"                    
bigcom154       "bigcom154"       "-0.00146904607516718" 
bigcom156       "bigcom156"       "0"                    
bigcom157       "bigcom157"       "0"                    
bigcom158       "bigcom158"       "0"                    
bigcom160       "bigcom160"       "0"                    
bigcom161       "bigcom161"       "0"                    
bigcom162       "bigcom162"       "0"                    
bigcom164       "bigcom164"       "0"                    
bigcom166       "bigcom166"       "0"                    
bigcom167       "bigcom167"       "-0.00145863667866982" 
bigcom171       "bigcom171"       "0"                    
bigcom173       "bigcom173"       "0"                    
bigcom175       "bigcom175"       "0"                    
bigcom176       "bigcom176"       "0"                    
bigcom177       "bigcom177"       "0"                    
bigcom178       "bigcom178"       "0"                    
bigcom180       "bigcom180"       "0"                    
bigcom181       "bigcom181"       "-0.00146494711357726" 
bigcom184       "bigcom184"       "0"                    
bigcom186       "bigcom186"       "0"                    
bigcom187       "bigcom187"       "0"                    
bigcom189       "bigcom189"       "-0.00145016920744708" 
bigcom194       "bigcom194"       "0"                    
bigcom195       "bigcom195"       "-0.00145075698811232" 
bigcom196       "bigcom196"       "0"                    
bigcom204       "bigcom204"       "-0.00146306292830093" 
bigcom205       "bigcom205"       "0"                    
bigcom212       "bigcom212"       "0"                    
bigcom214       "bigcom214"       "0"                    
bigcom222       "bigcom222"       "0"                    
bigcom223       "bigcom223"       "0"                    
bigcom226       "bigcom226"       "0"                    
bigcom227       "bigcom227"       "0"                    
bigcom229       "bigcom229"       "0"                    
bigcom233       "bigcom233"       "0"                    
bigcom236       "bigcom236"       "0"                    
bigcom237       "bigcom237"       "0"                    
bigcom246       "bigcom246"       "0"                    
bigcom248       "bigcom248"       "-0.00145257643382409" 
bigcom249       "bigcom249"       "0"                    
bigcom250       "bigcom250"       "0"                    
bigcom254       "bigcom254"       "0"                    
bigcom266       "bigcom266"       "0"                    
bigcom269       "bigcom269"       "-0.00146133317934543" 
bigcom272       "bigcom272"       "0"                    
bigcom274       "bigcom274"       "-0.00146205185074667" 
bigcom281       "bigcom281"       "0"                    
bigcom291       "bigcom291"       "0"                    
bigcom292       "bigcom292"       "0"                    
bigcom295       "bigcom295"       "0"                    
bigcom299       "bigcom299"       "0"                    
bigcom301       "bigcom301"       "0"                    
bigcom306       "bigcom306"       "0"                    
bigcom309       "bigcom309"       "0"                    
bigcom314       "bigcom314"       "0"                    
bigcom321       "bigcom321"       "-0.00145417903502888" 
bigcom341       "bigcom341"       "0"                    
bigcom350       "bigcom350"       "0"                    
bigcom353       "bigcom353"       "0"                    
bigcom359       "bigcom359"       "0"                    
bigcom363       "bigcom363"       "0"                    
bigcom365       "bigcom365"       "0"                    
bigcom385       "bigcom385"       "0"                    
bigcom386       "bigcom386"       "0"                    
bigcom408       "bigcom408"       "0"                    
bigcom412       "bigcom412"       "0"                    
bigcom480       "bigcom480"       "0"                    
spin_vertex     "spin_vertex"     "0.00102342165626423"  
membership_s1   "membership_s1"   "-0.000989492692705559"
membership_s3   "membership_s3"   "0"                    
membership_s4   "membership_s4"   "8.66366822601046e-05" 
membership_s5   "membership_s5"   "-0.00087592653429281" 
membership_s6   "membership_s6"   "0.00236154980893274"  
membership_s7   "membership_s7"   "0.000371584937559215" 
membership_s8   "membership_s8"   "0"                    
membership_s9   "membership_s9"   "0"                    
membership_s11  "membership_s11"  "0"                    
membership_s12  "membership_s12"  "0"                    
membership_s14  "membership_s14"  "0"                    
membership_s15  "membership_s15"  "-0.00147376917632878" 
membership_s16  "membership_s16"  "0"                    
membership_s17  "membership_s17"  "0"                    
membership_s18  "membership_s18"  "-0.00146686702346563" 
membership_s20  "membership_s20"  "0"                    
membership_s21  "membership_s21"  "-0.00145738819764956" 
membership_s22  "membership_s22"  "0"                    
membership_s24  "membership_s24"  "-0.00145337250271249" 
membership_s25  "membership_s25"  "0"                    
membership_s26  "membership_s26"  "0"                    
membership_s27  "membership_s27"  "-1.47724785963181e-05"
membership_s28  "membership_s28"  "0"                    
membership_s30  "membership_s30"  "-1.38078368512636e-05"
membership_s31  "membership_s31"  "-0.00148761790691007" 
membership_s32  "membership_s32"  "0.00049521033274115"  
membership_s33  "membership_s33"  "0"                    
membership_s36  "membership_s36"  "0.000878463682282283" 
membership_s37  "membership_s37"  "-0.00145966806852832" 
V1              "V1"              "-0.0138338096853712"  
V2              "V2"              "0.00124381142840784"  
pdi             "pdi"             "-0.0548405752346052"  
adhesion        "adhesion"        "6.20420705842403e-07" 
cohesion        "cohesion"        "-1.24044850870461e-06"
inner           "inner"           "-1.5999392465341e-07" 
outer           "outer"           "-4.30181678777441e-07"
ioratio         "ioratio"         "0.00765647643900012"  
comsize         "comsize"         "-3.61718774890158e-07"
[1] "Average GBM 10 CV AUC"
[1] 0.471526
[[1]]
[1] 0.630305

[[2]]
[1] 0.5225455

[[3]]
[1] 0.5007047

[[4]]
[1] 0.3122449

[[5]]
[1] 0.3918301

[1] "Average GBM 10 CV RMSE"
[1] 3.96113
[[1]]
[1] 3.926055

[[2]]
[1] 3.870982

[[3]]
[1] 3.969009

[[4]]
[1] 3.876798

[[5]]
[1] 4.162807

[1] "Average RF 10 CV AUC"
[1] 0.5136624
[[1]]
[1] 0.6551724

[[2]]
[1] 0.548

[[3]]
[1] 0.5387597

[[4]]
[1] 0.4110204

[[5]]
[1] 0.4153595

[1] "Average RF 10 CV RMSE"
[1] 0.2266267
[[1]]
[1] 0.2248823

[[2]]
[1] 0.2153108

[[3]]
[1] 0.2116487

[[4]]
[1] 0.2196725

[[5]]
[1] 0.2616191

[1] "Average GLM 10 CV AUC"
[1] 0.487704
[[1]]
[1] 0.4678382

[[2]]
[1] 0.3749091

[[3]]
[1] 0.516561

[[4]]
[1] 0.544898

[[5]]
[1] 0.5343137

[1] "Average GLM 10 CV RMSE"
[1] 3.105436
[[1]]
[1] 3.075348

[[2]]
[1] 3.17576

[[3]]
[1] 2.991947

[[4]]
[1] 2.98344

[[5]]
[1] 3.300686

[1] "Average 10 CV AUC"
[1] 0.4672576
[[1]]
[1] 0.6342838

[[2]]
[1] 0.4458182

[[3]]
[1] 0.5077519

[[4]]
[1] 0.3167347

[[5]]
[1] 0.4316993

[1] "Average 10 CV RMSE"
[1] 2.350691
[[1]]
[1] 2.329689

[[2]]
[1] 2.340738

[[3]]
[1] 2.314567

[[4]]
[1] 2.27504

[[5]]
[1] 2.493423

[1] "average all"
[1] 2.257154
[1] 0.9996776
