# Supplementary material for: Distinctive Behaviors of Druggable Proteins in Cellular Networks
Source: PLoS Comput Biol. 2015 Dec 23;11(12):e1004597. doi: 10.1371/journal.pcbi.1004597 (PMC4689399; doi:10.1371/journal.pcbi.1004597)
Supplement: S1 File — (ZIP) [file pcbi.1004597.s004.zip › S1_File/direct.murcko.20150613.random.ppi.optimised_Target_results_high_CT.txt]

[[1]]
[1] "high_CT"

[1] "Dataset: high_CT Model GBM, run: 1 of 5 2015-06-17 20:43:37"
Iter   TrainDeviance   ValidDeviance   StepSize   Improve
     1        0.1082            -nan     0.0100   -0.0002
     2        0.1063            -nan     0.0100   -0.0001
     3        0.1047            -nan     0.0100   -0.0001
     4        0.1031            -nan     0.0100    0.0002
     5        0.0993            -nan     0.0100    0.0002
     6        0.0969            -nan     0.0100   -0.0001
     7        0.0950            -nan     0.0100    0.0008
     8        0.0923            -nan     0.0100   -0.0001
     9        0.0897            -nan     0.0100   -0.0001
    10        0.0875            -nan     0.0100   -0.0001
    20        0.0747            -nan     0.0100    0.0002
    40        0.0593            -nan     0.0100   -0.0001
    60        0.0503            -nan     0.0100   -0.0000
    80        0.0431            -nan     0.0100    0.0000
   100        0.0380            -nan     0.0100   -0.0000
   120        0.0342            -nan     0.0100   -0.0000
   130        0.0321            -nan     0.0100   -0.0000

[1] "GBM variable coefficients"
                            var      rel.inf
ratio6                   ratio6 7.523975e+00
spin_vertex         spin_vertex 4.275169e+00
orbit21                 orbit21 4.053910e+00
adhesion               adhesion 3.963222e+00
V1                           V1 3.560369e+00
third                     third 3.430294e+00
orbit45                 orbit45 3.317383e+00
orbit31                 orbit31 2.831452e+00
orbit36                 orbit36 2.755278e+00
orbit38                 orbit38 2.663169e+00
orbit27                 orbit27 2.420622e+00
orbit29                 orbit29 2.336095e+00
outer                     outer 2.213201e+00
graph29                 graph29 2.138863e+00
graph15                 graph15 2.117997e+00
orbit18                 orbit18 1.860129e+00
comsize                 comsize 1.731187e+00
orbit70                 orbit70 1.491026e+00
orbit49                 orbit49 1.483298e+00
ratio4                   ratio4 1.416624e+00
ratio5                   ratio5 1.352955e+00
orbit39                 orbit39 1.263100e+00
orbit50                 orbit50 1.244859e+00
orbit46                 orbit46 1.238122e+00
cohesion               cohesion 1.190962e+00
graph24                 graph24 1.142719e+00
graph28                 graph28 1.136852e+00
V2                           V2 1.116037e+00
orbit33                 orbit33 1.115433e+00
graph9                   graph9 1.000984e+00
orbit13                 orbit13 9.400921e-01
orbit68                 orbit68 9.350948e-01
orbit51                 orbit51 9.206124e-01
orbit16                 orbit16 9.085078e-01
graph20                 graph20 8.878595e-01
orbit11                 orbit11 8.874788e-01
orbit42                 orbit42 8.362556e-01
graph18                 graph18 7.550301e-01
graph1                   graph1 7.178680e-01
orbit59                 orbit59 7.131528e-01
graph23                 graph23 6.785019e-01
orbit35                 orbit35 6.471031e-01
graph21                 graph21 6.342960e-01
pagerank               pagerank 5.720813e-01
graph2                   graph2 5.648396e-01
AP                           AP 5.527419e-01
fifth                     fifth 5.517565e-01
inner                     inner 5.493352e-01
graph14                 graph14 5.468181e-01
orbit66                 orbit66 5.259097e-01
ratio3                   ratio3 5.257768e-01
orbit57                 orbit57 5.256189e-01
upto_fifth           upto_fifth 5.210961e-01
orbit56                 orbit56 5.168229e-01
orbit30                 orbit30 5.099084e-01
graph27                 graph27 5.051541e-01
orbit32                 orbit32 4.959213e-01
graph16                 graph16 4.922461e-01
orbit17                 orbit17 4.866323e-01
graph5                   graph5 4.859529e-01
upto_sixth           upto_sixth 4.649598e-01
hubscore               hubscore 4.426602e-01
orbit55                 orbit55 4.268750e-01
orbit10                 orbit10 3.967965e-01
orbit58                 orbit58 3.960055e-01
orbit64                 orbit64 3.875652e-01
graph13                 graph13 3.780669e-01
orbit26                 orbit26 3.730591e-01
graph6                   graph6 3.523096e-01
orbit5                   orbit5 3.358839e-01
ratio1                   ratio1 3.342439e-01
orbit40                 orbit40 3.219056e-01
orbit63                 orbit63 3.207895e-01
bigcom1                 bigcom1 3.118927e-01
graph3                   graph3 2.990443e-01
fourth                   fourth 2.945655e-01
orbit43                 orbit43 2.932333e-01
graph19                 graph19 2.800774e-01
walktrap_vertex walktrap_vertex 2.738287e-01
ratio2                   ratio2 2.680111e-01
graph11                 graph11 2.598031e-01
orbit53                 orbit53 2.502942e-01
graph25                 graph25 2.455295e-01
orbit12                 orbit12 2.418234e-01
orbit15                 orbit15 2.289937e-01
ioratio                 ioratio 2.197842e-01
bigcom4                 bigcom4 2.170448e-01
trans                     trans 1.762791e-01
sixth                     sixth 1.742064e-01
orbit2                   orbit2 1.689002e-01
orbit69                 orbit69 1.535954e-01
graph7                   graph7 1.355628e-01
orbit20                 orbit20 1.351637e-01
graph4                   graph4 1.214399e-01
graph0                   graph0 1.152597e-01
bigcom40               bigcom40 1.105689e-01
constraint           constraint 1.063971e-01
ecc                         ecc 1.063044e-01
orbit61                 orbit61 9.489906e-02
orbit7                   orbit7 9.441853e-02
graph22                 graph22 8.989592e-02
selfinter             selfinter 8.972677e-02
orbit22                 orbit22 8.454879e-02
bet                         bet 7.990037e-02
orbit44                 orbit44 7.583297e-02
graph8                   graph8 7.198996e-02
close                     close 6.161133e-02
orbit6                   orbit6 6.132179e-02
membership_s4     membership_s4 5.871556e-02
orbit52                 orbit52 5.585135e-02
knn                         knn 4.786381e-02
orbit71                 orbit71 4.678812e-02
upto_fourth         upto_fourth 4.269375e-02
membership_s7     membership_s7 3.729505e-02
orbit47                 orbit47 3.234186e-03
orbit54                 orbit54 1.122391e-03
upto_second         upto_second 1.096794e-03
orbit37                 orbit37 1.041577e-03
orbit60                 orbit60 8.325611e-04
orbit41                 orbit41 8.020676e-04
orbit25                 orbit25 6.838226e-04
orbit62                 orbit62 5.850114e-04
orbit4                   orbit4 4.891118e-04
graph17                 graph17 4.039018e-04
orbit48                 orbit48 3.729967e-04
upto_third           upto_third 3.220576e-04
orbit67                 orbit67 3.210455e-04
orbit28                 orbit28 2.447224e-04
graph10                 graph10 1.716741e-04
graph26                 graph26 1.625162e-04
orbit24                 orbit24 8.371901e-05
membership_s36   membership_s36 6.924882e-05
graph12                 graph12 6.573699e-05
evcent                   evcent 5.534371e-05
coreness               coreness 1.118044e-05
orbit1                   orbit1 1.222851e-32
orbit0                   orbit0 0.000000e+00
orbit3                   orbit3 0.000000e+00
orbit8                   orbit8 0.000000e+00
orbit9                   orbit9 0.000000e+00
orbit14                 orbit14 0.000000e+00
orbit19                 orbit19 0.000000e+00
orbit23                 orbit23 0.000000e+00
orbit34                 orbit34 0.000000e+00
orbit65                 orbit65 0.000000e+00
orbit72                 orbit72 0.000000e+00
eccrad                   eccrad 0.000000e+00
first                     first 0.000000e+00
second                   second 0.000000e+00
bigcom2                 bigcom2 0.000000e+00
bigcom3                 bigcom3 0.000000e+00
bigcom6                 bigcom6 0.000000e+00
bigcom8                 bigcom8 0.000000e+00
bigcom9                 bigcom9 0.000000e+00
bigcom11               bigcom11 0.000000e+00
bigcom13               bigcom13 0.000000e+00
bigcom15               bigcom15 0.000000e+00
bigcom16               bigcom16 0.000000e+00
bigcom21               bigcom21 0.000000e+00
bigcom22               bigcom22 0.000000e+00
bigcom24               bigcom24 0.000000e+00
bigcom26               bigcom26 0.000000e+00
bigcom28               bigcom28 0.000000e+00
bigcom30               bigcom30 0.000000e+00
bigcom31               bigcom31 0.000000e+00
bigcom32               bigcom32 0.000000e+00
bigcom33               bigcom33 0.000000e+00
bigcom34               bigcom34 0.000000e+00
bigcom36               bigcom36 0.000000e+00
bigcom37               bigcom37 0.000000e+00
bigcom38               bigcom38 0.000000e+00
bigcom39               bigcom39 0.000000e+00
bigcom43               bigcom43 0.000000e+00
bigcom44               bigcom44 0.000000e+00
bigcom46               bigcom46 0.000000e+00
bigcom47               bigcom47 0.000000e+00
bigcom49               bigcom49 0.000000e+00
bigcom50               bigcom50 0.000000e+00
bigcom51               bigcom51 0.000000e+00
bigcom52               bigcom52 0.000000e+00
bigcom54               bigcom54 0.000000e+00
bigcom56               bigcom56 0.000000e+00
bigcom62               bigcom62 0.000000e+00
bigcom66               bigcom66 0.000000e+00
bigcom68               bigcom68 0.000000e+00
bigcom69               bigcom69 0.000000e+00
bigcom71               bigcom71 0.000000e+00
bigcom72               bigcom72 0.000000e+00
bigcom73               bigcom73 0.000000e+00
bigcom74               bigcom74 0.000000e+00
bigcom75               bigcom75 0.000000e+00
bigcom76               bigcom76 0.000000e+00
bigcom77               bigcom77 0.000000e+00
bigcom79               bigcom79 0.000000e+00
bigcom80               bigcom80 0.000000e+00
bigcom82               bigcom82 0.000000e+00
bigcom83               bigcom83 0.000000e+00
bigcom84               bigcom84 0.000000e+00
bigcom85               bigcom85 0.000000e+00
bigcom87               bigcom87 0.000000e+00
bigcom89               bigcom89 0.000000e+00
bigcom91               bigcom91 0.000000e+00
bigcom92               bigcom92 0.000000e+00
bigcom93               bigcom93 0.000000e+00
bigcom96               bigcom96 0.000000e+00
bigcom97               bigcom97 0.000000e+00
bigcom98               bigcom98 0.000000e+00
bigcom99               bigcom99 0.000000e+00
bigcom101             bigcom101 0.000000e+00
bigcom104             bigcom104 0.000000e+00
bigcom106             bigcom106 0.000000e+00
bigcom109             bigcom109 0.000000e+00
bigcom113             bigcom113 0.000000e+00
bigcom116             bigcom116 0.000000e+00
bigcom120             bigcom120 0.000000e+00
bigcom123             bigcom123 0.000000e+00
bigcom126             bigcom126 0.000000e+00
bigcom127             bigcom127 0.000000e+00
bigcom137             bigcom137 0.000000e+00
bigcom139             bigcom139 0.000000e+00
bigcom140             bigcom140 0.000000e+00
bigcom143             bigcom143 0.000000e+00
bigcom145             bigcom145 0.000000e+00
bigcom146             bigcom146 0.000000e+00
bigcom147             bigcom147 0.000000e+00
bigcom149             bigcom149 0.000000e+00
bigcom153             bigcom153 0.000000e+00
bigcom154             bigcom154 0.000000e+00
bigcom156             bigcom156 0.000000e+00
bigcom157             bigcom157 0.000000e+00
bigcom158             bigcom158 0.000000e+00
bigcom160             bigcom160 0.000000e+00
bigcom161             bigcom161 0.000000e+00
bigcom162             bigcom162 0.000000e+00
bigcom164             bigcom164 0.000000e+00
bigcom166             bigcom166 0.000000e+00
bigcom167             bigcom167 0.000000e+00
bigcom171             bigcom171 0.000000e+00
bigcom173             bigcom173 0.000000e+00
bigcom175             bigcom175 0.000000e+00
bigcom176             bigcom176 0.000000e+00
bigcom177             bigcom177 0.000000e+00
bigcom178             bigcom178 0.000000e+00
bigcom180             bigcom180 0.000000e+00
bigcom181             bigcom181 0.000000e+00
bigcom184             bigcom184 0.000000e+00
bigcom186             bigcom186 0.000000e+00
bigcom187             bigcom187 0.000000e+00
bigcom189             bigcom189 0.000000e+00
bigcom194             bigcom194 0.000000e+00
bigcom195             bigcom195 0.000000e+00
bigcom196             bigcom196 0.000000e+00
bigcom204             bigcom204 0.000000e+00
bigcom205             bigcom205 0.000000e+00
bigcom212             bigcom212 0.000000e+00
bigcom214             bigcom214 0.000000e+00
bigcom222             bigcom222 0.000000e+00
bigcom223             bigcom223 0.000000e+00
bigcom226             bigcom226 0.000000e+00
bigcom227             bigcom227 0.000000e+00
bigcom229             bigcom229 0.000000e+00
bigcom233             bigcom233 0.000000e+00
bigcom236             bigcom236 0.000000e+00
bigcom237             bigcom237 0.000000e+00
bigcom246             bigcom246 0.000000e+00
bigcom248             bigcom248 0.000000e+00
bigcom249             bigcom249 0.000000e+00
bigcom250             bigcom250 0.000000e+00
bigcom254             bigcom254 0.000000e+00
bigcom266             bigcom266 0.000000e+00
bigcom269             bigcom269 0.000000e+00
bigcom272             bigcom272 0.000000e+00
bigcom274             bigcom274 0.000000e+00
bigcom281             bigcom281 0.000000e+00
bigcom291             bigcom291 0.000000e+00
bigcom292             bigcom292 0.000000e+00
bigcom295             bigcom295 0.000000e+00
bigcom299             bigcom299 0.000000e+00
bigcom301             bigcom301 0.000000e+00
bigcom306             bigcom306 0.000000e+00
bigcom309             bigcom309 0.000000e+00
bigcom314             bigcom314 0.000000e+00
bigcom321             bigcom321 0.000000e+00
bigcom341             bigcom341 0.000000e+00
bigcom350             bigcom350 0.000000e+00
bigcom353             bigcom353 0.000000e+00
bigcom359             bigcom359 0.000000e+00
bigcom363             bigcom363 0.000000e+00
bigcom365             bigcom365 0.000000e+00
bigcom385             bigcom385 0.000000e+00
bigcom386             bigcom386 0.000000e+00
bigcom408             bigcom408 0.000000e+00
bigcom412             bigcom412 0.000000e+00
bigcom480             bigcom480 0.000000e+00
membership_s1     membership_s1 0.000000e+00
membership_s3     membership_s3 0.000000e+00
membership_s5     membership_s5 0.000000e+00
membership_s6     membership_s6 0.000000e+00
membership_s8     membership_s8 0.000000e+00
membership_s9     membership_s9 0.000000e+00
membership_s11   membership_s11 0.000000e+00
membership_s12   membership_s12 0.000000e+00
membership_s14   membership_s14 0.000000e+00
membership_s15   membership_s15 0.000000e+00
membership_s16   membership_s16 0.000000e+00
membership_s17   membership_s17 0.000000e+00
membership_s18   membership_s18 0.000000e+00
membership_s20   membership_s20 0.000000e+00
membership_s21   membership_s21 0.000000e+00
membership_s22   membership_s22 0.000000e+00
membership_s24   membership_s24 0.000000e+00
membership_s25   membership_s25 0.000000e+00
membership_s26   membership_s26 0.000000e+00
membership_s27   membership_s27 0.000000e+00
membership_s28   membership_s28 0.000000e+00
membership_s30   membership_s30 0.000000e+00
membership_s31   membership_s31 0.000000e+00
membership_s32   membership_s32 0.000000e+00
membership_s33   membership_s33 0.000000e+00
membership_s37   membership_s37 0.000000e+00
pdi                         pdi 0.000000e+00
[1] "Dataset: high_CT Model RF, run: 1 of 5 2015-06-17 20:43:51"
     |      Out-of-bag   |
Tree |      MSE  %Var(y) |
   1 |  0.02625   266.17 |
   2 |  0.02646   268.35 |
   3 |  0.02214   224.49 |
   4 |  0.01946   197.33 |
   5 |  0.01975   200.32 |
   6 |  0.01898   192.47 |
   7 |  0.01955   198.30 |
   8 |   0.0163   165.33 |
   9 |    0.016   162.30 |
  10 |  0.01576   159.85 |
  11 |  0.01472   149.27 |
  12 |  0.01531   155.27 |
  13 |  0.01459   147.98 |
  14 |  0.01453   147.30 |
  15 |  0.01457   147.73 |
  16 |  0.01463   148.39 |
  17 |  0.01401   142.07 |
  18 |   0.0139   140.98 |
  19 |   0.0134   135.86 |
  20 |  0.01325   134.40 |
  21 |  0.01317   133.54 |
  22 |  0.01316   133.48 |
  23 |  0.01308   132.62 |
  24 |  0.01321   133.93 |
  25 |   0.0131   132.81 |
  26 |  0.01299   131.75 |
  27 |  0.01319   133.78 |
  28 |  0.01324   134.27 |
  29 |  0.01313   133.11 |
  30 |  0.01307   132.59 |
  31 |  0.01299   131.72 |
  32 |  0.01303   132.13 |
  33 |    0.013   131.85 |
  34 |  0.01302   132.07 |
  35 |  0.01304   132.20 |
  36 |  0.01307   132.54 |
  37 |  0.01306   132.48 |
  38 |  0.01301   131.96 |
  39 |    0.013   131.83 |
  40 |  0.01287   130.50 |
  41 |  0.01271   128.93 |
  42 |  0.01266   128.34 |
  43 |  0.01263   128.10 |
  44 |  0.01255   127.23 |
  45 |   0.0125   126.75 |
  46 |  0.01243   126.05 |
  47 |  0.01248   126.56 |
  48 |   0.0123   124.70 |
  49 |  0.01226   124.37 |
  50 |  0.01225   124.23 |
  51 |  0.01219   123.62 |
  52 |  0.01212   122.95 |
  53 |  0.01211   122.78 |
  54 |  0.01209   122.64 |
  55 |  0.01206   122.25 |
  56 |  0.01205   122.23 |
  57 |  0.01203   121.96 |
  58 |    0.012   121.70 |
  59 |    0.012   121.64 |
  60 |  0.01198   121.49 |
  61 |  0.01195   121.23 |
  62 |    0.012   121.74 |
  63 |  0.01196   121.33 |
  64 |   0.0119   120.69 |
  65 |  0.01188   120.46 |
  66 |  0.01186   120.25 |
  67 |  0.01192   120.91 |
  68 |  0.01188   120.47 |
  69 |  0.01182   119.88 |
  70 |   0.0118   119.71 |
  71 |  0.01176   119.26 |
  72 |  0.01175   119.18 |
  73 |  0.01173   118.94 |
  74 |   0.0117   118.66 |
  75 |  0.01167   118.34 |
  76 |  0.01167   118.30 |
  77 |  0.01162   117.86 |
  78 |  0.01157   117.33 |
  79 |  0.01154   117.01 |
  80 |  0.01146   116.24 |
  81 |  0.01145   116.13 |
  82 |  0.01141   115.73 |
  83 |  0.01139   115.48 |
  84 |  0.01139   115.54 |
  85 |   0.0114   115.56 |
  86 |  0.01139   115.55 |
  87 |  0.01142   115.81 |
  88 |  0.01142   115.77 |
  89 |  0.01141   115.69 |
  90 |  0.01142   115.78 |
  91 |   0.0114   115.61 |
  92 |  0.01141   115.71 |
  93 |  0.01139   115.51 |
  94 |  0.01143   115.94 |
  95 |  0.01142   115.79 |
  96 |  0.01139   115.53 |
  97 |   0.0114   115.59 |
  98 |   0.0114   115.62 |
  99 |  0.01138   115.37 |
 100 |   0.0114   115.62 |
[1] "Random Forest variable coefficients"
                      %IncMSE IncNodePurity
graph5           1.419508e-03  3.341802e-02
graph6           0.000000e+00  3.880360e-18
graph7           1.432665e-04  2.307692e-02
graph8           8.356255e-07  1.866071e-02
graph9           1.022170e-03  2.911873e-02
graph10          3.548191e-04  3.199300e-02
graph11          0.000000e+00  1.750000e-02
graph12         -7.792208e-05  9.444444e-03
graph13          3.448848e-04  4.181818e-02
graph14          2.932662e-04  4.204167e-02
graph15          1.740213e-03  1.147750e-01
graph16          6.886624e-04  7.051576e-02
graph17          4.983229e-04  3.261316e-02
graph18          1.332278e-03  1.103263e-01
graph19          4.352322e-04  8.729318e-02
graph20          1.134404e-03  1.092001e-01
graph21          1.871489e-04  1.181033e-01
graph22          5.632736e-04  6.033056e-02
graph23          9.016237e-04  9.920592e-02
graph24          8.031482e-04  8.988355e-02
graph25          1.770621e-03  6.751226e-02
graph26          1.093284e-03  7.876854e-02
graph27          2.569062e-03  5.027839e-02
graph28          3.239039e-03  5.487665e-02
graph29          1.290206e-03  4.983737e-02
orbit0           2.604379e-04  3.261472e-02
orbit1           0.000000e+00  3.165870e-19
orbit2           1.081837e-04  5.293625e-02
orbit3           5.494505e-05  8.333333e-03
orbit4           2.431320e-04  3.226648e-02
orbit5           2.497447e-03  1.248891e-01
orbit6           6.710348e-04  1.864601e-02
orbit7           2.248189e-04  6.631155e-02
orbit8           3.956098e-04  4.145495e-02
orbit9           4.628450e-04  4.325742e-02
orbit10          5.278386e-04  4.230044e-02
orbit11          1.023025e-03  2.281840e-02
orbit12          1.315789e-04  1.080205e-02
orbit13          1.062176e-04  2.560757e-02
orbit14          0.000000e+00  4.271757e-19
orbit15          2.545592e-03  1.637432e-01
orbit16          6.855177e-05  2.066476e-02
orbit17          1.186726e-03  4.784759e-02
orbit18          2.486904e-03  1.721856e-01
orbit19          3.743316e-04  4.308926e-02
orbit20          1.834464e-03  1.972692e-02
orbit21          1.097822e-03  2.420920e-01
orbit22          4.248366e-04  2.137493e-02
orbit23          1.326600e-03  1.150183e-01
orbit24          1.351018e-04  3.522807e-02
orbit25          5.075363e-04  2.907204e-02
orbit26          3.167929e-04  5.071987e-02
orbit27          1.728560e-03  3.657524e-01
orbit28          3.259719e-04  1.732143e-02
orbit29          3.541784e-04  2.957143e-02
orbit30          5.079365e-05  1.171608e-02
orbit31          1.417654e-03  8.420289e-02
orbit32          0.000000e+00  4.325967e-19
orbit33          3.245894e-05  8.446551e-02
orbit34          1.239263e-03  1.071462e-01
orbit35          1.069519e-04  2.695402e-02
orbit36          1.370682e-03  9.077517e-02
orbit37          1.570346e-03  4.169061e-02
orbit38          3.331201e-03  1.873213e-01
orbit39          1.587302e-04  1.423077e-02
orbit40          2.093057e-03  9.893476e-02
orbit41          7.547962e-05  3.097222e-02
orbit42          2.363811e-03  7.627819e-02
orbit43          3.584311e-04  6.629371e-02
orbit44          4.554851e-04  3.366739e-02
orbit45          8.460077e-04  3.486229e-02
orbit46          3.153006e-04  5.295455e-02
orbit47          0.000000e+00  1.275239e-17
orbit48          1.615727e-04  8.425300e-03
orbit49          2.128658e-03  1.041530e-01
orbit50          1.877423e-03  1.173726e-01
orbit51          4.122137e-04  4.375111e-02
orbit52          3.118371e-04  2.043651e-02
orbit53          7.796292e-04  5.057883e-02
orbit54          1.563433e-04  7.969930e-02
orbit55          1.254211e-03  1.967442e-02
orbit56          4.670501e-04  1.674941e-02
orbit57          7.766447e-05  4.071429e-02
orbit58          3.481814e-05  4.409210e-02
orbit59          1.763811e-03  1.119394e-01
orbit60          1.230456e-03  7.287268e-02
orbit61          1.675201e-03  4.819664e-02
orbit62          6.201466e-04  6.586031e-02
orbit63          2.674781e-03  3.888218e-02
orbit64          3.039749e-04  7.245606e-02
orbit65          3.453579e-04  1.067334e-01
orbit66          1.685376e-03  9.375726e-02
orbit67          3.614796e-04  2.140890e-02
orbit68          3.787425e-03  9.084986e-02
orbit69          4.251242e-04  6.184494e-03
orbit70          1.075993e-03  1.066563e-01
orbit71          3.558311e-04  2.300827e-02
orbit72          1.444382e-03  3.596555e-02
AP               0.000000e+00  3.686287e-20
bet              2.793296e-05  2.742857e-02
ecc              0.000000e+00  2.710505e-20
eccrad           0.000000e+00  1.431147e-19
close            2.150538e-06  1.947204e-03
constraint       7.983132e-04  4.858854e-02
coreness         3.494624e-04  5.614035e-04
knn              3.673401e-04  6.284907e-02
hubscore         1.652893e-04  1.500000e-02
pagerank         1.972961e-05  9.860169e-02
trans            4.076190e-04  2.942359e-02
evcent           5.524862e-05  8.571429e-03
first           -4.613914e-20  1.328148e-17
upto_second      1.535150e-03  8.297898e-02
upto_third       2.203766e-04  3.388277e-02
upto_fourth      7.680309e-04  1.475580e-01
upto_fifth       1.328085e-03  1.582357e-01
upto_sixth       4.707494e-05  1.982227e-02
second           3.279516e-04  3.943944e-02
third            4.230655e-04  1.548684e-01
fourth           5.283875e-04  4.281671e-02
fifth            2.660679e-04  6.833822e-02
sixth            1.639447e-03  1.940217e-01
ratio1           1.946587e-03  1.402015e-01
ratio2           2.147901e-04  5.639394e-02
ratio3           8.593852e-04  8.598969e-02
ratio4           8.000458e-05  4.483499e-01
ratio5          -2.656604e-04  8.674471e-02
ratio6           1.360221e-03  2.152479e-01
selfinter        5.434783e-05  1.875000e-02
walktrap_vertex  2.739726e-05  1.428571e-02
bigcom1          0.000000e+00  8.673617e-21
bigcom2          0.000000e+00  0.000000e+00
bigcom3          0.000000e+00  1.301043e-20
bigcom4          0.000000e+00  8.239937e-20
bigcom6          0.000000e+00  0.000000e+00
bigcom8          0.000000e+00  5.204170e-20
bigcom9          0.000000e+00  0.000000e+00
bigcom11         0.000000e+00  0.000000e+00
bigcom13         0.000000e+00  0.000000e+00
bigcom15         0.000000e+00  0.000000e+00
bigcom16         0.000000e+00  0.000000e+00
bigcom21         0.000000e+00  0.000000e+00
bigcom22         0.000000e+00  0.000000e+00
bigcom24         0.000000e+00  0.000000e+00
bigcom26         0.000000e+00  0.000000e+00
bigcom28         0.000000e+00  8.673617e-21
bigcom30         0.000000e+00  0.000000e+00
bigcom31         0.000000e+00  0.000000e+00
bigcom32         0.000000e+00  0.000000e+00
bigcom33         0.000000e+00  0.000000e+00
bigcom34         0.000000e+00  0.000000e+00
bigcom36         0.000000e+00  0.000000e+00
bigcom37         0.000000e+00  0.000000e+00
bigcom38         0.000000e+00  0.000000e+00
bigcom39         0.000000e+00  0.000000e+00
bigcom40         3.434066e-05  4.313670e-03
bigcom43         0.000000e+00  0.000000e+00
bigcom44         0.000000e+00  0.000000e+00
bigcom46         0.000000e+00  0.000000e+00
bigcom47         0.000000e+00  0.000000e+00
bigcom49         0.000000e+00  0.000000e+00
bigcom50         0.000000e+00  0.000000e+00
bigcom51         0.000000e+00  0.000000e+00
bigcom52         0.000000e+00  0.000000e+00
bigcom54         0.000000e+00  0.000000e+00
bigcom56         0.000000e+00  0.000000e+00
bigcom62         0.000000e+00  0.000000e+00
bigcom66         0.000000e+00  0.000000e+00
bigcom68         0.000000e+00  0.000000e+00
bigcom69         0.000000e+00  0.000000e+00
bigcom71         0.000000e+00  0.000000e+00
bigcom72         0.000000e+00  0.000000e+00
bigcom73         0.000000e+00  0.000000e+00
bigcom74         0.000000e+00  0.000000e+00
bigcom75         0.000000e+00  0.000000e+00
bigcom76         0.000000e+00  0.000000e+00
bigcom77         0.000000e+00  0.000000e+00
bigcom79         0.000000e+00  0.000000e+00
bigcom80         0.000000e+00  0.000000e+00
bigcom82         0.000000e+00  0.000000e+00
bigcom83         0.000000e+00  0.000000e+00
bigcom84         0.000000e+00  0.000000e+00
bigcom85         0.000000e+00  0.000000e+00
bigcom87         0.000000e+00  0.000000e+00
bigcom89         0.000000e+00  0.000000e+00
bigcom91         0.000000e+00  0.000000e+00
bigcom92         0.000000e+00  0.000000e+00
bigcom93         0.000000e+00  0.000000e+00
bigcom96         0.000000e+00  0.000000e+00
bigcom97         0.000000e+00  1.387779e-19
bigcom98         0.000000e+00  0.000000e+00
bigcom99         0.000000e+00  0.000000e+00
bigcom101        0.000000e+00  0.000000e+00
bigcom104        0.000000e+00  0.000000e+00
bigcom106        0.000000e+00  0.000000e+00
bigcom109        0.000000e+00  0.000000e+00
bigcom113        0.000000e+00  0.000000e+00
bigcom116        0.000000e+00  2.775558e-19
bigcom120        0.000000e+00  0.000000e+00
bigcom123        0.000000e+00  0.000000e+00
bigcom126        0.000000e+00  0.000000e+00
bigcom127        0.000000e+00  0.000000e+00
bigcom137        0.000000e+00  0.000000e+00
bigcom139        0.000000e+00  0.000000e+00
bigcom140        0.000000e+00  0.000000e+00
bigcom143        0.000000e+00  0.000000e+00
bigcom145        0.000000e+00  0.000000e+00
bigcom146        0.000000e+00  0.000000e+00
bigcom147        0.000000e+00  1.387779e-19
bigcom149        0.000000e+00  0.000000e+00
bigcom153        0.000000e+00  0.000000e+00
bigcom154        0.000000e+00  1.409463e-19
bigcom156        0.000000e+00  0.000000e+00
bigcom157        0.000000e+00  0.000000e+00
bigcom158        0.000000e+00  0.000000e+00
bigcom160        0.000000e+00  0.000000e+00
bigcom161        0.000000e+00  0.000000e+00
bigcom162        0.000000e+00  0.000000e+00
bigcom164        0.000000e+00  0.000000e+00
bigcom166        0.000000e+00  0.000000e+00
bigcom167        0.000000e+00  4.336809e-21
bigcom171        0.000000e+00  0.000000e+00
bigcom173        0.000000e+00  0.000000e+00
bigcom175        0.000000e+00  0.000000e+00
bigcom176        0.000000e+00  0.000000e+00
bigcom177        0.000000e+00  0.000000e+00
bigcom178        0.000000e+00  0.000000e+00
bigcom180        0.000000e+00  0.000000e+00
bigcom181        0.000000e+00  1.387779e-19
bigcom184        0.000000e+00  0.000000e+00
bigcom186        0.000000e+00  0.000000e+00
bigcom187        0.000000e+00  0.000000e+00
bigcom189        0.000000e+00  0.000000e+00
bigcom194        0.000000e+00  0.000000e+00
bigcom195        0.000000e+00  0.000000e+00
bigcom196        0.000000e+00  0.000000e+00
bigcom204        0.000000e+00  0.000000e+00
bigcom205        0.000000e+00  0.000000e+00
bigcom212        0.000000e+00  0.000000e+00
bigcom214        0.000000e+00  0.000000e+00
bigcom222        0.000000e+00  0.000000e+00
bigcom223        0.000000e+00  0.000000e+00
bigcom226        0.000000e+00  0.000000e+00
bigcom227        0.000000e+00  0.000000e+00
bigcom229        0.000000e+00  0.000000e+00
bigcom233        0.000000e+00  0.000000e+00
bigcom236        0.000000e+00  0.000000e+00
bigcom237        0.000000e+00  0.000000e+00
bigcom246        0.000000e+00  0.000000e+00
bigcom248        0.000000e+00  1.387779e-19
bigcom249        0.000000e+00  0.000000e+00
bigcom250        0.000000e+00  0.000000e+00
bigcom254        0.000000e+00  0.000000e+00
bigcom266        0.000000e+00  0.000000e+00
bigcom269        0.000000e+00  0.000000e+00
bigcom272        0.000000e+00  0.000000e+00
bigcom274        0.000000e+00  0.000000e+00
bigcom281        0.000000e+00  0.000000e+00
bigcom291        0.000000e+00  0.000000e+00
bigcom292        0.000000e+00  0.000000e+00
bigcom295        0.000000e+00  0.000000e+00
bigcom299        0.000000e+00  0.000000e+00
bigcom301        0.000000e+00  0.000000e+00
bigcom306        0.000000e+00  0.000000e+00
bigcom309        0.000000e+00  0.000000e+00
bigcom314        0.000000e+00  0.000000e+00
bigcom321        0.000000e+00  0.000000e+00
bigcom341        0.000000e+00  0.000000e+00
bigcom350        0.000000e+00  0.000000e+00
bigcom353        0.000000e+00  0.000000e+00
bigcom359        0.000000e+00  0.000000e+00
bigcom363        0.000000e+00  0.000000e+00
bigcom365        0.000000e+00  0.000000e+00
bigcom385        0.000000e+00  0.000000e+00
bigcom386        0.000000e+00  0.000000e+00
bigcom408        0.000000e+00  0.000000e+00
bigcom412        0.000000e+00  0.000000e+00
bigcom480        0.000000e+00  0.000000e+00
spin_vertex     -8.647658e-05  2.915074e-02
membership_s1    0.000000e+00  5.421011e-20
membership_s3    0.000000e+00  0.000000e+00
membership_s4   -3.097713e-07  1.140140e-02
membership_s5    0.000000e+00  4.336809e-20
membership_s6    0.000000e+00  1.387779e-19
membership_s7    4.914113e-05  6.901837e-02
membership_s8    0.000000e+00  0.000000e+00
membership_s9    0.000000e+00  0.000000e+00
membership_s11   0.000000e+00  0.000000e+00
membership_s12   0.000000e+00  0.000000e+00
membership_s14   0.000000e+00  0.000000e+00
membership_s15   0.000000e+00  0.000000e+00
membership_s16   0.000000e+00  0.000000e+00
membership_s17   0.000000e+00  0.000000e+00
membership_s18   0.000000e+00  1.387779e-19
membership_s20   0.000000e+00  0.000000e+00
membership_s21   0.000000e+00  2.775558e-19
membership_s22   0.000000e+00  0.000000e+00
membership_s24   0.000000e+00  0.000000e+00
membership_s25   0.000000e+00  0.000000e+00
membership_s26   0.000000e+00  0.000000e+00
membership_s27   0.000000e+00  9.540979e-20
membership_s28   0.000000e+00  0.000000e+00
membership_s30   9.592503e-05  3.676923e-03
membership_s31   0.000000e+00  0.000000e+00
membership_s32   0.000000e+00  2.168404e-21
membership_s33   0.000000e+00  0.000000e+00
membership_s36   0.000000e+00  9.600000e-03
membership_s37   0.000000e+00  2.775558e-19
V1               3.051224e-03  2.920481e-01
V2               3.915590e-04  1.374183e-01
pdi             -2.785515e-05  1.333333e-02
adhesion         2.329538e-03  1.610896e-01
cohesion         6.000272e-04  8.043420e-02
inner            1.770978e-03  8.176647e-02
outer            3.753527e-04  1.553758e-01
ioratio          2.942623e-03  1.295431e-01
comsize          7.026490e-04  1.054421e-01
[1] "Dataset: high_CT Model GLM, run: 1 of 5 2015-06-17 20:43:56"
[1] "glmnet variable coefficients"
                         [,1]          [,2]
(Intercept)     -4.599152e+00 -2.287888e+03
graph0          -3.247047e-41 -2.804302e-04
graph1          -1.255448e-44 -6.548640e-08
graph2          -6.847342e-42  7.038037e-05
graph3          -8.699273e-46 -4.257879e-09
graph4          -7.787590e-48 -1.184056e-11
graph5          -3.076211e-43  2.764780e-06
graph6          -4.995531e-45 -3.677737e-08
graph7          -2.003147e-43  1.091039e-06
graph8           1.171459e-42  9.565611e-05
graph9          -2.112761e-47 -1.303371e-10
graph10         -3.659557e-49 -1.647549e-12
graph11         -1.084536e-50  2.825467e-14
graph12         -3.768273e-47 -4.907636e-10
graph13         -2.814928e-46 -1.897738e-09
graph14         -2.696576e-48 -3.997943e-11
graph15         -1.385125e-44 -9.326658e-08
graph16         -1.402711e-46  2.230784e-11
graph17         -2.387016e-46 -2.460480e-09
graph18         -6.514213e-45 -6.311827e-08
graph19         -1.135680e-45 -1.589158e-08
graph20         -2.139507e-44  9.820475e-08
graph21         -7.747436e-45 -5.385573e-08
graph22         -1.992075e-44 -2.129279e-07
graph23         -3.515634e-45 -4.804373e-08
graph24         -9.198130e-45 -9.545154e-09
graph25         -4.783745e-44  6.221028e-07
graph26         -6.467456e-45  3.625059e-07
graph27          2.001133e-44  1.321473e-05
graph28          2.760880e-43  9.048383e-06
graph29          5.620696e-42  2.131579e-05
orbit0          -3.247047e-41 -2.810108e-04
orbit1          -1.311846e-42  4.089888e-06
orbit2          -1.063491e-44 -7.506943e-08
orbit3          -6.847342e-42  7.010807e-05
orbit4          -4.903363e-44 -2.284823e-07
orbit5          -7.226063e-46 -3.622249e-09
orbit6           2.610436e-45  2.417629e-08
orbit7          -8.895676e-48 -2.214196e-11
orbit8          -3.076211e-43  2.751221e-06
orbit9          -1.315612e-42 -1.570137e-05
orbit10         -4.098934e-44 -1.273402e-07
orbit11         -3.410098e-45 -3.411300e-08
orbit12         -1.663749e-42  4.545565e-06
orbit13         -1.591939e-43  1.290022e-06
orbit14          1.171459e-42  9.548448e-05
orbit15         -1.375932e-45 -1.967712e-09
orbit16         -2.045098e-47 -1.789214e-10
orbit17         -1.350679e-46 -2.366846e-10
orbit18         -2.298757e-46 -2.255093e-09
orbit19         -4.347722e-47  1.231215e-10
orbit20         -7.689019e-48  3.136906e-11
orbit21         -2.939460e-49 -1.540152e-12
orbit22          7.248841e-48  5.496830e-11
orbit23         -1.568939e-50 -8.685258e-15
orbit24         -7.797905e-45 -5.860960e-08
orbit25         -1.294868e-45 -1.876434e-08
orbit26         -2.827682e-47 -3.914747e-10
orbit27         -3.591913e-44  4.869191e-08
orbit28         -9.235289e-46 -1.039826e-08
orbit29         -1.413286e-45  1.647362e-08
orbit30         -3.664309e-46 -8.098349e-09
orbit31          7.121540e-47 -8.101344e-09
orbit32         -7.874147e-47 -2.971930e-09
orbit33         -2.015984e-48 -9.676219e-12
orbit34         -1.385125e-44 -9.380797e-08
orbit35         -4.788084e-44 -5.825901e-07
orbit36         -2.902891e-45 -3.663654e-08
orbit37         -1.273653e-45  3.729044e-08
orbit38         -8.789320e-47 -3.844928e-10
orbit39         -1.122120e-43 -2.178242e-06
orbit40         -5.286212e-45 -2.955327e-08
orbit41         -1.115339e-45 -4.595413e-09
orbit42         -1.615538e-46 -2.503504e-09
orbit43         -3.396942e-44 -9.527671e-08
orbit44         -4.199577e-45 -9.132464e-08
orbit45         -2.830729e-43 -2.089966e-06
orbit46         -2.522535e-44  8.946974e-08
orbit47         -1.587217e-45 -2.180625e-08
orbit48         -1.821824e-45 -4.229614e-08
orbit49         -1.066151e-43  4.126422e-06
orbit50         -2.079138e-44 -1.465082e-07
orbit51         -5.386225e-44 -4.139591e-07
orbit52         -1.261634e-43 -8.446422e-07
orbit53         -6.871374e-45 -4.369006e-08
orbit54         -2.537108e-43 -3.033025e-06
orbit55         -1.263276e-44 -1.189855e-07
orbit56         -2.089155e-42 -3.457517e-05
orbit57         -3.816539e-45  6.228345e-08
orbit58         -5.802559e-45 -1.833685e-07
orbit59         -1.861212e-43 -1.069448e-06
orbit60         -1.436027e-44  3.836165e-07
orbit61         -9.131303e-45 -2.459547e-07
orbit62         -1.690422e-42 -1.190540e-05
orbit63         -8.892055e-44  9.029364e-07
orbit64         -5.721842e-44  2.539467e-06
orbit65         -2.330019e-42 -2.749925e-05
orbit66         -1.126071e-44  3.952076e-06
orbit67          9.846310e-45  1.522392e-07
orbit68         -5.126974e-44  2.388564e-05
orbit69          3.402772e-43  1.719343e-05
orbit70          1.624949e-43  8.052872e-05
orbit71          4.422687e-43  6.394457e-06
orbit72          5.620696e-42  2.099836e-05
AP               8.315923e-39  2.357282e-01
bet             -1.645177e-45 -3.217159e-08
ecc             -9.753741e-39 -7.086194e-02
eccrad          -5.852245e-38 -4.256554e-01
close           -1.944740e-37 -3.204246e-01
constraint       5.521417e-37  8.311704e+00
coreness        -3.620560e-39 -3.788681e-02
knn             -7.642488e-42 -2.730440e-04
hubscore        -5.799479e-38 -4.168775e-02
pagerank        -4.109343e-36 -3.374718e+00
trans           -1.128390e-37 -2.772339e+00
evcent          -5.846624e-38 -7.002413e-02
first           -3.247047e-41 -2.793296e-04
upto_second     -2.091603e-42  1.183647e-06
upto_third      -6.005399e-42 -2.134676e-05
upto_fourth     -5.585390e-41  2.723399e-04
upto_fifth      -1.901970e-40  4.659910e-03
upto_sixth       2.789502e-39  1.664438e-01
second          -2.079857e-42  2.579917e-06
third           -2.303712e-42 -3.997168e-05
fourth           6.621567e-42  2.703279e-05
fifth            6.571211e-41 -2.599892e-04
sixth            3.129871e-40 -1.008714e-03
ratio1           1.690244e-40  2.199344e-03
ratio2           9.996473e-40 -1.495865e-02
ratio3           6.241828e-38  4.154832e-01
ratio4          -6.671916e-37 -1.546891e+01
ratio5          -2.057457e-37 -3.363744e+00
ratio6           2.794855e-38  8.372860e-01
selfinter       -6.601852e-39 -3.055502e-02
walktrap_vertex  9.783726e-39 -6.329512e-02
bigcom1          8.463996e-39  2.483910e-02
bigcom2          0.000000e+00  0.000000e+00
bigcom3         -1.031768e-38 -6.685171e-01
bigcom4          4.959059e-39  1.483615e-01
bigcom6          0.000000e+00  0.000000e+00
bigcom8         -1.057697e-38 -1.430103e-01
bigcom9         -1.011112e-38 -2.915394e-01
bigcom11         0.000000e+00  0.000000e+00
bigcom13        -1.008085e-38 -3.276078e-01
bigcom15        -1.010101e-38 -3.987225e-01
bigcom16         0.000000e+00  0.000000e+00
bigcom21        -1.010101e-38 -2.558753e-01
bigcom22        -1.034940e-38 -1.841799e-01
bigcom24         0.000000e+00  0.000000e+00
bigcom26        -1.012125e-38 -4.492190e-01
bigcom28         2.621077e-39  2.100474e-01
bigcom30        -1.013140e-38 -3.376789e-01
bigcom31         0.000000e+00  0.000000e+00
bigcom32        -1.007080e-38 -2.494632e-01
bigcom33         0.000000e+00  0.000000e+00
bigcom34         0.000000e+00  0.000000e+00
bigcom36         0.000000e+00  0.000000e+00
bigcom37         0.000000e+00  0.000000e+00
bigcom38         0.000000e+00  0.000000e+00
bigcom39        -1.007080e-38 -5.648144e-01
bigcom40        -5.682930e-39  2.042944e-02
bigcom43         0.000000e+00  0.000000e+00
bigcom44        -1.023405e-38 -4.332033e-01
bigcom46        -1.007080e-38 -7.217253e-01
bigcom47         0.000000e+00  0.000000e+00
bigcom49         0.000000e+00  0.000000e+00
bigcom50         0.000000e+00  0.000000e+00
bigcom51         0.000000e+00  0.000000e+00
bigcom52         0.000000e+00  0.000000e+00
bigcom54         0.000000e+00  0.000000e+00
bigcom56         0.000000e+00  0.000000e+00
bigcom62         0.000000e+00  0.000000e+00
bigcom66         0.000000e+00  0.000000e+00
bigcom68         0.000000e+00  0.000000e+00
bigcom69         0.000000e+00  0.000000e+00
bigcom71        -1.007080e-38 -4.590247e-01
bigcom72         0.000000e+00  0.000000e+00
bigcom73         0.000000e+00  0.000000e+00
bigcom74         0.000000e+00  0.000000e+00
bigcom75         0.000000e+00  0.000000e+00
bigcom76         0.000000e+00  0.000000e+00
bigcom77         0.000000e+00  0.000000e+00
bigcom79         0.000000e+00  0.000000e+00
bigcom80         0.000000e+00  0.000000e+00
bigcom82        -1.007080e-38 -7.573863e-01
bigcom83         0.000000e+00  0.000000e+00
bigcom84         0.000000e+00  0.000000e+00
bigcom85         0.000000e+00  0.000000e+00
bigcom87         0.000000e+00  0.000000e+00
bigcom89         0.000000e+00  0.000000e+00
bigcom91         0.000000e+00  0.000000e+00
bigcom92        -1.008085e-38 -3.003394e-01
bigcom93         0.000000e+00  0.000000e+00
bigcom96         0.000000e+00  0.000000e+00
bigcom97        -1.007080e-38 -6.424073e-01
bigcom98         0.000000e+00  0.000000e+00
bigcom99         0.000000e+00  0.000000e+00
bigcom101       -1.008085e-38 -1.320672e-01
bigcom104       -1.007080e-38 -3.146267e-01
bigcom106        0.000000e+00  0.000000e+00
bigcom109        0.000000e+00  0.000000e+00
bigcom113        0.000000e+00  0.000000e+00
bigcom116       -1.008085e-38 -8.699961e-01
bigcom120        0.000000e+00  0.000000e+00
bigcom123        0.000000e+00  0.000000e+00
bigcom126        0.000000e+00  0.000000e+00
bigcom127        0.000000e+00  0.000000e+00
bigcom137        0.000000e+00  0.000000e+00
bigcom139        0.000000e+00  0.000000e+00
bigcom140        0.000000e+00  0.000000e+00
bigcom143        0.000000e+00  0.000000e+00
bigcom145        0.000000e+00  0.000000e+00
bigcom146        0.000000e+00  0.000000e+00
bigcom147       -1.008085e-38 -9.844781e-02
bigcom149        0.000000e+00  0.000000e+00
bigcom153        0.000000e+00  0.000000e+00
bigcom154       -1.008085e-38 -7.561763e-01
bigcom156        0.000000e+00  0.000000e+00
bigcom157        0.000000e+00  0.000000e+00
bigcom158        0.000000e+00  0.000000e+00
bigcom160        0.000000e+00  0.000000e+00
bigcom161        0.000000e+00  0.000000e+00
bigcom162        0.000000e+00  0.000000e+00
bigcom164        0.000000e+00  0.000000e+00
bigcom166        0.000000e+00  0.000000e+00
bigcom167       -1.007080e-38 -1.114290e+00
bigcom171        0.000000e+00  0.000000e+00
bigcom173        0.000000e+00  0.000000e+00
bigcom175        0.000000e+00  0.000000e+00
bigcom176        0.000000e+00  0.000000e+00
bigcom177        0.000000e+00  0.000000e+00
bigcom178        0.000000e+00  0.000000e+00
bigcom180        0.000000e+00  0.000000e+00
bigcom181       -1.008085e-38 -2.489004e-01
bigcom184        0.000000e+00  0.000000e+00
bigcom186        0.000000e+00  0.000000e+00
bigcom187        0.000000e+00  0.000000e+00
bigcom189        0.000000e+00  0.000000e+00
bigcom194        0.000000e+00  0.000000e+00
bigcom195        0.000000e+00  0.000000e+00
bigcom196        0.000000e+00  0.000000e+00
bigcom204       -1.007080e-38 -1.206453e+00
bigcom205        0.000000e+00  0.000000e+00
bigcom212        0.000000e+00  0.000000e+00
bigcom214        0.000000e+00  0.000000e+00
bigcom222        0.000000e+00  0.000000e+00
bigcom223        0.000000e+00  0.000000e+00
bigcom226        0.000000e+00  0.000000e+00
bigcom227        0.000000e+00  0.000000e+00
bigcom229        0.000000e+00  0.000000e+00
bigcom233        0.000000e+00  0.000000e+00
bigcom236        0.000000e+00  0.000000e+00
bigcom237        0.000000e+00  0.000000e+00
bigcom246        0.000000e+00  0.000000e+00
bigcom248       -1.007080e-38 -2.286544e-02
bigcom249        0.000000e+00  0.000000e+00
bigcom250        0.000000e+00  0.000000e+00
bigcom254        0.000000e+00  0.000000e+00
bigcom266        0.000000e+00  0.000000e+00
bigcom269       -1.007080e-38 -4.056556e-01
bigcom272        0.000000e+00  0.000000e+00
bigcom274       -1.009092e-38 -2.658641e-01
bigcom281        0.000000e+00  0.000000e+00
bigcom291        0.000000e+00  0.000000e+00
bigcom292        0.000000e+00  0.000000e+00
bigcom295        0.000000e+00  0.000000e+00
bigcom299        0.000000e+00  0.000000e+00
bigcom301        0.000000e+00  0.000000e+00
bigcom306        0.000000e+00  0.000000e+00
bigcom309        0.000000e+00  0.000000e+00
bigcom314        0.000000e+00  0.000000e+00
bigcom321       -1.007080e-38 -5.938776e-01
bigcom341        0.000000e+00  0.000000e+00
bigcom350        0.000000e+00  0.000000e+00
bigcom353        0.000000e+00  0.000000e+00
bigcom359        0.000000e+00  0.000000e+00
bigcom363        0.000000e+00  0.000000e+00
bigcom365        0.000000e+00  0.000000e+00
bigcom385        0.000000e+00  0.000000e+00
bigcom386        0.000000e+00  0.000000e+00
bigcom408        0.000000e+00  0.000000e+00
bigcom412        0.000000e+00  0.000000e+00
bigcom480        0.000000e+00  0.000000e+00
spin_vertex     -1.381424e-38 -7.643995e-01
membership_s1    1.109503e-38  2.802437e-01
membership_s3    0.000000e+00  0.000000e+00
membership_s4   -6.968443e-39 -1.006968e-02
membership_s5   -1.137501e-38 -2.444665e-01
membership_s6   -1.013140e-38 -3.152172e-01
membership_s7    8.786011e-39  7.986622e-02
membership_s8    0.000000e+00  0.000000e+00
membership_s9    0.000000e+00  0.000000e+00
membership_s11   0.000000e+00  0.000000e+00
membership_s12   0.000000e+00  0.000000e+00
membership_s14   0.000000e+00  0.000000e+00
membership_s15  -1.013140e-38 -4.498531e-01
membership_s16   0.000000e+00  0.000000e+00
membership_s17   0.000000e+00  0.000000e+00
membership_s18  -1.010101e-38 -3.009540e-01
membership_s20   0.000000e+00  0.000000e+00
membership_s21  -1.008085e-38 -3.530190e-01
membership_s22   0.000000e+00  0.000000e+00
membership_s24  -1.007080e-38 -2.031742e-01
membership_s25   0.000000e+00  0.000000e+00
membership_s26   0.000000e+00  0.000000e+00
membership_s27   3.874843e-39 -1.591947e-01
membership_s28   0.000000e+00  0.000000e+00
membership_s30   4.980150e-39  3.004128e-01
membership_s31  -1.027570e-38 -5.513027e-01
membership_s32  -1.058806e-38 -2.719799e-01
membership_s33   0.000000e+00  0.000000e+00
membership_s36   8.570529e-39  2.067428e-02
membership_s37  -1.011112e-38 -3.966221e-01
V1              -2.922894e-37 -1.641807e+00
V2               1.616782e-37  2.706888e+00
pdi             -3.904602e-37 -2.260268e+01
adhesion         7.637731e-42  3.077065e-05
cohesion        -1.527271e-41 -6.171359e-05
inner           -2.333222e-42 -1.989392e-05
outer           -5.426299e-42  1.170152e-04
ioratio          1.065269e-37  9.968223e-01
comsize          6.080944e-42  7.982484e-05
[1] "Dataset: high_CT Model GBM, run: 2 of 5 2015-06-17 20:44:01"
Iter   TrainDeviance   ValidDeviance   StepSize   Improve
     1        0.0917            -nan     0.0100   -0.0001
     2        0.0909            -nan     0.0100   -0.0001
     3        0.0880            -nan     0.0100   -0.0001
     4        0.0845            -nan     0.0100    0.0007
     5        0.0818            -nan     0.0100    0.0007
     6        0.0812            -nan     0.0100   -0.0001
     7        0.0799            -nan     0.0100    0.0002
     8        0.0771            -nan     0.0100   -0.0001
     9        0.0765            -nan     0.0100   -0.0001
    10        0.0745            -nan     0.0100   -0.0001
    20        0.0643            -nan     0.0100   -0.0001
    40        0.0506            -nan     0.0100    0.0001
    60        0.0418            -nan     0.0100   -0.0000
    80        0.0357            -nan     0.0100    0.0000
   100        0.0323            -nan     0.0100   -0.0000
   120        0.0290            -nan     0.0100   -0.0000
   130        0.0275            -nan     0.0100   -0.0000

[1] "GBM variable coefficients"
                            var      rel.inf
V1                           V1 6.853873e+00
orbit36                 orbit36 6.055841e+00
outer                     outer 5.681888e+00
orbit11                 orbit11 4.178357e+00
third                     third 4.013100e+00
graph19                 graph19 3.816637e+00
knn                         knn 3.186305e+00
graph29                 graph29 3.123817e+00
orbit70                 orbit70 2.610932e+00
adhesion               adhesion 2.599053e+00
orbit50                 orbit50 2.192394e+00
graph21                 graph21 2.109179e+00
orbit27                 orbit27 1.794129e+00
ratio6                   ratio6 1.752224e+00
orbit45                 orbit45 1.731344e+00
ratio4                   ratio4 1.661654e+00
bet                         bet 1.567936e+00
orbit56                 orbit56 1.412613e+00
orbit5                   orbit5 1.346095e+00
walktrap_vertex walktrap_vertex 1.265819e+00
pagerank               pagerank 1.187590e+00
orbit13                 orbit13 1.143702e+00
spin_vertex         spin_vertex 1.099059e+00
orbit6                   orbit6 1.089648e+00
orbit59                 orbit59 1.052148e+00
graph17                 graph17 1.047247e+00
graph18                 graph18 1.013892e+00
graph11                 graph11 9.827443e-01
orbit63                 orbit63 9.827434e-01
orbit31                 orbit31 9.733163e-01
orbit43                 orbit43 9.289014e-01
orbit60                 orbit60 8.884048e-01
hubscore               hubscore 8.854762e-01
orbit33                 orbit33 8.708413e-01
cohesion               cohesion 8.245107e-01
orbit7                   orbit7 8.005932e-01
orbit51                 orbit51 7.941614e-01
ratio5                   ratio5 7.937606e-01
graph16                 graph16 7.929641e-01
orbit40                 orbit40 7.580939e-01
orbit39                 orbit39 7.551927e-01
orbit32                 orbit32 7.549191e-01
orbit55                 orbit55 7.503415e-01
graph20                 graph20 7.496544e-01
orbit2                   orbit2 7.225398e-01
V2                           V2 7.168486e-01
comsize                 comsize 6.573753e-01
graph23                 graph23 6.377409e-01
orbit65                 orbit65 6.309301e-01
ioratio                 ioratio 6.053106e-01
constraint           constraint 5.508774e-01
orbit26                 orbit26 5.354101e-01
orbit18                 orbit18 5.316801e-01
membership_s36   membership_s36 5.222960e-01
graph1                   graph1 5.121342e-01
graph2                   graph2 5.038558e-01
orbit49                 orbit49 4.793151e-01
upto_fifth           upto_fifth 4.791668e-01
orbit28                 orbit28 4.771436e-01
orbit16                 orbit16 4.671283e-01
orbit54                 orbit54 4.523925e-01
orbit29                 orbit29 4.113592e-01
graph25                 graph25 4.052145e-01
graph13                 graph13 3.977579e-01
ratio3                   ratio3 3.847755e-01
orbit25                 orbit25 3.783650e-01
upto_fourth         upto_fourth 3.743060e-01
graph3                   graph3 3.699775e-01
orbit64                 orbit64 3.674321e-01
orbit19                 orbit19 3.423977e-01
sixth                     sixth 3.360111e-01
orbit20                 orbit20 3.214396e-01
orbit12                 orbit12 3.191090e-01
graph24                 graph24 3.073220e-01
graph9                   graph9 2.995984e-01
orbit37                 orbit37 2.977909e-01
graph28                 graph28 2.958311e-01
orbit52                 orbit52 2.919296e-01
orbit69                 orbit69 2.770704e-01
fifth                     fifth 2.488416e-01
orbit62                 orbit62 2.397187e-01
graph15                 graph15 2.217332e-01
graph26                 graph26 2.206824e-01
ratio1                   ratio1 1.889107e-01
graph4                   graph4 1.818492e-01
upto_sixth           upto_sixth 1.625893e-01
graph10                 graph10 1.570249e-01
orbit24                 orbit24 1.548405e-01
orbit68                 orbit68 1.489445e-01
inner                     inner 1.370043e-01
orbit66                 orbit66 1.292025e-01
upto_third           upto_third 1.124236e-01
trans                     trans 1.118785e-01
orbit9                   orbit9 1.102345e-01
graph14                 graph14 1.101545e-01
graph0                   graph0 1.088215e-01
orbit30                 orbit30 1.055195e-01
orbit4                   orbit4 1.001024e-01
fourth                   fourth 8.970067e-02
graph22                 graph22 8.702494e-02
graph5                   graph5 7.425732e-02
orbit15                 orbit15 6.973787e-02
upto_second         upto_second 5.160331e-02
orbit38                 orbit38 4.089427e-02
orbit71                 orbit71 4.007791e-02
graph8                   graph8 2.698382e-02
graph27                 graph27 1.482770e-02
orbit67                 orbit67 6.016112e-03
orbit57                 orbit57 3.079307e-03
orbit21                 orbit21 1.813418e-03
orbit17                 orbit17 1.420517e-03
orbit58                 orbit58 1.333386e-03
orbit53                 orbit53 1.215005e-03
ratio2                   ratio2 1.170106e-03
orbit35                 orbit35 1.149948e-03
orbit46                 orbit46 9.039890e-04
second                   second 6.770330e-04
graph6                   graph6 2.781466e-04
orbit1                   orbit1 2.562001e-04
orbit44                 orbit44 2.556603e-04
orbit61                 orbit61 2.535472e-04
orbit42                 orbit42 2.383534e-04
close                     close 2.259861e-04
coreness               coreness 2.011415e-04
orbit22                 orbit22 1.869218e-04
AP                           AP 1.761949e-04
bigcom4                 bigcom4 1.723380e-04
graph12                 graph12 1.465808e-04
orbit47                 orbit47 1.143565e-04
orbit48                 orbit48 8.951788e-05
orbit41                 orbit41 8.569918e-05
selfinter             selfinter 2.908908e-05
graph7                   graph7 0.000000e+00
orbit0                   orbit0 0.000000e+00
orbit3                   orbit3 0.000000e+00
orbit8                   orbit8 0.000000e+00
orbit10                 orbit10 0.000000e+00
orbit14                 orbit14 0.000000e+00
orbit23                 orbit23 0.000000e+00
orbit34                 orbit34 0.000000e+00
orbit72                 orbit72 0.000000e+00
ecc                         ecc 0.000000e+00
eccrad                   eccrad 0.000000e+00
evcent                   evcent 0.000000e+00
first                     first 0.000000e+00
bigcom1                 bigcom1 0.000000e+00
bigcom2                 bigcom2 0.000000e+00
bigcom3                 bigcom3 0.000000e+00
bigcom6                 bigcom6 0.000000e+00
bigcom8                 bigcom8 0.000000e+00
bigcom9                 bigcom9 0.000000e+00
bigcom11               bigcom11 0.000000e+00
bigcom13               bigcom13 0.000000e+00
bigcom15               bigcom15 0.000000e+00
bigcom16               bigcom16 0.000000e+00
bigcom21               bigcom21 0.000000e+00
bigcom22               bigcom22 0.000000e+00
bigcom24               bigcom24 0.000000e+00
bigcom26               bigcom26 0.000000e+00
bigcom28               bigcom28 0.000000e+00
bigcom30               bigcom30 0.000000e+00
bigcom31               bigcom31 0.000000e+00
bigcom32               bigcom32 0.000000e+00
bigcom33               bigcom33 0.000000e+00
bigcom34               bigcom34 0.000000e+00
bigcom36               bigcom36 0.000000e+00
bigcom37               bigcom37 0.000000e+00
bigcom38               bigcom38 0.000000e+00
bigcom39               bigcom39 0.000000e+00
bigcom40               bigcom40 0.000000e+00
bigcom43               bigcom43 0.000000e+00
bigcom44               bigcom44 0.000000e+00
bigcom46               bigcom46 0.000000e+00
bigcom47               bigcom47 0.000000e+00
bigcom49               bigcom49 0.000000e+00
bigcom50               bigcom50 0.000000e+00
bigcom51               bigcom51 0.000000e+00
bigcom52               bigcom52 0.000000e+00
bigcom54               bigcom54 0.000000e+00
bigcom56               bigcom56 0.000000e+00
bigcom62               bigcom62 0.000000e+00
bigcom66               bigcom66 0.000000e+00
bigcom68               bigcom68 0.000000e+00
bigcom69               bigcom69 0.000000e+00
bigcom71               bigcom71 0.000000e+00
bigcom72               bigcom72 0.000000e+00
bigcom73               bigcom73 0.000000e+00
bigcom74               bigcom74 0.000000e+00
bigcom75               bigcom75 0.000000e+00
bigcom76               bigcom76 0.000000e+00
bigcom77               bigcom77 0.000000e+00
bigcom79               bigcom79 0.000000e+00
bigcom80               bigcom80 0.000000e+00
bigcom82               bigcom82 0.000000e+00
bigcom83               bigcom83 0.000000e+00
bigcom84               bigcom84 0.000000e+00
bigcom85               bigcom85 0.000000e+00
bigcom87               bigcom87 0.000000e+00
bigcom89               bigcom89 0.000000e+00
bigcom91               bigcom91 0.000000e+00
bigcom92               bigcom92 0.000000e+00
bigcom93               bigcom93 0.000000e+00
bigcom96               bigcom96 0.000000e+00
bigcom97               bigcom97 0.000000e+00
bigcom98               bigcom98 0.000000e+00
bigcom99               bigcom99 0.000000e+00
bigcom101             bigcom101 0.000000e+00
bigcom104             bigcom104 0.000000e+00
bigcom106             bigcom106 0.000000e+00
bigcom109             bigcom109 0.000000e+00
bigcom113             bigcom113 0.000000e+00
bigcom116             bigcom116 0.000000e+00
bigcom120             bigcom120 0.000000e+00
bigcom123             bigcom123 0.000000e+00
bigcom126             bigcom126 0.000000e+00
bigcom127             bigcom127 0.000000e+00
bigcom137             bigcom137 0.000000e+00
bigcom139             bigcom139 0.000000e+00
bigcom140             bigcom140 0.000000e+00
bigcom143             bigcom143 0.000000e+00
bigcom145             bigcom145 0.000000e+00
bigcom146             bigcom146 0.000000e+00
bigcom147             bigcom147 0.000000e+00
bigcom149             bigcom149 0.000000e+00
bigcom153             bigcom153 0.000000e+00
bigcom154             bigcom154 0.000000e+00
bigcom156             bigcom156 0.000000e+00
bigcom157             bigcom157 0.000000e+00
bigcom158             bigcom158 0.000000e+00
bigcom160             bigcom160 0.000000e+00
bigcom161             bigcom161 0.000000e+00
bigcom162             bigcom162 0.000000e+00
bigcom164             bigcom164 0.000000e+00
bigcom166             bigcom166 0.000000e+00
bigcom167             bigcom167 0.000000e+00
bigcom171             bigcom171 0.000000e+00
bigcom173             bigcom173 0.000000e+00
bigcom175             bigcom175 0.000000e+00
bigcom176             bigcom176 0.000000e+00
bigcom177             bigcom177 0.000000e+00
bigcom178             bigcom178 0.000000e+00
bigcom180             bigcom180 0.000000e+00
bigcom181             bigcom181 0.000000e+00
bigcom184             bigcom184 0.000000e+00
bigcom186             bigcom186 0.000000e+00
bigcom187             bigcom187 0.000000e+00
bigcom189             bigcom189 0.000000e+00
bigcom194             bigcom194 0.000000e+00
bigcom195             bigcom195 0.000000e+00
bigcom196             bigcom196 0.000000e+00
bigcom204             bigcom204 0.000000e+00
bigcom205             bigcom205 0.000000e+00
bigcom212             bigcom212 0.000000e+00
bigcom214             bigcom214 0.000000e+00
bigcom222             bigcom222 0.000000e+00
bigcom223             bigcom223 0.000000e+00
bigcom226             bigcom226 0.000000e+00
bigcom227             bigcom227 0.000000e+00
bigcom229             bigcom229 0.000000e+00
bigcom233             bigcom233 0.000000e+00
bigcom236             bigcom236 0.000000e+00
bigcom237             bigcom237 0.000000e+00
bigcom246             bigcom246 0.000000e+00
bigcom248             bigcom248 0.000000e+00
bigcom249             bigcom249 0.000000e+00
bigcom250             bigcom250 0.000000e+00
bigcom254             bigcom254 0.000000e+00
bigcom266             bigcom266 0.000000e+00
bigcom269             bigcom269 0.000000e+00
bigcom272             bigcom272 0.000000e+00
bigcom274             bigcom274 0.000000e+00
bigcom281             bigcom281 0.000000e+00
bigcom291             bigcom291 0.000000e+00
bigcom292             bigcom292 0.000000e+00
bigcom295             bigcom295 0.000000e+00
bigcom299             bigcom299 0.000000e+00
bigcom301             bigcom301 0.000000e+00
bigcom306             bigcom306 0.000000e+00
bigcom309             bigcom309 0.000000e+00
bigcom314             bigcom314 0.000000e+00
bigcom321             bigcom321 0.000000e+00
bigcom341             bigcom341 0.000000e+00
bigcom350             bigcom350 0.000000e+00
bigcom353             bigcom353 0.000000e+00
bigcom359             bigcom359 0.000000e+00
bigcom363             bigcom363 0.000000e+00
bigcom365             bigcom365 0.000000e+00
bigcom385             bigcom385 0.000000e+00
bigcom386             bigcom386 0.000000e+00
bigcom408             bigcom408 0.000000e+00
bigcom412             bigcom412 0.000000e+00
bigcom480             bigcom480 0.000000e+00
membership_s1     membership_s1 0.000000e+00
membership_s3     membership_s3 0.000000e+00
membership_s4     membership_s4 0.000000e+00
membership_s5     membership_s5 0.000000e+00
membership_s6     membership_s6 0.000000e+00
membership_s7     membership_s7 0.000000e+00
membership_s8     membership_s8 0.000000e+00
membership_s9     membership_s9 0.000000e+00
membership_s11   membership_s11 0.000000e+00
membership_s12   membership_s12 0.000000e+00
membership_s14   membership_s14 0.000000e+00
membership_s15   membership_s15 0.000000e+00
membership_s16   membership_s16 0.000000e+00
membership_s17   membership_s17 0.000000e+00
membership_s18   membership_s18 0.000000e+00
membership_s20   membership_s20 0.000000e+00
membership_s21   membership_s21 0.000000e+00
membership_s22   membership_s22 0.000000e+00
membership_s24   membership_s24 0.000000e+00
membership_s25   membership_s25 0.000000e+00
membership_s26   membership_s26 0.000000e+00
membership_s27   membership_s27 0.000000e+00
membership_s28   membership_s28 0.000000e+00
membership_s30   membership_s30 0.000000e+00
membership_s31   membership_s31 0.000000e+00
membership_s32   membership_s32 0.000000e+00
membership_s33   membership_s33 0.000000e+00
membership_s37   membership_s37 0.000000e+00
pdi                         pdi 0.000000e+00
[1] "Dataset: high_CT Model RF, run: 2 of 5 2015-06-17 20:44:13"
     |      Out-of-bag   |
Tree |      MSE  %Var(y) |
   1 |  0.01759   219.03 |
   2 |  0.01376   171.34 |
   3 |  0.01658   206.39 |
   4 |  0.01428   177.82 |
   5 |  0.01731   215.50 |
   6 |   0.0165   205.43 |
   7 |  0.01319   164.22 |
   8 |  0.01157   144.11 |
   9 |  0.01082   134.73 |
  10 |  0.01082   134.67 |
  11 |   0.0106   131.95 |
  12 |   0.0105   130.74 |
  13 |   0.0114   141.91 |
  14 |  0.01049   130.59 |
  15 | 0.009967   124.10 |
  16 | 0.009793   121.93 |
  17 | 0.009937   123.72 |
  18 |  0.01009   125.67 |
  19 | 0.009934   123.69 |
  20 | 0.009814   122.20 |
  21 | 0.009918   123.48 |
  22 | 0.009771   121.65 |
  23 | 0.009668   120.37 |
  24 | 0.009629   119.89 |
  25 | 0.009767   121.61 |
  26 | 0.009667   120.37 |
  27 | 0.009523   118.57 |
  28 | 0.009606   119.60 |
  29 | 0.009603   119.57 |
  30 | 0.009477   117.99 |
  31 | 0.009331   116.18 |
  32 | 0.009356   116.49 |
  33 | 0.009349   116.40 |
  34 | 0.009353   116.45 |
  35 | 0.009364   116.59 |
  36 | 0.009329   116.15 |
  37 | 0.009299   115.78 |
  38 |  0.00928   115.54 |
  39 | 0.009243   115.08 |
  40 | 0.009239   115.03 |
  41 | 0.009237   115.01 |
  42 | 0.009218   114.77 |
  43 | 0.009204   114.59 |
  44 | 0.009312   115.94 |
  45 | 0.009289   115.66 |
  46 | 0.009246   115.12 |
  47 | 0.009291   115.68 |
  48 | 0.009323   116.08 |
  49 | 0.009354   116.47 |
  50 | 0.009356   116.49 |
  51 | 0.009256   115.24 |
  52 | 0.009268   115.40 |
  53 | 0.009284   115.59 |
  54 |  0.00929   115.67 |
  55 | 0.009268   115.40 |
  56 | 0.009256   115.24 |
  57 | 0.009242   115.07 |
  58 | 0.009209   114.66 |
  59 | 0.009194   114.47 |
  60 | 0.009206   114.63 |
  61 | 0.009185   114.36 |
  62 |  0.00915   113.92 |
  63 | 0.009151   113.94 |
  64 |  0.00912   113.55 |
  65 |   0.0091   113.30 |
  66 | 0.009078   113.03 |
  67 | 0.009096   113.25 |
  68 | 0.009068   112.91 |
  69 | 0.009065   112.86 |
  70 | 0.009055   112.74 |
  71 | 0.009091   113.19 |
  72 | 0.009071   112.95 |
  73 | 0.009052   112.71 |
  74 | 0.009077   113.01 |
  75 | 0.009112   113.45 |
  76 | 0.009127   113.64 |
  77 | 0.009123   113.59 |
  78 | 0.009123   113.59 |
  79 | 0.009113   113.47 |
  80 | 0.009172   114.20 |
  81 | 0.009179   114.29 |
  82 | 0.009163   114.08 |
  83 | 0.009148   113.89 |
  84 | 0.009159   114.04 |
  85 | 0.009171   114.19 |
  86 | 0.009152   113.95 |
  87 | 0.009117   113.51 |
  88 | 0.009108   113.40 |
  89 | 0.009095   113.25 |
  90 | 0.009099   113.29 |
  91 | 0.009084   113.10 |
  92 | 0.009054   112.73 |
  93 | 0.009043   112.59 |
  94 | 0.009041   112.57 |
  95 | 0.009038   112.53 |
  96 |  0.00898   111.80 |
  97 | 0.008997   112.02 |
  98 | 0.009011   112.19 |
  99 | 0.009022   112.34 |
 100 | 0.009008   112.15 |
[1] "Random Forest variable coefficients"
                      %IncMSE IncNodePurity
graph5           1.333885e-03  3.631284e-02
graph6           1.907679e-04  5.364286e-02
graph7           2.717391e-05  3.699800e-02
graph8           1.111145e-04  2.085211e-02
graph9           1.663726e-04  3.814286e-02
graph10          3.541922e-04  1.436435e-02
graph11          9.577543e-04  1.962781e-02
graph12          2.475196e-04  4.237500e-02
graph13          0.000000e+00  2.276825e-20
graph14          0.000000e+00  2.437500e-02
graph15          4.593713e-04  2.377495e-02
graph16          5.378148e-04  2.527495e-02
graph17          0.000000e+00  9.215718e-20
graph18          1.248933e-03  1.097877e-01
graph19          8.595989e-05  2.550000e-02
graph20          8.468286e-04  2.083377e-02
graph21          3.246173e-04  4.214530e-02
graph22         -2.808989e-05  8.571429e-03
graph23          1.373260e-03  2.316049e-02
graph24          7.898590e-04  2.798768e-02
graph25          3.693882e-04  2.145619e-02
graph26          8.848120e-04  6.408338e-02
graph27          1.333423e-04  4.151409e-03
graph28          4.411480e-04  3.385515e-02
graph29          1.046433e-03  8.014839e-02
orbit0           0.000000e+00  2.927346e-20
orbit1           1.117318e-04  3.337500e-02
orbit2           2.290514e-04  6.575345e-02
orbit3           1.023928e-03  8.024243e-02
orbit4           3.483545e-04  5.019231e-02
orbit5           0.000000e+00  3.240556e-03
orbit6           1.122367e-03  9.118789e-02
orbit7           1.457726e-04  9.411765e-03
orbit8           7.647059e-04  4.988417e-02
orbit9           3.303303e-05  2.803030e-02
orbit10          3.160177e-04  4.690244e-02
orbit11          2.131087e-03  2.924012e-02
orbit12          8.264463e-05  8.571429e-03
orbit13         -2.754821e-05  8.750000e-03
orbit14          2.515107e-04  3.590153e-02
orbit15          1.140354e-03  5.424393e-02
orbit16          3.287671e-04  2.687500e-02
orbit17          8.152174e-05  9.285714e-03
orbit18          4.911609e-04  4.800877e-02
orbit19          7.894190e-05  3.877606e-02
orbit20          8.002462e-05  2.621418e-02
orbit21          1.478626e-03  1.104604e-01
orbit22          2.324001e-03  1.022469e-01
orbit23          2.210773e-04  5.411111e-02
orbit24          0.000000e+00  0.000000e+00
orbit25          3.799635e-04  2.589412e-02
orbit26          5.057294e-04  8.293651e-02
orbit27          1.396158e-03  6.516844e-02
orbit28          2.449190e-04  1.455065e-01
orbit29          8.688185e-04  1.145046e-01
orbit30          6.199515e-04  6.123089e-02
orbit31          1.552962e-03  1.386932e-01
orbit32          5.255054e-05  6.091631e-02
orbit33          5.602481e-04  3.664574e-02
orbit34          2.683369e-03  1.611233e-01
orbit35          6.761497e-04  5.019923e-02
orbit36          7.243389e-04  2.308412e-01
orbit37          1.928375e-04  9.366327e-03
orbit38          2.015882e-03  2.412308e-02
orbit39          0.000000e+00  9.540979e-20
orbit40          1.405965e-04  5.336144e-02
orbit41          1.353623e-04  3.696547e-02
orbit42          9.512985e-04  5.516166e-02
orbit43          1.638347e-04  3.975000e-02
orbit44          4.599924e-04  6.749510e-02
orbit45          1.268277e-03  4.149681e-02
orbit46          7.018734e-04  8.598799e-03
orbit47          3.761072e-04  3.420455e-02
orbit48          1.510924e-03  4.516222e-02
orbit49          2.801887e-04  3.403037e-02
orbit50          1.354734e-03  7.702947e-02
orbit51          1.120949e-03  6.730483e-02
orbit52          7.555385e-04  6.281069e-02
orbit53          5.361930e-05  8.571429e-03
orbit54          7.936508e-05  1.500000e-02
orbit55         -5.780060e-05  3.792022e-02
orbit56          2.471858e-03  8.850201e-02
orbit57          1.103099e-03  6.081941e-02
orbit58          8.106931e-04  2.056178e-02
orbit59          1.816999e-03  1.370362e-01
orbit60          5.390717e-05  4.101190e-02
orbit61          2.754821e-04  9.782609e-03
orbit62          0.000000e+00  3.252607e-21
orbit63          2.376199e-03  1.173396e-01
orbit64          4.068701e-04  4.932997e-03
orbit65          6.904084e-04  4.324445e-02
orbit66          1.999368e-03  2.469337e-02
orbit67          0.000000e+00  0.000000e+00
orbit68          1.419384e-04  2.444444e-02
orbit69          2.453288e-04  2.747956e-02
orbit70          8.210266e-04  1.031105e-01
orbit71          5.981774e-04  1.792945e-02
orbit72          8.885772e-04  7.183703e-02
AP               0.000000e+00  3.252607e-21
bet              9.297521e-05  1.992857e-02
ecc              0.000000e+00  1.084202e-20
eccrad           0.000000e+00  3.252607e-21
close            1.148332e-04  1.101451e-02
constraint       3.144992e-04  5.813409e-02
coreness         0.000000e+00  2.222614e-20
knn              2.728200e-03  7.549710e-02
hubscore         3.687142e-04  5.732452e-02
pagerank         9.227355e-04  1.050162e-01
trans            1.364195e-04  8.878350e-02
evcent           0.000000e+00  1.517883e-20
first            2.204646e-04  4.423077e-02
upto_second      4.138043e-04  3.289843e-02
upto_third       5.043171e-04  7.178393e-02
upto_fourth      5.181723e-04  2.507118e-02
upto_fifth       4.533238e-04  2.813512e-02
upto_sixth       0.000000e+00  0.000000e+00
second           1.090797e-03  4.213965e-02
third            1.199256e-03  1.004418e-01
fourth           2.651908e-04  3.112966e-02
fifth            8.817792e-04  1.061959e-01
sixth            1.800168e-03  1.664311e-01
ratio1           1.707235e-03  1.140761e-01
ratio2           9.149554e-04  8.004101e-02
ratio3           5.165542e-04  9.318494e-02
ratio4           3.160717e-04  4.357109e-01
ratio5          -5.590735e-05  6.896545e-02
ratio6           1.090868e-03  1.496183e-01
selfinter        0.000000e+00  8.888889e-03
walktrap_vertex -5.451798e-05  3.821103e-02
bigcom1          0.000000e+00  0.000000e+00
bigcom2          0.000000e+00  0.000000e+00
bigcom3          0.000000e+00  0.000000e+00
bigcom4          0.000000e+00  1.138412e-20
bigcom6          0.000000e+00  0.000000e+00
bigcom8          0.000000e+00  0.000000e+00
bigcom9          0.000000e+00  0.000000e+00
bigcom11         0.000000e+00  0.000000e+00
bigcom13         0.000000e+00  0.000000e+00
bigcom15         0.000000e+00  1.084202e-21
bigcom16         0.000000e+00  0.000000e+00
bigcom21         0.000000e+00  0.000000e+00
bigcom22         0.000000e+00  0.000000e+00
bigcom24         0.000000e+00  0.000000e+00
bigcom26         0.000000e+00  0.000000e+00
bigcom28         0.000000e+00  1.084202e-21
bigcom30         0.000000e+00  0.000000e+00
bigcom31         0.000000e+00  0.000000e+00
bigcom32         0.000000e+00  0.000000e+00
bigcom33         0.000000e+00  0.000000e+00
bigcom34         0.000000e+00  0.000000e+00
bigcom36         0.000000e+00  0.000000e+00
bigcom37         0.000000e+00  0.000000e+00
bigcom38         0.000000e+00  0.000000e+00
bigcom39         0.000000e+00  0.000000e+00
bigcom40         8.196721e-05  2.736111e-02
bigcom43         0.000000e+00  0.000000e+00
bigcom44         0.000000e+00  0.000000e+00
bigcom46         0.000000e+00  0.000000e+00
bigcom47         0.000000e+00  0.000000e+00
bigcom49         0.000000e+00  0.000000e+00
bigcom50         0.000000e+00  0.000000e+00
bigcom51         0.000000e+00  0.000000e+00
bigcom52         0.000000e+00  0.000000e+00
bigcom54         0.000000e+00  0.000000e+00
bigcom56         0.000000e+00  0.000000e+00
bigcom62         0.000000e+00  0.000000e+00
bigcom66         0.000000e+00  0.000000e+00
bigcom68         0.000000e+00  0.000000e+00
bigcom69         0.000000e+00  0.000000e+00
bigcom71         0.000000e+00  0.000000e+00
bigcom72         0.000000e+00  0.000000e+00
bigcom73         0.000000e+00  0.000000e+00
bigcom74         0.000000e+00  0.000000e+00
bigcom75         0.000000e+00  0.000000e+00
bigcom76         0.000000e+00  0.000000e+00
bigcom77         0.000000e+00  0.000000e+00
bigcom79         0.000000e+00  0.000000e+00
bigcom80         0.000000e+00  0.000000e+00
bigcom82         0.000000e+00  0.000000e+00
bigcom83         0.000000e+00  0.000000e+00
bigcom84         0.000000e+00  0.000000e+00
bigcom85         0.000000e+00  0.000000e+00
bigcom87         0.000000e+00  0.000000e+00
bigcom89         0.000000e+00  0.000000e+00
bigcom91         0.000000e+00  0.000000e+00
bigcom92         0.000000e+00  0.000000e+00
bigcom93         0.000000e+00  0.000000e+00
bigcom96         0.000000e+00  0.000000e+00
bigcom97         0.000000e+00  0.000000e+00
bigcom98         0.000000e+00  0.000000e+00
bigcom99         0.000000e+00  0.000000e+00
bigcom101        0.000000e+00  0.000000e+00
bigcom104        0.000000e+00  0.000000e+00
bigcom106        0.000000e+00  0.000000e+00
bigcom109        0.000000e+00  0.000000e+00
bigcom113        0.000000e+00  0.000000e+00
bigcom116        0.000000e+00  0.000000e+00
bigcom120        0.000000e+00  0.000000e+00
bigcom123        0.000000e+00  0.000000e+00
bigcom126        0.000000e+00  0.000000e+00
bigcom127        0.000000e+00  0.000000e+00
bigcom137        0.000000e+00  0.000000e+00
bigcom139        0.000000e+00  0.000000e+00
bigcom140        0.000000e+00  0.000000e+00
bigcom143        0.000000e+00  0.000000e+00
bigcom145        0.000000e+00  0.000000e+00
bigcom146        0.000000e+00  0.000000e+00
bigcom147        0.000000e+00  0.000000e+00
bigcom149        0.000000e+00  0.000000e+00
bigcom153        0.000000e+00  0.000000e+00
bigcom154        0.000000e+00  0.000000e+00
bigcom156        0.000000e+00  0.000000e+00
bigcom157        0.000000e+00  0.000000e+00
bigcom158        0.000000e+00  0.000000e+00
bigcom160        0.000000e+00  0.000000e+00
bigcom161        0.000000e+00  0.000000e+00
bigcom162        0.000000e+00  0.000000e+00
bigcom164        0.000000e+00  0.000000e+00
bigcom166        0.000000e+00  0.000000e+00
bigcom167        0.000000e+00  0.000000e+00
bigcom171        0.000000e+00  0.000000e+00
bigcom173        0.000000e+00  0.000000e+00
bigcom175        0.000000e+00  0.000000e+00
bigcom176        0.000000e+00  0.000000e+00
bigcom177        0.000000e+00  0.000000e+00
bigcom178        0.000000e+00  0.000000e+00
bigcom180        0.000000e+00  0.000000e+00
bigcom181        0.000000e+00  0.000000e+00
bigcom184        0.000000e+00  0.000000e+00
bigcom186        0.000000e+00  0.000000e+00
bigcom187        0.000000e+00  0.000000e+00
bigcom189        0.000000e+00  0.000000e+00
bigcom194        0.000000e+00  0.000000e+00
bigcom195        0.000000e+00  0.000000e+00
bigcom196        0.000000e+00  0.000000e+00
bigcom204        0.000000e+00  0.000000e+00
bigcom205        0.000000e+00  0.000000e+00
bigcom212        0.000000e+00  0.000000e+00
bigcom214        0.000000e+00  0.000000e+00
bigcom222        0.000000e+00  0.000000e+00
bigcom223        0.000000e+00  0.000000e+00
bigcom226        0.000000e+00  0.000000e+00
bigcom227        0.000000e+00  0.000000e+00
bigcom229        0.000000e+00  0.000000e+00
bigcom233        0.000000e+00  0.000000e+00
bigcom236        0.000000e+00  0.000000e+00
bigcom237        0.000000e+00  0.000000e+00
bigcom246        0.000000e+00  0.000000e+00
bigcom248        0.000000e+00  0.000000e+00
bigcom249        0.000000e+00  0.000000e+00
bigcom250        0.000000e+00  0.000000e+00
bigcom254        0.000000e+00  0.000000e+00
bigcom266        0.000000e+00  0.000000e+00
bigcom269        0.000000e+00  0.000000e+00
bigcom272        0.000000e+00  0.000000e+00
bigcom274        0.000000e+00  0.000000e+00
bigcom281        0.000000e+00  0.000000e+00
bigcom291        0.000000e+00  0.000000e+00
bigcom292        0.000000e+00  0.000000e+00
bigcom295        0.000000e+00  0.000000e+00
bigcom299        0.000000e+00  0.000000e+00
bigcom301        0.000000e+00  0.000000e+00
bigcom306        0.000000e+00  0.000000e+00
bigcom309        0.000000e+00  0.000000e+00
bigcom314        0.000000e+00  0.000000e+00
bigcom321        0.000000e+00  0.000000e+00
bigcom341        0.000000e+00  0.000000e+00
bigcom350        0.000000e+00  0.000000e+00
bigcom353        0.000000e+00  0.000000e+00
bigcom359        0.000000e+00  0.000000e+00
bigcom363        0.000000e+00  0.000000e+00
bigcom365        0.000000e+00  0.000000e+00
bigcom385        0.000000e+00  0.000000e+00
bigcom386        0.000000e+00  0.000000e+00
bigcom408        0.000000e+00  0.000000e+00
bigcom412        0.000000e+00  0.000000e+00
bigcom480        0.000000e+00  0.000000e+00
spin_vertex      1.417207e-04  6.463600e-02
membership_s1    2.406426e-05  4.590301e-03
membership_s3    0.000000e+00  0.000000e+00
membership_s4    1.352699e-04  3.597035e-03
membership_s5    0.000000e+00  0.000000e+00
membership_s6    0.000000e+00  0.000000e+00
membership_s7    0.000000e+00  0.000000e+00
membership_s8    0.000000e+00  0.000000e+00
membership_s9    0.000000e+00  0.000000e+00
membership_s11   0.000000e+00  0.000000e+00
membership_s12   0.000000e+00  0.000000e+00
membership_s14   0.000000e+00  0.000000e+00
membership_s15   0.000000e+00  0.000000e+00
membership_s16   0.000000e+00  0.000000e+00
membership_s17   0.000000e+00  0.000000e+00
membership_s18   0.000000e+00  0.000000e+00
membership_s20   0.000000e+00  0.000000e+00
membership_s21   0.000000e+00  0.000000e+00
membership_s22   0.000000e+00  0.000000e+00
membership_s24   0.000000e+00  0.000000e+00
membership_s25   0.000000e+00  0.000000e+00
membership_s26   0.000000e+00  0.000000e+00
membership_s27   0.000000e+00  3.252607e-21
membership_s28   0.000000e+00  0.000000e+00
membership_s30   0.000000e+00  0.000000e+00
membership_s31   0.000000e+00  8.673617e-21
membership_s32   0.000000e+00  1.084202e-21
membership_s33   0.000000e+00  0.000000e+00
membership_s36   0.000000e+00  0.000000e+00
membership_s37   0.000000e+00  1.084202e-21
V1               1.879609e-03  2.454055e-01
V2               1.002857e-04  8.549968e-02
pdi              0.000000e+00  1.192622e-20
adhesion         2.539332e-04  4.910063e-02
cohesion         3.598936e-04  4.202059e-02
inner            2.828085e-04  3.310536e-02
outer           -2.437176e-05  1.354570e-01
ioratio          1.035474e-03  7.885171e-02
comsize          1.147295e-04  8.354606e-02
[1] "Dataset: high_CT Model GLM, run: 2 of 5 2015-06-17 20:44:17"
[1] "glmnet variable coefficients"
                         [,1]          [,2]
(Intercept)     -4.808111e+00 -1.836965e+03
graph0          -2.588449e-41 -5.001983e-04
graph1          -1.016455e-44 -1.280861e-07
graph2          -1.774284e-42  9.158862e-05
graph3          -7.016433e-46 -1.605468e-08
graph4          -6.350999e-48 -1.986163e-11
graph5          -2.474600e-43 -4.428026e-06
graph6          -2.692903e-45 -3.007959e-08
graph7          -9.863786e-45  2.189487e-06
graph8           5.421509e-42  1.101652e-04
graph9          -1.639661e-47 -3.279208e-10
graph10         -3.129623e-49 -7.175224e-12
graph11         -9.116304e-51 -2.847657e-15
graph12         -2.426215e-47 -6.144883e-10
graph13         -1.607597e-46 -3.420124e-09
graph14         -1.750187e-48 -1.751719e-11
graph15         -9.372358e-45 -1.494569e-07
graph16         -1.131790e-46 -2.284780e-09
graph17         -1.178102e-46 -9.794364e-10
graph18         -3.253958e-45 -5.189373e-08
graph19         -4.357731e-46 -1.935905e-08
graph20         -1.790579e-44 -1.676389e-07
graph21         -4.134722e-45 -7.773775e-08
graph22         -7.511286e-45 -1.542212e-07
graph23          1.717590e-45 -6.105791e-08
graph24         -7.992653e-46  2.351724e-08
graph25         -5.298056e-45  8.853786e-07
graph26          3.681723e-44  1.933206e-07
graph27          2.654071e-43  1.742820e-05
graph28          6.734469e-43  8.950678e-06
graph29          1.009434e-41 -6.724047e-06
orbit0          -2.588449e-41 -4.998586e-04
orbit1          -8.159649e-43 -7.858581e-06
orbit2          -8.995369e-45 -1.176862e-07
orbit3          -1.774284e-42  9.183795e-05
orbit4          -3.177317e-44 -3.946349e-07
orbit5          -6.119475e-46 -1.552317e-08
orbit6           2.373735e-45  1.050063e-08
orbit7          -7.318639e-48 -2.409050e-11
orbit8          -2.474600e-43 -4.422790e-06
orbit9          -7.067283e-43 -8.872406e-06
orbit10         -1.079846e-44  3.225880e-07
orbit11         -2.575873e-45 -5.891600e-08
orbit12         -2.361797e-43  1.986012e-05
orbit13          8.189527e-45  1.533411e-06
orbit14          5.421509e-42  1.102269e-04
orbit15         -8.683716e-46 -3.662656e-09
orbit16         -1.664734e-47 -3.431021e-10
orbit17         -9.972721e-47 -2.737829e-09
orbit18         -1.833643e-46 -5.656323e-09
orbit19         -4.320645e-48  3.108332e-10
orbit20         -8.887528e-48 -6.438411e-10
orbit21         -2.459263e-49 -2.578289e-12
orbit22          5.811172e-48  7.113503e-12
orbit23         -1.278004e-50 -7.218327e-15
orbit24         -4.839669e-45 -8.686953e-08
orbit25         -2.565895e-46  1.831262e-08
orbit26         -2.135036e-47 -7.082398e-10
orbit27         -2.367060e-44 -7.385010e-08
orbit28         -7.021968e-46 -1.763865e-08
orbit29         -3.482071e-46  2.870231e-08
orbit30         -2.506451e-46 -1.417474e-08
orbit31          2.578291e-46 -8.883540e-09
orbit32         -2.133048e-47 -4.794939e-10
orbit33         -1.641457e-48 -1.131154e-11
orbit34         -9.372358e-45 -1.486334e-07
orbit35         -2.906792e-44 -5.755433e-07
orbit36         -2.178710e-45 -5.811037e-08
orbit37         -9.607937e-46 -1.561245e-08
orbit38         -7.586767e-47 -1.354529e-09
orbit39         -6.316781e-44 -1.588582e-06
orbit40         -1.042223e-45  9.439614e-08
orbit41         -4.308024e-46 -1.607111e-10
orbit42         -1.209995e-46 -3.343919e-09
orbit43         -1.192565e-44  2.835892e-07
orbit44         -3.127007e-45 -1.559712e-07
orbit45         -1.630428e-43 -9.960428e-07
orbit46         -7.792233e-45  3.131594e-07
orbit47         -1.102367e-45 -4.401181e-08
orbit48         -2.027345e-46 -4.321103e-08
orbit49         -9.262740e-44 -2.987273e-07
orbit50         -1.727124e-44 -1.982512e-07
orbit51         -3.100171e-44 -1.996273e-07
orbit52         -3.486420e-44  1.320423e-06
orbit53         -3.983331e-45 -1.684344e-07
orbit54         -8.036698e-44 -1.588992e-06
orbit55         -5.381873e-45 -1.115680e-07
orbit56         -1.244026e-42 -3.059223e-05
orbit57          1.044959e-44  1.345083e-07
orbit58         -3.281061e-45 -2.995790e-07
orbit59         -5.386788e-44  2.186234e-06
orbit60          5.989075e-45  5.021896e-07
orbit61         -2.427724e-45 -5.891979e-07
orbit62         -8.134161e-43  7.425356e-06
orbit63         -3.602062e-44  7.036660e-07
orbit64          5.681934e-44  3.341058e-06
orbit65         -8.022093e-43 -6.451931e-06
orbit66          1.708955e-43  3.866886e-06
orbit67          5.180308e-44 -4.669140e-07
orbit68          3.604305e-43  3.311785e-05
orbit69          7.643496e-43  1.454771e-05
orbit70          2.331312e-42  1.127590e-04
orbit71          8.713282e-43  1.891713e-06
orbit72          1.009434e-41 -8.474491e-06
AP               3.192679e-39  1.648003e-01
bet             -1.555640e-45 -4.933830e-08
ecc             -7.676573e-39 -1.991150e-04
eccrad          -4.605944e-38 -3.416548e-03
close           -1.232855e-37 -8.429767e-01
constraint       4.079091e-37  4.014031e+00
coreness        -2.552567e-39 -4.299472e-02
knn              3.181110e-41  1.001445e-03
hubscore        -2.944362e-38  1.514148e-01
pagerank        -4.510327e-36 -1.430053e+02
trans           -3.345922e-38 -1.003238e+00
evcent          -2.978300e-38  8.729726e-02
first           -2.588449e-41 -5.003983e-04
upto_second     -1.297652e-42 -8.564078e-06
upto_third      -3.958112e-42 -4.495867e-05
upto_fourth     -3.393879e-41  5.176851e-05
upto_fifth      -2.750475e-42  6.331473e-03
upto_sixth       1.434670e-39  1.312158e-01
second          -1.263688e-42 -6.738116e-06
third           -2.050209e-42 -4.670766e-05
fourth           4.382460e-42  5.298747e-05
fifth            4.134365e-41  2.957925e-05
sixth            4.327765e-41 -4.141756e-03
ratio1           1.586802e-40  3.738128e-03
ratio2           7.130584e-40 -2.231570e-03
ratio3           4.314285e-38  7.616157e-01
ratio4          -5.002980e-37 -1.777344e+01
ratio5          -2.011200e-37 -4.394218e+00
ratio6           1.404091e-38  3.811490e-01
selfinter       -1.043555e-38 -2.883968e-01
walktrap_vertex -4.972667e-39 -5.741172e-01
bigcom1          3.794566e-39  1.017450e-01
bigcom2          0.000000e+00  0.000000e+00
bigcom3         -8.400008e-39 -8.676692e-01
bigcom4         -3.322701e-40  6.859598e-02
bigcom6          0.000000e+00  0.000000e+00
bigcom8         -8.578353e-39 -1.881626e-01
bigcom9         -8.195546e-39 -2.195419e-01
bigcom11         0.000000e+00  0.000000e+00
bigcom13        -8.195546e-39 -4.492513e-01
bigcom15        -8.212203e-39 -3.310669e-01
bigcom16         0.000000e+00  0.000000e+00
bigcom21        -8.220558e-39 -2.331854e-01
bigcom22        -8.347942e-39 -1.778306e-01
bigcom24         0.000000e+00  0.000000e+00
bigcom26        -8.254145e-39 -4.366017e-01
bigcom28         5.356716e-39  5.658247e-02
bigcom30        -8.271042e-39 -3.558921e-01
bigcom31         0.000000e+00  0.000000e+00
bigcom32         0.000000e+00  0.000000e+00
bigcom33         0.000000e+00  0.000000e+00
bigcom34         0.000000e+00  0.000000e+00
bigcom36        -8.187242e-39 -3.640401e-01
bigcom37         0.000000e+00  0.000000e+00
bigcom38         0.000000e+00  0.000000e+00
bigcom39         0.000000e+00  0.000000e+00
bigcom40         3.103660e-39  1.941370e-01
bigcom43         0.000000e+00  0.000000e+00
bigcom44        -8.288008e-39 -5.058931e-01
bigcom46         0.000000e+00  0.000000e+00
bigcom47         0.000000e+00  0.000000e+00
bigcom49         0.000000e+00  0.000000e+00
bigcom50         0.000000e+00  0.000000e+00
bigcom51         0.000000e+00  0.000000e+00
bigcom52         0.000000e+00  0.000000e+00
bigcom54         0.000000e+00  0.000000e+00
bigcom56         0.000000e+00  0.000000e+00
bigcom62         0.000000e+00  0.000000e+00
bigcom66         0.000000e+00  0.000000e+00
bigcom68         0.000000e+00  0.000000e+00
bigcom69         0.000000e+00  0.000000e+00
bigcom71         0.000000e+00  0.000000e+00
bigcom72         0.000000e+00  0.000000e+00
bigcom73        -8.187242e-39 -6.756464e-01
bigcom74         0.000000e+00  0.000000e+00
bigcom75         0.000000e+00  0.000000e+00
bigcom76         0.000000e+00  0.000000e+00
bigcom77         0.000000e+00  0.000000e+00
bigcom79         0.000000e+00  0.000000e+00
bigcom80         0.000000e+00  0.000000e+00
bigcom82        -8.187242e-39 -6.885666e-01
bigcom83         0.000000e+00  0.000000e+00
bigcom84         0.000000e+00  0.000000e+00
bigcom85         0.000000e+00  0.000000e+00
bigcom87         0.000000e+00  0.000000e+00
bigcom89         0.000000e+00  0.000000e+00
bigcom91         0.000000e+00  0.000000e+00
bigcom92        -8.195546e-39 -5.534461e-01
bigcom93         0.000000e+00  0.000000e+00
bigcom96         0.000000e+00  0.000000e+00
bigcom97        -8.195546e-39 -6.199979e-01
bigcom98         0.000000e+00  0.000000e+00
bigcom99         0.000000e+00  0.000000e+00
bigcom101        0.000000e+00  0.000000e+00
bigcom104       -8.187242e-39 -3.568130e-01
bigcom106        0.000000e+00  0.000000e+00
bigcom109        0.000000e+00  0.000000e+00
bigcom113        0.000000e+00  0.000000e+00
bigcom116       -8.187242e-39 -7.115559e-01
bigcom120        0.000000e+00  0.000000e+00
bigcom123        0.000000e+00  0.000000e+00
bigcom126        0.000000e+00  0.000000e+00
bigcom127        0.000000e+00  0.000000e+00
bigcom137        0.000000e+00  0.000000e+00
bigcom139        0.000000e+00  0.000000e+00
bigcom140        0.000000e+00  0.000000e+00
bigcom143        0.000000e+00  0.000000e+00
bigcom145        0.000000e+00  0.000000e+00
bigcom146        0.000000e+00  0.000000e+00
bigcom147       -8.195546e-39 -2.298454e-01
bigcom149        0.000000e+00  0.000000e+00
bigcom153        0.000000e+00  0.000000e+00
bigcom154       -8.187242e-39 -3.535766e-01
bigcom156        0.000000e+00  0.000000e+00
bigcom157        0.000000e+00  0.000000e+00
bigcom158        0.000000e+00  0.000000e+00
bigcom160        0.000000e+00  0.000000e+00
bigcom161        0.000000e+00  0.000000e+00
bigcom162        0.000000e+00  0.000000e+00
bigcom164        0.000000e+00  0.000000e+00
bigcom166        0.000000e+00  0.000000e+00
bigcom167       -8.195546e-39 -1.270609e+00
bigcom171        0.000000e+00  0.000000e+00
bigcom173        0.000000e+00  0.000000e+00
bigcom175        0.000000e+00  0.000000e+00
bigcom176        0.000000e+00  0.000000e+00
bigcom177        0.000000e+00  0.000000e+00
bigcom178        0.000000e+00  0.000000e+00
bigcom180        0.000000e+00  0.000000e+00
bigcom181       -8.195546e-39 -3.875708e-01
bigcom184        0.000000e+00  0.000000e+00
bigcom186        0.000000e+00  0.000000e+00
bigcom187        0.000000e+00  0.000000e+00
bigcom189       -8.187242e-39 -3.640976e-01
bigcom194        0.000000e+00  0.000000e+00
bigcom195       -8.187242e-39 -6.793767e-01
bigcom196        0.000000e+00  0.000000e+00
bigcom204        0.000000e+00  0.000000e+00
bigcom205        0.000000e+00  0.000000e+00
bigcom212        0.000000e+00  0.000000e+00
bigcom214        0.000000e+00  0.000000e+00
bigcom222        0.000000e+00  0.000000e+00
bigcom223        0.000000e+00  0.000000e+00
bigcom226        0.000000e+00  0.000000e+00
bigcom227        0.000000e+00  0.000000e+00
bigcom229        0.000000e+00  0.000000e+00
bigcom233        0.000000e+00  0.000000e+00
bigcom236        0.000000e+00  0.000000e+00
bigcom237        0.000000e+00  0.000000e+00
bigcom246        0.000000e+00  0.000000e+00
bigcom248       -8.187242e-39 -3.947092e-02
bigcom249        0.000000e+00  0.000000e+00
bigcom250        0.000000e+00  0.000000e+00
bigcom254        0.000000e+00  0.000000e+00
bigcom266        0.000000e+00  0.000000e+00
bigcom269       -8.187242e-39 -3.431283e-01
bigcom272        0.000000e+00  0.000000e+00
bigcom274       -8.212203e-39 -3.436542e-01
bigcom281        0.000000e+00  0.000000e+00
bigcom291        0.000000e+00  0.000000e+00
bigcom292        0.000000e+00  0.000000e+00
bigcom295        0.000000e+00  0.000000e+00
bigcom299        0.000000e+00  0.000000e+00
bigcom301        0.000000e+00  0.000000e+00
bigcom306        0.000000e+00  0.000000e+00
bigcom309        0.000000e+00  0.000000e+00
bigcom314        0.000000e+00  0.000000e+00
bigcom321       -8.187242e-39 -8.301319e-01
bigcom341        0.000000e+00  0.000000e+00
bigcom350        0.000000e+00  0.000000e+00
bigcom353        0.000000e+00  0.000000e+00
bigcom359        0.000000e+00  0.000000e+00
bigcom363        0.000000e+00  0.000000e+00
bigcom365        0.000000e+00  0.000000e+00
bigcom385        0.000000e+00  0.000000e+00
bigcom386        0.000000e+00  0.000000e+00
bigcom408        0.000000e+00  0.000000e+00
bigcom412        0.000000e+00  0.000000e+00
bigcom480        0.000000e+00  0.000000e+00
spin_vertex     -5.211403e-39 -4.858463e-01
membership_s1    1.397748e-38  5.451839e-01
membership_s3    0.000000e+00  0.000000e+00
membership_s4    1.291322e-39  1.231083e-01
membership_s5   -9.172313e-39 -2.770488e-01
membership_s6   -8.228929e-39 -2.372928e-01
membership_s7   -8.651829e-39 -5.008771e-01
membership_s8    0.000000e+00  0.000000e+00
membership_s9    0.000000e+00  0.000000e+00
membership_s11   0.000000e+00  0.000000e+00
membership_s12   0.000000e+00  0.000000e+00
membership_s14   0.000000e+00  0.000000e+00
membership_s15  -8.245723e-39 -5.611660e-01
membership_s16   0.000000e+00  0.000000e+00
membership_s17   0.000000e+00  0.000000e+00
membership_s18  -8.245723e-39 -3.314331e-01
membership_s20   0.000000e+00  0.000000e+00
membership_s21  -8.212203e-39 -2.694965e-01
membership_s22   0.000000e+00  0.000000e+00
membership_s24   0.000000e+00  0.000000e+00
membership_s25   0.000000e+00  0.000000e+00
membership_s26   0.000000e+00  0.000000e+00
membership_s27   6.945231e-39  4.617626e-02
membership_s28   0.000000e+00  0.000000e+00
membership_s30   1.664380e-39  2.038389e-01
membership_s31  -8.356575e-39 -5.289872e-01
membership_s32  -8.551120e-39 -4.122126e-01
membership_s33   0.000000e+00  0.000000e+00
membership_s36   3.651292e-39  7.307752e-02
membership_s37  -8.237317e-39 -5.655303e-01
V1              -2.472960e-37 -2.739154e+00
V2               1.296722e-37  3.862712e+00
pdi             -4.677388e-37 -2.915671e+01
adhesion         3.786554e-42  8.026486e-06
cohesion        -7.573053e-42 -1.613967e-05
inner           -9.385370e-43 -7.086474e-06
outer           -6.714178e-43  1.279498e-04
ioratio          4.744812e-38  4.467438e-01
comsize         -4.643125e-42 -2.766314e-04
[1] "Dataset: high_CT Model GBM, run: 3 of 5 2015-06-17 20:44:25"
Iter   TrainDeviance   ValidDeviance   StepSize   Improve
     1        0.1163            -nan     0.0100   -0.0003
     2        0.1151            -nan     0.0100   -0.0001
     3        0.1124            -nan     0.0100    0.0007
     4        0.1104            -nan     0.0100   -0.0002
     5        0.1086            -nan     0.0100    0.0001
     6        0.1063            -nan     0.0100   -0.0001
     7        0.1034            -nan     0.0100   -0.0001
     8        0.1015            -nan     0.0100   -0.0001
     9        0.1000            -nan     0.0100    0.0000
    10        0.0974            -nan     0.0100   -0.0001
    20        0.0845            -nan     0.0100   -0.0001
    40        0.0685            -nan     0.0100   -0.0001
    60        0.0586            -nan     0.0100   -0.0001
    80        0.0517            -nan     0.0100   -0.0000
   100        0.0454            -nan     0.0100   -0.0000
   120        0.0404            -nan     0.0100   -0.0000
   130        0.0384            -nan     0.0100   -0.0000

[1] "GBM variable coefficients"
                            var      rel.inf
ratio6                   ratio6 8.212758e+00
orbit27                 orbit27 5.985717e+00
orbit36                 orbit36 5.864210e+00
V1                           V1 4.159771e+00
orbit70                 orbit70 3.650204e+00
spin_vertex         spin_vertex 3.063232e+00
graph29                 graph29 2.831906e+00
third                     third 2.721539e+00
orbit50                 orbit50 2.625978e+00
orbit45                 orbit45 2.405998e+00
orbit31                 orbit31 2.201915e+00
orbit39                 orbit39 2.175918e+00
outer                     outer 1.844600e+00
ratio4                   ratio4 1.662920e+00
graph18                 graph18 1.531940e+00
orbit66                 orbit66 1.482577e+00
orbit32                 orbit32 1.361817e+00
orbit11                 orbit11 1.355251e+00
upto_sixth           upto_sixth 1.346449e+00
graph15                 graph15 1.339749e+00
comsize                 comsize 1.335344e+00
orbit22                 orbit22 1.287470e+00
graph11                 graph11 1.268776e+00
adhesion               adhesion 1.254191e+00
orbit49                 orbit49 1.231153e+00
graph8                   graph8 1.213165e+00
orbit38                 orbit38 1.153319e+00
cohesion               cohesion 1.142500e+00
pagerank               pagerank 1.131946e+00
orbit25                 orbit25 1.038045e+00
ratio1                   ratio1 9.651845e-01
orbit52                 orbit52 9.501166e-01
graph5                   graph5 9.464130e-01
orbit56                 orbit56 9.165898e-01
graph14                 graph14 8.915906e-01
trans                     trans 8.885919e-01
orbit51                 orbit51 8.856490e-01
orbit41                 orbit41 8.520679e-01
orbit54                 orbit54 8.278999e-01
graph27                 graph27 7.909720e-01
bet                         bet 7.844913e-01
graph28                 graph28 7.714693e-01
upto_fifth           upto_fifth 6.935078e-01
orbit18                 orbit18 6.344805e-01
orbit61                 orbit61 6.321945e-01
orbit68                 orbit68 6.147052e-01
graph21                 graph21 6.054680e-01
orbit57                 orbit57 6.054328e-01
inner                     inner 5.872959e-01
sixth                     sixth 5.856546e-01
graph20                 graph20 5.785913e-01
knn                         knn 5.674524e-01
graph19                 graph19 5.593546e-01
walktrap_vertex walktrap_vertex 5.476790e-01
ratio5                   ratio5 5.474679e-01
V2                           V2 5.444317e-01
constraint           constraint 5.306696e-01
graph1                   graph1 4.894180e-01
orbit9                   orbit9 4.843468e-01
orbit37                 orbit37 4.791236e-01
orbit64                 orbit64 4.687545e-01
graph0                   graph0 4.651926e-01
orbit71                 orbit71 4.581947e-01
fifth                     fifth 4.479457e-01
orbit19                 orbit19 4.069134e-01
orbit48                 orbit48 4.034102e-01
orbit24                 orbit24 3.679709e-01
orbit20                 orbit20 3.595738e-01
graph24                 graph24 3.388587e-01
orbit13                 orbit13 3.255755e-01
orbit44                 orbit44 3.230396e-01
orbit17                 orbit17 3.008354e-01
orbit33                 orbit33 2.915566e-01
graph10                 graph10 2.843223e-01
graph22                 graph22 2.829353e-01
ioratio                 ioratio 2.822966e-01
close                     close 2.714227e-01
orbit10                 orbit10 2.575059e-01
orbit21                 orbit21 2.508164e-01
orbit2                   orbit2 2.109491e-01
graph23                 graph23 2.027713e-01
orbit5                   orbit5 1.909689e-01
orbit40                 orbit40 1.900435e-01
graph2                   graph2 1.896398e-01
orbit63                 orbit63 1.879734e-01
orbit65                 orbit65 1.713584e-01
orbit30                 orbit30 1.154855e-01
upto_second         upto_second 1.131314e-01
orbit42                 orbit42 1.093862e-01
graph3                   graph3 1.057129e-01
orbit6                   orbit6 9.303890e-02
graph17                 graph17 8.197223e-02
graph25                 graph25 7.961955e-02
fourth                   fourth 7.529708e-02
orbit58                 orbit58 6.801826e-02
orbit16                 orbit16 6.745726e-02
orbit12                 orbit12 6.372111e-02
orbit29                 orbit29 6.160851e-02
graph6                   graph6 5.364386e-02
graph16                 graph16 5.141575e-02
orbit69                 orbit69 5.094510e-02
membership_s4     membership_s4 4.984290e-02
bigcom1                 bigcom1 4.882569e-02
orbit62                 orbit62 4.734142e-02
orbit46                 orbit46 3.636126e-02
membership_s7     membership_s7 3.411480e-02
orbit26                 orbit26 4.057532e-03
orbit55                 orbit55 2.622743e-03
orbit15                 orbit15 2.373591e-03
orbit53                 orbit53 2.280914e-03
graph13                 graph13 2.101515e-03
graph4                   graph4 1.969639e-03
orbit67                 orbit67 1.508785e-03
orbit7                   orbit7 1.058457e-03
upto_third           upto_third 1.017497e-03
graph26                 graph26 9.424686e-04
orbit28                 orbit28 9.262019e-04
graph12                 graph12 5.894326e-04
selfinter             selfinter 5.316594e-04
ratio3                   ratio3 4.094485e-04
orbit35                 orbit35 2.305952e-04
orbit60                 orbit60 2.256574e-04
orbit4                   orbit4 1.856008e-04
AP                           AP 1.630972e-04
bigcom4                 bigcom4 1.507909e-04
upto_fourth         upto_fourth 7.945577e-05
graph9                   graph9 5.725473e-05
hubscore               hubscore 5.354024e-05
orbit47                 orbit47 3.181826e-05
graph7                   graph7 0.000000e+00
orbit0                   orbit0 0.000000e+00
orbit1                   orbit1 0.000000e+00
orbit3                   orbit3 0.000000e+00
orbit8                   orbit8 0.000000e+00
orbit14                 orbit14 0.000000e+00
orbit23                 orbit23 0.000000e+00
orbit34                 orbit34 0.000000e+00
orbit43                 orbit43 0.000000e+00
orbit59                 orbit59 0.000000e+00
orbit72                 orbit72 0.000000e+00
ecc                         ecc 0.000000e+00
eccrad                   eccrad 0.000000e+00
coreness               coreness 0.000000e+00
evcent                   evcent 0.000000e+00
first                     first 0.000000e+00
second                   second 0.000000e+00
ratio2                   ratio2 0.000000e+00
bigcom2                 bigcom2 0.000000e+00
bigcom3                 bigcom3 0.000000e+00
bigcom6                 bigcom6 0.000000e+00
bigcom8                 bigcom8 0.000000e+00
bigcom9                 bigcom9 0.000000e+00
bigcom11               bigcom11 0.000000e+00
bigcom13               bigcom13 0.000000e+00
bigcom15               bigcom15 0.000000e+00
bigcom16               bigcom16 0.000000e+00
bigcom21               bigcom21 0.000000e+00
bigcom22               bigcom22 0.000000e+00
bigcom24               bigcom24 0.000000e+00
bigcom26               bigcom26 0.000000e+00
bigcom28               bigcom28 0.000000e+00
bigcom30               bigcom30 0.000000e+00
bigcom31               bigcom31 0.000000e+00
bigcom32               bigcom32 0.000000e+00
bigcom33               bigcom33 0.000000e+00
bigcom34               bigcom34 0.000000e+00
bigcom36               bigcom36 0.000000e+00
bigcom37               bigcom37 0.000000e+00
bigcom38               bigcom38 0.000000e+00
bigcom39               bigcom39 0.000000e+00
bigcom40               bigcom40 0.000000e+00
bigcom43               bigcom43 0.000000e+00
bigcom44               bigcom44 0.000000e+00
bigcom46               bigcom46 0.000000e+00
bigcom47               bigcom47 0.000000e+00
bigcom49               bigcom49 0.000000e+00
bigcom50               bigcom50 0.000000e+00
bigcom51               bigcom51 0.000000e+00
bigcom52               bigcom52 0.000000e+00
bigcom54               bigcom54 0.000000e+00
bigcom56               bigcom56 0.000000e+00
bigcom62               bigcom62 0.000000e+00
bigcom66               bigcom66 0.000000e+00
bigcom68               bigcom68 0.000000e+00
bigcom69               bigcom69 0.000000e+00
bigcom71               bigcom71 0.000000e+00
bigcom72               bigcom72 0.000000e+00
bigcom73               bigcom73 0.000000e+00
bigcom74               bigcom74 0.000000e+00
bigcom75               bigcom75 0.000000e+00
bigcom76               bigcom76 0.000000e+00
bigcom77               bigcom77 0.000000e+00
bigcom79               bigcom79 0.000000e+00
bigcom80               bigcom80 0.000000e+00
bigcom82               bigcom82 0.000000e+00
bigcom83               bigcom83 0.000000e+00
bigcom84               bigcom84 0.000000e+00
bigcom85               bigcom85 0.000000e+00
bigcom87               bigcom87 0.000000e+00
bigcom89               bigcom89 0.000000e+00
bigcom91               bigcom91 0.000000e+00
bigcom92               bigcom92 0.000000e+00
bigcom93               bigcom93 0.000000e+00
bigcom96               bigcom96 0.000000e+00
bigcom97               bigcom97 0.000000e+00
bigcom98               bigcom98 0.000000e+00
bigcom99               bigcom99 0.000000e+00
bigcom101             bigcom101 0.000000e+00
bigcom104             bigcom104 0.000000e+00
bigcom106             bigcom106 0.000000e+00
bigcom109             bigcom109 0.000000e+00
bigcom113             bigcom113 0.000000e+00
bigcom116             bigcom116 0.000000e+00
bigcom120             bigcom120 0.000000e+00
bigcom123             bigcom123 0.000000e+00
bigcom126             bigcom126 0.000000e+00
bigcom127             bigcom127 0.000000e+00
bigcom137             bigcom137 0.000000e+00
bigcom139             bigcom139 0.000000e+00
bigcom140             bigcom140 0.000000e+00
bigcom143             bigcom143 0.000000e+00
bigcom145             bigcom145 0.000000e+00
bigcom146             bigcom146 0.000000e+00
bigcom147             bigcom147 0.000000e+00
bigcom149             bigcom149 0.000000e+00
bigcom153             bigcom153 0.000000e+00
bigcom154             bigcom154 0.000000e+00
bigcom156             bigcom156 0.000000e+00
bigcom157             bigcom157 0.000000e+00
bigcom158             bigcom158 0.000000e+00
bigcom160             bigcom160 0.000000e+00
bigcom161             bigcom161 0.000000e+00
bigcom162             bigcom162 0.000000e+00
bigcom164             bigcom164 0.000000e+00
bigcom166             bigcom166 0.000000e+00
bigcom167             bigcom167 0.000000e+00
bigcom171             bigcom171 0.000000e+00
bigcom173             bigcom173 0.000000e+00
bigcom175             bigcom175 0.000000e+00
bigcom176             bigcom176 0.000000e+00
bigcom177             bigcom177 0.000000e+00
bigcom178             bigcom178 0.000000e+00
bigcom180             bigcom180 0.000000e+00
bigcom181             bigcom181 0.000000e+00
bigcom184             bigcom184 0.000000e+00
bigcom186             bigcom186 0.000000e+00
bigcom187             bigcom187 0.000000e+00
bigcom189             bigcom189 0.000000e+00
bigcom194             bigcom194 0.000000e+00
bigcom195             bigcom195 0.000000e+00
bigcom196             bigcom196 0.000000e+00
bigcom204             bigcom204 0.000000e+00
bigcom205             bigcom205 0.000000e+00
bigcom212             bigcom212 0.000000e+00
bigcom214             bigcom214 0.000000e+00
bigcom222             bigcom222 0.000000e+00
bigcom223             bigcom223 0.000000e+00
bigcom226             bigcom226 0.000000e+00
bigcom227             bigcom227 0.000000e+00
bigcom229             bigcom229 0.000000e+00
bigcom233             bigcom233 0.000000e+00
bigcom236             bigcom236 0.000000e+00
bigcom237             bigcom237 0.000000e+00
bigcom246             bigcom246 0.000000e+00
bigcom248             bigcom248 0.000000e+00
bigcom249             bigcom249 0.000000e+00
bigcom250             bigcom250 0.000000e+00
bigcom254             bigcom254 0.000000e+00
bigcom266             bigcom266 0.000000e+00
bigcom269             bigcom269 0.000000e+00
bigcom272             bigcom272 0.000000e+00
bigcom274             bigcom274 0.000000e+00
bigcom281             bigcom281 0.000000e+00
bigcom291             bigcom291 0.000000e+00
bigcom292             bigcom292 0.000000e+00
bigcom295             bigcom295 0.000000e+00
bigcom299             bigcom299 0.000000e+00
bigcom301             bigcom301 0.000000e+00
bigcom306             bigcom306 0.000000e+00
bigcom309             bigcom309 0.000000e+00
bigcom314             bigcom314 0.000000e+00
bigcom321             bigcom321 0.000000e+00
bigcom341             bigcom341 0.000000e+00
bigcom350             bigcom350 0.000000e+00
bigcom353             bigcom353 0.000000e+00
bigcom359             bigcom359 0.000000e+00
bigcom363             bigcom363 0.000000e+00
bigcom365             bigcom365 0.000000e+00
bigcom385             bigcom385 0.000000e+00
bigcom386             bigcom386 0.000000e+00
bigcom408             bigcom408 0.000000e+00
bigcom412             bigcom412 0.000000e+00
bigcom480             bigcom480 0.000000e+00
membership_s1     membership_s1 0.000000e+00
membership_s3     membership_s3 0.000000e+00
membership_s5     membership_s5 0.000000e+00
membership_s6     membership_s6 0.000000e+00
membership_s8     membership_s8 0.000000e+00
membership_s9     membership_s9 0.000000e+00
membership_s11   membership_s11 0.000000e+00
membership_s12   membership_s12 0.000000e+00
membership_s14   membership_s14 0.000000e+00
membership_s15   membership_s15 0.000000e+00
membership_s16   membership_s16 0.000000e+00
membership_s17   membership_s17 0.000000e+00
membership_s18   membership_s18 0.000000e+00
membership_s20   membership_s20 0.000000e+00
membership_s21   membership_s21 0.000000e+00
membership_s22   membership_s22 0.000000e+00
membership_s24   membership_s24 0.000000e+00
membership_s25   membership_s25 0.000000e+00
membership_s26   membership_s26 0.000000e+00
membership_s27   membership_s27 0.000000e+00
membership_s28   membership_s28 0.000000e+00
membership_s30   membership_s30 0.000000e+00
membership_s31   membership_s31 0.000000e+00
membership_s32   membership_s32 0.000000e+00
membership_s33   membership_s33 0.000000e+00
membership_s36   membership_s36 0.000000e+00
membership_s37   membership_s37 0.000000e+00
pdi                         pdi 0.000000e+00
[1] "Dataset: high_CT Model RF, run: 3 of 5 2015-06-17 20:44:39"
     |      Out-of-bag   |
Tree |      MSE  %Var(y) |
   1 |  0.01647   148.40 |
   2 |  0.02183   196.73 |
   3 |  0.02393   215.64 |
   4 |  0.02102   189.42 |
   5 |  0.01726   155.52 |
   6 |  0.01629   146.79 |
   7 |  0.01811   163.14 |
   8 |  0.01676   150.98 |
   9 |  0.01574   141.81 |
  10 |  0.01495   134.74 |
  11 |  0.01447   130.36 |
  12 |  0.01481   133.43 |
  13 |   0.0146   131.52 |
  14 |  0.01507   135.76 |
  15 |   0.0152   136.99 |
  16 |  0.01508   135.89 |
  17 |  0.01487   133.99 |
  18 |  0.01487   133.96 |
  19 |  0.01467   132.18 |
  20 |   0.0146   131.55 |
  21 |  0.01453   130.89 |
  22 |  0.01457   131.24 |
  23 |  0.01457   131.32 |
  24 |  0.01447   130.34 |
  25 |  0.01434   129.22 |
  26 |  0.01445   130.16 |
  27 |  0.01438   129.57 |
  28 |  0.01411   127.11 |
  29 |  0.01402   126.35 |
  30 |  0.01394   125.59 |
  31 |  0.01382   124.56 |
  32 |  0.01386   124.88 |
  33 |  0.01381   124.39 |
  34 |  0.01371   123.49 |
  35 |  0.01368   123.27 |
  36 |  0.01357   122.31 |
  37 |  0.01353   121.94 |
  38 |  0.01352   121.86 |
  39 |  0.01347   121.34 |
  40 |  0.01348   121.44 |
  41 |  0.01356   122.17 |
  42 |  0.01349   121.51 |
  43 |   0.0135   121.64 |
  44 |  0.01353   121.88 |
  45 |  0.01361   122.65 |
  46 |  0.01354   121.95 |
  47 |  0.01351   121.76 |
  48 |  0.01347   121.37 |
  49 |  0.01331   119.95 |
  50 |  0.01326   119.43 |
  51 |  0.01327   119.52 |
  52 |  0.01324   119.30 |
  53 |  0.01323   119.24 |
  54 |   0.0132   118.95 |
  55 |  0.01315   118.44 |
  56 |  0.01319   118.83 |
  57 |  0.01308   117.83 |
  58 |  0.01308   117.86 |
  59 |  0.01306   117.66 |
  60 |  0.01305   117.54 |
  61 |  0.01303   117.43 |
  62 |  0.01302   117.29 |
  63 |  0.01304   117.52 |
  64 |    0.013   117.09 |
  65 |    0.013   117.13 |
  66 |  0.01299   117.04 |
  67 |  0.01297   116.83 |
  68 |  0.01296   116.79 |
  69 |  0.01296   116.75 |
  70 |  0.01294   116.63 |
  71 |  0.01294   116.59 |
  72 |  0.01291   116.35 |
  73 |   0.0129   116.20 |
  74 |  0.01288   116.06 |
  75 |  0.01289   116.10 |
  76 |  0.01289   116.15 |
  77 |  0.01288   116.09 |
  78 |  0.01289   116.18 |
  79 |  0.01292   116.38 |
  80 |  0.01293   116.52 |
  81 |  0.01292   116.38 |
  82 |  0.01295   116.65 |
  83 |   0.0129   116.23 |
  84 |  0.01287   115.98 |
  85 |  0.01289   116.13 |
  86 |  0.01289   116.12 |
  87 |  0.01289   116.12 |
  88 |  0.01291   116.28 |
  89 |   0.0129   116.20 |
  90 |  0.01292   116.38 |
  91 |  0.01291   116.34 |
  92 |  0.01295   116.69 |
  93 |  0.01295   116.69 |
  94 |  0.01288   116.08 |
  95 |  0.01286   115.85 |
  96 |  0.01285   115.82 |
  97 |  0.01286   115.90 |
  98 |  0.01286   115.84 |
  99 |  0.01287   116.00 |
 100 |  0.01288   116.03 |
[1] "Random Forest variable coefficients"
                      %IncMSE IncNodePurity
graph5           1.667640e-03  7.867404e-02
graph6           8.679788e-04  5.335722e-02
graph7           2.881844e-05  2.769231e-02
graph8           1.227747e-05  1.071470e-02
graph9           4.676384e-04  2.387871e-02
graph10          2.264658e-04  4.779068e-02
graph11          9.656231e-04  3.754058e-02
graph12          1.257676e-03  6.757154e-02
graph13          2.911456e-05  2.647619e-02
graph14          2.865330e-05  1.335624e-02
graph15          8.583157e-04  9.671534e-02
graph16          8.353029e-04  6.329115e-02
graph17          5.846762e-04  9.067307e-02
graph18          7.637319e-04  2.518358e-02
graph19          2.710027e-05  8.888889e-03
graph20          1.613451e-03  1.207642e-01
graph21          1.063576e-03  1.438183e-01
graph22          1.506097e-03  7.184921e-02
graph23          7.061836e-04  2.461983e-02
graph24          1.248439e-05  2.995402e-02
graph25          4.774616e-04  4.824076e-02
graph26          7.660005e-04  1.141829e-01
graph27          1.552355e-03  1.044318e-01
graph28          2.603386e-03  2.768883e-02
graph29          9.671661e-04  1.090458e-01
orbit0           1.089918e-04  1.636364e-02
orbit1           2.837260e-04  6.368075e-02
orbit2           6.962313e-04  3.685447e-02
orbit3           2.833826e-04  1.908778e-02
orbit4           1.501775e-03  1.385672e-01
orbit5           8.758517e-04  1.375112e-02
orbit6           1.074241e-03  4.130820e-02
orbit7           1.564196e-04  5.888097e-02
orbit8           1.398674e-03  5.004744e-02
orbit9           2.191781e-04  2.850000e-02
orbit10          1.819407e-04  2.000000e-02
orbit11          9.147544e-04  1.040928e-01
orbit12          9.363296e-06  2.807018e-03
orbit13         -1.110468e-04  3.560606e-02
orbit14          2.824859e-05  2.594995e-03
orbit15          7.874824e-04  6.236781e-02
orbit16          4.224440e-04  1.654831e-02
orbit17          9.773488e-04  5.567634e-02
orbit18          1.853621e-03  1.285111e-01
orbit19          3.885072e-04  5.071671e-02
orbit20          6.154406e-04  3.415290e-02
orbit21          3.812505e-04  6.864633e-02
orbit22          2.050497e-03  5.246482e-02
orbit23         -1.315030e-04  2.872789e-02
orbit24          1.662050e-04  1.878788e-02
orbit25          4.209233e-04  7.159722e-02
orbit26          1.168045e-03  1.011358e-01
orbit27          8.086015e-04  7.673726e-02
orbit28          2.331563e-04  4.114286e-02
orbit29          7.869702e-04  1.091372e-01
orbit30          1.756346e-03  1.061421e-01
orbit31          3.496013e-03  1.416314e-01
orbit32          1.975295e-03  1.391439e-01
orbit33          2.421788e-04  4.061283e-02
orbit34          1.389387e-03  7.199959e-02
orbit35          1.675978e-04  1.454316e-02
orbit36          1.177670e-03  1.164765e-01
orbit37          2.700978e-03  4.227243e-02
orbit38          2.114370e-03  8.434766e-02
orbit39          6.354906e-04  5.889990e-02
orbit40          5.538421e-04  1.135463e-01
orbit41          2.739726e-05  9.714286e-03
orbit42          5.046903e-03  8.917048e-02
orbit43          4.230618e-04  7.396571e-02
orbit44          8.873395e-04  1.068748e-01
orbit45          1.211942e-03  6.606575e-02
orbit46          7.305808e-04  2.875205e-02
orbit47          7.377755e-04  7.878947e-02
orbit48         -2.702703e-05  1.428571e-02
orbit49          1.540206e-03  1.316710e-01
orbit50          1.981346e-03  2.080483e-01
orbit51          2.215602e-03  1.523030e-01
orbit52          7.170328e-04  2.200788e-02
orbit53          1.283099e-03  1.339874e-01
orbit54          3.165720e-04  7.550894e-02
orbit55          9.979161e-05  9.217358e-03
orbit56          8.140141e-04  5.223959e-02
orbit57          7.123920e-04  7.126604e-02
orbit58         -6.155740e-06  3.918689e-02
orbit59          1.103759e-03  7.903221e-02
orbit60          2.535211e-04  4.096364e-02
orbit61          7.027502e-04  3.474125e-02
orbit62          3.601954e-04  1.707146e-02
orbit63          1.627342e-03  3.735438e-02
orbit64          1.751266e-04  4.261385e-02
orbit65          2.757677e-04  7.821042e-02
orbit66          2.960457e-03  1.047619e-01
orbit67          3.464833e-03  6.741813e-02
orbit68          4.269973e-03  8.287787e-02
orbit69          4.656359e-04  3.883179e-02
orbit70          3.667686e-04  5.709921e-02
orbit71          1.508272e-03  7.486968e-02
orbit72          1.317993e-03  1.073844e-01
AP               0.000000e+00  1.901474e-17
bet              1.422969e-04  2.137255e-02
ecc              0.000000e+00  0.000000e+00
eccrad           0.000000e+00  4.336809e-21
close            6.224658e-04  2.513503e-02
constraint       8.463448e-05  7.636218e-03
coreness         2.745098e-05  2.902381e-02
knn              1.084254e-03  1.169752e-01
hubscore         7.841626e-04  8.568521e-02
pagerank         3.711551e-04  6.907799e-02
trans            3.169703e-04  1.776856e-01
evcent           3.427127e-04  2.833333e-02
first            1.685393e-04  2.516748e-04
upto_second      2.571429e-04  1.447890e-03
upto_third       7.301482e-05  1.937057e-02
upto_fourth      5.575908e-04  9.765419e-02
upto_fifth       2.249668e-04  6.241375e-02
upto_sixth       2.814120e-04  3.265002e-02
second           0.000000e+00  1.333333e-02
third            2.437409e-04  2.809787e-02
fourth           6.409391e-04  8.153208e-02
fifth            5.210897e-04  8.822853e-02
sixth            1.576642e-03  3.018626e-02
ratio1           6.637340e-04  7.860480e-02
ratio2           3.178738e-04  6.554843e-02
ratio3           7.006573e-04  9.053128e-02
ratio4           3.377661e-05  3.897743e-01
ratio5          -1.379591e-04  6.905514e-02
ratio6           2.712414e-03  4.340710e-01
selfinter        1.136912e-05  3.961239e-02
walktrap_vertex  1.419100e-04  1.204748e-02
bigcom1          0.000000e+00  4.336809e-21
bigcom2          0.000000e+00  0.000000e+00
bigcom3          0.000000e+00  0.000000e+00
bigcom4          0.000000e+00  8.673617e-21
bigcom6          0.000000e+00  0.000000e+00
bigcom8          0.000000e+00  0.000000e+00
bigcom9          0.000000e+00  0.000000e+00
bigcom11         0.000000e+00  0.000000e+00
bigcom13         0.000000e+00  0.000000e+00
bigcom15         0.000000e+00  0.000000e+00
bigcom16         0.000000e+00  0.000000e+00
bigcom21         0.000000e+00  0.000000e+00
bigcom22         0.000000e+00  0.000000e+00
bigcom24         0.000000e+00  0.000000e+00
bigcom26         0.000000e+00  0.000000e+00
bigcom28         0.000000e+00  0.000000e+00
bigcom30         0.000000e+00  0.000000e+00
bigcom31         0.000000e+00  0.000000e+00
bigcom32         0.000000e+00  0.000000e+00
bigcom33         0.000000e+00  0.000000e+00
bigcom34         0.000000e+00  0.000000e+00
bigcom36         0.000000e+00  0.000000e+00
bigcom37         0.000000e+00  0.000000e+00
bigcom38         0.000000e+00  0.000000e+00
bigcom39         0.000000e+00  0.000000e+00
bigcom40         1.621381e-04  3.404793e-02
bigcom43         0.000000e+00  0.000000e+00
bigcom44         0.000000e+00  0.000000e+00
bigcom46         0.000000e+00  4.336809e-21
bigcom47         0.000000e+00  0.000000e+00
bigcom49         0.000000e+00  0.000000e+00
bigcom50         0.000000e+00  0.000000e+00
bigcom51         0.000000e+00  0.000000e+00
bigcom52         0.000000e+00  0.000000e+00
bigcom54         0.000000e+00  0.000000e+00
bigcom56         0.000000e+00  0.000000e+00
bigcom62         0.000000e+00  0.000000e+00
bigcom66         0.000000e+00  0.000000e+00
bigcom68         0.000000e+00  0.000000e+00
bigcom69         0.000000e+00  0.000000e+00
bigcom71         0.000000e+00  0.000000e+00
bigcom72         0.000000e+00  0.000000e+00
bigcom73         0.000000e+00  0.000000e+00
bigcom74         0.000000e+00  0.000000e+00
bigcom75         0.000000e+00  0.000000e+00
bigcom76         0.000000e+00  0.000000e+00
bigcom77         0.000000e+00  0.000000e+00
bigcom79         0.000000e+00  0.000000e+00
bigcom80         0.000000e+00  0.000000e+00
bigcom82         0.000000e+00  0.000000e+00
bigcom83         0.000000e+00  0.000000e+00
bigcom84         0.000000e+00  0.000000e+00
bigcom85         0.000000e+00  0.000000e+00
bigcom87         0.000000e+00  0.000000e+00
bigcom89         0.000000e+00  0.000000e+00
bigcom91         0.000000e+00  0.000000e+00
bigcom92         0.000000e+00  0.000000e+00
bigcom93         0.000000e+00  0.000000e+00
bigcom96         0.000000e+00  0.000000e+00
bigcom97         0.000000e+00  0.000000e+00
bigcom98         0.000000e+00  0.000000e+00
bigcom99         0.000000e+00  0.000000e+00
bigcom101        0.000000e+00  0.000000e+00
bigcom104        0.000000e+00  0.000000e+00
bigcom106        0.000000e+00  0.000000e+00
bigcom109        0.000000e+00  0.000000e+00
bigcom113        0.000000e+00  0.000000e+00
bigcom116        0.000000e+00  4.336809e-21
bigcom120        0.000000e+00  0.000000e+00
bigcom123        0.000000e+00  0.000000e+00
bigcom126        0.000000e+00  0.000000e+00
bigcom127        0.000000e+00  0.000000e+00
bigcom137        0.000000e+00  0.000000e+00
bigcom139        0.000000e+00  0.000000e+00
bigcom140        0.000000e+00  0.000000e+00
bigcom143        0.000000e+00  0.000000e+00
bigcom145        0.000000e+00  0.000000e+00
bigcom146        0.000000e+00  0.000000e+00
bigcom147        0.000000e+00  0.000000e+00
bigcom149        0.000000e+00  0.000000e+00
bigcom153        0.000000e+00  0.000000e+00
bigcom154        0.000000e+00  0.000000e+00
bigcom156        0.000000e+00  0.000000e+00
bigcom157        0.000000e+00  0.000000e+00
bigcom158        0.000000e+00  0.000000e+00
bigcom160        0.000000e+00  0.000000e+00
bigcom161        0.000000e+00  0.000000e+00
bigcom162        0.000000e+00  0.000000e+00
bigcom164        0.000000e+00  0.000000e+00
bigcom166        0.000000e+00  0.000000e+00
bigcom167        0.000000e+00  0.000000e+00
bigcom171        0.000000e+00  0.000000e+00
bigcom173        0.000000e+00  0.000000e+00
bigcom175        0.000000e+00  0.000000e+00
bigcom176        0.000000e+00  0.000000e+00
bigcom177        0.000000e+00  0.000000e+00
bigcom178        0.000000e+00  0.000000e+00
bigcom180        0.000000e+00  0.000000e+00
bigcom181        0.000000e+00  0.000000e+00
bigcom184        0.000000e+00  0.000000e+00
bigcom186        0.000000e+00  0.000000e+00
bigcom187        0.000000e+00  0.000000e+00
bigcom189        0.000000e+00  0.000000e+00
bigcom194        0.000000e+00  0.000000e+00
bigcom195        0.000000e+00  4.336809e-21
bigcom196        0.000000e+00  0.000000e+00
bigcom204        0.000000e+00  0.000000e+00
bigcom205        0.000000e+00  0.000000e+00
bigcom212        0.000000e+00  0.000000e+00
bigcom214        0.000000e+00  0.000000e+00
bigcom222        0.000000e+00  0.000000e+00
bigcom223        0.000000e+00  0.000000e+00
bigcom226        0.000000e+00  0.000000e+00
bigcom227        0.000000e+00  0.000000e+00
bigcom229        0.000000e+00  0.000000e+00
bigcom233        0.000000e+00  0.000000e+00
bigcom236        0.000000e+00  0.000000e+00
bigcom237        0.000000e+00  0.000000e+00
bigcom246        0.000000e+00  0.000000e+00
bigcom248        0.000000e+00  0.000000e+00
bigcom249        0.000000e+00  0.000000e+00
bigcom250        0.000000e+00  0.000000e+00
bigcom254        0.000000e+00  0.000000e+00
bigcom266        0.000000e+00  0.000000e+00
bigcom269        0.000000e+00  0.000000e+00
bigcom272        0.000000e+00  0.000000e+00
bigcom274        0.000000e+00  0.000000e+00
bigcom281        0.000000e+00  0.000000e+00
bigcom291        0.000000e+00  0.000000e+00
bigcom292        0.000000e+00  0.000000e+00
bigcom295        0.000000e+00  0.000000e+00
bigcom299        0.000000e+00  0.000000e+00
bigcom301        0.000000e+00  0.000000e+00
bigcom306        0.000000e+00  0.000000e+00
bigcom309        0.000000e+00  0.000000e+00
bigcom314        0.000000e+00  0.000000e+00
bigcom321        0.000000e+00  0.000000e+00
bigcom341        0.000000e+00  0.000000e+00
bigcom350        0.000000e+00  0.000000e+00
bigcom353        0.000000e+00  0.000000e+00
bigcom359        0.000000e+00  0.000000e+00
bigcom363        0.000000e+00  0.000000e+00
bigcom365        0.000000e+00  0.000000e+00
bigcom385        0.000000e+00  0.000000e+00
bigcom386        0.000000e+00  0.000000e+00
bigcom408        0.000000e+00  0.000000e+00
bigcom412        0.000000e+00  0.000000e+00
bigcom480        0.000000e+00  0.000000e+00
spin_vertex      4.819572e-04  1.393847e-01
membership_s1   -1.198670e-04  1.845423e-02
membership_s3    0.000000e+00  0.000000e+00
membership_s4    6.521203e-05  2.407303e-02
membership_s5    0.000000e+00  0.000000e+00
membership_s6    0.000000e+00  4.336809e-21
membership_s7    0.000000e+00  2.168404e-21
membership_s8    0.000000e+00  0.000000e+00
membership_s9    0.000000e+00  0.000000e+00
membership_s11   0.000000e+00  0.000000e+00
membership_s12   0.000000e+00  0.000000e+00
membership_s14   0.000000e+00  0.000000e+00
membership_s15   0.000000e+00  0.000000e+00
membership_s16   0.000000e+00  0.000000e+00
membership_s17   0.000000e+00  0.000000e+00
membership_s18   0.000000e+00  0.000000e+00
membership_s20   0.000000e+00  0.000000e+00
membership_s21   0.000000e+00  0.000000e+00
membership_s22   0.000000e+00  0.000000e+00
membership_s24   0.000000e+00  0.000000e+00
membership_s25   0.000000e+00  0.000000e+00
membership_s26   0.000000e+00  0.000000e+00
membership_s27   0.000000e+00  0.000000e+00
membership_s28   0.000000e+00  0.000000e+00
membership_s30   0.000000e+00  8.333333e-03
membership_s31   0.000000e+00  2.168404e-20
membership_s32   0.000000e+00  8.673617e-21
membership_s33   0.000000e+00  0.000000e+00
membership_s36   5.586592e-05  3.153845e-02
membership_s37   0.000000e+00  4.336809e-21
V1               1.078827e-03  1.874838e-01
V2               4.569588e-04  1.462735e-01
pdi              0.000000e+00  2.493665e-20
adhesion         3.017944e-04  8.464182e-02
cohesion         1.054421e-03  1.270179e-01
inner            5.993610e-04  1.948643e-02
outer           -5.517276e-06  1.110251e-01
ioratio          5.374146e-04  8.414246e-02
comsize         -2.545225e-05  1.306178e-01
[1] "Dataset: high_CT Model GLM, run: 3 of 5 2015-06-17 20:44:45"
[1] "glmnet variable coefficients"
                         [,1]          [,2]
(Intercept)     -4.478369e+00 -2.692573e+03
graph0          -3.360194e-41 -4.185119e-04
graph1          -1.288950e-44 -8.585228e-08
graph2          -5.845924e-42  3.459103e-05
graph3          -8.650269e-46 -8.749152e-09
graph4          -7.768436e-48 -1.977960e-12
graph5          -2.803427e-43  8.066682e-07
graph6          -4.349005e-45 -4.218149e-08
graph7          -1.639337e-43  4.250103e-08
graph8           3.084274e-42  1.207815e-04
graph9          -2.076397e-47 -2.090372e-10
graph10         -3.549105e-49 -2.862882e-12
graph11         -1.010146e-50  4.215240e-14
graph12         -3.504772e-47 -5.929226e-10
graph13         -2.631067e-46 -3.344849e-09
graph14         -2.031734e-48 -2.095094e-11
graph15         -1.281679e-44 -1.226586e-07
graph16         -1.254662e-46 -2.231494e-10
graph17         -2.028284e-46 -2.479342e-09
graph18         -5.799638e-45 -7.487428e-08
graph19         -9.771508e-46 -2.057158e-08
graph20         -1.802063e-44  1.211257e-07
graph21         -6.923727e-45 -7.880404e-08
graph22         -1.863550e-44 -2.470620e-07
graph23         -1.837332e-45 -4.647084e-08
graph24         -7.605067e-45 -6.601756e-08
graph25         -3.546016e-44  3.926372e-07
graph26          7.671596e-45  1.438930e-07
graph27          1.086785e-43  1.277304e-05
graph28          4.866540e-43  9.464087e-06
graph29          8.654698e-42  3.076335e-05
orbit0          -3.360194e-41 -4.177529e-04
orbit1          -7.826753e-43  3.471068e-06
orbit2          -1.193995e-44 -9.437353e-08
orbit3          -5.845924e-42  3.493304e-05
orbit4          -4.261350e-44 -2.625228e-07
orbit5          -7.399219e-46 -8.239045e-09
orbit6           5.728372e-45  4.463801e-08
orbit7          -1.005218e-47 -1.964167e-11
orbit8          -2.803427e-43  8.115855e-07
orbit9          -1.004698e-42 -1.073983e-05
orbit10         -2.594516e-44 -6.172969e-08
orbit11         -3.689239e-45 -4.765307e-08
orbit12         -1.102125e-42  8.333630e-06
orbit13         -1.483122e-43 -8.339681e-07
orbit14          3.084274e-42  1.209608e-04
orbit15         -1.164130e-45 -1.840154e-09
orbit16         -2.198505e-47 -2.741955e-10
orbit17         -1.070927e-46 -6.842692e-10
orbit18         -2.494255e-46 -3.159548e-09
orbit19          5.572206e-47  9.706949e-10
orbit20         -2.557499e-48 -1.449266e-10
orbit21         -3.297580e-49 -1.770831e-12
orbit22          1.209691e-47  7.727781e-11
orbit23         -1.769029e-50 -6.410243e-15
orbit24         -6.523630e-45 -4.365172e-08
orbit25         -6.723531e-46 -3.221068e-09
orbit26         -2.947932e-47 -5.950836e-10
orbit27         -3.107024e-44  3.572066e-08
orbit28         -9.250233e-46 -1.510421e-08
orbit29         -1.102642e-45  1.376351e-08
orbit30         -3.660860e-46 -1.145776e-08
orbit31          9.351298e-46 -3.103745e-09
orbit32         -3.927666e-48 -1.363265e-09
orbit33         -2.247024e-48 -8.446539e-12
orbit34         -1.281679e-44 -1.227095e-07
orbit35         -3.337784e-44 -5.176615e-07
orbit36         -2.860720e-45 -4.327780e-08
orbit37         -4.225051e-46  4.113930e-08
orbit38         -9.727775e-47 -6.441118e-10
orbit39         -8.915408e-44 -1.836056e-06
orbit40         -2.691604e-45  1.770400e-08
orbit41         -9.991311e-46 -1.755638e-08
orbit42         -1.737196e-46 -2.658982e-09
orbit43         -2.580047e-44 -4.111784e-08
orbit44         -4.514747e-45 -1.230428e-07
orbit45         -2.364606e-43 -1.335419e-06
orbit46         -1.970344e-44  2.036771e-07
orbit47         -1.674435e-45 -3.900428e-08
orbit48         -1.275334e-45 -4.976266e-08
orbit49         -3.068206e-44  5.159429e-06
orbit50         -2.148551e-44 -1.701539e-07
orbit51         -4.573878e-44 -2.100291e-07
orbit52         -8.907728e-44 -2.571854e-07
orbit53         -6.760651e-45 -1.356769e-07
orbit54         -1.762543e-43 -2.614154e-06
orbit55         -1.383025e-44 -1.680207e-07
orbit56         -1.853787e-42 -3.263536e-05
orbit57          2.330774e-45  1.141122e-07
orbit58         -6.395567e-45 -2.345462e-07
orbit59         -1.332868e-43  6.168908e-07
orbit60         -9.776949e-45  1.207191e-07
orbit61         -9.901479e-45 -5.203828e-07
orbit62         -1.313666e-42  4.126758e-06
orbit63         -8.486383e-44 -2.788991e-08
orbit64         -1.187435e-44  1.924163e-06
orbit65         -1.784953e-42 -1.409026e-05
orbit66          5.436394e-44  3.014138e-06
orbit67          2.477397e-44 -3.763222e-07
orbit68          8.706051e-44  2.309473e-05
orbit69          5.820305e-43  1.217193e-05
orbit70          1.037364e-42  8.728689e-05
orbit71          7.204486e-43  4.830369e-06
orbit72          8.654698e-42  2.900351e-05
AP               6.285683e-39  2.155019e-01
bet             -1.877895e-45 -4.111307e-08
ecc             -1.549343e-38 -6.968916e-02
eccrad          -9.296060e-38 -4.194082e-01
close           -9.398047e-38  1.428252e-01
constraint       4.906229e-37  3.346384e+00
coreness        -2.855354e-39 -3.973501e-02
knn              6.570733e-41 -2.929853e-04
hubscore        -4.511160e-38  1.071792e-01
pagerank        -4.918501e-36 -4.076106e+01
trans           -7.830304e-38 -2.157815e+00
evcent          -4.565643e-38  6.458462e-02
first           -3.360194e-41 -4.183627e-04
upto_second     -4.925721e-43  4.679649e-06
upto_third      -3.744067e-42 -1.297738e-05
upto_fourth     -2.866195e-41  2.803614e-04
upto_fifth       6.625805e-41  3.274077e-03
upto_sixth       4.928850e-39  1.980976e-01
second          -3.494432e-43  6.934342e-06
third           -5.116613e-42 -4.161899e-05
fourth           4.167243e-42  1.754578e-05
fifth            3.576673e-41 -2.868672e-04
sixth            5.891556e-41  1.719424e-03
ratio1           2.521865e-40  1.673518e-03
ratio2           3.520377e-40 -6.577375e-03
ratio3           4.228540e-38  2.761006e-01
ratio4          -6.787996e-37 -1.348524e+01
ratio5          -2.319410e-37 -2.796656e+00
ratio6           2.019720e-38  7.676049e-01
selfinter       -4.980352e-39 -3.071637e-02
walktrap_vertex  1.332592e-38 -7.792772e-02
bigcom1          6.840668e-39  2.970829e-02
bigcom2          0.000000e+00  0.000000e+00
bigcom3         -1.158614e-38 -6.645178e-01
bigcom4          3.928500e-39  1.514875e-01
bigcom6          0.000000e+00  0.000000e+00
bigcom8         -1.180777e-38 -1.933481e-01
bigcom9         -1.139601e-38 -2.365034e-01
bigcom11         0.000000e+00  0.000000e+00
bigcom13        -1.134945e-38 -3.671688e-01
bigcom15        -1.136105e-38 -2.612655e-01
bigcom16         0.000000e+00  0.000000e+00
bigcom21        -1.139601e-38 -1.071181e-01
bigcom22        -1.162250e-38 -2.208490e-01
bigcom24         0.000000e+00  0.000000e+00
bigcom26        -1.140771e-38 -4.988313e-01
bigcom28         9.090109e-40 -4.255115e-02
bigcom30        -1.143118e-38 -2.858922e-01
bigcom31         0.000000e+00  0.000000e+00
bigcom32        -1.134945e-38 -2.900704e-01
bigcom33         0.000000e+00  0.000000e+00
bigcom34         0.000000e+00  0.000000e+00
bigcom36        -1.134945e-38 -2.366029e-01
bigcom37         0.000000e+00  0.000000e+00
bigcom38         0.000000e+00  0.000000e+00
bigcom39        -1.134945e-38 -5.527244e-01
bigcom40        -8.748377e-40  1.371062e-01
bigcom43         0.000000e+00  0.000000e+00
bigcom44        -1.152605e-38 -4.065716e-01
bigcom46        -1.134945e-38 -7.909739e-01
bigcom47         0.000000e+00  0.000000e+00
bigcom49         0.000000e+00  0.000000e+00
bigcom50         0.000000e+00  0.000000e+00
bigcom51         0.000000e+00  0.000000e+00
bigcom52         0.000000e+00  0.000000e+00
bigcom54         0.000000e+00  0.000000e+00
bigcom56         0.000000e+00  0.000000e+00
bigcom62         0.000000e+00  0.000000e+00
bigcom66         0.000000e+00  0.000000e+00
bigcom68         0.000000e+00  0.000000e+00
bigcom69         0.000000e+00  0.000000e+00
bigcom71        -1.134945e-38 -4.262117e-01
bigcom72         0.000000e+00  0.000000e+00
bigcom73        -1.134945e-38 -4.430144e-01
bigcom74         0.000000e+00  0.000000e+00
bigcom75         0.000000e+00  0.000000e+00
bigcom76         0.000000e+00  0.000000e+00
bigcom77         0.000000e+00  0.000000e+00
bigcom79         0.000000e+00  0.000000e+00
bigcom80         0.000000e+00  0.000000e+00
bigcom82        -1.134945e-38 -6.758385e-01
bigcom83         0.000000e+00  0.000000e+00
bigcom84         0.000000e+00  0.000000e+00
bigcom85         0.000000e+00  0.000000e+00
bigcom87         0.000000e+00  0.000000e+00
bigcom89         0.000000e+00  0.000000e+00
bigcom91         0.000000e+00  0.000000e+00
bigcom92        -1.137268e-38 -4.468746e-01
bigcom93         0.000000e+00  0.000000e+00
bigcom96         0.000000e+00  0.000000e+00
bigcom97        -1.136105e-38 -5.149021e-01
bigcom98         0.000000e+00  0.000000e+00
bigcom99         0.000000e+00  0.000000e+00
bigcom101       -1.136105e-38 -1.430909e-01
bigcom104       -1.134945e-38 -3.302719e-01
bigcom106        0.000000e+00  0.000000e+00
bigcom109        0.000000e+00  0.000000e+00
bigcom113        0.000000e+00  0.000000e+00
bigcom116       -1.136105e-38 -9.597275e-01
bigcom120        0.000000e+00  0.000000e+00
bigcom123        0.000000e+00  0.000000e+00
bigcom126        0.000000e+00  0.000000e+00
bigcom127        0.000000e+00  0.000000e+00
bigcom137        0.000000e+00  0.000000e+00
bigcom139        0.000000e+00  0.000000e+00
bigcom140        0.000000e+00  0.000000e+00
bigcom143        0.000000e+00  0.000000e+00
bigcom145        0.000000e+00  0.000000e+00
bigcom146        0.000000e+00  0.000000e+00
bigcom147       -1.134945e-38 -1.029914e-01
bigcom149        0.000000e+00  0.000000e+00
bigcom153        0.000000e+00  0.000000e+00
bigcom154       -1.136105e-38 -7.050516e-01
bigcom156        0.000000e+00  0.000000e+00
bigcom157        0.000000e+00  0.000000e+00
bigcom158        0.000000e+00  0.000000e+00
bigcom160        0.000000e+00  0.000000e+00
bigcom161        0.000000e+00  0.000000e+00
bigcom162        0.000000e+00  0.000000e+00
bigcom164        0.000000e+00  0.000000e+00
bigcom166        0.000000e+00  0.000000e+00
bigcom167       -1.136105e-38 -9.628134e-01
bigcom171        0.000000e+00  0.000000e+00
bigcom173        0.000000e+00  0.000000e+00
bigcom175        0.000000e+00  0.000000e+00
bigcom176        0.000000e+00  0.000000e+00
bigcom177        0.000000e+00  0.000000e+00
bigcom178        0.000000e+00  0.000000e+00
bigcom180        0.000000e+00  0.000000e+00
bigcom181       -1.136105e-38 -2.746031e-01
bigcom184        0.000000e+00  0.000000e+00
bigcom186        0.000000e+00  0.000000e+00
bigcom187        0.000000e+00  0.000000e+00
bigcom189       -1.134945e-38 -3.890339e-01
bigcom194        0.000000e+00  0.000000e+00
bigcom195       -1.134945e-38 -4.761658e-01
bigcom196        0.000000e+00  0.000000e+00
bigcom204       -1.134945e-38 -1.198322e+00
bigcom205        0.000000e+00  0.000000e+00
bigcom212        0.000000e+00  0.000000e+00
bigcom214        0.000000e+00  0.000000e+00
bigcom222        0.000000e+00  0.000000e+00
bigcom223        0.000000e+00  0.000000e+00
bigcom226        0.000000e+00  0.000000e+00
bigcom227        0.000000e+00  0.000000e+00
bigcom229        0.000000e+00  0.000000e+00
bigcom233        0.000000e+00  0.000000e+00
bigcom236        0.000000e+00  0.000000e+00
bigcom237        0.000000e+00  0.000000e+00
bigcom246        0.000000e+00  0.000000e+00
bigcom248       -1.134945e-38 -3.219095e-02
bigcom249        0.000000e+00  0.000000e+00
bigcom250        0.000000e+00  0.000000e+00
bigcom254        0.000000e+00  0.000000e+00
bigcom266        0.000000e+00  0.000000e+00
bigcom269       -1.134945e-38 -3.696734e-01
bigcom272        0.000000e+00  0.000000e+00
bigcom274       -1.140771e-38 -2.997630e-01
bigcom281        0.000000e+00  0.000000e+00
bigcom291        0.000000e+00  0.000000e+00
bigcom292        0.000000e+00  0.000000e+00
bigcom295        0.000000e+00  0.000000e+00
bigcom299        0.000000e+00  0.000000e+00
bigcom301        0.000000e+00  0.000000e+00
bigcom306        0.000000e+00  0.000000e+00
bigcom309        0.000000e+00  0.000000e+00
bigcom314        0.000000e+00  0.000000e+00
bigcom321        0.000000e+00  0.000000e+00
bigcom341        0.000000e+00  0.000000e+00
bigcom350        0.000000e+00  0.000000e+00
bigcom353        0.000000e+00  0.000000e+00
bigcom359        0.000000e+00  0.000000e+00
bigcom363        0.000000e+00  0.000000e+00
bigcom365        0.000000e+00  0.000000e+00
bigcom385        0.000000e+00  0.000000e+00
bigcom386        0.000000e+00  0.000000e+00
bigcom408        0.000000e+00  0.000000e+00
bigcom412        0.000000e+00  0.000000e+00
bigcom480        0.000000e+00  0.000000e+00
spin_vertex     -9.942072e-39 -5.189468e-01
membership_s1    1.164347e-38  3.402118e-01
membership_s3    0.000000e+00  0.000000e+00
membership_s4   -3.337725e-39  9.186131e-02
membership_s5   -1.258336e-38 -2.695423e-01
membership_s6   -1.141944e-38 -3.699948e-01
membership_s7    1.114393e-38  8.954446e-02
membership_s8    0.000000e+00  0.000000e+00
membership_s9    0.000000e+00  0.000000e+00
membership_s11   0.000000e+00  0.000000e+00
membership_s12   0.000000e+00  0.000000e+00
membership_s14   0.000000e+00  0.000000e+00
membership_s15  -1.144296e-38 -5.144601e-01
membership_s16   0.000000e+00  0.000000e+00
membership_s17   0.000000e+00  0.000000e+00
membership_s18  -1.145475e-38 -3.500218e-01
membership_s20   0.000000e+00  0.000000e+00
membership_s21  -1.137268e-38 -2.469031e-01
membership_s22   0.000000e+00  0.000000e+00
membership_s24  -1.134945e-38 -2.053352e-01
membership_s25   0.000000e+00  0.000000e+00
membership_s26   0.000000e+00  0.000000e+00
membership_s27   6.152918e-39 -1.216904e-01
membership_s28   0.000000e+00  0.000000e+00
membership_s30   3.691171e-39  2.110291e-01
membership_s31  -1.161036e-38 -5.379001e-01
membership_s32  -1.192179e-38 -3.022967e-01
membership_s33   0.000000e+00  0.000000e+00
membership_s36   6.215478e-39 -2.581614e-03
membership_s37  -1.138434e-38 -4.445354e-01
V1              -3.808863e-37 -1.049495e+00
V2               1.762250e-37  3.390450e+00
pdi             -5.650554e-37 -2.340978e+01
adhesion         6.403774e-42 -3.531347e-06
cohesion        -1.280396e-41  6.584842e-06
inner           -1.907865e-42 -1.941894e-05
outer           -3.809287e-42  6.734488e-05
ioratio          8.849320e-38  7.408761e-01
comsize          3.819847e-42  2.384089e-05
[1] "Dataset: high_CT Model GBM, run: 4 of 5 2015-06-17 20:44:50"
Iter   TrainDeviance   ValidDeviance   StepSize   Improve
     1        0.0821            -nan     0.0100   -0.0001
     2        0.0780            -nan     0.0100   -0.0001
     3        0.0761            -nan     0.0100   -0.0001
     4        0.0740            -nan     0.0100   -0.0001
     5        0.0732            -nan     0.0100   -0.0001
     6        0.0713            -nan     0.0100   -0.0001
     7        0.0702            -nan     0.0100   -0.0000
     8        0.0684            -nan     0.0100   -0.0000
     9        0.0670            -nan     0.0100   -0.0001
    10        0.0653            -nan     0.0100   -0.0001
    20        0.0572            -nan     0.0100   -0.0000
    40        0.0484            -nan     0.0100   -0.0001
    60        0.0417            -nan     0.0100   -0.0000
    80        0.0360            -nan     0.0100   -0.0000
   100        0.0324            -nan     0.0100   -0.0001
   120        0.0291            -nan     0.0100   -0.0000
   130        0.0279            -nan     0.0100   -0.0001

[1] "GBM variable coefficients"
                            var      rel.inf
ratio6                   ratio6 8.500078e+00
orbit39                 orbit39 4.415733e+00
V1                           V1 4.413685e+00
orbit22                 orbit22 4.002265e+00
graph29                 graph29 3.876341e+00
orbit70                 orbit70 3.529354e+00
orbit49                 orbit49 3.315956e+00
orbit50                 orbit50 3.017726e+00
orbit56                 orbit56 2.977649e+00
upto_sixth           upto_sixth 2.872656e+00
comsize                 comsize 2.625858e+00
third                     third 2.211284e+00
knn                         knn 2.142789e+00
pagerank               pagerank 2.106378e+00
ratio5                   ratio5 2.066958e+00
walktrap_vertex walktrap_vertex 1.983210e+00
constraint           constraint 1.959614e+00
bet                         bet 1.715831e+00
orbit27                 orbit27 1.667278e+00
graph25                 graph25 1.662611e+00
graph15                 graph15 1.606241e+00
trans                     trans 1.564823e+00
outer                     outer 1.496692e+00
orbit55                 orbit55 1.455882e+00
orbit44                 orbit44 1.365919e+00
graph26                 graph26 1.305857e+00
graph20                 graph20 1.189762e+00
orbit64                 orbit64 1.174374e+00
adhesion               adhesion 1.161072e+00
graph11                 graph11 1.141322e+00
spin_vertex         spin_vertex 1.125172e+00
upto_fifth           upto_fifth 1.080706e+00
ioratio                 ioratio 9.572477e-01
cohesion               cohesion 9.381810e-01
ratio1                   ratio1 9.012727e-01
graph23                 graph23 8.672715e-01
orbit66                 orbit66 8.133763e-01
orbit63                 orbit63 8.025902e-01
orbit59                 orbit59 7.705214e-01
graph14                 graph14 7.604989e-01
orbit11                 orbit11 7.268230e-01
graph22                 graph22 7.052680e-01
graph19                 graph19 6.955656e-01
V2                           V2 6.503612e-01
orbit68                 orbit68 6.291913e-01
orbit16                 orbit16 6.280237e-01
orbit61                 orbit61 5.883153e-01
orbit29                 orbit29 5.665068e-01
orbit71                 orbit71 5.528479e-01
graph0                   graph0 5.453506e-01
orbit25                 orbit25 5.389530e-01
bigcom4                 bigcom4 5.195609e-01
sixth                     sixth 4.946394e-01
bigcom40               bigcom40 4.895900e-01
orbit42                 orbit42 4.753185e-01
graph5                   graph5 4.374518e-01
orbit2                   orbit2 4.173824e-01
orbit65                 orbit65 4.091104e-01
orbit31                 orbit31 4.009818e-01
ratio4                   ratio4 3.590540e-01
graph10                 graph10 3.450103e-01
orbit37                 orbit37 3.327084e-01
graph9                   graph9 2.927612e-01
pdi                         pdi 2.889870e-01
membership_s7     membership_s7 2.752505e-01
orbit38                 orbit38 2.737343e-01
orbit19                 orbit19 2.707528e-01
graph4                   graph4 2.561339e-01
orbit21                 orbit21 2.508262e-01
upto_fourth         upto_fourth 2.323749e-01
inner                     inner 2.278842e-01
graph27                 graph27 2.234578e-01
orbit18                 orbit18 1.825051e-01
orbit33                 orbit33 1.797999e-01
orbit15                 orbit15 1.697744e-01
graph8                   graph8 1.643880e-01
orbit1                   orbit1 1.521118e-01
orbit9                   orbit9 1.395377e-01
graph28                 graph28 1.358267e-01
orbit69                 orbit69 1.341169e-01
orbit4                   orbit4 1.282159e-01
orbit52                 orbit52 1.276169e-01
orbit60                 orbit60 1.265497e-01
graph17                 graph17 1.251571e-01
orbit30                 orbit30 1.189870e-01
graph16                 graph16 1.102094e-01
orbit20                 orbit20 1.014625e-01
orbit40                 orbit40 9.586375e-02
orbit36                 orbit36 8.347905e-02
orbit6                   orbit6 5.366113e-02
graph21                 graph21 2.673773e-03
orbit12                 orbit12 1.919024e-03
orbit48                 orbit48 1.871809e-03
graph13                 graph13 1.856900e-03
orbit67                 orbit67 1.820174e-03
orbit10                 orbit10 1.687581e-03
orbit54                 orbit54 1.627316e-03
graph18                 graph18 1.579118e-03
orbit13                 orbit13 1.217209e-03
orbit26                 orbit26 1.190468e-03
graph2                   graph2 1.164050e-03
orbit57                 orbit57 1.067225e-03
hubscore               hubscore 1.009810e-03
orbit5                   orbit5 9.475391e-04
orbit17                 orbit17 6.929885e-04
orbit24                 orbit24 6.656230e-04
orbit28                 orbit28 5.953302e-04
orbit45                 orbit45 5.858121e-04
graph1                   graph1 5.699845e-04
ratio3                   ratio3 3.710218e-04
orbit32                 orbit32 3.655812e-04
orbit53                 orbit53 3.478643e-04
orbit35                 orbit35 3.286881e-04
graph6                   graph6 3.170739e-04
graph12                 graph12 2.852617e-04
orbit41                 orbit41 2.368248e-04
orbit46                 orbit46 2.041064e-04
graph7                   graph7 1.935114e-04
graph24                 graph24 1.872306e-04
orbit47                 orbit47 1.458614e-04
orbit62                 orbit62 1.422487e-04
graph3                   graph3 1.023414e-04
orbit58                 orbit58 8.599362e-05
orbit51                 orbit51 8.085975e-05
fourth                   fourth 7.846103e-05
upto_third           upto_third 7.091513e-05
AP                           AP 4.693597e-05
close                     close 4.549969e-05
orbit7                   orbit7 4.277238e-05
orbit23                 orbit23 4.020739e-05
fifth                     fifth 3.798570e-05
selfinter             selfinter 2.605985e-05
orbit0                   orbit0 0.000000e+00
orbit3                   orbit3 0.000000e+00
orbit8                   orbit8 0.000000e+00
orbit14                 orbit14 0.000000e+00
orbit34                 orbit34 0.000000e+00
orbit43                 orbit43 0.000000e+00
orbit72                 orbit72 0.000000e+00
ecc                         ecc 0.000000e+00
eccrad                   eccrad 0.000000e+00
coreness               coreness 0.000000e+00
evcent                   evcent 0.000000e+00
first                     first 0.000000e+00
upto_second         upto_second 0.000000e+00
second                   second 0.000000e+00
ratio2                   ratio2 0.000000e+00
bigcom1                 bigcom1 0.000000e+00
bigcom2                 bigcom2 0.000000e+00
bigcom3                 bigcom3 0.000000e+00
bigcom6                 bigcom6 0.000000e+00
bigcom8                 bigcom8 0.000000e+00
bigcom9                 bigcom9 0.000000e+00
bigcom11               bigcom11 0.000000e+00
bigcom13               bigcom13 0.000000e+00
bigcom15               bigcom15 0.000000e+00
bigcom16               bigcom16 0.000000e+00
bigcom21               bigcom21 0.000000e+00
bigcom22               bigcom22 0.000000e+00
bigcom24               bigcom24 0.000000e+00
bigcom26               bigcom26 0.000000e+00
bigcom28               bigcom28 0.000000e+00
bigcom30               bigcom30 0.000000e+00
bigcom31               bigcom31 0.000000e+00
bigcom32               bigcom32 0.000000e+00
bigcom33               bigcom33 0.000000e+00
bigcom34               bigcom34 0.000000e+00
bigcom36               bigcom36 0.000000e+00
bigcom37               bigcom37 0.000000e+00
bigcom38               bigcom38 0.000000e+00
bigcom39               bigcom39 0.000000e+00
bigcom43               bigcom43 0.000000e+00
bigcom44               bigcom44 0.000000e+00
bigcom46               bigcom46 0.000000e+00
bigcom47               bigcom47 0.000000e+00
bigcom49               bigcom49 0.000000e+00
bigcom50               bigcom50 0.000000e+00
bigcom51               bigcom51 0.000000e+00
bigcom52               bigcom52 0.000000e+00
bigcom54               bigcom54 0.000000e+00
bigcom56               bigcom56 0.000000e+00
bigcom62               bigcom62 0.000000e+00
bigcom66               bigcom66 0.000000e+00
bigcom68               bigcom68 0.000000e+00
bigcom69               bigcom69 0.000000e+00
bigcom71               bigcom71 0.000000e+00
bigcom72               bigcom72 0.000000e+00
bigcom73               bigcom73 0.000000e+00
bigcom74               bigcom74 0.000000e+00
bigcom75               bigcom75 0.000000e+00
bigcom76               bigcom76 0.000000e+00
bigcom77               bigcom77 0.000000e+00
bigcom79               bigcom79 0.000000e+00
bigcom80               bigcom80 0.000000e+00
bigcom82               bigcom82 0.000000e+00
bigcom83               bigcom83 0.000000e+00
bigcom84               bigcom84 0.000000e+00
bigcom85               bigcom85 0.000000e+00
bigcom87               bigcom87 0.000000e+00
bigcom89               bigcom89 0.000000e+00
bigcom91               bigcom91 0.000000e+00
bigcom92               bigcom92 0.000000e+00
bigcom93               bigcom93 0.000000e+00
bigcom96               bigcom96 0.000000e+00
bigcom97               bigcom97 0.000000e+00
bigcom98               bigcom98 0.000000e+00
bigcom99               bigcom99 0.000000e+00
bigcom101             bigcom101 0.000000e+00
bigcom104             bigcom104 0.000000e+00
bigcom106             bigcom106 0.000000e+00
bigcom109             bigcom109 0.000000e+00
bigcom113             bigcom113 0.000000e+00
bigcom116             bigcom116 0.000000e+00
bigcom120             bigcom120 0.000000e+00
bigcom123             bigcom123 0.000000e+00
bigcom126             bigcom126 0.000000e+00
bigcom127             bigcom127 0.000000e+00
bigcom137             bigcom137 0.000000e+00
bigcom139             bigcom139 0.000000e+00
bigcom140             bigcom140 0.000000e+00
bigcom143             bigcom143 0.000000e+00
bigcom145             bigcom145 0.000000e+00
bigcom146             bigcom146 0.000000e+00
bigcom147             bigcom147 0.000000e+00
bigcom149             bigcom149 0.000000e+00
bigcom153             bigcom153 0.000000e+00
bigcom154             bigcom154 0.000000e+00
bigcom156             bigcom156 0.000000e+00
bigcom157             bigcom157 0.000000e+00
bigcom158             bigcom158 0.000000e+00
bigcom160             bigcom160 0.000000e+00
bigcom161             bigcom161 0.000000e+00
bigcom162             bigcom162 0.000000e+00
bigcom164             bigcom164 0.000000e+00
bigcom166             bigcom166 0.000000e+00
bigcom167             bigcom167 0.000000e+00
bigcom171             bigcom171 0.000000e+00
bigcom173             bigcom173 0.000000e+00
bigcom175             bigcom175 0.000000e+00
bigcom176             bigcom176 0.000000e+00
bigcom177             bigcom177 0.000000e+00
bigcom178             bigcom178 0.000000e+00
bigcom180             bigcom180 0.000000e+00
bigcom181             bigcom181 0.000000e+00
bigcom184             bigcom184 0.000000e+00
bigcom186             bigcom186 0.000000e+00
bigcom187             bigcom187 0.000000e+00
bigcom189             bigcom189 0.000000e+00
bigcom194             bigcom194 0.000000e+00
bigcom195             bigcom195 0.000000e+00
bigcom196             bigcom196 0.000000e+00
bigcom204             bigcom204 0.000000e+00
bigcom205             bigcom205 0.000000e+00
bigcom212             bigcom212 0.000000e+00
bigcom214             bigcom214 0.000000e+00
bigcom222             bigcom222 0.000000e+00
bigcom223             bigcom223 0.000000e+00
bigcom226             bigcom226 0.000000e+00
bigcom227             bigcom227 0.000000e+00
bigcom229             bigcom229 0.000000e+00
bigcom233             bigcom233 0.000000e+00
bigcom236             bigcom236 0.000000e+00
bigcom237             bigcom237 0.000000e+00
bigcom246             bigcom246 0.000000e+00
bigcom248             bigcom248 0.000000e+00
bigcom249             bigcom249 0.000000e+00
bigcom250             bigcom250 0.000000e+00
bigcom254             bigcom254 0.000000e+00
bigcom266             bigcom266 0.000000e+00
bigcom269             bigcom269 0.000000e+00
bigcom272             bigcom272 0.000000e+00
bigcom274             bigcom274 0.000000e+00
bigcom281             bigcom281 0.000000e+00
bigcom291             bigcom291 0.000000e+00
bigcom292             bigcom292 0.000000e+00
bigcom295             bigcom295 0.000000e+00
bigcom299             bigcom299 0.000000e+00
bigcom301             bigcom301 0.000000e+00
bigcom306             bigcom306 0.000000e+00
bigcom309             bigcom309 0.000000e+00
bigcom314             bigcom314 0.000000e+00
bigcom321             bigcom321 0.000000e+00
bigcom341             bigcom341 0.000000e+00
bigcom350             bigcom350 0.000000e+00
bigcom353             bigcom353 0.000000e+00
bigcom359             bigcom359 0.000000e+00
bigcom363             bigcom363 0.000000e+00
bigcom365             bigcom365 0.000000e+00
bigcom385             bigcom385 0.000000e+00
bigcom386             bigcom386 0.000000e+00
bigcom408             bigcom408 0.000000e+00
bigcom412             bigcom412 0.000000e+00
bigcom480             bigcom480 0.000000e+00
membership_s1     membership_s1 0.000000e+00
membership_s3     membership_s3 0.000000e+00
membership_s4     membership_s4 0.000000e+00
membership_s5     membership_s5 0.000000e+00
membership_s6     membership_s6 0.000000e+00
membership_s8     membership_s8 0.000000e+00
membership_s9     membership_s9 0.000000e+00
membership_s11   membership_s11 0.000000e+00
membership_s12   membership_s12 0.000000e+00
membership_s14   membership_s14 0.000000e+00
membership_s15   membership_s15 0.000000e+00
membership_s16   membership_s16 0.000000e+00
membership_s17   membership_s17 0.000000e+00
membership_s18   membership_s18 0.000000e+00
membership_s20   membership_s20 0.000000e+00
membership_s21   membership_s21 0.000000e+00
membership_s22   membership_s22 0.000000e+00
membership_s24   membership_s24 0.000000e+00
membership_s25   membership_s25 0.000000e+00
membership_s26   membership_s26 0.000000e+00
membership_s27   membership_s27 0.000000e+00
membership_s28   membership_s28 0.000000e+00
membership_s30   membership_s30 0.000000e+00
membership_s31   membership_s31 0.000000e+00
membership_s32   membership_s32 0.000000e+00
membership_s33   membership_s33 0.000000e+00
membership_s36   membership_s36 0.000000e+00
membership_s37   membership_s37 0.000000e+00
[1] "Dataset: high_CT Model RF, run: 4 of 5 2015-06-17 20:45:06"
     |      Out-of-bag   |
Tree |      MSE  %Var(y) |
   1 |  0.01393   199.17 |
   2 |  0.01399   200.00 |
   3 |  0.01116   159.66 |
   4 |  0.01117   159.68 |
   5 |  0.01281   183.24 |
   6 |  0.01164   166.43 |
   7 |  0.01248   178.45 |
   8 |    0.012   171.61 |
   9 |  0.01182   169.03 |
  10 |  0.01145   163.80 |
  11 |  0.01004   143.57 |
  12 | 0.009743   139.34 |
  13 | 0.009428   134.83 |
  14 | 0.009295   132.93 |
  15 |  0.00929   132.85 |
  16 | 0.009295   132.92 |
  17 | 0.009194   131.48 |
  18 | 0.009042   129.31 |
  19 | 0.009035   129.21 |
  20 | 0.009102   130.17 |
  21 |  0.00896   128.14 |
  22 | 0.008859   126.69 |
  23 | 0.008909   127.41 |
  24 | 0.008833   126.31 |
  25 | 0.008898   127.25 |
  26 |  0.00873   124.85 |
  27 | 0.008697   124.37 |
  28 | 0.008647   123.65 |
  29 | 0.008621   123.29 |
  30 | 0.008702   124.45 |
  31 | 0.008611   123.15 |
  32 | 0.008591   122.85 |
  33 | 0.008532   122.02 |
  34 |  0.00847   121.12 |
  35 | 0.008381   119.86 |
  36 | 0.008325   119.05 |
  37 | 0.008319   118.97 |
  38 | 0.008401   120.14 |
  39 | 0.008362   119.58 |
  40 | 0.008304   118.76 |
  41 | 0.008254   118.03 |
  42 | 0.008242   117.86 |
  43 | 0.008209   117.40 |
  44 | 0.008175   116.90 |
  45 | 0.008161   116.71 |
  46 | 0.008154   116.61 |
  47 | 0.008103   115.89 |
  48 |  0.00815   116.55 |
  49 | 0.008124   116.18 |
  50 |  0.00813   116.26 |
  51 | 0.008127   116.22 |
  52 | 0.008128   116.24 |
  53 | 0.008182   117.01 |
  54 | 0.008184   117.03 |
  55 | 0.008152   116.58 |
  56 |  0.00815   116.55 |
  57 | 0.008186   117.07 |
  58 | 0.008147   116.51 |
  59 | 0.008125   116.20 |
  60 | 0.008146   116.49 |
  61 | 0.008139   116.40 |
  62 | 0.008143   116.45 |
  63 | 0.008137   116.37 |
  64 | 0.008143   116.45 |
  65 | 0.008132   116.29 |
  66 | 0.008158   116.66 |
  67 | 0.008157   116.65 |
  68 | 0.008174   116.90 |
  69 | 0.008161   116.71 |
  70 | 0.008131   116.28 |
  71 |  0.00809   115.69 |
  72 | 0.008091   115.71 |
  73 |  0.00807   115.41 |
  74 | 0.008056   115.21 |
  75 | 0.008052   115.15 |
  76 | 0.008054   115.17 |
  77 | 0.008098   115.80 |
  78 | 0.008101   115.85 |
  79 | 0.008122   116.16 |
  80 | 0.008096   115.78 |
  81 |   0.0081   115.83 |
  82 | 0.008109   115.97 |
  83 | 0.008115   116.05 |
  84 | 0.008094   115.75 |
  85 | 0.008112   116.01 |
  86 | 0.008144   116.46 |
  87 | 0.008139   116.40 |
  88 |  0.00812   116.12 |
  89 | 0.008155   116.62 |
  90 | 0.008151   116.56 |
  91 | 0.008138   116.38 |
  92 | 0.008121   116.14 |
  93 | 0.008106   115.93 |
  94 | 0.008105   115.91 |
  95 | 0.008112   116.01 |
  96 | 0.008091   115.71 |
  97 | 0.008087   115.65 |
  98 | 0.008071   115.42 |
  99 | 0.008066   115.35 |
 100 | 0.008042   115.01 |
[1] "Random Forest variable coefficients"
                      %IncMSE IncNodePurity
graph5           1.778678e-03  2.395140e-02
graph6           4.796911e-04  2.717087e-02
graph7           0.000000e+00  1.555556e-02
graph8           3.545776e-04  9.601859e-03
graph9           1.136364e-04  3.272727e-02
graph10          6.837607e-04  9.850746e-03
graph11          2.033260e-03  5.572802e-02
graph12          3.082192e-04  2.092105e-02
graph13          1.841621e-04  1.250000e-02
graph14          3.218693e-05  6.248160e-02
graph15          5.065170e-04  4.320513e-02
graph16          9.130227e-04  5.721620e-02
graph17          6.758402e-04  7.006607e-02
graph18          2.978384e-04  1.417027e-02
graph19          1.065566e-04  3.375000e-02
graph20          8.362934e-04  1.866075e-02
graph21          0.000000e+00  5.908902e-20
graph22         -2.446520e-05  2.133607e-02
graph23          7.441185e-04  1.946345e-02
graph24          4.120879e-04  2.826923e-02
graph25          1.595564e-03  7.022304e-02
graph26          5.856251e-04  2.980286e-02
graph27          1.630583e-03  5.712288e-02
graph28          1.606958e-03  2.856010e-02
graph29          8.750038e-04  6.274030e-02
orbit0           3.309578e-04  5.090399e-03
orbit1           4.238697e-04  4.628829e-02
orbit2           2.686330e-04  5.829682e-02
orbit3           1.062698e-04  2.806390e-02
orbit4           0.000000e+00  7.047314e-21
orbit5           1.135045e-03  5.077418e-02
orbit6           3.493815e-04  6.141937e-02
orbit7           1.241465e-05  2.196371e-02
orbit8           7.478828e-04  1.710877e-02
orbit9           7.710494e-04  2.266378e-02
orbit10          1.992492e-04  2.597222e-02
orbit11          3.550869e-04  2.118233e-02
orbit12          0.000000e+00  6.505213e-20
orbit13          4.580358e-04  2.925433e-02
orbit14          1.103438e-04  1.213056e-02
orbit15          1.709402e-04  8.571429e-03
orbit16          3.209937e-04  2.220558e-02
orbit17          5.646697e-04  3.741348e-02
orbit18          6.172993e-04  4.076383e-02
orbit19          2.960394e-04  2.337942e-02
orbit20          1.058431e-03  3.774342e-02
orbit21          2.959401e-04  3.871207e-02
orbit22          1.902265e-03  7.178625e-02
orbit23          0.000000e+00  9.540498e-03
orbit24          6.268845e-04  4.480232e-02
orbit25          7.502101e-04  4.379296e-02
orbit26          5.938656e-04  5.211712e-02
orbit27          5.621918e-04  6.353756e-02
orbit28          1.058319e-03  4.228796e-02
orbit29          7.219251e-04  1.841461e-02
orbit30          0.000000e+00  1.555830e-19
orbit31          2.865488e-03  1.460486e-01
orbit32          8.196721e-05  1.636364e-02
orbit33          6.528007e-04  4.903134e-02
orbit34          1.952858e-03  1.339142e-01
orbit35          1.194393e-03  9.739950e-02
orbit36          1.187585e-03  1.152290e-01
orbit37          4.425609e-03  5.147856e-02
orbit38          2.168398e-03  4.391865e-02
orbit39          2.069700e-03  1.070233e-01
orbit40          1.062769e-03  2.812947e-02
orbit41          0.000000e+00  2.700000e-02
orbit42          1.281985e-03  5.771967e-02
orbit43          0.000000e+00  4.391019e-20
orbit44          0.000000e+00  2.671095e-17
orbit45          1.323716e-04  1.280702e-02
orbit46          2.747352e-04  6.604409e-02
orbit47          0.000000e+00  1.301043e-20
orbit48          5.562394e-04  6.217883e-02
orbit49          4.729149e-04  8.143920e-02
orbit50          1.389417e-03  7.663356e-02
orbit51          8.866712e-04  4.486420e-02
orbit52          1.395140e-03  7.137499e-02
orbit53          7.957560e-05  1.714286e-02
orbit54          3.571429e-04  5.092267e-02
orbit55          0.000000e+00  1.084202e-19
orbit56          1.039783e-03  1.390319e-01
orbit57          4.149011e-04  9.048043e-04
orbit58          2.785515e-05  3.799283e-03
orbit59          1.662495e-03  1.328765e-01
orbit60          0.000000e+00  1.160096e-19
orbit61          4.714892e-04  4.377809e-02
orbit62          0.000000e+00  8.888889e-03
orbit63          2.816901e-05  2.687878e-02
orbit64          1.260862e-03  3.906916e-02
orbit65          2.723566e-04  4.808013e-02
orbit66          2.052940e-03  1.164993e-01
orbit67          9.554335e-05  3.862654e-02
orbit68          2.452613e-03  4.190322e-02
orbit69          1.627245e-04  1.087445e-02
orbit70          7.302759e-04  4.193779e-02
orbit71          6.006690e-04  1.032830e-02
orbit72          6.572385e-04  5.605560e-02
AP               0.000000e+00  4.878910e-21
bet              4.811738e-04  3.788280e-02
ecc              0.000000e+00  1.626303e-21
eccrad           0.000000e+00  1.626303e-21
close            5.810670e-04  2.891266e-02
constraint       1.014008e-03  5.313318e-02
coreness         1.712329e-04  4.721406e-03
knn              2.534551e-03  3.363420e-02
hubscore         0.000000e+00  2.222222e-02
pagerank         1.893384e-04  7.965292e-02
trans            7.306783e-04  1.564880e-01
evcent           5.797850e-04  2.940884e-02
first            1.888253e-04  2.419078e-02
upto_second      0.000000e+00  9.523810e-03
upto_third       0.000000e+00  1.084202e-19
upto_fourth      2.236500e-04  3.762536e-02
upto_fifth       8.867473e-04  4.969142e-02
upto_sixth       1.990180e-04  3.036273e-02
second           4.670330e-04  7.029114e-04
third            1.436949e-04  1.239243e-01
fourth           2.497352e-03  1.438130e-01
fifth            2.756947e-04  5.214077e-02
sixth            1.111602e-03  6.681164e-02
ratio1           2.129068e-03  9.930506e-02
ratio2           1.348734e-03  4.877164e-02
ratio3           7.654799e-04  9.223936e-02
ratio4           9.621862e-05  4.712963e-02
ratio5           7.749707e-05  1.184621e-01
ratio6           2.284116e-03  3.093458e-01
selfinter        0.000000e+00  1.084202e-20
walktrap_vertex  8.792624e-06  9.761043e-02
bigcom1          0.000000e+00  0.000000e+00
bigcom2          0.000000e+00  0.000000e+00
bigcom3          0.000000e+00  0.000000e+00
bigcom4         -2.610966e-05  2.000000e-02
bigcom6          0.000000e+00  0.000000e+00
bigcom8          0.000000e+00  0.000000e+00
bigcom9          0.000000e+00  0.000000e+00
bigcom11         0.000000e+00  0.000000e+00
bigcom13         0.000000e+00  0.000000e+00
bigcom15         0.000000e+00  7.047314e-20
bigcom16         0.000000e+00  0.000000e+00
bigcom21         0.000000e+00  0.000000e+00
bigcom22         0.000000e+00  1.084202e-21
bigcom24         0.000000e+00  0.000000e+00
bigcom26         0.000000e+00  0.000000e+00
bigcom28         0.000000e+00  1.084202e-21
bigcom30         0.000000e+00  0.000000e+00
bigcom31         0.000000e+00  0.000000e+00
bigcom32         0.000000e+00  6.938894e-20
bigcom33         0.000000e+00  0.000000e+00
bigcom34         0.000000e+00  0.000000e+00
bigcom36         0.000000e+00  0.000000e+00
bigcom37         0.000000e+00  0.000000e+00
bigcom38         0.000000e+00  0.000000e+00
bigcom39         0.000000e+00  6.938894e-20
bigcom40         0.000000e+00  6.279790e-03
bigcom43         0.000000e+00  0.000000e+00
bigcom44         0.000000e+00  0.000000e+00
bigcom46         0.000000e+00  0.000000e+00
bigcom47         0.000000e+00  0.000000e+00
bigcom49         0.000000e+00  0.000000e+00
bigcom50         0.000000e+00  0.000000e+00
bigcom51         0.000000e+00  0.000000e+00
bigcom52         0.000000e+00  0.000000e+00
bigcom54         0.000000e+00  0.000000e+00
bigcom56         0.000000e+00  0.000000e+00
bigcom62         0.000000e+00  0.000000e+00
bigcom66         0.000000e+00  0.000000e+00
bigcom68         0.000000e+00  0.000000e+00
bigcom69         0.000000e+00  0.000000e+00
bigcom71         0.000000e+00  0.000000e+00
bigcom72         0.000000e+00  0.000000e+00
bigcom73         0.000000e+00  0.000000e+00
bigcom74         0.000000e+00  0.000000e+00
bigcom75         0.000000e+00  0.000000e+00
bigcom76         0.000000e+00  0.000000e+00
bigcom77         0.000000e+00  0.000000e+00
bigcom79         0.000000e+00  0.000000e+00
bigcom80         0.000000e+00  0.000000e+00
bigcom82         0.000000e+00  6.938894e-20
bigcom83         0.000000e+00  0.000000e+00
bigcom84         0.000000e+00  0.000000e+00
bigcom85         0.000000e+00  0.000000e+00
bigcom87         0.000000e+00  0.000000e+00
bigcom89         0.000000e+00  0.000000e+00
bigcom91         0.000000e+00  0.000000e+00
bigcom92         0.000000e+00  0.000000e+00
bigcom93         0.000000e+00  0.000000e+00
bigcom96         0.000000e+00  0.000000e+00
bigcom97         0.000000e+00  0.000000e+00
bigcom98         0.000000e+00  0.000000e+00
bigcom99         0.000000e+00  0.000000e+00
bigcom101        0.000000e+00  0.000000e+00
bigcom104        0.000000e+00  0.000000e+00
bigcom106        0.000000e+00  0.000000e+00
bigcom109        0.000000e+00  0.000000e+00
bigcom113        0.000000e+00  0.000000e+00
bigcom116        0.000000e+00  6.938894e-20
bigcom120        0.000000e+00  0.000000e+00
bigcom123        0.000000e+00  0.000000e+00
bigcom126        0.000000e+00  0.000000e+00
bigcom127        0.000000e+00  0.000000e+00
bigcom137        0.000000e+00  0.000000e+00
bigcom139        0.000000e+00  0.000000e+00
bigcom140        0.000000e+00  0.000000e+00
bigcom143        0.000000e+00  0.000000e+00
bigcom145        0.000000e+00  0.000000e+00
bigcom146        0.000000e+00  0.000000e+00
bigcom147        0.000000e+00  0.000000e+00
bigcom149        0.000000e+00  0.000000e+00
bigcom153        0.000000e+00  0.000000e+00
bigcom154        0.000000e+00  0.000000e+00
bigcom156        0.000000e+00  0.000000e+00
bigcom157        0.000000e+00  0.000000e+00
bigcom158        0.000000e+00  0.000000e+00
bigcom160        0.000000e+00  0.000000e+00
bigcom161        0.000000e+00  0.000000e+00
bigcom162        0.000000e+00  0.000000e+00
bigcom164        0.000000e+00  0.000000e+00
bigcom166        0.000000e+00  0.000000e+00
bigcom167        0.000000e+00  0.000000e+00
bigcom171        0.000000e+00  0.000000e+00
bigcom173        0.000000e+00  0.000000e+00
bigcom175        0.000000e+00  0.000000e+00
bigcom176        0.000000e+00  0.000000e+00
bigcom177        0.000000e+00  0.000000e+00
bigcom178        0.000000e+00  0.000000e+00
bigcom180        0.000000e+00  0.000000e+00
bigcom181        0.000000e+00  0.000000e+00
bigcom184        0.000000e+00  0.000000e+00
bigcom186        0.000000e+00  0.000000e+00
bigcom187        0.000000e+00  0.000000e+00
bigcom189        0.000000e+00  0.000000e+00
bigcom194        0.000000e+00  0.000000e+00
bigcom195        0.000000e+00  0.000000e+00
bigcom196        0.000000e+00  0.000000e+00
bigcom204        0.000000e+00  0.000000e+00
bigcom205        0.000000e+00  0.000000e+00
bigcom212        0.000000e+00  0.000000e+00
bigcom214        0.000000e+00  0.000000e+00
bigcom222        0.000000e+00  0.000000e+00
bigcom223        0.000000e+00  0.000000e+00
bigcom226        0.000000e+00  0.000000e+00
bigcom227        0.000000e+00  0.000000e+00
bigcom229        0.000000e+00  0.000000e+00
bigcom233        0.000000e+00  0.000000e+00
bigcom236        0.000000e+00  0.000000e+00
bigcom237        0.000000e+00  0.000000e+00
bigcom246        0.000000e+00  0.000000e+00
bigcom248        0.000000e+00  0.000000e+00
bigcom249        0.000000e+00  0.000000e+00
bigcom250        0.000000e+00  0.000000e+00
bigcom254        0.000000e+00  0.000000e+00
bigcom266        0.000000e+00  0.000000e+00
bigcom269        0.000000e+00  0.000000e+00
bigcom272        0.000000e+00  0.000000e+00
bigcom274        0.000000e+00  0.000000e+00
bigcom281        0.000000e+00  0.000000e+00
bigcom291        0.000000e+00  0.000000e+00
bigcom292        0.000000e+00  0.000000e+00
bigcom295        0.000000e+00  0.000000e+00
bigcom299        0.000000e+00  0.000000e+00
bigcom301        0.000000e+00  0.000000e+00
bigcom306        0.000000e+00  0.000000e+00
bigcom309        0.000000e+00  0.000000e+00
bigcom314        0.000000e+00  0.000000e+00
bigcom321        0.000000e+00  0.000000e+00
bigcom341        0.000000e+00  0.000000e+00
bigcom350        0.000000e+00  0.000000e+00
bigcom353        0.000000e+00  0.000000e+00
bigcom359        0.000000e+00  0.000000e+00
bigcom363        0.000000e+00  0.000000e+00
bigcom365        0.000000e+00  0.000000e+00
bigcom385        0.000000e+00  0.000000e+00
bigcom386        0.000000e+00  0.000000e+00
bigcom408        0.000000e+00  0.000000e+00
bigcom412        0.000000e+00  0.000000e+00
bigcom480        0.000000e+00  0.000000e+00
spin_vertex      3.489840e-04  6.568066e-02
membership_s1   -1.338786e-04  2.624651e-02
membership_s3    0.000000e+00  0.000000e+00
membership_s4    0.000000e+00  8.753501e-03
membership_s5    0.000000e+00  0.000000e+00
membership_s6    0.000000e+00  0.000000e+00
membership_s7    1.139601e-04  1.816920e-04
membership_s8    0.000000e+00  0.000000e+00
membership_s9    0.000000e+00  0.000000e+00
membership_s11   0.000000e+00  0.000000e+00
membership_s12   0.000000e+00  0.000000e+00
membership_s14   0.000000e+00  0.000000e+00
membership_s15   0.000000e+00  0.000000e+00
membership_s16   0.000000e+00  0.000000e+00
membership_s17   0.000000e+00  0.000000e+00
membership_s18   0.000000e+00  0.000000e+00
membership_s20   0.000000e+00  0.000000e+00
membership_s21   0.000000e+00  0.000000e+00
membership_s22   0.000000e+00  0.000000e+00
membership_s24   0.000000e+00  1.387779e-19
membership_s25   0.000000e+00  0.000000e+00
membership_s26   0.000000e+00  0.000000e+00
membership_s27   0.000000e+00  0.000000e+00
membership_s28   0.000000e+00  0.000000e+00
membership_s30   0.000000e+00  8.333333e-03
membership_s31   0.000000e+00  0.000000e+00
membership_s32   0.000000e+00  1.084202e-21
membership_s33   0.000000e+00  0.000000e+00
membership_s36   1.358696e-04  2.709049e-02
membership_s37   0.000000e+00  2.168404e-21
V1               1.472116e-03  1.302533e-01
V2               1.717259e-04  9.431396e-02
pdi              2.046784e-05  3.232323e-03
adhesion         2.299256e-04  3.480819e-02
cohesion        -8.453964e-05  2.153105e-02
inner           -1.018312e-04  2.690296e-02
outer            5.486937e-05  2.770130e-02
ioratio          1.603261e-04  4.689881e-02
comsize          1.633417e-04  6.671963e-02
[1] "Dataset: high_CT Model GLM, run: 4 of 5 2015-06-17 20:45:10"
[1] "glmnet variable coefficients"
                         [,1]          [,2]
(Intercept)     -4.948760e+00 -3.198466e+03
graph0          -2.464485e-41 -6.670426e-04
graph1          -4.508700e-44 -9.370685e-07
graph2           2.989729e-42  2.793721e-05
graph3          -9.564394e-46 -2.914547e-08
graph4           3.394568e-46  2.412985e-09
graph5          -3.204293e-44  4.237946e-06
graph6          -8.897843e-47 -1.734418e-07
graph7           1.347969e-43  8.868754e-07
graph8           8.279731e-42  1.585000e-04
graph9          -2.040978e-47 -5.508817e-10
graph10         -5.056755e-50 -4.244548e-11
graph11          5.003203e-48  4.846307e-11
graph12         -2.310232e-47 -1.861999e-09
graph13         -6.212983e-47 -6.750654e-09
graph14          1.300445e-47 -6.719988e-10
graph15         -6.271001e-45 -2.104446e-07
graph16         -4.218142e-47  5.187318e-09
graph17         -2.807209e-48 -6.379944e-09
graph18         -1.134017e-45 -1.507449e-07
graph19          1.109042e-46 -2.740937e-08
graph20         -2.201044e-45  3.822382e-07
graph21         -1.081959e-45 -1.249202e-07
graph22          1.051595e-45 -6.011469e-08
graph23          6.301761e-45  6.335608e-09
graph24          4.636095e-45 -4.070265e-08
graph25          3.444266e-44  1.840587e-07
graph26          6.142670e-44  5.571770e-07
graph27          4.552511e-43  1.383355e-05
graph28          8.807573e-43  1.172664e-05
graph29          1.227707e-41  2.345935e-05
orbit0          -2.464485e-41 -6.663694e-04
orbit1           5.378825e-43  1.195552e-05
orbit2          -8.032610e-44 -1.697835e-06
orbit3           2.989729e-42  2.773408e-05
orbit4          -1.207935e-44 -2.341859e-07
orbit5          -9.264187e-46 -3.110293e-08
orbit6           6.508176e-45  6.269279e-08
orbit7          -1.926121e-46 -2.807340e-09
orbit8          -3.204293e-44  4.230051e-06
orbit9          -1.605794e-43 -1.062692e-05
orbit10          1.439356e-44 -4.222259e-07
orbit11         -4.737041e-45 -2.194192e-07
orbit12          6.086996e-43  6.796816e-06
orbit13          1.534789e-43  6.826530e-07
orbit14          8.279731e-42  1.582588e-04
orbit15         -2.755046e-46 -1.840552e-09
orbit16         -4.003481e-47 -1.162178e-09
orbit17          2.365111e-48 -2.063067e-11
orbit18         -1.314416e-46 -2.134835e-09
orbit19          1.566666e-46  1.180303e-09
orbit20          1.128841e-47 -5.905025e-11
orbit21         -2.809695e-48 -6.419112e-11
orbit22          1.145874e-47  1.091634e-10
orbit23         -6.140484e-49 -4.496155e-12
orbit24         -1.716061e-45 -3.462410e-08
orbit25          2.949455e-46 -1.133604e-08
orbit26         -2.963228e-47 -2.000160e-09
orbit27         -9.031920e-45 -4.610696e-08
orbit28         -1.154036e-45 -5.430403e-08
orbit29          3.699853e-46  8.069437e-09
orbit30         -1.506886e-46 -2.052090e-08
orbit31          1.449540e-45 -3.114672e-09
orbit32          6.873654e-47 -2.729096e-09
orbit33         -1.293967e-47 -2.505665e-10
orbit34         -6.271001e-45 -2.095997e-07
orbit35          2.800613e-45 -2.312127e-07
orbit36         -1.622033e-45 -4.303254e-08
orbit37          1.312839e-45  8.218241e-08
orbit38         -3.336082e-46 -3.697011e-09
orbit39         -2.124307e-44 -1.644871e-06
orbit40          1.807725e-45 -3.529499e-09
orbit41          8.670187e-47 -2.606823e-08
orbit42         -1.880205e-46 -8.557617e-09
orbit43          1.035006e-45 -2.726927e-07
orbit44         -2.964670e-45 -2.129655e-07
orbit45         -7.248768e-44 -2.050152e-06
orbit46          7.805227e-46  8.033017e-08
orbit47         -1.386382e-45 -1.173229e-07
orbit48          8.631405e-46 -4.172367e-08
orbit49          1.226257e-43  9.425940e-06
orbit50         -1.234392e-44 -2.252091e-07
orbit51         -1.489907e-44 -3.106118e-07
orbit52          3.921068e-45 -7.922149e-07
orbit53         -2.163008e-46 -2.136977e-07
orbit54          1.846452e-44 -2.201451e-06
orbit55          1.687635e-46  6.642660e-08
orbit56         -6.913544e-43 -2.466602e-05
orbit57          1.764957e-44  2.164019e-07
orbit58          6.365011e-46 -3.007946e-07
orbit59         -6.147012e-45  4.615755e-07
orbit60          1.989344e-44  1.841381e-07
orbit61          4.734408e-45 -4.294821e-07
orbit62         -2.450668e-43  1.466857e-06
orbit63          2.658082e-44 -4.023330e-07
orbit64          1.456856e-43  1.344265e-06
orbit65         -2.812016e-43 -1.164236e-05
orbit66          2.560949e-43  3.398518e-06
orbit67          8.153854e-44  5.575257e-07
orbit68          6.788028e-43  2.586687e-05
orbit69          1.064209e-42  1.435670e-05
orbit70          3.558711e-42  1.064106e-04
orbit71          1.077725e-42  7.846089e-06
orbit72          1.227707e-41  2.118377e-05
AP               9.605308e-39  4.674258e-01
bet             -4.619602e-45 -2.077793e-07
ecc             -1.491081e-38 -1.152498e-01
eccrad          -8.946487e-38 -6.903953e-01
close            1.221660e-37  1.913224e+00
constraint       1.432878e-37  5.444012e+00
coreness        -3.059412e-40 -2.782945e-02
knn              1.372235e-40  2.018735e-03
hubscore         7.752922e-40  7.307686e-02
pagerank        -2.227056e-36  7.280472e+00
trans           -9.997352e-39 -1.696602e+00
evcent           2.178228e-40  2.295216e-02
first           -2.464485e-41 -6.654823e-04
upto_second      2.214161e-42  1.485987e-05
upto_third       2.089072e-42  7.259037e-05
upto_fourth      3.397915e-41  5.841319e-04
upto_fifth       4.616301e-40  1.233933e-03
upto_sixth       5.489238e-39  2.373357e-01
second           2.408528e-42  1.698901e-05
third           -4.608689e-42  8.338840e-05
fourth          -2.206945e-42 -8.015686e-05
fifth           -3.510566e-41 -6.873229e-04
sixth           -4.156738e-40  5.324359e-03
ratio1           2.342766e-40  3.211836e-03
ratio2          -8.703666e-40  3.837143e-03
ratio3          -1.374102e-38 -8.461352e-01
ratio4          -3.682405e-37  1.275028e+01
ratio5          -1.382659e-37 -4.138124e-01
ratio6           5.501645e-40  8.208661e-01
selfinter        6.593448e-39  3.562525e-01
walktrap_vertex  2.863616e-38  1.000804e+00
bigcom1         -1.628002e-39 -1.858365e-01
bigcom2          0.000000e+00  0.000000e+00
bigcom3         -7.296911e-39 -5.211989e-01
bigcom4          5.448059e-39  2.144234e-01
bigcom6          0.000000e+00  0.000000e+00
bigcom8         -7.403882e-39 -1.615356e-01
bigcom9         -7.142128e-39 -8.230173e-02
bigcom11         0.000000e+00  0.000000e+00
bigcom13        -7.120551e-39 -6.123970e-02
bigcom15        -7.134921e-39 -1.238608e-01
bigcom16         0.000000e+00  0.000000e+00
bigcom21        -7.149350e-39 -5.605622e-02
bigcom22        -7.289389e-39 -1.219288e-01
bigcom24         0.000000e+00  0.000000e+00
bigcom26        -7.185678e-39 -2.005272e-01
bigcom28         7.455855e-39 -9.383759e-02
bigcom30        -7.192988e-39 -9.447008e-02
bigcom31         0.000000e+00  0.000000e+00
bigcom32        -7.120551e-39 -1.170218e-01
bigcom33         0.000000e+00  0.000000e+00
bigcom34         0.000000e+00  0.000000e+00
bigcom36        -7.120551e-39 -3.855163e-02
bigcom37         0.000000e+00  0.000000e+00
bigcom38         0.000000e+00  0.000000e+00
bigcom39        -7.120551e-39 -4.230669e-01
bigcom40        -2.332616e-39  1.216220e-01
bigcom43         0.000000e+00  0.000000e+00
bigcom44        -7.215007e-39 -2.756802e-01
bigcom46        -7.120551e-39 -2.025416e-01
bigcom47         0.000000e+00  0.000000e+00
bigcom49         0.000000e+00  0.000000e+00
bigcom50         0.000000e+00  0.000000e+00
bigcom51         0.000000e+00  0.000000e+00
bigcom52         0.000000e+00  0.000000e+00
bigcom54         0.000000e+00  0.000000e+00
bigcom56         0.000000e+00  0.000000e+00
bigcom62         0.000000e+00  0.000000e+00
bigcom66         0.000000e+00  0.000000e+00
bigcom68         0.000000e+00  0.000000e+00
bigcom69         0.000000e+00  0.000000e+00
bigcom71        -7.120551e-39 -1.000879e-01
bigcom72         0.000000e+00  0.000000e+00
bigcom73        -7.120551e-39 -1.137245e-01
bigcom74         0.000000e+00  0.000000e+00
bigcom75         0.000000e+00  0.000000e+00
bigcom76         0.000000e+00  0.000000e+00
bigcom77         0.000000e+00  0.000000e+00
bigcom79         0.000000e+00  0.000000e+00
bigcom80         0.000000e+00  0.000000e+00
bigcom82        -7.120551e-39 -2.295061e-01
bigcom83         0.000000e+00  0.000000e+00
bigcom84         0.000000e+00  0.000000e+00
bigcom85         0.000000e+00  0.000000e+00
bigcom87         0.000000e+00  0.000000e+00
bigcom89         0.000000e+00  0.000000e+00
bigcom91         0.000000e+00  0.000000e+00
bigcom92        -7.127729e-39 -4.088562e-01
bigcom93         0.000000e+00  0.000000e+00
bigcom96         0.000000e+00  0.000000e+00
bigcom97        -7.127729e-39 -7.696153e-02
bigcom98         0.000000e+00  0.000000e+00
bigcom99         0.000000e+00  0.000000e+00
bigcom101       -7.127729e-39 -3.555271e-02
bigcom104       -7.120551e-39 -1.655128e-01
bigcom106        0.000000e+00  0.000000e+00
bigcom109        0.000000e+00  0.000000e+00
bigcom113        0.000000e+00  0.000000e+00
bigcom116       -7.127729e-39 -8.392419e-01
bigcom120        0.000000e+00  0.000000e+00
bigcom123        0.000000e+00  0.000000e+00
bigcom126        0.000000e+00  0.000000e+00
bigcom127        0.000000e+00  0.000000e+00
bigcom137        0.000000e+00  0.000000e+00
bigcom139        0.000000e+00  0.000000e+00
bigcom140        0.000000e+00  0.000000e+00
bigcom143        0.000000e+00  0.000000e+00
bigcom145        0.000000e+00  0.000000e+00
bigcom146        0.000000e+00  0.000000e+00
bigcom147       -7.120551e-39 -1.015904e-01
bigcom149        0.000000e+00  0.000000e+00
bigcom153        0.000000e+00  0.000000e+00
bigcom154       -7.120551e-39 -5.941045e-01
bigcom156        0.000000e+00  0.000000e+00
bigcom157        0.000000e+00  0.000000e+00
bigcom158        0.000000e+00  0.000000e+00
bigcom160        0.000000e+00  0.000000e+00
bigcom161        0.000000e+00  0.000000e+00
bigcom162        0.000000e+00  0.000000e+00
bigcom164        0.000000e+00  0.000000e+00
bigcom166        0.000000e+00  0.000000e+00
bigcom167       -7.120551e-39 -3.541021e-01
bigcom171        0.000000e+00  0.000000e+00
bigcom173        0.000000e+00  0.000000e+00
bigcom175        0.000000e+00  0.000000e+00
bigcom176        0.000000e+00  0.000000e+00
bigcom177        0.000000e+00  0.000000e+00
bigcom178        0.000000e+00  0.000000e+00
bigcom180        0.000000e+00  0.000000e+00
bigcom181       -7.120551e-39 -1.366990e-01
bigcom184        0.000000e+00  0.000000e+00
bigcom186        0.000000e+00  0.000000e+00
bigcom187        0.000000e+00  0.000000e+00
bigcom189       -7.120551e-39 -1.236121e-01
bigcom194        0.000000e+00  0.000000e+00
bigcom195       -7.120551e-39 -4.424846e-02
bigcom196        0.000000e+00  0.000000e+00
bigcom204       -7.120551e-39 -5.279135e-01
bigcom205        0.000000e+00  0.000000e+00
bigcom212        0.000000e+00  0.000000e+00
bigcom214        0.000000e+00  0.000000e+00
bigcom222        0.000000e+00  0.000000e+00
bigcom223        0.000000e+00  0.000000e+00
bigcom226        0.000000e+00  0.000000e+00
bigcom227        0.000000e+00  0.000000e+00
bigcom229        0.000000e+00  0.000000e+00
bigcom233        0.000000e+00  0.000000e+00
bigcom236        0.000000e+00  0.000000e+00
bigcom237        0.000000e+00  0.000000e+00
bigcom246        0.000000e+00  0.000000e+00
bigcom248        0.000000e+00  0.000000e+00
bigcom249        0.000000e+00  0.000000e+00
bigcom250        0.000000e+00  0.000000e+00
bigcom254        0.000000e+00  0.000000e+00
bigcom266        0.000000e+00  0.000000e+00
bigcom269       -7.120551e-39 -1.605375e-01
bigcom272        0.000000e+00  0.000000e+00
bigcom274       -7.156586e-39 -1.320982e-01
bigcom281        0.000000e+00  0.000000e+00
bigcom291        0.000000e+00  0.000000e+00
bigcom292        0.000000e+00  0.000000e+00
bigcom295        0.000000e+00  0.000000e+00
bigcom299        0.000000e+00  0.000000e+00
bigcom301        0.000000e+00  0.000000e+00
bigcom306        0.000000e+00  0.000000e+00
bigcom309        0.000000e+00  0.000000e+00
bigcom314        0.000000e+00  0.000000e+00
bigcom321       -7.120551e-39 -1.132445e-01
bigcom341        0.000000e+00  0.000000e+00
bigcom350        0.000000e+00  0.000000e+00
bigcom353        0.000000e+00  0.000000e+00
bigcom359        0.000000e+00  0.000000e+00
bigcom363        0.000000e+00  0.000000e+00
bigcom365        0.000000e+00  0.000000e+00
bigcom385        0.000000e+00  0.000000e+00
bigcom386        0.000000e+00  0.000000e+00
bigcom408        0.000000e+00  0.000000e+00
bigcom412        0.000000e+00  0.000000e+00
bigcom480        0.000000e+00  0.000000e+00
spin_vertex      6.478801e-39  9.137868e-02
membership_s1    1.463721e-38  7.135849e-01
membership_s3    0.000000e+00  0.000000e+00
membership_s4   -3.361537e-39  5.381112e-02
membership_s5   -7.944615e-39 -2.429120e-01
membership_s6   -7.156586e-39 -1.054721e-01
membership_s7    1.261791e-38  3.362020e-01
membership_s8    0.000000e+00  0.000000e+00
membership_s9    0.000000e+00  0.000000e+00
membership_s11   0.000000e+00  0.000000e+00
membership_s12   0.000000e+00  0.000000e+00
membership_s14   0.000000e+00  0.000000e+00
membership_s15  -7.156586e-39 -5.111596e-01
membership_s16   0.000000e+00  0.000000e+00
membership_s17   0.000000e+00  0.000000e+00
membership_s18  -7.178383e-39 -2.011337e-01
membership_s20   0.000000e+00  0.000000e+00
membership_s21  -7.142128e-39 -1.181758e-01
membership_s22   0.000000e+00  0.000000e+00
membership_s24  -7.120551e-39 -3.613264e-02
membership_s25   0.000000e+00  0.000000e+00
membership_s26   0.000000e+00  0.000000e+00
membership_s27  -7.627516e-39 -4.153186e-01
membership_s28   0.000000e+00  0.000000e+00
membership_s30   8.693766e-39  2.323792e-01
membership_s31  -7.274390e-39 -3.120779e-01
membership_s32  -7.538067e-39 -2.160177e-01
membership_s33   0.000000e+00  0.000000e+00
membership_s36  -1.413334e-39 -1.751291e-01
membership_s37  -7.156586e-39 -1.654672e-01
V1              -2.738937e-37 -4.905085e-01
V2               1.167312e-37  6.107153e+00
pdi             -2.176046e-37 -2.656422e+00
adhesion         1.544375e-42  2.009029e-06
cohesion        -3.086267e-42 -4.157503e-06
inner           -9.839085e-43 -2.366435e-05
outer           -3.100814e-42  2.442685e-05
ioratio          3.684383e-38  9.129567e-01
comsize          1.226966e-41  1.316900e-04
[1] "Dataset: high_CT Model GBM, run: 5 of 5 2015-06-17 20:45:19"
Iter   TrainDeviance   ValidDeviance   StepSize   Improve
     1        0.0872            -nan     0.0100   -0.0001
     2        0.0839            -nan     0.0100    0.0006
     3        0.0815            -nan     0.0100   -0.0001
     4        0.0786            -nan     0.0100   -0.0001
     5        0.0770            -nan     0.0100   -0.0001
     6        0.0751            -nan     0.0100   -0.0001
     7        0.0728            -nan     0.0100   -0.0001
     8        0.0706            -nan     0.0100   -0.0000
     9        0.0695            -nan     0.0100   -0.0001
    10        0.0672            -nan     0.0100   -0.0000
    20        0.0574            -nan     0.0100   -0.0001
    40        0.0455            -nan     0.0100   -0.0000
    60        0.0381            -nan     0.0100   -0.0000
    80        0.0329            -nan     0.0100   -0.0000
   100        0.0291            -nan     0.0100   -0.0000
   120        0.0263            -nan     0.0100   -0.0000
   130        0.0248            -nan     0.0100   -0.0000

[1] "GBM variable coefficients"
                            var      rel.inf
ratio6                   ratio6 1.375042e+01
spin_vertex         spin_vertex 6.077202e+00
graph18                 graph18 4.506728e+00
V1                           V1 3.624651e+00
orbit18                 orbit18 3.231839e+00
pagerank               pagerank 2.767166e+00
ratio4                   ratio4 2.505513e+00
orbit50                 orbit50 2.183404e+00
upto_sixth           upto_sixth 2.117930e+00
orbit27                 orbit27 2.077652e+00
outer                     outer 1.989239e+00
orbit29                 orbit29 1.910207e+00
knn                         knn 1.850807e+00
orbit68                 orbit68 1.751480e+00
orbit56                 orbit56 1.726587e+00
orbit10                 orbit10 1.654529e+00
graph6                   graph6 1.647567e+00
orbit49                 orbit49 1.578176e+00
V2                           V2 1.570353e+00
graph23                 graph23 1.549592e+00
graph20                 graph20 1.411857e+00
graph1                   graph1 1.407195e+00
orbit39                 orbit39 1.399739e+00
orbit26                 orbit26 1.300896e+00
orbit66                 orbit66 1.210287e+00
walktrap_vertex walktrap_vertex 1.045958e+00
orbit59                 orbit59 9.878657e-01
orbit45                 orbit45 9.798516e-01
orbit11                 orbit11 9.625432e-01
orbit21                 orbit21 9.254878e-01
orbit17                 orbit17 9.205690e-01
orbit41                 orbit41 8.998335e-01
orbit52                 orbit52 8.650078e-01
trans                     trans 7.993921e-01
graph9                   graph9 7.842301e-01
graph21                 graph21 7.797962e-01
upto_fourth         upto_fourth 7.774310e-01
graph22                 graph22 7.697744e-01
orbit37                 orbit37 7.603025e-01
orbit32                 orbit32 7.385279e-01
orbit36                 orbit36 7.296924e-01
graph15                 graph15 6.853383e-01
orbit30                 orbit30 6.796181e-01
graph25                 graph25 6.720856e-01
upto_fifth           upto_fifth 6.656788e-01
graph27                 graph27 6.272723e-01
bet                         bet 5.990909e-01
orbit38                 orbit38 5.984752e-01
orbit47                 orbit47 5.956359e-01
orbit33                 orbit33 5.873472e-01
graph11                 graph11 5.637427e-01
graph24                 graph24 5.580310e-01
close                     close 5.261695e-01
orbit16                 orbit16 5.153115e-01
comsize                 comsize 5.007705e-01
graph13                 graph13 4.810427e-01
ratio1                   ratio1 4.674677e-01
orbit1                   orbit1 4.593969e-01
orbit19                 orbit19 4.442122e-01
adhesion               adhesion 4.310336e-01
orbit31                 orbit31 4.266716e-01
orbit70                 orbit70 4.186207e-01
orbit58                 orbit58 4.046519e-01
sixth                     sixth 3.991171e-01
bigcom1                 bigcom1 3.848870e-01
bigcom40               bigcom40 3.841759e-01
upto_third           upto_third 3.634102e-01
fifth                     fifth 3.561747e-01
orbit64                 orbit64 3.273915e-01
third                     third 2.725225e-01
orbit25                 orbit25 2.534475e-01
inner                     inner 2.529964e-01
orbit6                   orbit6 2.461605e-01
graph28                 graph28 2.427383e-01
constraint           constraint 2.183951e-01
orbit57                 orbit57 2.130347e-01
graph14                 graph14 2.015829e-01
graph7                   graph7 1.989218e-01
graph12                 graph12 1.975101e-01
orbit24                 orbit24 1.905328e-01
graph0                   graph0 1.824985e-01
orbit65                 orbit65 1.792669e-01
ratio5                   ratio5 1.651971e-01
ratio3                   ratio3 1.600443e-01
orbit48                 orbit48 1.566134e-01
orbit61                 orbit61 1.560723e-01
AP                           AP 1.547924e-01
membership_s7     membership_s7 1.510911e-01
orbit5                   orbit5 1.501150e-01
graph8                   graph8 1.389470e-01
ioratio                 ioratio 1.270176e-01
orbit46                 orbit46 1.213633e-01
orbit12                 orbit12 1.111034e-01
fourth                   fourth 9.787748e-02
orbit55                 orbit55 9.474693e-02
orbit2                   orbit2 8.237030e-02
graph29                 graph29 7.998425e-02
graph4                   graph4 7.681405e-02
graph10                 graph10 7.173849e-02
coreness               coreness 6.805064e-02
graph5                   graph5 6.775404e-02
orbit69                 orbit69 5.802380e-02
orbit67                 orbit67 5.605201e-02
orbit4                   orbit4 5.589339e-02
orbit20                 orbit20 4.980361e-02
graph26                 graph26 2.960908e-02
orbit23                 orbit23 5.240599e-03
orbit43                 orbit43 4.437169e-03
orbit22                 orbit22 1.972563e-03
graph17                 graph17 1.859466e-03
orbit63                 orbit63 1.011880e-03
graph19                 graph19 7.263817e-04
orbit60                 orbit60 5.893737e-04
orbit28                 orbit28 3.889323e-04
orbit54                 orbit54 3.776856e-04
orbit42                 orbit42 3.503236e-04
graph2                   graph2 2.473813e-04
orbit35                 orbit35 2.384438e-04
orbit62                 orbit62 2.212755e-04
cohesion               cohesion 2.072448e-04
orbit7                   orbit7 1.674024e-04
graph3                   graph3 1.569645e-04
upto_second         upto_second 1.332494e-04
selfinter             selfinter 1.239122e-04
hubscore               hubscore 1.072703e-04
orbit51                 orbit51 1.021214e-04
orbit9                   orbit9 9.488462e-05
orbit40                 orbit40 9.435465e-05
orbit71                 orbit71 8.131296e-05
ratio2                   ratio2 7.541494e-05
membership_s4     membership_s4 6.202626e-05
graph16                 graph16 6.093818e-05
orbit13                 orbit13 2.438125e-05
orbit53                 orbit53 2.261599e-05
orbit44                 orbit44 1.679529e-05
membership_s36   membership_s36 1.633731e-05
orbit15                 orbit15 1.271854e-05
orbit0                   orbit0 0.000000e+00
orbit3                   orbit3 0.000000e+00
orbit8                   orbit8 0.000000e+00
orbit14                 orbit14 0.000000e+00
orbit34                 orbit34 0.000000e+00
orbit72                 orbit72 0.000000e+00
ecc                         ecc 0.000000e+00
eccrad                   eccrad 0.000000e+00
evcent                   evcent 0.000000e+00
first                     first 0.000000e+00
second                   second 0.000000e+00
bigcom2                 bigcom2 0.000000e+00
bigcom3                 bigcom3 0.000000e+00
bigcom4                 bigcom4 0.000000e+00
bigcom6                 bigcom6 0.000000e+00
bigcom8                 bigcom8 0.000000e+00
bigcom9                 bigcom9 0.000000e+00
bigcom11               bigcom11 0.000000e+00
bigcom13               bigcom13 0.000000e+00
bigcom15               bigcom15 0.000000e+00
bigcom16               bigcom16 0.000000e+00
bigcom21               bigcom21 0.000000e+00
bigcom22               bigcom22 0.000000e+00
bigcom24               bigcom24 0.000000e+00
bigcom26               bigcom26 0.000000e+00
bigcom28               bigcom28 0.000000e+00
bigcom30               bigcom30 0.000000e+00
bigcom31               bigcom31 0.000000e+00
bigcom32               bigcom32 0.000000e+00
bigcom33               bigcom33 0.000000e+00
bigcom34               bigcom34 0.000000e+00
bigcom36               bigcom36 0.000000e+00
bigcom37               bigcom37 0.000000e+00
bigcom38               bigcom38 0.000000e+00
bigcom39               bigcom39 0.000000e+00
bigcom43               bigcom43 0.000000e+00
bigcom44               bigcom44 0.000000e+00
bigcom46               bigcom46 0.000000e+00
bigcom47               bigcom47 0.000000e+00
bigcom49               bigcom49 0.000000e+00
bigcom50               bigcom50 0.000000e+00
bigcom51               bigcom51 0.000000e+00
bigcom52               bigcom52 0.000000e+00
bigcom54               bigcom54 0.000000e+00
bigcom56               bigcom56 0.000000e+00
bigcom62               bigcom62 0.000000e+00
bigcom66               bigcom66 0.000000e+00
bigcom68               bigcom68 0.000000e+00
bigcom69               bigcom69 0.000000e+00
bigcom71               bigcom71 0.000000e+00
bigcom72               bigcom72 0.000000e+00
bigcom73               bigcom73 0.000000e+00
bigcom74               bigcom74 0.000000e+00
bigcom75               bigcom75 0.000000e+00
bigcom76               bigcom76 0.000000e+00
bigcom77               bigcom77 0.000000e+00
bigcom79               bigcom79 0.000000e+00
bigcom80               bigcom80 0.000000e+00
bigcom82               bigcom82 0.000000e+00
bigcom83               bigcom83 0.000000e+00
bigcom84               bigcom84 0.000000e+00
bigcom85               bigcom85 0.000000e+00
bigcom87               bigcom87 0.000000e+00
bigcom89               bigcom89 0.000000e+00
bigcom91               bigcom91 0.000000e+00
bigcom92               bigcom92 0.000000e+00
bigcom93               bigcom93 0.000000e+00
bigcom96               bigcom96 0.000000e+00
bigcom97               bigcom97 0.000000e+00
bigcom98               bigcom98 0.000000e+00
bigcom99               bigcom99 0.000000e+00
bigcom101             bigcom101 0.000000e+00
bigcom104             bigcom104 0.000000e+00
bigcom106             bigcom106 0.000000e+00
bigcom109             bigcom109 0.000000e+00
bigcom113             bigcom113 0.000000e+00
bigcom116             bigcom116 0.000000e+00
bigcom120             bigcom120 0.000000e+00
bigcom123             bigcom123 0.000000e+00
bigcom126             bigcom126 0.000000e+00
bigcom127             bigcom127 0.000000e+00
bigcom137             bigcom137 0.000000e+00
bigcom139             bigcom139 0.000000e+00
bigcom140             bigcom140 0.000000e+00
bigcom143             bigcom143 0.000000e+00
bigcom145             bigcom145 0.000000e+00
bigcom146             bigcom146 0.000000e+00
bigcom147             bigcom147 0.000000e+00
bigcom149             bigcom149 0.000000e+00
bigcom153             bigcom153 0.000000e+00
bigcom154             bigcom154 0.000000e+00
bigcom156             bigcom156 0.000000e+00
bigcom157             bigcom157 0.000000e+00
bigcom158             bigcom158 0.000000e+00
bigcom160             bigcom160 0.000000e+00
bigcom161             bigcom161 0.000000e+00
bigcom162             bigcom162 0.000000e+00
bigcom164             bigcom164 0.000000e+00
bigcom166             bigcom166 0.000000e+00
bigcom167             bigcom167 0.000000e+00
bigcom171             bigcom171 0.000000e+00
bigcom173             bigcom173 0.000000e+00
bigcom175             bigcom175 0.000000e+00
bigcom176             bigcom176 0.000000e+00
bigcom177             bigcom177 0.000000e+00
bigcom178             bigcom178 0.000000e+00
bigcom180             bigcom180 0.000000e+00
bigcom181             bigcom181 0.000000e+00
bigcom184             bigcom184 0.000000e+00
bigcom186             bigcom186 0.000000e+00
bigcom187             bigcom187 0.000000e+00
bigcom189             bigcom189 0.000000e+00
bigcom194             bigcom194 0.000000e+00
bigcom195             bigcom195 0.000000e+00
bigcom196             bigcom196 0.000000e+00
bigcom204             bigcom204 0.000000e+00
bigcom205             bigcom205 0.000000e+00
bigcom212             bigcom212 0.000000e+00
bigcom214             bigcom214 0.000000e+00
bigcom222             bigcom222 0.000000e+00
bigcom223             bigcom223 0.000000e+00
bigcom226             bigcom226 0.000000e+00
bigcom227             bigcom227 0.000000e+00
bigcom229             bigcom229 0.000000e+00
bigcom233             bigcom233 0.000000e+00
bigcom236             bigcom236 0.000000e+00
bigcom237             bigcom237 0.000000e+00
bigcom246             bigcom246 0.000000e+00
bigcom248             bigcom248 0.000000e+00
bigcom249             bigcom249 0.000000e+00
bigcom250             bigcom250 0.000000e+00
bigcom254             bigcom254 0.000000e+00
bigcom266             bigcom266 0.000000e+00
bigcom269             bigcom269 0.000000e+00
bigcom272             bigcom272 0.000000e+00
bigcom274             bigcom274 0.000000e+00
bigcom281             bigcom281 0.000000e+00
bigcom291             bigcom291 0.000000e+00
bigcom292             bigcom292 0.000000e+00
bigcom295             bigcom295 0.000000e+00
bigcom299             bigcom299 0.000000e+00
bigcom301             bigcom301 0.000000e+00
bigcom306             bigcom306 0.000000e+00
bigcom309             bigcom309 0.000000e+00
bigcom314             bigcom314 0.000000e+00
bigcom321             bigcom321 0.000000e+00
bigcom341             bigcom341 0.000000e+00
bigcom350             bigcom350 0.000000e+00
bigcom353             bigcom353 0.000000e+00
bigcom359             bigcom359 0.000000e+00
bigcom363             bigcom363 0.000000e+00
bigcom365             bigcom365 0.000000e+00
bigcom385             bigcom385 0.000000e+00
bigcom386             bigcom386 0.000000e+00
bigcom408             bigcom408 0.000000e+00
bigcom412             bigcom412 0.000000e+00
bigcom480             bigcom480 0.000000e+00
membership_s1     membership_s1 0.000000e+00
membership_s3     membership_s3 0.000000e+00
membership_s5     membership_s5 0.000000e+00
membership_s6     membership_s6 0.000000e+00
membership_s8     membership_s8 0.000000e+00
membership_s9     membership_s9 0.000000e+00
membership_s11   membership_s11 0.000000e+00
membership_s12   membership_s12 0.000000e+00
membership_s14   membership_s14 0.000000e+00
membership_s15   membership_s15 0.000000e+00
membership_s16   membership_s16 0.000000e+00
membership_s17   membership_s17 0.000000e+00
membership_s18   membership_s18 0.000000e+00
membership_s20   membership_s20 0.000000e+00
membership_s21   membership_s21 0.000000e+00
membership_s22   membership_s22 0.000000e+00
membership_s24   membership_s24 0.000000e+00
membership_s25   membership_s25 0.000000e+00
membership_s26   membership_s26 0.000000e+00
membership_s27   membership_s27 0.000000e+00
membership_s28   membership_s28 0.000000e+00
membership_s30   membership_s30 0.000000e+00
membership_s31   membership_s31 0.000000e+00
membership_s32   membership_s32 0.000000e+00
membership_s33   membership_s33 0.000000e+00
membership_s37   membership_s37 0.000000e+00
pdi                         pdi 0.000000e+00
[1] "Dataset: high_CT Model RF, run: 5 of 5 2015-06-17 20:45:36"
     |      Out-of-bag   |
Tree |      MSE  %Var(y) |
   1 |  0.01273   165.20 |
   2 |  0.02188   283.87 |
   3 |  0.01786   231.79 |
   4 |  0.01499   194.48 |
   5 |   0.0133   172.61 |
   6 |   0.0129   167.38 |
   7 |  0.01363   176.85 |
   8 |  0.01309   169.87 |
   9 |  0.01172   152.09 |
  10 |  0.01239   160.71 |
  11 |  0.01193   154.82 |
  12 |  0.01267   164.42 |
  13 |  0.01194   154.88 |
  14 |  0.01173   152.23 |
  15 |  0.01132   146.83 |
  16 |  0.01128   146.42 |
  17 |  0.01082   140.38 |
  18 |  0.01079   139.97 |
  19 |   0.0109   141.42 |
  20 |  0.01074   139.40 |
  21 |   0.0107   138.78 |
  22 |  0.01065   138.22 |
  23 |  0.01042   135.17 |
  24 |  0.01071   138.99 |
  25 |  0.01056   137.05 |
  26 |  0.01044   135.47 |
  27 |  0.01031   133.81 |
  28 |  0.01016   131.86 |
  29 |  0.01002   129.98 |
  30 | 0.009872   128.09 |
  31 | 0.009834   127.60 |
  32 |  0.01002   129.98 |
  33 | 0.009828   127.53 |
  34 | 0.009725   126.20 |
  35 | 0.009677   125.57 |
  36 | 0.009529   123.64 |
  37 | 0.009543   123.83 |
  38 |  0.00951   123.39 |
  39 | 0.009518   123.50 |
  40 | 0.009491   123.15 |
  41 | 0.009211   119.52 |
  42 | 0.009234   119.81 |
  43 | 0.009274   120.34 |
  44 |  0.00927   120.28 |
  45 |  0.00924   119.90 |
  46 | 0.009245   119.96 |
  47 | 0.009234   119.82 |
  48 |  0.00925   120.02 |
  49 | 0.009243   119.93 |
  50 | 0.009229   119.76 |
  51 |  0.00921   119.51 |
  52 | 0.009199   119.36 |
  53 |   0.0092   119.38 |
  54 | 0.009165   118.92 |
  55 | 0.009142   118.62 |
  56 | 0.009076   117.77 |
  57 | 0.009058   117.53 |
  58 | 0.009057   117.52 |
  59 | 0.009077   117.78 |
  60 | 0.009066   117.64 |
  61 | 0.009068   117.67 |
  62 | 0.009049   117.42 |
  63 | 0.009051   117.45 |
  64 |  0.00901   116.91 |
  65 |  0.00893   115.88 |
  66 | 0.008898   115.46 |
  67 | 0.008886   115.30 |
  68 | 0.008929   115.86 |
  69 | 0.008896   115.43 |
  70 | 0.008859   114.96 |
  71 | 0.008878   115.20 |
  72 | 0.008899   115.47 |
  73 |   0.0089   115.48 |
  74 | 0.008923   115.78 |
  75 | 0.008904   115.54 |
  76 | 0.008887   115.31 |
  77 | 0.008888   115.32 |
  78 | 0.008858   114.94 |
  79 | 0.008852   114.86 |
  80 | 0.008836   114.65 |
  81 | 0.008833   114.62 |
  82 | 0.008814   114.36 |
  83 | 0.008796   114.13 |
  84 | 0.008808   114.29 |
  85 | 0.008819   114.44 |
  86 | 0.008853   114.88 |
  87 |  0.00885   114.83 |
  88 | 0.008846   114.78 |
  89 |  0.00888   115.22 |
  90 | 0.008909   115.60 |
  91 | 0.008914   115.66 |
  92 | 0.008902   115.51 |
  93 | 0.008893   115.40 |
  94 | 0.008889   115.34 |
  95 | 0.008932   115.90 |
  96 | 0.008933   115.91 |
  97 | 0.008909   115.60 |
  98 | 0.008914   115.66 |
  99 | 0.008899   115.47 |
 100 | 0.008882   115.25 |
[1] "Random Forest variable coefficients"
                      %IncMSE IncNodePurity
graph5           1.683199e-05  1.864879e-02
graph6           0.000000e+00  1.714286e-02
graph7           2.056555e-04  1.851852e-02
graph8           0.000000e+00  0.000000e+00
graph9           5.483029e-04  1.781818e-02
graph10          5.537418e-04  2.846446e-02
graph11          2.818144e-03  6.538351e-02
graph12          5.268478e-04  2.183886e-02
graph13          4.545455e-04  9.782609e-03
graph14          1.302083e-04  8.571429e-03
graph15          7.333055e-04  1.884301e-02
graph16          0.000000e+00  0.000000e+00
graph17          0.000000e+00  4.065758e-20
graph18          2.357795e-04  1.249466e-02
graph19          1.308901e-04  9.615385e-03
graph20          1.158758e-03  1.111716e-01
graph21          5.520595e-05  4.915404e-02
graph22          3.653323e-04  2.791281e-02
graph23          5.696021e-04  1.153640e-02
graph24          0.000000e+00  1.951564e-20
graph25          8.963266e-04  4.030965e-02
graph26          1.380382e-03  5.614236e-02
graph27          3.681868e-03  1.044264e-01
graph28          7.795699e-04  9.714373e-04
graph29          5.141388e-05  3.124459e-02
orbit0           1.915915e-04  2.522943e-02
orbit1           1.507984e-03  1.167032e-02
orbit2           2.620780e-04  2.794551e-02
orbit3           7.682484e-04  1.282363e-03
orbit4           5.208333e-05  9.000000e-03
orbit5           4.734681e-04  1.182803e-01
orbit6           2.122016e-04  1.858174e-03
orbit7           9.301581e-04  3.122663e-02
orbit8           3.861142e-04  3.788872e-02
orbit9           2.605887e-04  5.092227e-02
orbit10          5.177112e-04  2.875068e-02
orbit11          4.376632e-04  6.603583e-02
orbit12          5.062594e-05  1.968750e-02
orbit13          5.194805e-05  1.703704e-03
orbit14          0.000000e+00  8.673617e-21
orbit15          9.031428e-04  5.652778e-02
orbit16          9.499844e-04  1.022685e-01
orbit17          1.773495e-03  1.622599e-01
orbit18          1.191408e-03  7.247018e-02
orbit19          7.873698e-04  4.094656e-02
orbit20          1.659719e-03  7.885382e-02
orbit21          2.417498e-03  1.383051e-01
orbit22          2.826868e-03  6.044494e-02
orbit23          5.010417e-04  2.840351e-02
orbit24          2.197509e-04  2.723913e-02
orbit25          6.440123e-04  1.114406e-01
orbit26          1.932562e-04  4.493773e-02
orbit27          3.459119e-04  1.885621e-02
orbit28          1.540947e-03  7.570845e-02
orbit29          5.370844e-04  3.020942e-02
orbit30          1.149026e-03  7.328783e-02
orbit31          1.611229e-03  4.090576e-02
orbit32          0.000000e+00  1.333333e-02
orbit33          2.077679e-04  1.780206e-02
orbit34          1.092494e-03  8.595198e-02
orbit35          6.801127e-04  2.405612e-02
orbit36          4.793980e-04  6.445455e-02
orbit37          3.090501e-03  4.245530e-02
orbit38          2.105280e-03  3.172263e-02
orbit39          2.547139e-04  4.051070e-02
orbit40          1.313096e-03  9.810407e-02
orbit41          0.000000e+00  6.938894e-20
orbit42          9.103888e-04  2.987003e-02
orbit43          8.042895e-05  1.600000e-02
orbit44         -5.263158e-05  1.555556e-02
orbit45          9.101670e-04  7.530873e-02
orbit46          4.791854e-05  1.166667e-02
orbit47          6.095428e-04  6.812459e-02
orbit48          4.398743e-04  5.765912e-02
orbit49          2.928839e-03  7.543041e-02
orbit50         -1.329787e-04  4.778197e-02
orbit51          1.186135e-03  2.210784e-02
orbit52          1.421108e-03  1.020647e-01
orbit53          1.005587e-05  1.841270e-03
orbit54          5.523925e-04  3.916063e-02
orbit55          1.098901e-04  9.090909e-03
orbit56          3.520815e-04  5.344949e-03
orbit57          7.526882e-04  1.910234e-02
orbit58          0.000000e+00  4.097020e-02
orbit59          1.455910e-03  1.098298e-01
orbit60          1.459020e-03  7.101159e-02
orbit61          8.504333e-04  4.903400e-02
orbit62          6.888599e-05  8.348485e-03
orbit63          1.137096e-03  6.381038e-02
orbit64          5.093787e-04  2.355415e-02
orbit65          7.666289e-04  1.077773e-01
orbit66          0.000000e+00  2.547875e-20
orbit67          7.551589e-05  1.006433e-02
orbit68          3.403663e-03  7.241522e-02
orbit69          2.973643e-04  4.091576e-03
orbit70          8.691247e-04  7.831145e-02
orbit71          0.000000e+00  1.084202e-21
orbit72          2.680965e-05  1.243386e-03
AP               7.712082e-05  1.830808e-02
bet              2.380655e-04  8.264944e-03
ecc              0.000000e+00  1.626303e-21
eccrad           0.000000e+00  2.168404e-21
close            7.712082e-05  7.537057e-03
constraint       3.335175e-04  3.388889e-02
coreness         0.000000e+00  1.626303e-21
knn              9.742765e-04  5.105183e-02
hubscore         0.000000e+00  7.806256e-20
pagerank         6.053628e-04  7.763088e-02
trans            3.156987e-04  1.979485e-01
evcent           2.918169e-04  3.297662e-02
first            1.862281e-04  3.641459e-02
upto_second      0.000000e+00  1.791373e-17
upto_third       0.000000e+00  8.333333e-03
upto_fourth      8.672087e-04  1.875887e-02
upto_fifth       5.068244e-05  6.915920e-03
upto_sixth       9.587821e-04  5.646565e-02
second           1.124147e-03  1.946587e-02
third            2.359136e-04  2.829359e-02
fourth           1.175689e-03  1.108075e-01
fifth            5.229135e-04  4.628385e-02
sixth            2.029523e-03  1.767244e-01
ratio1           7.735469e-04  1.164858e-01
ratio2           1.104466e-03  1.548014e-01
ratio3           1.169773e-03  2.725401e-02
ratio4           4.185307e-05  3.711502e-01
ratio5           1.325584e-04  5.855055e-02
ratio6           3.440122e-03  4.262608e-01
selfinter        0.000000e+00  5.421011e-22
walktrap_vertex -2.993161e-05  2.068119e-02
bigcom1          1.033592e-04  9.600000e-03
bigcom2          0.000000e+00  0.000000e+00
bigcom3          0.000000e+00  0.000000e+00
bigcom4          0.000000e+00  1.301043e-20
bigcom6          0.000000e+00  0.000000e+00
bigcom8          0.000000e+00  0.000000e+00
bigcom9          0.000000e+00  0.000000e+00
bigcom11         0.000000e+00  0.000000e+00
bigcom13         0.000000e+00  0.000000e+00
bigcom15         0.000000e+00  0.000000e+00
bigcom16         0.000000e+00  0.000000e+00
bigcom21         0.000000e+00  0.000000e+00
bigcom22         0.000000e+00  0.000000e+00
bigcom24         0.000000e+00  0.000000e+00
bigcom26         0.000000e+00  0.000000e+00
bigcom28         0.000000e+00  0.000000e+00
bigcom30         0.000000e+00  0.000000e+00
bigcom31         0.000000e+00  0.000000e+00
bigcom32         0.000000e+00  0.000000e+00
bigcom33         0.000000e+00  0.000000e+00
bigcom34         0.000000e+00  0.000000e+00
bigcom36         0.000000e+00  0.000000e+00
bigcom37         0.000000e+00  0.000000e+00
bigcom38         0.000000e+00  0.000000e+00
bigcom39         0.000000e+00  0.000000e+00
bigcom40         1.292108e-04  4.118884e-02
bigcom43         0.000000e+00  0.000000e+00
bigcom44         0.000000e+00  0.000000e+00
bigcom46         0.000000e+00  0.000000e+00
bigcom47         0.000000e+00  0.000000e+00
bigcom49         0.000000e+00  0.000000e+00
bigcom50         0.000000e+00  0.000000e+00
bigcom51         0.000000e+00  0.000000e+00
bigcom52         0.000000e+00  0.000000e+00
bigcom54         0.000000e+00  0.000000e+00
bigcom56         0.000000e+00  0.000000e+00
bigcom62         0.000000e+00  0.000000e+00
bigcom66         0.000000e+00  0.000000e+00
bigcom68         0.000000e+00  0.000000e+00
bigcom69         0.000000e+00  0.000000e+00
bigcom71         0.000000e+00  0.000000e+00
bigcom72         0.000000e+00  0.000000e+00
bigcom73         0.000000e+00  6.938894e-20
bigcom74         0.000000e+00  0.000000e+00
bigcom75         0.000000e+00  0.000000e+00
bigcom76         0.000000e+00  0.000000e+00
bigcom77         0.000000e+00  0.000000e+00
bigcom79         0.000000e+00  0.000000e+00
bigcom80         0.000000e+00  0.000000e+00
bigcom82         0.000000e+00  0.000000e+00
bigcom83         0.000000e+00  0.000000e+00
bigcom84         0.000000e+00  0.000000e+00
bigcom85         0.000000e+00  0.000000e+00
bigcom87         0.000000e+00  0.000000e+00
bigcom89         0.000000e+00  0.000000e+00
bigcom91         0.000000e+00  0.000000e+00
bigcom92         0.000000e+00  0.000000e+00
bigcom93         0.000000e+00  0.000000e+00
bigcom96         0.000000e+00  0.000000e+00
bigcom97         0.000000e+00  0.000000e+00
bigcom98         0.000000e+00  0.000000e+00
bigcom99         0.000000e+00  0.000000e+00
bigcom101        0.000000e+00  0.000000e+00
bigcom104        0.000000e+00  0.000000e+00
bigcom106        0.000000e+00  0.000000e+00
bigcom109        0.000000e+00  0.000000e+00
bigcom113        0.000000e+00  0.000000e+00
bigcom116        0.000000e+00  0.000000e+00
bigcom120        0.000000e+00  0.000000e+00
bigcom123        0.000000e+00  0.000000e+00
bigcom126        0.000000e+00  0.000000e+00
bigcom127        0.000000e+00  0.000000e+00
bigcom137        0.000000e+00  0.000000e+00
bigcom139        0.000000e+00  0.000000e+00
bigcom140        0.000000e+00  0.000000e+00
bigcom143        0.000000e+00  0.000000e+00
bigcom145        0.000000e+00  0.000000e+00
bigcom146        0.000000e+00  0.000000e+00
bigcom147        0.000000e+00  0.000000e+00
bigcom149        0.000000e+00  0.000000e+00
bigcom153        0.000000e+00  0.000000e+00
bigcom154        0.000000e+00  0.000000e+00
bigcom156        0.000000e+00  0.000000e+00
bigcom157        0.000000e+00  0.000000e+00
bigcom158        0.000000e+00  0.000000e+00
bigcom160        0.000000e+00  0.000000e+00
bigcom161        0.000000e+00  0.000000e+00
bigcom162        0.000000e+00  0.000000e+00
bigcom164        0.000000e+00  0.000000e+00
bigcom166        0.000000e+00  0.000000e+00
bigcom167        0.000000e+00  0.000000e+00
bigcom171        0.000000e+00  0.000000e+00
bigcom173        0.000000e+00  0.000000e+00
bigcom175        0.000000e+00  0.000000e+00
bigcom176        0.000000e+00  0.000000e+00
bigcom177        0.000000e+00  0.000000e+00
bigcom178        0.000000e+00  0.000000e+00
bigcom180        0.000000e+00  0.000000e+00
bigcom181        0.000000e+00  0.000000e+00
bigcom184        0.000000e+00  0.000000e+00
bigcom186        0.000000e+00  0.000000e+00
bigcom187        0.000000e+00  0.000000e+00
bigcom189        0.000000e+00  0.000000e+00
bigcom194        0.000000e+00  0.000000e+00
bigcom195        0.000000e+00  0.000000e+00
bigcom196        0.000000e+00  0.000000e+00
bigcom204        0.000000e+00  0.000000e+00
bigcom205        0.000000e+00  0.000000e+00
bigcom212        0.000000e+00  0.000000e+00
bigcom214        0.000000e+00  0.000000e+00
bigcom222        0.000000e+00  0.000000e+00
bigcom223        0.000000e+00  0.000000e+00
bigcom226        0.000000e+00  0.000000e+00
bigcom227        0.000000e+00  0.000000e+00
bigcom229        0.000000e+00  0.000000e+00
bigcom233        0.000000e+00  0.000000e+00
bigcom236        0.000000e+00  0.000000e+00
bigcom237        0.000000e+00  0.000000e+00
bigcom246        0.000000e+00  0.000000e+00
bigcom248        0.000000e+00  0.000000e+00
bigcom249        0.000000e+00  0.000000e+00
bigcom250        0.000000e+00  0.000000e+00
bigcom254        0.000000e+00  0.000000e+00
bigcom266        0.000000e+00  0.000000e+00
bigcom269        0.000000e+00  0.000000e+00
bigcom272        0.000000e+00  0.000000e+00
bigcom274        0.000000e+00  0.000000e+00
bigcom281        0.000000e+00  0.000000e+00
bigcom291        0.000000e+00  0.000000e+00
bigcom292        0.000000e+00  0.000000e+00
bigcom295        0.000000e+00  0.000000e+00
bigcom299        0.000000e+00  0.000000e+00
bigcom301        0.000000e+00  0.000000e+00
bigcom306        0.000000e+00  0.000000e+00
bigcom309        0.000000e+00  0.000000e+00
bigcom314        0.000000e+00  0.000000e+00
bigcom321        0.000000e+00  0.000000e+00
bigcom341        0.000000e+00  0.000000e+00
bigcom350        0.000000e+00  0.000000e+00
bigcom353        0.000000e+00  0.000000e+00
bigcom359        0.000000e+00  0.000000e+00
bigcom363        0.000000e+00  0.000000e+00
bigcom365        0.000000e+00  0.000000e+00
bigcom385        0.000000e+00  0.000000e+00
bigcom386        0.000000e+00  0.000000e+00
bigcom408        0.000000e+00  0.000000e+00
bigcom412        0.000000e+00  0.000000e+00
bigcom480        0.000000e+00  0.000000e+00
spin_vertex      1.623689e-04  4.800504e-02
membership_s1    0.000000e+00  0.000000e+00
membership_s3    0.000000e+00  0.000000e+00
membership_s4    5.520135e-05  2.668280e-02
membership_s5    0.000000e+00  0.000000e+00
membership_s6    0.000000e+00  0.000000e+00
membership_s7    0.000000e+00  9.248120e-04
membership_s8    0.000000e+00  0.000000e+00
membership_s9    0.000000e+00  0.000000e+00
membership_s11   0.000000e+00  0.000000e+00
membership_s12   0.000000e+00  0.000000e+00
membership_s14   0.000000e+00  0.000000e+00
membership_s15   0.000000e+00  0.000000e+00
membership_s16   0.000000e+00  0.000000e+00
membership_s17   0.000000e+00  0.000000e+00
membership_s18   0.000000e+00  0.000000e+00
membership_s20   0.000000e+00  0.000000e+00
membership_s21   0.000000e+00  0.000000e+00
membership_s22   0.000000e+00  0.000000e+00
membership_s24   0.000000e+00  6.938894e-20
membership_s25   0.000000e+00  0.000000e+00
membership_s26   0.000000e+00  0.000000e+00
membership_s27   0.000000e+00  0.000000e+00
membership_s28   0.000000e+00  0.000000e+00
membership_s30  -5.434783e-05  9.090909e-03
membership_s31   0.000000e+00  0.000000e+00
membership_s32   0.000000e+00  0.000000e+00
membership_s33   0.000000e+00  0.000000e+00
membership_s36  -5.235602e-05  1.416667e-03
membership_s37   0.000000e+00  0.000000e+00
V1               1.621165e-03  1.451624e-01
V2               7.788025e-04  1.640627e-01
pdi              0.000000e+00  7.047314e-20
adhesion         1.410214e-03  1.029654e-01
cohesion         6.742672e-04  5.473367e-02
inner            1.027954e-03  9.218704e-02
outer            1.875163e-04  1.403793e-01
ioratio          4.936356e-04  1.716963e-02
comsize         -5.951321e-05  9.669999e-02
[1] "Dataset: high_CT Model GLM, run: 5 of 5 2015-06-17 20:45:40"
[1] "glmnet variable coefficients"
                         [,1]          [,2]
(Intercept)     -4.850075e+00 -3.069509e+03
graph0          -3.126892e-41 -5.756717e-04
graph1          -9.900269e-45 -1.000204e-07
graph2          -1.036912e-41 -7.752039e-05
graph3          -7.266954e-46 -8.400743e-09
graph4          -4.801370e-48  1.317078e-11
graph5          -2.715252e-43 -4.157827e-07
graph6          -4.782196e-45 -3.787041e-08
graph7          -3.594509e-43 -3.034494e-06
graph8          -5.181922e-42  6.480046e-05
graph9          -1.724480e-47 -1.994289e-10
graph10         -2.363594e-49 -8.825746e-13
graph11         -5.559107e-51  7.788005e-14
graph12         -3.386136e-47 -4.942682e-10
graph13         -2.938778e-46 -2.919481e-09
graph14         -1.235097e-48  5.563917e-12
graph15         -1.079077e-44 -8.319888e-08
graph16         -9.424935e-47  4.669184e-10
graph17         -2.496318e-46 -3.184160e-09
graph18         -7.180518e-45 -5.862845e-08
graph19         -1.248225e-45 -4.598539e-09
graph20         -1.546110e-44  1.671263e-07
graph21         -7.360391e-45 -3.558646e-08
graph22         -2.834965e-44 -4.310204e-07
graph23         -7.640590e-45  4.460777e-08
graph24         -1.471269e-44 -7.444783e-08
graph25         -7.106944e-44  1.254212e-09
graph26         -6.044374e-44 -8.427359e-08
graph27         -3.579494e-43  9.589216e-08
graph28         -4.660333e-43  1.700919e-06
graph29         -4.443642e-42  6.008720e-05
orbit0          -3.126892e-41 -5.742406e-04
orbit1          -7.058716e-43  1.600591e-06
orbit2          -8.921402e-45 -1.053282e-07
orbit3          -1.036912e-41 -7.662440e-05
orbit4          -3.714446e-44 -2.659260e-07
orbit5          -6.051637e-46 -7.719955e-09
orbit6           4.492967e-45  7.090006e-08
orbit7          -6.736037e-48 -1.692149e-11
orbit8          -2.715252e-43 -3.877609e-07
orbit9          -8.233176e-43 -7.965979e-06
orbit10         -3.650588e-44 -4.288554e-09
orbit11         -3.375545e-45 -4.548040e-08
orbit12         -1.697257e-42  4.618401e-06
orbit13         -4.027407e-43 -5.632757e-06
orbit14         -5.181922e-42  6.527208e-05
orbit15         -1.039588e-45 -5.440953e-09
orbit16         -1.819011e-47 -2.905182e-10
orbit17         -7.905846e-47  2.984536e-10
orbit18         -2.102311e-46 -2.064035e-09
orbit19          4.073422e-47  1.596952e-09
orbit20          1.058519e-48  1.248072e-10
orbit21         -2.217378e-49 -1.457193e-12
orbit22          9.502560e-48  1.219856e-10
orbit23         -1.197173e-50 -4.053338e-15
orbit24         -5.599319e-45 -2.168196e-08
orbit25         -6.747707e-46  7.612031e-09
orbit26         -2.726194e-47 -5.740002e-10
orbit27         -2.725782e-44  1.044136e-07
orbit28         -7.689502e-46 -1.465404e-08
orbit29         -1.663064e-45 -5.626403e-09
orbit30         -3.856102e-46 -5.213410e-09
orbit31          7.659935e-46  5.324592e-09
orbit32          5.984289e-48  1.045186e-09
orbit33         -1.482058e-48 -5.342127e-12
orbit34         -1.079077e-44 -8.298225e-08
orbit35         -2.586670e-44 -5.580382e-07
orbit36         -2.309979e-45 -2.649193e-08
orbit37         -1.391652e-46  5.421245e-08
orbit38         -7.137141e-47 -5.152152e-10
orbit39         -7.066013e-44 -1.852960e-06
orbit40         -3.116638e-45  3.388948e-08
orbit41         -1.926682e-45 -5.177891e-08
orbit42         -1.594530e-46 -2.121203e-09
orbit43         -2.886645e-44 -1.021650e-07
orbit44         -4.935766e-45 -8.105310e-08
orbit45         -1.958085e-43 -7.040652e-07
orbit46         -2.384976e-44  2.308122e-07
orbit47         -1.632753e-45 -3.219784e-08
orbit48         -2.205225e-45  5.912298e-09
orbit49         -8.381917e-45  5.539613e-06
orbit50         -1.980556e-44 -1.972676e-07
orbit51         -3.863928e-44  1.838251e-07
orbit52         -9.915677e-44  6.000027e-08
orbit53         -8.217197e-45 -1.055642e-07
orbit54         -1.850543e-43 -2.088215e-06
orbit55         -2.427221e-44 -4.190138e-07
orbit56         -1.540452e-42 -4.033921e-05
orbit57         -1.347386e-44  2.922594e-07
orbit58         -9.723286e-45 -1.392996e-07
orbit59         -1.389858e-43  1.734981e-06
orbit60         -3.161742e-44 -2.197559e-07
orbit61         -2.305364e-44 -4.358696e-07
orbit62         -1.139163e-42  1.970838e-05
orbit63         -1.307834e-43 -1.137129e-06
orbit64         -1.412128e-43  7.374766e-07
orbit65         -1.726162e-42  3.207998e-06
orbit66         -1.887878e-43  1.813534e-06
orbit67         -7.572664e-44 -7.511983e-07
orbit68         -5.507596e-43  2.544222e-06
orbit69         -8.043034e-43 -1.077549e-05
orbit70         -2.057967e-42  3.386643e-05
orbit71         -5.451333e-43 -1.246648e-06
orbit72         -4.443642e-42  5.992357e-05
AP              -4.092255e-40  7.392012e-02
bet             -1.464202e-45 -3.517049e-08
ecc             -1.234883e-38 -1.427444e-01
eccrad          -7.409298e-38 -8.560311e-01
close           -1.033487e-37 -7.705060e-02
constraint       4.390405e-37  1.916331e+00
coreness        -2.377819e-39 -4.184698e-02
knn              4.307521e-41 -1.732460e-03
hubscore        -4.629987e-38  2.020456e-01
pagerank        -3.666183e-36 -4.115805e+01
trans           -6.292396e-38 -1.729319e+00
evcent          -4.665439e-38  1.637166e-01
first           -3.126892e-41 -5.748247e-04
upto_second     -5.219762e-43  9.243135e-06
upto_third      -4.703213e-42 -5.079649e-05
upto_fourth     -4.821098e-41  8.860824e-05
upto_fifth      -1.505636e-40  1.135009e-03
upto_sixth       4.091186e-39  2.289731e-01
second          -4.070659e-43  1.239335e-05
third           -5.996952e-42 -1.198868e-04
fourth           5.152537e-42  6.014202e-05
fifth            5.667593e-41 -8.086864e-05
sixth            3.176907e-40  5.841571e-03
ratio1           1.823564e-40 -2.865922e-04
ratio2           6.283711e-40 -7.059693e-03
ratio3           5.340435e-38  6.770971e-01
ratio4          -4.398811e-37 -2.175814e+01
ratio5          -1.476017e-37 -8.983732e-01
ratio6           2.493566e-38  1.038935e+00
selfinter       -5.314086e-39 -4.430139e-02
walktrap_vertex  8.790764e-39  9.402913e-02
bigcom1          1.119948e-38  8.063436e-02
bigcom2          0.000000e+00  0.000000e+00
bigcom3         -8.056638e-39 -4.076230e-01
bigcom4         -3.774788e-40  5.064489e-02
bigcom6          0.000000e+00  0.000000e+00
bigcom8         -8.187242e-39 -1.578431e-01
bigcom9         -7.876031e-39 -2.594426e-01
bigcom11         0.000000e+00  0.000000e+00
bigcom13        -7.860708e-39 -2.978161e-01
bigcom15        -7.868362e-39 -4.594073e-01
bigcom16         0.000000e+00  0.000000e+00
bigcom21        -7.883715e-39 -1.993875e-01
bigcom22        -8.064679e-39 -2.207042e-01
bigcom24         0.000000e+00  0.000000e+00
bigcom26        -7.914601e-39 -3.271681e-01
bigcom28        -8.569256e-39 -2.236298e-01
bigcom30        -7.930136e-39 -3.432875e-01
bigcom31         0.000000e+00  0.000000e+00
bigcom32        -7.853069e-39 -8.946467e-02
bigcom33         0.000000e+00  0.000000e+00
bigcom34         0.000000e+00  0.000000e+00
bigcom36        -7.853069e-39 -1.708490e-01
bigcom37         0.000000e+00  0.000000e+00
bigcom38         0.000000e+00  0.000000e+00
bigcom39        -7.853069e-39 -1.638472e-01
bigcom40         3.417635e-39  2.868234e-01
bigcom43         0.000000e+00  0.000000e+00
bigcom44        -7.969239e-39 -3.991753e-01
bigcom46        -7.853069e-39 -7.337452e-01
bigcom47         0.000000e+00  0.000000e+00
bigcom49         0.000000e+00  0.000000e+00
bigcom50         0.000000e+00  0.000000e+00
bigcom51         0.000000e+00  0.000000e+00
bigcom52         0.000000e+00  0.000000e+00
bigcom54         0.000000e+00  0.000000e+00
bigcom56         0.000000e+00  0.000000e+00
bigcom62         0.000000e+00  0.000000e+00
bigcom66         0.000000e+00  0.000000e+00
bigcom68         0.000000e+00  0.000000e+00
bigcom69         0.000000e+00  0.000000e+00
bigcom71        -7.853069e-39 -3.808261e-01
bigcom72         0.000000e+00  0.000000e+00
bigcom73        -7.853069e-39 -1.953596e-01
bigcom74         0.000000e+00  0.000000e+00
bigcom75         0.000000e+00  0.000000e+00
bigcom76         0.000000e+00  0.000000e+00
bigcom77         0.000000e+00  0.000000e+00
bigcom79         0.000000e+00  0.000000e+00
bigcom80         0.000000e+00  0.000000e+00
bigcom82         0.000000e+00  0.000000e+00
bigcom83         0.000000e+00  0.000000e+00
bigcom84         0.000000e+00  0.000000e+00
bigcom85         0.000000e+00  0.000000e+00
bigcom87         0.000000e+00  0.000000e+00
bigcom89         0.000000e+00  0.000000e+00
bigcom91         0.000000e+00  0.000000e+00
bigcom92        -7.868362e-39 -4.245320e-01
bigcom93         0.000000e+00  0.000000e+00
bigcom96         0.000000e+00  0.000000e+00
bigcom97        -7.853069e-39 -1.824479e-01
bigcom98         0.000000e+00  0.000000e+00
bigcom99         0.000000e+00  0.000000e+00
bigcom101       -7.860708e-39 -1.169357e-01
bigcom104        0.000000e+00  0.000000e+00
bigcom106        0.000000e+00  0.000000e+00
bigcom109        0.000000e+00  0.000000e+00
bigcom113        0.000000e+00  0.000000e+00
bigcom116       -7.853069e-39 -5.082224e-01
bigcom120        0.000000e+00  0.000000e+00
bigcom123        0.000000e+00  0.000000e+00
bigcom126        0.000000e+00  0.000000e+00
bigcom127        0.000000e+00  0.000000e+00
bigcom137        0.000000e+00  0.000000e+00
bigcom139        0.000000e+00  0.000000e+00
bigcom140        0.000000e+00  0.000000e+00
bigcom143        0.000000e+00  0.000000e+00
bigcom145        0.000000e+00  0.000000e+00
bigcom146        0.000000e+00  0.000000e+00
bigcom147       -7.860708e-39 -8.520151e-02
bigcom149        0.000000e+00  0.000000e+00
bigcom153        0.000000e+00  0.000000e+00
bigcom154       -7.860708e-39 -6.824474e-01
bigcom156        0.000000e+00  0.000000e+00
bigcom157        0.000000e+00  0.000000e+00
bigcom158        0.000000e+00  0.000000e+00
bigcom160        0.000000e+00  0.000000e+00
bigcom161        0.000000e+00  0.000000e+00
bigcom162        0.000000e+00  0.000000e+00
bigcom164        0.000000e+00  0.000000e+00
bigcom166        0.000000e+00  0.000000e+00
bigcom167       -7.860708e-39 -5.047416e-01
bigcom171        0.000000e+00  0.000000e+00
bigcom173        0.000000e+00  0.000000e+00
bigcom175        0.000000e+00  0.000000e+00
bigcom176        0.000000e+00  0.000000e+00
bigcom177        0.000000e+00  0.000000e+00
bigcom178        0.000000e+00  0.000000e+00
bigcom180        0.000000e+00  0.000000e+00
bigcom181       -7.853069e-39 -2.278002e-01
bigcom184        0.000000e+00  0.000000e+00
bigcom186        0.000000e+00  0.000000e+00
bigcom187        0.000000e+00  0.000000e+00
bigcom189       -7.853069e-39 -3.512059e-01
bigcom194        0.000000e+00  0.000000e+00
bigcom195       -7.853069e-39 -6.042969e-01
bigcom196        0.000000e+00  0.000000e+00
bigcom204       -7.853069e-39 -8.880735e-01
bigcom205        0.000000e+00  0.000000e+00
bigcom212        0.000000e+00  0.000000e+00
bigcom214        0.000000e+00  0.000000e+00
bigcom222        0.000000e+00  0.000000e+00
bigcom223        0.000000e+00  0.000000e+00
bigcom226        0.000000e+00  0.000000e+00
bigcom227        0.000000e+00  0.000000e+00
bigcom229        0.000000e+00  0.000000e+00
bigcom233        0.000000e+00  0.000000e+00
bigcom236        0.000000e+00  0.000000e+00
bigcom237        0.000000e+00  0.000000e+00
bigcom246        0.000000e+00  0.000000e+00
bigcom248       -7.853069e-39 -2.312835e-02
bigcom249        0.000000e+00  0.000000e+00
bigcom250        0.000000e+00  0.000000e+00
bigcom254        0.000000e+00  0.000000e+00
bigcom266        0.000000e+00  0.000000e+00
bigcom269        0.000000e+00  0.000000e+00
bigcom272        0.000000e+00  0.000000e+00
bigcom274       -7.883715e-39 -2.954649e-01
bigcom281        0.000000e+00  0.000000e+00
bigcom291        0.000000e+00  0.000000e+00
bigcom292        0.000000e+00  0.000000e+00
bigcom295        0.000000e+00  0.000000e+00
bigcom299        0.000000e+00  0.000000e+00
bigcom301        0.000000e+00  0.000000e+00
bigcom306        0.000000e+00  0.000000e+00
bigcom309        0.000000e+00  0.000000e+00
bigcom314        0.000000e+00  0.000000e+00
bigcom321       -7.853069e-39 -6.439422e-01
bigcom341        0.000000e+00  0.000000e+00
bigcom350        0.000000e+00  0.000000e+00
bigcom353        0.000000e+00  0.000000e+00
bigcom359        0.000000e+00  0.000000e+00
bigcom363        0.000000e+00  0.000000e+00
bigcom365        0.000000e+00  0.000000e+00
bigcom385        0.000000e+00  0.000000e+00
bigcom386        0.000000e+00  0.000000e+00
bigcom408        0.000000e+00  0.000000e+00
bigcom412        0.000000e+00  0.000000e+00
bigcom480        0.000000e+00  0.000000e+00
spin_vertex     -1.121670e-38 -9.309410e-01
membership_s1   -8.220558e-39 -3.574607e-01
membership_s3    0.000000e+00  0.000000e+00
membership_s4    1.549157e-39  2.097913e-01
membership_s5   -8.841147e-39 -2.502391e-01
membership_s6   -7.891414e-39 -3.596705e-01
membership_s7    9.545628e-39  1.692397e-01
membership_s8    0.000000e+00  0.000000e+00
membership_s9    0.000000e+00  0.000000e+00
membership_s11   0.000000e+00  0.000000e+00
membership_s12   0.000000e+00  0.000000e+00
membership_s14   0.000000e+00  0.000000e+00
membership_s15  -7.922361e-39 -5.114100e-01
membership_s16   0.000000e+00  0.000000e+00
membership_s17   0.000000e+00  0.000000e+00
membership_s18  -7.914601e-39 -2.915108e-01
membership_s20   0.000000e+00  0.000000e+00
membership_s21  -7.868362e-39 -2.560314e-01
membership_s22   0.000000e+00  0.000000e+00
membership_s24  -7.853069e-39 -1.539320e-01
membership_s25   0.000000e+00  0.000000e+00
membership_s26   0.000000e+00  0.000000e+00
membership_s27   7.733760e-39  1.116971e-01
membership_s28   0.000000e+00  0.000000e+00
membership_s30  -4.476714e-39  5.869296e-02
membership_s31  -8.008730e-39 -5.622380e-01
membership_s32  -8.288008e-39 -2.708337e-01
membership_s33   0.000000e+00  0.000000e+00
membership_s36   1.140899e-38  1.154607e-01
membership_s37  -7.891414e-39 -3.937997e-01
V1              -2.734920e-37  5.445851e-01
V2               1.238925e-37  2.226249e+00
pdi             -4.749496e-37 -1.357682e+01
adhesion         7.551891e-42  6.936478e-05
cohesion        -1.510121e-41 -1.384667e-04
inner           -1.772470e-42 -1.526475e-05
outer           -2.560454e-42  8.545045e-05
ioratio          9.078449e-38  9.351512e-01
comsize         -3.322541e-42  1.875268e-04
[1] "Dataset: high_CT Model GBM, refit model on training data 2015-06-17 20:45:49"
Iter   TrainDeviance   ValidDeviance   StepSize   Improve
     1        0.0974            -nan     0.0100   -0.0001
     2        0.0936            -nan     0.0100    0.0006
     3        0.0895            -nan     0.0100   -0.0001
     4        0.0879            -nan     0.0100   -0.0001
     5        0.0855            -nan     0.0100   -0.0000
     6        0.0832            -nan     0.0100   -0.0000
     7        0.0809            -nan     0.0100   -0.0001
     8        0.0797            -nan     0.0100    0.0001
     9        0.0780            -nan     0.0100   -0.0001
    10        0.0766            -nan     0.0100   -0.0001
    20        0.0668            -nan     0.0100   -0.0000
    40        0.0520            -nan     0.0100   -0.0001
    60        0.0439            -nan     0.0100    0.0000
    80        0.0384            -nan     0.0100   -0.0000
   100        0.0338            -nan     0.0100   -0.0000
   120        0.0307            -nan     0.0100   -0.0001
   130        0.0288            -nan     0.0100   -0.0000

[1] "GBM variable coefficients"
                            var      rel.inf
ratio6                   ratio6 8.815548e+00
V1                           V1 4.157886e+00
orbit27                 orbit27 3.939354e+00
orbit31                 orbit31 3.892986e+00
spin_vertex         spin_vertex 3.581499e+00
graph29                 graph29 2.718632e+00
outer                     outer 2.347238e+00
orbit18                 orbit18 2.331122e+00
graph18                 graph18 2.178653e+00
third                     third 2.153371e+00
graph15                 graph15 2.080541e+00
orbit10                 orbit10 2.049437e+00
comsize                 comsize 2.016020e+00
adhesion               adhesion 2.003589e+00
orbit36                 orbit36 1.972623e+00
orbit42                 orbit42 1.899096e+00
graph11                 graph11 1.887456e+00
orbit50                 orbit50 1.713783e+00
orbit39                 orbit39 1.594202e+00
orbit38                 orbit38 1.538114e+00
orbit45                 orbit45 1.480755e+00
orbit32                 orbit32 1.428993e+00
bet                         bet 1.356909e+00
orbit33                 orbit33 1.336613e+00
pagerank               pagerank 1.301247e+00
orbit11                 orbit11 1.217674e+00
cohesion               cohesion 1.201335e+00
ratio4                   ratio4 1.104748e+00
orbit61                 orbit61 1.100378e+00
inner                     inner 1.080995e+00
walktrap_vertex walktrap_vertex 1.038267e+00
orbit68                 orbit68 1.003626e+00
upto_sixth           upto_sixth 9.777508e-01
orbit70                 orbit70 9.695670e-01
graph7                   graph7 9.486119e-01
ratio5                   ratio5 9.123208e-01
knn                         knn 9.027185e-01
orbit49                 orbit49 8.912609e-01
orbit56                 orbit56 8.239845e-01
orbit65                 orbit65 8.145442e-01
sixth                     sixth 7.883186e-01
orbit55                 orbit55 7.259047e-01
orbit59                 orbit59 7.107168e-01
graph17                 graph17 7.037311e-01
orbit29                 orbit29 6.742466e-01
graph22                 graph22 6.722981e-01
orbit15                 orbit15 6.190456e-01
trans                     trans 6.085469e-01
graph19                 graph19 5.939177e-01
orbit37                 orbit37 5.850557e-01
orbit17                 orbit17 5.819570e-01
graph16                 graph16 5.670504e-01
constraint           constraint 5.595214e-01
orbit41                 orbit41 5.551761e-01
graph12                 graph12 5.539235e-01
graph24                 graph24 5.521930e-01
graph5                   graph5 5.439980e-01
graph1                   graph1 5.265927e-01
graph13                 graph13 5.095905e-01
graph20                 graph20 4.910036e-01
graph27                 graph27 4.764651e-01
graph23                 graph23 4.751165e-01
upto_fourth         upto_fourth 4.750555e-01
V2                           V2 4.659163e-01
orbit43                 orbit43 4.603483e-01
graph10                 graph10 4.563471e-01
orbit22                 orbit22 4.533259e-01
orbit25                 orbit25 4.443014e-01
upto_fifth           upto_fifth 4.082505e-01
upto_third           upto_third 4.038665e-01
orbit7                   orbit7 3.894324e-01
fifth                     fifth 3.688728e-01
orbit60                 orbit60 3.587984e-01
orbit46                 orbit46 3.524046e-01
selfinter             selfinter 3.508389e-01
orbit5                   orbit5 3.331040e-01
orbit21                 orbit21 3.316898e-01
bigcom40               bigcom40 3.203945e-01
orbit6                   orbit6 3.167323e-01
orbit71                 orbit71 2.797138e-01
graph9                   graph9 2.737766e-01
ratio1                   ratio1 2.360641e-01
graph6                   graph6 2.293775e-01
orbit64                 orbit64 2.284314e-01
bigcom4                 bigcom4 2.165824e-01
graph0                   graph0 2.033829e-01
orbit19                 orbit19 1.877902e-01
orbit20                 orbit20 1.625878e-01
graph4                   graph4 1.454280e-01
graph28                 graph28 1.422118e-01
orbit4                   orbit4 1.380431e-01
orbit30                 orbit30 1.287699e-01
orbit63                 orbit63 1.272842e-01
ioratio                 ioratio 1.225600e-01
orbit54                 orbit54 1.144943e-01
graph2                   graph2 8.115668e-02
orbit69                 orbit69 7.951863e-02
ratio3                   ratio3 6.459999e-02
orbit58                 orbit58 5.812165e-02
orbit57                 orbit57 5.602352e-02
orbit9                   orbit9 5.519671e-02
orbit48                 orbit48 5.166851e-02
graph25                 graph25 3.636939e-02
orbit16                 orbit16 2.005521e-02
membership_s7     membership_s7 1.386218e-02
graph8                   graph8 3.258658e-03
orbit67                 orbit67 2.931155e-03
graph21                 graph21 2.194235e-03
orbit24                 orbit24 1.643690e-03
orbit47                 orbit47 1.013528e-03
orbit1                   orbit1 8.905532e-04
orbit62                 orbit62 8.100467e-04
orbit2                   orbit2 7.846903e-04
orbit40                 orbit40 6.650446e-04
orbit66                 orbit66 6.609383e-04
graph14                 graph14 6.492241e-04
orbit53                 orbit53 4.771083e-04
orbit13                 orbit13 4.690430e-04
ecc                         ecc 3.973657e-04
orbit28                 orbit28 3.279342e-04
orbit44                 orbit44 3.182335e-04
fourth                   fourth 2.368801e-04
graph3                   graph3 2.359037e-04
ratio2                   ratio2 2.353995e-04
orbit51                 orbit51 2.334390e-04
bigcom1                 bigcom1 2.180703e-04
orbit35                 orbit35 1.834065e-04
orbit52                 orbit52 1.570406e-04
evcent                   evcent 1.322248e-04
coreness               coreness 9.748446e-05
orbit26                 orbit26 6.676414e-05
AP                           AP 5.495299e-05
hubscore               hubscore 4.100840e-05
orbit23                 orbit23 3.918569e-05
upto_second         upto_second 1.085258e-05
graph26                 graph26 0.000000e+00
orbit0                   orbit0 0.000000e+00
orbit3                   orbit3 0.000000e+00
orbit8                   orbit8 0.000000e+00
orbit12                 orbit12 0.000000e+00
orbit14                 orbit14 0.000000e+00
orbit34                 orbit34 0.000000e+00
orbit72                 orbit72 0.000000e+00
eccrad                   eccrad 0.000000e+00
close                     close 0.000000e+00
first                     first 0.000000e+00
second                   second 0.000000e+00
bigcom2                 bigcom2 0.000000e+00
bigcom3                 bigcom3 0.000000e+00
bigcom6                 bigcom6 0.000000e+00
bigcom8                 bigcom8 0.000000e+00
bigcom9                 bigcom9 0.000000e+00
bigcom11               bigcom11 0.000000e+00
bigcom13               bigcom13 0.000000e+00
bigcom15               bigcom15 0.000000e+00
bigcom16               bigcom16 0.000000e+00
bigcom21               bigcom21 0.000000e+00
bigcom22               bigcom22 0.000000e+00
bigcom24               bigcom24 0.000000e+00
bigcom26               bigcom26 0.000000e+00
bigcom28               bigcom28 0.000000e+00
bigcom30               bigcom30 0.000000e+00
bigcom31               bigcom31 0.000000e+00
bigcom32               bigcom32 0.000000e+00
bigcom33               bigcom33 0.000000e+00
bigcom34               bigcom34 0.000000e+00
bigcom36               bigcom36 0.000000e+00
bigcom37               bigcom37 0.000000e+00
bigcom38               bigcom38 0.000000e+00
bigcom39               bigcom39 0.000000e+00
bigcom43               bigcom43 0.000000e+00
bigcom44               bigcom44 0.000000e+00
bigcom46               bigcom46 0.000000e+00
bigcom47               bigcom47 0.000000e+00
bigcom49               bigcom49 0.000000e+00
bigcom50               bigcom50 0.000000e+00
bigcom51               bigcom51 0.000000e+00
bigcom52               bigcom52 0.000000e+00
bigcom54               bigcom54 0.000000e+00
bigcom56               bigcom56 0.000000e+00
bigcom62               bigcom62 0.000000e+00
bigcom66               bigcom66 0.000000e+00
bigcom68               bigcom68 0.000000e+00
bigcom69               bigcom69 0.000000e+00
bigcom71               bigcom71 0.000000e+00
bigcom72               bigcom72 0.000000e+00
bigcom73               bigcom73 0.000000e+00
bigcom74               bigcom74 0.000000e+00
bigcom75               bigcom75 0.000000e+00
bigcom76               bigcom76 0.000000e+00
bigcom77               bigcom77 0.000000e+00
bigcom79               bigcom79 0.000000e+00
bigcom80               bigcom80 0.000000e+00
bigcom82               bigcom82 0.000000e+00
bigcom83               bigcom83 0.000000e+00
bigcom84               bigcom84 0.000000e+00
bigcom85               bigcom85 0.000000e+00
bigcom87               bigcom87 0.000000e+00
bigcom89               bigcom89 0.000000e+00
bigcom91               bigcom91 0.000000e+00
bigcom92               bigcom92 0.000000e+00
bigcom93               bigcom93 0.000000e+00
bigcom96               bigcom96 0.000000e+00
bigcom97               bigcom97 0.000000e+00
bigcom98               bigcom98 0.000000e+00
bigcom99               bigcom99 0.000000e+00
bigcom101             bigcom101 0.000000e+00
bigcom104             bigcom104 0.000000e+00
bigcom106             bigcom106 0.000000e+00
bigcom109             bigcom109 0.000000e+00
bigcom113             bigcom113 0.000000e+00
bigcom116             bigcom116 0.000000e+00
bigcom120             bigcom120 0.000000e+00
bigcom123             bigcom123 0.000000e+00
bigcom126             bigcom126 0.000000e+00
bigcom127             bigcom127 0.000000e+00
bigcom137             bigcom137 0.000000e+00
bigcom139             bigcom139 0.000000e+00
bigcom140             bigcom140 0.000000e+00
bigcom143             bigcom143 0.000000e+00
bigcom145             bigcom145 0.000000e+00
bigcom146             bigcom146 0.000000e+00
bigcom147             bigcom147 0.000000e+00
bigcom149             bigcom149 0.000000e+00
bigcom153             bigcom153 0.000000e+00
bigcom154             bigcom154 0.000000e+00
bigcom156             bigcom156 0.000000e+00
bigcom157             bigcom157 0.000000e+00
bigcom158             bigcom158 0.000000e+00
bigcom160             bigcom160 0.000000e+00
bigcom161             bigcom161 0.000000e+00
bigcom162             bigcom162 0.000000e+00
bigcom164             bigcom164 0.000000e+00
bigcom166             bigcom166 0.000000e+00
bigcom167             bigcom167 0.000000e+00
bigcom171             bigcom171 0.000000e+00
bigcom173             bigcom173 0.000000e+00
bigcom175             bigcom175 0.000000e+00
bigcom176             bigcom176 0.000000e+00
bigcom177             bigcom177 0.000000e+00
bigcom178             bigcom178 0.000000e+00
bigcom180             bigcom180 0.000000e+00
bigcom181             bigcom181 0.000000e+00
bigcom184             bigcom184 0.000000e+00
bigcom186             bigcom186 0.000000e+00
bigcom187             bigcom187 0.000000e+00
bigcom189             bigcom189 0.000000e+00
bigcom194             bigcom194 0.000000e+00
bigcom195             bigcom195 0.000000e+00
bigcom196             bigcom196 0.000000e+00
bigcom204             bigcom204 0.000000e+00
bigcom205             bigcom205 0.000000e+00
bigcom212             bigcom212 0.000000e+00
bigcom214             bigcom214 0.000000e+00
bigcom222             bigcom222 0.000000e+00
bigcom223             bigcom223 0.000000e+00
bigcom226             bigcom226 0.000000e+00
bigcom227             bigcom227 0.000000e+00
bigcom229             bigcom229 0.000000e+00
bigcom233             bigcom233 0.000000e+00
bigcom236             bigcom236 0.000000e+00
bigcom237             bigcom237 0.000000e+00
bigcom246             bigcom246 0.000000e+00
bigcom248             bigcom248 0.000000e+00
bigcom249             bigcom249 0.000000e+00
bigcom250             bigcom250 0.000000e+00
bigcom254             bigcom254 0.000000e+00
bigcom266             bigcom266 0.000000e+00
bigcom269             bigcom269 0.000000e+00
bigcom272             bigcom272 0.000000e+00
bigcom274             bigcom274 0.000000e+00
bigcom281             bigcom281 0.000000e+00
bigcom291             bigcom291 0.000000e+00
bigcom292             bigcom292 0.000000e+00
bigcom295             bigcom295 0.000000e+00
bigcom299             bigcom299 0.000000e+00
bigcom301             bigcom301 0.000000e+00
bigcom306             bigcom306 0.000000e+00
bigcom309             bigcom309 0.000000e+00
bigcom314             bigcom314 0.000000e+00
bigcom321             bigcom321 0.000000e+00
bigcom341             bigcom341 0.000000e+00
bigcom350             bigcom350 0.000000e+00
bigcom353             bigcom353 0.000000e+00
bigcom359             bigcom359 0.000000e+00
bigcom363             bigcom363 0.000000e+00
bigcom365             bigcom365 0.000000e+00
bigcom385             bigcom385 0.000000e+00
bigcom386             bigcom386 0.000000e+00
bigcom408             bigcom408 0.000000e+00
bigcom412             bigcom412 0.000000e+00
bigcom480             bigcom480 0.000000e+00
membership_s1     membership_s1 0.000000e+00
membership_s3     membership_s3 0.000000e+00
membership_s4     membership_s4 0.000000e+00
membership_s5     membership_s5 0.000000e+00
membership_s6     membership_s6 0.000000e+00
membership_s8     membership_s8 0.000000e+00
membership_s9     membership_s9 0.000000e+00
membership_s11   membership_s11 0.000000e+00
membership_s12   membership_s12 0.000000e+00
membership_s14   membership_s14 0.000000e+00
membership_s15   membership_s15 0.000000e+00
membership_s16   membership_s16 0.000000e+00
membership_s17   membership_s17 0.000000e+00
membership_s18   membership_s18 0.000000e+00
membership_s20   membership_s20 0.000000e+00
membership_s21   membership_s21 0.000000e+00
membership_s22   membership_s22 0.000000e+00
membership_s24   membership_s24 0.000000e+00
membership_s25   membership_s25 0.000000e+00
membership_s26   membership_s26 0.000000e+00
membership_s27   membership_s27 0.000000e+00
membership_s28   membership_s28 0.000000e+00
membership_s30   membership_s30 0.000000e+00
membership_s31   membership_s31 0.000000e+00
membership_s32   membership_s32 0.000000e+00
membership_s33   membership_s33 0.000000e+00
membership_s36   membership_s36 0.000000e+00
membership_s37   membership_s37 0.000000e+00
pdi                         pdi 0.000000e+00
[1] "All"
[1] 1
[1] 5.755921
[1] "Dataset: high_CT Model RF, refit model on training data 2015-06-17 20:46:03"
     |      Out-of-bag   |
Tree |      MSE  %Var(y) |
   1 |  0.01525   174.70 |
   2 |   0.0146   167.25 |
   3 |  0.01374   157.42 |
   4 |  0.01411   161.61 |
   5 |  0.01392   159.44 |
   6 |  0.01379   157.95 |
   7 |  0.01194   136.81 |
   8 |  0.01157   132.57 |
   9 |  0.01181   135.31 |
  10 |  0.01193   136.64 |
  11 |   0.0116   132.93 |
  12 |   0.0109   124.89 |
  13 |  0.01068   122.36 |
  14 |  0.01052   120.46 |
  15 |  0.01054   120.69 |
  16 |  0.01056   120.99 |
  17 |  0.01059   121.36 |
  18 |   0.0104   119.16 |
  19 |  0.01025   117.44 |
  20 |  0.01023   117.24 |
  21 |  0.01009   115.64 |
  22 |  0.01014   116.12 |
  23 |  0.01023   117.23 |
  24 |  0.01032   118.27 |
  25 |  0.01028   117.73 |
  26 |  0.01024   117.31 |
  27 |  0.01028   117.81 |
  28 |  0.01021   117.00 |
  29 |  0.01035   118.52 |
  30 |  0.01053   120.60 |
  31 |  0.01038   118.90 |
  32 |  0.01032   118.25 |
  33 |  0.01031   118.06 |
  34 |  0.01034   118.41 |
  35 |  0.01028   117.74 |
  36 |  0.01025   117.43 |
  37 |  0.01021   117.02 |
  38 |  0.01012   115.91 |
  39 |   0.0101   115.75 |
  40 |   0.0101   115.71 |
  41 |   0.0101   115.74 |
  42 |  0.01007   115.40 |
  43 |  0.01002   114.78 |
  44 |  0.01005   115.08 |
  45 |  0.01007   115.41 |
  46 |  0.01007   115.33 |
  47 |  0.01003   114.85 |
  48 |  0.01003   114.91 |
  49 |  0.01003   114.93 |
  50 |  0.01005   115.18 |
  51 |  0.01005   115.13 |
  52 |  0.01005   115.15 |
  53 |  0.01004   114.99 |
  54 |  0.01007   115.32 |
  55 |  0.01006   115.20 |
  56 |  0.01005   115.13 |
  57 |     0.01   114.57 |
  58 | 0.009891   113.30 |
  59 | 0.009896   113.36 |
  60 | 0.009902   113.43 |
  61 | 0.009916   113.59 |
  62 | 0.009916   113.59 |
  63 | 0.009922   113.66 |
  64 | 0.009916   113.59 |
  65 |   0.0099   113.41 |
  66 | 0.009895   113.35 |
  67 | 0.009864   113.00 |
  68 | 0.009877   113.15 |
  69 | 0.009857   112.92 |
  70 | 0.009833   112.64 |
  71 | 0.009808   112.35 |
  72 | 0.009798   112.24 |
  73 | 0.009791   112.16 |
  74 | 0.009785   112.09 |
  75 | 0.009777   112.00 |
  76 | 0.009792   112.17 |
  77 | 0.009841   112.74 |
  78 | 0.009843   112.75 |
  79 | 0.009833   112.64 |
  80 | 0.009827   112.57 |
  81 | 0.009815   112.44 |
  82 |  0.00982   112.49 |
  83 | 0.009815   112.43 |
  84 | 0.009811   112.39 |
  85 | 0.009808   112.35 |
  86 | 0.009786   112.10 |
  87 | 0.009794   112.19 |
  88 | 0.009799   112.25 |
  89 | 0.009797   112.23 |
  90 | 0.009814   112.42 |
  91 | 0.009835   112.66 |
  92 | 0.009827   112.58 |
  93 | 0.009795   112.21 |
  94 | 0.009777   112.00 |
  95 | 0.009773   111.95 |
  96 | 0.009773   111.95 |
  97 | 0.009775   111.98 |
  98 | 0.009793   112.19 |
  99 | 0.009789   112.14 |
 100 | 0.009791   112.16 |
[1] "Random Forest variable coefficients"
                      %IncMSE IncNodePurity
graph0           4.493163e-04  3.653133e-02
graph1           3.162483e-04  3.216972e-02
graph2           6.895258e-04  2.850090e-02
graph3           8.761050e-05  4.049603e-02
graph4           1.222533e-03  4.823897e-02
graph5           1.110657e-03  6.095089e-02
graph6           4.405286e-05  9.166667e-03
graph7           1.074814e-04  4.874725e-02
graph8           6.149900e-04  5.295654e-03
graph9           2.797695e-04  3.315089e-02
graph10          1.367093e-04  4.247024e-02
graph11          1.390195e-03  2.919267e-02
graph12          1.920354e-04  8.996599e-03
graph13          1.657176e-04  3.098039e-02
graph14          5.548235e-04  3.743470e-02
graph15          1.213921e-03  7.299807e-02
graph16          1.199959e-04  4.128234e-02
graph17          1.412492e-03  5.290383e-02
graph18          9.283150e-04  1.521739e-01
graph19          7.008597e-04  4.768990e-02
graph20          7.745249e-04  5.572370e-02
graph21         -2.207506e-05  2.630952e-02
graph22          0.000000e+00  1.776791e-17
graph23          4.291590e-04  6.189988e-02
graph24          9.489775e-04  1.187607e-01
graph25          2.025043e-03  9.530882e-02
graph26         -4.347826e-05  3.173333e-02
graph27          3.730625e-03  4.210882e-02
graph28          1.737261e-04  2.556212e-02
graph29          8.944910e-04  6.610987e-02
orbit0           0.000000e+00  6.505213e-21
orbit1           1.098481e-04  7.882871e-02
orbit2           3.149155e-04  5.895435e-02
orbit3           7.407591e-04  9.978004e-03
orbit4           1.748473e-04  2.454122e-02
orbit5           1.551315e-03  5.205590e-02
orbit6           2.183406e-05  1.217401e-02
orbit7           2.405535e-04  4.508605e-02
orbit8           2.100044e-03  8.464838e-02
orbit9           4.064695e-04  1.093940e-01
orbit10          0.000000e+00  7.043519e-17
orbit11          5.263255e-04  9.562946e-02
orbit12          6.564551e-05  4.081454e-02
orbit13         -2.169197e-05  2.738714e-03
orbit14          1.326461e-04  1.770833e-02
orbit15          1.740519e-03  2.181627e-01
orbit16          1.456559e-03  8.858237e-02
orbit17          2.121566e-04  5.619388e-02
orbit18          8.847770e-04  6.386531e-02
orbit19          9.550844e-04  6.106872e-02
orbit20          7.432698e-04  1.694426e-02
orbit21          1.567762e-03  2.047752e-01
orbit22          2.741043e-03  3.101484e-02
orbit23          2.037322e-04  2.034773e-02
orbit24          5.876920e-04  3.064127e-02
orbit25          1.795586e-03  1.499967e-01
orbit26          1.130908e-03  1.312312e-01
orbit27          3.850152e-03  2.349487e-01
orbit28          6.106891e-04  6.586828e-02
orbit29          4.270971e-04  5.179167e-02
orbit30          5.720250e-04  2.723822e-02
orbit31          2.067199e-03  1.320085e-01
orbit32          4.494382e-05  1.506513e-02
orbit33          3.510265e-04  5.872819e-02
orbit34          1.148527e-03  1.018924e-01
orbit35          8.281442e-04  1.006195e-01
orbit36          2.052393e-03  9.264009e-02
orbit37          2.000876e-03  3.606482e-02
orbit38          1.295110e-03  1.193586e-01
orbit39          1.088352e-03  6.522370e-02
orbit40          2.873284e-03  1.176719e-01
orbit41          7.064207e-04  2.034915e-02
orbit42          2.491101e-04  1.707794e-02
orbit43          4.283310e-04  4.263612e-02
orbit44          1.626016e-04  2.500000e-02
orbit45          2.965371e-04  7.746743e-02
orbit46          0.000000e+00  9.107298e-20
orbit47          4.218039e-04  1.185141e-02
orbit48          6.523297e-05  2.472222e-02
orbit49          1.970675e-03  1.110080e-01
orbit50          1.449936e-03  1.082244e-01
orbit51          4.398907e-04  5.489913e-02
orbit52          1.379182e-03  1.091284e-01
orbit53          3.858262e-04  8.751082e-02
orbit54          1.769912e-04  3.644444e-02
orbit55          6.562797e-04  2.964787e-02
orbit56          9.650117e-04  6.194266e-02
orbit57          2.664439e-04  4.076572e-02
orbit58          0.000000e+00  9.974660e-20
orbit59          1.273195e-03  5.462851e-02
orbit60          1.066554e-04  3.562937e-02
orbit61          8.884119e-04  2.814113e-02
orbit62          6.315508e-05  3.212833e-03
orbit63          2.858327e-03  4.974645e-02
orbit64          7.286837e-04  1.108104e-01
orbit65          3.038983e-04  2.212529e-02
orbit66          4.243224e-04  1.146278e-01
orbit67          1.174308e-04  2.713619e-02
orbit68          4.401881e-03  7.814352e-02
orbit69          2.186252e-04  5.316617e-02
orbit70          1.329603e-03  1.111945e-01
orbit71          7.688432e-04  6.416074e-02
orbit72          6.815945e-04  6.643261e-02
AP              -2.164502e-05  9.090909e-03
bet              1.318219e-04  7.858532e-02
ecc              0.000000e+00  4.119968e-20
eccrad           0.000000e+00  0.000000e+00
close            8.706229e-04  7.223907e-02
constraint       7.698605e-04  5.075549e-02
coreness         0.000000e+00  3.222222e-02
knn              5.297583e-04  7.932070e-02
hubscore         4.446705e-04  3.825000e-02
pagerank         1.838369e-04  1.057405e-01
trans            2.715906e-04  1.178735e-01
evcent           1.160536e-03  9.251077e-02
first            2.183406e-05  2.075758e-02
upto_second      3.108229e-04  5.723815e-02
upto_third       3.128054e-06  2.988534e-02
upto_fourth      2.214125e-04  1.941239e-02
upto_fifth       9.338162e-04  4.199658e-02
upto_sixth       4.589059e-04  5.243861e-02
second           2.246992e-04  1.117241e-02
third            6.992455e-04  2.331846e-01
fourth           1.991820e-03  7.845577e-02
fifth            9.706408e-04  9.829588e-02
sixth            9.615906e-04  1.037866e-01
ratio1           1.553870e-03  5.733789e-02
ratio2           1.915012e-03  1.735268e-01
ratio3           1.006340e-03  6.796129e-02
ratio4           2.398476e-04  4.602497e-01
ratio5           1.372624e-04  4.675699e-02
ratio6           2.154806e-03  3.465098e-01
selfinter        0.000000e+00  0.000000e+00
walktrap_vertex  1.784523e-05  2.601648e-02
bigcom1         -1.310273e-06  2.155172e-03
bigcom2          0.000000e+00  0.000000e+00
bigcom3          0.000000e+00  0.000000e+00
bigcom4          0.000000e+00  8.673617e-21
bigcom6          0.000000e+00  0.000000e+00
bigcom8          0.000000e+00  0.000000e+00
bigcom9          0.000000e+00  0.000000e+00
bigcom11         0.000000e+00  0.000000e+00
bigcom13         0.000000e+00  0.000000e+00
bigcom15         0.000000e+00  0.000000e+00
bigcom16         0.000000e+00  0.000000e+00
bigcom21         0.000000e+00  0.000000e+00
bigcom22         0.000000e+00  0.000000e+00
bigcom24         0.000000e+00  0.000000e+00
bigcom26         0.000000e+00  0.000000e+00
bigcom28         0.000000e+00  0.000000e+00
bigcom30         0.000000e+00  0.000000e+00
bigcom31         0.000000e+00  0.000000e+00
bigcom32         0.000000e+00  0.000000e+00
bigcom33         0.000000e+00  0.000000e+00
bigcom34         0.000000e+00  0.000000e+00
bigcom36         0.000000e+00  0.000000e+00
bigcom37         0.000000e+00  0.000000e+00
bigcom38         0.000000e+00  0.000000e+00
bigcom39         0.000000e+00  0.000000e+00
bigcom40         2.268946e-04  5.972325e-02
bigcom43         0.000000e+00  0.000000e+00
bigcom44         0.000000e+00  0.000000e+00
bigcom46         0.000000e+00  0.000000e+00
bigcom47         0.000000e+00  0.000000e+00
bigcom49         0.000000e+00  0.000000e+00
bigcom50         0.000000e+00  0.000000e+00
bigcom51         0.000000e+00  0.000000e+00
bigcom52         0.000000e+00  0.000000e+00
bigcom54         0.000000e+00  0.000000e+00
bigcom56         0.000000e+00  0.000000e+00
bigcom62         0.000000e+00  0.000000e+00
bigcom66         0.000000e+00  0.000000e+00
bigcom68         0.000000e+00  0.000000e+00
bigcom69         0.000000e+00  0.000000e+00
bigcom71         0.000000e+00  0.000000e+00
bigcom72         0.000000e+00  0.000000e+00
bigcom73         0.000000e+00  0.000000e+00
bigcom74         0.000000e+00  0.000000e+00
bigcom75         0.000000e+00  0.000000e+00
bigcom76         0.000000e+00  0.000000e+00
bigcom77         0.000000e+00  0.000000e+00
bigcom79         0.000000e+00  0.000000e+00
bigcom80         0.000000e+00  0.000000e+00
bigcom82         0.000000e+00  2.168404e-21
bigcom83         0.000000e+00  0.000000e+00
bigcom84         0.000000e+00  0.000000e+00
bigcom85         0.000000e+00  0.000000e+00
bigcom87         0.000000e+00  0.000000e+00
bigcom89         0.000000e+00  0.000000e+00
bigcom91         0.000000e+00  0.000000e+00
bigcom92         0.000000e+00  0.000000e+00
bigcom93         0.000000e+00  0.000000e+00
bigcom96         0.000000e+00  0.000000e+00
bigcom97         0.000000e+00  0.000000e+00
bigcom98         0.000000e+00  0.000000e+00
bigcom99         0.000000e+00  0.000000e+00
bigcom101        0.000000e+00  0.000000e+00
bigcom104        0.000000e+00  0.000000e+00
bigcom106        0.000000e+00  0.000000e+00
bigcom109        0.000000e+00  0.000000e+00
bigcom113        0.000000e+00  0.000000e+00
bigcom116        0.000000e+00  0.000000e+00
bigcom120        0.000000e+00  0.000000e+00
bigcom123        0.000000e+00  0.000000e+00
bigcom126        0.000000e+00  0.000000e+00
bigcom127        0.000000e+00  0.000000e+00
bigcom137        0.000000e+00  0.000000e+00
bigcom139        0.000000e+00  0.000000e+00
bigcom140        0.000000e+00  0.000000e+00
bigcom143        0.000000e+00  0.000000e+00
bigcom145        0.000000e+00  0.000000e+00
bigcom146        0.000000e+00  0.000000e+00
bigcom147        0.000000e+00  0.000000e+00
bigcom149        0.000000e+00  0.000000e+00
bigcom153        0.000000e+00  0.000000e+00
bigcom154        0.000000e+00  0.000000e+00
bigcom156        0.000000e+00  0.000000e+00
bigcom157        0.000000e+00  0.000000e+00
bigcom158        0.000000e+00  0.000000e+00
bigcom160        0.000000e+00  0.000000e+00
bigcom161        0.000000e+00  0.000000e+00
bigcom162        0.000000e+00  0.000000e+00
bigcom164        0.000000e+00  0.000000e+00
bigcom166        0.000000e+00  0.000000e+00
bigcom167        0.000000e+00  0.000000e+00
bigcom171        0.000000e+00  0.000000e+00
bigcom173        0.000000e+00  0.000000e+00
bigcom175        0.000000e+00  0.000000e+00
bigcom176        0.000000e+00  0.000000e+00
bigcom177        0.000000e+00  0.000000e+00
bigcom178        0.000000e+00  0.000000e+00
bigcom180        0.000000e+00  0.000000e+00
bigcom181        0.000000e+00  0.000000e+00
bigcom184        0.000000e+00  0.000000e+00
bigcom186        0.000000e+00  0.000000e+00
bigcom187        0.000000e+00  0.000000e+00
bigcom189        0.000000e+00  0.000000e+00
bigcom194        0.000000e+00  0.000000e+00
bigcom195        0.000000e+00  0.000000e+00
bigcom196        0.000000e+00  0.000000e+00
bigcom204        0.000000e+00  0.000000e+00
bigcom205        0.000000e+00  0.000000e+00
bigcom212        0.000000e+00  0.000000e+00
bigcom214        0.000000e+00  0.000000e+00
bigcom222        0.000000e+00  0.000000e+00
bigcom223        0.000000e+00  0.000000e+00
bigcom226        0.000000e+00  0.000000e+00
bigcom227        0.000000e+00  0.000000e+00
bigcom229        0.000000e+00  0.000000e+00
bigcom233        0.000000e+00  0.000000e+00
bigcom236        0.000000e+00  0.000000e+00
bigcom237        0.000000e+00  0.000000e+00
bigcom246        0.000000e+00  0.000000e+00
bigcom248        0.000000e+00  0.000000e+00
bigcom249        0.000000e+00  0.000000e+00
bigcom250        0.000000e+00  0.000000e+00
bigcom254        0.000000e+00  0.000000e+00
bigcom266        0.000000e+00  0.000000e+00
bigcom269        0.000000e+00  0.000000e+00
bigcom272        0.000000e+00  0.000000e+00
bigcom274        0.000000e+00  0.000000e+00
bigcom281        0.000000e+00  0.000000e+00
bigcom291        0.000000e+00  0.000000e+00
bigcom292        0.000000e+00  0.000000e+00
bigcom295        0.000000e+00  0.000000e+00
bigcom299        0.000000e+00  0.000000e+00
bigcom301        0.000000e+00  0.000000e+00
bigcom306        0.000000e+00  0.000000e+00
bigcom309        0.000000e+00  0.000000e+00
bigcom314        0.000000e+00  0.000000e+00
bigcom321        0.000000e+00  0.000000e+00
bigcom341        0.000000e+00  0.000000e+00
bigcom350        0.000000e+00  0.000000e+00
bigcom353        0.000000e+00  0.000000e+00
bigcom359        0.000000e+00  0.000000e+00
bigcom363        0.000000e+00  0.000000e+00
bigcom365        0.000000e+00  0.000000e+00
bigcom385        0.000000e+00  0.000000e+00
bigcom386        0.000000e+00  0.000000e+00
bigcom408        0.000000e+00  0.000000e+00
bigcom412        0.000000e+00  0.000000e+00
bigcom480        0.000000e+00  0.000000e+00
spin_vertex      6.414401e-05  1.319876e-01
membership_s1   -2.087973e-05  4.247712e-03
membership_s3    0.000000e+00  0.000000e+00
membership_s4    5.161959e-05  2.625253e-02
membership_s5    0.000000e+00  0.000000e+00
membership_s6    0.000000e+00  0.000000e+00
membership_s7    1.918935e-06  9.573744e-04
membership_s8    0.000000e+00  0.000000e+00
membership_s9    0.000000e+00  0.000000e+00
membership_s11   0.000000e+00  0.000000e+00
membership_s12   0.000000e+00  0.000000e+00
membership_s14   0.000000e+00  0.000000e+00
membership_s15   0.000000e+00  0.000000e+00
membership_s16   0.000000e+00  0.000000e+00
membership_s17   0.000000e+00  0.000000e+00
membership_s18   0.000000e+00  0.000000e+00
membership_s20   0.000000e+00  0.000000e+00
membership_s21   0.000000e+00  0.000000e+00
membership_s22   0.000000e+00  0.000000e+00
membership_s24   0.000000e+00  0.000000e+00
membership_s25   0.000000e+00  0.000000e+00
membership_s26   0.000000e+00  0.000000e+00
membership_s27   0.000000e+00  0.000000e+00
membership_s28   0.000000e+00  0.000000e+00
membership_s30   5.518936e-05  3.353749e-02
membership_s31   0.000000e+00  0.000000e+00
membership_s32   0.000000e+00  1.084202e-20
membership_s33   0.000000e+00  0.000000e+00
membership_s36   0.000000e+00  0.000000e+00
membership_s37   0.000000e+00  0.000000e+00
V1               3.065942e-03  2.575680e-01
V2               4.833698e-04  1.263253e-01
pdi              0.000000e+00  8.673617e-21
adhesion         4.325340e-04  2.668414e-02
cohesion         2.144099e-03  7.322767e-02
inner            7.395955e-04  1.195014e-01
outer            5.611784e-04  8.774231e-02
ioratio          1.710341e-03  4.336801e-02
comsize          4.979198e-05  2.972728e-02
                            var      rel.inf
ratio6                   ratio6 8.815548e+00
V1                           V1 4.157886e+00
orbit27                 orbit27 3.939354e+00
orbit31                 orbit31 3.892986e+00
spin_vertex         spin_vertex 3.581499e+00
graph29                 graph29 2.718632e+00
outer                     outer 2.347238e+00
orbit18                 orbit18 2.331122e+00
graph18                 graph18 2.178653e+00
third                     third 2.153371e+00
graph15                 graph15 2.080541e+00
orbit10                 orbit10 2.049437e+00
comsize                 comsize 2.016020e+00
adhesion               adhesion 2.003589e+00
orbit36                 orbit36 1.972623e+00
orbit42                 orbit42 1.899096e+00
graph11                 graph11 1.887456e+00
orbit50                 orbit50 1.713783e+00
orbit39                 orbit39 1.594202e+00
orbit38                 orbit38 1.538114e+00
orbit45                 orbit45 1.480755e+00
orbit32                 orbit32 1.428993e+00
bet                         bet 1.356909e+00
orbit33                 orbit33 1.336613e+00
pagerank               pagerank 1.301247e+00
orbit11                 orbit11 1.217674e+00
cohesion               cohesion 1.201335e+00
ratio4                   ratio4 1.104748e+00
orbit61                 orbit61 1.100378e+00
inner                     inner 1.080995e+00
walktrap_vertex walktrap_vertex 1.038267e+00
orbit68                 orbit68 1.003626e+00
upto_sixth           upto_sixth 9.777508e-01
orbit70                 orbit70 9.695670e-01
graph7                   graph7 9.486119e-01
ratio5                   ratio5 9.123208e-01
knn                         knn 9.027185e-01
orbit49                 orbit49 8.912609e-01
orbit56                 orbit56 8.239845e-01
orbit65                 orbit65 8.145442e-01
sixth                     sixth 7.883186e-01
orbit55                 orbit55 7.259047e-01
orbit59                 orbit59 7.107168e-01
graph17                 graph17 7.037311e-01
orbit29                 orbit29 6.742466e-01
graph22                 graph22 6.722981e-01
orbit15                 orbit15 6.190456e-01
trans                     trans 6.085469e-01
graph19                 graph19 5.939177e-01
orbit37                 orbit37 5.850557e-01
orbit17                 orbit17 5.819570e-01
graph16                 graph16 5.670504e-01
constraint           constraint 5.595214e-01
orbit41                 orbit41 5.551761e-01
graph12                 graph12 5.539235e-01
graph24                 graph24 5.521930e-01
graph5                   graph5 5.439980e-01
graph1                   graph1 5.265927e-01
graph13                 graph13 5.095905e-01
graph20                 graph20 4.910036e-01
graph27                 graph27 4.764651e-01
graph23                 graph23 4.751165e-01
upto_fourth         upto_fourth 4.750555e-01
V2                           V2 4.659163e-01
orbit43                 orbit43 4.603483e-01
graph10                 graph10 4.563471e-01
orbit22                 orbit22 4.533259e-01
orbit25                 orbit25 4.443014e-01
upto_fifth           upto_fifth 4.082505e-01
upto_third           upto_third 4.038665e-01
orbit7                   orbit7 3.894324e-01
fifth                     fifth 3.688728e-01
orbit60                 orbit60 3.587984e-01
orbit46                 orbit46 3.524046e-01
selfinter             selfinter 3.508389e-01
orbit5                   orbit5 3.331040e-01
orbit21                 orbit21 3.316898e-01
bigcom40               bigcom40 3.203945e-01
orbit6                   orbit6 3.167323e-01
orbit71                 orbit71 2.797138e-01
graph9                   graph9 2.737766e-01
ratio1                   ratio1 2.360641e-01
graph6                   graph6 2.293775e-01
orbit64                 orbit64 2.284314e-01
bigcom4                 bigcom4 2.165824e-01
graph0                   graph0 2.033829e-01
orbit19                 orbit19 1.877902e-01
orbit20                 orbit20 1.625878e-01
graph4                   graph4 1.454280e-01
graph28                 graph28 1.422118e-01
orbit4                   orbit4 1.380431e-01
orbit30                 orbit30 1.287699e-01
orbit63                 orbit63 1.272842e-01
ioratio                 ioratio 1.225600e-01
orbit54                 orbit54 1.144943e-01
graph2                   graph2 8.115668e-02
orbit69                 orbit69 7.951863e-02
ratio3                   ratio3 6.459999e-02
orbit58                 orbit58 5.812165e-02
orbit57                 orbit57 5.602352e-02
orbit9                   orbit9 5.519671e-02
orbit48                 orbit48 5.166851e-02
graph25                 graph25 3.636939e-02
orbit16                 orbit16 2.005521e-02
membership_s7     membership_s7 1.386218e-02
graph8                   graph8 3.258658e-03
orbit67                 orbit67 2.931155e-03
graph21                 graph21 2.194235e-03
orbit24                 orbit24 1.643690e-03
orbit47                 orbit47 1.013528e-03
orbit1                   orbit1 8.905532e-04
orbit62                 orbit62 8.100467e-04
orbit2                   orbit2 7.846903e-04
orbit40                 orbit40 6.650446e-04
orbit66                 orbit66 6.609383e-04
graph14                 graph14 6.492241e-04
orbit53                 orbit53 4.771083e-04
orbit13                 orbit13 4.690430e-04
ecc                         ecc 3.973657e-04
orbit28                 orbit28 3.279342e-04
orbit44                 orbit44 3.182335e-04
fourth                   fourth 2.368801e-04
graph3                   graph3 2.359037e-04
ratio2                   ratio2 2.353995e-04
orbit51                 orbit51 2.334390e-04
bigcom1                 bigcom1 2.180703e-04
orbit35                 orbit35 1.834065e-04
orbit52                 orbit52 1.570406e-04
evcent                   evcent 1.322248e-04
coreness               coreness 9.748446e-05
orbit26                 orbit26 6.676414e-05
AP                           AP 5.495299e-05
hubscore               hubscore 4.100840e-05
orbit23                 orbit23 3.918569e-05
upto_second         upto_second 1.085258e-05
graph26                 graph26 0.000000e+00
orbit0                   orbit0 0.000000e+00
orbit3                   orbit3 0.000000e+00
orbit8                   orbit8 0.000000e+00
orbit12                 orbit12 0.000000e+00
orbit14                 orbit14 0.000000e+00
orbit34                 orbit34 0.000000e+00
orbit72                 orbit72 0.000000e+00
eccrad                   eccrad 0.000000e+00
close                     close 0.000000e+00
first                     first 0.000000e+00
second                   second 0.000000e+00
bigcom2                 bigcom2 0.000000e+00
bigcom3                 bigcom3 0.000000e+00
bigcom6                 bigcom6 0.000000e+00
bigcom8                 bigcom8 0.000000e+00
bigcom9                 bigcom9 0.000000e+00
bigcom11               bigcom11 0.000000e+00
bigcom13               bigcom13 0.000000e+00
bigcom15               bigcom15 0.000000e+00
bigcom16               bigcom16 0.000000e+00
bigcom21               bigcom21 0.000000e+00
bigcom22               bigcom22 0.000000e+00
bigcom24               bigcom24 0.000000e+00
bigcom26               bigcom26 0.000000e+00
bigcom28               bigcom28 0.000000e+00
bigcom30               bigcom30 0.000000e+00
bigcom31               bigcom31 0.000000e+00
bigcom32               bigcom32 0.000000e+00
bigcom33               bigcom33 0.000000e+00
bigcom34               bigcom34 0.000000e+00
bigcom36               bigcom36 0.000000e+00
bigcom37               bigcom37 0.000000e+00
bigcom38               bigcom38 0.000000e+00
bigcom39               bigcom39 0.000000e+00
bigcom43               bigcom43 0.000000e+00
bigcom44               bigcom44 0.000000e+00
bigcom46               bigcom46 0.000000e+00
bigcom47               bigcom47 0.000000e+00
bigcom49               bigcom49 0.000000e+00
bigcom50               bigcom50 0.000000e+00
bigcom51               bigcom51 0.000000e+00
bigcom52               bigcom52 0.000000e+00
bigcom54               bigcom54 0.000000e+00
bigcom56               bigcom56 0.000000e+00
bigcom62               bigcom62 0.000000e+00
bigcom66               bigcom66 0.000000e+00
bigcom68               bigcom68 0.000000e+00
bigcom69               bigcom69 0.000000e+00
bigcom71               bigcom71 0.000000e+00
bigcom72               bigcom72 0.000000e+00
bigcom73               bigcom73 0.000000e+00
bigcom74               bigcom74 0.000000e+00
bigcom75               bigcom75 0.000000e+00
bigcom76               bigcom76 0.000000e+00
bigcom77               bigcom77 0.000000e+00
bigcom79               bigcom79 0.000000e+00
bigcom80               bigcom80 0.000000e+00
bigcom82               bigcom82 0.000000e+00
bigcom83               bigcom83 0.000000e+00
bigcom84               bigcom84 0.000000e+00
bigcom85               bigcom85 0.000000e+00
bigcom87               bigcom87 0.000000e+00
bigcom89               bigcom89 0.000000e+00
bigcom91               bigcom91 0.000000e+00
bigcom92               bigcom92 0.000000e+00
bigcom93               bigcom93 0.000000e+00
bigcom96               bigcom96 0.000000e+00
bigcom97               bigcom97 0.000000e+00
bigcom98               bigcom98 0.000000e+00
bigcom99               bigcom99 0.000000e+00
bigcom101             bigcom101 0.000000e+00
bigcom104             bigcom104 0.000000e+00
bigcom106             bigcom106 0.000000e+00
bigcom109             bigcom109 0.000000e+00
bigcom113             bigcom113 0.000000e+00
bigcom116             bigcom116 0.000000e+00
bigcom120             bigcom120 0.000000e+00
bigcom123             bigcom123 0.000000e+00
bigcom126             bigcom126 0.000000e+00
bigcom127             bigcom127 0.000000e+00
bigcom137             bigcom137 0.000000e+00
bigcom139             bigcom139 0.000000e+00
bigcom140             bigcom140 0.000000e+00
bigcom143             bigcom143 0.000000e+00
bigcom145             bigcom145 0.000000e+00
bigcom146             bigcom146 0.000000e+00
bigcom147             bigcom147 0.000000e+00
bigcom149             bigcom149 0.000000e+00
bigcom153             bigcom153 0.000000e+00
bigcom154             bigcom154 0.000000e+00
bigcom156             bigcom156 0.000000e+00
bigcom157             bigcom157 0.000000e+00
bigcom158             bigcom158 0.000000e+00
bigcom160             bigcom160 0.000000e+00
bigcom161             bigcom161 0.000000e+00
bigcom162             bigcom162 0.000000e+00
bigcom164             bigcom164 0.000000e+00
bigcom166             bigcom166 0.000000e+00
bigcom167             bigcom167 0.000000e+00
bigcom171             bigcom171 0.000000e+00
bigcom173             bigcom173 0.000000e+00
bigcom175             bigcom175 0.000000e+00
bigcom176             bigcom176 0.000000e+00
bigcom177             bigcom177 0.000000e+00
bigcom178             bigcom178 0.000000e+00
bigcom180             bigcom180 0.000000e+00
bigcom181             bigcom181 0.000000e+00
bigcom184             bigcom184 0.000000e+00
bigcom186             bigcom186 0.000000e+00
bigcom187             bigcom187 0.000000e+00
bigcom189             bigcom189 0.000000e+00
bigcom194             bigcom194 0.000000e+00
bigcom195             bigcom195 0.000000e+00
bigcom196             bigcom196 0.000000e+00
bigcom204             bigcom204 0.000000e+00
bigcom205             bigcom205 0.000000e+00
bigcom212             bigcom212 0.000000e+00
bigcom214             bigcom214 0.000000e+00
bigcom222             bigcom222 0.000000e+00
bigcom223             bigcom223 0.000000e+00
bigcom226             bigcom226 0.000000e+00
bigcom227             bigcom227 0.000000e+00
bigcom229             bigcom229 0.000000e+00
bigcom233             bigcom233 0.000000e+00
bigcom236             bigcom236 0.000000e+00
bigcom237             bigcom237 0.000000e+00
bigcom246             bigcom246 0.000000e+00
bigcom248             bigcom248 0.000000e+00
bigcom249             bigcom249 0.000000e+00
bigcom250             bigcom250 0.000000e+00
bigcom254             bigcom254 0.000000e+00
bigcom266             bigcom266 0.000000e+00
bigcom269             bigcom269 0.000000e+00
bigcom272             bigcom272 0.000000e+00
bigcom274             bigcom274 0.000000e+00
bigcom281             bigcom281 0.000000e+00
bigcom291             bigcom291 0.000000e+00
bigcom292             bigcom292 0.000000e+00
bigcom295             bigcom295 0.000000e+00
bigcom299             bigcom299 0.000000e+00
bigcom301             bigcom301 0.000000e+00
bigcom306             bigcom306 0.000000e+00
bigcom309             bigcom309 0.000000e+00
bigcom314             bigcom314 0.000000e+00
bigcom321             bigcom321 0.000000e+00
bigcom341             bigcom341 0.000000e+00
bigcom350             bigcom350 0.000000e+00
bigcom353             bigcom353 0.000000e+00
bigcom359             bigcom359 0.000000e+00
bigcom363             bigcom363 0.000000e+00
bigcom365             bigcom365 0.000000e+00
bigcom385             bigcom385 0.000000e+00
bigcom386             bigcom386 0.000000e+00
bigcom408             bigcom408 0.000000e+00
bigcom412             bigcom412 0.000000e+00
bigcom480             bigcom480 0.000000e+00
membership_s1     membership_s1 0.000000e+00
membership_s3     membership_s3 0.000000e+00
membership_s4     membership_s4 0.000000e+00
membership_s5     membership_s5 0.000000e+00
membership_s6     membership_s6 0.000000e+00
membership_s8     membership_s8 0.000000e+00
membership_s9     membership_s9 0.000000e+00
membership_s11   membership_s11 0.000000e+00
membership_s12   membership_s12 0.000000e+00
membership_s14   membership_s14 0.000000e+00
membership_s15   membership_s15 0.000000e+00
membership_s16   membership_s16 0.000000e+00
membership_s17   membership_s17 0.000000e+00
membership_s18   membership_s18 0.000000e+00
membership_s20   membership_s20 0.000000e+00
membership_s21   membership_s21 0.000000e+00
membership_s22   membership_s22 0.000000e+00
membership_s24   membership_s24 0.000000e+00
membership_s25   membership_s25 0.000000e+00
membership_s26   membership_s26 0.000000e+00
membership_s27   membership_s27 0.000000e+00
membership_s28   membership_s28 0.000000e+00
membership_s30   membership_s30 0.000000e+00
membership_s31   membership_s31 0.000000e+00
membership_s32   membership_s32 0.000000e+00
membership_s33   membership_s33 0.000000e+00
membership_s36   membership_s36 0.000000e+00
membership_s37   membership_s37 0.000000e+00
pdi                         pdi 0.000000e+00
[1] "Dataset: high_CT Model GLM, refit model on training data 2015-06-17 20:46:11"
[1] "glmnet variable coefficients"
                [,1]              [,2]                   
(Intercept)     "(Intercept)"     "-2633.74959073003"    
graph0          "graph0"          "-0.000462278264658547"
graph1          "graph1"          "-1.07880674478876e-07"
graph2          "graph2"          "4.23345302436018e-05" 
graph3          "graph3"          "-1.09090429813987e-08"
graph4          "graph4"          "-3.31076662583034e-12"
graph5          "graph5"          "7.47029336178598e-07" 
graph6          "graph6"          "-5.18223206419953e-08"
graph7          "graph7"          "2.31410292445636e-07" 
graph8          "graph8"          "0.00012000195097879"  
graph9          "graph9"          "-2.55055164836983e-10"
graph10         "graph10"         "-3.74258670438649e-12"
graph11         "graph11"         "5.31113740146467e-14" 
graph12         "graph12"         "-7.46315761128452e-10"
graph13         "graph13"         "-3.78630467363355e-09"
graph14         "graph14"         "-2.91151378989357e-11"
graph15         "graph15"         "-1.38143507079238e-07"
graph16         "graph16"         "-3.03066474986809e-10"
graph17         "graph17"         "-3.00432608422619e-09"
graph18         "graph18"         "-8.66009780148888e-08"
graph19         "graph19"         "-2.2221138513897e-08" 
graph20         "graph20"         "1.29550930125884e-07" 
graph21         "graph21"         "-8.47105181046469e-08"
graph22         "graph22"         "-2.52659851145841e-07"
graph23         "graph23"         "-4.40449584793173e-08"
graph24         "graph24"         "-5.67491261119642e-08"
graph25         "graph25"         "4.48130759399315e-07" 
graph26         "graph26"         "1.92887346815633e-07" 
graph27         "graph27"         "1.30037004760102e-05" 
graph28         "graph28"         "9.084162097384e-06"   
graph29         "graph29"         "3.05888113808717e-05" 
orbit0          "orbit0"          "-0.00046128613397266" 
orbit1          "orbit1"          "3.55125951997283e-06" 
orbit2          "orbit2"          "-1.18889043632573e-07"
orbit3          "orbit3"          "4.27462906346334e-05" 
orbit4          "orbit4"          "-2.67295155768612e-07"
orbit5          "orbit5"          "-1.04069631693511e-08"
orbit6          "orbit6"          "4.40053460849712e-08" 
orbit7          "orbit7"          "-2.57945840620943e-11"
orbit8          "orbit8"          "7.53910352161931e-07" 
orbit9          "orbit9"          "-1.13240861506893e-05"
orbit10         "orbit10"         "-4.49809396495659e-08"
orbit11         "orbit11"         "-6.16443263916491e-08"
orbit12         "orbit12"         "9.68273284095694e-06" 
orbit13         "orbit13"         "-6.43523898973425e-07"
orbit14         "orbit14"         "0.000120264669406143" 
orbit15         "orbit15"         "-1.8062538782635e-09" 
orbit16         "orbit16"         "-3.3561309847426e-10" 
orbit17         "orbit17"         "-8.79492995503948e-10"
orbit18         "orbit18"         "-3.2063955542163e-09" 
orbit19         "orbit19"         "9.7928282905787e-10"  
orbit20         "orbit20"         "-1.62767581797076e-10"
orbit21         "orbit21"         "-2.36991279076584e-12"
orbit22         "orbit22"         "7.51821426332696e-11" 
orbit23         "orbit23"         "-7.83440664586458e-15"
orbit24         "orbit24"         "-4.49948375770845e-08"
orbit25         "orbit25"         "-2.92073905103372e-09"
orbit26         "orbit26"         "-7.6117747446704e-10" 
orbit27         "orbit27"         "6.50636684991464e-08" 
orbit28         "orbit28"         "-1.8624716760959e-08" 
orbit29         "orbit29"         "1.60990365697873e-08" 
orbit30         "orbit30"         "-1.35672410414761e-08"
orbit31         "orbit31"         "-3.90439483942865e-09"
orbit32         "orbit32"         "-1.45668119075166e-09"
orbit33         "orbit33"         "-1.15360709267773e-11"
orbit34         "orbit34"         "-1.38032298720922e-07"
orbit35         "orbit35"         "-5.03713170821905e-07"
orbit36         "orbit36"         "-4.67221788961091e-08"
orbit37         "orbit37"         "4.14920854287415e-08" 
orbit38         "orbit38"         "-8.56089450000615e-10"
orbit39         "orbit39"         "-1.94541101125384e-06"
orbit40         "orbit40"         "2.51125742867453e-08" 
orbit41         "orbit41"         "-1.93597725815281e-08"
orbit42         "orbit42"         "-3.51111279573744e-09"
orbit43         "orbit43"         "-2.42968212059168e-08"
orbit44         "orbit44"         "-1.53604685386629e-07"
orbit45         "orbit45"         "-1.22922695506688e-06"
orbit46         "orbit46"         "2.30422989755996e-07" 
orbit47         "orbit47"         "-4.77493926418483e-08"
orbit48         "orbit48"         "-4.96802265140735e-08"
orbit49         "orbit49"         "5.20340890936095e-06" 
orbit50         "orbit50"         "-1.91991747709279e-07"
orbit51         "orbit51"         "-2.22059599488044e-07"
orbit52         "orbit52"         "-1.40697574352199e-07"
orbit53         "orbit53"         "-1.50616709649993e-07"
orbit54         "orbit54"         "-2.49097105564317e-06"
orbit55         "orbit55"         "-1.80349704228802e-07"
orbit56         "orbit56"         "-3.49373192502903e-05"
orbit57         "orbit57"         "1.41372033806583e-07" 
orbit58         "orbit58"         "-2.73395861171296e-07"
orbit59         "orbit59"         "7.8842431139318e-07"  
orbit60         "orbit60"         "1.70130252210579e-07" 
orbit61         "orbit61"         "-5.35898968525062e-07"
orbit62         "orbit62"         "4.27617818158065e-06" 
orbit63         "orbit63"         "1.22247469096541e-08" 
orbit64         "orbit64"         "2.12147131926919e-06" 
orbit65         "orbit65"         "-1.3995048264726e-05" 
orbit66         "orbit66"         "3.3795209919075e-06"  
orbit67         "orbit67"         "-2.90122946680977e-07"
orbit68         "orbit68"         "2.43055759462562e-05" 
orbit69         "orbit69"         "1.17781047730574e-05" 
orbit70         "orbit70"         "8.97087294724685e-05" 
orbit71         "orbit71"         "4.74671826547787e-06" 
orbit72         "orbit72"         "2.87894268186848e-05" 
AP              "AP"              "0.233700195826781"    
bet             "bet"             "-4.78331793744193e-08"
ecc             "ecc"             "-0.0786577573368996"  
eccrad          "eccrad"          "-0.472834922462253"   
close           "close"           "0.131091325478753"    
constraint      "constraint"      "4.31060299786139"     
coreness        "coreness"        "-0.0389151904458611"  
knn             "knn"             "-0.000207191391550786"
hubscore        "hubscore"        "0.145188847776105"    
pagerank        "pagerank"        "-44.610211478912"     
trans           "trans"           "-2.15249453466385"    
evcent          "evcent"          "0.0965328735818511"   
first           "first"           "-0.000461957267420172"
upto_second     "upto_second"     "4.91545838514213e-06" 
upto_third      "upto_third"      "-1.4743265469495e-05" 
upto_fourth     "upto_fourth"     "0.000266518757899974" 
upto_fifth      "upto_fifth"      "0.00351584484039676"  
upto_sixth      "upto_sixth"      "0.193458143387665"    
second          "second"          "7.08172120729431e-06" 
third           "third"           "-4.44531527114058e-05"
fourth          "fourth"          "1.9510360368181e-05"  
fifth           "fifth"           "-0.000266314333953978"
sixth           "sixth"           "0.00131640311735392"  
ratio1          "ratio1"          "0.00179309555388703"  
ratio2          "ratio2"          "-0.00774125309234133" 
ratio3          "ratio3"          "0.317513131922703"    
ratio4          "ratio4"          "-12.5535781039639"    
ratio5          "ratio5"          "-2.98088488938182"    
ratio6          "ratio6"          "0.824718730837721"    
selfinter       "selfinter"       "-0.0218939591107428"  
walktrap_vertex "walktrap_vertex" "0.0117874738585374"   
bigcom1         "bigcom1"         "0.0211524015549062"   
bigcom2         "bigcom2"         "0"                    
bigcom3         "bigcom3"         "-0.685510675096561"   
bigcom4         "bigcom4"         "0.137418117932152"    
bigcom6         "bigcom6"         "0"                    
bigcom8         "bigcom8"         "-0.182242360878531"   
bigcom9         "bigcom9"         "-0.242784086314036"   
bigcom11        "bigcom11"        "0"                    
bigcom13        "bigcom13"        "-0.311570694049809"   
bigcom15        "bigcom15"        "-0.335699308741186"   
bigcom16        "bigcom16"        "0"                    
bigcom21        "bigcom21"        "-0.204903889615354"   
bigcom22        "bigcom22"        "-0.21392114506033"    
bigcom24        "bigcom24"        "0"                    
bigcom26        "bigcom26"        "-0.425693876096611"   
bigcom28        "bigcom28"        "-0.0135671062581417"  
bigcom30        "bigcom30"        "-0.309468608249261"   
bigcom31        "bigcom31"        "0"                    
bigcom32        "bigcom32"        "-0.267569325730814"   
bigcom33        "bigcom33"        "0"                    
bigcom34        "bigcom34"        "0"                    
bigcom36        "bigcom36"        "-0.212797865949822"   
bigcom37        "bigcom37"        "0"                    
bigcom38        "bigcom38"        "0"                    
bigcom39        "bigcom39"        "-0.55160064676321"    
bigcom40        "bigcom40"        "0.159312403077258"    
bigcom43        "bigcom43"        "0"                    
bigcom44        "bigcom44"        "-0.429858018992713"   
bigcom46        "bigcom46"        "-0.783710233239875"   
bigcom47        "bigcom47"        "0"                    
bigcom49        "bigcom49"        "0"                    
bigcom50        "bigcom50"        "0"                    
bigcom51        "bigcom51"        "0"                    
bigcom52        "bigcom52"        "0"                    
bigcom54        "bigcom54"        "0"                    
bigcom56        "bigcom56"        "0"                    
bigcom62        "bigcom62"        "0"                    
bigcom66        "bigcom66"        "0"                    
bigcom68        "bigcom68"        "0"                    
bigcom69        "bigcom69"        "0"                    
bigcom71        "bigcom71"        "-0.422924521851935"   
bigcom72        "bigcom72"        "0"                    
bigcom73        "bigcom73"        "-0.43036777308478"    
bigcom74        "bigcom74"        "0"                    
bigcom75        "bigcom75"        "0"                    
bigcom76        "bigcom76"        "0"                    
bigcom77        "bigcom77"        "0"                    
bigcom79        "bigcom79"        "0"                    
bigcom80        "bigcom80"        "0"                    
bigcom82        "bigcom82"        "-0.68937383327021"    
bigcom83        "bigcom83"        "0"                    
bigcom84        "bigcom84"        "0"                    
bigcom85        "bigcom85"        "0"                    
bigcom87        "bigcom87"        "0"                    
bigcom89        "bigcom89"        "0"                    
bigcom91        "bigcom91"        "0"                    
bigcom92        "bigcom92"        "-0.457331070206932"   
bigcom93        "bigcom93"        "0"                    
bigcom96        "bigcom96"        "0"                    
bigcom97        "bigcom97"        "-0.471621763196856"   
bigcom98        "bigcom98"        "0"                    
bigcom99        "bigcom99"        "0"                    
bigcom101       "bigcom101"       "-0.131776886376543"   
bigcom104       "bigcom104"       "-0.326175039690404"   
bigcom106       "bigcom106"       "0"                    
bigcom109       "bigcom109"       "0"                    
bigcom113       "bigcom113"       "0"                    
bigcom116       "bigcom116"       "-0.924032560467225"   
bigcom120       "bigcom120"       "0"                    
bigcom123       "bigcom123"       "0"                    
bigcom126       "bigcom126"       "0"                    
bigcom127       "bigcom127"       "0"                    
bigcom137       "bigcom137"       "0"                    
bigcom139       "bigcom139"       "0"                    
bigcom140       "bigcom140"       "0"                    
bigcom143       "bigcom143"       "0"                    
bigcom145       "bigcom145"       "0"                    
bigcom146       "bigcom146"       "0"                    
bigcom147       "bigcom147"       "-0.109530552420749"   
bigcom149       "bigcom149"       "0"                    
bigcom153       "bigcom153"       "0"                    
bigcom154       "bigcom154"       "-0.719626738883989"   
bigcom156       "bigcom156"       "0"                    
bigcom157       "bigcom157"       "0"                    
bigcom158       "bigcom158"       "0"                    
bigcom160       "bigcom160"       "0"                    
bigcom161       "bigcom161"       "0"                    
bigcom162       "bigcom162"       "0"                    
bigcom164       "bigcom164"       "0"                    
bigcom166       "bigcom166"       "0"                    
bigcom167       "bigcom167"       "-0.949658018678346"   
bigcom171       "bigcom171"       "0"                    
bigcom173       "bigcom173"       "0"                    
bigcom175       "bigcom175"       "0"                    
bigcom176       "bigcom176"       "0"                    
bigcom177       "bigcom177"       "0"                    
bigcom178       "bigcom178"       "0"                    
bigcom180       "bigcom180"       "0"                    
bigcom181       "bigcom181"       "-0.268086692996949"   
bigcom184       "bigcom184"       "0"                    
bigcom186       "bigcom186"       "0"                    
bigcom187       "bigcom187"       "0"                    
bigcom189       "bigcom189"       "-0.359461744887737"   
bigcom194       "bigcom194"       "0"                    
bigcom195       "bigcom195"       "-0.443513306936432"   
bigcom196       "bigcom196"       "0"                    
bigcom204       "bigcom204"       "-1.18387362276308"    
bigcom205       "bigcom205"       "0"                    
bigcom212       "bigcom212"       "0"                    
bigcom214       "bigcom214"       "0"                    
bigcom222       "bigcom222"       "0"                    
bigcom223       "bigcom223"       "0"                    
bigcom226       "bigcom226"       "0"                    
bigcom227       "bigcom227"       "0"                    
bigcom229       "bigcom229"       "0"                    
bigcom233       "bigcom233"       "0"                    
bigcom236       "bigcom236"       "0"                    
bigcom237       "bigcom237"       "0"                    
bigcom246       "bigcom246"       "0"                    
bigcom248       "bigcom248"       "-0.0310306396751477"  
bigcom249       "bigcom249"       "0"                    
bigcom250       "bigcom250"       "0"                    
bigcom254       "bigcom254"       "0"                    
bigcom266       "bigcom266"       "0"                    
bigcom269       "bigcom269"       "-0.378030928703186"   
bigcom272       "bigcom272"       "0"                    
bigcom274       "bigcom274"       "-0.281626410318146"   
bigcom281       "bigcom281"       "0"                    
bigcom291       "bigcom291"       "0"                    
bigcom292       "bigcom292"       "0"                    
bigcom295       "bigcom295"       "0"                    
bigcom299       "bigcom299"       "0"                    
bigcom301       "bigcom301"       "0"                    
bigcom306       "bigcom306"       "0"                    
bigcom309       "bigcom309"       "0"                    
bigcom314       "bigcom314"       "0"                    
bigcom321       "bigcom321"       "-0.578350893270674"   
bigcom341       "bigcom341"       "0"                    
bigcom350       "bigcom350"       "0"                    
bigcom353       "bigcom353"       "0"                    
bigcom359       "bigcom359"       "0"                    
bigcom363       "bigcom363"       "0"                    
bigcom365       "bigcom365"       "0"                    
bigcom385       "bigcom385"       "0"                    
bigcom386       "bigcom386"       "0"                    
bigcom408       "bigcom408"       "0"                    
bigcom412       "bigcom412"       "0"                    
bigcom480       "bigcom480"       "0"                    
spin_vertex     "spin_vertex"     "-0.592007696035695"   
membership_s1   "membership_s1"   "0.33053801876895"     
membership_s3   "membership_s3"   "0"                    
membership_s4   "membership_s4"   "0.084548147343884"    
membership_s5   "membership_s5"   "-0.281105351886882"   
membership_s6   "membership_s6"   "-0.333153054425372"   
membership_s7   "membership_s7"   "0.0725854501460354"   
membership_s8   "membership_s8"   "0"                    
membership_s9   "membership_s9"   "0"                    
membership_s11  "membership_s11"  "0"                    
membership_s12  "membership_s12"  "0"                    
membership_s14  "membership_s14"  "0"                    
membership_s15  "membership_s15"  "-0.524274620866622"   
membership_s16  "membership_s16"  "0"                    
membership_s17  "membership_s17"  "0"                    
membership_s18  "membership_s18"  "-0.34808023915158"    
membership_s20  "membership_s20"  "0"                    
membership_s21  "membership_s21"  "-0.295521683947397"   
membership_s22  "membership_s22"  "0"                    
membership_s24  "membership_s24"  "-0.192020423598988"   
membership_s25  "membership_s25"  "0"                    
membership_s26  "membership_s26"  "0"                    
membership_s27  "membership_s27"  "-0.0954948516585407"  
membership_s28  "membership_s28"  "0"                    
membership_s30  "membership_s30"  "0.204825349326441"    
membership_s31  "membership_s31"  "-0.540549982792459"   
membership_s32  "membership_s32"  "-0.302639351804411"   
membership_s33  "membership_s33"  "0"                    
membership_s36  "membership_s36"  "0.0227911451578761"   
membership_s37  "membership_s37"  "-0.435322276915946"   
V1              "V1"              "-0.909794276691716"   
V2              "V2"              "3.56079880005505"     
pdi             "pdi"             "-25.3502940470794"    
adhesion        "adhesion"        "1.11397527005726e-05" 
cohesion        "cohesion"        "-2.26906626201343e-05"
inner           "inner"           "-1.91516218848108e-05"
outer           "outer"           "8.85488908359761e-05" 
ioratio         "ioratio"         "0.841654495358406"    
comsize         "comsize"         "3.33312524132176e-05" 
[1] "Average GBM 10 CV AUC"
[1] NaN
[[1]]
[1] 0.5163934

[[2]]
[1] 0.3139535

[[3]]
[1] NaN

[[4]]
[1] 0.6553785

[[5]]
[1] 0.6635802

[1] "Average GBM 10 CV RMSE"
[1] 5.724075
[[1]]
[1] 5.525792

[[2]]
[1] 5.821189

[[3]]
[1] 5.483532

[[4]]
[1] 5.948501

[[5]]
[1] 5.841363

[1] "Average RF 10 CV AUC"
[1] NaN
[[1]]
[1] 0.5286885

[[2]]
[1] 0.6485788

[[3]]
[1] NaN

[[4]]
[1] 0.7410359

[[5]]
[1] 0.5478395

[1] "Average RF 10 CV RMSE"
[1] 0.09410983
[[1]]
[1] 0.08152535

[[2]]
[1] 0.113487

[[3]]
[1] 0.02889353

[[4]]
[1] 0.1260131

[[5]]
[1] 0.1206302

[1] "Average GLM 10 CV AUC"
[1] NaN
[[1]]
[1] 0.2377049

[[2]]
[1] 0.6847545

[[3]]
[1] NaN

[[4]]
[1] 0.4561753

[[5]]
[1] 0.5864198

[1] "Average GLM 10 CV RMSE"
[1] 5.392814
[[1]]
[1] 5.269072

[[2]]
[1] 5.407714

[[3]]
[1] 4.963692

[[4]]
[1] 5.87412

[[5]]
[1] 5.44947

[1] "Average 10 CV AUC"
[1] NaN
[[1]]
[1] 0.2131148

[[2]]
[1] 0.6175711

[[3]]
[1] NaN

[[4]]
[1] 0.6125498

[[5]]
[1] 0.6080247

[1] "Average 10 CV RMSE"
[1] 3.686851
[[1]]
[1] 3.582151

[[2]]
[1] 3.733618

[[3]]
[1] 3.469619

[[4]]
[1] 3.901303

[[5]]
[1] 3.747564

[1] "average all"
[1] 3.658331
[1] 1
