# Supplementary material for: Distinctive Behaviors of Druggable Proteins in Cellular Networks
Source: PLoS Comput Biol. 2015 Dec 23;11(12):e1004597. doi: 10.1371/journal.pcbi.1004597 (PMC4689399; doi:10.1371/journal.pcbi.1004597)
Supplement: S1 File — (ZIP) [file pcbi.1004597.s004.zip › S1_File/direct.murcko.20150613.random.ppi.optimised_Target_results_high_targets.txt]

[[1]]
[1] "high_targets"

[1] "Dataset: high_targets Model GBM, run: 1 of 5 2015-06-17 20:43:38"
Iter   TrainDeviance   ValidDeviance   StepSize   Improve
     1        0.2290            -nan     0.0100   -0.0001
     2        0.2233            -nan     0.0100   -0.0002
     3        0.2198            -nan     0.0100    0.0001
     4        0.2172            -nan     0.0100   -0.0001
     5        0.2133            -nan     0.0100   -0.0000
     6        0.2088            -nan     0.0100    0.0002
     7        0.2068            -nan     0.0100   -0.0002
     8        0.2043            -nan     0.0100   -0.0000
     9        0.2028            -nan     0.0100    0.0000
    10        0.2005            -nan     0.0100   -0.0002
    20        0.1774            -nan     0.0100   -0.0001
    40        0.1486            -nan     0.0100   -0.0001
    60        0.1284            -nan     0.0100    0.0000
    80        0.1123            -nan     0.0100   -0.0001
   100        0.0997            -nan     0.0100   -0.0001
   120        0.0888            -nan     0.0100   -0.0001
   128        0.0849            -nan     0.0100   -0.0001

[1] "GBM variable coefficients"
                            var      rel.inf
V2                           V2 6.6433370485
third                     third 4.4451770884
spin_vertex         spin_vertex 4.2850346778
ioratio                 ioratio 3.9232868833
inner                     inner 3.6451018291
ratio5                   ratio5 3.3593548972
comsize                 comsize 3.1836468689
walktrap_vertex walktrap_vertex 3.0147819835
orbit24                 orbit24 3.0014569890
ratio4                   ratio4 2.5457417721
V1                           V1 2.0747535894
outer                     outer 1.8054233681
orbit50                 orbit50 1.6902078453
graph12                 graph12 1.6443902439
graph6                   graph6 1.5155774910
adhesion               adhesion 1.4694452941
graph27                 graph27 1.4298546940
graph22                 graph22 1.3773380171
knn                         knn 1.3632707960
graph11                 graph11 1.1909324663
graph20                 graph20 1.0423470693
orbit55                 orbit55 1.0390148011
ratio1                   ratio1 0.9955048640
orbit35                 orbit35 0.9878708750
graph5                   graph5 0.9814264157
orbit67                 orbit67 0.9685452798
orbit5                   orbit5 0.9256851558
orbit46                 orbit46 0.9246695567
orbit11                 orbit11 0.8997658445
graph4                   graph4 0.8975478489
orbit56                 orbit56 0.8532381896
orbit44                 orbit44 0.8213831574
orbit42                 orbit42 0.8213830660
orbit63                 orbit63 0.7592387371
bet                         bet 0.7565310514
orbit31                 orbit31 0.7539562769
orbit6                   orbit6 0.7434782757
graph25                 graph25 0.7375573317
graph24                 graph24 0.7237983568
ratio6                   ratio6 0.7163329001
trans                     trans 0.7025307332
pagerank               pagerank 0.7000460864
orbit39                 orbit39 0.6766008988
fourth                   fourth 0.6459385500
orbit2                   orbit2 0.6445077225
orbit22                 orbit22 0.6361989849
graph16                 graph16 0.6118307209
cohesion               cohesion 0.6048128591
orbit49                 orbit49 0.6036300255
orbit38                 orbit38 0.5955229268
graph10                 graph10 0.5811690721
graph8                   graph8 0.5660557060
upto_sixth           upto_sixth 0.5576459504
graph0                   graph0 0.5356341652
orbit21                 orbit21 0.5298235436
sixth                     sixth 0.5253908262
selfinter             selfinter 0.5161545213
orbit26                 orbit26 0.5107463111
orbit58                 orbit58 0.5031907220
membership_s31   membership_s31 0.5009186057
orbit61                 orbit61 0.4799978923
graph2                   graph2 0.4639315485
orbit54                 orbit54 0.4638971842
orbit60                 orbit60 0.4571506350
orbit64                 orbit64 0.4533854482
bigcom4                 bigcom4 0.4440574779
orbit9                   orbit9 0.4300146059
graph18                 graph18 0.4261956023
orbit40                 orbit40 0.4081740731
graph17                 graph17 0.3946193440
orbit41                 orbit41 0.3933468561
graph3                   graph3 0.3782377730
graph14                 graph14 0.3763751943
graph1                   graph1 0.3672539635
orbit51                 orbit51 0.3618768797
orbit70                 orbit70 0.3574296623
orbit45                 orbit45 0.3439461388
ratio2                   ratio2 0.3359566153
graph28                 graph28 0.3248911094
orbit36                 orbit36 0.3212491623
orbit27                 orbit27 0.3173407569
orbit62                 orbit62 0.3006400164
orbit69                 orbit69 0.2926966159
membership_s4     membership_s4 0.2882350599
orbit33                 orbit33 0.2796925054
graph23                 graph23 0.2776722822
orbit30                 orbit30 0.2733128776
graph7                   graph7 0.2665278302
orbit32                 orbit32 0.2506072307
orbit15                 orbit15 0.2449524472
constraint           constraint 0.2445822880
orbit18                 orbit18 0.2426534427
upto_fourth         upto_fourth 0.2341419827
close                     close 0.2280528750
upto_fifth           upto_fifth 0.2269283969
graph29                 graph29 0.2243328419
pdi                         pdi 0.2230056611
graph9                   graph9 0.2220181180
orbit20                 orbit20 0.2214980278
orbit48                 orbit48 0.2145860157
orbit68                 orbit68 0.2133172578
bigcom40               bigcom40 0.2052013692
orbit37                 orbit37 0.1950673292
graph26                 graph26 0.1908406075
orbit65                 orbit65 0.1792009023
AP                           AP 0.1699106001
graph19                 graph19 0.1640633055
orbit10                 orbit10 0.1622480926
orbit28                 orbit28 0.1611003970
orbit7                   orbit7 0.1600274929
orbit23                 orbit23 0.1592985900
orbit19                 orbit19 0.1472955338
upto_second         upto_second 0.1465643479
graph15                 graph15 0.1413083093
orbit52                 orbit52 0.1382639770
ratio3                   ratio3 0.1356121811
membership_s30   membership_s30 0.1344900791
orbit59                 orbit59 0.1255585048
bigcom26               bigcom26 0.1223242137
orbit25                 orbit25 0.1145787245
orbit16                 orbit16 0.1083527583
graph13                 graph13 0.1076630411
orbit53                 orbit53 0.1032433803
bigcom1                 bigcom1 0.0974323244
fifth                     fifth 0.0967036657
bigcom28               bigcom28 0.0820348440
orbit29                 orbit29 0.0785119109
orbit13                 orbit13 0.0639207660
second                   second 0.0578179195
coreness               coreness 0.0468203649
orbit12                 orbit12 0.0420777788
bigcom22               bigcom22 0.0388940719
orbit57                 orbit57 0.0312869767
orbit1                   orbit1 0.0304695300
membership_s36   membership_s36 0.0304266614
upto_third           upto_third 0.0250130842
graph21                 graph21 0.0229332667
orbit4                   orbit4 0.0065399114
orbit43                 orbit43 0.0017660862
orbit17                 orbit17 0.0004548061
orbit66                 orbit66 0.0001627694
orbit0                   orbit0 0.0000000000
orbit3                   orbit3 0.0000000000
orbit8                   orbit8 0.0000000000
orbit14                 orbit14 0.0000000000
orbit34                 orbit34 0.0000000000
orbit47                 orbit47 0.0000000000
orbit71                 orbit71 0.0000000000
orbit72                 orbit72 0.0000000000
ecc                         ecc 0.0000000000
eccrad                   eccrad 0.0000000000
hubscore               hubscore 0.0000000000
evcent                   evcent 0.0000000000
first                     first 0.0000000000
bigcom2                 bigcom2 0.0000000000
bigcom3                 bigcom3 0.0000000000
bigcom6                 bigcom6 0.0000000000
bigcom8                 bigcom8 0.0000000000
bigcom9                 bigcom9 0.0000000000
bigcom11               bigcom11 0.0000000000
bigcom13               bigcom13 0.0000000000
bigcom15               bigcom15 0.0000000000
bigcom16               bigcom16 0.0000000000
bigcom21               bigcom21 0.0000000000
bigcom24               bigcom24 0.0000000000
bigcom30               bigcom30 0.0000000000
bigcom31               bigcom31 0.0000000000
bigcom32               bigcom32 0.0000000000
bigcom33               bigcom33 0.0000000000
bigcom34               bigcom34 0.0000000000
bigcom36               bigcom36 0.0000000000
bigcom37               bigcom37 0.0000000000
bigcom38               bigcom38 0.0000000000
bigcom39               bigcom39 0.0000000000
bigcom43               bigcom43 0.0000000000
bigcom44               bigcom44 0.0000000000
bigcom46               bigcom46 0.0000000000
bigcom47               bigcom47 0.0000000000
bigcom49               bigcom49 0.0000000000
bigcom50               bigcom50 0.0000000000
bigcom51               bigcom51 0.0000000000
bigcom52               bigcom52 0.0000000000
bigcom54               bigcom54 0.0000000000
bigcom56               bigcom56 0.0000000000
bigcom62               bigcom62 0.0000000000
bigcom66               bigcom66 0.0000000000
bigcom68               bigcom68 0.0000000000
bigcom69               bigcom69 0.0000000000
bigcom71               bigcom71 0.0000000000
bigcom72               bigcom72 0.0000000000
bigcom73               bigcom73 0.0000000000
bigcom74               bigcom74 0.0000000000
bigcom75               bigcom75 0.0000000000
bigcom76               bigcom76 0.0000000000
bigcom77               bigcom77 0.0000000000
bigcom79               bigcom79 0.0000000000
bigcom80               bigcom80 0.0000000000
bigcom82               bigcom82 0.0000000000
bigcom83               bigcom83 0.0000000000
bigcom84               bigcom84 0.0000000000
bigcom85               bigcom85 0.0000000000
bigcom87               bigcom87 0.0000000000
bigcom89               bigcom89 0.0000000000
bigcom91               bigcom91 0.0000000000
bigcom92               bigcom92 0.0000000000
bigcom93               bigcom93 0.0000000000
bigcom96               bigcom96 0.0000000000
bigcom97               bigcom97 0.0000000000
bigcom98               bigcom98 0.0000000000
bigcom99               bigcom99 0.0000000000
bigcom101             bigcom101 0.0000000000
bigcom104             bigcom104 0.0000000000
bigcom106             bigcom106 0.0000000000
bigcom109             bigcom109 0.0000000000
bigcom113             bigcom113 0.0000000000
bigcom116             bigcom116 0.0000000000
bigcom120             bigcom120 0.0000000000
bigcom123             bigcom123 0.0000000000
bigcom126             bigcom126 0.0000000000
bigcom127             bigcom127 0.0000000000
bigcom137             bigcom137 0.0000000000
bigcom139             bigcom139 0.0000000000
bigcom140             bigcom140 0.0000000000
bigcom143             bigcom143 0.0000000000
bigcom145             bigcom145 0.0000000000
bigcom146             bigcom146 0.0000000000
bigcom147             bigcom147 0.0000000000
bigcom149             bigcom149 0.0000000000
bigcom153             bigcom153 0.0000000000
bigcom154             bigcom154 0.0000000000
bigcom156             bigcom156 0.0000000000
bigcom157             bigcom157 0.0000000000
bigcom158             bigcom158 0.0000000000
bigcom160             bigcom160 0.0000000000
bigcom161             bigcom161 0.0000000000
bigcom162             bigcom162 0.0000000000
bigcom164             bigcom164 0.0000000000
bigcom166             bigcom166 0.0000000000
bigcom167             bigcom167 0.0000000000
bigcom171             bigcom171 0.0000000000
bigcom173             bigcom173 0.0000000000
bigcom175             bigcom175 0.0000000000
bigcom176             bigcom176 0.0000000000
bigcom177             bigcom177 0.0000000000
bigcom178             bigcom178 0.0000000000
bigcom180             bigcom180 0.0000000000
bigcom181             bigcom181 0.0000000000
bigcom184             bigcom184 0.0000000000
bigcom186             bigcom186 0.0000000000
bigcom187             bigcom187 0.0000000000
bigcom189             bigcom189 0.0000000000
bigcom194             bigcom194 0.0000000000
bigcom195             bigcom195 0.0000000000
bigcom196             bigcom196 0.0000000000
bigcom204             bigcom204 0.0000000000
bigcom205             bigcom205 0.0000000000
bigcom212             bigcom212 0.0000000000
bigcom214             bigcom214 0.0000000000
bigcom222             bigcom222 0.0000000000
bigcom223             bigcom223 0.0000000000
bigcom226             bigcom226 0.0000000000
bigcom227             bigcom227 0.0000000000
bigcom229             bigcom229 0.0000000000
bigcom233             bigcom233 0.0000000000
bigcom236             bigcom236 0.0000000000
bigcom237             bigcom237 0.0000000000
bigcom246             bigcom246 0.0000000000
bigcom248             bigcom248 0.0000000000
bigcom249             bigcom249 0.0000000000
bigcom250             bigcom250 0.0000000000
bigcom254             bigcom254 0.0000000000
bigcom266             bigcom266 0.0000000000
bigcom269             bigcom269 0.0000000000
bigcom272             bigcom272 0.0000000000
bigcom274             bigcom274 0.0000000000
bigcom281             bigcom281 0.0000000000
bigcom291             bigcom291 0.0000000000
bigcom292             bigcom292 0.0000000000
bigcom295             bigcom295 0.0000000000
bigcom299             bigcom299 0.0000000000
bigcom301             bigcom301 0.0000000000
bigcom306             bigcom306 0.0000000000
bigcom309             bigcom309 0.0000000000
bigcom314             bigcom314 0.0000000000
bigcom321             bigcom321 0.0000000000
bigcom341             bigcom341 0.0000000000
bigcom350             bigcom350 0.0000000000
bigcom353             bigcom353 0.0000000000
bigcom359             bigcom359 0.0000000000
bigcom363             bigcom363 0.0000000000
bigcom365             bigcom365 0.0000000000
bigcom385             bigcom385 0.0000000000
bigcom386             bigcom386 0.0000000000
bigcom408             bigcom408 0.0000000000
bigcom412             bigcom412 0.0000000000
bigcom480             bigcom480 0.0000000000
membership_s1     membership_s1 0.0000000000
membership_s3     membership_s3 0.0000000000
membership_s5     membership_s5 0.0000000000
membership_s6     membership_s6 0.0000000000
membership_s7     membership_s7 0.0000000000
membership_s8     membership_s8 0.0000000000
membership_s9     membership_s9 0.0000000000
membership_s11   membership_s11 0.0000000000
membership_s12   membership_s12 0.0000000000
membership_s14   membership_s14 0.0000000000
membership_s15   membership_s15 0.0000000000
membership_s16   membership_s16 0.0000000000
membership_s17   membership_s17 0.0000000000
membership_s18   membership_s18 0.0000000000
membership_s20   membership_s20 0.0000000000
membership_s21   membership_s21 0.0000000000
membership_s22   membership_s22 0.0000000000
membership_s24   membership_s24 0.0000000000
membership_s25   membership_s25 0.0000000000
membership_s26   membership_s26 0.0000000000
membership_s27   membership_s27 0.0000000000
membership_s28   membership_s28 0.0000000000
membership_s32   membership_s32 0.0000000000
membership_s33   membership_s33 0.0000000000
membership_s37   membership_s37 0.0000000000
[1] "Dataset: high_targets Model RF, run: 1 of 5 2015-06-17 20:43:50"
     |      Out-of-bag   |
Tree |      MSE  %Var(y) |
   1 |  0.06424   264.59 |
   2 |  0.05963   245.60 |
   3 |  0.05942   244.72 |
   4 |  0.05171   212.97 |
   5 |   0.0487   200.58 |
   6 |  0.04525   186.37 |
   7 |  0.04056   167.05 |
   8 |  0.04085   168.24 |
   9 |  0.03955   162.89 |
  10 |  0.03789   156.05 |
  11 |  0.03698   152.32 |
  12 |   0.0358   147.45 |
  13 |   0.0338   139.20 |
  14 |   0.0341   140.43 |
  15 |  0.03357   138.24 |
  16 |  0.03334   137.31 |
  17 |  0.03317   136.62 |
  18 |  0.03241   133.46 |
  19 |  0.03225   132.84 |
  20 |  0.03208   132.11 |
  21 |  0.03212   132.30 |
  22 |   0.0318   130.98 |
  23 |  0.03133   129.03 |
  24 |  0.03127   128.80 |
  25 |  0.03086   127.09 |
  26 |  0.03061   126.08 |
  27 |  0.03036   125.02 |
  28 |  0.03036   125.04 |
  29 |  0.03023   124.48 |
  30 |  0.03005   123.77 |
  31 |  0.03002   123.65 |
  32 |  0.02998   123.48 |
  33 |  0.03012   124.05 |
  34 |  0.03008   123.88 |
  35 |   0.0299   123.13 |
  36 |  0.02984   122.92 |
  37 |  0.02969   122.26 |
  38 |  0.02937   120.98 |
  39 |  0.02925   120.47 |
  40 |  0.02919   120.23 |
  41 |  0.02906   119.67 |
  42 |  0.02896   119.26 |
  43 |  0.02904   119.60 |
  44 |  0.02902   119.53 |
  45 |  0.02903   119.54 |
  46 |  0.02903   119.58 |
  47 |  0.02899   119.38 |
  48 |   0.0289   119.01 |
  49 |  0.02885   118.81 |
  50 |  0.02889   119.00 |
  51 |  0.02888   118.93 |
  52 |  0.02892   119.11 |
  53 |  0.02893   119.15 |
  54 |  0.02887   118.92 |
  55 |  0.02888   118.95 |
  56 |   0.0288   118.63 |
  57 |   0.0288   118.62 |
  58 |  0.02866   118.05 |
  59 |  0.02864   117.96 |
  60 |  0.02864   117.95 |
  61 |  0.02866   118.06 |
  62 |  0.02867   118.09 |
  63 |  0.02863   117.90 |
  64 |  0.02866   118.03 |
  65 |  0.02864   117.95 |
  66 |  0.02867   118.06 |
  67 |  0.02857   117.66 |
  68 |  0.02861   117.84 |
  69 |  0.02863   117.91 |
  70 |   0.0285   117.38 |
  71 |  0.02855   117.60 |
  72 |  0.02859   117.76 |
  73 |  0.02856   117.64 |
  74 |  0.02857   117.69 |
  75 |  0.02857   117.65 |
  76 |  0.02849   117.34 |
  77 |  0.02845   117.17 |
  78 |  0.02835   116.77 |
  79 |  0.02836   116.82 |
  80 |  0.02833   116.69 |
  81 |  0.02828   116.48 |
  82 |  0.02838   116.89 |
  83 |  0.02839   116.91 |
  84 |   0.0284   116.95 |
  85 |  0.02841   117.03 |
  86 |  0.02836   116.79 |
  87 |  0.02834   116.74 |
  88 |  0.02836   116.80 |
  89 |  0.02834   116.71 |
  90 |   0.0283   116.55 |
  91 |  0.02827   116.44 |
  92 |  0.02832   116.62 |
  93 |  0.02831   116.60 |
  94 |  0.02834   116.71 |
  95 |  0.02832   116.64 |
  96 |  0.02833   116.66 |
  97 |  0.02828   116.47 |
  98 |  0.02828   116.47 |
  99 |  0.02832   116.64 |
 100 |   0.0283   116.56 |
[1] "Random Forest variable coefficients"
                      %IncMSE IncNodePurity
graph5           1.427630e-03  3.102891e-02
graph6           6.081871e-04  3.166866e-02
graph7           8.407634e-04  5.998525e-02
graph8           5.665318e-04  1.347836e-01
graph9           7.219392e-04  3.887176e-02
graph10          5.715374e-03  1.122848e-01
graph11          4.811826e-03  1.958728e-01
graph12          1.304850e-03  1.475876e-01
graph13          2.512114e-04  6.849513e-02
graph14          3.364668e-03  1.422579e-01
graph15          1.129373e-03  6.080094e-02
graph16          2.321171e-03  1.316192e-01
graph17          1.925432e-03  8.296865e-02
graph18          4.219602e-03  1.718698e-01
graph19          1.344086e-04  2.100000e-02
graph20          2.637408e-03  1.124990e-01
graph21          4.189312e-04  5.656390e-02
graph22          1.010405e-03  1.515904e-01
graph23          6.246142e-04  8.390560e-02
graph24          5.402947e-04  2.770002e-02
graph25          1.362992e-03  1.251228e-01
graph26          1.338141e-03  2.845506e-01
graph27          3.529311e-03  1.910823e-01
graph28          7.814464e-04  4.466626e-02
graph29          2.104792e-03  1.206710e-01
orbit0           3.130786e-04  3.369648e-02
orbit1           1.664499e-04  3.117393e-02
orbit2           1.154828e-03  2.770868e-01
orbit3           1.086957e-04  1.862573e-02
orbit4           8.443272e-07  4.198077e-02
orbit5           3.308987e-04  9.616305e-02
orbit6           2.575585e-03  2.008972e-01
orbit7           1.661275e-03  3.877986e-01
orbit8           1.224233e-03  5.834155e-02
orbit9           2.720123e-03  7.037458e-02
orbit10          2.346414e-03  1.323286e-01
orbit11          3.430933e-03  8.383474e-02
orbit12          1.961170e-03  1.093039e-01
orbit13          2.153051e-03  1.389145e-01
orbit14          3.795282e-04  2.003940e-01
orbit15          2.653489e-04  4.271065e-02
orbit16          6.615066e-04  4.540385e-02
orbit17          4.271737e-04  6.670943e-02
orbit18          3.171198e-04  1.722588e-01
orbit19          1.980492e-03  1.117920e-01
orbit20          1.085875e-03  6.650265e-02
orbit21          3.177433e-04  4.543046e-02
orbit22          2.209993e-03  1.254391e-01
orbit23          1.441482e-03  3.548170e-01
orbit24          3.770355e-03  2.855878e-01
orbit25          3.426570e-03  1.698963e-01
orbit26          4.329356e-03  1.389771e-01
orbit27          3.490759e-04  6.509124e-02
orbit28          5.996994e-04  1.583843e-01
orbit29          9.613198e-04  3.894600e-02
orbit30          1.117619e-03  6.310760e-02
orbit31          5.464036e-03  2.408276e-01
orbit32          3.555840e-03  4.444194e-02
orbit33          1.339349e-03  8.151130e-02
orbit34          5.348045e-05  6.489510e-02
orbit35          4.147969e-03  1.851339e-01
orbit36          1.210280e-03  1.913898e-01
orbit37          1.634664e-03  9.033771e-02
orbit38          2.083312e-03  5.545144e-02
orbit39          2.593504e-03  2.825761e-01
orbit40          2.350746e-03  3.659171e-02
orbit41          5.577238e-04  2.301504e-02
orbit42          1.967761e-03  2.405070e-01
orbit43          2.687249e-03  9.050683e-02
orbit44          3.223671e-03  4.236041e-02
orbit45          1.126277e-03  8.207776e-02
orbit46          2.095424e-03  1.676732e-01
orbit47          4.993632e-04  5.266446e-02
orbit48          4.641509e-03  1.709544e-01
orbit49          1.574021e-03  1.402657e-01
orbit50          1.584866e-03  7.118951e-02
orbit51          2.172410e-03  1.970694e-01
orbit52          9.900880e-04  3.138920e-02
orbit53          4.564256e-04  3.559457e-02
orbit54          7.426194e-04  1.143572e-01
orbit55          2.953252e-03  1.964945e-01
orbit56          2.569052e-03  2.797629e-01
orbit57          1.937720e-03  4.950618e-02
orbit58          3.186204e-03  1.454453e-01
orbit59          3.230628e-03  1.785807e-01
orbit60          1.258714e-03  1.174035e-01
orbit61          1.993693e-03  1.994315e-01
orbit62          2.559722e-03  8.333172e-02
orbit63          1.760131e-03  7.099496e-02
orbit64          4.349799e-04  1.532780e-01
orbit65          6.144446e-04  8.795405e-02
orbit66          2.398242e-05  2.374657e-02
orbit67          2.739726e-05  1.420814e-01
orbit68          1.164153e-03  6.217748e-02
orbit69          1.809734e-03  1.223217e-01
orbit70          8.927765e-04  1.160474e-01
orbit71          8.108813e-05  8.194908e-02
orbit72          1.225619e-03  6.528849e-02
AP               1.548729e-04  2.082481e-02
bet              1.318922e-03  2.386106e-01
ecc              0.000000e+00  1.387779e-19
eccrad           0.000000e+00  2.775558e-19
close           -3.443536e-05  5.383547e-02
constraint       1.875645e-03  1.181102e-01
coreness         1.479099e-03  4.377281e-02
knn              6.980869e-04  1.827649e-01
hubscore         2.691345e-04  4.477778e-02
pagerank         2.667105e-04  1.732529e-01
trans            7.483178e-04  7.175629e-02
evcent           1.101821e-04  5.378391e-02
first            7.413477e-04  5.049046e-02
upto_second      1.832987e-03  1.854508e-01
upto_third       5.509642e-05  4.878072e-02
upto_fourth      6.990247e-04  1.002814e-01
upto_fifth      -1.964243e-04  9.501107e-02
upto_sixth       6.873831e-04  7.977158e-02
second           1.268373e-03  2.691247e-01
third            2.399456e-03  4.426058e-01
fourth           8.384881e-04  1.537849e-01
fifth            2.338666e-03  2.847746e-01
sixth            5.764215e-04  1.422071e-01
ratio1           1.697155e-03  1.064931e-01
ratio2           1.361878e-03  1.558861e-01
ratio3           1.954875e-03  1.827967e-01
ratio4           4.125715e-04  3.901721e-01
ratio5           4.636076e-04  4.564500e-01
ratio6           2.532987e-03  1.009390e-01
selfinter        2.808989e-05  2.130252e-02
walktrap_vertex  1.170625e-03  4.993862e-01
bigcom1          3.096410e-04  2.150830e-02
bigcom2          0.000000e+00  0.000000e+00
bigcom3          6.868132e-06  4.371158e-03
bigcom4          0.000000e+00  1.558442e-02
bigcom6          0.000000e+00  0.000000e+00
bigcom8          0.000000e+00  5.551115e-19
bigcom9          0.000000e+00  4.510281e-19
bigcom11         0.000000e+00  0.000000e+00
bigcom13         0.000000e+00  0.000000e+00
bigcom15         0.000000e+00  0.000000e+00
bigcom16         0.000000e+00  0.000000e+00
bigcom21         0.000000e+00  8.326673e-19
bigcom22         4.947730e-05  6.639539e-02
bigcom24         0.000000e+00  0.000000e+00
bigcom26        -5.873574e-05  1.051643e-01
bigcom28         6.588803e-05  1.711181e-02
bigcom30         0.000000e+00  2.359224e-18
bigcom31         0.000000e+00  0.000000e+00
bigcom32         0.000000e+00  0.000000e+00
bigcom33         0.000000e+00  0.000000e+00
bigcom34         0.000000e+00  0.000000e+00
bigcom36         0.000000e+00  0.000000e+00
bigcom37         0.000000e+00  0.000000e+00
bigcom38         0.000000e+00  0.000000e+00
bigcom39         0.000000e+00  3.469447e-19
bigcom40         1.763362e-04  8.692767e-02
bigcom43         0.000000e+00  0.000000e+00
bigcom44         0.000000e+00  0.000000e+00
bigcom46         0.000000e+00  0.000000e+00
bigcom47         0.000000e+00  0.000000e+00
bigcom49         0.000000e+00  0.000000e+00
bigcom50         0.000000e+00  0.000000e+00
bigcom51         0.000000e+00  0.000000e+00
bigcom52         0.000000e+00  0.000000e+00
bigcom54         0.000000e+00  0.000000e+00
bigcom56         0.000000e+00  0.000000e+00
bigcom62         0.000000e+00  0.000000e+00
bigcom66         0.000000e+00  0.000000e+00
bigcom68         0.000000e+00  0.000000e+00
bigcom69         0.000000e+00  0.000000e+00
bigcom71         0.000000e+00  0.000000e+00
bigcom72         0.000000e+00  0.000000e+00
bigcom73         0.000000e+00  0.000000e+00
bigcom74         0.000000e+00  0.000000e+00
bigcom75         0.000000e+00  0.000000e+00
bigcom76         0.000000e+00  0.000000e+00
bigcom77         0.000000e+00  0.000000e+00
bigcom79         0.000000e+00  0.000000e+00
bigcom80         0.000000e+00  0.000000e+00
bigcom82         0.000000e+00  5.551115e-19
bigcom83         0.000000e+00  0.000000e+00
bigcom84         0.000000e+00  0.000000e+00
bigcom85         0.000000e+00  0.000000e+00
bigcom87         0.000000e+00  0.000000e+00
bigcom89         0.000000e+00  0.000000e+00
bigcom91         0.000000e+00  0.000000e+00
bigcom92         0.000000e+00  0.000000e+00
bigcom93         0.000000e+00  0.000000e+00
bigcom96         0.000000e+00  0.000000e+00
bigcom97         0.000000e+00  5.551115e-19
bigcom98         0.000000e+00  0.000000e+00
bigcom99         0.000000e+00  0.000000e+00
bigcom101        0.000000e+00  0.000000e+00
bigcom104        0.000000e+00  0.000000e+00
bigcom106        0.000000e+00  0.000000e+00
bigcom109        0.000000e+00  0.000000e+00
bigcom113        0.000000e+00  0.000000e+00
bigcom116        0.000000e+00  6.938894e-20
bigcom120        0.000000e+00  0.000000e+00
bigcom123        0.000000e+00  0.000000e+00
bigcom126        0.000000e+00  0.000000e+00
bigcom127        0.000000e+00  0.000000e+00
bigcom137        0.000000e+00  0.000000e+00
bigcom139        0.000000e+00  0.000000e+00
bigcom140        0.000000e+00  0.000000e+00
bigcom143        0.000000e+00  0.000000e+00
bigcom145        0.000000e+00  0.000000e+00
bigcom146        0.000000e+00  0.000000e+00
bigcom147        0.000000e+00  8.326673e-19
bigcom149        0.000000e+00  0.000000e+00
bigcom153        0.000000e+00  0.000000e+00
bigcom154        0.000000e+00  1.387779e-19
bigcom156        0.000000e+00  0.000000e+00
bigcom157        0.000000e+00  0.000000e+00
bigcom158        0.000000e+00  0.000000e+00
bigcom160        0.000000e+00  0.000000e+00
bigcom161        0.000000e+00  0.000000e+00
bigcom162        0.000000e+00  0.000000e+00
bigcom164        0.000000e+00  0.000000e+00
bigcom166        0.000000e+00  0.000000e+00
bigcom167        0.000000e+00  5.551115e-19
bigcom171        0.000000e+00  0.000000e+00
bigcom173        0.000000e+00  0.000000e+00
bigcom175        0.000000e+00  0.000000e+00
bigcom176        0.000000e+00  0.000000e+00
bigcom177        0.000000e+00  0.000000e+00
bigcom178        0.000000e+00  0.000000e+00
bigcom180        0.000000e+00  0.000000e+00
bigcom181        0.000000e+00  0.000000e+00
bigcom184        0.000000e+00  0.000000e+00
bigcom186        0.000000e+00  0.000000e+00
bigcom187        0.000000e+00  0.000000e+00
bigcom189        0.000000e+00  0.000000e+00
bigcom194        0.000000e+00  0.000000e+00
bigcom195        0.000000e+00  0.000000e+00
bigcom196        0.000000e+00  0.000000e+00
bigcom204        0.000000e+00  5.551115e-19
bigcom205        0.000000e+00  0.000000e+00
bigcom212        0.000000e+00  0.000000e+00
bigcom214        0.000000e+00  0.000000e+00
bigcom222        0.000000e+00  0.000000e+00
bigcom223        0.000000e+00  0.000000e+00
bigcom226        0.000000e+00  0.000000e+00
bigcom227        0.000000e+00  0.000000e+00
bigcom229        0.000000e+00  0.000000e+00
bigcom233        0.000000e+00  0.000000e+00
bigcom236        0.000000e+00  0.000000e+00
bigcom237        0.000000e+00  0.000000e+00
bigcom246        0.000000e+00  0.000000e+00
bigcom248        0.000000e+00  5.551115e-19
bigcom249        0.000000e+00  0.000000e+00
bigcom250        0.000000e+00  0.000000e+00
bigcom254        0.000000e+00  0.000000e+00
bigcom266        0.000000e+00  0.000000e+00
bigcom269        0.000000e+00  5.551115e-19
bigcom272        0.000000e+00  0.000000e+00
bigcom274        5.409357e-05  2.610311e-01
bigcom281        0.000000e+00  0.000000e+00
bigcom291        0.000000e+00  0.000000e+00
bigcom292        0.000000e+00  0.000000e+00
bigcom295        0.000000e+00  0.000000e+00
bigcom299        0.000000e+00  0.000000e+00
bigcom301        0.000000e+00  0.000000e+00
bigcom306        0.000000e+00  0.000000e+00
bigcom309        0.000000e+00  0.000000e+00
bigcom314        0.000000e+00  0.000000e+00
bigcom321        0.000000e+00  0.000000e+00
bigcom341        0.000000e+00  0.000000e+00
bigcom350        0.000000e+00  0.000000e+00
bigcom353        0.000000e+00  0.000000e+00
bigcom359        0.000000e+00  0.000000e+00
bigcom363        0.000000e+00  0.000000e+00
bigcom365        0.000000e+00  0.000000e+00
bigcom385        0.000000e+00  0.000000e+00
bigcom386        0.000000e+00  0.000000e+00
bigcom408        0.000000e+00  0.000000e+00
bigcom412        0.000000e+00  0.000000e+00
bigcom480        0.000000e+00  0.000000e+00
spin_vertex      1.502633e-04  5.056042e-01
membership_s1    0.000000e+00  3.469447e-20
membership_s3    0.000000e+00  0.000000e+00
membership_s4    5.771053e-05  6.362181e-02
membership_s5    0.000000e+00  0.000000e+00
membership_s6    0.000000e+00  0.000000e+00
membership_s7    0.000000e+00  2.081668e-19
membership_s8    0.000000e+00  0.000000e+00
membership_s9    0.000000e+00  0.000000e+00
membership_s11   0.000000e+00  0.000000e+00
membership_s12   0.000000e+00  0.000000e+00
membership_s14   0.000000e+00  0.000000e+00
membership_s15   0.000000e+00  1.474515e-19
membership_s16   0.000000e+00  0.000000e+00
membership_s17   0.000000e+00  0.000000e+00
membership_s18  -2.746257e-05  1.402528e-01
membership_s20   0.000000e+00  0.000000e+00
membership_s21   0.000000e+00  0.000000e+00
membership_s22   0.000000e+00  0.000000e+00
membership_s24   0.000000e+00  7.632783e-19
membership_s25   0.000000e+00  0.000000e+00
membership_s26   0.000000e+00  0.000000e+00
membership_s27  -7.923316e-05  8.925597e-03
membership_s28   0.000000e+00  0.000000e+00
membership_s30   5.524862e-05  4.253827e-05
membership_s31   9.971390e-05  6.981002e-02
membership_s32  -1.990140e-06  4.056108e-02
membership_s33   0.000000e+00  0.000000e+00
membership_s36   4.650278e-04  1.465572e-01
membership_s37   0.000000e+00  0.000000e+00
V1               1.772904e-03  3.032594e-01
V2               2.168751e-03  4.055294e-01
pdi              1.669139e-04  5.688935e-02
adhesion         2.555134e-03  4.095526e-01
cohesion         2.190404e-03  5.236684e-01
inner            5.983257e-03  5.159464e-01
outer            6.864671e-04  4.024122e-01
ioratio          6.700052e-03  7.059428e-01
comsize          7.110811e-04  3.072393e-01
[1] "Dataset: high_targets Model GLM, run: 1 of 5 2015-06-17 20:43:57"
[1] "glmnet variable coefficients"
                     [,1]          [,2]
(Intercept)     -3.667656  3.691701e+03
graph0           0.000000 -3.109512e-03
graph1           0.000000 -1.277740e-06
graph2           0.000000 -2.097907e-03
graph3           0.000000  6.422392e-08
graph4           0.000000  0.000000e+00
graph5           0.000000  7.443859e-05
graph6           0.000000  0.000000e+00
graph7           0.000000  5.997151e-06
graph8           0.000000  3.969173e-03
graph9           0.000000  1.112668e-09
graph10          0.000000 -3.485074e-11
graph11          0.000000  0.000000e+00
graph12          0.000000 -7.357742e-09
graph13          0.000000  0.000000e+00
graph14          0.000000 -5.343520e-10
graph15          0.000000 -5.604137e-07
graph16          0.000000  0.000000e+00
graph17          0.000000  0.000000e+00
graph18          0.000000 -3.512165e-09
graph19          0.000000  2.120329e-07
graph20          0.000000 -7.981318e-06
graph21          0.000000  0.000000e+00
graph22          0.000000  8.771489e-07
graph23          0.000000 -1.305006e-06
graph24          0.000000  1.533378e-06
graph25          0.000000 -1.137190e-05
graph26          0.000000 -2.666730e-06
graph27          0.000000  0.000000e+00
graph28          0.000000 -3.567604e-04
graph29          0.000000  8.290241e-04
orbit0           0.000000 -2.752207e-03
orbit1           0.000000  3.226443e-04
orbit2           0.000000 -2.182531e-06
orbit3           0.000000 -1.530599e-03
orbit4           0.000000 -7.562319e-06
orbit5           0.000000  1.369615e-07
orbit6           0.000000  1.103105e-13
orbit7           0.000000  0.000000e+00
orbit8           0.000000  9.647942e-05
orbit9           0.000000 -1.993613e-04
orbit10          0.000000 -6.953079e-07
orbit11          0.000000  0.000000e+00
orbit12          0.000000  0.000000e+00
orbit13          0.000000  5.519396e-05
orbit14          0.000000  3.530332e-03
orbit15          0.000000 -9.873173e-08
orbit16          0.000000  6.591964e-09
orbit17          0.000000 -2.784403e-08
orbit18          0.000000 -3.510061e-09
orbit19          0.000000  5.911015e-10
orbit20          0.000000 -8.568620e-09
orbit21          0.000000 -1.050551e-11
orbit22          0.000000  0.000000e+00
orbit23          0.000000  0.000000e+00
orbit24          0.000000 -7.157894e-07
orbit25          0.000000  4.164913e-08
orbit26          0.000000 -4.774526e-09
orbit27          0.000000  1.503472e-06
orbit28          0.000000  3.699168e-07
orbit29          0.000000 -3.472400e-07
orbit30          0.000000  0.000000e+00
orbit31          0.000000  1.135906e-13
orbit32          0.000000 -2.144821e-08
orbit33          0.000000 -2.336398e-10
orbit34          0.000000 -2.347280e-07
orbit35          0.000000  5.660675e-06
orbit36          0.000000  2.531202e-07
orbit37          0.000000  5.092083e-07
orbit38          0.000000  0.000000e+00
orbit39          0.000000  2.847691e-06
orbit40          0.000000  1.460557e-06
orbit41          0.000000 -1.421657e-07
orbit42          0.000000  0.000000e+00
orbit43          0.000000 -1.063080e-06
orbit44          0.000000  1.580960e-07
orbit45          0.000000  5.178609e-06
orbit46          0.000000  1.680642e-06
orbit47          0.000000  1.611133e-07
orbit48          0.000000  5.924045e-07
orbit49          0.000000 -4.366072e-05
orbit50          0.000000 -6.573552e-06
orbit51          0.000000  1.378633e-05
orbit52          0.000000  3.199315e-05
orbit53          0.000000 -2.733590e-06
orbit54          0.000000  4.577850e-05
orbit55          0.000000  1.441535e-06
orbit56          0.000000 -2.500032e-05
orbit57          0.000000 -3.244287e-06
orbit58          0.000000 -5.113464e-07
orbit59          0.000000  1.760374e-05
orbit60          0.000000  0.000000e+00
orbit61          0.000000  1.987083e-05
orbit62          0.000000 -1.886650e-04
orbit63          0.000000 -2.165058e-05
orbit64          0.000000 -3.639781e-06
orbit65          0.000000 -6.420644e-04
orbit66          0.000000  5.663022e-06
orbit67          0.000000 -2.874314e-05
orbit68          0.000000 -1.442290e-05
orbit69          0.000000  9.188906e-05
orbit70          0.000000 -6.140175e-04
orbit71          0.000000 -4.733740e-04
orbit72          0.000000  8.073300e-04
AP               0.000000  2.070351e-01
bet              0.000000 -5.822346e-07
ecc              0.000000 -8.792412e-02
eccrad           0.000000 -3.903009e-01
close            0.000000  3.715530e+01
constraint       0.000000  5.446751e+01
coreness         0.000000  1.129234e-01
knn              0.000000 -9.499413e-03
hubscore         0.000000  5.418744e-02
pagerank         0.000000  6.252388e+01
trans            0.000000 -6.712490e+00
evcent           0.000000  0.000000e+00
first            0.000000 -2.417057e-03
upto_second      0.000000  4.844079e-05
upto_third       0.000000  1.334339e-03
upto_fourth      0.000000 -9.242789e-03
upto_fifth       0.000000 -2.930946e-02
upto_sixth       0.000000 -2.443572e-01
second           0.000000  8.505914e-05
third            0.000000  1.489527e-04
fourth           0.000000 -1.854045e-03
fifth            0.000000  9.998076e-03
sixth            0.000000  1.453480e-02
ratio1           0.000000  4.174988e-02
ratio2           0.000000  2.998309e-01
ratio3           0.000000  1.577730e+01
ratio4           0.000000 -2.582232e+01
ratio5           0.000000  1.782238e+01
ratio6           0.000000 -5.183398e+00
selfinter        0.000000 -4.071085e-01
walktrap_vertex  0.000000  7.122710e-01
bigcom1          0.000000  9.198556e-01
bigcom2          0.000000  0.000000e+00
bigcom3          0.000000  4.934194e-01
bigcom4          0.000000 -8.537505e-03
bigcom6          0.000000  0.000000e+00
bigcom8          0.000000 -2.376556e+00
bigcom9          0.000000 -3.615421e+00
bigcom11         0.000000  0.000000e+00
bigcom13         0.000000 -2.425404e+00
bigcom15         0.000000 -3.090359e-01
bigcom16         0.000000  0.000000e+00
bigcom21         0.000000 -1.967189e+00
bigcom22         0.000000  9.472375e-01
bigcom24         0.000000  0.000000e+00
bigcom26         0.000000  2.499603e+00
bigcom28         0.000000  1.514678e+00
bigcom30         0.000000 -4.476534e+00
bigcom31         0.000000  0.000000e+00
bigcom32         0.000000 -1.348491e-01
bigcom33         0.000000  0.000000e+00
bigcom34         0.000000  0.000000e+00
bigcom36         0.000000  0.000000e+00
bigcom37         0.000000  0.000000e+00
bigcom38         0.000000  0.000000e+00
bigcom39         0.000000 -1.556878e+00
bigcom40         0.000000  3.916651e-01
bigcom43         0.000000  0.000000e+00
bigcom44         0.000000 -2.383012e+00
bigcom46         0.000000 -3.194356e+00
bigcom47         0.000000  0.000000e+00
bigcom49         0.000000  0.000000e+00
bigcom50         0.000000  0.000000e+00
bigcom51         0.000000  0.000000e+00
bigcom52         0.000000  0.000000e+00
bigcom54         0.000000  0.000000e+00
bigcom56         0.000000  0.000000e+00
bigcom62         0.000000  0.000000e+00
bigcom66         0.000000  0.000000e+00
bigcom68         0.000000  0.000000e+00
bigcom69         0.000000  0.000000e+00
bigcom71         0.000000 -1.779893e-02
bigcom72         0.000000  0.000000e+00
bigcom73         0.000000  0.000000e+00
bigcom74         0.000000  0.000000e+00
bigcom75         0.000000  0.000000e+00
bigcom76         0.000000  0.000000e+00
bigcom77         0.000000  0.000000e+00
bigcom79         0.000000  0.000000e+00
bigcom80         0.000000  0.000000e+00
bigcom82         0.000000 -1.546152e-01
bigcom83         0.000000  0.000000e+00
bigcom84         0.000000  0.000000e+00
bigcom85         0.000000  0.000000e+00
bigcom87         0.000000  0.000000e+00
bigcom89         0.000000  0.000000e+00
bigcom91         0.000000  0.000000e+00
bigcom92         0.000000 -2.441008e+00
bigcom93         0.000000  0.000000e+00
bigcom96         0.000000  0.000000e+00
bigcom97         0.000000 -2.956064e-01
bigcom98         0.000000  0.000000e+00
bigcom99         0.000000  0.000000e+00
bigcom101        0.000000 -1.044996e+00
bigcom104        0.000000  0.000000e+00
bigcom106        0.000000  0.000000e+00
bigcom109        0.000000  0.000000e+00
bigcom113        0.000000  0.000000e+00
bigcom116        0.000000 -3.026745e-01
bigcom120        0.000000  0.000000e+00
bigcom123        0.000000  0.000000e+00
bigcom126        0.000000  0.000000e+00
bigcom127        0.000000  0.000000e+00
bigcom137        0.000000  0.000000e+00
bigcom139        0.000000  0.000000e+00
bigcom140        0.000000  0.000000e+00
bigcom143        0.000000  0.000000e+00
bigcom145        0.000000  0.000000e+00
bigcom146        0.000000  0.000000e+00
bigcom147        0.000000 -1.058695e+00
bigcom149        0.000000  0.000000e+00
bigcom153        0.000000  0.000000e+00
bigcom154        0.000000  0.000000e+00
bigcom156        0.000000  0.000000e+00
bigcom157        0.000000  0.000000e+00
bigcom158        0.000000  0.000000e+00
bigcom160        0.000000  0.000000e+00
bigcom161        0.000000  0.000000e+00
bigcom162        0.000000  0.000000e+00
bigcom164        0.000000  0.000000e+00
bigcom166        0.000000  0.000000e+00
bigcom167        0.000000  0.000000e+00
bigcom171        0.000000  0.000000e+00
bigcom173        0.000000  0.000000e+00
bigcom175        0.000000  0.000000e+00
bigcom176        0.000000  0.000000e+00
bigcom177        0.000000  0.000000e+00
bigcom178        0.000000  0.000000e+00
bigcom180        0.000000  0.000000e+00
bigcom181        0.000000 -9.984295e-01
bigcom184        0.000000  0.000000e+00
bigcom186        0.000000  0.000000e+00
bigcom187        0.000000  0.000000e+00
bigcom189        0.000000  0.000000e+00
bigcom194        0.000000  0.000000e+00
bigcom195        0.000000  0.000000e+00
bigcom196        0.000000  0.000000e+00
bigcom204        0.000000  0.000000e+00
bigcom205        0.000000  0.000000e+00
bigcom212        0.000000  0.000000e+00
bigcom214        0.000000  0.000000e+00
bigcom222        0.000000  0.000000e+00
bigcom223        0.000000  0.000000e+00
bigcom226        0.000000  0.000000e+00
bigcom227        0.000000  0.000000e+00
bigcom229        0.000000  0.000000e+00
bigcom233        0.000000  0.000000e+00
bigcom236        0.000000  0.000000e+00
bigcom237        0.000000  0.000000e+00
bigcom246        0.000000  0.000000e+00
bigcom248        0.000000  0.000000e+00
bigcom249        0.000000  0.000000e+00
bigcom250        0.000000  0.000000e+00
bigcom254        0.000000  0.000000e+00
bigcom266        0.000000  0.000000e+00
bigcom269        0.000000 -4.113657e-02
bigcom272        0.000000  0.000000e+00
bigcom274        0.000000  3.534698e+00
bigcom281        0.000000  0.000000e+00
bigcom291        0.000000  0.000000e+00
bigcom292        0.000000  0.000000e+00
bigcom295        0.000000  0.000000e+00
bigcom299        0.000000  0.000000e+00
bigcom301        0.000000  0.000000e+00
bigcom306        0.000000  0.000000e+00
bigcom309        0.000000  0.000000e+00
bigcom314        0.000000  0.000000e+00
bigcom321        0.000000 -1.875675e+00
bigcom341        0.000000  0.000000e+00
bigcom350        0.000000  0.000000e+00
bigcom353        0.000000  0.000000e+00
bigcom359        0.000000  0.000000e+00
bigcom363        0.000000  0.000000e+00
bigcom365        0.000000  0.000000e+00
bigcom385        0.000000  0.000000e+00
bigcom386        0.000000  0.000000e+00
bigcom408        0.000000  0.000000e+00
bigcom412        0.000000  0.000000e+00
bigcom480        0.000000  0.000000e+00
spin_vertex      0.000000 -1.549866e-01
membership_s1    0.000000 -1.143169e-01
membership_s3    0.000000  0.000000e+00
membership_s4    0.000000  4.212938e-01
membership_s5    0.000000  6.243583e-01
membership_s6    0.000000 -7.266599e-01
membership_s7    0.000000 -3.275936e+00
membership_s8    0.000000  0.000000e+00
membership_s9    0.000000  0.000000e+00
membership_s11   0.000000  0.000000e+00
membership_s12   0.000000  0.000000e+00
membership_s14   0.000000  0.000000e+00
membership_s15   0.000000 -7.060131e-01
membership_s16   0.000000  0.000000e+00
membership_s17   0.000000  0.000000e+00
membership_s18   0.000000 -6.986190e-01
membership_s20   0.000000  0.000000e+00
membership_s21   0.000000 -8.723791e-01
membership_s22   0.000000  0.000000e+00
membership_s24   0.000000  0.000000e+00
membership_s25   0.000000  0.000000e+00
membership_s26   0.000000  0.000000e+00
membership_s27   0.000000 -3.442433e-01
membership_s28   0.000000  0.000000e+00
membership_s30   0.000000  0.000000e+00
membership_s31   0.000000  2.158900e+00
membership_s32   0.000000 -3.043131e-01
membership_s33   0.000000  0.000000e+00
membership_s36   0.000000  7.167690e-01
membership_s37   0.000000 -2.603781e+00
V1               0.000000  5.798032e+01
V2               0.000000  1.217154e+01
pdi              0.000000  4.966258e+01
adhesion         0.000000 -1.721218e-04
cohesion         0.000000  3.583735e-04
inner            0.000000  2.321909e-04
outer            0.000000  8.409796e-04
ioratio          0.000000  5.350780e+00
comsize          0.000000  1.485159e-03
[1] "Dataset: high_targets Model GBM, run: 2 of 5 2015-06-17 20:44:16"
Iter   TrainDeviance   ValidDeviance   StepSize   Improve
     1        0.2168            -nan     0.0100   -0.0002
     2        0.2129            -nan     0.0100   -0.0003
     3        0.2083            -nan     0.0100    0.0001
     4        0.2068            -nan     0.0100   -0.0003
     5        0.2030            -nan     0.0100   -0.0003
     6        0.2009            -nan     0.0100    0.0000
     7        0.1979            -nan     0.0100    0.0001
     8        0.1954            -nan     0.0100   -0.0002
     9        0.1934            -nan     0.0100   -0.0002
    10        0.1902            -nan     0.0100   -0.0000
    20        0.1694            -nan     0.0100   -0.0002
    40        0.1419            -nan     0.0100   -0.0001
    60        0.1221            -nan     0.0100   -0.0001
    80        0.1077            -nan     0.0100    0.0000
   100        0.0949            -nan     0.0100   -0.0001
   120        0.0850            -nan     0.0100   -0.0000
   128        0.0809            -nan     0.0100   -0.0001

[1] "GBM variable coefficients"
                            var      rel.inf
V2                           V2 8.276755e+00
inner                     inner 4.410491e+00
spin_vertex         spin_vertex 4.059241e+00
third                     third 3.977816e+00
ioratio                 ioratio 3.669875e+00
comsize                 comsize 3.500221e+00
ratio4                   ratio4 3.464248e+00
orbit18                 orbit18 3.044011e+00
walktrap_vertex walktrap_vertex 2.928633e+00
ratio5                   ratio5 2.838465e+00
V1                           V1 2.702459e+00
orbit24                 orbit24 2.387266e+00
ratio1                   ratio1 2.129988e+00
outer                     outer 1.882392e+00
pagerank               pagerank 1.666489e+00
orbit62                 orbit62 1.638127e+00
graph6                   graph6 1.454379e+00
orbit44                 orbit44 1.357478e+00
orbit55                 orbit55 1.315246e+00
orbit42                 orbit42 1.274583e+00
trans                     trans 1.225775e+00
bet                         bet 1.210573e+00
graph2                   graph2 1.158530e+00
graph20                 graph20 1.120346e+00
knn                         knn 1.037507e+00
orbit13                 orbit13 9.354884e-01
cohesion               cohesion 9.202181e-01
orbit6                   orbit6 9.158520e-01
graph27                 graph27 8.986851e-01
graph11                 graph11 8.594434e-01
orbit50                 orbit50 8.454245e-01
orbit22                 orbit22 8.093690e-01
graph5                   graph5 8.064331e-01
graph14                 graph14 7.844791e-01
membership_s31   membership_s31 7.754484e-01
orbit49                 orbit49 7.589775e-01
pdi                         pdi 7.532034e-01
orbit27                 orbit27 7.468709e-01
orbit7                   orbit7 7.403497e-01
graph10                 graph10 7.104629e-01
graph0                   graph0 7.057545e-01
ratio6                   ratio6 6.839680e-01
orbit35                 orbit35 6.593648e-01
graph4                   graph4 6.592434e-01
orbit29                 orbit29 6.063336e-01
constraint           constraint 5.898215e-01
adhesion               adhesion 5.855316e-01
orbit56                 orbit56 5.809492e-01
bigcom4                 bigcom4 5.789509e-01
graph16                 graph16 5.092164e-01
orbit51                 orbit51 4.760617e-01
sixth                     sixth 4.602389e-01
bigcom26               bigcom26 4.598632e-01
orbit2                   orbit2 4.451948e-01
orbit45                 orbit45 4.432887e-01
second                   second 4.364465e-01
orbit57                 orbit57 4.183609e-01
orbit54                 orbit54 4.111033e-01
orbit47                 orbit47 4.002224e-01
orbit25                 orbit25 3.944651e-01
orbit39                 orbit39 3.854527e-01
graph15                 graph15 3.836160e-01
orbit20                 orbit20 3.831546e-01
orbit69                 orbit69 3.815784e-01
ratio2                   ratio2 3.796164e-01
orbit61                 orbit61 3.768361e-01
orbit46                 orbit46 3.733000e-01
ratio3                   ratio3 3.631957e-01
orbit12                 orbit12 3.616383e-01
orbit70                 orbit70 3.516263e-01
orbit5                   orbit5 3.472620e-01
orbit30                 orbit30 3.445286e-01
orbit60                 orbit60 3.438836e-01
orbit71                 orbit71 3.403521e-01
upto_fifth           upto_fifth 3.381520e-01
orbit48                 orbit48 3.333969e-01
upto_sixth           upto_sixth 3.299088e-01
orbit67                 orbit67 3.283026e-01
fourth                   fourth 3.238594e-01
orbit9                   orbit9 3.214776e-01
graph8                   graph8 2.954059e-01
orbit66                 orbit66 2.953972e-01
graph22                 graph22 2.939100e-01
orbit21                 orbit21 2.820794e-01
orbit26                 orbit26 2.701348e-01
graph12                 graph12 2.629755e-01
graph7                   graph7 2.397144e-01
orbit16                 orbit16 2.324817e-01
orbit63                 orbit63 2.230935e-01
orbit40                 orbit40 2.158207e-01
orbit23                 orbit23 1.927434e-01
orbit32                 orbit32 1.890065e-01
membership_s4     membership_s4 1.833341e-01
upto_fourth         upto_fourth 1.827858e-01
orbit33                 orbit33 1.533512e-01
orbit11                 orbit11 1.491091e-01
fifth                     fifth 1.467361e-01
graph17                 graph17 1.436182e-01
selfinter             selfinter 1.433961e-01
graph23                 graph23 1.424582e-01
graph29                 graph29 1.399000e-01
orbit17                 orbit17 1.328718e-01
bigcom28               bigcom28 1.278735e-01
orbit37                 orbit37 1.149014e-01
graph3                   graph3 1.143039e-01
membership_s30   membership_s30 1.142818e-01
hubscore               hubscore 1.083609e-01
membership_s1     membership_s1 1.062789e-01
orbit15                 orbit15 1.004384e-01
graph28                 graph28 9.840629e-02
AP                           AP 9.462741e-02
bigcom40               bigcom40 9.221877e-02
orbit38                 orbit38 9.054095e-02
graph25                 graph25 7.587045e-02
membership_s36   membership_s36 7.462641e-02
orbit58                 orbit58 6.877440e-02
coreness               coreness 6.569331e-02
orbit41                 orbit41 5.833956e-02
orbit68                 orbit68 4.679935e-02
orbit4                   orbit4 4.503921e-02
orbit52                 orbit52 3.995654e-02
upto_second         upto_second 3.903012e-02
orbit10                 orbit10 3.437209e-02
graph18                 graph18 2.954261e-02
bigcom1                 bigcom1 2.841634e-02
orbit59                 orbit59 2.413042e-02
graph21                 graph21 2.353634e-02
orbit36                 orbit36 2.323462e-02
graph26                 graph26 2.028600e-02
close                     close 1.601277e-02
orbit64                 orbit64 1.567270e-02
graph19                 graph19 3.636077e-03
orbit65                 orbit65 3.084299e-03
orbit1                   orbit1 1.415751e-03
graph13                 graph13 7.043687e-04
graph9                   graph9 6.591333e-04
graph1                   graph1 5.015510e-04
orbit31                 orbit31 3.906177e-04
graph24                 graph24 3.689521e-04
membership_s5     membership_s5 2.255648e-04
upto_third           upto_third 1.037062e-05
orbit0                   orbit0 0.000000e+00
orbit3                   orbit3 0.000000e+00
orbit8                   orbit8 0.000000e+00
orbit14                 orbit14 0.000000e+00
orbit19                 orbit19 0.000000e+00
orbit28                 orbit28 0.000000e+00
orbit34                 orbit34 0.000000e+00
orbit43                 orbit43 0.000000e+00
orbit53                 orbit53 0.000000e+00
orbit72                 orbit72 0.000000e+00
ecc                         ecc 0.000000e+00
eccrad                   eccrad 0.000000e+00
evcent                   evcent 0.000000e+00
first                     first 0.000000e+00
bigcom2                 bigcom2 0.000000e+00
bigcom3                 bigcom3 0.000000e+00
bigcom6                 bigcom6 0.000000e+00
bigcom8                 bigcom8 0.000000e+00
bigcom9                 bigcom9 0.000000e+00
bigcom11               bigcom11 0.000000e+00
bigcom13               bigcom13 0.000000e+00
bigcom15               bigcom15 0.000000e+00
bigcom16               bigcom16 0.000000e+00
bigcom21               bigcom21 0.000000e+00
bigcom22               bigcom22 0.000000e+00
bigcom24               bigcom24 0.000000e+00
bigcom30               bigcom30 0.000000e+00
bigcom31               bigcom31 0.000000e+00
bigcom32               bigcom32 0.000000e+00
bigcom33               bigcom33 0.000000e+00
bigcom34               bigcom34 0.000000e+00
bigcom36               bigcom36 0.000000e+00
bigcom37               bigcom37 0.000000e+00
bigcom38               bigcom38 0.000000e+00
bigcom39               bigcom39 0.000000e+00
bigcom43               bigcom43 0.000000e+00
bigcom44               bigcom44 0.000000e+00
bigcom46               bigcom46 0.000000e+00
bigcom47               bigcom47 0.000000e+00
bigcom49               bigcom49 0.000000e+00
bigcom50               bigcom50 0.000000e+00
bigcom51               bigcom51 0.000000e+00
bigcom52               bigcom52 0.000000e+00
bigcom54               bigcom54 0.000000e+00
bigcom56               bigcom56 0.000000e+00
bigcom62               bigcom62 0.000000e+00
bigcom66               bigcom66 0.000000e+00
bigcom68               bigcom68 0.000000e+00
bigcom69               bigcom69 0.000000e+00
bigcom71               bigcom71 0.000000e+00
bigcom72               bigcom72 0.000000e+00
bigcom73               bigcom73 0.000000e+00
bigcom74               bigcom74 0.000000e+00
bigcom75               bigcom75 0.000000e+00
bigcom76               bigcom76 0.000000e+00
bigcom77               bigcom77 0.000000e+00
bigcom79               bigcom79 0.000000e+00
bigcom80               bigcom80 0.000000e+00
bigcom82               bigcom82 0.000000e+00
bigcom83               bigcom83 0.000000e+00
bigcom84               bigcom84 0.000000e+00
bigcom85               bigcom85 0.000000e+00
bigcom87               bigcom87 0.000000e+00
bigcom89               bigcom89 0.000000e+00
bigcom91               bigcom91 0.000000e+00
bigcom92               bigcom92 0.000000e+00
bigcom93               bigcom93 0.000000e+00
bigcom96               bigcom96 0.000000e+00
bigcom97               bigcom97 0.000000e+00
bigcom98               bigcom98 0.000000e+00
bigcom99               bigcom99 0.000000e+00
bigcom101             bigcom101 0.000000e+00
bigcom104             bigcom104 0.000000e+00
bigcom106             bigcom106 0.000000e+00
bigcom109             bigcom109 0.000000e+00
bigcom113             bigcom113 0.000000e+00
bigcom116             bigcom116 0.000000e+00
bigcom120             bigcom120 0.000000e+00
bigcom123             bigcom123 0.000000e+00
bigcom126             bigcom126 0.000000e+00
bigcom127             bigcom127 0.000000e+00
bigcom137             bigcom137 0.000000e+00
bigcom139             bigcom139 0.000000e+00
bigcom140             bigcom140 0.000000e+00
bigcom143             bigcom143 0.000000e+00
bigcom145             bigcom145 0.000000e+00
bigcom146             bigcom146 0.000000e+00
bigcom147             bigcom147 0.000000e+00
bigcom149             bigcom149 0.000000e+00
bigcom153             bigcom153 0.000000e+00
bigcom154             bigcom154 0.000000e+00
bigcom156             bigcom156 0.000000e+00
bigcom157             bigcom157 0.000000e+00
bigcom158             bigcom158 0.000000e+00
bigcom160             bigcom160 0.000000e+00
bigcom161             bigcom161 0.000000e+00
bigcom162             bigcom162 0.000000e+00
bigcom164             bigcom164 0.000000e+00
bigcom166             bigcom166 0.000000e+00
bigcom167             bigcom167 0.000000e+00
bigcom171             bigcom171 0.000000e+00
bigcom173             bigcom173 0.000000e+00
bigcom175             bigcom175 0.000000e+00
bigcom176             bigcom176 0.000000e+00
bigcom177             bigcom177 0.000000e+00
bigcom178             bigcom178 0.000000e+00
bigcom180             bigcom180 0.000000e+00
bigcom181             bigcom181 0.000000e+00
bigcom184             bigcom184 0.000000e+00
bigcom186             bigcom186 0.000000e+00
bigcom187             bigcom187 0.000000e+00
bigcom189             bigcom189 0.000000e+00
bigcom194             bigcom194 0.000000e+00
bigcom195             bigcom195 0.000000e+00
bigcom196             bigcom196 0.000000e+00
bigcom204             bigcom204 0.000000e+00
bigcom205             bigcom205 0.000000e+00
bigcom212             bigcom212 0.000000e+00
bigcom214             bigcom214 0.000000e+00
bigcom222             bigcom222 0.000000e+00
bigcom223             bigcom223 0.000000e+00
bigcom226             bigcom226 0.000000e+00
bigcom227             bigcom227 0.000000e+00
bigcom229             bigcom229 0.000000e+00
bigcom233             bigcom233 0.000000e+00
bigcom236             bigcom236 0.000000e+00
bigcom237             bigcom237 0.000000e+00
bigcom246             bigcom246 0.000000e+00
bigcom248             bigcom248 0.000000e+00
bigcom249             bigcom249 0.000000e+00
bigcom250             bigcom250 0.000000e+00
bigcom254             bigcom254 0.000000e+00
bigcom266             bigcom266 0.000000e+00
bigcom269             bigcom269 0.000000e+00
bigcom272             bigcom272 0.000000e+00
bigcom274             bigcom274 0.000000e+00
bigcom281             bigcom281 0.000000e+00
bigcom291             bigcom291 0.000000e+00
bigcom292             bigcom292 0.000000e+00
bigcom295             bigcom295 0.000000e+00
bigcom299             bigcom299 0.000000e+00
bigcom301             bigcom301 0.000000e+00
bigcom306             bigcom306 0.000000e+00
bigcom309             bigcom309 0.000000e+00
bigcom314             bigcom314 0.000000e+00
bigcom321             bigcom321 0.000000e+00
bigcom341             bigcom341 0.000000e+00
bigcom350             bigcom350 0.000000e+00
bigcom353             bigcom353 0.000000e+00
bigcom359             bigcom359 0.000000e+00
bigcom363             bigcom363 0.000000e+00
bigcom365             bigcom365 0.000000e+00
bigcom385             bigcom385 0.000000e+00
bigcom386             bigcom386 0.000000e+00
bigcom408             bigcom408 0.000000e+00
bigcom412             bigcom412 0.000000e+00
bigcom480             bigcom480 0.000000e+00
membership_s3     membership_s3 0.000000e+00
membership_s6     membership_s6 0.000000e+00
membership_s7     membership_s7 0.000000e+00
membership_s8     membership_s8 0.000000e+00
membership_s9     membership_s9 0.000000e+00
membership_s11   membership_s11 0.000000e+00
membership_s12   membership_s12 0.000000e+00
membership_s14   membership_s14 0.000000e+00
membership_s15   membership_s15 0.000000e+00
membership_s16   membership_s16 0.000000e+00
membership_s17   membership_s17 0.000000e+00
membership_s18   membership_s18 0.000000e+00
membership_s20   membership_s20 0.000000e+00
membership_s21   membership_s21 0.000000e+00
membership_s22   membership_s22 0.000000e+00
membership_s24   membership_s24 0.000000e+00
membership_s25   membership_s25 0.000000e+00
membership_s26   membership_s26 0.000000e+00
membership_s27   membership_s27 0.000000e+00
membership_s28   membership_s28 0.000000e+00
membership_s32   membership_s32 0.000000e+00
membership_s33   membership_s33 0.000000e+00
membership_s37   membership_s37 0.000000e+00
[1] "Dataset: high_targets Model RF, run: 2 of 5 2015-06-17 20:44:28"
     |      Out-of-bag   |
Tree |      MSE  %Var(y) |
   1 |  0.05696   250.53 |
   2 |  0.06466   284.37 |
   3 |  0.05766   253.57 |
   4 |  0.05525   243.01 |
   5 |  0.05044   221.83 |
   6 |  0.05104   224.49 |
   7 |  0.04759   209.32 |
   8 |  0.04667   205.26 |
   9 |  0.04445   195.50 |
  10 |  0.04177   183.70 |
  11 |  0.03954   173.90 |
  12 |  0.03757   165.24 |
  13 |  0.03619   159.17 |
  14 |  0.03508   154.28 |
  15 |  0.03448   151.66 |
  16 |  0.03302   145.22 |
  17 |  0.03303   145.27 |
  18 |   0.0326   143.36 |
  19 |  0.03236   142.34 |
  20 |  0.03196   140.57 |
  21 |  0.03142   138.21 |
  22 |  0.03138   138.02 |
  23 |  0.03042   133.81 |
  24 |  0.03032   133.36 |
  25 |  0.02959   130.12 |
  26 |   0.0296   130.18 |
  27 |  0.02951   129.79 |
  28 |  0.02936   129.14 |
  29 |  0.02944   129.48 |
  30 |  0.02941   129.34 |
  31 |  0.02956   130.00 |
  32 |  0.02959   130.15 |
  33 |  0.02962   130.26 |
  34 |  0.02947   129.62 |
  35 |  0.02946   129.59 |
  36 |  0.02932   128.97 |
  37 |  0.02933   128.99 |
  38 |  0.02915   128.19 |
  39 |  0.02896   127.38 |
  40 |  0.02906   127.80 |
  41 |  0.02896   127.36 |
  42 |  0.02881   126.71 |
  43 |  0.02869   126.19 |
  44 |  0.02876   126.50 |
  45 |  0.02861   125.81 |
  46 |  0.02863   125.90 |
  47 |   0.0285   125.36 |
  48 |   0.0283   124.45 |
  49 |  0.02831   124.52 |
  50 |  0.02832   124.54 |
  51 |  0.02816   123.84 |
  52 |  0.02827   124.34 |
  53 |  0.02831   124.49 |
  54 |  0.02807   123.46 |
  55 |  0.02814   123.76 |
  56 |  0.02808   123.50 |
  57 |  0.02816   123.84 |
  58 |  0.02814   123.75 |
  59 |  0.02809   123.56 |
  60 |  0.02805   123.37 |
  61 |  0.02803   123.27 |
  62 |  0.02806   123.39 |
  63 |  0.02801   123.19 |
  64 |  0.02794   122.90 |
  65 |  0.02794   122.86 |
  66 |  0.02779   122.23 |
  67 |  0.02769   121.78 |
  68 |  0.02754   121.13 |
  69 |  0.02747   120.83 |
  70 |  0.02747   120.81 |
  71 |  0.02754   121.10 |
  72 |  0.02752   121.03 |
  73 |  0.02758   121.28 |
  74 |  0.02755   121.15 |
  75 |  0.02754   121.13 |
  76 |  0.02749   120.92 |
  77 |  0.02748   120.86 |
  78 |  0.02749   120.90 |
  79 |  0.02745   120.71 |
  80 |  0.02738   120.40 |
  81 |   0.0274   120.52 |
  82 |   0.0273   120.07 |
  83 |  0.02717   119.50 |
  84 |  0.02715   119.39 |
  85 |  0.02711   119.23 |
  86 |   0.0271   119.19 |
  87 |  0.02701   118.81 |
  88 |  0.02689   118.28 |
  89 |  0.02687   118.18 |
  90 |  0.02688   118.20 |
  91 |  0.02688   118.21 |
  92 |  0.02688   118.24 |
  93 |   0.0269   118.32 |
  94 |  0.02681   117.90 |
  95 |  0.02677   117.73 |
  96 |  0.02675   117.66 |
  97 |   0.0267   117.41 |
  98 |  0.02673   117.54 |
  99 |  0.02668   117.33 |
 100 |  0.02674   117.62 |
[1] "Random Forest variable coefficients"
                      %IncMSE IncNodePurity
graph5           2.689167e-03  6.966500e-02
graph6           6.844098e-05  3.523297e-02
graph7           1.478857e-03  4.310211e-02
graph8           2.304706e-03  1.393644e-01
graph9           1.900744e-03  4.444827e-02
graph10          2.815625e-03  8.606050e-02
graph11          4.603051e-04  7.867445e-02
graph12          9.494873e-04  9.173179e-02
graph13          7.361744e-04  8.536276e-02
graph14          2.769578e-04  4.946725e-02
graph15          1.666383e-03  6.247377e-02
graph16          1.435406e-03  7.545353e-02
graph17          0.000000e+00  3.040970e-17
graph18          2.587865e-04  4.361722e-02
graph19          4.989763e-04  4.811187e-02
graph20          8.051649e-03  2.456917e-01
graph21          8.007676e-04  6.003163e-02
graph22          2.203581e-05  9.748507e-02
graph23          1.505093e-03  7.914428e-02
graph24          1.422431e-03  1.239880e-01
graph25          1.765050e-03  9.844897e-02
graph26          3.951994e-04  1.140903e-01
graph27          1.570243e-03  1.269535e-01
graph28          1.203975e-04  1.670251e-01
graph29          2.452354e-03  1.356243e-01
orbit0           5.891910e-04  2.746296e-02
orbit1           0.000000e+00  9.090909e-03
orbit2           2.908005e-03  5.083833e-01
orbit3           2.530212e-03  9.050616e-02
orbit4           2.084663e-03  9.539099e-02
orbit5           4.667009e-04  3.831602e-02
orbit6           5.000803e-04  1.124156e-01
orbit7           1.520325e-03  3.467485e-01
orbit8           3.758242e-03  1.154183e-01
orbit9           3.504481e-04  7.560939e-02
orbit10          9.750077e-04  2.019224e-02
orbit11          5.866803e-04  5.360590e-02
orbit12          2.895490e-04  3.847403e-02
orbit13          7.139371e-03  1.240738e-01
orbit14          1.686956e-03  3.168574e-01
orbit15          1.048483e-03  1.292529e-01
orbit16          4.266746e-04  1.124819e-01
orbit17          3.113420e-04  4.396190e-02
orbit18          1.446036e-03  2.480311e-01
orbit19          7.511717e-04  5.896944e-02
orbit20         -3.498541e-05  1.087406e-02
orbit21          5.646135e-04  5.871532e-02
orbit22          1.205072e-03  2.316029e-01
orbit23          2.291830e-03  3.254436e-01
orbit24          1.552067e-03  1.278111e-01
orbit25          1.515751e-04  5.528681e-02
orbit26          4.212872e-04  1.063292e-01
orbit27          1.999145e-03  7.817807e-02
orbit28          9.314046e-04  6.760626e-02
orbit29          6.500177e-04  3.483794e-02
orbit30          5.978261e-04  2.386519e-02
orbit31          5.305297e-04  9.496152e-02
orbit32          7.217855e-04  3.331354e-02
orbit33          1.945349e-03  5.578273e-02
orbit34          1.163423e-03  1.576048e-01
orbit35          1.807230e-04  7.546658e-02
orbit36          2.071207e-03  1.293434e-01
orbit37          1.938175e-03  9.473093e-02
orbit38          1.740551e-03  7.593044e-02
orbit39          1.345080e-03  3.365656e-02
orbit40          2.732240e-05  9.666667e-03
orbit41          1.242666e-03  4.898590e-02
orbit42          1.637324e-03  1.051866e-01
orbit43          5.359753e-04  5.078194e-02
orbit44          2.996412e-04  1.596865e-01
orbit45          2.657373e-03  9.209948e-02
orbit46          8.000668e-04  5.522554e-02
orbit47          2.023748e-03  1.442309e-01
orbit48          6.458328e-04  9.649631e-02
orbit49          2.356832e-03  1.473463e-01
orbit50          3.820120e-03  2.151991e-01
orbit51          4.586724e-03  9.356795e-02
orbit52          2.948614e-03  1.145866e-01
orbit53          0.000000e+00  2.500000e-02
orbit54          2.753130e-03  1.015558e-01
orbit55          5.591599e-03  1.313997e-01
orbit56          1.189894e-03  3.032926e-01
orbit57          1.876269e-03  7.216484e-02
orbit58          1.969933e-03  8.532137e-02
orbit59          1.770579e-03  1.371632e-01
orbit60          1.080414e-03  8.002476e-02
orbit61          3.234698e-03  1.772236e-01
orbit62          2.244865e-03  5.392948e-02
orbit63          1.151390e-03  4.034184e-02
orbit64          2.045898e-03  1.745193e-01
orbit65          1.197375e-03  4.876350e-02
orbit66          2.277280e-03  1.020079e-01
orbit67          1.075636e-03  2.737837e-01
orbit68          7.743343e-04  7.873230e-02
orbit69          1.029059e-03  1.344345e-01
orbit70          9.738034e-04  8.902450e-02
orbit71          4.212753e-04  1.046723e-01
orbit72          1.795952e-03  2.595404e-02
AP               1.787877e-04  9.946741e-02
bet              1.786440e-03  1.213778e-01
ecc              0.000000e+00  1.734723e-20
eccrad          -5.649718e-05  2.357143e-02
close            1.129944e-04  2.470588e-02
constraint       3.090503e-03  1.894668e-01
coreness         5.402323e-04  6.933428e-02
knn              3.498088e-04  1.652745e-01
hubscore         4.912959e-04  6.895272e-02
pagerank         2.080539e-03  3.316282e-01
trans            2.258815e-03  1.969926e-01
evcent          -2.673797e-05  4.928571e-02
first            1.304314e-03  1.072628e-01
upto_second      2.688172e-05  4.834505e-02
upto_third       4.597554e-04  4.886561e-02
upto_fourth      7.552556e-04  1.113494e-01
upto_fifth       1.803731e-04  1.081596e-01
upto_sixth       1.651772e-03  1.207384e-01
second           1.652657e-04  1.007099e-01
third            1.734448e-03  4.560259e-01
fourth           2.769074e-03  2.565835e-01
fifth            1.041869e-03  1.437106e-01
sixth            5.516547e-04  7.962755e-02
ratio1           3.504990e-04  1.594579e-01
ratio2           4.672421e-04  1.254567e-01
ratio3           2.609496e-03  2.268974e-01
ratio4           3.646337e-04  2.397862e-01
ratio5           3.302408e-06  3.125133e-01
ratio6           8.022889e-04  1.135703e-01
selfinter        5.464481e-05  2.000000e-02
walktrap_vertex  3.823997e-04  4.420012e-01
bigcom1          4.817751e-04  4.546952e-02
bigcom2          0.000000e+00  0.000000e+00
bigcom3          0.000000e+00  0.000000e+00
bigcom4         -5.730659e-05  2.500000e-02
bigcom6          0.000000e+00  0.000000e+00
bigcom8          0.000000e+00  0.000000e+00
bigcom9          0.000000e+00  0.000000e+00
bigcom11         0.000000e+00  0.000000e+00
bigcom13         0.000000e+00  0.000000e+00
bigcom15         0.000000e+00  0.000000e+00
bigcom16         0.000000e+00  0.000000e+00
bigcom21         0.000000e+00  2.775558e-19
bigcom22        -5.419482e-05  1.043902e-01
bigcom24         0.000000e+00  0.000000e+00
bigcom26        -3.717949e-04  1.220301e-01
bigcom28         9.065739e-04  1.849545e-02
bigcom30         0.000000e+00  1.734723e-20
bigcom31         0.000000e+00  0.000000e+00
bigcom32         0.000000e+00  0.000000e+00
bigcom33         0.000000e+00  0.000000e+00
bigcom34         0.000000e+00  0.000000e+00
bigcom36         0.000000e+00  0.000000e+00
bigcom37         0.000000e+00  0.000000e+00
bigcom38         0.000000e+00  0.000000e+00
bigcom39         0.000000e+00  0.000000e+00
bigcom40         4.453502e-05  7.989111e-03
bigcom43         0.000000e+00  0.000000e+00
bigcom44         0.000000e+00  0.000000e+00
bigcom46         0.000000e+00  0.000000e+00
bigcom47         0.000000e+00  0.000000e+00
bigcom49         0.000000e+00  0.000000e+00
bigcom50         0.000000e+00  0.000000e+00
bigcom51         0.000000e+00  0.000000e+00
bigcom52         0.000000e+00  0.000000e+00
bigcom54         0.000000e+00  0.000000e+00
bigcom56         0.000000e+00  0.000000e+00
bigcom62         0.000000e+00  0.000000e+00
bigcom66         0.000000e+00  0.000000e+00
bigcom68         0.000000e+00  0.000000e+00
bigcom69         0.000000e+00  0.000000e+00
bigcom71         0.000000e+00  0.000000e+00
bigcom72         0.000000e+00  0.000000e+00
bigcom73         0.000000e+00  0.000000e+00
bigcom74         0.000000e+00  0.000000e+00
bigcom75         0.000000e+00  0.000000e+00
bigcom76         0.000000e+00  0.000000e+00
bigcom77         0.000000e+00  0.000000e+00
bigcom79         0.000000e+00  0.000000e+00
bigcom80         0.000000e+00  0.000000e+00
bigcom82         0.000000e+00  8.673617e-21
bigcom83         0.000000e+00  0.000000e+00
bigcom84         0.000000e+00  0.000000e+00
bigcom85         0.000000e+00  0.000000e+00
bigcom87         0.000000e+00  0.000000e+00
bigcom89         0.000000e+00  0.000000e+00
bigcom91         0.000000e+00  0.000000e+00
bigcom92         0.000000e+00  0.000000e+00
bigcom93         0.000000e+00  0.000000e+00
bigcom96         0.000000e+00  0.000000e+00
bigcom97         0.000000e+00  0.000000e+00
bigcom98         0.000000e+00  0.000000e+00
bigcom99         0.000000e+00  0.000000e+00
bigcom101        0.000000e+00  0.000000e+00
bigcom104        0.000000e+00  0.000000e+00
bigcom106        0.000000e+00  0.000000e+00
bigcom109        0.000000e+00  0.000000e+00
bigcom113        0.000000e+00  0.000000e+00
bigcom116        0.000000e+00  0.000000e+00
bigcom120        0.000000e+00  0.000000e+00
bigcom123        0.000000e+00  0.000000e+00
bigcom126        0.000000e+00  0.000000e+00
bigcom127        0.000000e+00  0.000000e+00
bigcom137        0.000000e+00  0.000000e+00
bigcom139        0.000000e+00  0.000000e+00
bigcom140        0.000000e+00  0.000000e+00
bigcom143        0.000000e+00  0.000000e+00
bigcom145        0.000000e+00  0.000000e+00
bigcom146        0.000000e+00  0.000000e+00
bigcom147        0.000000e+00  0.000000e+00
bigcom149        0.000000e+00  0.000000e+00
bigcom153        0.000000e+00  0.000000e+00
bigcom154        0.000000e+00  0.000000e+00
bigcom156        0.000000e+00  0.000000e+00
bigcom157        0.000000e+00  0.000000e+00
bigcom158        0.000000e+00  0.000000e+00
bigcom160        0.000000e+00  0.000000e+00
bigcom161        0.000000e+00  0.000000e+00
bigcom162        0.000000e+00  0.000000e+00
bigcom164        0.000000e+00  0.000000e+00
bigcom166        0.000000e+00  0.000000e+00
bigcom167        0.000000e+00  0.000000e+00
bigcom171        0.000000e+00  0.000000e+00
bigcom173        0.000000e+00  0.000000e+00
bigcom175        0.000000e+00  0.000000e+00
bigcom176        0.000000e+00  0.000000e+00
bigcom177        0.000000e+00  0.000000e+00
bigcom178        0.000000e+00  0.000000e+00
bigcom180        0.000000e+00  0.000000e+00
bigcom181        0.000000e+00  0.000000e+00
bigcom184        0.000000e+00  0.000000e+00
bigcom186        0.000000e+00  0.000000e+00
bigcom187        0.000000e+00  0.000000e+00
bigcom189        0.000000e+00  0.000000e+00
bigcom194        0.000000e+00  0.000000e+00
bigcom195        0.000000e+00  0.000000e+00
bigcom196        0.000000e+00  0.000000e+00
bigcom204        0.000000e+00  0.000000e+00
bigcom205        0.000000e+00  0.000000e+00
bigcom212        0.000000e+00  0.000000e+00
bigcom214        0.000000e+00  0.000000e+00
bigcom222        0.000000e+00  0.000000e+00
bigcom223        0.000000e+00  0.000000e+00
bigcom226        0.000000e+00  0.000000e+00
bigcom227        0.000000e+00  0.000000e+00
bigcom229        0.000000e+00  0.000000e+00
bigcom233        0.000000e+00  0.000000e+00
bigcom236        0.000000e+00  0.000000e+00
bigcom237        0.000000e+00  0.000000e+00
bigcom246        0.000000e+00  0.000000e+00
bigcom248        0.000000e+00  0.000000e+00
bigcom249        0.000000e+00  0.000000e+00
bigcom250        0.000000e+00  0.000000e+00
bigcom254        0.000000e+00  0.000000e+00
bigcom266        0.000000e+00  0.000000e+00
bigcom269        0.000000e+00  0.000000e+00
bigcom272        0.000000e+00  0.000000e+00
bigcom274        0.000000e+00  0.000000e+00
bigcom281        0.000000e+00  0.000000e+00
bigcom291        0.000000e+00  0.000000e+00
bigcom292        0.000000e+00  0.000000e+00
bigcom295        0.000000e+00  0.000000e+00
bigcom299        0.000000e+00  0.000000e+00
bigcom301        0.000000e+00  0.000000e+00
bigcom306        0.000000e+00  0.000000e+00
bigcom309        0.000000e+00  0.000000e+00
bigcom314        0.000000e+00  0.000000e+00
bigcom321        0.000000e+00  0.000000e+00
bigcom341        0.000000e+00  0.000000e+00
bigcom350        0.000000e+00  0.000000e+00
bigcom353        0.000000e+00  0.000000e+00
bigcom359        0.000000e+00  0.000000e+00
bigcom363        0.000000e+00  0.000000e+00
bigcom365        0.000000e+00  0.000000e+00
bigcom385        0.000000e+00  0.000000e+00
bigcom386        0.000000e+00  0.000000e+00
bigcom408        0.000000e+00  0.000000e+00
bigcom412        0.000000e+00  0.000000e+00
bigcom480        0.000000e+00  0.000000e+00
spin_vertex      3.390069e-05  4.560268e-01
membership_s1   -5.394036e-05  9.806094e-03
membership_s3    0.000000e+00  0.000000e+00
membership_s4    5.155027e-04  1.166225e-01
membership_s5   -6.040033e-05  3.607244e-02
membership_s6    0.000000e+00  0.000000e+00
membership_s7    0.000000e+00  0.000000e+00
membership_s8    0.000000e+00  0.000000e+00
membership_s9    0.000000e+00  0.000000e+00
membership_s11   0.000000e+00  0.000000e+00
membership_s12   0.000000e+00  0.000000e+00
membership_s14   0.000000e+00  0.000000e+00
membership_s15   0.000000e+00  0.000000e+00
membership_s16   0.000000e+00  0.000000e+00
membership_s17   0.000000e+00  0.000000e+00
membership_s18   0.000000e+00  0.000000e+00
membership_s20   0.000000e+00  0.000000e+00
membership_s21   0.000000e+00  0.000000e+00
membership_s22   0.000000e+00  0.000000e+00
membership_s24   0.000000e+00  0.000000e+00
membership_s25   0.000000e+00  0.000000e+00
membership_s26   0.000000e+00  0.000000e+00
membership_s27   0.000000e+00  1.734723e-20
membership_s28   0.000000e+00  0.000000e+00
membership_s30   5.552087e-04  2.344882e-02
membership_s31   3.439557e-04  1.039125e-01
membership_s32   8.116070e-05  6.698728e-02
membership_s33   0.000000e+00  0.000000e+00
membership_s36   7.268729e-04  8.489470e-02
membership_s37   0.000000e+00  0.000000e+00
V1               1.948789e-03  4.104554e-01
V2               1.359788e-03  4.966021e-01
pdi              1.153008e-03  1.788910e-01
adhesion         3.555968e-03  4.214852e-01
cohesion         1.833351e-03  3.895319e-01
inner            4.394868e-03  5.771631e-01
outer            3.698505e-04  2.425085e-01
ioratio          3.893130e-03  6.372102e-01
comsize          2.315465e-04  7.015672e-01
[1] "Dataset: high_targets Model GLM, run: 2 of 5 2015-06-17 20:44:35"
[1] "glmnet variable coefficients"
                     [,1]          [,2]
(Intercept)     -3.736634  1.996661e+03
graph0           0.000000 -3.656342e-03
graph1           0.000000  0.000000e+00
graph2           0.000000  1.871900e-04
graph3           0.000000  0.000000e+00
graph4           0.000000 -4.561494e-10
graph5           0.000000  1.323525e-04
graph6           0.000000  0.000000e+00
graph7           0.000000  2.629240e-05
graph8           0.000000  3.995107e-04
graph9           0.000000  3.699439e-10
graph10          0.000000 -3.247702e-11
graph11          0.000000 -9.919129e-14
graph12          0.000000 -7.046831e-10
graph13          0.000000  0.000000e+00
graph14          0.000000 -6.320870e-10
graph15          0.000000  0.000000e+00
graph16          0.000000  0.000000e+00
graph17          0.000000  0.000000e+00
graph18          0.000000  0.000000e+00
graph19          0.000000  0.000000e+00
graph20          0.000000 -3.775174e-06
graph21          0.000000  0.000000e+00
graph22          0.000000  2.449775e-08
graph23          0.000000  0.000000e+00
graph24          0.000000  6.082897e-07
graph25          0.000000  0.000000e+00
graph26          0.000000  0.000000e+00
graph27          0.000000  0.000000e+00
graph28          0.000000 -1.240923e-04
graph29          0.000000  3.670903e-04
orbit0           0.000000 -2.847263e-03
orbit1           0.000000  1.213046e-04
orbit2           0.000000 -3.747091e-08
orbit3           0.000000  1.637124e-04
orbit4           0.000000 -3.390160e-06
orbit5           0.000000  0.000000e+00
orbit6           0.000000  3.102028e-08
orbit7           0.000000 -5.237451e-10
orbit8           0.000000  1.310443e-04
orbit9           0.000000 -1.045488e-04
orbit10          0.000000 -8.911264e-07
orbit11          0.000000  0.000000e+00
orbit12          0.000000  0.000000e+00
orbit13          0.000000  1.133915e-04
orbit14          0.000000  6.094474e-04
orbit15          0.000000 -2.030554e-07
orbit16          0.000000  4.507577e-09
orbit17          0.000000 -2.332953e-09
orbit18          0.000000 -1.292020e-08
orbit19          0.000000  0.000000e+00
orbit20          0.000000 -1.097300e-09
orbit21          0.000000 -1.273197e-11
orbit22          0.000000  5.257738e-10
orbit23          0.000000 -1.188878e-12
orbit24          0.000000  2.207608e-07
orbit25          0.000000  1.971601e-07
orbit26          0.000000 -4.708317e-09
orbit27          0.000000  9.065103e-07
orbit28          0.000000  2.186307e-07
orbit29          0.000000 -2.331281e-08
orbit30          0.000000  0.000000e+00
orbit31          0.000000 -6.315943e-08
orbit32          0.000000 -4.574867e-08
orbit33          0.000000 -7.888940e-11
orbit34          0.000000  0.000000e+00
orbit35          0.000000 -1.823685e-06
orbit36          0.000000  6.435214e-07
orbit37          0.000000 -2.442948e-07
orbit38          0.000000  3.175325e-10
orbit39          0.000000  1.115769e-07
orbit40          0.000000  4.790709e-07
orbit41          0.000000 -9.994329e-07
orbit42          0.000000  0.000000e+00
orbit43          0.000000  8.153616e-08
orbit44          0.000000  0.000000e+00
orbit45          0.000000  8.998158e-07
orbit46          0.000000  5.037609e-07
orbit47          0.000000  0.000000e+00
orbit48          0.000000  0.000000e+00
orbit49          0.000000 -7.133492e-07
orbit50          0.000000 -4.360480e-06
orbit51          0.000000  2.021261e-06
orbit52          0.000000  1.208283e-05
orbit53          0.000000 -1.288648e-06
orbit54          0.000000  2.236069e-05
orbit55          0.000000  0.000000e+00
orbit56          0.000000 -3.519462e-06
orbit57          0.000000 -1.342374e-07
orbit58          0.000000 -1.444270e-09
orbit59          0.000000  6.853325e-06
orbit60          0.000000  9.669922e-07
orbit61          0.000000  5.191260e-06
orbit62          0.000000 -2.792177e-04
orbit63          0.000000 -5.016330e-05
orbit64          0.000000  2.898660e-05
orbit65          0.000000 -2.137066e-04
orbit66          0.000000  7.143945e-06
orbit67          0.000000 -2.174494e-06
orbit68          0.000000 -2.020229e-04
orbit69          0.000000  4.733902e-05
orbit70          0.000000 -4.477735e-05
orbit71          0.000000 -1.958167e-04
orbit72          0.000000  4.462362e-04
AP               0.000000 -1.511077e-01
bet              0.000000  1.812194e-08
ecc              0.000000  1.587269e-01
eccrad           0.000000  8.634346e-01
close            0.000000  1.684811e+01
constraint       0.000000 -1.029787e+00
coreness         0.000000  1.425820e-02
knn              0.000000 -1.332091e-02
hubscore         0.000000 -1.922667e-01
pagerank         0.000000 -2.752898e+02
trans            0.000000 -8.971984e-01
evcent           0.000000 -9.206185e-01
first            0.000000 -3.224369e-03
upto_second      0.000000  2.796903e-04
upto_third       0.000000  4.547911e-04
upto_fourth      0.000000 -8.782272e-03
upto_fifth       0.000000 -5.479968e-03
upto_sixth       0.000000 -1.391689e-01
second           0.000000  4.281061e-04
third            0.000000 -9.587581e-05
fourth           0.000000 -7.927295e-04
fifth            0.000000  1.161861e-02
sixth            0.000000  1.990914e-03
ratio1           0.000000  4.029056e-02
ratio2           0.000000  5.139191e-02
ratio3           0.000000  2.664217e-01
ratio4           0.000000  1.699966e+01
ratio5           0.000000  1.540968e+01
ratio6           0.000000 -2.017310e+00
selfinter        0.000000 -1.342547e-01
walktrap_vertex  0.000000  5.414777e-01
bigcom1          0.000000  7.299417e-01
bigcom2          0.000000  0.000000e+00
bigcom3          0.000000  1.334699e-03
bigcom4          0.000000  0.000000e+00
bigcom6          0.000000  0.000000e+00
bigcom8          0.000000 -2.266127e+00
bigcom9          0.000000 -3.833556e+00
bigcom11         0.000000  0.000000e+00
bigcom13         0.000000 -2.445590e+00
bigcom15         0.000000 -9.686006e-03
bigcom16         0.000000  0.000000e+00
bigcom21         0.000000 -9.859075e-01
bigcom22         0.000000  1.414559e-01
bigcom24         0.000000  0.000000e+00
bigcom26         0.000000  2.439458e+00
bigcom28         0.000000  1.766560e+00
bigcom30         0.000000 -1.432229e+00
bigcom31         0.000000  0.000000e+00
bigcom32         0.000000  0.000000e+00
bigcom33         0.000000  0.000000e+00
bigcom34         0.000000  0.000000e+00
bigcom36         0.000000 -9.412209e-01
bigcom37         0.000000  0.000000e+00
bigcom38         0.000000  0.000000e+00
bigcom39         0.000000  0.000000e+00
bigcom40         0.000000  8.254369e-02
bigcom43         0.000000  0.000000e+00
bigcom44         0.000000 -5.543651e-01
bigcom46         0.000000  0.000000e+00
bigcom47         0.000000  0.000000e+00
bigcom49         0.000000  0.000000e+00
bigcom50         0.000000  0.000000e+00
bigcom51         0.000000  0.000000e+00
bigcom52         0.000000  0.000000e+00
bigcom54         0.000000  0.000000e+00
bigcom56         0.000000  0.000000e+00
bigcom62         0.000000  0.000000e+00
bigcom66         0.000000  0.000000e+00
bigcom68         0.000000  0.000000e+00
bigcom69         0.000000  0.000000e+00
bigcom71         0.000000  0.000000e+00
bigcom72         0.000000  0.000000e+00
bigcom73         0.000000  0.000000e+00
bigcom74         0.000000  0.000000e+00
bigcom75         0.000000  0.000000e+00
bigcom76         0.000000  0.000000e+00
bigcom77         0.000000  0.000000e+00
bigcom79         0.000000  0.000000e+00
bigcom80         0.000000  0.000000e+00
bigcom82         0.000000 -9.557766e-01
bigcom83         0.000000  0.000000e+00
bigcom84         0.000000  0.000000e+00
bigcom85         0.000000  0.000000e+00
bigcom87         0.000000  0.000000e+00
bigcom89         0.000000  0.000000e+00
bigcom91         0.000000  0.000000e+00
bigcom92         0.000000 -3.673816e-04
bigcom93         0.000000  0.000000e+00
bigcom96         0.000000  0.000000e+00
bigcom97         0.000000 -3.154172e-01
bigcom98         0.000000  0.000000e+00
bigcom99         0.000000  0.000000e+00
bigcom101        0.000000  0.000000e+00
bigcom104        0.000000  0.000000e+00
bigcom106        0.000000  0.000000e+00
bigcom109        0.000000  0.000000e+00
bigcom113        0.000000  0.000000e+00
bigcom116        0.000000 -1.144011e+00
bigcom120        0.000000  0.000000e+00
bigcom123        0.000000  0.000000e+00
bigcom126        0.000000  0.000000e+00
bigcom127        0.000000  0.000000e+00
bigcom137        0.000000  0.000000e+00
bigcom139        0.000000  0.000000e+00
bigcom140        0.000000  0.000000e+00
bigcom143        0.000000  0.000000e+00
bigcom145        0.000000  0.000000e+00
bigcom146        0.000000  0.000000e+00
bigcom147        0.000000 -1.192813e+00
bigcom149        0.000000  0.000000e+00
bigcom153        0.000000  0.000000e+00
bigcom154        0.000000  0.000000e+00
bigcom156        0.000000  0.000000e+00
bigcom157        0.000000  0.000000e+00
bigcom158        0.000000  0.000000e+00
bigcom160        0.000000  0.000000e+00
bigcom161        0.000000  0.000000e+00
bigcom162        0.000000  0.000000e+00
bigcom164        0.000000  0.000000e+00
bigcom166        0.000000  0.000000e+00
bigcom167        0.000000 -1.408465e+00
bigcom171        0.000000  0.000000e+00
bigcom173        0.000000  0.000000e+00
bigcom175        0.000000  0.000000e+00
bigcom176        0.000000  0.000000e+00
bigcom177        0.000000  0.000000e+00
bigcom178        0.000000  0.000000e+00
bigcom180        0.000000  0.000000e+00
bigcom181        0.000000 -2.486044e+00
bigcom184        0.000000  0.000000e+00
bigcom186        0.000000  0.000000e+00
bigcom187        0.000000  0.000000e+00
bigcom189        0.000000  0.000000e+00
bigcom194        0.000000  0.000000e+00
bigcom195        0.000000 -9.724647e-01
bigcom196        0.000000  0.000000e+00
bigcom204        0.000000  0.000000e+00
bigcom205        0.000000  0.000000e+00
bigcom212        0.000000  0.000000e+00
bigcom214        0.000000  0.000000e+00
bigcom222        0.000000  0.000000e+00
bigcom223        0.000000  0.000000e+00
bigcom226        0.000000  0.000000e+00
bigcom227        0.000000  0.000000e+00
bigcom229        0.000000  0.000000e+00
bigcom233        0.000000  0.000000e+00
bigcom236        0.000000  0.000000e+00
bigcom237        0.000000  0.000000e+00
bigcom246        0.000000  0.000000e+00
bigcom248        0.000000 -2.873347e-02
bigcom249        0.000000  0.000000e+00
bigcom250        0.000000  0.000000e+00
bigcom254        0.000000  0.000000e+00
bigcom266        0.000000  0.000000e+00
bigcom269        0.000000  0.000000e+00
bigcom272        0.000000  0.000000e+00
bigcom274        0.000000  0.000000e+00
bigcom281        0.000000  0.000000e+00
bigcom291        0.000000  0.000000e+00
bigcom292        0.000000  0.000000e+00
bigcom295        0.000000  0.000000e+00
bigcom299        0.000000  0.000000e+00
bigcom301        0.000000  0.000000e+00
bigcom306        0.000000  0.000000e+00
bigcom309        0.000000  0.000000e+00
bigcom314        0.000000  0.000000e+00
bigcom321        0.000000 -2.095678e+00
bigcom341        0.000000  0.000000e+00
bigcom350        0.000000  0.000000e+00
bigcom353        0.000000  0.000000e+00
bigcom359        0.000000  0.000000e+00
bigcom363        0.000000  0.000000e+00
bigcom365        0.000000  0.000000e+00
bigcom385        0.000000  0.000000e+00
bigcom386        0.000000  0.000000e+00
bigcom408        0.000000  0.000000e+00
bigcom412        0.000000  0.000000e+00
bigcom480        0.000000  0.000000e+00
spin_vertex      0.000000  7.083567e-01
membership_s1    0.000000  8.645777e-01
membership_s3    0.000000  0.000000e+00
membership_s4    0.000000  1.100722e-01
membership_s5    0.000000  1.268901e-01
membership_s6    0.000000 -7.379429e-06
membership_s7    0.000000 -2.909809e+00
membership_s8    0.000000  0.000000e+00
membership_s9    0.000000  0.000000e+00
membership_s11   0.000000  0.000000e+00
membership_s12   0.000000  0.000000e+00
membership_s14   0.000000  0.000000e+00
membership_s15   0.000000 -5.543128e-01
membership_s16   0.000000  0.000000e+00
membership_s17   0.000000  0.000000e+00
membership_s18   0.000000 -2.152634e+00
membership_s20   0.000000  0.000000e+00
membership_s21   0.000000 -9.781180e-01
membership_s22   0.000000  0.000000e+00
membership_s24   0.000000  0.000000e+00
membership_s25   0.000000  0.000000e+00
membership_s26   0.000000  0.000000e+00
membership_s27   0.000000 -5.443365e-01
membership_s28   0.000000  0.000000e+00
membership_s30   0.000000 -2.658659e-01
membership_s31   0.000000  2.001188e+00
membership_s32   0.000000 -3.401836e-02
membership_s33   0.000000  0.000000e+00
membership_s36   0.000000  9.178380e-01
membership_s37   0.000000 -2.083244e+00
V1               0.000000  2.731467e+01
V2               0.000000  1.246248e+01
pdi              0.000000 -6.624359e+01
adhesion         0.000000 -1.745936e-04
cohesion         0.000000  3.686411e-04
inner            0.000000  2.733174e-04
outer            0.000000  7.047088e-04
ioratio          0.000000 -1.209718e+00
comsize          0.000000 -5.122661e-05
[1] "Dataset: high_targets Model GBM, run: 3 of 5 2015-06-17 20:44:45"
Iter   TrainDeviance   ValidDeviance   StepSize   Improve
     1        0.2175            -nan     0.0100    0.0004
     2        0.2143            -nan     0.0100    0.0000
     3        0.2128            -nan     0.0100   -0.0003
     4        0.2091            -nan     0.0100    0.0001
     5        0.2045            -nan     0.0100   -0.0002
     6        0.2020            -nan     0.0100   -0.0002
     7        0.1994            -nan     0.0100   -0.0002
     8        0.1958            -nan     0.0100   -0.0002
     9        0.1935            -nan     0.0100    0.0001
    10        0.1903            -nan     0.0100    0.0003
    20        0.1689            -nan     0.0100   -0.0002
    40        0.1384            -nan     0.0100    0.0002
    60        0.1195            -nan     0.0100   -0.0001
    80        0.1025            -nan     0.0100   -0.0001
   100        0.0905            -nan     0.0100   -0.0001
   120        0.0802            -nan     0.0100   -0.0001
   128        0.0762            -nan     0.0100   -0.0001

[1] "GBM variable coefficients"
                            var      rel.inf
ioratio                 ioratio 5.447364e+00
V2                           V2 4.205595e+00
third                     third 4.184579e+00
spin_vertex         spin_vertex 3.841114e+00
ratio5                   ratio5 3.203141e+00
inner                     inner 3.148410e+00
comsize                 comsize 2.892647e+00
orbit50                 orbit50 2.295056e+00
outer                     outer 2.185134e+00
V1                           V1 2.017994e+00
orbit26                 orbit26 1.983262e+00
ratio4                   ratio4 1.847127e+00
orbit55                 orbit55 1.826061e+00
bet                         bet 1.540330e+00
orbit49                 orbit49 1.486125e+00
graph28                 graph28 1.337490e+00
graph10                 graph10 1.314674e+00
graph15                 graph15 1.272158e+00
graph22                 graph22 1.214933e+00
orbit18                 orbit18 1.194434e+00
graph27                 graph27 1.180056e+00
orbit58                 orbit58 1.113345e+00
graph5                   graph5 1.087087e+00
orbit22                 orbit22 1.056764e+00
graph20                 graph20 1.049563e+00
graph25                 graph25 1.040645e+00
graph2                   graph2 1.023816e+00
ratio1                   ratio1 9.905754e-01
orbit42                 orbit42 9.775143e-01
graph3                   graph3 9.699290e-01
adhesion               adhesion 9.695874e-01
graph8                   graph8 9.495073e-01
constraint           constraint 9.371676e-01
orbit64                 orbit64 8.849541e-01
ratio3                   ratio3 8.826375e-01
orbit28                 orbit28 8.737440e-01
walktrap_vertex walktrap_vertex 8.507258e-01
cohesion               cohesion 8.456773e-01
selfinter             selfinter 8.413347e-01
knn                         knn 8.313245e-01
pagerank               pagerank 8.003715e-01
orbit27                 orbit27 7.998169e-01
orbit56                 orbit56 7.757581e-01
graph4                   graph4 7.716509e-01
graph7                   graph7 7.461149e-01
trans                     trans 7.387801e-01
orbit44                 orbit44 7.240459e-01
orbit6                   orbit6 7.196412e-01
membership_s31   membership_s31 7.095772e-01
graph0                   graph0 6.832655e-01
orbit39                 orbit39 6.795007e-01
orbit41                 orbit41 6.732078e-01
graph18                 graph18 6.526827e-01
orbit13                 orbit13 6.331914e-01
orbit62                 orbit62 6.325949e-01
pdi                         pdi 6.244321e-01
orbit36                 orbit36 6.033927e-01
orbit12                 orbit12 5.954319e-01
graph23                 graph23 5.937820e-01
orbit25                 orbit25 5.896876e-01
orbit46                 orbit46 5.885391e-01
graph1                   graph1 5.424078e-01
graph12                 graph12 5.414254e-01
sixth                     sixth 5.166991e-01
graph11                 graph11 5.129678e-01
graph13                 graph13 5.066273e-01
orbit45                 orbit45 5.047380e-01
ratio6                   ratio6 5.010877e-01
upto_fourth         upto_fourth 4.930706e-01
orbit69                 orbit69 4.761218e-01
orbit33                 orbit33 4.705552e-01
orbit24                 orbit24 4.649464e-01
upto_sixth           upto_sixth 4.615256e-01
orbit63                 orbit63 4.386048e-01
orbit52                 orbit52 4.359811e-01
orbit29                 orbit29 4.320126e-01
orbit21                 orbit21 4.289515e-01
graph17                 graph17 4.008981e-01
orbit67                 orbit67 3.871122e-01
orbit2                   orbit2 3.520015e-01
orbit53                 orbit53 3.486718e-01
graph16                 graph16 3.328583e-01
fourth                   fourth 3.300730e-01
orbit15                 orbit15 3.163597e-01
fifth                     fifth 3.157630e-01
orbit35                 orbit35 3.121143e-01
upto_fifth           upto_fifth 3.046743e-01
orbit5                   orbit5 2.879295e-01
graph14                 graph14 2.802253e-01
orbit32                 orbit32 2.780952e-01
graph21                 graph21 2.496911e-01
orbit38                 orbit38 2.491099e-01
orbit9                   orbit9 2.232427e-01
graph6                   graph6 2.231173e-01
bigcom26               bigcom26 2.180790e-01
bigcom28               bigcom28 2.029485e-01
orbit65                 orbit65 2.027863e-01
orbit1                   orbit1 1.932283e-01
orbit68                 orbit68 1.892321e-01
coreness               coreness 1.842547e-01
bigcom40               bigcom40 1.829470e-01
bigcom4                 bigcom4 1.827661e-01
membership_s4     membership_s4 1.749897e-01
orbit7                   orbit7 1.690706e-01
orbit71                 orbit71 1.604211e-01
orbit60                 orbit60 1.597973e-01
graph24                 graph24 1.581301e-01
graph26                 graph26 1.471157e-01
orbit47                 orbit47 1.411750e-01
ratio2                   ratio2 1.331345e-01
orbit43                 orbit43 1.286512e-01
graph9                   graph9 1.248030e-01
orbit61                 orbit61 1.241244e-01
hubscore               hubscore 1.218055e-01
orbit40                 orbit40 1.212373e-01
orbit66                 orbit66 1.187188e-01
close                     close 1.135198e-01
orbit51                 orbit51 1.117348e-01
orbit20                 orbit20 1.089661e-01
orbit70                 orbit70 9.944826e-02
graph19                 graph19 8.714613e-02
orbit16                 orbit16 8.596030e-02
membership_s36   membership_s36 8.276919e-02
orbit30                 orbit30 7.809313e-02
orbit11                 orbit11 7.737784e-02
graph29                 graph29 7.458638e-02
orbit57                 orbit57 7.186088e-02
orbit10                 orbit10 6.833332e-02
membership_s1     membership_s1 4.649718e-02
orbit31                 orbit31 4.624392e-02
membership_s5     membership_s5 4.495857e-02
orbit19                 orbit19 4.181679e-02
orbit54                 orbit54 4.172760e-02
orbit48                 orbit48 4.117660e-02
orbit23                 orbit23 2.812277e-02
upto_second         upto_second 2.379173e-02
membership_s18   membership_s18 1.757954e-02
membership_s27   membership_s27 7.200751e-03
membership_s30   membership_s30 5.672003e-03
upto_third           upto_third 4.585107e-03
orbit4                   orbit4 1.723850e-03
orbit17                 orbit17 9.343786e-04
orbit37                 orbit37 4.918871e-05
orbit0                   orbit0 0.000000e+00
orbit3                   orbit3 0.000000e+00
orbit8                   orbit8 0.000000e+00
orbit14                 orbit14 0.000000e+00
orbit34                 orbit34 0.000000e+00
orbit59                 orbit59 0.000000e+00
orbit72                 orbit72 0.000000e+00
AP                           AP 0.000000e+00
ecc                         ecc 0.000000e+00
eccrad                   eccrad 0.000000e+00
evcent                   evcent 0.000000e+00
first                     first 0.000000e+00
second                   second 0.000000e+00
bigcom1                 bigcom1 0.000000e+00
bigcom2                 bigcom2 0.000000e+00
bigcom3                 bigcom3 0.000000e+00
bigcom6                 bigcom6 0.000000e+00
bigcom8                 bigcom8 0.000000e+00
bigcom9                 bigcom9 0.000000e+00
bigcom11               bigcom11 0.000000e+00
bigcom13               bigcom13 0.000000e+00
bigcom15               bigcom15 0.000000e+00
bigcom16               bigcom16 0.000000e+00
bigcom21               bigcom21 0.000000e+00
bigcom22               bigcom22 0.000000e+00
bigcom24               bigcom24 0.000000e+00
bigcom30               bigcom30 0.000000e+00
bigcom31               bigcom31 0.000000e+00
bigcom32               bigcom32 0.000000e+00
bigcom33               bigcom33 0.000000e+00
bigcom34               bigcom34 0.000000e+00
bigcom36               bigcom36 0.000000e+00
bigcom37               bigcom37 0.000000e+00
bigcom38               bigcom38 0.000000e+00
bigcom39               bigcom39 0.000000e+00
bigcom43               bigcom43 0.000000e+00
bigcom44               bigcom44 0.000000e+00
bigcom46               bigcom46 0.000000e+00
bigcom47               bigcom47 0.000000e+00
bigcom49               bigcom49 0.000000e+00
bigcom50               bigcom50 0.000000e+00
bigcom51               bigcom51 0.000000e+00
bigcom52               bigcom52 0.000000e+00
bigcom54               bigcom54 0.000000e+00
bigcom56               bigcom56 0.000000e+00
bigcom62               bigcom62 0.000000e+00
bigcom66               bigcom66 0.000000e+00
bigcom68               bigcom68 0.000000e+00
bigcom69               bigcom69 0.000000e+00
bigcom71               bigcom71 0.000000e+00
bigcom72               bigcom72 0.000000e+00
bigcom73               bigcom73 0.000000e+00
bigcom74               bigcom74 0.000000e+00
bigcom75               bigcom75 0.000000e+00
bigcom76               bigcom76 0.000000e+00
bigcom77               bigcom77 0.000000e+00
bigcom79               bigcom79 0.000000e+00
bigcom80               bigcom80 0.000000e+00
bigcom82               bigcom82 0.000000e+00
bigcom83               bigcom83 0.000000e+00
bigcom84               bigcom84 0.000000e+00
bigcom85               bigcom85 0.000000e+00
bigcom87               bigcom87 0.000000e+00
bigcom89               bigcom89 0.000000e+00
bigcom91               bigcom91 0.000000e+00
bigcom92               bigcom92 0.000000e+00
bigcom93               bigcom93 0.000000e+00
bigcom96               bigcom96 0.000000e+00
bigcom97               bigcom97 0.000000e+00
bigcom98               bigcom98 0.000000e+00
bigcom99               bigcom99 0.000000e+00
bigcom101             bigcom101 0.000000e+00
bigcom104             bigcom104 0.000000e+00
bigcom106             bigcom106 0.000000e+00
bigcom109             bigcom109 0.000000e+00
bigcom113             bigcom113 0.000000e+00
bigcom116             bigcom116 0.000000e+00
bigcom120             bigcom120 0.000000e+00
bigcom123             bigcom123 0.000000e+00
bigcom126             bigcom126 0.000000e+00
bigcom127             bigcom127 0.000000e+00
bigcom137             bigcom137 0.000000e+00
bigcom139             bigcom139 0.000000e+00
bigcom140             bigcom140 0.000000e+00
bigcom143             bigcom143 0.000000e+00
bigcom145             bigcom145 0.000000e+00
bigcom146             bigcom146 0.000000e+00
bigcom147             bigcom147 0.000000e+00
bigcom149             bigcom149 0.000000e+00
bigcom153             bigcom153 0.000000e+00
bigcom154             bigcom154 0.000000e+00
bigcom156             bigcom156 0.000000e+00
bigcom157             bigcom157 0.000000e+00
bigcom158             bigcom158 0.000000e+00
bigcom160             bigcom160 0.000000e+00
bigcom161             bigcom161 0.000000e+00
bigcom162             bigcom162 0.000000e+00
bigcom164             bigcom164 0.000000e+00
bigcom166             bigcom166 0.000000e+00
bigcom167             bigcom167 0.000000e+00
bigcom171             bigcom171 0.000000e+00
bigcom173             bigcom173 0.000000e+00
bigcom175             bigcom175 0.000000e+00
bigcom176             bigcom176 0.000000e+00
bigcom177             bigcom177 0.000000e+00
bigcom178             bigcom178 0.000000e+00
bigcom180             bigcom180 0.000000e+00
bigcom181             bigcom181 0.000000e+00
bigcom184             bigcom184 0.000000e+00
bigcom186             bigcom186 0.000000e+00
bigcom187             bigcom187 0.000000e+00
bigcom189             bigcom189 0.000000e+00
bigcom194             bigcom194 0.000000e+00
bigcom195             bigcom195 0.000000e+00
bigcom196             bigcom196 0.000000e+00
bigcom204             bigcom204 0.000000e+00
bigcom205             bigcom205 0.000000e+00
bigcom212             bigcom212 0.000000e+00
bigcom214             bigcom214 0.000000e+00
bigcom222             bigcom222 0.000000e+00
bigcom223             bigcom223 0.000000e+00
bigcom226             bigcom226 0.000000e+00
bigcom227             bigcom227 0.000000e+00
bigcom229             bigcom229 0.000000e+00
bigcom233             bigcom233 0.000000e+00
bigcom236             bigcom236 0.000000e+00
bigcom237             bigcom237 0.000000e+00
bigcom246             bigcom246 0.000000e+00
bigcom248             bigcom248 0.000000e+00
bigcom249             bigcom249 0.000000e+00
bigcom250             bigcom250 0.000000e+00
bigcom254             bigcom254 0.000000e+00
bigcom266             bigcom266 0.000000e+00
bigcom269             bigcom269 0.000000e+00
bigcom272             bigcom272 0.000000e+00
bigcom274             bigcom274 0.000000e+00
bigcom281             bigcom281 0.000000e+00
bigcom291             bigcom291 0.000000e+00
bigcom292             bigcom292 0.000000e+00
bigcom295             bigcom295 0.000000e+00
bigcom299             bigcom299 0.000000e+00
bigcom301             bigcom301 0.000000e+00
bigcom306             bigcom306 0.000000e+00
bigcom309             bigcom309 0.000000e+00
bigcom314             bigcom314 0.000000e+00
bigcom321             bigcom321 0.000000e+00
bigcom341             bigcom341 0.000000e+00
bigcom350             bigcom350 0.000000e+00
bigcom353             bigcom353 0.000000e+00
bigcom359             bigcom359 0.000000e+00
bigcom363             bigcom363 0.000000e+00
bigcom365             bigcom365 0.000000e+00
bigcom385             bigcom385 0.000000e+00
bigcom386             bigcom386 0.000000e+00
bigcom408             bigcom408 0.000000e+00
bigcom412             bigcom412 0.000000e+00
bigcom480             bigcom480 0.000000e+00
membership_s3     membership_s3 0.000000e+00
membership_s6     membership_s6 0.000000e+00
membership_s7     membership_s7 0.000000e+00
membership_s8     membership_s8 0.000000e+00
membership_s9     membership_s9 0.000000e+00
membership_s11   membership_s11 0.000000e+00
membership_s12   membership_s12 0.000000e+00
membership_s14   membership_s14 0.000000e+00
membership_s15   membership_s15 0.000000e+00
membership_s16   membership_s16 0.000000e+00
membership_s17   membership_s17 0.000000e+00
membership_s20   membership_s20 0.000000e+00
membership_s21   membership_s21 0.000000e+00
membership_s22   membership_s22 0.000000e+00
membership_s24   membership_s24 0.000000e+00
membership_s25   membership_s25 0.000000e+00
membership_s26   membership_s26 0.000000e+00
membership_s28   membership_s28 0.000000e+00
membership_s32   membership_s32 0.000000e+00
membership_s33   membership_s33 0.000000e+00
membership_s37   membership_s37 0.000000e+00
[1] "Dataset: high_targets Model RF, run: 3 of 5 2015-06-17 20:44:58"
     |      Out-of-bag   |
Tree |      MSE  %Var(y) |
   1 |  0.06052   264.06 |
   2 |  0.05679   247.78 |
   3 |  0.05254   229.25 |
   4 |  0.04796   209.28 |
   5 |  0.04611   201.18 |
   6 |   0.0455   198.55 |
   7 |  0.04218   184.05 |
   8 |  0.03782   165.03 |
   9 |  0.03836   167.38 |
  10 |  0.03483   151.96 |
  11 |  0.03432   149.76 |
  12 |  0.03175   138.53 |
  13 |  0.03187   139.07 |
  14 |  0.03123   136.26 |
  15 |  0.02953   128.84 |
  16 |  0.02865   125.02 |
  17 |  0.02854   124.51 |
  18 |  0.02836   123.73 |
  19 |  0.02813   122.73 |
  20 |  0.02792   121.84 |
  21 |  0.02773   120.98 |
  22 |  0.02756   120.24 |
  23 |  0.02754   120.18 |
  24 |  0.02732   119.20 |
  25 |  0.02722   118.77 |
  26 |  0.02714   118.43 |
  27 |  0.02702   117.91 |
  28 |  0.02721   118.71 |
  29 |  0.02717   118.56 |
  30 |   0.0269   117.37 |
  31 |  0.02667   116.38 |
  32 |  0.02682   117.01 |
  33 |  0.02651   115.68 |
  34 |  0.02638   115.09 |
  35 |   0.0264   115.19 |
  36 |  0.02628   114.66 |
  37 |  0.02607   113.77 |
  38 |  0.02601   113.49 |
  39 |  0.02591   113.04 |
  40 |  0.02593   113.13 |
  41 |  0.02588   112.94 |
  42 |   0.0259   113.00 |
  43 |  0.02596   113.26 |
  44 |  0.02593   113.14 |
  45 |  0.02599   113.42 |
  46 |  0.02597   113.32 |
  47 |  0.02592   113.08 |
  48 |  0.02602   113.55 |
  49 |  0.02597   113.31 |
  50 |  0.02578   112.47 |
  51 |  0.02567   111.99 |
  52 |  0.02562   111.80 |
  53 |  0.02565   111.90 |
  54 |  0.02558   111.60 |
  55 |  0.02546   111.10 |
  56 |  0.02556   111.53 |
  57 |   0.0256   111.71 |
  58 |   0.0256   111.72 |
  59 |  0.02563   111.84 |
  60 |  0.02565   111.91 |
  61 |  0.02568   112.06 |
  62 |  0.02573   112.28 |
  63 |  0.02576   112.41 |
  64 |  0.02576   112.40 |
  65 |  0.02572   112.24 |
  66 |   0.0257   112.12 |
  67 |  0.02575   112.34 |
  68 |   0.0257   112.14 |
  69 |  0.02559   111.68 |
  70 |  0.02555   111.48 |
  71 |  0.02559   111.68 |
  72 |  0.02561   111.74 |
  73 |  0.02553   111.37 |
  74 |  0.02545   111.05 |
  75 |  0.02543   110.96 |
  76 |  0.02547   111.13 |
  77 |  0.02541   110.86 |
  78 |  0.02544   111.00 |
  79 |  0.02545   111.03 |
  80 |  0.02545   111.05 |
  81 |  0.02547   111.13 |
  82 |  0.02546   111.09 |
  83 |  0.02546   111.10 |
  84 |  0.02548   111.20 |
  85 |  0.02548   111.20 |
  86 |  0.02551   111.32 |
  87 |  0.02555   111.47 |
  88 |  0.02556   111.53 |
  89 |  0.02554   111.42 |
  90 |  0.02552   111.36 |
  91 |  0.02553   111.40 |
  92 |   0.0255   111.25 |
  93 |  0.02545   111.04 |
  94 |  0.02542   110.93 |
  95 |  0.02544   111.01 |
  96 |  0.02536   110.66 |
  97 |  0.02534   110.57 |
  98 |  0.02533   110.52 |
  99 |  0.02533   110.52 |
 100 |  0.02531   110.41 |
[1] "Random Forest variable coefficients"
                      %IncMSE IncNodePurity
graph5           3.100177e-03  1.126884e-01
graph6           8.791327e-04  5.247092e-02
graph7           2.236609e-03  6.678521e-02
graph8           3.117099e-03  9.639093e-02
graph9           1.631778e-03  9.953766e-02
graph10          7.998536e-03  1.452789e-01
graph11          1.606652e-03  9.550168e-02
graph12          2.192990e-03  5.624866e-02
graph13          7.704739e-04  1.427605e-01
graph14          6.829167e-04  3.763531e-02
graph15          1.479485e-04  7.848059e-02
graph16          9.949911e-03  2.063641e-01
graph17          3.877697e-04  5.591691e-02
graph18          5.393189e-03  7.565999e-02
graph19         -1.386840e-05  6.316802e-02
graph20          3.934846e-03  2.129208e-01
graph21          1.371032e-03  2.911073e-02
graph22          1.764545e-03  6.924169e-02
graph23          0.000000e+00  1.286644e-16
graph24          1.994143e-03  4.742351e-02
graph25          4.046549e-04  2.980282e-02
graph26          5.510311e-05  2.779762e-02
graph27          6.272286e-04  7.230188e-02
graph28          1.946698e-04  9.231099e-02
graph29          4.168902e-04  4.116608e-02
orbit0           1.879790e-03  7.300450e-02
orbit1           2.018443e-04  5.610133e-02
orbit2           2.030371e-03  4.159280e-01
orbit3           6.204333e-04  4.800379e-02
orbit4           1.061713e-03  1.552826e-01
orbit5           1.029666e-03  7.950350e-02
orbit6           3.937673e-04  1.844313e-01
orbit7           1.358364e-03  3.720377e-01
orbit8           1.946716e-03  8.948350e-02
orbit9           4.248685e-04  2.806242e-02
orbit10          1.264551e-03  1.324922e-01
orbit11          1.010052e-03  1.200840e-01
orbit12          1.574418e-04  1.114646e-01
orbit13          2.776086e-03  1.150987e-01
orbit14          8.299087e-04  1.142310e-01
orbit15          9.041995e-04  7.466969e-02
orbit16          1.766170e-03  1.180600e-01
orbit17          2.170036e-03  3.399717e-02
orbit18          1.129570e-03  2.305130e-01
orbit19          2.182124e-03  1.103980e-01
orbit20          1.760446e-03  5.295798e-02
orbit21          2.358320e-03  5.614951e-02
orbit22          1.674299e-03  8.348695e-02
orbit23          1.891028e-03  4.515382e-01
orbit24          1.223296e-03  1.351387e-01
orbit25          1.736044e-03  1.733606e-01
orbit26          2.070997e-03  1.194704e-01
orbit27          1.645535e-04  9.657237e-02
orbit28         -3.938927e-05  5.017338e-02
orbit29          8.426966e-05  9.190611e-03
orbit30          2.827209e-03  1.418273e-01
orbit31          3.626721e-03  8.020258e-02
orbit32          2.389237e-03  3.700936e-02
orbit33          4.004608e-03  1.331722e-01
orbit34          1.271070e-03  1.069718e-01
orbit35          3.050335e-03  1.521479e-01
orbit36          1.185586e-03  6.579393e-02
orbit37          5.562510e-04  2.779886e-02
orbit38          6.641706e-04  5.793684e-02
orbit39          6.450763e-04  1.385689e-01
orbit40          1.798017e-03  1.503022e-01
orbit41          1.330550e-03  1.330176e-01
orbit42          2.175732e-03  1.283147e-01
orbit43          1.138329e-03  9.752687e-02
orbit44          3.902939e-03  2.087469e-01
orbit45          3.389598e-04  9.452607e-02
orbit46          4.556123e-04  4.592186e-02
orbit47          1.673894e-04  7.986744e-02
orbit48          8.399707e-04  7.073405e-02
orbit49          1.475065e-03  3.367070e-01
orbit50          2.204779e-03  2.398765e-01
orbit51          9.306329e-04  6.211156e-02
orbit52          7.836291e-04  1.579986e-01
orbit53          1.210239e-03  3.552649e-02
orbit54          7.150485e-04  1.342884e-01
orbit55          5.048755e-03  2.338365e-01
orbit56          4.875530e-03  2.764958e-01
orbit57          4.115343e-04  4.578923e-02
orbit58          4.477774e-03  1.243980e-01
orbit59          2.122707e-03  8.588325e-02
orbit60          9.542074e-04  4.830310e-02
orbit61          1.784826e-03  2.255011e-01
orbit62          1.814273e-03  1.406525e-01
orbit63          6.921866e-04  1.408495e-01
orbit64          6.560749e-04  6.811425e-02
orbit65          2.154725e-04  3.936186e-02
orbit66          1.953039e-03  6.595868e-02
orbit67          1.730321e-04  3.903655e-02
orbit68          1.803050e-04  1.170394e-01
orbit69          1.399248e-03  2.025237e-02
orbit70          4.451472e-04  6.081685e-02
orbit71          2.509585e-04  1.559716e-02
orbit72          1.804575e-04  2.576355e-02
AP               5.494505e-05  2.640000e-02
bet              6.803790e-04  1.264562e-01
ecc              0.000000e+00  1.734723e-20
eccrad           0.000000e+00  0.000000e+00
close            1.415657e-03  6.899110e-02
constraint       1.607108e-03  2.556893e-01
coreness         3.114925e-03  8.678177e-02
knn              3.019878e-04  1.196148e-01
hubscore         1.385077e-03  1.095146e-01
pagerank        -5.793053e-05  2.666759e-01
trans            1.222453e-03  1.676307e-01
evcent           1.387439e-04  2.969697e-02
first            7.396039e-04  5.889839e-02
upto_second      6.707468e-04  7.233820e-03
upto_third       8.816263e-04  1.017338e-01
upto_fourth      5.909392e-03  1.475021e-01
upto_fifth       9.447322e-04  1.499390e-01
upto_sixth       6.038663e-04  9.446791e-02
second           3.918984e-04  1.259190e-01
third            2.228762e-03  6.611036e-01
fourth           1.873031e-03  1.294097e-01
fifth            6.484534e-03  3.083281e-01
sixth            4.719124e-04  2.118287e-01
ratio1           7.219766e-04  1.319711e-01
ratio2           3.668725e-03  1.634002e-01
ratio3           2.722966e-03  1.605879e-01
ratio4           1.773046e-04  3.340581e-01
ratio5           1.913988e-04  1.788558e-01
ratio6           1.931751e-03  1.988344e-01
selfinter        8.708738e-05  7.196873e-02
walktrap_vertex  3.808136e-04  5.430210e-01
bigcom1          2.065350e-04  4.976762e-02
bigcom2          0.000000e+00  0.000000e+00
bigcom3          0.000000e+00  0.000000e+00
bigcom4          0.000000e+00  0.000000e+00
bigcom6          0.000000e+00  0.000000e+00
bigcom8          0.000000e+00  2.775558e-19
bigcom9          0.000000e+00  0.000000e+00
bigcom11         0.000000e+00  0.000000e+00
bigcom13         0.000000e+00  0.000000e+00
bigcom15         0.000000e+00  0.000000e+00
bigcom16         0.000000e+00  0.000000e+00
bigcom21         0.000000e+00  0.000000e+00
bigcom22         5.188454e-05  8.572912e-02
bigcom24         0.000000e+00  0.000000e+00
bigcom26        -1.449496e-04  2.233062e-01
bigcom28         4.284215e-04  1.280039e-02
bigcom30         0.000000e+00  0.000000e+00
bigcom31         0.000000e+00  0.000000e+00
bigcom32         0.000000e+00  0.000000e+00
bigcom33         0.000000e+00  0.000000e+00
bigcom34         0.000000e+00  0.000000e+00
bigcom36         0.000000e+00  0.000000e+00
bigcom37         0.000000e+00  0.000000e+00
bigcom38         0.000000e+00  0.000000e+00
bigcom39         0.000000e+00  0.000000e+00
bigcom40         1.167661e-04  2.413329e-02
bigcom43         0.000000e+00  0.000000e+00
bigcom44         0.000000e+00  0.000000e+00
bigcom46         0.000000e+00  0.000000e+00
bigcom47         0.000000e+00  0.000000e+00
bigcom49         0.000000e+00  0.000000e+00
bigcom50         0.000000e+00  0.000000e+00
bigcom51         0.000000e+00  0.000000e+00
bigcom52         0.000000e+00  0.000000e+00
bigcom54         0.000000e+00  0.000000e+00
bigcom56         0.000000e+00  0.000000e+00
bigcom62         0.000000e+00  0.000000e+00
bigcom66         0.000000e+00  0.000000e+00
bigcom68         0.000000e+00  0.000000e+00
bigcom69         0.000000e+00  0.000000e+00
bigcom71         0.000000e+00  0.000000e+00
bigcom72         0.000000e+00  0.000000e+00
bigcom73         0.000000e+00  0.000000e+00
bigcom74         0.000000e+00  0.000000e+00
bigcom75         0.000000e+00  0.000000e+00
bigcom76         0.000000e+00  0.000000e+00
bigcom77         0.000000e+00  0.000000e+00
bigcom79         0.000000e+00  0.000000e+00
bigcom80         0.000000e+00  0.000000e+00
bigcom82         0.000000e+00  0.000000e+00
bigcom83         0.000000e+00  0.000000e+00
bigcom84         0.000000e+00  0.000000e+00
bigcom85         0.000000e+00  0.000000e+00
bigcom87         0.000000e+00  0.000000e+00
bigcom89         0.000000e+00  0.000000e+00
bigcom91         0.000000e+00  0.000000e+00
bigcom92         0.000000e+00  0.000000e+00
bigcom93         0.000000e+00  0.000000e+00
bigcom96         0.000000e+00  0.000000e+00
bigcom97         0.000000e+00  0.000000e+00
bigcom98         0.000000e+00  0.000000e+00
bigcom99         0.000000e+00  0.000000e+00
bigcom101        0.000000e+00  0.000000e+00
bigcom104        0.000000e+00  0.000000e+00
bigcom106        0.000000e+00  0.000000e+00
bigcom109        0.000000e+00  0.000000e+00
bigcom113        0.000000e+00  0.000000e+00
bigcom116        0.000000e+00  0.000000e+00
bigcom120        0.000000e+00  0.000000e+00
bigcom123        0.000000e+00  0.000000e+00
bigcom126        0.000000e+00  0.000000e+00
bigcom127        0.000000e+00  0.000000e+00
bigcom137        0.000000e+00  0.000000e+00
bigcom139        0.000000e+00  0.000000e+00
bigcom140        0.000000e+00  0.000000e+00
bigcom143        0.000000e+00  0.000000e+00
bigcom145        0.000000e+00  0.000000e+00
bigcom146        0.000000e+00  0.000000e+00
bigcom147        0.000000e+00  0.000000e+00
bigcom149        0.000000e+00  0.000000e+00
bigcom153        0.000000e+00  0.000000e+00
bigcom154        0.000000e+00  0.000000e+00
bigcom156        0.000000e+00  0.000000e+00
bigcom157        0.000000e+00  0.000000e+00
bigcom158        0.000000e+00  0.000000e+00
bigcom160        0.000000e+00  0.000000e+00
bigcom161        0.000000e+00  0.000000e+00
bigcom162        0.000000e+00  0.000000e+00
bigcom164        0.000000e+00  0.000000e+00
bigcom166        0.000000e+00  0.000000e+00
bigcom167        0.000000e+00  0.000000e+00
bigcom171        0.000000e+00  0.000000e+00
bigcom173        0.000000e+00  0.000000e+00
bigcom175        0.000000e+00  0.000000e+00
bigcom176        0.000000e+00  0.000000e+00
bigcom177        0.000000e+00  0.000000e+00
bigcom178        0.000000e+00  0.000000e+00
bigcom180        0.000000e+00  0.000000e+00
bigcom181        0.000000e+00  0.000000e+00
bigcom184        0.000000e+00  0.000000e+00
bigcom186        0.000000e+00  0.000000e+00
bigcom187        0.000000e+00  0.000000e+00
bigcom189        0.000000e+00  0.000000e+00
bigcom194        0.000000e+00  0.000000e+00
bigcom195        0.000000e+00  0.000000e+00
bigcom196        0.000000e+00  0.000000e+00
bigcom204        0.000000e+00  0.000000e+00
bigcom205        0.000000e+00  0.000000e+00
bigcom212        0.000000e+00  0.000000e+00
bigcom214        0.000000e+00  0.000000e+00
bigcom222        0.000000e+00  0.000000e+00
bigcom223        0.000000e+00  0.000000e+00
bigcom226        0.000000e+00  0.000000e+00
bigcom227        0.000000e+00  0.000000e+00
bigcom229        0.000000e+00  0.000000e+00
bigcom233        0.000000e+00  0.000000e+00
bigcom236        0.000000e+00  0.000000e+00
bigcom237        0.000000e+00  0.000000e+00
bigcom246        0.000000e+00  0.000000e+00
bigcom248        0.000000e+00  0.000000e+00
bigcom249        0.000000e+00  0.000000e+00
bigcom250        0.000000e+00  0.000000e+00
bigcom254        0.000000e+00  0.000000e+00
bigcom266        0.000000e+00  0.000000e+00
bigcom269        0.000000e+00  0.000000e+00
bigcom272        0.000000e+00  0.000000e+00
bigcom274        1.223873e-04  1.348190e-01
bigcom281        0.000000e+00  0.000000e+00
bigcom291        0.000000e+00  0.000000e+00
bigcom292        0.000000e+00  0.000000e+00
bigcom295        0.000000e+00  0.000000e+00
bigcom299        0.000000e+00  0.000000e+00
bigcom301        0.000000e+00  0.000000e+00
bigcom306        0.000000e+00  0.000000e+00
bigcom309        0.000000e+00  0.000000e+00
bigcom314        0.000000e+00  0.000000e+00
bigcom321        0.000000e+00  0.000000e+00
bigcom341        0.000000e+00  0.000000e+00
bigcom350        0.000000e+00  0.000000e+00
bigcom353        0.000000e+00  0.000000e+00
bigcom359        0.000000e+00  0.000000e+00
bigcom363        0.000000e+00  0.000000e+00
bigcom365        0.000000e+00  0.000000e+00
bigcom385        0.000000e+00  0.000000e+00
bigcom386        0.000000e+00  0.000000e+00
bigcom408        0.000000e+00  0.000000e+00
bigcom412        0.000000e+00  0.000000e+00
bigcom480        0.000000e+00  0.000000e+00
spin_vertex      9.546135e-06  3.124548e-01
membership_s1   -1.112955e-04  1.175487e-02
membership_s3    0.000000e+00  0.000000e+00
membership_s4    4.273688e-05  5.748470e-02
membership_s5   -2.975885e-05  3.268762e-02
membership_s6    0.000000e+00  0.000000e+00
membership_s7    0.000000e+00  0.000000e+00
membership_s8    0.000000e+00  0.000000e+00
membership_s9    0.000000e+00  0.000000e+00
membership_s11   0.000000e+00  0.000000e+00
membership_s12   0.000000e+00  0.000000e+00
membership_s14   0.000000e+00  0.000000e+00
membership_s15   0.000000e+00  0.000000e+00
membership_s16   0.000000e+00  0.000000e+00
membership_s17   0.000000e+00  0.000000e+00
membership_s18   4.948701e-05  5.745108e-02
membership_s20   0.000000e+00  0.000000e+00
membership_s21   0.000000e+00  0.000000e+00
membership_s22   0.000000e+00  0.000000e+00
membership_s24   0.000000e+00  0.000000e+00
membership_s25   0.000000e+00  0.000000e+00
membership_s26   0.000000e+00  0.000000e+00
membership_s27  -5.347594e-05  2.627027e-02
membership_s28   0.000000e+00  0.000000e+00
membership_s30   2.043597e-05  8.725016e-03
membership_s31   9.937306e-05  6.448146e-02
membership_s32  -4.301075e-06  4.735136e-02
membership_s33   0.000000e+00  0.000000e+00
membership_s36   5.991955e-04  6.433333e-02
membership_s37   0.000000e+00  0.000000e+00
V1               1.214815e-03  1.385109e-01
V2               3.591063e-03  5.883598e-01
pdi              6.468579e-04  7.490543e-02
adhesion         1.113542e-03  4.775295e-01
cohesion         2.078378e-03  3.331791e-01
inner            4.539242e-03  4.034776e-01
outer           -3.913919e-04  3.659005e-01
ioratio          6.707737e-03  6.629383e-01
comsize          6.493618e-04  4.904415e-01
[1] "Dataset: high_targets Model GLM, run: 3 of 5 2015-06-17 20:45:06"
[1] "glmnet variable coefficients"
                     [,1]          [,2]
(Intercept)     -3.728309  2.955202e+02
graph0           0.000000 -1.732290e-03
graph1           0.000000 -7.208005e-09
graph2           0.000000 -2.412560e-04
graph3           0.000000  7.864695e-11
graph4           0.000000  0.000000e+00
graph5           0.000000  1.381770e-04
graph6           0.000000  0.000000e+00
graph7           0.000000  0.000000e+00
graph8           0.000000  2.388688e-03
graph9           0.000000  1.204997e-09
graph10          0.000000 -2.746635e-12
graph11          0.000000  0.000000e+00
graph12          0.000000  0.000000e+00
graph13          0.000000  0.000000e+00
graph14          0.000000  0.000000e+00
graph15          0.000000  2.014782e-06
graph16          0.000000  0.000000e+00
graph17          0.000000 -1.491099e-08
graph18          0.000000  0.000000e+00
graph19          0.000000  0.000000e+00
graph20          0.000000 -3.365711e-06
graph21          0.000000  0.000000e+00
graph22          0.000000  0.000000e+00
graph23          0.000000 -8.509571e-07
graph24          0.000000  3.077468e-06
graph25          0.000000 -1.042649e-06
graph26          0.000000  1.273115e-06
graph27          0.000000  0.000000e+00
graph28          0.000000 -2.561229e-04
graph29          0.000000  5.782342e-04
orbit0           0.000000 -2.407817e-03
orbit1           0.000000  3.939096e-05
orbit2           0.000000 -8.721280e-08
orbit3           0.000000 -2.729976e-04
orbit4           0.000000 -7.954190e-08
orbit5           0.000000  8.708599e-09
orbit6           0.000000 -1.029094e-07
orbit7           0.000000  0.000000e+00
orbit8           0.000000  1.499444e-04
orbit9           0.000000 -1.513810e-04
orbit10          0.000000 -1.902117e-06
orbit11          0.000000  0.000000e+00
orbit12          0.000000 -2.511352e-10
orbit13          0.000000  0.000000e+00
orbit14          0.000000  2.547977e-03
orbit15          0.000000 -2.646635e-08
orbit16          0.000000  4.318012e-09
orbit17          0.000000  0.000000e+00
orbit18          0.000000 -2.309929e-08
orbit19          0.000000 -7.447881e-09
orbit20          0.000000 -1.404575e-08
orbit21          0.000000  0.000000e+00
orbit22          0.000000 -7.699020e-10
orbit23          0.000000  0.000000e+00
orbit24          0.000000 -8.490629e-07
orbit25          0.000000  2.995730e-07
orbit26          0.000000  0.000000e+00
orbit27          0.000000  2.058566e-06
orbit28          0.000000  4.243802e-07
orbit29          0.000000 -1.025146e-06
orbit30          0.000000  0.000000e+00
orbit31          0.000000 -8.932263e-09
orbit32          0.000000  6.817428e-08
orbit33          0.000000  0.000000e+00
orbit34          0.000000  2.144272e-06
orbit35          0.000000  3.237886e-07
orbit36          0.000000  3.404018e-07
orbit37          0.000000 -2.199801e-07
orbit38          0.000000  0.000000e+00
orbit39          0.000000  7.539017e-06
orbit40          0.000000  7.612379e-08
orbit41          0.000000 -1.477752e-06
orbit42          0.000000  0.000000e+00
orbit43          0.000000  4.467799e-06
orbit44          0.000000 -1.231747e-06
orbit45          0.000000 -2.391708e-06
orbit46          0.000000  5.191424e-07
orbit47          0.000000  3.254224e-08
orbit48          0.000000  0.000000e+00
orbit49          0.000000  1.704682e-06
orbit50          0.000000 -8.389842e-06
orbit51          0.000000  1.402050e-05
orbit52          0.000000  2.206008e-06
orbit53          0.000000 -3.307783e-08
orbit54          0.000000  3.824440e-05
orbit55          0.000000 -1.156256e-06
orbit56          0.000000 -1.928427e-05
orbit57          0.000000 -9.124535e-06
orbit58          0.000000  0.000000e+00
orbit59          0.000000  3.966768e-05
orbit60          0.000000  4.333698e-06
orbit61          0.000000  9.334707e-06
orbit62          0.000000 -3.312998e-04
orbit63          0.000000 -9.413039e-05
orbit64          0.000000  6.533294e-05
orbit65          0.000000 -1.838580e-04
orbit66          0.000000  2.290812e-05
orbit67          0.000000  9.686629e-08
orbit68          0.000000 -7.689501e-05
orbit69          0.000000  6.997239e-04
orbit70          0.000000 -1.706592e-03
orbit71          0.000000 -2.622545e-04
orbit72          0.000000  5.390954e-04
AP               0.000000  5.009742e-02
bet              0.000000 -1.315453e-06
ecc              0.000000  1.211307e-01
eccrad           0.000000  7.274066e-01
close            0.000000  2.402487e+00
constraint       0.000000  9.074378e+00
coreness         0.000000  1.792399e-01
knn              0.000000 -4.024885e-02
hubscore         0.000000 -1.220252e-02
pagerank         0.000000 -3.709855e+02
trans            0.000000  1.314130e+00
evcent           0.000000 -2.431613e-01
first            0.000000 -1.991133e-03
upto_second      0.000000  3.965035e-05
upto_third       0.000000  2.633656e-04
upto_fourth      0.000000 -4.279457e-03
upto_fifth       0.000000 -2.041575e-02
upto_sixth       0.000000 -1.371882e-03
second           0.000000  1.216747e-04
third            0.000000  1.091612e-05
fourth           0.000000 -3.421619e-04
fifth            0.000000  5.033454e-03
sixth            0.000000  3.012282e-02
ratio1           0.000000  6.689526e-02
ratio2           0.000000 -1.620621e-02
ratio3           0.000000 -6.761509e+00
ratio4           0.000000 -1.740289e+01
ratio5           0.000000  1.056225e+00
ratio6           0.000000 -4.073470e-01
selfinter        0.000000 -4.159315e-01
walktrap_vertex  0.000000  1.317201e+00
bigcom1          0.000000  7.371640e-01
bigcom2          0.000000  0.000000e+00
bigcom3          0.000000 -1.339082e+00
bigcom4          0.000000  0.000000e+00
bigcom6          0.000000  0.000000e+00
bigcom8          0.000000 -1.814174e+00
bigcom9          0.000000 -1.926798e+00
bigcom11         0.000000  0.000000e+00
bigcom13         0.000000 -8.804697e-01
bigcom15         0.000000  0.000000e+00
bigcom16         0.000000  0.000000e+00
bigcom21         0.000000 -5.536722e-01
bigcom22         0.000000  7.747018e-01
bigcom24         0.000000  0.000000e+00
bigcom26         0.000000  3.784107e+00
bigcom28         0.000000  1.634069e+00
bigcom30         0.000000 -2.755766e-01
bigcom31         0.000000  0.000000e+00
bigcom32         0.000000 -2.792142e-04
bigcom33         0.000000  0.000000e+00
bigcom34         0.000000  0.000000e+00
bigcom36         0.000000  0.000000e+00
bigcom37         0.000000  0.000000e+00
bigcom38         0.000000  0.000000e+00
bigcom39         0.000000 -1.582566e+00
bigcom40         0.000000  3.885910e-01
bigcom43         0.000000  0.000000e+00
bigcom44         0.000000 -1.237364e+00
bigcom46         0.000000  0.000000e+00
bigcom47         0.000000  0.000000e+00
bigcom49         0.000000  0.000000e+00
bigcom50         0.000000  0.000000e+00
bigcom51         0.000000  0.000000e+00
bigcom52         0.000000  0.000000e+00
bigcom54         0.000000  0.000000e+00
bigcom56         0.000000  0.000000e+00
bigcom62         0.000000  0.000000e+00
bigcom66         0.000000  0.000000e+00
bigcom68         0.000000  0.000000e+00
bigcom69         0.000000  0.000000e+00
bigcom71         0.000000  0.000000e+00
bigcom72         0.000000  0.000000e+00
bigcom73         0.000000  0.000000e+00
bigcom74         0.000000  0.000000e+00
bigcom75         0.000000  0.000000e+00
bigcom76         0.000000  0.000000e+00
bigcom77         0.000000  0.000000e+00
bigcom79         0.000000  0.000000e+00
bigcom80         0.000000  0.000000e+00
bigcom82         0.000000  0.000000e+00
bigcom83         0.000000  0.000000e+00
bigcom84         0.000000  0.000000e+00
bigcom85         0.000000  0.000000e+00
bigcom87         0.000000  0.000000e+00
bigcom89         0.000000  0.000000e+00
bigcom91         0.000000  0.000000e+00
bigcom92         0.000000 -6.693434e-01
bigcom93         0.000000  0.000000e+00
bigcom96         0.000000  0.000000e+00
bigcom97         0.000000  0.000000e+00
bigcom98         0.000000  0.000000e+00
bigcom99         0.000000  0.000000e+00
bigcom101        0.000000 -8.713059e-01
bigcom104        0.000000  0.000000e+00
bigcom106        0.000000  0.000000e+00
bigcom109        0.000000  0.000000e+00
bigcom113        0.000000  0.000000e+00
bigcom116        0.000000  0.000000e+00
bigcom120        0.000000  0.000000e+00
bigcom123        0.000000  0.000000e+00
bigcom126        0.000000  0.000000e+00
bigcom127        0.000000  0.000000e+00
bigcom137        0.000000  0.000000e+00
bigcom139        0.000000  0.000000e+00
bigcom140        0.000000  0.000000e+00
bigcom143        0.000000  0.000000e+00
bigcom145        0.000000  0.000000e+00
bigcom146        0.000000  0.000000e+00
bigcom147        0.000000 -5.303569e-01
bigcom149        0.000000  0.000000e+00
bigcom153        0.000000  0.000000e+00
bigcom154        0.000000  0.000000e+00
bigcom156        0.000000  0.000000e+00
bigcom157        0.000000  0.000000e+00
bigcom158        0.000000  0.000000e+00
bigcom160        0.000000  0.000000e+00
bigcom161        0.000000  0.000000e+00
bigcom162        0.000000  0.000000e+00
bigcom164        0.000000  0.000000e+00
bigcom166        0.000000  0.000000e+00
bigcom167        0.000000  0.000000e+00
bigcom171        0.000000  0.000000e+00
bigcom173        0.000000  0.000000e+00
bigcom175        0.000000  0.000000e+00
bigcom176        0.000000  0.000000e+00
bigcom177        0.000000  0.000000e+00
bigcom178        0.000000  0.000000e+00
bigcom180        0.000000  0.000000e+00
bigcom181        0.000000 -1.289717e+00
bigcom184        0.000000  0.000000e+00
bigcom186        0.000000  0.000000e+00
bigcom187        0.000000  0.000000e+00
bigcom189        0.000000  0.000000e+00
bigcom194        0.000000  0.000000e+00
bigcom195        0.000000 -1.189048e-01
bigcom196        0.000000  0.000000e+00
bigcom204        0.000000  0.000000e+00
bigcom205        0.000000  0.000000e+00
bigcom212        0.000000  0.000000e+00
bigcom214        0.000000  0.000000e+00
bigcom222        0.000000  0.000000e+00
bigcom223        0.000000  0.000000e+00
bigcom226        0.000000  0.000000e+00
bigcom227        0.000000  0.000000e+00
bigcom229        0.000000  0.000000e+00
bigcom233        0.000000  0.000000e+00
bigcom236        0.000000  0.000000e+00
bigcom237        0.000000  0.000000e+00
bigcom246        0.000000  0.000000e+00
bigcom248        0.000000  0.000000e+00
bigcom249        0.000000  0.000000e+00
bigcom250        0.000000  0.000000e+00
bigcom254        0.000000  0.000000e+00
bigcom266        0.000000  0.000000e+00
bigcom269        0.000000  0.000000e+00
bigcom272        0.000000  0.000000e+00
bigcom274        0.000000  3.619347e+00
bigcom281        0.000000  0.000000e+00
bigcom291        0.000000  0.000000e+00
bigcom292        0.000000  0.000000e+00
bigcom295        0.000000  0.000000e+00
bigcom299        0.000000  0.000000e+00
bigcom301        0.000000  0.000000e+00
bigcom306        0.000000  0.000000e+00
bigcom309        0.000000  0.000000e+00
bigcom314        0.000000  0.000000e+00
bigcom321        0.000000  0.000000e+00
bigcom341        0.000000  0.000000e+00
bigcom350        0.000000  0.000000e+00
bigcom353        0.000000  0.000000e+00
bigcom359        0.000000  0.000000e+00
bigcom363        0.000000  0.000000e+00
bigcom365        0.000000  0.000000e+00
bigcom385        0.000000  0.000000e+00
bigcom386        0.000000  0.000000e+00
bigcom408        0.000000  0.000000e+00
bigcom412        0.000000  0.000000e+00
bigcom480        0.000000  0.000000e+00
spin_vertex      0.000000 -1.346633e+00
membership_s1    0.000000  4.089006e-01
membership_s3    0.000000  0.000000e+00
membership_s4    0.000000  2.572124e-01
membership_s5    0.000000  1.695808e-01
membership_s6    0.000000 -1.415850e+00
membership_s7    0.000000 -2.887746e+00
membership_s8    0.000000  0.000000e+00
membership_s9    0.000000  0.000000e+00
membership_s11   0.000000  0.000000e+00
membership_s12   0.000000  0.000000e+00
membership_s14   0.000000  0.000000e+00
membership_s15   0.000000 -1.812420e+00
membership_s16   0.000000  0.000000e+00
membership_s17   0.000000  0.000000e+00
membership_s18   0.000000 -1.134996e+00
membership_s20   0.000000  0.000000e+00
membership_s21   0.000000 -1.594419e-01
membership_s22   0.000000  0.000000e+00
membership_s24   0.000000  0.000000e+00
membership_s25   0.000000  0.000000e+00
membership_s26   0.000000  0.000000e+00
membership_s27   0.000000 -6.020778e-01
membership_s28   0.000000  0.000000e+00
membership_s30   0.000000 -9.062336e-02
membership_s31   0.000000  2.206112e+00
membership_s32   0.000000 -2.160721e-01
membership_s33   0.000000  0.000000e+00
membership_s36   0.000000  7.592815e-01
membership_s37   0.000000 -1.118567e+00
V1               0.000000  2.318552e+01
V2               0.000000  7.663671e+00
pdi              0.000000 -3.752035e+01
adhesion         0.000000 -3.572659e-05
cohesion         0.000000  1.155709e-04
inner            0.000000  1.791820e-04
outer            0.000000  1.298507e-03
ioratio          0.000000  3.373515e+00
comsize          0.000000  1.248000e-03
[1] "Dataset: high_targets Model GBM, run: 4 of 5 2015-06-17 20:45:15"
Iter   TrainDeviance   ValidDeviance   StepSize   Improve
     1        0.1932            -nan     0.0100   -0.0004
     2        0.1912            -nan     0.0100   -0.0002
     3        0.1879            -nan     0.0100   -0.0003
     4        0.1858            -nan     0.0100   -0.0002
     5        0.1831            -nan     0.0100   -0.0003
     6        0.1790            -nan     0.0100   -0.0003
     7        0.1767            -nan     0.0100    0.0003
     8        0.1743            -nan     0.0100   -0.0002
     9        0.1730            -nan     0.0100   -0.0002
    10        0.1708            -nan     0.0100    0.0001
    20        0.1505            -nan     0.0100   -0.0002
    40        0.1241            -nan     0.0100   -0.0001
    60        0.1060            -nan     0.0100   -0.0001
    80        0.0929            -nan     0.0100   -0.0001
   100        0.0816            -nan     0.0100   -0.0001
   120        0.0735            -nan     0.0100   -0.0000
   128        0.0714            -nan     0.0100   -0.0001

[1] "GBM variable coefficients"
                            var      rel.inf
spin_vertex         spin_vertex 5.570181e+00
inner                     inner 4.919149e+00
V2                           V2 4.901480e+00
ratio4                   ratio4 4.846850e+00
ratio5                   ratio5 3.575546e+00
third                     third 3.430134e+00
ioratio                 ioratio 3.273882e+00
outer                     outer 2.563140e+00
comsize                 comsize 2.549727e+00
walktrap_vertex walktrap_vertex 2.414398e+00
trans                     trans 2.323944e+00
orbit49                 orbit49 2.231422e+00
V1                           V1 2.186989e+00
orbit18                 orbit18 2.161849e+00
graph20                 graph20 2.151138e+00
constraint           constraint 2.070505e+00
ratio1                   ratio1 1.711414e+00
orbit55                 orbit55 1.548452e+00
membership_s31   membership_s31 1.518001e+00
orbit22                 orbit22 1.247098e+00
orbit33                 orbit33 1.214656e+00
knn                         knn 1.175945e+00
orbit58                 orbit58 1.112618e+00
graph28                 graph28 1.068569e+00
bet                         bet 1.062049e+00
orbit26                 orbit26 1.000611e+00
graph16                 graph16 9.596576e-01
orbit50                 orbit50 9.526890e-01
orbit56                 orbit56 9.227596e-01
adhesion               adhesion 8.996946e-01
cohesion               cohesion 8.970641e-01
orbit9                   orbit9 8.891128e-01
graph22                 graph22 8.575688e-01
orbit31                 orbit31 8.103859e-01
orbit42                 orbit42 7.825184e-01
ratio3                   ratio3 7.459162e-01
bigcom26               bigcom26 7.222195e-01
orbit11                 orbit11 7.128599e-01
orbit13                 orbit13 6.447648e-01
orbit16                 orbit16 6.309561e-01
orbit39                 orbit39 6.071772e-01
selfinter             selfinter 6.024754e-01
graph10                 graph10 5.975694e-01
graph11                 graph11 5.850148e-01
orbit59                 orbit59 5.797749e-01
graph7                   graph7 5.529720e-01
fourth                   fourth 5.266027e-01
orbit24                 orbit24 5.221679e-01
orbit40                 orbit40 5.213295e-01
ratio6                   ratio6 5.207966e-01
orbit45                 orbit45 4.883402e-01
orbit64                 orbit64 4.874271e-01
graph2                   graph2 4.832476e-01
orbit69                 orbit69 4.775565e-01
graph8                   graph8 4.751765e-01
graph4                   graph4 4.719235e-01
ratio2                   ratio2 4.648253e-01
graph18                 graph18 4.504030e-01
graph25                 graph25 4.475197e-01
orbit6                   orbit6 4.386479e-01
graph15                 graph15 4.360205e-01
orbit51                 orbit51 4.322761e-01
orbit28                 orbit28 4.302585e-01
fifth                     fifth 4.187682e-01
orbit62                 orbit62 4.178091e-01
orbit37                 orbit37 4.133102e-01
pagerank               pagerank 4.005206e-01
orbit70                 orbit70 3.943846e-01
orbit48                 orbit48 3.942872e-01
orbit54                 orbit54 3.908197e-01
upto_fifth           upto_fifth 3.410567e-01
sixth                     sixth 3.328453e-01
orbit44                 orbit44 3.318239e-01
membership_s4     membership_s4 3.226355e-01
graph21                 graph21 3.219644e-01
orbit35                 orbit35 3.022294e-01
orbit21                 orbit21 2.993444e-01
orbit68                 orbit68 2.920729e-01
graph0                   graph0 2.885722e-01
orbit19                 orbit19 2.771385e-01
orbit61                 orbit61 2.737409e-01
upto_fourth         upto_fourth 2.672176e-01
membership_s18   membership_s18 2.640640e-01
graph29                 graph29 2.548995e-01
graph23                 graph23 2.538923e-01
graph17                 graph17 2.472387e-01
graph19                 graph19 2.303951e-01
orbit1                   orbit1 2.284638e-01
orbit67                 orbit67 2.275767e-01
bigcom40               bigcom40 2.258604e-01
graph12                 graph12 2.243728e-01
graph3                   graph3 2.198408e-01
graph9                   graph9 2.180619e-01
graph13                 graph13 2.120245e-01
orbit60                 orbit60 2.055288e-01
orbit38                 orbit38 1.952030e-01
graph5                   graph5 1.929150e-01
graph1                   graph1 1.810205e-01
membership_s1     membership_s1 1.734394e-01
orbit23                 orbit23 1.646240e-01
graph14                 graph14 1.615037e-01
upto_sixth           upto_sixth 1.609080e-01
orbit17                 orbit17 1.608217e-01
orbit4                   orbit4 1.450206e-01
orbit25                 orbit25 1.409729e-01
orbit15                 orbit15 1.349140e-01
membership_s36   membership_s36 1.306650e-01
coreness               coreness 1.300883e-01
close                     close 1.270159e-01
membership_s30   membership_s30 1.252656e-01
orbit36                 orbit36 1.106398e-01
orbit57                 orbit57 1.087893e-01
orbit41                 orbit41 1.029889e-01
orbit53                 orbit53 1.018883e-01
orbit20                 orbit20 9.898157e-02
orbit47                 orbit47 8.613966e-02
orbit63                 orbit63 7.281061e-02
orbit27                 orbit27 6.942015e-02
orbit10                 orbit10 6.928009e-02
orbit32                 orbit32 6.614566e-02
orbit66                 orbit66 6.541402e-02
second                   second 5.581605e-02
orbit7                   orbit7 5.016490e-02
bigcom1                 bigcom1 4.315470e-02
graph27                 graph27 4.265248e-02
bigcom4                 bigcom4 3.685564e-02
graph26                 graph26 3.461004e-02
hubscore               hubscore 3.418231e-02
AP                           AP 3.358750e-02
orbit71                 orbit71 2.957132e-02
orbit65                 orbit65 3.913713e-03
orbit46                 orbit46 3.850003e-03
upto_third           upto_third 1.785385e-03
orbit12                 orbit12 1.363764e-03
membership_s5     membership_s5 3.991084e-04
graph24                 graph24 3.127341e-04
upto_second         upto_second 2.710751e-04
orbit52                 orbit52 2.512335e-04
pdi                         pdi 1.453037e-04
orbit2                   orbit2 5.746341e-05
graph6                   graph6 0.000000e+00
orbit0                   orbit0 0.000000e+00
orbit3                   orbit3 0.000000e+00
orbit5                   orbit5 0.000000e+00
orbit8                   orbit8 0.000000e+00
orbit14                 orbit14 0.000000e+00
orbit29                 orbit29 0.000000e+00
orbit30                 orbit30 0.000000e+00
orbit34                 orbit34 0.000000e+00
orbit43                 orbit43 0.000000e+00
orbit72                 orbit72 0.000000e+00
ecc                         ecc 0.000000e+00
eccrad                   eccrad 0.000000e+00
evcent                   evcent 0.000000e+00
first                     first 0.000000e+00
bigcom2                 bigcom2 0.000000e+00
bigcom3                 bigcom3 0.000000e+00
bigcom6                 bigcom6 0.000000e+00
bigcom8                 bigcom8 0.000000e+00
bigcom9                 bigcom9 0.000000e+00
bigcom11               bigcom11 0.000000e+00
bigcom13               bigcom13 0.000000e+00
bigcom15               bigcom15 0.000000e+00
bigcom16               bigcom16 0.000000e+00
bigcom21               bigcom21 0.000000e+00
bigcom22               bigcom22 0.000000e+00
bigcom24               bigcom24 0.000000e+00
bigcom28               bigcom28 0.000000e+00
bigcom30               bigcom30 0.000000e+00
bigcom31               bigcom31 0.000000e+00
bigcom32               bigcom32 0.000000e+00
bigcom33               bigcom33 0.000000e+00
bigcom34               bigcom34 0.000000e+00
bigcom36               bigcom36 0.000000e+00
bigcom37               bigcom37 0.000000e+00
bigcom38               bigcom38 0.000000e+00
bigcom39               bigcom39 0.000000e+00
bigcom43               bigcom43 0.000000e+00
bigcom44               bigcom44 0.000000e+00
bigcom46               bigcom46 0.000000e+00
bigcom47               bigcom47 0.000000e+00
bigcom49               bigcom49 0.000000e+00
bigcom50               bigcom50 0.000000e+00
bigcom51               bigcom51 0.000000e+00
bigcom52               bigcom52 0.000000e+00
bigcom54               bigcom54 0.000000e+00
bigcom56               bigcom56 0.000000e+00
bigcom62               bigcom62 0.000000e+00
bigcom66               bigcom66 0.000000e+00
bigcom68               bigcom68 0.000000e+00
bigcom69               bigcom69 0.000000e+00
bigcom71               bigcom71 0.000000e+00
bigcom72               bigcom72 0.000000e+00
bigcom73               bigcom73 0.000000e+00
bigcom74               bigcom74 0.000000e+00
bigcom75               bigcom75 0.000000e+00
bigcom76               bigcom76 0.000000e+00
bigcom77               bigcom77 0.000000e+00
bigcom79               bigcom79 0.000000e+00
bigcom80               bigcom80 0.000000e+00
bigcom82               bigcom82 0.000000e+00
bigcom83               bigcom83 0.000000e+00
bigcom84               bigcom84 0.000000e+00
bigcom85               bigcom85 0.000000e+00
bigcom87               bigcom87 0.000000e+00
bigcom89               bigcom89 0.000000e+00
bigcom91               bigcom91 0.000000e+00
bigcom92               bigcom92 0.000000e+00
bigcom93               bigcom93 0.000000e+00
bigcom96               bigcom96 0.000000e+00
bigcom97               bigcom97 0.000000e+00
bigcom98               bigcom98 0.000000e+00
bigcom99               bigcom99 0.000000e+00
bigcom101             bigcom101 0.000000e+00
bigcom104             bigcom104 0.000000e+00
bigcom106             bigcom106 0.000000e+00
bigcom109             bigcom109 0.000000e+00
bigcom113             bigcom113 0.000000e+00
bigcom116             bigcom116 0.000000e+00
bigcom120             bigcom120 0.000000e+00
bigcom123             bigcom123 0.000000e+00
bigcom126             bigcom126 0.000000e+00
bigcom127             bigcom127 0.000000e+00
bigcom137             bigcom137 0.000000e+00
bigcom139             bigcom139 0.000000e+00
bigcom140             bigcom140 0.000000e+00
bigcom143             bigcom143 0.000000e+00
bigcom145             bigcom145 0.000000e+00
bigcom146             bigcom146 0.000000e+00
bigcom147             bigcom147 0.000000e+00
bigcom149             bigcom149 0.000000e+00
bigcom153             bigcom153 0.000000e+00
bigcom154             bigcom154 0.000000e+00
bigcom156             bigcom156 0.000000e+00
bigcom157             bigcom157 0.000000e+00
bigcom158             bigcom158 0.000000e+00
bigcom160             bigcom160 0.000000e+00
bigcom161             bigcom161 0.000000e+00
bigcom162             bigcom162 0.000000e+00
bigcom164             bigcom164 0.000000e+00
bigcom166             bigcom166 0.000000e+00
bigcom167             bigcom167 0.000000e+00
bigcom171             bigcom171 0.000000e+00
bigcom173             bigcom173 0.000000e+00
bigcom175             bigcom175 0.000000e+00
bigcom176             bigcom176 0.000000e+00
bigcom177             bigcom177 0.000000e+00
bigcom178             bigcom178 0.000000e+00
bigcom180             bigcom180 0.000000e+00
bigcom181             bigcom181 0.000000e+00
bigcom184             bigcom184 0.000000e+00
bigcom186             bigcom186 0.000000e+00
bigcom187             bigcom187 0.000000e+00
bigcom189             bigcom189 0.000000e+00
bigcom194             bigcom194 0.000000e+00
bigcom195             bigcom195 0.000000e+00
bigcom196             bigcom196 0.000000e+00
bigcom204             bigcom204 0.000000e+00
bigcom205             bigcom205 0.000000e+00
bigcom212             bigcom212 0.000000e+00
bigcom214             bigcom214 0.000000e+00
bigcom222             bigcom222 0.000000e+00
bigcom223             bigcom223 0.000000e+00
bigcom226             bigcom226 0.000000e+00
bigcom227             bigcom227 0.000000e+00
bigcom229             bigcom229 0.000000e+00
bigcom233             bigcom233 0.000000e+00
bigcom236             bigcom236 0.000000e+00
bigcom237             bigcom237 0.000000e+00
bigcom246             bigcom246 0.000000e+00
bigcom248             bigcom248 0.000000e+00
bigcom249             bigcom249 0.000000e+00
bigcom250             bigcom250 0.000000e+00
bigcom254             bigcom254 0.000000e+00
bigcom266             bigcom266 0.000000e+00
bigcom269             bigcom269 0.000000e+00
bigcom272             bigcom272 0.000000e+00
bigcom274             bigcom274 0.000000e+00
bigcom281             bigcom281 0.000000e+00
bigcom291             bigcom291 0.000000e+00
bigcom292             bigcom292 0.000000e+00
bigcom295             bigcom295 0.000000e+00
bigcom299             bigcom299 0.000000e+00
bigcom301             bigcom301 0.000000e+00
bigcom306             bigcom306 0.000000e+00
bigcom309             bigcom309 0.000000e+00
bigcom314             bigcom314 0.000000e+00
bigcom321             bigcom321 0.000000e+00
bigcom341             bigcom341 0.000000e+00
bigcom350             bigcom350 0.000000e+00
bigcom353             bigcom353 0.000000e+00
bigcom359             bigcom359 0.000000e+00
bigcom363             bigcom363 0.000000e+00
bigcom365             bigcom365 0.000000e+00
bigcom385             bigcom385 0.000000e+00
bigcom386             bigcom386 0.000000e+00
bigcom408             bigcom408 0.000000e+00
bigcom412             bigcom412 0.000000e+00
bigcom480             bigcom480 0.000000e+00
membership_s3     membership_s3 0.000000e+00
membership_s6     membership_s6 0.000000e+00
membership_s7     membership_s7 0.000000e+00
membership_s8     membership_s8 0.000000e+00
membership_s9     membership_s9 0.000000e+00
membership_s11   membership_s11 0.000000e+00
membership_s12   membership_s12 0.000000e+00
membership_s14   membership_s14 0.000000e+00
membership_s15   membership_s15 0.000000e+00
membership_s16   membership_s16 0.000000e+00
membership_s17   membership_s17 0.000000e+00
membership_s20   membership_s20 0.000000e+00
membership_s21   membership_s21 0.000000e+00
membership_s22   membership_s22 0.000000e+00
membership_s24   membership_s24 0.000000e+00
membership_s25   membership_s25 0.000000e+00
membership_s26   membership_s26 0.000000e+00
membership_s27   membership_s27 0.000000e+00
membership_s28   membership_s28 0.000000e+00
membership_s32   membership_s32 0.000000e+00
membership_s33   membership_s33 0.000000e+00
membership_s37   membership_s37 0.000000e+00
[1] "Dataset: high_targets Model RF, run: 4 of 5 2015-06-17 20:45:27"
     |      Out-of-bag   |
Tree |      MSE  %Var(y) |
   1 |  0.05006   253.88 |
   2 |  0.04396   222.97 |
   3 |  0.04954   251.28 |
   4 |  0.04461   226.27 |
   5 |  0.04093   207.61 |
   6 |  0.03589   182.02 |
   7 |  0.03665   185.90 |
   8 |  0.03421   173.52 |
   9 |  0.03161   160.35 |
  10 |  0.02912   147.72 |
  11 |  0.02792   141.62 |
  12 |  0.02703   137.11 |
  13 |   0.0257   130.33 |
  14 |  0.02663   135.08 |
  15 |  0.02614   132.61 |
  16 |  0.02615   132.65 |
  17 |  0.02576   130.65 |
  18 |  0.02545   129.11 |
  19 |  0.02534   128.52 |
  20 |  0.02502   126.89 |
  21 |  0.02478   125.67 |
  22 |  0.02523   127.95 |
  23 |  0.02516   127.63 |
  24 |  0.02509   127.27 |
  25 |  0.02488   126.20 |
  26 |  0.02481   125.84 |
  27 |  0.02458   124.66 |
  28 |  0.02441   123.80 |
  29 |  0.02421   122.82 |
  30 |  0.02412   122.36 |
  31 |  0.02406   122.04 |
  32 |  0.02399   121.69 |
  33 |  0.02379   120.64 |
  34 |  0.02362   119.81 |
  35 |  0.02385   120.96 |
  36 |  0.02371   120.25 |
  37 |   0.0238   120.73 |
  38 |  0.02389   121.18 |
  39 |  0.02384   120.93 |
  40 |  0.02387   121.07 |
  41 |  0.02382   120.82 |
  42 |  0.02355   119.45 |
  43 |  0.02356   119.50 |
  44 |  0.02337   118.55 |
  45 |  0.02335   118.44 |
  46 |  0.02324   117.85 |
  47 |  0.02321   117.72 |
  48 |  0.02322   117.78 |
  49 |  0.02322   117.75 |
  50 |  0.02314   117.35 |
  51 |  0.02315   117.42 |
  52 |  0.02309   117.13 |
  53 |  0.02302   116.78 |
  54 |  0.02301   116.72 |
  55 |  0.02305   116.89 |
  56 |  0.02304   116.85 |
  57 |  0.02305   116.93 |
  58 |  0.02306   116.94 |
  59 |  0.02311   117.21 |
  60 |   0.0231   117.19 |
  61 |  0.02315   117.41 |
  62 |   0.0231   117.17 |
  63 |  0.02315   117.41 |
  64 |  0.02313   117.32 |
  65 |  0.02323   117.81 |
  66 |   0.0231   117.19 |
  67 |  0.02311   117.19 |
  68 |  0.02308   117.08 |
  69 |  0.02301   116.71 |
  70 |  0.02299   116.61 |
  71 |  0.02301   116.68 |
  72 |  0.02298   116.55 |
  73 |  0.02287   115.99 |
  74 |  0.02281   115.72 |
  75 |  0.02283   115.78 |
  76 |  0.02296   116.43 |
  77 |  0.02298   116.53 |
  78 |  0.02298   116.53 |
  79 |  0.02296   116.46 |
  80 |  0.02298   116.56 |
  81 |  0.02301   116.69 |
  82 |    0.023   116.67 |
  83 |  0.02297   116.52 |
  84 |  0.02296   116.43 |
  85 |    0.023   116.66 |
  86 |    0.023   116.68 |
  87 |    0.023   116.64 |
  88 |    0.023   116.68 |
  89 |  0.02298   116.56 |
  90 |  0.02297   116.51 |
  91 |  0.02299   116.62 |
  92 |  0.02301   116.71 |
  93 |  0.02299   116.60 |
  94 |  0.02296   116.43 |
  95 |  0.02298   116.58 |
  96 |  0.02298   116.55 |
  97 |  0.02295   116.40 |
  98 |  0.02298   116.58 |
  99 |  0.02291   116.21 |
 100 |  0.02292   116.27 |
[1] "Random Forest variable coefficients"
                      %IncMSE IncNodePurity
graph5           2.233291e-03  7.293918e-02
graph6           8.403361e-05  1.859717e-02
graph7           1.888126e-03  7.358459e-02
graph8           4.083508e-03  2.023907e-01
graph9           1.328207e-03  3.274698e-02
graph10          1.688825e-03  6.519283e-02
graph11          2.555111e-03  1.612221e-01
graph12          7.520325e-04  9.560683e-03
graph13          6.125789e-04  3.427632e-02
graph14          2.313901e-03  9.984223e-03
graph15          1.359306e-03  2.710607e-02
graph16          4.104853e-03  1.634291e-01
graph17          5.979735e-04  8.793721e-02
graph18          5.434046e-04  2.541471e-02
graph19          7.822083e-04  7.406493e-02
graph20          4.845609e-03  2.976734e-01
graph21          0.000000e+00  2.090342e-18
graph22          2.360657e-03  9.596755e-02
graph23          9.616512e-04  5.243923e-02
graph24          4.259679e-04  1.023121e-02
graph25          2.600532e-04  3.030433e-02
graph26         -5.586592e-05  9.178027e-02
graph27          1.607842e-03  1.066170e-01
graph28          1.072057e-03  6.233791e-02
graph29          1.659928e-03  6.435312e-02
orbit0           1.522418e-03  2.080357e-02
orbit1           1.964620e-03  7.265858e-02
orbit2           2.113790e-03  1.740778e-01
orbit3           4.863052e-04  7.376568e-02
orbit4           3.563977e-04  6.189394e-02
orbit5           4.299108e-04  4.604629e-02
orbit6           3.233986e-03  1.685271e-01
orbit7           3.875227e-03  1.701793e-01
orbit8           5.997258e-03  1.614493e-01
orbit9           1.732328e-03  6.135215e-02
orbit10          1.739277e-03  7.931554e-02
orbit11          2.867773e-04  6.445325e-02
orbit12          1.244764e-03  1.043187e-01
orbit13          3.413000e-03  8.595083e-02
orbit14          1.340961e-03  5.756001e-02
orbit15          1.946779e-03  1.141592e-01
orbit16          1.213139e-03  1.498267e-01
orbit17          2.621742e-03  5.843315e-02
orbit18          8.770630e-04  1.333885e-01
orbit19          1.817942e-03  9.179644e-02
orbit20          1.050420e-03  1.923091e-02
orbit21          6.676671e-04  5.463603e-02
orbit22          5.931152e-03  2.539681e-01
orbit23          3.057113e-03  1.020224e-01
orbit24          2.818869e-03  1.720081e-01
orbit25          2.594819e-04  3.197029e-02
orbit26          5.449455e-04  1.357699e-01
orbit27          4.610612e-03  6.454319e-02
orbit28          1.067984e-03  7.474958e-02
orbit29          5.480583e-04  2.198513e-02
orbit30          7.628121e-04  8.021768e-02
orbit31          9.144522e-04  1.393776e-01
orbit32          1.125566e-03  6.751960e-02
orbit33          1.605247e-03  1.227081e-01
orbit34          1.114130e-03  2.648411e-02
orbit35          2.282769e-03  7.085842e-02
orbit36          5.053172e-04  3.541585e-02
orbit37          2.644432e-03  7.691475e-02
orbit38          5.559258e-04  6.610091e-02
orbit39          5.962317e-04  1.371766e-01
orbit40          1.085339e-03  1.086731e-01
orbit41          2.425519e-03  3.160868e-02
orbit42          3.119919e-03  8.986597e-02
orbit43          3.818591e-04  4.921681e-02
orbit44          6.176990e-04  4.367091e-02
orbit45          7.123704e-04  9.660859e-02
orbit46          1.236511e-03  3.417497e-02
orbit47          8.283916e-04  3.903775e-02
orbit48          4.545176e-04  5.083943e-02
orbit49          2.872903e-03  3.531524e-01
orbit50          3.417646e-03  1.943171e-01
orbit51          1.156612e-03  2.033163e-01
orbit52          5.721809e-04  5.062715e-02
orbit53          1.093215e-03  5.654809e-02
orbit54          2.595001e-03  6.065718e-02
orbit55          3.392194e-03  1.120320e-01
orbit56          2.457333e-03  3.037046e-01
orbit57          1.871686e-03  5.640841e-02
orbit58          3.196413e-03  1.479913e-01
orbit59          7.251991e-04  3.122710e-02
orbit60          4.272789e-04  4.120739e-02
orbit61          2.176982e-03  2.825472e-02
orbit62          1.092334e-03  1.093792e-01
orbit63          4.090903e-04  6.641375e-02
orbit64          2.171543e-03  1.543752e-01
orbit65          7.305936e-05  4.934244e-02
orbit66          9.559429e-04  1.202444e-01
orbit67          8.197832e-05  7.188607e-02
orbit68          3.931365e-04  9.523440e-02
orbit69          5.507139e-04  1.113937e-01
orbit70          3.783472e-04  7.024392e-02
orbit71          3.199333e-04  1.925758e-02
orbit72          2.769200e-03  9.205766e-02
AP               3.854066e-05  1.587143e-03
bet              8.999484e-04  2.191025e-01
ecc              0.000000e+00  8.673617e-21
eccrad           0.000000e+00  0.000000e+00
close            8.130081e-04  7.554314e-02
constraint       1.556568e-03  1.835022e-01
coreness         1.635818e-03  2.217114e-02
knn              4.004388e-04  2.375804e-01
hubscore         6.545399e-04  5.890315e-02
pagerank         6.740418e-04  1.300670e-01
trans            5.782756e-04  1.704819e-01
evcent           3.507246e-04  1.870989e-02
first            2.770083e-05  3.466667e-02
upto_second      4.774312e-04  5.104760e-02
upto_third       1.784509e-03  7.639512e-02
upto_fourth      1.050972e-03  8.249957e-02
upto_fifth       4.412518e-04  6.033896e-02
upto_sixth       5.175841e-05  3.222222e-02
second           7.311330e-04  9.373254e-02
third            5.250464e-04  2.726258e-01
fourth           2.429423e-03  1.525269e-01
fifth            2.530396e-03  3.200610e-01
sixth            1.775109e-03  2.169277e-01
ratio1           2.805656e-03  9.482453e-02
ratio2           3.159631e-03  2.124554e-01
ratio3           8.133330e-04  1.003770e-01
ratio4           5.332380e-04  4.625953e-01
ratio5          -2.146410e-04  3.024175e-01
ratio6           1.059844e-03  1.472044e-01
selfinter        3.369272e-06  5.686705e-04
walktrap_vertex  5.058085e-04  3.649705e-01
bigcom1          8.571429e-05  4.635094e-03
bigcom2          0.000000e+00  0.000000e+00
bigcom3          0.000000e+00  0.000000e+00
bigcom4          0.000000e+00  2.602085e-20
bigcom6          0.000000e+00  0.000000e+00
bigcom8          0.000000e+00  0.000000e+00
bigcom9          0.000000e+00  0.000000e+00
bigcom11         0.000000e+00  0.000000e+00
bigcom13         0.000000e+00  0.000000e+00
bigcom15         0.000000e+00  0.000000e+00
bigcom16         0.000000e+00  0.000000e+00
bigcom21         0.000000e+00  0.000000e+00
bigcom22         0.000000e+00  0.000000e+00
bigcom24         0.000000e+00  0.000000e+00
bigcom26        -5.558561e-05  1.217330e-01
bigcom28         0.000000e+00  0.000000e+00
bigcom30         0.000000e+00  1.387779e-19
bigcom31         0.000000e+00  0.000000e+00
bigcom32         0.000000e+00  0.000000e+00
bigcom33         0.000000e+00  0.000000e+00
bigcom34         0.000000e+00  0.000000e+00
bigcom36         0.000000e+00  0.000000e+00
bigcom37         0.000000e+00  0.000000e+00
bigcom38         0.000000e+00  0.000000e+00
bigcom39         0.000000e+00  0.000000e+00
bigcom40        -8.657353e-05  2.906860e-02
bigcom43         0.000000e+00  0.000000e+00
bigcom44         0.000000e+00  0.000000e+00
bigcom46         0.000000e+00  0.000000e+00
bigcom47         0.000000e+00  0.000000e+00
bigcom49         0.000000e+00  0.000000e+00
bigcom50         0.000000e+00  0.000000e+00
bigcom51         0.000000e+00  0.000000e+00
bigcom52         0.000000e+00  0.000000e+00
bigcom54         0.000000e+00  0.000000e+00
bigcom56         0.000000e+00  0.000000e+00
bigcom62         0.000000e+00  0.000000e+00
bigcom66         0.000000e+00  0.000000e+00
bigcom68         0.000000e+00  0.000000e+00
bigcom69         0.000000e+00  0.000000e+00
bigcom71         0.000000e+00  1.387779e-19
bigcom72         0.000000e+00  0.000000e+00
bigcom73         0.000000e+00  0.000000e+00
bigcom74         0.000000e+00  0.000000e+00
bigcom75         0.000000e+00  0.000000e+00
bigcom76         0.000000e+00  0.000000e+00
bigcom77         0.000000e+00  0.000000e+00
bigcom79         0.000000e+00  0.000000e+00
bigcom80         0.000000e+00  0.000000e+00
bigcom82         0.000000e+00  2.775558e-19
bigcom83         0.000000e+00  0.000000e+00
bigcom84         0.000000e+00  0.000000e+00
bigcom85         0.000000e+00  0.000000e+00
bigcom87         0.000000e+00  0.000000e+00
bigcom89         0.000000e+00  0.000000e+00
bigcom91         0.000000e+00  0.000000e+00
bigcom92         0.000000e+00  0.000000e+00
bigcom93         0.000000e+00  0.000000e+00
bigcom96         0.000000e+00  0.000000e+00
bigcom97         0.000000e+00  0.000000e+00
bigcom98         0.000000e+00  0.000000e+00
bigcom99         0.000000e+00  0.000000e+00
bigcom101        0.000000e+00  1.387779e-19
bigcom104        0.000000e+00  1.387779e-19
bigcom106        0.000000e+00  0.000000e+00
bigcom109        0.000000e+00  0.000000e+00
bigcom113        0.000000e+00  0.000000e+00
bigcom116        0.000000e+00  1.387779e-19
bigcom120        0.000000e+00  0.000000e+00
bigcom123        0.000000e+00  0.000000e+00
bigcom126        0.000000e+00  0.000000e+00
bigcom127        0.000000e+00  0.000000e+00
bigcom137        0.000000e+00  0.000000e+00
bigcom139        0.000000e+00  0.000000e+00
bigcom140        0.000000e+00  0.000000e+00
bigcom143        0.000000e+00  0.000000e+00
bigcom145        0.000000e+00  0.000000e+00
bigcom146        0.000000e+00  0.000000e+00
bigcom147        0.000000e+00  0.000000e+00
bigcom149        0.000000e+00  0.000000e+00
bigcom153        0.000000e+00  0.000000e+00
bigcom154        0.000000e+00  0.000000e+00
bigcom156        0.000000e+00  0.000000e+00
bigcom157        0.000000e+00  0.000000e+00
bigcom158        0.000000e+00  0.000000e+00
bigcom160        0.000000e+00  0.000000e+00
bigcom161        0.000000e+00  0.000000e+00
bigcom162        0.000000e+00  0.000000e+00
bigcom164        0.000000e+00  0.000000e+00
bigcom166        0.000000e+00  0.000000e+00
bigcom167        0.000000e+00  0.000000e+00
bigcom171        0.000000e+00  0.000000e+00
bigcom173        0.000000e+00  0.000000e+00
bigcom175        0.000000e+00  0.000000e+00
bigcom176        0.000000e+00  0.000000e+00
bigcom177        0.000000e+00  0.000000e+00
bigcom178        0.000000e+00  0.000000e+00
bigcom180        0.000000e+00  0.000000e+00
bigcom181        0.000000e+00  1.387779e-19
bigcom184        0.000000e+00  0.000000e+00
bigcom186        0.000000e+00  0.000000e+00
bigcom187        0.000000e+00  0.000000e+00
bigcom189        0.000000e+00  2.775558e-19
bigcom194        0.000000e+00  0.000000e+00
bigcom195        0.000000e+00  0.000000e+00
bigcom196        0.000000e+00  0.000000e+00
bigcom204        0.000000e+00  0.000000e+00
bigcom205        0.000000e+00  0.000000e+00
bigcom212        0.000000e+00  0.000000e+00
bigcom214        0.000000e+00  0.000000e+00
bigcom222        0.000000e+00  0.000000e+00
bigcom223        0.000000e+00  0.000000e+00
bigcom226        0.000000e+00  0.000000e+00
bigcom227        0.000000e+00  0.000000e+00
bigcom229        0.000000e+00  0.000000e+00
bigcom233        0.000000e+00  0.000000e+00
bigcom236        0.000000e+00  0.000000e+00
bigcom237        0.000000e+00  0.000000e+00
bigcom246        0.000000e+00  0.000000e+00
bigcom248        0.000000e+00  0.000000e+00
bigcom249        0.000000e+00  0.000000e+00
bigcom250        0.000000e+00  0.000000e+00
bigcom254        0.000000e+00  0.000000e+00
bigcom266        0.000000e+00  0.000000e+00
bigcom269        0.000000e+00  0.000000e+00
bigcom272        0.000000e+00  0.000000e+00
bigcom274       -5.648691e-06  9.188265e-02
bigcom281        0.000000e+00  0.000000e+00
bigcom291        0.000000e+00  0.000000e+00
bigcom292        0.000000e+00  0.000000e+00
bigcom295        0.000000e+00  0.000000e+00
bigcom299        0.000000e+00  0.000000e+00
bigcom301        0.000000e+00  0.000000e+00
bigcom306        0.000000e+00  0.000000e+00
bigcom309        0.000000e+00  0.000000e+00
bigcom314        0.000000e+00  0.000000e+00
bigcom321        0.000000e+00  0.000000e+00
bigcom341        0.000000e+00  0.000000e+00
bigcom350        0.000000e+00  0.000000e+00
bigcom353        0.000000e+00  0.000000e+00
bigcom359        0.000000e+00  0.000000e+00
bigcom363        0.000000e+00  0.000000e+00
bigcom365        0.000000e+00  0.000000e+00
bigcom385        0.000000e+00  0.000000e+00
bigcom386        0.000000e+00  0.000000e+00
bigcom408        0.000000e+00  0.000000e+00
bigcom412        0.000000e+00  0.000000e+00
bigcom480        0.000000e+00  0.000000e+00
spin_vertex      2.036220e-04  5.786692e-01
membership_s1   -1.769896e-04  7.998922e-03
membership_s3    0.000000e+00  0.000000e+00
membership_s4    4.449137e-04  1.206337e-01
membership_s5    0.000000e+00  0.000000e+00
membership_s6    0.000000e+00  0.000000e+00
membership_s7    0.000000e+00  0.000000e+00
membership_s8    0.000000e+00  0.000000e+00
membership_s9    0.000000e+00  0.000000e+00
membership_s11   0.000000e+00  0.000000e+00
membership_s12   0.000000e+00  0.000000e+00
membership_s14   0.000000e+00  0.000000e+00
membership_s15   0.000000e+00  0.000000e+00
membership_s16   0.000000e+00  0.000000e+00
membership_s17   0.000000e+00  0.000000e+00
membership_s18   1.274926e-04  8.799726e-02
membership_s20   0.000000e+00  0.000000e+00
membership_s21   0.000000e+00  0.000000e+00
membership_s22   0.000000e+00  0.000000e+00
membership_s24   0.000000e+00  0.000000e+00
membership_s25   0.000000e+00  0.000000e+00
membership_s26   0.000000e+00  0.000000e+00
membership_s27   0.000000e+00  0.000000e+00
membership_s28   0.000000e+00  0.000000e+00
membership_s30   0.000000e+00  0.000000e+00
membership_s31   5.467431e-04  8.018821e-02
membership_s32   0.000000e+00  0.000000e+00
membership_s33   0.000000e+00  0.000000e+00
membership_s36   1.351351e-04  9.150030e-03
membership_s37   0.000000e+00  1.387779e-19
V1               2.379841e-03  1.893373e-01
V2               1.353239e-03  3.319456e-01
pdi              2.613318e-04  7.895528e-03
adhesion         7.982275e-04  3.435291e-01
cohesion         9.635882e-04  5.359940e-01
inner            2.116257e-03  1.579941e-01
outer            4.503794e-04  1.938881e-01
ioratio          2.815137e-03  5.866977e-01
comsize          9.171422e-04  4.584155e-01
[1] "Dataset: high_targets Model GLM, run: 4 of 5 2015-06-17 20:45:34"
[1] "glmnet variable coefficients"
                     [,1]          [,2]
(Intercept)     -3.885679 -9.996883e+02
graph0           0.000000  9.352637e-04
graph1           0.000000 -8.893618e-07
graph2           0.000000  1.537930e-05
graph3           0.000000  0.000000e+00
graph4           0.000000 -4.974525e-10
graph5           0.000000  8.923804e-05
graph6           0.000000  0.000000e+00
graph7           0.000000  0.000000e+00
graph8           0.000000  1.421270e-04
graph9           0.000000  6.966349e-10
graph10          0.000000 -2.076802e-10
graph11          0.000000 -1.949537e-12
graph12          0.000000  0.000000e+00
graph13          0.000000  0.000000e+00
graph14          0.000000  0.000000e+00
graph15          0.000000  1.268649e-11
graph16          0.000000  0.000000e+00
graph17          0.000000  4.722721e-09
graph18          0.000000  0.000000e+00
graph19          0.000000  0.000000e+00
graph20          0.000000 -1.019926e-06
graph21          0.000000  0.000000e+00
graph22          0.000000 -3.500375e-10
graph23          0.000000  0.000000e+00
graph24          0.000000  0.000000e+00
graph25          0.000000  0.000000e+00
graph26          0.000000  0.000000e+00
graph27          0.000000  0.000000e+00
graph28          0.000000 -4.535067e-06
graph29          0.000000  2.470100e-04
orbit0           0.000000  9.132671e-04
orbit1           0.000000  8.692574e-11
orbit2           0.000000 -4.771308e-06
orbit3           0.000000  1.767461e-05
orbit4           0.000000  2.653113e-07
orbit5           0.000000  0.000000e+00
orbit6           0.000000  1.014029e-07
orbit7           0.000000 -5.709085e-08
orbit8           0.000000  8.435153e-05
orbit9           0.000000  2.755563e-07
orbit10          0.000000 -6.174644e-07
orbit11          0.000000  0.000000e+00
orbit12          0.000000  0.000000e+00
orbit13          0.000000  0.000000e+00
orbit14          0.000000  1.219801e-04
orbit15          0.000000 -4.021968e-08
orbit16          0.000000  1.570395e-08
orbit17          0.000000  0.000000e+00
orbit18          0.000000 -2.102962e-08
orbit19          0.000000  0.000000e+00
orbit20          0.000000 -8.282267e-09
orbit21          0.000000  0.000000e+00
orbit22          0.000000  2.983663e-10
orbit23          0.000000 -4.139056e-10
orbit24          0.000000  7.183571e-08
orbit25          0.000000  6.435926e-08
orbit26          0.000000  0.000000e+00
orbit27          0.000000 -1.638648e-07
orbit28          0.000000  0.000000e+00
orbit29          0.000000 -9.805933e-08
orbit30          0.000000  0.000000e+00
orbit31          0.000000  0.000000e+00
orbit32          0.000000  0.000000e+00
orbit33          0.000000  0.000000e+00
orbit34          0.000000  5.942448e-08
orbit35          0.000000  6.292160e-06
orbit36          0.000000 -3.960414e-08
orbit37          0.000000 -4.020325e-07
orbit38          0.000000  6.729756e-07
orbit39          0.000000 -8.762526e-06
orbit40          0.000000  2.678519e-06
orbit41          0.000000 -7.403543e-07
orbit42          0.000000  1.467262e-07
orbit43          0.000000 -1.936050e-07
orbit44          0.000000  3.952905e-06
orbit45          0.000000  1.405824e-05
orbit46          0.000000  3.380757e-12
orbit47          0.000000  0.000000e+00
orbit48          0.000000 -4.316236e-07
orbit49          0.000000  8.548136e-06
orbit50          0.000000 -6.828624e-06
orbit51          0.000000  2.814405e-06
orbit52          0.000000 -6.441639e-06
orbit53          0.000000 -4.192295e-07
orbit54          0.000000 -2.869526e-05
orbit55          0.000000  0.000000e+00
orbit56          0.000000 -1.546005e-05
orbit57          0.000000  0.000000e+00
orbit58          0.000000  0.000000e+00
orbit59          0.000000  2.996211e-05
orbit60          0.000000 -6.569313e-06
orbit61          0.000000  1.501644e-06
orbit62          0.000000 -6.893194e-04
orbit63          0.000000 -7.562917e-06
orbit64          0.000000  1.722965e-06
orbit65          0.000000 -3.951805e-04
orbit66          0.000000  2.162522e-05
orbit67          0.000000 -2.338814e-06
orbit68          0.000000  0.000000e+00
orbit69          0.000000 -1.977459e-06
orbit70          0.000000  1.405954e-04
orbit71          0.000000 -1.055923e-04
orbit72          0.000000  2.409896e-04
AP               0.000000  5.119239e-01
bet              0.000000 -2.786677e-06
ecc              0.000000  1.019084e+00
eccrad           0.000000  5.869572e+00
close            0.000000  6.889587e+00
constraint       0.000000 -1.768480e+01
coreness         0.000000  3.509234e-02
knn              0.000000 -2.822544e-02
hubscore         0.000000  4.919509e-02
pagerank         0.000000 -1.918750e+03
trans            0.000000  3.708068e+00
evcent           0.000000  0.000000e+00
first            0.000000  9.347893e-04
upto_second      0.000000  3.054017e-04
upto_third       0.000000  1.503023e-04
upto_fourth      0.000000 -8.567198e-03
upto_fifth       0.000000 -1.852210e-02
upto_sixth       0.000000  9.716362e-02
second           0.000000  2.918308e-04
third            0.000000 -5.477052e-04
fourth           0.000000 -3.811167e-04
fifth            0.000000  9.934696e-03
sixth            0.000000  6.826272e-02
ratio1           0.000000  4.812195e-02
ratio2           0.000000 -4.235922e-02
ratio3           0.000000  4.953063e-02
ratio4           0.000000 -7.486486e+00
ratio5           0.000000 -1.040836e+01
ratio6           0.000000 -2.643355e+00
selfinter        0.000000 -9.487549e-02
walktrap_vertex  0.000000  4.518371e-02
bigcom1          0.000000  3.044444e-01
bigcom2          0.000000  0.000000e+00
bigcom3          0.000000  2.430660e-01
bigcom4          0.000000  0.000000e+00
bigcom6          0.000000  0.000000e+00
bigcom8          0.000000 -2.208075e+00
bigcom9          0.000000 -3.299205e+00
bigcom11         0.000000  0.000000e+00
bigcom13         0.000000  0.000000e+00
bigcom15         0.000000 -5.222889e-01
bigcom16         0.000000  0.000000e+00
bigcom21         0.000000 -5.745944e-01
bigcom22         0.000000  0.000000e+00
bigcom24         0.000000  0.000000e+00
bigcom26         0.000000  1.918580e+00
bigcom28         0.000000 -1.709832e-01
bigcom30         0.000000 -1.605469e-01
bigcom31         0.000000  0.000000e+00
bigcom32         0.000000 -6.854458e-02
bigcom33         0.000000  0.000000e+00
bigcom34         0.000000  0.000000e+00
bigcom36         0.000000  0.000000e+00
bigcom37         0.000000  0.000000e+00
bigcom38         0.000000  0.000000e+00
bigcom39         0.000000 -2.173778e+00
bigcom40         0.000000  1.304176e-01
bigcom43         0.000000  0.000000e+00
bigcom44         0.000000 -3.814604e+00
bigcom46         0.000000 -1.417802e+00
bigcom47         0.000000  0.000000e+00
bigcom49         0.000000  0.000000e+00
bigcom50         0.000000  0.000000e+00
bigcom51         0.000000  0.000000e+00
bigcom52         0.000000  0.000000e+00
bigcom54         0.000000  0.000000e+00
bigcom56         0.000000  0.000000e+00
bigcom62         0.000000  0.000000e+00
bigcom66         0.000000  0.000000e+00
bigcom68         0.000000  0.000000e+00
bigcom69         0.000000  0.000000e+00
bigcom71         0.000000  0.000000e+00
bigcom72         0.000000  0.000000e+00
bigcom73         0.000000 -8.971761e-02
bigcom74         0.000000  0.000000e+00
bigcom75         0.000000  0.000000e+00
bigcom76         0.000000  0.000000e+00
bigcom77         0.000000  0.000000e+00
bigcom79         0.000000  0.000000e+00
bigcom80         0.000000  0.000000e+00
bigcom82         0.000000  0.000000e+00
bigcom83         0.000000  0.000000e+00
bigcom84         0.000000  0.000000e+00
bigcom85         0.000000  0.000000e+00
bigcom87         0.000000  0.000000e+00
bigcom89         0.000000  0.000000e+00
bigcom91         0.000000  0.000000e+00
bigcom92         0.000000 -2.069413e+00
bigcom93         0.000000  0.000000e+00
bigcom96         0.000000  0.000000e+00
bigcom97         0.000000 -8.195077e-01
bigcom98         0.000000  0.000000e+00
bigcom99         0.000000  0.000000e+00
bigcom101        0.000000 -8.076262e-02
bigcom104        0.000000  0.000000e+00
bigcom106        0.000000  0.000000e+00
bigcom109        0.000000  0.000000e+00
bigcom113        0.000000  0.000000e+00
bigcom116        0.000000 -1.431444e+00
bigcom120        0.000000  0.000000e+00
bigcom123        0.000000  0.000000e+00
bigcom126        0.000000  0.000000e+00
bigcom127        0.000000  0.000000e+00
bigcom137        0.000000  0.000000e+00
bigcom139        0.000000  0.000000e+00
bigcom140        0.000000  0.000000e+00
bigcom143        0.000000  0.000000e+00
bigcom145        0.000000  0.000000e+00
bigcom146        0.000000  0.000000e+00
bigcom147        0.000000 -5.615789e-01
bigcom149        0.000000  0.000000e+00
bigcom153        0.000000  0.000000e+00
bigcom154        0.000000  0.000000e+00
bigcom156        0.000000  0.000000e+00
bigcom157        0.000000  0.000000e+00
bigcom158        0.000000  0.000000e+00
bigcom160        0.000000  0.000000e+00
bigcom161        0.000000  0.000000e+00
bigcom162        0.000000  0.000000e+00
bigcom164        0.000000  0.000000e+00
bigcom166        0.000000  0.000000e+00
bigcom167        0.000000 -7.220668e-01
bigcom171        0.000000  0.000000e+00
bigcom173        0.000000  0.000000e+00
bigcom175        0.000000  0.000000e+00
bigcom176        0.000000  0.000000e+00
bigcom177        0.000000  0.000000e+00
bigcom178        0.000000  0.000000e+00
bigcom180        0.000000  0.000000e+00
bigcom181        0.000000 -1.681359e+00
bigcom184        0.000000  0.000000e+00
bigcom186        0.000000  0.000000e+00
bigcom187        0.000000  0.000000e+00
bigcom189        0.000000  0.000000e+00
bigcom194        0.000000  0.000000e+00
bigcom195        0.000000 -1.738013e+00
bigcom196        0.000000  0.000000e+00
bigcom204        0.000000  0.000000e+00
bigcom205        0.000000  0.000000e+00
bigcom212        0.000000  0.000000e+00
bigcom214        0.000000  0.000000e+00
bigcom222        0.000000  0.000000e+00
bigcom223        0.000000  0.000000e+00
bigcom226        0.000000  0.000000e+00
bigcom227        0.000000  0.000000e+00
bigcom229        0.000000  0.000000e+00
bigcom233        0.000000  0.000000e+00
bigcom236        0.000000  0.000000e+00
bigcom237        0.000000  0.000000e+00
bigcom246        0.000000  0.000000e+00
bigcom248        0.000000  0.000000e+00
bigcom249        0.000000  0.000000e+00
bigcom250        0.000000  0.000000e+00
bigcom254        0.000000  0.000000e+00
bigcom266        0.000000  0.000000e+00
bigcom269        0.000000 -4.638861e-05
bigcom272        0.000000  0.000000e+00
bigcom274        0.000000  2.265970e+00
bigcom281        0.000000  0.000000e+00
bigcom291        0.000000  0.000000e+00
bigcom292        0.000000  0.000000e+00
bigcom295        0.000000  0.000000e+00
bigcom299        0.000000  0.000000e+00
bigcom301        0.000000  0.000000e+00
bigcom306        0.000000  0.000000e+00
bigcom309        0.000000  0.000000e+00
bigcom314        0.000000  0.000000e+00
bigcom321        0.000000 -2.495783e+00
bigcom341        0.000000  0.000000e+00
bigcom350        0.000000  0.000000e+00
bigcom353        0.000000  0.000000e+00
bigcom359        0.000000  0.000000e+00
bigcom363        0.000000  0.000000e+00
bigcom365        0.000000  0.000000e+00
bigcom385        0.000000  0.000000e+00
bigcom386        0.000000  0.000000e+00
bigcom408        0.000000  0.000000e+00
bigcom412        0.000000  0.000000e+00
bigcom480        0.000000  0.000000e+00
spin_vertex      0.000000 -5.242438e-02
membership_s1    0.000000  1.052637e+00
membership_s3    0.000000  0.000000e+00
membership_s4    0.000000  1.737466e-01
membership_s5    0.000000  1.465987e-01
membership_s6    0.000000  0.000000e+00
membership_s7    0.000000 -2.079501e+00
membership_s8    0.000000  0.000000e+00
membership_s9    0.000000  0.000000e+00
membership_s11   0.000000  0.000000e+00
membership_s12   0.000000  0.000000e+00
membership_s14   0.000000  0.000000e+00
membership_s15   0.000000 -1.677278e+00
membership_s16   0.000000  0.000000e+00
membership_s17   0.000000  0.000000e+00
membership_s18   0.000000 -6.462779e-01
membership_s20   0.000000  0.000000e+00
membership_s21   0.000000 -4.082754e-01
membership_s22   0.000000  0.000000e+00
membership_s24   0.000000  0.000000e+00
membership_s25   0.000000  0.000000e+00
membership_s26   0.000000  0.000000e+00
membership_s27   0.000000 -2.407214e+00
membership_s28   0.000000  0.000000e+00
membership_s30   0.000000 -2.071833e-03
membership_s31   0.000000  2.239751e+00
membership_s32   0.000000 -2.176498e+00
membership_s33   0.000000  0.000000e+00
membership_s36   0.000000  6.257985e-01
membership_s37   0.000000 -2.022190e+00
V1               0.000000  2.315023e+01
V2               0.000000  1.449848e+01
pdi              0.000000 -7.007229e+02
adhesion         0.000000 -1.050237e-04
cohesion         0.000000  2.188369e-04
inner            0.000000  1.573741e-04
outer            0.000000  1.257584e-03
ioratio          0.000000  5.517331e-01
comsize          0.000000  1.621047e-03
[1] "Dataset: high_targets Model GBM, run: 5 of 5 2015-06-17 20:45:41"
Iter   TrainDeviance   ValidDeviance   StepSize   Improve
     1        0.1943            -nan     0.0100   -0.0000
     2        0.1916            -nan     0.0100   -0.0003
     3        0.1878            -nan     0.0100   -0.0003
     4        0.1859            -nan     0.0100    0.0001
     5        0.1831            -nan     0.0100   -0.0001
     6        0.1808            -nan     0.0100   -0.0002
     7        0.1781            -nan     0.0100   -0.0002
     8        0.1758            -nan     0.0100    0.0001
     9        0.1725            -nan     0.0100    0.0001
    10        0.1698            -nan     0.0100    0.0002
    20        0.1486            -nan     0.0100   -0.0001
    40        0.1219            -nan     0.0100   -0.0001
    60        0.1049            -nan     0.0100   -0.0001
    80        0.0924            -nan     0.0100   -0.0001
   100        0.0800            -nan     0.0100   -0.0001
   120        0.0713            -nan     0.0100   -0.0001
   128        0.0678            -nan     0.0100   -0.0001

[1] "GBM variable coefficients"
                            var      rel.inf
V2                           V2 8.1202670832
ratio4                   ratio4 6.1100563511
V1                           V1 3.8538276998
third                     third 3.7411016930
ratio5                   ratio5 3.3456092977
ratio1                   ratio1 3.2049421540
inner                     inner 2.9593149919
ioratio                 ioratio 2.8151089908
comsize                 comsize 2.7656945221
spin_vertex         spin_vertex 2.6379916640
orbit18                 orbit18 2.1991854623
walktrap_vertex walktrap_vertex 2.1236884025
pdi                         pdi 1.9714854413
orbit24                 orbit24 1.7269507512
outer                     outer 1.5595983033
graph20                 graph20 1.3892611462
orbit49                 orbit49 1.3265255075
graph5                   graph5 1.2915201570
orbit58                 orbit58 1.2626018698
pagerank               pagerank 1.2399976062
constraint           constraint 1.2362823979
orbit45                 orbit45 1.2054131454
orbit22                 orbit22 1.1588947228
orbit56                 orbit56 1.1292655663
orbit62                 orbit62 1.1023929249
graph16                 graph16 1.0051103160
knn                         knn 0.9924362950
orbit7                   orbit7 0.9368448577
upto_second         upto_second 0.9290662878
bet                         bet 0.9223540042
upto_sixth           upto_sixth 0.9165559560
graph11                 graph11 0.8895143434
orbit27                 orbit27 0.8512657766
orbit63                 orbit63 0.8303739804
orbit37                 orbit37 0.7629351411
trans                     trans 0.7618549369
orbit51                 orbit51 0.7572325415
orbit39                 orbit39 0.7057500033
graph10                 graph10 0.6800946703
orbit42                 orbit42 0.6792596173
graph15                 graph15 0.6674652604
orbit50                 orbit50 0.6649525795
graph6                   graph6 0.6623663837
graph0                   graph0 0.6439934474
orbit15                 orbit15 0.6246731470
ratio3                   ratio3 0.6015591513
graph3                   graph3 0.5900370987
orbit64                 orbit64 0.5727309957
orbit54                 orbit54 0.5609793842
graph24                 graph24 0.5578502167
graph28                 graph28 0.5463346287
orbit35                 orbit35 0.5454387916
orbit5                   orbit5 0.5373284949
orbit31                 orbit31 0.5342903031
orbit36                 orbit36 0.5300141887
sixth                     sixth 0.5013635139
graph22                 graph22 0.4940089988
graph17                 graph17 0.4766005418
orbit55                 orbit55 0.4755569758
orbit40                 orbit40 0.4653679265
graph19                 graph19 0.4651050470
coreness               coreness 0.4610971333
bigcom40               bigcom40 0.4610584170
orbit6                   orbit6 0.4566026363
close                     close 0.4400770063
orbit69                 orbit69 0.4323366362
orbit67                 orbit67 0.4275928410
adhesion               adhesion 0.4261617022
orbit9                   orbit9 0.4050967873
orbit59                 orbit59 0.4008426138
graph21                 graph21 0.3937899364
orbit33                 orbit33 0.3776017695
graph9                   graph9 0.3718299931
orbit32                 orbit32 0.3509605714
graph27                 graph27 0.3493889890
orbit11                 orbit11 0.3337493659
ratio6                   ratio6 0.3282049930
graph25                 graph25 0.3104838341
membership_s18   membership_s18 0.3093908839
orbit25                 orbit25 0.2907693962
upto_third           upto_third 0.2854801488
upto_fifth           upto_fifth 0.2648070031
graph18                 graph18 0.2580613134
orbit19                 orbit19 0.2484497267
orbit1                   orbit1 0.2434628713
orbit66                 orbit66 0.2291357235
bigcom4                 bigcom4 0.2248742881
upto_fourth         upto_fourth 0.2227073998
orbit30                 orbit30 0.2197708938
orbit10                 orbit10 0.1991812740
orbit38                 orbit38 0.1900290083
orbit41                 orbit41 0.1875841125
graph12                 graph12 0.1875718076
orbit2                   orbit2 0.1787514290
orbit26                 orbit26 0.1763832828
bigcom28               bigcom28 0.1715571895
ratio2                   ratio2 0.1669183017
graph29                 graph29 0.1514847619
orbit17                 orbit17 0.1449252327
cohesion               cohesion 0.1420902975
orbit70                 orbit70 0.1293365011
orbit52                 orbit52 0.1281149846
orbit44                 orbit44 0.1218327991
membership_s1     membership_s1 0.1195760370
orbit53                 orbit53 0.1164860801
graph8                   graph8 0.1088958385
graph4                   graph4 0.1057368737
orbit28                 orbit28 0.1052271804
bigcom274             bigcom274 0.1003594002
graph7                   graph7 0.0999154770
graph1                   graph1 0.0989697128
orbit60                 orbit60 0.0986114159
orbit23                 orbit23 0.0959315308
orbit13                 orbit13 0.0893949937
ecc                         ecc 0.0810768842
orbit65                 orbit65 0.0809969119
orbit29                 orbit29 0.0808065385
graph23                 graph23 0.0800728333
orbit46                 orbit46 0.0764594734
orbit57                 orbit57 0.0728679110
orbit68                 orbit68 0.0710846170
fifth                     fifth 0.0657091093
fourth                   fourth 0.0623555034
orbit21                 orbit21 0.0574218562
membership_s4     membership_s4 0.0542300014
bigcom22               bigcom22 0.0497249106
graph26                 graph26 0.0490244388
orbit48                 orbit48 0.0450807546
bigcom1                 bigcom1 0.0436520119
graph14                 graph14 0.0430198343
membership_s5     membership_s5 0.0422955938
orbit71                 orbit71 0.0415348333
orbit61                 orbit61 0.0372799941
membership_s32   membership_s32 0.0350191909
orbit20                 orbit20 0.0335026185
membership_s36   membership_s36 0.0310939166
orbit4                   orbit4 0.0067561882
evcent                   evcent 0.0024447739
orbit43                 orbit43 0.0010473736
orbit16                 orbit16 0.0004156537
graph13                 graph13 0.0003739666
graph2                   graph2 0.0002074359
membership_s30   membership_s30 0.0001508193
orbit0                   orbit0 0.0000000000
orbit3                   orbit3 0.0000000000
orbit8                   orbit8 0.0000000000
orbit12                 orbit12 0.0000000000
orbit14                 orbit14 0.0000000000
orbit34                 orbit34 0.0000000000
orbit47                 orbit47 0.0000000000
orbit72                 orbit72 0.0000000000
AP                           AP 0.0000000000
eccrad                   eccrad 0.0000000000
hubscore               hubscore 0.0000000000
first                     first 0.0000000000
second                   second 0.0000000000
selfinter             selfinter 0.0000000000
bigcom2                 bigcom2 0.0000000000
bigcom3                 bigcom3 0.0000000000
bigcom6                 bigcom6 0.0000000000
bigcom8                 bigcom8 0.0000000000
bigcom9                 bigcom9 0.0000000000
bigcom11               bigcom11 0.0000000000
bigcom13               bigcom13 0.0000000000
bigcom15               bigcom15 0.0000000000
bigcom16               bigcom16 0.0000000000
bigcom21               bigcom21 0.0000000000
bigcom24               bigcom24 0.0000000000
bigcom26               bigcom26 0.0000000000
bigcom30               bigcom30 0.0000000000
bigcom31               bigcom31 0.0000000000
bigcom32               bigcom32 0.0000000000
bigcom33               bigcom33 0.0000000000
bigcom34               bigcom34 0.0000000000
bigcom36               bigcom36 0.0000000000
bigcom37               bigcom37 0.0000000000
bigcom38               bigcom38 0.0000000000
bigcom39               bigcom39 0.0000000000
bigcom43               bigcom43 0.0000000000
bigcom44               bigcom44 0.0000000000
bigcom46               bigcom46 0.0000000000
bigcom47               bigcom47 0.0000000000
bigcom49               bigcom49 0.0000000000
bigcom50               bigcom50 0.0000000000
bigcom51               bigcom51 0.0000000000
bigcom52               bigcom52 0.0000000000
bigcom54               bigcom54 0.0000000000
bigcom56               bigcom56 0.0000000000
bigcom62               bigcom62 0.0000000000
bigcom66               bigcom66 0.0000000000
bigcom68               bigcom68 0.0000000000
bigcom69               bigcom69 0.0000000000
bigcom71               bigcom71 0.0000000000
bigcom72               bigcom72 0.0000000000
bigcom73               bigcom73 0.0000000000
bigcom74               bigcom74 0.0000000000
bigcom75               bigcom75 0.0000000000
bigcom76               bigcom76 0.0000000000
bigcom77               bigcom77 0.0000000000
bigcom79               bigcom79 0.0000000000
bigcom80               bigcom80 0.0000000000
bigcom82               bigcom82 0.0000000000
bigcom83               bigcom83 0.0000000000
bigcom84               bigcom84 0.0000000000
bigcom85               bigcom85 0.0000000000
bigcom87               bigcom87 0.0000000000
bigcom89               bigcom89 0.0000000000
bigcom91               bigcom91 0.0000000000
bigcom92               bigcom92 0.0000000000
bigcom93               bigcom93 0.0000000000
bigcom96               bigcom96 0.0000000000
bigcom97               bigcom97 0.0000000000
bigcom98               bigcom98 0.0000000000
bigcom99               bigcom99 0.0000000000
bigcom101             bigcom101 0.0000000000
bigcom104             bigcom104 0.0000000000
bigcom106             bigcom106 0.0000000000
bigcom109             bigcom109 0.0000000000
bigcom113             bigcom113 0.0000000000
bigcom116             bigcom116 0.0000000000
bigcom120             bigcom120 0.0000000000
bigcom123             bigcom123 0.0000000000
bigcom126             bigcom126 0.0000000000
bigcom127             bigcom127 0.0000000000
bigcom137             bigcom137 0.0000000000
bigcom139             bigcom139 0.0000000000
bigcom140             bigcom140 0.0000000000
bigcom143             bigcom143 0.0000000000
bigcom145             bigcom145 0.0000000000
bigcom146             bigcom146 0.0000000000
bigcom147             bigcom147 0.0000000000
bigcom149             bigcom149 0.0000000000
bigcom153             bigcom153 0.0000000000
bigcom154             bigcom154 0.0000000000
bigcom156             bigcom156 0.0000000000
bigcom157             bigcom157 0.0000000000
bigcom158             bigcom158 0.0000000000
bigcom160             bigcom160 0.0000000000
bigcom161             bigcom161 0.0000000000
bigcom162             bigcom162 0.0000000000
bigcom164             bigcom164 0.0000000000
bigcom166             bigcom166 0.0000000000
bigcom167             bigcom167 0.0000000000
bigcom171             bigcom171 0.0000000000
bigcom173             bigcom173 0.0000000000
bigcom175             bigcom175 0.0000000000
bigcom176             bigcom176 0.0000000000
bigcom177             bigcom177 0.0000000000
bigcom178             bigcom178 0.0000000000
bigcom180             bigcom180 0.0000000000
bigcom181             bigcom181 0.0000000000
bigcom184             bigcom184 0.0000000000
bigcom186             bigcom186 0.0000000000
bigcom187             bigcom187 0.0000000000
bigcom189             bigcom189 0.0000000000
bigcom194             bigcom194 0.0000000000
bigcom195             bigcom195 0.0000000000
bigcom196             bigcom196 0.0000000000
bigcom204             bigcom204 0.0000000000
bigcom205             bigcom205 0.0000000000
bigcom212             bigcom212 0.0000000000
bigcom214             bigcom214 0.0000000000
bigcom222             bigcom222 0.0000000000
bigcom223             bigcom223 0.0000000000
bigcom226             bigcom226 0.0000000000
bigcom227             bigcom227 0.0000000000
bigcom229             bigcom229 0.0000000000
bigcom233             bigcom233 0.0000000000
bigcom236             bigcom236 0.0000000000
bigcom237             bigcom237 0.0000000000
bigcom246             bigcom246 0.0000000000
bigcom248             bigcom248 0.0000000000
bigcom249             bigcom249 0.0000000000
bigcom250             bigcom250 0.0000000000
bigcom254             bigcom254 0.0000000000
bigcom266             bigcom266 0.0000000000
bigcom269             bigcom269 0.0000000000
bigcom272             bigcom272 0.0000000000
bigcom281             bigcom281 0.0000000000
bigcom291             bigcom291 0.0000000000
bigcom292             bigcom292 0.0000000000
bigcom295             bigcom295 0.0000000000
bigcom299             bigcom299 0.0000000000
bigcom301             bigcom301 0.0000000000
bigcom306             bigcom306 0.0000000000
bigcom309             bigcom309 0.0000000000
bigcom314             bigcom314 0.0000000000
bigcom321             bigcom321 0.0000000000
bigcom341             bigcom341 0.0000000000
bigcom350             bigcom350 0.0000000000
bigcom353             bigcom353 0.0000000000
bigcom359             bigcom359 0.0000000000
bigcom363             bigcom363 0.0000000000
bigcom365             bigcom365 0.0000000000
bigcom385             bigcom385 0.0000000000
bigcom386             bigcom386 0.0000000000
bigcom408             bigcom408 0.0000000000
bigcom412             bigcom412 0.0000000000
bigcom480             bigcom480 0.0000000000
membership_s3     membership_s3 0.0000000000
membership_s6     membership_s6 0.0000000000
membership_s7     membership_s7 0.0000000000
membership_s8     membership_s8 0.0000000000
membership_s9     membership_s9 0.0000000000
membership_s11   membership_s11 0.0000000000
membership_s12   membership_s12 0.0000000000
membership_s14   membership_s14 0.0000000000
membership_s15   membership_s15 0.0000000000
membership_s16   membership_s16 0.0000000000
membership_s17   membership_s17 0.0000000000
membership_s20   membership_s20 0.0000000000
membership_s21   membership_s21 0.0000000000
membership_s22   membership_s22 0.0000000000
membership_s24   membership_s24 0.0000000000
membership_s25   membership_s25 0.0000000000
membership_s26   membership_s26 0.0000000000
membership_s27   membership_s27 0.0000000000
membership_s28   membership_s28 0.0000000000
membership_s31   membership_s31 0.0000000000
membership_s33   membership_s33 0.0000000000
membership_s37   membership_s37 0.0000000000
[1] "Dataset: high_targets Model RF, run: 5 of 5 2015-06-17 20:45:56"
     |      Out-of-bag   |
Tree |      MSE  %Var(y) |
   1 |  0.05825   291.65 |
   2 |  0.04764   238.51 |
   3 |   0.0399   199.77 |
   4 |  0.04209   210.76 |
   5 |  0.04267   213.62 |
   6 |   0.0385   192.75 |
   7 |  0.03802   190.36 |
   8 |  0.03658   183.15 |
   9 |   0.0344   172.23 |
  10 |  0.03196   160.03 |
  11 |  0.03137   157.04 |
  12 |  0.02999   150.16 |
  13 |  0.02932   146.83 |
  14 |   0.0287   143.72 |
  15 |  0.02769   138.62 |
  16 |  0.02721   136.24 |
  17 |  0.02714   135.91 |
  18 |  0.02674   133.89 |
  19 |  0.02705   135.42 |
  20 |  0.02647   132.51 |
  21 |  0.02619   131.15 |
  22 |  0.02613   130.83 |
  23 |  0.02589   129.63 |
  24 |  0.02578   129.07 |
  25 |  0.02549   127.62 |
  26 |  0.02544   127.36 |
  27 |  0.02521   126.21 |
  28 |  0.02517   126.04 |
  29 |  0.02507   125.50 |
  30 |  0.02487   124.54 |
  31 |  0.02489   124.60 |
  32 |  0.02483   124.31 |
  33 |  0.02494   124.87 |
  34 |   0.0249   124.66 |
  35 |  0.02511   125.73 |
  36 |  0.02507   125.55 |
  37 |   0.0249   124.65 |
  38 |   0.0248   124.18 |
  39 |  0.02468   123.58 |
  40 |  0.02472   123.76 |
  41 |  0.02461   123.23 |
  42 |  0.02454   122.86 |
  43 |  0.02447   122.50 |
  44 |  0.02429   121.61 |
  45 |  0.02424   121.35 |
  46 |  0.02432   121.79 |
  47 |  0.02422   121.26 |
  48 |   0.0242   121.17 |
  49 |  0.02417   121.00 |
  50 |  0.02422   121.27 |
  51 |  0.02417   121.01 |
  52 |   0.0241   120.66 |
  53 |  0.02406   120.47 |
  54 |  0.02406   120.48 |
  55 |  0.02405   120.42 |
  56 |  0.02408   120.54 |
  57 |  0.02409   120.61 |
  58 |  0.02394   119.87 |
  59 |  0.02401   120.22 |
  60 |  0.02401   120.20 |
  61 |  0.02397   120.02 |
  62 |  0.02392   119.75 |
  63 |  0.02386   119.46 |
  64 |  0.02375   118.92 |
  65 |  0.02383   119.34 |
  66 |  0.02378   119.08 |
  67 |  0.02371   118.72 |
  68 |  0.02368   118.56 |
  69 |  0.02368   118.57 |
  70 |  0.02366   118.45 |
  71 |  0.02362   118.26 |
  72 |  0.02367   118.51 |
  73 |   0.0236   118.16 |
  74 |  0.02363   118.31 |
  75 |  0.02369   118.59 |
  76 |  0.02362   118.24 |
  77 |  0.02367   118.53 |
  78 |  0.02363   118.34 |
  79 |  0.02359   118.12 |
  80 |  0.02357   118.03 |
  81 |  0.02362   118.27 |
  82 |   0.0237   118.67 |
  83 |  0.02365   118.44 |
  84 |  0.02363   118.32 |
  85 |  0.02361   118.20 |
  86 |  0.02359   118.12 |
  87 |   0.0236   118.18 |
  88 |  0.02355   117.89 |
  89 |  0.02352   117.78 |
  90 |  0.02351   117.69 |
  91 |  0.02351   117.70 |
  92 |  0.02351   117.70 |
  93 |  0.02351   117.73 |
  94 |  0.02351   117.71 |
  95 |  0.02354   117.84 |
  96 |  0.02354   117.85 |
  97 |  0.02348   117.57 |
  98 |  0.02344   117.35 |
  99 |  0.02346   117.45 |
 100 |  0.02346   117.48 |
[1] "Random Forest variable coefficients"
                      %IncMSE IncNodePurity
graph5           6.726855e-04  1.105505e-01
graph6           1.071618e-04  4.261905e-02
graph7           7.616476e-04  2.818112e-02
graph8           3.055257e-03  1.430338e-01
graph9           9.479216e-04  3.848244e-02
graph10          6.645913e-04  7.974194e-02
graph11          2.859794e-03  1.614259e-01
graph12          1.347778e-03  4.853241e-02
graph13          5.772004e-04  3.803828e-02
graph14          1.383218e-03  9.785878e-02
graph15          2.496057e-03  2.642098e-02
graph16          5.098003e-03  7.208520e-02
graph17          1.298957e-03  7.540563e-02
graph18          6.056921e-04  9.665914e-02
graph19          1.437543e-03  3.538646e-02
graph20          3.253030e-03  2.046238e-01
graph21          2.842377e-04  2.311594e-02
graph22          1.958151e-03  1.107850e-01
graph23          6.183285e-04  8.970254e-02
graph24          7.484103e-04  7.383871e-02
graph25          7.145044e-04  4.260247e-02
graph26          2.937718e-04  1.445125e-01
graph27          1.329367e-03  1.574400e-01
graph28          1.334716e-03  5.502061e-02
graph29          3.076441e-04  1.298186e-01
orbit0           3.165681e-04  3.728586e-02
orbit1           8.836295e-04  1.137895e-01
orbit2           4.263405e-04  2.642168e-01
orbit3           8.820483e-05  2.649628e-02
orbit4           2.645503e-05  9.113163e-02
orbit5           1.289812e-03  4.465318e-02
orbit6           2.312126e-03  1.108957e-01
orbit7           5.141289e-04  3.558166e-01
orbit8           9.571897e-04  4.728514e-02
orbit9           1.803994e-03  1.171870e-01
orbit10          1.096884e-03  9.645903e-02
orbit11          1.226949e-03  1.392767e-02
orbit12          3.969458e-04  6.248926e-02
orbit13          1.864948e-03  7.574480e-02
orbit14          3.132256e-03  1.946277e-01
orbit15          4.660650e-03  2.014117e-01
orbit16          2.323043e-03  1.618625e-01
orbit17          4.712907e-04  4.773952e-02
orbit18          9.083553e-04  1.869787e-01
orbit19          2.093615e-03  1.224690e-01
orbit20          1.101471e-03  8.332008e-02
orbit21          5.670951e-04  8.106704e-02
orbit22          2.879730e-03  2.188164e-01
orbit23          2.041585e-03  4.276680e-01
orbit24          2.818624e-03  1.283076e-01
orbit25          4.938862e-04  1.009637e-01
orbit26          3.457635e-04  3.202807e-02
orbit27          7.829276e-04  5.795918e-02
orbit28          1.851046e-04  2.190476e-02
orbit29          9.373071e-04  4.084059e-02
orbit30          2.806122e-03  8.932122e-02
orbit31          2.230847e-03  1.374040e-01
orbit32          3.383092e-03  5.296004e-02
orbit33          5.215089e-04  5.294485e-02
orbit34          5.056751e-04  1.189610e-01
orbit35          2.470842e-03  1.533901e-01
orbit36          1.582134e-05  7.575271e-02
orbit37          1.968892e-03  1.686643e-01
orbit38          3.204177e-03  7.863122e-02
orbit39          4.427044e-03  9.946482e-02
orbit40          1.820803e-03  1.046656e-01
orbit41          1.479376e-03  2.603921e-02
orbit42          1.734192e-03  1.364033e-01
orbit43          2.752821e-03  5.879995e-02
orbit44          4.122652e-03  1.758238e-01
orbit45          4.101038e-03  1.121291e-01
orbit46          1.278459e-03  3.031686e-02
orbit47         -1.061008e-04  9.615385e-03
orbit48          8.351084e-04  1.116102e-01
orbit49          2.181915e-03  1.503041e-01
orbit50          1.012626e-03  1.170363e-01
orbit51          2.139037e-04  9.444444e-03
orbit52          2.673797e-04  3.864415e-02
orbit53          3.406145e-04  4.340964e-02
orbit54          1.999643e-03  6.149090e-02
orbit55          8.091673e-04  1.469877e-01
orbit56          2.810875e-03  6.346503e-01
orbit57          1.029454e-03  5.914975e-02
orbit58          1.632563e-03  2.137239e-01
orbit59          1.144191e-03  2.993398e-02
orbit60          1.318193e-03  9.493639e-02
orbit61          6.106079e-04  4.386425e-02
orbit62          5.614410e-03  1.954598e-01
orbit63          1.091261e-03  1.452870e-01
orbit64          3.870653e-04  9.025126e-02
orbit65          1.000089e-03  4.489796e-02
orbit66          2.899713e-03  8.917049e-02
orbit67          3.456359e-04  8.236896e-02
orbit68          5.056818e-04  1.333077e-01
orbit69          4.289790e-07  6.624251e-02
orbit70          1.785159e-04  4.494282e-02
orbit71          7.311490e-04  8.194564e-02
orbit72          4.617511e-04  1.491190e-01
AP               6.302521e-05  1.949127e-03
bet              4.478379e-04  2.987327e-01
ecc              0.000000e+00  0.000000e+00
eccrad           0.000000e+00  0.000000e+00
close            1.440595e-03  3.664682e-02
constraint       2.314892e-03  1.732728e-01
coreness         3.780128e-04  6.839122e-02
knn              9.685427e-04  1.968973e-01
hubscore         1.680248e-03  7.520097e-02
pagerank         1.151536e-03  2.793795e-01
trans            1.770947e-03  1.249370e-01
evcent           1.139593e-03  2.819227e-02
first            2.349603e-04  2.580868e-02
upto_second      1.044726e-03  3.258364e-02
upto_third       1.948229e-03  3.511764e-02
upto_fourth      2.079336e-04  1.234424e-01
upto_fifth       4.728098e-04  6.662200e-02
upto_sixth       1.382210e-04  1.480334e-01
second           1.486797e-03  6.492881e-02
third            4.655560e-03  4.629442e-01
fourth           4.740502e-04  1.417457e-01
fifth            2.159653e-03  2.124329e-01
sixth            1.330663e-03  1.682351e-01
ratio1           3.965020e-03  2.919195e-01
ratio2           6.267556e-04  8.304589e-02
ratio3           4.856425e-03  1.855210e-01
ratio4           4.451174e-04  4.621915e-01
ratio5           4.865138e-04  2.468188e-01
ratio6           1.468141e-03  1.167410e-01
selfinter        0.000000e+00  0.000000e+00
walktrap_vertex  3.291540e-04  2.951140e-01
bigcom1          4.999433e-05  3.590659e-02
bigcom2          0.000000e+00  0.000000e+00
bigcom3          0.000000e+00  1.734723e-20
bigcom4          0.000000e+00  8.673617e-21
bigcom6          0.000000e+00  0.000000e+00
bigcom8          0.000000e+00  0.000000e+00
bigcom9          0.000000e+00  0.000000e+00
bigcom11         0.000000e+00  0.000000e+00
bigcom13         0.000000e+00  0.000000e+00
bigcom15         0.000000e+00  0.000000e+00
bigcom16         0.000000e+00  0.000000e+00
bigcom21         0.000000e+00  0.000000e+00
bigcom22        -3.245484e-05  1.157226e-01
bigcom24         0.000000e+00  0.000000e+00
bigcom26         0.000000e+00  0.000000e+00
bigcom28         1.754328e-04  3.122637e-02
bigcom30         0.000000e+00  8.673617e-21
bigcom31         0.000000e+00  0.000000e+00
bigcom32         0.000000e+00  0.000000e+00
bigcom33         0.000000e+00  0.000000e+00
bigcom34         0.000000e+00  0.000000e+00
bigcom36         0.000000e+00  0.000000e+00
bigcom37         0.000000e+00  0.000000e+00
bigcom38         0.000000e+00  0.000000e+00
bigcom39         0.000000e+00  0.000000e+00
bigcom40         5.040538e-05  5.620962e-02
bigcom43         0.000000e+00  0.000000e+00
bigcom44         0.000000e+00  0.000000e+00
bigcom46         0.000000e+00  0.000000e+00
bigcom47         0.000000e+00  0.000000e+00
bigcom49         0.000000e+00  0.000000e+00
bigcom50         0.000000e+00  0.000000e+00
bigcom51         0.000000e+00  0.000000e+00
bigcom52         0.000000e+00  0.000000e+00
bigcom54         0.000000e+00  0.000000e+00
bigcom56         0.000000e+00  0.000000e+00
bigcom62         0.000000e+00  0.000000e+00
bigcom66         0.000000e+00  0.000000e+00
bigcom68         0.000000e+00  0.000000e+00
bigcom69         0.000000e+00  0.000000e+00
bigcom71         0.000000e+00  0.000000e+00
bigcom72         0.000000e+00  0.000000e+00
bigcom73         0.000000e+00  0.000000e+00
bigcom74         0.000000e+00  0.000000e+00
bigcom75         0.000000e+00  0.000000e+00
bigcom76         0.000000e+00  0.000000e+00
bigcom77         0.000000e+00  0.000000e+00
bigcom79         0.000000e+00  0.000000e+00
bigcom80         0.000000e+00  0.000000e+00
bigcom82         0.000000e+00  0.000000e+00
bigcom83         0.000000e+00  0.000000e+00
bigcom84         0.000000e+00  0.000000e+00
bigcom85         0.000000e+00  0.000000e+00
bigcom87         0.000000e+00  0.000000e+00
bigcom89         0.000000e+00  0.000000e+00
bigcom91         0.000000e+00  0.000000e+00
bigcom92         0.000000e+00  0.000000e+00
bigcom93         0.000000e+00  0.000000e+00
bigcom96         0.000000e+00  0.000000e+00
bigcom97         0.000000e+00  0.000000e+00
bigcom98         0.000000e+00  0.000000e+00
bigcom99         0.000000e+00  0.000000e+00
bigcom101        0.000000e+00  0.000000e+00
bigcom104        0.000000e+00  0.000000e+00
bigcom106        0.000000e+00  0.000000e+00
bigcom109        0.000000e+00  0.000000e+00
bigcom113        0.000000e+00  0.000000e+00
bigcom116        0.000000e+00  0.000000e+00
bigcom120        0.000000e+00  0.000000e+00
bigcom123        0.000000e+00  0.000000e+00
bigcom126        0.000000e+00  0.000000e+00
bigcom127        0.000000e+00  0.000000e+00
bigcom137        0.000000e+00  0.000000e+00
bigcom139        0.000000e+00  0.000000e+00
bigcom140        0.000000e+00  0.000000e+00
bigcom143        0.000000e+00  0.000000e+00
bigcom145        0.000000e+00  0.000000e+00
bigcom146        0.000000e+00  0.000000e+00
bigcom147        0.000000e+00  0.000000e+00
bigcom149        0.000000e+00  0.000000e+00
bigcom153        0.000000e+00  0.000000e+00
bigcom154        0.000000e+00  0.000000e+00
bigcom156        0.000000e+00  0.000000e+00
bigcom157        0.000000e+00  0.000000e+00
bigcom158        0.000000e+00  0.000000e+00
bigcom160        0.000000e+00  0.000000e+00
bigcom161        0.000000e+00  0.000000e+00
bigcom162        0.000000e+00  0.000000e+00
bigcom164        0.000000e+00  0.000000e+00
bigcom166        0.000000e+00  0.000000e+00
bigcom167        0.000000e+00  0.000000e+00
bigcom171        0.000000e+00  0.000000e+00
bigcom173        0.000000e+00  0.000000e+00
bigcom175        0.000000e+00  0.000000e+00
bigcom176        0.000000e+00  0.000000e+00
bigcom177        0.000000e+00  0.000000e+00
bigcom178        0.000000e+00  0.000000e+00
bigcom180        0.000000e+00  0.000000e+00
bigcom181        0.000000e+00  0.000000e+00
bigcom184        0.000000e+00  0.000000e+00
bigcom186        0.000000e+00  0.000000e+00
bigcom187        0.000000e+00  0.000000e+00
bigcom189        0.000000e+00  0.000000e+00
bigcom194        0.000000e+00  0.000000e+00
bigcom195        0.000000e+00  0.000000e+00
bigcom196        0.000000e+00  0.000000e+00
bigcom204        0.000000e+00  0.000000e+00
bigcom205        0.000000e+00  0.000000e+00
bigcom212        0.000000e+00  0.000000e+00
bigcom214        0.000000e+00  0.000000e+00
bigcom222        0.000000e+00  0.000000e+00
bigcom223        0.000000e+00  0.000000e+00
bigcom226        0.000000e+00  0.000000e+00
bigcom227        0.000000e+00  0.000000e+00
bigcom229        0.000000e+00  0.000000e+00
bigcom233        0.000000e+00  0.000000e+00
bigcom236        0.000000e+00  0.000000e+00
bigcom237        0.000000e+00  0.000000e+00
bigcom246        0.000000e+00  0.000000e+00
bigcom248        0.000000e+00  0.000000e+00
bigcom249        0.000000e+00  0.000000e+00
bigcom250        0.000000e+00  0.000000e+00
bigcom254        0.000000e+00  0.000000e+00
bigcom266        0.000000e+00  0.000000e+00
bigcom269        0.000000e+00  0.000000e+00
bigcom272        0.000000e+00  0.000000e+00
bigcom274       -4.089447e-05  3.174023e-01
bigcom281        0.000000e+00  0.000000e+00
bigcom291        0.000000e+00  0.000000e+00
bigcom292        0.000000e+00  0.000000e+00
bigcom295        0.000000e+00  0.000000e+00
bigcom299        0.000000e+00  0.000000e+00
bigcom301        0.000000e+00  0.000000e+00
bigcom306        0.000000e+00  0.000000e+00
bigcom309        0.000000e+00  0.000000e+00
bigcom314        0.000000e+00  0.000000e+00
bigcom321        0.000000e+00  0.000000e+00
bigcom341        0.000000e+00  0.000000e+00
bigcom350        0.000000e+00  0.000000e+00
bigcom353        0.000000e+00  0.000000e+00
bigcom359        0.000000e+00  0.000000e+00
bigcom363        0.000000e+00  0.000000e+00
bigcom365        0.000000e+00  0.000000e+00
bigcom385        0.000000e+00  0.000000e+00
bigcom386        0.000000e+00  0.000000e+00
bigcom408        0.000000e+00  0.000000e+00
bigcom412        0.000000e+00  0.000000e+00
bigcom480        0.000000e+00  0.000000e+00
spin_vertex     -8.880192e-05  2.550182e-01
membership_s1    6.367405e-05  4.215037e-02
membership_s3    0.000000e+00  0.000000e+00
membership_s4   -9.260580e-05  6.982054e-02
membership_s5    5.154639e-05  9.850746e-03
membership_s6    0.000000e+00  1.387779e-19
membership_s7    0.000000e+00  3.469447e-20
membership_s8    0.000000e+00  0.000000e+00
membership_s9    0.000000e+00  0.000000e+00
membership_s11   0.000000e+00  0.000000e+00
membership_s12   0.000000e+00  0.000000e+00
membership_s14   0.000000e+00  0.000000e+00
membership_s15   0.000000e+00  0.000000e+00
membership_s16   0.000000e+00  0.000000e+00
membership_s17   0.000000e+00  0.000000e+00
membership_s18  -8.167836e-05  4.292646e-02
membership_s20   0.000000e+00  0.000000e+00
membership_s21   0.000000e+00  0.000000e+00
membership_s22   0.000000e+00  0.000000e+00
membership_s24   0.000000e+00  0.000000e+00
membership_s25   0.000000e+00  0.000000e+00
membership_s26   0.000000e+00  0.000000e+00
membership_s27  -2.631579e-05  1.633174e-04
membership_s28   0.000000e+00  0.000000e+00
membership_s30   0.000000e+00  0.000000e+00
membership_s31   0.000000e+00  1.734723e-20
membership_s32  -3.922751e-05  6.214652e-02
membership_s33   0.000000e+00  0.000000e+00
membership_s36   1.192157e-04  1.824129e-02
membership_s37   0.000000e+00  0.000000e+00
V1               3.075976e-03  3.437363e-01
V2               1.986305e-03  4.976432e-01
pdi              2.150128e-04  5.002765e-02
adhesion         1.274354e-03  1.132199e-01
cohesion         2.291378e-04  9.856311e-02
inner            1.584857e-03  2.835008e-01
outer            6.216055e-04  1.301362e-01
ioratio          3.586673e-03  3.232030e-01
comsize          2.417000e-05  2.492724e-01
[1] "Dataset: high_targets Model GLM, run: 5 of 5 2015-06-17 20:46:05"
[1] "glmnet variable coefficients"
                     [,1]          [,2]
(Intercept)     -3.872193  5.256665e+03
graph0           0.000000 -5.577204e-04
graph1           0.000000  0.000000e+00
graph2           0.000000 -9.463591e-04
graph3           0.000000  0.000000e+00
graph4           0.000000  0.000000e+00
graph5           0.000000  2.055255e-04
graph6           0.000000  0.000000e+00
graph7           0.000000  2.944417e-07
graph8           0.000000  3.917221e-04
graph9           0.000000  8.898644e-10
graph10          0.000000  0.000000e+00
graph11          0.000000  0.000000e+00
graph12          0.000000 -2.937164e-09
graph13          0.000000  1.445454e-08
graph14          0.000000  0.000000e+00
graph15          0.000000  0.000000e+00
graph16          0.000000  1.382558e-09
graph17          0.000000  0.000000e+00
graph18          0.000000  3.849370e-07
graph19          0.000000  1.057014e-07
graph20          0.000000 -8.557256e-06
graph21          0.000000 -3.707578e-07
graph22          0.000000  2.146805e-08
graph23          0.000000 -6.508370e-07
graph24          0.000000  1.026588e-06
graph25          0.000000  0.000000e+00
graph26          0.000000  0.000000e+00
graph27          0.000000 -1.555494e-05
graph28          0.000000 -1.607901e-04
graph29          0.000000  6.223029e-04
orbit0           0.000000 -2.708843e-04
orbit1           0.000000  1.013321e-04
orbit2           0.000000  0.000000e+00
orbit3           0.000000 -9.166905e-04
orbit4           0.000000  1.030311e-07
orbit5           0.000000  0.000000e+00
orbit6           0.000000  0.000000e+00
orbit7           0.000000  0.000000e+00
orbit8           0.000000  1.955833e-04
orbit9           0.000000 -2.018615e-04
orbit10          0.000000  2.184190e-06
orbit11          0.000000  0.000000e+00
orbit12          0.000000  0.000000e+00
orbit13          0.000000  3.451465e-06
orbit14          0.000000  4.901012e-04
orbit15          0.000000 -2.054315e-07
orbit16          0.000000  8.730871e-09
orbit17          0.000000 -1.179000e-08
orbit18          0.000000 -2.313106e-08
orbit19          0.000000  1.444031e-08
orbit20          0.000000 -7.317204e-09
orbit21          0.000000  0.000000e+00
orbit22          0.000000  6.185539e-10
orbit23          0.000000  0.000000e+00
orbit24          0.000000 -4.872618e-08
orbit25          0.000000  4.740663e-08
orbit26          0.000000 -1.644475e-09
orbit27          0.000000  2.010330e-06
orbit28          0.000000  2.403082e-07
orbit29          0.000000  3.175791e-09
orbit30          0.000000  1.386738e-08
orbit31          0.000000 -1.194978e-08
orbit32          0.000000  4.503426e-09
orbit33          0.000000  0.000000e+00
orbit34          0.000000  0.000000e+00
orbit35          0.000000  5.901966e-07
orbit36          0.000000  7.266905e-07
orbit37          0.000000 -5.863348e-07
orbit38          0.000000  5.104407e-09
orbit39          0.000000  2.172853e-06
orbit40          0.000000  1.154112e-06
orbit41          0.000000 -7.377875e-07
orbit42          0.000000  9.662340e-09
orbit43          0.000000  1.528015e-06
orbit44          0.000000  2.378313e-07
orbit45          0.000000 -9.685517e-07
orbit46          0.000000  5.816839e-08
orbit47          0.000000  0.000000e+00
orbit48          0.000000  6.081556e-07
orbit49          0.000000 -1.867755e-05
orbit50          0.000000 -8.758113e-06
orbit51          0.000000  1.514247e-06
orbit52          0.000000  4.636208e-06
orbit53          0.000000 -3.294782e-06
orbit54          0.000000  1.327141e-05
orbit55          0.000000  2.033251e-10
orbit56          0.000000  3.798503e-05
orbit57          0.000000 -5.175968e-06
orbit58          0.000000  0.000000e+00
orbit59          0.000000  2.393457e-05
orbit60          0.000000  5.800868e-11
orbit61          0.000000  1.466616e-05
orbit62          0.000000 -4.739824e-04
orbit63          0.000000 -2.627506e-05
orbit64          0.000000  8.619265e-05
orbit65          0.000000 -1.054353e-04
orbit66          0.000000  2.738913e-05
orbit67          0.000000 -1.496817e-05
orbit68          0.000000 -1.190946e-04
orbit69          0.000000 -2.069197e-05
orbit70          0.000000 -3.141244e-04
orbit71          0.000000 -2.068236e-04
orbit72          0.000000  6.895720e-04
AP               0.000000  1.849727e-01
bet              0.000000  1.541638e-07
ecc              0.000000  2.851027e-01
eccrad           0.000000  1.569416e+00
close            0.000000  3.973235e+01
constraint       0.000000 -1.372996e+01
coreness         0.000000  3.657349e-01
knn              0.000000 -3.430552e-02
hubscore         0.000000  0.000000e+00
pagerank         0.000000 -5.348102e+02
trans            0.000000  6.163091e-01
evcent           0.000000 -7.561912e-01
first            0.000000 -3.593733e-04
upto_second      0.000000  2.008101e-04
upto_third       0.000000  5.037266e-04
upto_fourth      0.000000 -3.683627e-03
upto_fifth       0.000000 -5.231082e-02
upto_sixth       0.000000 -3.430938e-01
second           0.000000  3.519752e-04
third            0.000000 -2.129991e-04
fourth           0.000000 -8.867833e-04
fifth            0.000000  2.912571e-03
sixth            0.000000  4.815225e-02
ratio1           0.000000  9.025975e-02
ratio2           0.000000  4.229246e-01
ratio3           0.000000  5.563711e+00
ratio4           0.000000 -3.347045e+01
ratio5           0.000000  4.963954e+00
ratio6           0.000000 -1.672494e+00
selfinter        0.000000  1.356237e-01
walktrap_vertex  0.000000 -6.254280e-01
bigcom1          0.000000  4.959157e-01
bigcom2          0.000000  0.000000e+00
bigcom3          0.000000  1.096459e-01
bigcom4          0.000000 -1.195168e-01
bigcom6          0.000000  0.000000e+00
bigcom8          0.000000 -1.973687e+00
bigcom9          0.000000  0.000000e+00
bigcom11         0.000000  0.000000e+00
bigcom13         0.000000  0.000000e+00
bigcom15         0.000000 -1.482434e+00
bigcom16         0.000000  0.000000e+00
bigcom21         0.000000 -4.047815e-01
bigcom22         0.000000  3.789074e-01
bigcom24         0.000000  0.000000e+00
bigcom26         0.000000 -5.556130e-01
bigcom28         0.000000  7.674063e-01
bigcom30         0.000000 -1.048055e+00
bigcom31         0.000000  0.000000e+00
bigcom32         0.000000 -1.839984e-04
bigcom33         0.000000  0.000000e+00
bigcom34         0.000000  0.000000e+00
bigcom36         0.000000  0.000000e+00
bigcom37         0.000000  0.000000e+00
bigcom38         0.000000  0.000000e+00
bigcom39         0.000000 -1.734280e+00
bigcom40         0.000000  6.316936e-01
bigcom43         0.000000  0.000000e+00
bigcom44         0.000000 -1.560102e+00
bigcom46         0.000000 -2.996774e+00
bigcom47         0.000000  0.000000e+00
bigcom49         0.000000  0.000000e+00
bigcom50         0.000000  0.000000e+00
bigcom51         0.000000  0.000000e+00
bigcom52         0.000000  0.000000e+00
bigcom54         0.000000  0.000000e+00
bigcom56         0.000000  0.000000e+00
bigcom62         0.000000  0.000000e+00
bigcom66         0.000000  0.000000e+00
bigcom68         0.000000  0.000000e+00
bigcom69         0.000000  0.000000e+00
bigcom71         0.000000  0.000000e+00
bigcom72         0.000000  0.000000e+00
bigcom73         0.000000 -1.066816e+00
bigcom74         0.000000  0.000000e+00
bigcom75         0.000000  0.000000e+00
bigcom76         0.000000  0.000000e+00
bigcom77         0.000000  0.000000e+00
bigcom79         0.000000  0.000000e+00
bigcom80         0.000000  0.000000e+00
bigcom82         0.000000  0.000000e+00
bigcom83         0.000000  0.000000e+00
bigcom84         0.000000  0.000000e+00
bigcom85         0.000000  0.000000e+00
bigcom87         0.000000  0.000000e+00
bigcom89         0.000000  0.000000e+00
bigcom91         0.000000  0.000000e+00
bigcom92         0.000000  0.000000e+00
bigcom93         0.000000  0.000000e+00
bigcom96         0.000000  0.000000e+00
bigcom97         0.000000 -3.448692e-01
bigcom98         0.000000  0.000000e+00
bigcom99         0.000000  0.000000e+00
bigcom101        0.000000 -1.224962e+00
bigcom104        0.000000  0.000000e+00
bigcom106        0.000000  0.000000e+00
bigcom109        0.000000  0.000000e+00
bigcom113        0.000000  0.000000e+00
bigcom116        0.000000  0.000000e+00
bigcom120        0.000000  0.000000e+00
bigcom123        0.000000  0.000000e+00
bigcom126        0.000000  0.000000e+00
bigcom127        0.000000  0.000000e+00
bigcom137        0.000000  0.000000e+00
bigcom139        0.000000  0.000000e+00
bigcom140        0.000000  0.000000e+00
bigcom143        0.000000  0.000000e+00
bigcom145        0.000000  0.000000e+00
bigcom146        0.000000  0.000000e+00
bigcom147        0.000000 -8.242151e-01
bigcom149        0.000000  0.000000e+00
bigcom153        0.000000  0.000000e+00
bigcom154        0.000000  0.000000e+00
bigcom156        0.000000  0.000000e+00
bigcom157        0.000000  0.000000e+00
bigcom158        0.000000  0.000000e+00
bigcom160        0.000000  0.000000e+00
bigcom161        0.000000  0.000000e+00
bigcom162        0.000000  0.000000e+00
bigcom164        0.000000  0.000000e+00
bigcom166        0.000000  0.000000e+00
bigcom167        0.000000  0.000000e+00
bigcom171        0.000000  0.000000e+00
bigcom173        0.000000  0.000000e+00
bigcom175        0.000000  0.000000e+00
bigcom176        0.000000  0.000000e+00
bigcom177        0.000000  0.000000e+00
bigcom178        0.000000  0.000000e+00
bigcom180        0.000000  0.000000e+00
bigcom181        0.000000  0.000000e+00
bigcom184        0.000000  0.000000e+00
bigcom186        0.000000  0.000000e+00
bigcom187        0.000000  0.000000e+00
bigcom189        0.000000  0.000000e+00
bigcom194        0.000000  0.000000e+00
bigcom195        0.000000  0.000000e+00
bigcom196        0.000000  0.000000e+00
bigcom204        0.000000  0.000000e+00
bigcom205        0.000000  0.000000e+00
bigcom212        0.000000  0.000000e+00
bigcom214        0.000000  0.000000e+00
bigcom222        0.000000  0.000000e+00
bigcom223        0.000000  0.000000e+00
bigcom226        0.000000  0.000000e+00
bigcom227        0.000000  0.000000e+00
bigcom229        0.000000  0.000000e+00
bigcom233        0.000000  0.000000e+00
bigcom236        0.000000  0.000000e+00
bigcom237        0.000000  0.000000e+00
bigcom246        0.000000  0.000000e+00
bigcom248        0.000000 -1.642758e-01
bigcom249        0.000000  0.000000e+00
bigcom250        0.000000  0.000000e+00
bigcom254        0.000000  0.000000e+00
bigcom266        0.000000  0.000000e+00
bigcom269        0.000000  0.000000e+00
bigcom272        0.000000  0.000000e+00
bigcom274        0.000000  4.172530e+00
bigcom281        0.000000  0.000000e+00
bigcom291        0.000000  0.000000e+00
bigcom292        0.000000  0.000000e+00
bigcom295        0.000000  0.000000e+00
bigcom299        0.000000  0.000000e+00
bigcom301        0.000000  0.000000e+00
bigcom306        0.000000  0.000000e+00
bigcom309        0.000000  0.000000e+00
bigcom314        0.000000  0.000000e+00
bigcom321        0.000000  0.000000e+00
bigcom341        0.000000  0.000000e+00
bigcom350        0.000000  0.000000e+00
bigcom353        0.000000  0.000000e+00
bigcom359        0.000000  0.000000e+00
bigcom363        0.000000  0.000000e+00
bigcom365        0.000000  0.000000e+00
bigcom385        0.000000  0.000000e+00
bigcom386        0.000000  0.000000e+00
bigcom408        0.000000  0.000000e+00
bigcom412        0.000000  0.000000e+00
bigcom480        0.000000  0.000000e+00
spin_vertex      0.000000  4.378213e-01
membership_s1    0.000000  1.501552e+00
membership_s3    0.000000  0.000000e+00
membership_s4    0.000000  3.881307e-02
membership_s5    0.000000  8.091474e-01
membership_s6    0.000000 -4.039717e-01
membership_s7    0.000000 -2.459729e+00
membership_s8    0.000000  0.000000e+00
membership_s9    0.000000  0.000000e+00
membership_s11   0.000000  0.000000e+00
membership_s12   0.000000  0.000000e+00
membership_s14   0.000000  0.000000e+00
membership_s15   0.000000 -8.759146e-01
membership_s16   0.000000  0.000000e+00
membership_s17   0.000000  0.000000e+00
membership_s18   0.000000 -4.346455e-01
membership_s20   0.000000  0.000000e+00
membership_s21   0.000000 -5.791496e-01
membership_s22   0.000000  0.000000e+00
membership_s24   0.000000  0.000000e+00
membership_s25   0.000000  0.000000e+00
membership_s26   0.000000  0.000000e+00
membership_s27   0.000000 -2.948364e-02
membership_s28   0.000000  0.000000e+00
membership_s30   0.000000 -6.823465e-02
membership_s31   0.000000 -3.233736e-01
membership_s32   0.000000  2.699492e-02
membership_s33   0.000000  0.000000e+00
membership_s36   0.000000  7.274581e-01
membership_s37   0.000000 -3.453855e-01
V1               0.000000  5.314279e+01
V2               0.000000  1.218108e+01
pdi              0.000000 -2.050305e+03
adhesion         0.000000 -1.111210e-04
cohesion         0.000000  2.078508e-04
inner            0.000000  3.144469e-05
outer            0.000000  9.595294e-04
ioratio          0.000000  1.990175e+00
comsize          0.000000  7.975880e-04
[1] "Dataset: high_targets Model GBM, refit model on training data 2015-06-17 20:46:15"
Iter   TrainDeviance   ValidDeviance   StepSize   Improve
     1        0.2101            -nan     0.0100    0.0002
     2        0.2073            -nan     0.0100    0.0002
     3        0.2052            -nan     0.0100   -0.0002
     4        0.2017            -nan     0.0100   -0.0002
     5        0.1997            -nan     0.0100   -0.0002
     6        0.1964            -nan     0.0100    0.0001
     7        0.1928            -nan     0.0100    0.0003
     8        0.1906            -nan     0.0100   -0.0002
     9        0.1874            -nan     0.0100    0.0001
    10        0.1846            -nan     0.0100   -0.0002
    20        0.1662            -nan     0.0100    0.0000
    40        0.1365            -nan     0.0100   -0.0001
    60        0.1166            -nan     0.0100   -0.0000
    80        0.1027            -nan     0.0100   -0.0001
   100        0.0907            -nan     0.0100   -0.0001
   120        0.0803            -nan     0.0100   -0.0001
   128        0.0772            -nan     0.0100   -0.0001

[1] "GBM variable coefficients"
                            var      rel.inf
V2                           V2 5.968969e+00
spin_vertex         spin_vertex 4.842641e+00
ioratio                 ioratio 4.185226e+00
third                     third 3.659413e+00
ratio4                   ratio4 3.510005e+00
ratio5                   ratio5 3.377591e+00
inner                     inner 2.992374e+00
outer                     outer 2.992262e+00
comsize                 comsize 2.864290e+00
adhesion               adhesion 2.063888e+00
orbit18                 orbit18 1.828765e+00
V1                           V1 1.720632e+00
orbit55                 orbit55 1.674546e+00
orbit26                 orbit26 1.607465e+00
orbit24                 orbit24 1.581019e+00
walktrap_vertex walktrap_vertex 1.529697e+00
ratio6                   ratio6 1.388755e+00
trans                     trans 1.355494e+00
ratio1                   ratio1 1.353723e+00
pagerank               pagerank 1.300138e+00
orbit44                 orbit44 1.253058e+00
graph20                 graph20 1.223526e+00
orbit62                 orbit62 1.200842e+00
orbit49                 orbit49 1.171280e+00
graph28                 graph28 1.101778e+00
bet                         bet 1.088944e+00
orbit56                 orbit56 1.016428e+00
graph4                   graph4 9.911982e-01
orbit50                 orbit50 9.828858e-01
orbit21                 orbit21 9.726458e-01
graph8                   graph8 9.105071e-01
orbit58                 orbit58 8.944220e-01
orbit27                 orbit27 8.351405e-01
orbit13                 orbit13 8.159471e-01
constraint           constraint 8.147659e-01
orbit22                 orbit22 7.598187e-01
orbit37                 orbit37 7.569108e-01
graph14                 graph14 7.305327e-01
knn                         knn 6.877166e-01
graph27                 graph27 6.613098e-01
orbit61                 orbit61 6.277448e-01
orbit25                 orbit25 6.096289e-01
orbit54                 orbit54 6.054060e-01
membership_s31   membership_s31 6.052664e-01
graph15                 graph15 5.976606e-01
orbit16                 orbit16 5.971149e-01
orbit15                 orbit15 5.810046e-01
graph2                   graph2 5.703386e-01
orbit28                 orbit28 5.677890e-01
graph0                   graph0 5.500134e-01
graph25                 graph25 5.465339e-01
graph11                 graph11 5.344063e-01
orbit64                 orbit64 5.280938e-01
orbit7                   orbit7 5.246725e-01
graph29                 graph29 5.123141e-01
graph7                   graph7 5.060081e-01
graph18                 graph18 5.026845e-01
orbit42                 orbit42 4.976061e-01
graph13                 graph13 4.896941e-01
orbit4                   orbit4 4.737456e-01
orbit35                 orbit35 4.716295e-01
bigcom26               bigcom26 4.578359e-01
graph6                   graph6 4.339470e-01
graph17                 graph17 4.336339e-01
orbit6                   orbit6 4.327700e-01
orbit2                   orbit2 4.272772e-01
orbit38                 orbit38 4.237855e-01
orbit39                 orbit39 4.201626e-01
sixth                     sixth 4.053192e-01
orbit29                 orbit29 3.930566e-01
orbit17                 orbit17 3.923101e-01
orbit41                 orbit41 3.894597e-01
pdi                         pdi 3.814953e-01
graph16                 graph16 3.736159e-01
upto_fifth           upto_fifth 3.542740e-01
orbit66                 orbit66 3.530784e-01
membership_s4     membership_s4 3.457319e-01
orbit45                 orbit45 3.418420e-01
graph12                 graph12 3.407500e-01
orbit63                 orbit63 3.404307e-01
graph19                 graph19 3.393061e-01
orbit71                 orbit71 3.383972e-01
orbit31                 orbit31 3.253751e-01
orbit19                 orbit19 3.198602e-01
upto_sixth           upto_sixth 3.088920e-01
orbit40                 orbit40 3.069265e-01
bigcom40               bigcom40 2.901896e-01
graph3                   graph3 2.887277e-01
orbit60                 orbit60 2.868232e-01
orbit36                 orbit36 2.796551e-01
orbit5                   orbit5 2.788672e-01
graph10                 graph10 2.745934e-01
orbit33                 orbit33 2.709697e-01
graph22                 graph22 2.671519e-01
orbit30                 orbit30 2.665962e-01
close                     close 2.631259e-01
graph9                   graph9 2.592777e-01
orbit47                 orbit47 2.567306e-01
cohesion               cohesion 2.556005e-01
graph5                   graph5 2.463392e-01
orbit69                 orbit69 2.425922e-01
ratio3                   ratio3 2.362586e-01
ratio2                   ratio2 2.355747e-01
graph24                 graph24 2.311292e-01
orbit12                 orbit12 2.220378e-01
orbit67                 orbit67 2.114147e-01
coreness               coreness 2.093963e-01
orbit32                 orbit32 2.076691e-01
orbit70                 orbit70 2.038692e-01
upto_fourth         upto_fourth 1.657218e-01
orbit68                 orbit68 1.645299e-01
orbit48                 orbit48 1.629323e-01
upto_third           upto_third 1.475675e-01
fifth                     fifth 1.442105e-01
orbit51                 orbit51 1.427385e-01
selfinter             selfinter 1.343728e-01
orbit20                 orbit20 1.317443e-01
membership_s1     membership_s1 1.223547e-01
orbit23                 orbit23 1.182557e-01
fourth                   fourth 1.009912e-01
orbit11                 orbit11 9.831335e-02
membership_s36   membership_s36 9.673537e-02
upto_second         upto_second 9.635945e-02
bigcom28               bigcom28 9.311042e-02
graph26                 graph26 8.581723e-02
membership_s18   membership_s18 7.576780e-02
orbit53                 orbit53 7.322109e-02
orbit1                   orbit1 6.702106e-02
graph21                 graph21 5.446961e-02
orbit57                 orbit57 5.143786e-02
bigcom4                 bigcom4 5.023866e-02
orbit43                 orbit43 4.875441e-02
orbit59                 orbit59 4.381700e-02
orbit10                 orbit10 4.122404e-02
orbit65                 orbit65 3.504684e-02
orbit9                   orbit9 3.043086e-02
membership_s5     membership_s5 2.688082e-02
membership_s30   membership_s30 2.339395e-02
graph23                 graph23 2.270903e-02
bigcom22               bigcom22 1.980371e-02
graph1                   graph1 1.191055e-30
orbit0                   orbit0 0.000000e+00
orbit3                   orbit3 0.000000e+00
orbit8                   orbit8 0.000000e+00
orbit14                 orbit14 0.000000e+00
orbit34                 orbit34 0.000000e+00
orbit46                 orbit46 0.000000e+00
orbit52                 orbit52 0.000000e+00
orbit72                 orbit72 0.000000e+00
AP                           AP 0.000000e+00
ecc                         ecc 0.000000e+00
eccrad                   eccrad 0.000000e+00
hubscore               hubscore 0.000000e+00
evcent                   evcent 0.000000e+00
first                     first 0.000000e+00
second                   second 0.000000e+00
bigcom1                 bigcom1 0.000000e+00
bigcom2                 bigcom2 0.000000e+00
bigcom3                 bigcom3 0.000000e+00
bigcom6                 bigcom6 0.000000e+00
bigcom8                 bigcom8 0.000000e+00
bigcom9                 bigcom9 0.000000e+00
bigcom11               bigcom11 0.000000e+00
bigcom13               bigcom13 0.000000e+00
bigcom15               bigcom15 0.000000e+00
bigcom16               bigcom16 0.000000e+00
bigcom21               bigcom21 0.000000e+00
bigcom24               bigcom24 0.000000e+00
bigcom30               bigcom30 0.000000e+00
bigcom31               bigcom31 0.000000e+00
bigcom32               bigcom32 0.000000e+00
bigcom33               bigcom33 0.000000e+00
bigcom34               bigcom34 0.000000e+00
bigcom36               bigcom36 0.000000e+00
bigcom37               bigcom37 0.000000e+00
bigcom38               bigcom38 0.000000e+00
bigcom39               bigcom39 0.000000e+00
bigcom43               bigcom43 0.000000e+00
bigcom44               bigcom44 0.000000e+00
bigcom46               bigcom46 0.000000e+00
bigcom47               bigcom47 0.000000e+00
bigcom49               bigcom49 0.000000e+00
bigcom50               bigcom50 0.000000e+00
bigcom51               bigcom51 0.000000e+00
bigcom52               bigcom52 0.000000e+00
bigcom54               bigcom54 0.000000e+00
bigcom56               bigcom56 0.000000e+00
bigcom62               bigcom62 0.000000e+00
bigcom66               bigcom66 0.000000e+00
bigcom68               bigcom68 0.000000e+00
bigcom69               bigcom69 0.000000e+00
bigcom71               bigcom71 0.000000e+00
bigcom72               bigcom72 0.000000e+00
bigcom73               bigcom73 0.000000e+00
bigcom74               bigcom74 0.000000e+00
bigcom75               bigcom75 0.000000e+00
bigcom76               bigcom76 0.000000e+00
bigcom77               bigcom77 0.000000e+00
bigcom79               bigcom79 0.000000e+00
bigcom80               bigcom80 0.000000e+00
bigcom82               bigcom82 0.000000e+00
bigcom83               bigcom83 0.000000e+00
bigcom84               bigcom84 0.000000e+00
bigcom85               bigcom85 0.000000e+00
bigcom87               bigcom87 0.000000e+00
bigcom89               bigcom89 0.000000e+00
bigcom91               bigcom91 0.000000e+00
bigcom92               bigcom92 0.000000e+00
bigcom93               bigcom93 0.000000e+00
bigcom96               bigcom96 0.000000e+00
bigcom97               bigcom97 0.000000e+00
bigcom98               bigcom98 0.000000e+00
bigcom99               bigcom99 0.000000e+00
bigcom101             bigcom101 0.000000e+00
bigcom104             bigcom104 0.000000e+00
bigcom106             bigcom106 0.000000e+00
bigcom109             bigcom109 0.000000e+00
bigcom113             bigcom113 0.000000e+00
bigcom116             bigcom116 0.000000e+00
bigcom120             bigcom120 0.000000e+00
bigcom123             bigcom123 0.000000e+00
bigcom126             bigcom126 0.000000e+00
bigcom127             bigcom127 0.000000e+00
bigcom137             bigcom137 0.000000e+00
bigcom139             bigcom139 0.000000e+00
bigcom140             bigcom140 0.000000e+00
bigcom143             bigcom143 0.000000e+00
bigcom145             bigcom145 0.000000e+00
bigcom146             bigcom146 0.000000e+00
bigcom147             bigcom147 0.000000e+00
bigcom149             bigcom149 0.000000e+00
bigcom153             bigcom153 0.000000e+00
bigcom154             bigcom154 0.000000e+00
bigcom156             bigcom156 0.000000e+00
bigcom157             bigcom157 0.000000e+00
bigcom158             bigcom158 0.000000e+00
bigcom160             bigcom160 0.000000e+00
bigcom161             bigcom161 0.000000e+00
bigcom162             bigcom162 0.000000e+00
bigcom164             bigcom164 0.000000e+00
bigcom166             bigcom166 0.000000e+00
bigcom167             bigcom167 0.000000e+00
bigcom171             bigcom171 0.000000e+00
bigcom173             bigcom173 0.000000e+00
bigcom175             bigcom175 0.000000e+00
bigcom176             bigcom176 0.000000e+00
bigcom177             bigcom177 0.000000e+00
bigcom178             bigcom178 0.000000e+00
bigcom180             bigcom180 0.000000e+00
bigcom181             bigcom181 0.000000e+00
bigcom184             bigcom184 0.000000e+00
bigcom186             bigcom186 0.000000e+00
bigcom187             bigcom187 0.000000e+00
bigcom189             bigcom189 0.000000e+00
bigcom194             bigcom194 0.000000e+00
bigcom195             bigcom195 0.000000e+00
bigcom196             bigcom196 0.000000e+00
bigcom204             bigcom204 0.000000e+00
bigcom205             bigcom205 0.000000e+00
bigcom212             bigcom212 0.000000e+00
bigcom214             bigcom214 0.000000e+00
bigcom222             bigcom222 0.000000e+00
bigcom223             bigcom223 0.000000e+00
bigcom226             bigcom226 0.000000e+00
bigcom227             bigcom227 0.000000e+00
bigcom229             bigcom229 0.000000e+00
bigcom233             bigcom233 0.000000e+00
bigcom236             bigcom236 0.000000e+00
bigcom237             bigcom237 0.000000e+00
bigcom246             bigcom246 0.000000e+00
bigcom248             bigcom248 0.000000e+00
bigcom249             bigcom249 0.000000e+00
bigcom250             bigcom250 0.000000e+00
bigcom254             bigcom254 0.000000e+00
bigcom266             bigcom266 0.000000e+00
bigcom269             bigcom269 0.000000e+00
bigcom272             bigcom272 0.000000e+00
bigcom274             bigcom274 0.000000e+00
bigcom281             bigcom281 0.000000e+00
bigcom291             bigcom291 0.000000e+00
bigcom292             bigcom292 0.000000e+00
bigcom295             bigcom295 0.000000e+00
bigcom299             bigcom299 0.000000e+00
bigcom301             bigcom301 0.000000e+00
bigcom306             bigcom306 0.000000e+00
bigcom309             bigcom309 0.000000e+00
bigcom314             bigcom314 0.000000e+00
bigcom321             bigcom321 0.000000e+00
bigcom341             bigcom341 0.000000e+00
bigcom350             bigcom350 0.000000e+00
bigcom353             bigcom353 0.000000e+00
bigcom359             bigcom359 0.000000e+00
bigcom363             bigcom363 0.000000e+00
bigcom365             bigcom365 0.000000e+00
bigcom385             bigcom385 0.000000e+00
bigcom386             bigcom386 0.000000e+00
bigcom408             bigcom408 0.000000e+00
bigcom412             bigcom412 0.000000e+00
bigcom480             bigcom480 0.000000e+00
membership_s3     membership_s3 0.000000e+00
membership_s6     membership_s6 0.000000e+00
membership_s7     membership_s7 0.000000e+00
membership_s8     membership_s8 0.000000e+00
membership_s9     membership_s9 0.000000e+00
membership_s11   membership_s11 0.000000e+00
membership_s12   membership_s12 0.000000e+00
membership_s14   membership_s14 0.000000e+00
membership_s15   membership_s15 0.000000e+00
membership_s16   membership_s16 0.000000e+00
membership_s17   membership_s17 0.000000e+00
membership_s20   membership_s20 0.000000e+00
membership_s21   membership_s21 0.000000e+00
membership_s22   membership_s22 0.000000e+00
membership_s24   membership_s24 0.000000e+00
membership_s25   membership_s25 0.000000e+00
membership_s26   membership_s26 0.000000e+00
membership_s27   membership_s27 0.000000e+00
membership_s28   membership_s28 0.000000e+00
membership_s32   membership_s32 0.000000e+00
membership_s33   membership_s33 0.000000e+00
membership_s37   membership_s37 0.000000e+00
[1] "All"
[1] 0.9999707
[1] 4.526043
[1] "Dataset: high_targets Model RF, refit model on training data 2015-06-17 20:46:30"
     |      Out-of-bag   |
Tree |      MSE  %Var(y) |
   1 |  0.05565   253.91 |
   2 |  0.04267   194.72 |
   3 |  0.04736   216.09 |
   4 |  0.04328   197.50 |
   5 |  0.04091   186.68 |
   6 |  0.03827   174.61 |
   7 |  0.03518   160.53 |
   8 |   0.0353   161.06 |
   9 |  0.03442   157.08 |
  10 |  0.03267   149.06 |
  11 |  0.03166   144.47 |
  12 |  0.03051   139.21 |
  13 |  0.03007   137.20 |
  14 |  0.03051   139.22 |
  15 |   0.0304   138.70 |
  16 |  0.02953   134.76 |
  17 |  0.02895   132.10 |
  18 |  0.02843   129.71 |
  19 |  0.02778   126.78 |
  20 |  0.02752   125.56 |
  21 |  0.02687   122.60 |
  22 |  0.02685   122.54 |
  23 |  0.02705   123.43 |
  24 |  0.02727   124.45 |
  25 |  0.02718   124.01 |
  26 |  0.02712   123.77 |
  27 |  0.02685   122.52 |
  28 |   0.0268   122.30 |
  29 |  0.02683   122.41 |
  30 |  0.02675   122.04 |
  31 |   0.0265   120.91 |
  32 |  0.02616   119.37 |
  33 |  0.02612   119.21 |
  34 |  0.02609   119.03 |
  35 |  0.02615   119.32 |
  36 |  0.02604   118.83 |
  37 |  0.02601   118.68 |
  38 |  0.02584   117.90 |
  39 |  0.02585   117.95 |
  40 |  0.02579   117.69 |
  41 |  0.02585   117.96 |
  42 |  0.02594   118.37 |
  43 |  0.02589   118.12 |
  44 |  0.02598   118.52 |
  45 |  0.02583   117.84 |
  46 |  0.02584   117.92 |
  47 |  0.02578   117.65 |
  48 |  0.02571   117.32 |
  49 |  0.02574   117.45 |
  50 |  0.02567   117.13 |
  51 |  0.02563   116.94 |
  52 |  0.02554   116.55 |
  53 |  0.02537   115.77 |
  54 |  0.02537   115.74 |
  55 |  0.02536   115.73 |
  56 |  0.02528   115.34 |
  57 |  0.02537   115.74 |
  58 |  0.02536   115.73 |
  59 |  0.02528   115.37 |
  60 |  0.02526   115.26 |
  61 |  0.02527   115.31 |
  62 |  0.02526   115.24 |
  63 |  0.02527   115.30 |
  64 |  0.02512   114.62 |
  65 |  0.02513   114.65 |
  66 |  0.02509   114.47 |
  67 |  0.02506   114.36 |
  68 |  0.02511   114.58 |
  69 |  0.02497   113.95 |
  70 |   0.0249   113.63 |
  71 |  0.02486   113.41 |
  72 |  0.02482   113.26 |
  73 |  0.02474   112.91 |
  74 |  0.02477   113.02 |
  75 |  0.02476   112.97 |
  76 |  0.02477   113.05 |
  77 |  0.02485   113.41 |
  78 |  0.02487   113.47 |
  79 |  0.02484   113.33 |
  80 |  0.02484   113.34 |
  81 |  0.02488   113.54 |
  82 |  0.02486   113.45 |
  83 |  0.02482   113.25 |
  84 |  0.02484   113.35 |
  85 |  0.02479   113.12 |
  86 |  0.02474   112.89 |
  87 |  0.02475   112.95 |
  88 |  0.02464   112.43 |
  89 |  0.02463   112.40 |
  90 |  0.02462   112.36 |
  91 |  0.02461   112.27 |
  92 |  0.02459   112.22 |
  93 |  0.02451   111.85 |
  94 |   0.0245   111.81 |
  95 |  0.02452   111.90 |
  96 |  0.02451   111.85 |
  97 |  0.02449   111.77 |
  98 |   0.0245   111.81 |
  99 |  0.02449   111.76 |
 100 |  0.02451   111.85 |
[1] "Random Forest variable coefficients"
                      %IncMSE IncNodePurity
graph0           1.526854e-04  5.269841e-02
graph1           8.396365e-04  4.864443e-02
graph2           7.468928e-04  2.923341e-02
graph3           2.118607e-03  7.188150e-02
graph4           1.050436e-03  1.545549e-01
graph5           4.056702e-03  1.091637e-01
graph6           9.857170e-04  1.534929e-01
graph7           4.745911e-03  1.951604e-01
graph8           1.253413e-03  2.149751e-01
graph9           1.112007e-03  1.231864e-01
graph10          2.405358e-03  6.887854e-02
graph11          3.491039e-03  2.814288e-01
graph12          1.079934e-04  3.275000e-02
graph13          2.173913e-04  1.819264e-02
graph14          1.967840e-03  9.226599e-02
graph15          1.264662e-03  8.647123e-02
graph16          4.931646e-03  1.142055e-01
graph17          4.265159e-04  3.769454e-02
graph18          1.177944e-03  1.525577e-02
graph19          3.469771e-04  7.554939e-02
graph20          3.647335e-03  2.813810e-01
graph21          1.701170e-04  7.811885e-02
graph22          2.513835e-03  1.786920e-01
graph23          5.475735e-04  7.159532e-02
graph24          3.191312e-04  3.198370e-02
graph25          2.106370e-03  1.373947e-01
graph26          2.030927e-05  2.300236e-01
graph27          2.096267e-03  2.400985e-01
graph28          1.271400e-03  1.946934e-01
graph29          4.051182e-05  1.163476e-01
orbit0           3.948673e-04  7.339342e-02
orbit1           3.732601e-04  5.263163e-02
orbit2           1.609414e-03  4.413890e-01
orbit3           8.355886e-04  1.461634e-01
orbit4           3.474916e-04  1.370509e-02
orbit5           2.662213e-03  3.004070e-02
orbit6           2.170794e-03  1.924994e-01
orbit7           2.438630e-03  4.142552e-01
orbit8           5.394825e-03  1.408845e-01
orbit9           1.255543e-04  7.697240e-02
orbit10          1.084834e-03  2.287615e-02
orbit11          6.275393e-03  9.092492e-02
orbit12          8.031096e-04  7.623917e-02
orbit13          4.061420e-03  4.698489e-02
orbit14          3.093856e-03  2.114485e-01
orbit15          3.863532e-03  1.256020e-01
orbit16          1.728037e-04  8.229167e-02
orbit17          1.847375e-03  7.031532e-02
orbit18          1.181013e-03  1.838157e-01
orbit19          1.165075e-03  8.215137e-02
orbit20          2.187991e-05  4.348741e-02
orbit21          2.128272e-03  5.806910e-02
orbit22          2.685890e-03  2.544810e-01
orbit23          3.929003e-03  5.001645e-01
orbit24          4.052769e-03  2.837922e-01
orbit25          1.906277e-03  1.232761e-01
orbit26          1.442170e-03  1.608945e-01
orbit27          2.101083e-03  1.382927e-01
orbit28          9.124915e-04  5.351082e-02
orbit29          3.014369e-03  1.436843e-01
orbit30          1.732548e-03  1.468989e-01
orbit31          5.667998e-04  9.951152e-02
orbit32          3.724822e-03  6.152804e-02
orbit33          2.500895e-03  1.089784e-01
orbit34          1.507946e-03  1.481259e-01
orbit35          3.651022e-03  1.348072e-01
orbit36          1.601859e-03  1.028690e-01
orbit37          1.200312e-03  1.703925e-01
orbit38          4.250738e-04  1.125965e-01
orbit39          2.115009e-03  3.216922e-02
orbit40          8.750909e-05  3.243602e-02
orbit41          1.005528e-03  7.226396e-02
orbit42          3.188048e-03  1.989543e-01
orbit43          1.303021e-03  4.531727e-02
orbit44          7.097185e-04  1.335625e-01
orbit45          1.569345e-03  9.185086e-02
orbit46          2.058193e-03  6.726135e-02
orbit47          5.176266e-04  1.039716e-01
orbit48          8.244425e-04  1.494232e-02
orbit49          3.266371e-03  2.532347e-01
orbit50          4.618981e-03  1.881737e-01
orbit51          1.846136e-03  1.861620e-01
orbit52          6.916890e-04  3.084218e-02
orbit53          2.616159e-03  1.763156e-01
orbit54          2.921266e-03  9.504408e-02
orbit55          6.257158e-03  1.844745e-01
orbit56          4.362413e-03  6.318324e-01
orbit57          1.854648e-03  1.105817e-01
orbit58          2.995326e-03  1.431693e-01
orbit59          1.611539e-03  1.495760e-01
orbit60          1.702650e-03  5.708570e-02
orbit61          2.363977e-03  1.316888e-01
orbit62          3.973707e-03  2.647672e-01
orbit63          7.811079e-04  1.106441e-01
orbit64          1.367329e-03  9.997598e-02
orbit65          1.458841e-03  7.317342e-02
orbit66          2.756147e-03  1.944579e-01
orbit67          3.111024e-04  4.109735e-01
orbit68          2.620311e-03  9.628550e-02
orbit69          1.196911e-03  7.358380e-02
orbit70          2.547498e-03  1.554487e-01
orbit71          1.599393e-04  5.401491e-02
orbit72          5.345360e-04  1.070180e-01
AP               2.765487e-05  6.813953e-04
bet              6.858391e-04  2.339287e-01
ecc              0.000000e+00  8.673617e-21
eccrad           0.000000e+00  7.806256e-20
close            2.242152e-05  1.475761e-02
constraint       5.601375e-03  3.074910e-01
coreness         2.489610e-03  1.531162e-01
knn              3.326737e-04  1.294272e-01
hubscore         8.476916e-04  6.767724e-02
pagerank         2.075507e-04  2.174001e-01
trans            2.728088e-04  2.351277e-01
evcent           3.393584e-04  6.134127e-02
first            1.056504e-03  1.454555e-02
upto_second      3.510114e-04  1.876618e-01
upto_third       1.899416e-03  7.286297e-02
upto_fourth      2.912091e-03  7.966811e-02
upto_fifth       4.172997e-04  5.502737e-02
upto_sixth       1.237215e-04  4.386882e-02
second           5.510994e-04  8.656547e-02
third            2.738786e-03  5.925042e-01
fourth           2.573257e-03  1.203148e-01
fifth            3.304111e-03  2.378564e-01
sixth            3.292747e-04  2.304123e-01
ratio1           1.260637e-03  1.573129e-01
ratio2           7.189716e-04  6.107229e-02
ratio3           2.035913e-03  1.618424e-01
ratio4           6.106296e-05  3.871423e-01
ratio5          -3.220786e-04  5.052329e-01
ratio6           6.370442e-04  1.025568e-01
selfinter        0.000000e+00  1.517883e-19
walktrap_vertex  4.312315e-04  4.268169e-01
bigcom1          2.530206e-04  3.757294e-02
bigcom2          0.000000e+00  0.000000e+00
bigcom3          0.000000e+00  8.673617e-21
bigcom4         -5.319149e-06  1.166667e-03
bigcom6          0.000000e+00  0.000000e+00
bigcom8          0.000000e+00  2.081668e-19
bigcom9          0.000000e+00  0.000000e+00
bigcom11         0.000000e+00  0.000000e+00
bigcom13         0.000000e+00  8.673617e-21
bigcom15         0.000000e+00  2.602085e-20
bigcom16         0.000000e+00  0.000000e+00
bigcom21         0.000000e+00  0.000000e+00
bigcom22         2.197802e-05  5.054766e-02
bigcom24         0.000000e+00  0.000000e+00
bigcom26        -1.066101e-04  6.140021e-02
bigcom28         9.689335e-05  2.924451e-03
bigcom30         0.000000e+00  0.000000e+00
bigcom31         0.000000e+00  0.000000e+00
bigcom32         0.000000e+00  0.000000e+00
bigcom33         0.000000e+00  0.000000e+00
bigcom34         0.000000e+00  0.000000e+00
bigcom36         0.000000e+00  0.000000e+00
bigcom37         0.000000e+00  0.000000e+00
bigcom38         0.000000e+00  0.000000e+00
bigcom39         0.000000e+00  0.000000e+00
bigcom40         1.637011e-04  3.731556e-02
bigcom43         0.000000e+00  0.000000e+00
bigcom44         0.000000e+00  0.000000e+00
bigcom46         0.000000e+00  0.000000e+00
bigcom47         0.000000e+00  0.000000e+00
bigcom49         0.000000e+00  0.000000e+00
bigcom50         0.000000e+00  0.000000e+00
bigcom51         0.000000e+00  0.000000e+00
bigcom52         0.000000e+00  0.000000e+00
bigcom54         0.000000e+00  0.000000e+00
bigcom56         0.000000e+00  0.000000e+00
bigcom62         0.000000e+00  0.000000e+00
bigcom66         0.000000e+00  0.000000e+00
bigcom68         0.000000e+00  0.000000e+00
bigcom69         0.000000e+00  0.000000e+00
bigcom71         0.000000e+00  0.000000e+00
bigcom72         0.000000e+00  0.000000e+00
bigcom73         0.000000e+00  0.000000e+00
bigcom74         0.000000e+00  0.000000e+00
bigcom75         0.000000e+00  0.000000e+00
bigcom76         0.000000e+00  0.000000e+00
bigcom77         0.000000e+00  0.000000e+00
bigcom79         0.000000e+00  0.000000e+00
bigcom80         0.000000e+00  0.000000e+00
bigcom82         0.000000e+00  0.000000e+00
bigcom83         0.000000e+00  0.000000e+00
bigcom84         0.000000e+00  0.000000e+00
bigcom85         0.000000e+00  0.000000e+00
bigcom87         0.000000e+00  0.000000e+00
bigcom89         0.000000e+00  0.000000e+00
bigcom91         0.000000e+00  0.000000e+00
bigcom92         0.000000e+00  8.673617e-21
bigcom93         0.000000e+00  0.000000e+00
bigcom96         0.000000e+00  0.000000e+00
bigcom97         0.000000e+00  0.000000e+00
bigcom98         0.000000e+00  0.000000e+00
bigcom99         0.000000e+00  0.000000e+00
bigcom101        0.000000e+00  0.000000e+00
bigcom104        0.000000e+00  0.000000e+00
bigcom106        0.000000e+00  0.000000e+00
bigcom109        0.000000e+00  0.000000e+00
bigcom113        0.000000e+00  0.000000e+00
bigcom116        0.000000e+00  0.000000e+00
bigcom120        0.000000e+00  0.000000e+00
bigcom123        0.000000e+00  0.000000e+00
bigcom126        0.000000e+00  0.000000e+00
bigcom127        0.000000e+00  0.000000e+00
bigcom137        0.000000e+00  0.000000e+00
bigcom139        0.000000e+00  0.000000e+00
bigcom140        0.000000e+00  0.000000e+00
bigcom143        0.000000e+00  0.000000e+00
bigcom145        0.000000e+00  0.000000e+00
bigcom146        0.000000e+00  0.000000e+00
bigcom147        0.000000e+00  0.000000e+00
bigcom149        0.000000e+00  0.000000e+00
bigcom153        0.000000e+00  0.000000e+00
bigcom154        0.000000e+00  0.000000e+00
bigcom156        0.000000e+00  0.000000e+00
bigcom157        0.000000e+00  0.000000e+00
bigcom158        0.000000e+00  0.000000e+00
bigcom160        0.000000e+00  0.000000e+00
bigcom161        0.000000e+00  0.000000e+00
bigcom162        0.000000e+00  0.000000e+00
bigcom164        0.000000e+00  0.000000e+00
bigcom166        0.000000e+00  0.000000e+00
bigcom167        0.000000e+00  0.000000e+00
bigcom171        0.000000e+00  0.000000e+00
bigcom173        0.000000e+00  0.000000e+00
bigcom175        0.000000e+00  0.000000e+00
bigcom176        0.000000e+00  0.000000e+00
bigcom177        0.000000e+00  0.000000e+00
bigcom178        0.000000e+00  0.000000e+00
bigcom180        0.000000e+00  0.000000e+00
bigcom181        0.000000e+00  0.000000e+00
bigcom184        0.000000e+00  0.000000e+00
bigcom186        0.000000e+00  0.000000e+00
bigcom187        0.000000e+00  0.000000e+00
bigcom189        0.000000e+00  0.000000e+00
bigcom194        0.000000e+00  0.000000e+00
bigcom195        0.000000e+00  0.000000e+00
bigcom196        0.000000e+00  0.000000e+00
bigcom204        0.000000e+00  8.673617e-21
bigcom205        0.000000e+00  0.000000e+00
bigcom212        0.000000e+00  0.000000e+00
bigcom214        0.000000e+00  0.000000e+00
bigcom222        0.000000e+00  0.000000e+00
bigcom223        0.000000e+00  0.000000e+00
bigcom226        0.000000e+00  0.000000e+00
bigcom227        0.000000e+00  0.000000e+00
bigcom229        0.000000e+00  0.000000e+00
bigcom233        0.000000e+00  0.000000e+00
bigcom236        0.000000e+00  0.000000e+00
bigcom237        0.000000e+00  0.000000e+00
bigcom246        0.000000e+00  0.000000e+00
bigcom248        0.000000e+00  0.000000e+00
bigcom249        0.000000e+00  0.000000e+00
bigcom250        0.000000e+00  0.000000e+00
bigcom254        0.000000e+00  0.000000e+00
bigcom266        0.000000e+00  0.000000e+00
bigcom269        0.000000e+00  0.000000e+00
bigcom272        0.000000e+00  0.000000e+00
bigcom274       -3.360817e-05  1.891306e-01
bigcom281        0.000000e+00  0.000000e+00
bigcom291        0.000000e+00  0.000000e+00
bigcom292        0.000000e+00  0.000000e+00
bigcom295        0.000000e+00  0.000000e+00
bigcom299        0.000000e+00  0.000000e+00
bigcom301        0.000000e+00  0.000000e+00
bigcom306        0.000000e+00  0.000000e+00
bigcom309        0.000000e+00  0.000000e+00
bigcom314        0.000000e+00  0.000000e+00
bigcom321        0.000000e+00  8.673617e-21
bigcom341        0.000000e+00  0.000000e+00
bigcom350        0.000000e+00  0.000000e+00
bigcom353        0.000000e+00  0.000000e+00
bigcom359        0.000000e+00  0.000000e+00
bigcom363        0.000000e+00  0.000000e+00
bigcom365        0.000000e+00  0.000000e+00
bigcom385        0.000000e+00  0.000000e+00
bigcom386        0.000000e+00  0.000000e+00
bigcom408        0.000000e+00  0.000000e+00
bigcom412        0.000000e+00  0.000000e+00
bigcom480        0.000000e+00  0.000000e+00
spin_vertex      2.921828e-04  4.986946e-01
membership_s1    5.230236e-05  2.346984e-03
membership_s3    0.000000e+00  0.000000e+00
membership_s4    5.514925e-04  2.559477e-02
membership_s5    1.060116e-04  1.885149e-02
membership_s6    0.000000e+00  0.000000e+00
membership_s7    0.000000e+00  1.734723e-20
membership_s8    0.000000e+00  0.000000e+00
membership_s9    0.000000e+00  0.000000e+00
membership_s11   0.000000e+00  0.000000e+00
membership_s12   0.000000e+00  0.000000e+00
membership_s14   0.000000e+00  0.000000e+00
membership_s15   0.000000e+00  0.000000e+00
membership_s16   0.000000e+00  0.000000e+00
membership_s17   0.000000e+00  0.000000e+00
membership_s18  -2.284060e-05  6.406602e-02
membership_s20   0.000000e+00  0.000000e+00
membership_s21   0.000000e+00  0.000000e+00
membership_s22   0.000000e+00  0.000000e+00
membership_s24   0.000000e+00  0.000000e+00
membership_s25   0.000000e+00  0.000000e+00
membership_s26   0.000000e+00  0.000000e+00
membership_s27  -8.583691e-05  1.409361e-04
membership_s28   0.000000e+00  0.000000e+00
membership_s30   3.126929e-05  1.667600e-02
membership_s31  -1.565565e-04  4.718572e-02
membership_s32   9.717858e-06  1.006557e-01
membership_s33   0.000000e+00  0.000000e+00
membership_s36   8.193957e-04  1.280190e-01
membership_s37   0.000000e+00  3.035766e-20
V1               2.483772e-03  4.181691e-01
V2               2.641119e-03  6.115791e-01
pdi              9.604038e-04  1.005959e-01
adhesion         3.511193e-03  4.033349e-01
cohesion         4.253948e-03  4.841667e-01
inner            7.719570e-03  6.253573e-01
outer            9.786767e-04  4.145664e-01
ioratio          6.343232e-03  7.330987e-01
comsize          8.536901e-04  5.694836e-01
                            var      rel.inf
V2                           V2 5.968969e+00
spin_vertex         spin_vertex 4.842641e+00
ioratio                 ioratio 4.185226e+00
third                     third 3.659413e+00
ratio4                   ratio4 3.510005e+00
ratio5                   ratio5 3.377591e+00
inner                     inner 2.992374e+00
outer                     outer 2.992262e+00
comsize                 comsize 2.864290e+00
adhesion               adhesion 2.063888e+00
orbit18                 orbit18 1.828765e+00
V1                           V1 1.720632e+00
orbit55                 orbit55 1.674546e+00
orbit26                 orbit26 1.607465e+00
orbit24                 orbit24 1.581019e+00
walktrap_vertex walktrap_vertex 1.529697e+00
ratio6                   ratio6 1.388755e+00
trans                     trans 1.355494e+00
ratio1                   ratio1 1.353723e+00
pagerank               pagerank 1.300138e+00
orbit44                 orbit44 1.253058e+00
graph20                 graph20 1.223526e+00
orbit62                 orbit62 1.200842e+00
orbit49                 orbit49 1.171280e+00
graph28                 graph28 1.101778e+00
bet                         bet 1.088944e+00
orbit56                 orbit56 1.016428e+00
graph4                   graph4 9.911982e-01
orbit50                 orbit50 9.828858e-01
orbit21                 orbit21 9.726458e-01
graph8                   graph8 9.105071e-01
orbit58                 orbit58 8.944220e-01
orbit27                 orbit27 8.351405e-01
orbit13                 orbit13 8.159471e-01
constraint           constraint 8.147659e-01
orbit22                 orbit22 7.598187e-01
orbit37                 orbit37 7.569108e-01
graph14                 graph14 7.305327e-01
knn                         knn 6.877166e-01
graph27                 graph27 6.613098e-01
orbit61                 orbit61 6.277448e-01
orbit25                 orbit25 6.096289e-01
orbit54                 orbit54 6.054060e-01
membership_s31   membership_s31 6.052664e-01
graph15                 graph15 5.976606e-01
orbit16                 orbit16 5.971149e-01
orbit15                 orbit15 5.810046e-01
graph2                   graph2 5.703386e-01
orbit28                 orbit28 5.677890e-01
graph0                   graph0 5.500134e-01
graph25                 graph25 5.465339e-01
graph11                 graph11 5.344063e-01
orbit64                 orbit64 5.280938e-01
orbit7                   orbit7 5.246725e-01
graph29                 graph29 5.123141e-01
graph7                   graph7 5.060081e-01
graph18                 graph18 5.026845e-01
orbit42                 orbit42 4.976061e-01
graph13                 graph13 4.896941e-01
orbit4                   orbit4 4.737456e-01
orbit35                 orbit35 4.716295e-01
bigcom26               bigcom26 4.578359e-01
graph6                   graph6 4.339470e-01
graph17                 graph17 4.336339e-01
orbit6                   orbit6 4.327700e-01
orbit2                   orbit2 4.272772e-01
orbit38                 orbit38 4.237855e-01
orbit39                 orbit39 4.201626e-01
sixth                     sixth 4.053192e-01
orbit29                 orbit29 3.930566e-01
orbit17                 orbit17 3.923101e-01
orbit41                 orbit41 3.894597e-01
pdi                         pdi 3.814953e-01
graph16                 graph16 3.736159e-01
upto_fifth           upto_fifth 3.542740e-01
orbit66                 orbit66 3.530784e-01
membership_s4     membership_s4 3.457319e-01
orbit45                 orbit45 3.418420e-01
graph12                 graph12 3.407500e-01
orbit63                 orbit63 3.404307e-01
graph19                 graph19 3.393061e-01
orbit71                 orbit71 3.383972e-01
orbit31                 orbit31 3.253751e-01
orbit19                 orbit19 3.198602e-01
upto_sixth           upto_sixth 3.088920e-01
orbit40                 orbit40 3.069265e-01
bigcom40               bigcom40 2.901896e-01
graph3                   graph3 2.887277e-01
orbit60                 orbit60 2.868232e-01
orbit36                 orbit36 2.796551e-01
orbit5                   orbit5 2.788672e-01
graph10                 graph10 2.745934e-01
orbit33                 orbit33 2.709697e-01
graph22                 graph22 2.671519e-01
orbit30                 orbit30 2.665962e-01
close                     close 2.631259e-01
graph9                   graph9 2.592777e-01
orbit47                 orbit47 2.567306e-01
cohesion               cohesion 2.556005e-01
graph5                   graph5 2.463392e-01
orbit69                 orbit69 2.425922e-01
ratio3                   ratio3 2.362586e-01
ratio2                   ratio2 2.355747e-01
graph24                 graph24 2.311292e-01
orbit12                 orbit12 2.220378e-01
orbit67                 orbit67 2.114147e-01
coreness               coreness 2.093963e-01
orbit32                 orbit32 2.076691e-01
orbit70                 orbit70 2.038692e-01
upto_fourth         upto_fourth 1.657218e-01
orbit68                 orbit68 1.645299e-01
orbit48                 orbit48 1.629323e-01
upto_third           upto_third 1.475675e-01
fifth                     fifth 1.442105e-01
orbit51                 orbit51 1.427385e-01
selfinter             selfinter 1.343728e-01
orbit20                 orbit20 1.317443e-01
membership_s1     membership_s1 1.223547e-01
orbit23                 orbit23 1.182557e-01
fourth                   fourth 1.009912e-01
orbit11                 orbit11 9.831335e-02
membership_s36   membership_s36 9.673537e-02
upto_second         upto_second 9.635945e-02
bigcom28               bigcom28 9.311042e-02
graph26                 graph26 8.581723e-02
membership_s18   membership_s18 7.576780e-02
orbit53                 orbit53 7.322109e-02
orbit1                   orbit1 6.702106e-02
graph21                 graph21 5.446961e-02
orbit57                 orbit57 5.143786e-02
bigcom4                 bigcom4 5.023866e-02
orbit43                 orbit43 4.875441e-02
orbit59                 orbit59 4.381700e-02
orbit10                 orbit10 4.122404e-02
orbit65                 orbit65 3.504684e-02
orbit9                   orbit9 3.043086e-02
membership_s5     membership_s5 2.688082e-02
membership_s30   membership_s30 2.339395e-02
graph23                 graph23 2.270903e-02
bigcom22               bigcom22 1.980371e-02
graph1                   graph1 1.191055e-30
orbit0                   orbit0 0.000000e+00
orbit3                   orbit3 0.000000e+00
orbit8                   orbit8 0.000000e+00
orbit14                 orbit14 0.000000e+00
orbit34                 orbit34 0.000000e+00
orbit46                 orbit46 0.000000e+00
orbit52                 orbit52 0.000000e+00
orbit72                 orbit72 0.000000e+00
AP                           AP 0.000000e+00
ecc                         ecc 0.000000e+00
eccrad                   eccrad 0.000000e+00
hubscore               hubscore 0.000000e+00
evcent                   evcent 0.000000e+00
first                     first 0.000000e+00
second                   second 0.000000e+00
bigcom1                 bigcom1 0.000000e+00
bigcom2                 bigcom2 0.000000e+00
bigcom3                 bigcom3 0.000000e+00
bigcom6                 bigcom6 0.000000e+00
bigcom8                 bigcom8 0.000000e+00
bigcom9                 bigcom9 0.000000e+00
bigcom11               bigcom11 0.000000e+00
bigcom13               bigcom13 0.000000e+00
bigcom15               bigcom15 0.000000e+00
bigcom16               bigcom16 0.000000e+00
bigcom21               bigcom21 0.000000e+00
bigcom24               bigcom24 0.000000e+00
bigcom30               bigcom30 0.000000e+00
bigcom31               bigcom31 0.000000e+00
bigcom32               bigcom32 0.000000e+00
bigcom33               bigcom33 0.000000e+00
bigcom34               bigcom34 0.000000e+00
bigcom36               bigcom36 0.000000e+00
bigcom37               bigcom37 0.000000e+00
bigcom38               bigcom38 0.000000e+00
bigcom39               bigcom39 0.000000e+00
bigcom43               bigcom43 0.000000e+00
bigcom44               bigcom44 0.000000e+00
bigcom46               bigcom46 0.000000e+00
bigcom47               bigcom47 0.000000e+00
bigcom49               bigcom49 0.000000e+00
bigcom50               bigcom50 0.000000e+00
bigcom51               bigcom51 0.000000e+00
bigcom52               bigcom52 0.000000e+00
bigcom54               bigcom54 0.000000e+00
bigcom56               bigcom56 0.000000e+00
bigcom62               bigcom62 0.000000e+00
bigcom66               bigcom66 0.000000e+00
bigcom68               bigcom68 0.000000e+00
bigcom69               bigcom69 0.000000e+00
bigcom71               bigcom71 0.000000e+00
bigcom72               bigcom72 0.000000e+00
bigcom73               bigcom73 0.000000e+00
bigcom74               bigcom74 0.000000e+00
bigcom75               bigcom75 0.000000e+00
bigcom76               bigcom76 0.000000e+00
bigcom77               bigcom77 0.000000e+00
bigcom79               bigcom79 0.000000e+00
bigcom80               bigcom80 0.000000e+00
bigcom82               bigcom82 0.000000e+00
bigcom83               bigcom83 0.000000e+00
bigcom84               bigcom84 0.000000e+00
bigcom85               bigcom85 0.000000e+00
bigcom87               bigcom87 0.000000e+00
bigcom89               bigcom89 0.000000e+00
bigcom91               bigcom91 0.000000e+00
bigcom92               bigcom92 0.000000e+00
bigcom93               bigcom93 0.000000e+00
bigcom96               bigcom96 0.000000e+00
bigcom97               bigcom97 0.000000e+00
bigcom98               bigcom98 0.000000e+00
bigcom99               bigcom99 0.000000e+00
bigcom101             bigcom101 0.000000e+00
bigcom104             bigcom104 0.000000e+00
bigcom106             bigcom106 0.000000e+00
bigcom109             bigcom109 0.000000e+00
bigcom113             bigcom113 0.000000e+00
bigcom116             bigcom116 0.000000e+00
bigcom120             bigcom120 0.000000e+00
bigcom123             bigcom123 0.000000e+00
bigcom126             bigcom126 0.000000e+00
bigcom127             bigcom127 0.000000e+00
bigcom137             bigcom137 0.000000e+00
bigcom139             bigcom139 0.000000e+00
bigcom140             bigcom140 0.000000e+00
bigcom143             bigcom143 0.000000e+00
bigcom145             bigcom145 0.000000e+00
bigcom146             bigcom146 0.000000e+00
bigcom147             bigcom147 0.000000e+00
bigcom149             bigcom149 0.000000e+00
bigcom153             bigcom153 0.000000e+00
bigcom154             bigcom154 0.000000e+00
bigcom156             bigcom156 0.000000e+00
bigcom157             bigcom157 0.000000e+00
bigcom158             bigcom158 0.000000e+00
bigcom160             bigcom160 0.000000e+00
bigcom161             bigcom161 0.000000e+00
bigcom162             bigcom162 0.000000e+00
bigcom164             bigcom164 0.000000e+00
bigcom166             bigcom166 0.000000e+00
bigcom167             bigcom167 0.000000e+00
bigcom171             bigcom171 0.000000e+00
bigcom173             bigcom173 0.000000e+00
bigcom175             bigcom175 0.000000e+00
bigcom176             bigcom176 0.000000e+00
bigcom177             bigcom177 0.000000e+00
bigcom178             bigcom178 0.000000e+00
bigcom180             bigcom180 0.000000e+00
bigcom181             bigcom181 0.000000e+00
bigcom184             bigcom184 0.000000e+00
bigcom186             bigcom186 0.000000e+00
bigcom187             bigcom187 0.000000e+00
bigcom189             bigcom189 0.000000e+00
bigcom194             bigcom194 0.000000e+00
bigcom195             bigcom195 0.000000e+00
bigcom196             bigcom196 0.000000e+00
bigcom204             bigcom204 0.000000e+00
bigcom205             bigcom205 0.000000e+00
bigcom212             bigcom212 0.000000e+00
bigcom214             bigcom214 0.000000e+00
bigcom222             bigcom222 0.000000e+00
bigcom223             bigcom223 0.000000e+00
bigcom226             bigcom226 0.000000e+00
bigcom227             bigcom227 0.000000e+00
bigcom229             bigcom229 0.000000e+00
bigcom233             bigcom233 0.000000e+00
bigcom236             bigcom236 0.000000e+00
bigcom237             bigcom237 0.000000e+00
bigcom246             bigcom246 0.000000e+00
bigcom248             bigcom248 0.000000e+00
bigcom249             bigcom249 0.000000e+00
bigcom250             bigcom250 0.000000e+00
bigcom254             bigcom254 0.000000e+00
bigcom266             bigcom266 0.000000e+00
bigcom269             bigcom269 0.000000e+00
bigcom272             bigcom272 0.000000e+00
bigcom274             bigcom274 0.000000e+00
bigcom281             bigcom281 0.000000e+00
bigcom291             bigcom291 0.000000e+00
bigcom292             bigcom292 0.000000e+00
bigcom295             bigcom295 0.000000e+00
bigcom299             bigcom299 0.000000e+00
bigcom301             bigcom301 0.000000e+00
bigcom306             bigcom306 0.000000e+00
bigcom309             bigcom309 0.000000e+00
bigcom314             bigcom314 0.000000e+00
bigcom321             bigcom321 0.000000e+00
bigcom341             bigcom341 0.000000e+00
bigcom350             bigcom350 0.000000e+00
bigcom353             bigcom353 0.000000e+00
bigcom359             bigcom359 0.000000e+00
bigcom363             bigcom363 0.000000e+00
bigcom365             bigcom365 0.000000e+00
bigcom385             bigcom385 0.000000e+00
bigcom386             bigcom386 0.000000e+00
bigcom408             bigcom408 0.000000e+00
bigcom412             bigcom412 0.000000e+00
bigcom480             bigcom480 0.000000e+00
membership_s3     membership_s3 0.000000e+00
membership_s6     membership_s6 0.000000e+00
membership_s7     membership_s7 0.000000e+00
membership_s8     membership_s8 0.000000e+00
membership_s9     membership_s9 0.000000e+00
membership_s11   membership_s11 0.000000e+00
membership_s12   membership_s12 0.000000e+00
membership_s14   membership_s14 0.000000e+00
membership_s15   membership_s15 0.000000e+00
membership_s16   membership_s16 0.000000e+00
membership_s17   membership_s17 0.000000e+00
membership_s20   membership_s20 0.000000e+00
membership_s21   membership_s21 0.000000e+00
membership_s22   membership_s22 0.000000e+00
membership_s24   membership_s24 0.000000e+00
membership_s25   membership_s25 0.000000e+00
membership_s26   membership_s26 0.000000e+00
membership_s27   membership_s27 0.000000e+00
membership_s28   membership_s28 0.000000e+00
membership_s32   membership_s32 0.000000e+00
membership_s33   membership_s33 0.000000e+00
membership_s37   membership_s37 0.000000e+00
[1] "Dataset: high_targets Model GLM, refit model on training data 2015-06-17 20:46:41"
[1] "glmnet variable coefficients"
                [,1]              [,2]                   
(Intercept)     "(Intercept)"     "1866.16739300937"     
graph0          "graph0"          "-0.000994617252802975"
graph1          "graph1"          "-5.05979518036149e-07"
graph2          "graph2"          "-0.000280428331645898"
graph3          "graph3"          "0"                    
graph4          "graph4"          "-3.30273845850373e-11"
graph5          "graph5"          "0.000142879078022498" 
graph6          "graph6"          "0"                    
graph7          "graph7"          "2.40001625923069e-06" 
graph8          "graph8"          "0.000941058951066155" 
graph9          "graph9"          "4.32624303987986e-10" 
graph10         "graph10"         "-3.54435106186878e-11"
graph11         "graph11"         "0"                    
graph12         "graph12"         "-7.36773834919027e-10"
graph13         "graph13"         "0"                    
graph14         "graph14"         "0"                    
graph15         "graph15"         "3.97050276017321e-09" 
graph16         "graph16"         "0"                    
graph17         "graph17"         "0"                    
graph18         "graph18"         "0"                    
graph19         "graph19"         "6.19847827319282e-10" 
graph20         "graph20"         "-4.43938524275397e-06"
graph21         "graph21"         "0"                    
graph22         "graph22"         "2.78760078446964e-07" 
graph23         "graph23"         "-4.07973739850761e-07"
graph24         "graph24"         "8.34904446352762e-07" 
graph25         "graph25"         "0"                    
graph26         "graph26"         "-1.60591114582758e-10"
graph27         "graph27"         "0"                    
graph28         "graph28"         "-0.000155394773656524"
graph29         "graph29"         "0.000538320647650071" 
orbit0          "orbit0"          "-0.000807509188730673"
orbit1          "orbit1"          "5.4879759187943e-05"  
orbit2          "orbit2"          "-1.13869462006777e-06"
orbit3          "orbit3"          "-0.000274282401451387"
orbit4          "orbit4"          "-1.38242838806387e-06"
orbit5          "orbit5"          "1.39392504580388e-12" 
orbit6          "orbit6"          "1.16289616004782e-08" 
orbit7          "orbit7"          "-8.43545442056332e-11"
orbit8          "orbit8"          "0.000133884751543128" 
orbit9          "orbit9"          "-0.000103806137450967"
orbit10         "orbit10"         "0"                    
orbit11         "orbit11"         "0"                    
orbit12         "orbit12"         "0"                    
orbit13         "orbit13"         "2.5373731447195e-05"  
orbit14         "orbit14"         "0.00118173745166318"  
orbit15         "orbit15"         "-1.0700391576891e-07" 
orbit16         "orbit16"         "6.01472145529696e-09" 
orbit17         "orbit17"         "-4.63935264599042e-09"
orbit18         "orbit18"         "-1.27901704292402e-08"
orbit19         "orbit19"         "0"                    
orbit20         "orbit20"         "-5.64392254204926e-09"
orbit21         "orbit21"         "-4.10898182722832e-12"
orbit22         "orbit22"         "3.6838034879244e-10"  
orbit23         "orbit23"         "-5.40601710921449e-14"
orbit24         "orbit24"         "-1.75662858350561e-07"
orbit25         "orbit25"         "1.09113793368992e-07" 
orbit26         "orbit26"         "-5.48935274977824e-10"
orbit27         "orbit27"         "1.09112727360613e-06" 
orbit28         "orbit28"         "2.64308039974475e-07" 
orbit29         "orbit29"         "-1.24502014506004e-07"
orbit30         "orbit30"         "2.10689021462859e-11" 
orbit31         "orbit31"         "0"                    
orbit32         "orbit32"         "2.4079541190767e-09"  
orbit33         "orbit33"         "0"                    
orbit34         "orbit34"         "7.98120954421475e-09" 
orbit35         "orbit35"         "7.84726860446669e-07" 
orbit36         "orbit36"         "2.82178593838329e-07" 
orbit37         "orbit37"         "-3.12654115239038e-07"
orbit38         "orbit38"         "1.03187064154905e-09" 
orbit39         "orbit39"         "4.68906020883412e-07" 
orbit40         "orbit40"         "1.05895761838611e-06" 
orbit41         "orbit41"         "-6.52673256663272e-07"
orbit42         "orbit42"         "0"                    
orbit43         "orbit43"         "3.30334913211197e-09" 
orbit44         "orbit44"         "3.89793393682866e-08" 
orbit45         "orbit45"         "1.8173179852124e-06"  
orbit46         "orbit46"         "1.04794620462907e-06" 
orbit47         "orbit47"         "0"                    
orbit48         "orbit48"         "4.91125606557036e-09" 
orbit49         "orbit49"         "-3.3690703078568e-06" 
orbit50         "orbit50"         "-4.2655354810534e-06" 
orbit51         "orbit51"         "7.01694784129689e-06" 
orbit52         "orbit52"         "8.23524725786545e-06" 
orbit53         "orbit53"         "-2.02489103225602e-06"
orbit54         "orbit54"         "1.63619815759954e-05" 
orbit55         "orbit55"         "1.65320192809076e-07" 
orbit56         "orbit56"         "-5.02482700940682e-06"
orbit57         "orbit57"         "-4.84958963942211e-06"
orbit58         "orbit58"         "-1.06056577178077e-07"
orbit59         "orbit59"         "2.54539298204115e-05" 
orbit60         "orbit60"         "0"                    
orbit61         "orbit61"         "1.32082655285409e-05" 
orbit62         "orbit62"         "-0.000397397881918701"
orbit63         "orbit63"         "-4.49102861119539e-05"
orbit64         "orbit64"         "4.13319880512501e-05" 
orbit65         "orbit65"         "-0.000277210804850929"
orbit66         "orbit66"         "1.50058366619667e-05" 
orbit67         "orbit67"         "-5.80853540007549e-06"
orbit68         "orbit68"         "-0.000129092735562721"
orbit69         "orbit69"         "6.3163183701646e-05"  
orbit70         "orbit70"         "-0.000193454289643945"
orbit71         "orbit71"         "-0.000206620154798674"
orbit72         "orbit72"         "0.000432554430245845" 
AP              "AP"              "0.119426594171732"    
bet             "bet"             "-3.57800580550269e-07"
ecc             "ecc"             "0.282615256638672"    
eccrad          "eccrad"          "1.58031598151925"     
close           "close"           "24.0221163217355"     
constraint      "constraint"      "0.256393563840688"    
coreness        "coreness"        "0.11335650962907"     
knn             "knn"             "-0.0292066165855354"  
hubscore        "hubscore"        "0"                    
pagerank        "pagerank"        "-366.588756706034"    
trans           "trans"           "-0.0969864658064673"  
evcent          "evcent"          "-0.0180280182875948"  
first           "first"           "-0.000978930275661815"
upto_second     "upto_second"     "0.000157903067334155" 
upto_third      "upto_third"      "0.000368962241284829" 
upto_fourth     "upto_fourth"     "-0.00757452545280391" 
upto_fifth      "upto_fifth"      "-0.0263096341942934"  
upto_sixth      "upto_sixth"      "-0.110559187407608"   
second          "second"          "0.000223318035415929" 
third           "third"           "-0.000105380382261738"
fourth          "fourth"          "-0.000679345528151506"
fifth           "fifth"           "0.00913676825637356"  
sixth           "sixth"           "0.0214519454853547"   
ratio1          "ratio1"          "0.0681793203113153"   
ratio2          "ratio2"          "0.126079875883824"    
ratio3          "ratio3"          "0.740145800879509"    
ratio4          "ratio4"          "-15.907923154447"     
ratio5          "ratio5"          "7.01942526494337"     
ratio6          "ratio6"          "-2.0736901847543"     
selfinter       "selfinter"       "-0.198510676145622"   
walktrap_vertex "walktrap_vertex" "0.370450306536961"    
bigcom1         "bigcom1"         "0.54710525734579"     
bigcom2         "bigcom2"         "0"                    
bigcom3         "bigcom3"         "0.338817582506859"    
bigcom4         "bigcom4"         "0"                    
bigcom6         "bigcom6"         "0"                    
bigcom8         "bigcom8"         "-2.23069765497269"    
bigcom9         "bigcom9"         "-2.97510202272189"    
bigcom11        "bigcom11"        "0"                    
bigcom13        "bigcom13"        "-1.52251953727506"    
bigcom15        "bigcom15"        "-0.25515819115311"    
bigcom16        "bigcom16"        "0"                    
bigcom21        "bigcom21"        "-1.05721386890937"    
bigcom22        "bigcom22"        "0.476364746511829"    
bigcom24        "bigcom24"        "0"                    
bigcom26        "bigcom26"        "2.20477145040595"     
bigcom28        "bigcom28"        "1.0740215176775"      
bigcom30        "bigcom30"        "-1.83915777043558"    
bigcom31        "bigcom31"        "0"                    
bigcom32        "bigcom32"        "-0.178353436158155"   
bigcom33        "bigcom33"        "0"                    
bigcom34        "bigcom34"        "0"                    
bigcom36        "bigcom36"        "0"                    
bigcom37        "bigcom37"        "0"                    
bigcom38        "bigcom38"        "0"                    
bigcom39        "bigcom39"        "-2.08066960929947"    
bigcom40        "bigcom40"        "0.274170086925989"    
bigcom43        "bigcom43"        "0"                    
bigcom44        "bigcom44"        "-1.33849905888343"    
bigcom46        "bigcom46"        "-1.20885254906755"    
bigcom47        "bigcom47"        "0"                    
bigcom49        "bigcom49"        "0"                    
bigcom50        "bigcom50"        "0"                    
bigcom51        "bigcom51"        "0"                    
bigcom52        "bigcom52"        "0"                    
bigcom54        "bigcom54"        "0"                    
bigcom56        "bigcom56"        "0"                    
bigcom62        "bigcom62"        "0"                    
bigcom66        "bigcom66"        "0"                    
bigcom68        "bigcom68"        "0"                    
bigcom69        "bigcom69"        "0"                    
bigcom71        "bigcom71"        "0"                    
bigcom72        "bigcom72"        "0"                    
bigcom73        "bigcom73"        "-0.0205848127299624"  
bigcom74        "bigcom74"        "0"                    
bigcom75        "bigcom75"        "0"                    
bigcom76        "bigcom76"        "0"                    
bigcom77        "bigcom77"        "0"                    
bigcom79        "bigcom79"        "0"                    
bigcom80        "bigcom80"        "0"                    
bigcom82        "bigcom82"        "-0.261287897836838"   
bigcom83        "bigcom83"        "0"                    
bigcom84        "bigcom84"        "0"                    
bigcom85        "bigcom85"        "0"                    
bigcom87        "bigcom87"        "0"                    
bigcom89        "bigcom89"        "0"                    
bigcom91        "bigcom91"        "0"                    
bigcom92        "bigcom92"        "-1.68759263775246"    
bigcom93        "bigcom93"        "0"                    
bigcom96        "bigcom96"        "0"                    
bigcom97        "bigcom97"        "-0.405742163604053"   
bigcom98        "bigcom98"        "0"                    
bigcom99        "bigcom99"        "0"                    
bigcom101       "bigcom101"       "-0.85874944890248"    
bigcom104       "bigcom104"       "0"                    
bigcom106       "bigcom106"       "0"                    
bigcom109       "bigcom109"       "0"                    
bigcom113       "bigcom113"       "0"                    
bigcom116       "bigcom116"       "-0.829002023655016"   
bigcom120       "bigcom120"       "0"                    
bigcom123       "bigcom123"       "0"                    
bigcom126       "bigcom126"       "0"                    
bigcom127       "bigcom127"       "0"                    
bigcom137       "bigcom137"       "0"                    
bigcom139       "bigcom139"       "0"                    
bigcom140       "bigcom140"       "0"                    
bigcom143       "bigcom143"       "0"                    
bigcom145       "bigcom145"       "0"                    
bigcom146       "bigcom146"       "0"                    
bigcom147       "bigcom147"       "-1.00928995491508"    
bigcom149       "bigcom149"       "0"                    
bigcom153       "bigcom153"       "0"                    
bigcom154       "bigcom154"       "0"                    
bigcom156       "bigcom156"       "0"                    
bigcom157       "bigcom157"       "0"                    
bigcom158       "bigcom158"       "0"                    
bigcom160       "bigcom160"       "0"                    
bigcom161       "bigcom161"       "0"                    
bigcom162       "bigcom162"       "0"                    
bigcom164       "bigcom164"       "0"                    
bigcom166       "bigcom166"       "0"                    
bigcom167       "bigcom167"       "-0.431661498968779"   
bigcom171       "bigcom171"       "0"                    
bigcom173       "bigcom173"       "0"                    
bigcom175       "bigcom175"       "0"                    
bigcom176       "bigcom176"       "0"                    
bigcom177       "bigcom177"       "0"                    
bigcom178       "bigcom178"       "0"                    
bigcom180       "bigcom180"       "0"                    
bigcom181       "bigcom181"       "-1.61191787072896"    
bigcom184       "bigcom184"       "0"                    
bigcom186       "bigcom186"       "0"                    
bigcom187       "bigcom187"       "0"                    
bigcom189       "bigcom189"       "0"                    
bigcom194       "bigcom194"       "0"                    
bigcom195       "bigcom195"       "-1.40115023890217"    
bigcom196       "bigcom196"       "0"                    
bigcom204       "bigcom204"       "0"                    
bigcom205       "bigcom205"       "0"                    
bigcom212       "bigcom212"       "0"                    
bigcom214       "bigcom214"       "0"                    
bigcom222       "bigcom222"       "0"                    
bigcom223       "bigcom223"       "0"                    
bigcom226       "bigcom226"       "0"                    
bigcom227       "bigcom227"       "0"                    
bigcom229       "bigcom229"       "0"                    
bigcom233       "bigcom233"       "0"                    
bigcom236       "bigcom236"       "0"                    
bigcom237       "bigcom237"       "0"                    
bigcom246       "bigcom246"       "0"                    
bigcom248       "bigcom248"       "0"                    
bigcom249       "bigcom249"       "0"                    
bigcom250       "bigcom250"       "0"                    
bigcom254       "bigcom254"       "0"                    
bigcom266       "bigcom266"       "0"                    
bigcom269       "bigcom269"       "0"                    
bigcom272       "bigcom272"       "0"                    
bigcom274       "bigcom274"       "2.80154327558773"     
bigcom281       "bigcom281"       "0"                    
bigcom291       "bigcom291"       "0"                    
bigcom292       "bigcom292"       "0"                    
bigcom295       "bigcom295"       "0"                    
bigcom299       "bigcom299"       "0"                    
bigcom301       "bigcom301"       "0"                    
bigcom306       "bigcom306"       "0"                    
bigcom309       "bigcom309"       "0"                    
bigcom314       "bigcom314"       "0"                    
bigcom321       "bigcom321"       "-1.68548249033683"    
bigcom341       "bigcom341"       "0"                    
bigcom350       "bigcom350"       "0"                    
bigcom353       "bigcom353"       "0"                    
bigcom359       "bigcom359"       "0"                    
bigcom363       "bigcom363"       "0"                    
bigcom365       "bigcom365"       "0"                    
bigcom385       "bigcom385"       "0"                    
bigcom386       "bigcom386"       "0"                    
bigcom408       "bigcom408"       "0"                    
bigcom412       "bigcom412"       "0"                    
bigcom480       "bigcom480"       "0"                    
spin_vertex     "spin_vertex"     "0.0854160612729802"   
membership_s1   "membership_s1"   "0.7615683219898"      
membership_s3   "membership_s3"   "0"                    
membership_s4   "membership_s4"   "0.221391740435801"    
membership_s5   "membership_s5"   "0.434016510215191"    
membership_s6   "membership_s6"   "-0.47714999618581"    
membership_s7   "membership_s7"   "-2.71125285663601"    
membership_s8   "membership_s8"   "0"                    
membership_s9   "membership_s9"   "0"                    
membership_s11  "membership_s11"  "0"                    
membership_s12  "membership_s12"  "0"                    
membership_s14  "membership_s14"  "0"                    
membership_s15  "membership_s15"  "-1.16054126694086"    
membership_s16  "membership_s16"  "0"                    
membership_s17  "membership_s17"  "0"                    
membership_s18  "membership_s18"  "-0.832834029800236"   
membership_s20  "membership_s20"  "0"                    
membership_s21  "membership_s21"  "-0.767004633174759"   
membership_s22  "membership_s22"  "0"                    
membership_s24  "membership_s24"  "0"                    
membership_s25  "membership_s25"  "0"                    
membership_s26  "membership_s26"  "0"                    
membership_s27  "membership_s27"  "-0.509554433078943"   
membership_s28  "membership_s28"  "0"                    
membership_s30  "membership_s30"  "-0.00626621497232833" 
membership_s31  "membership_s31"  "2.09053348453603"     
membership_s32  "membership_s32"  "-0.177389670835544"   
membership_s33  "membership_s33"  "0"                    
membership_s36  "membership_s36"  "0.896708462485623"    
membership_s37  "membership_s37"  "-1.73306227716611"    
V1              "V1"              "38.4835644408116"     
V2              "V2"              "11.594943594734"      
pdi             "pdi"             "-405.255995495101"    
adhesion        "adhesion"        "-9.49554116420883e-05"
cohesion        "cohesion"        "0.000280060561963323" 
inner           "inner"           "0.000138683032419751" 
outer           "outer"           "0.00105822545006809"  
ioratio         "ioratio"         "0.349823912289056"    
comsize         "comsize"         "0.00101871274765013"  
[1] "Average GBM 10 CV AUC"
[1] 0.4168316
[[1]]
[1] 0.1528926

[[2]]
[1] 0.396875

[[3]]
[1] 0.4583333

[[4]]
[1] 0.5592105

[[5]]
[1] 0.5168464

[1] "Average GBM 10 CV RMSE"
[1] 4.525639
[[1]]
[1] 4.319197

[[2]]
[1] 4.491526

[[3]]
[1] 4.571424

[[4]]
[1] 4.611679

[[5]]
[1] 4.634367

[1] "Average RF 10 CV AUC"
[1] 0.3629697
[[1]]
[1] 0.1914601

[[2]]
[1] 0.3789062

[[3]]
[1] 0.3886364

[[4]]
[1] 0.4124494

[[5]]
[1] 0.4433962

[1] "Average RF 10 CV RMSE"
[1] 0.157332
[[1]]
[1] 0.1277427

[[2]]
[1] 0.1484058

[[3]]
[1] 0.1417464

[[4]]
[1] 0.1857595

[[5]]
[1] 0.1830058

[1] "Average GLM 10 CV AUC"
[1] 0.4187846
[[1]]
[1] 0.3333333

[[2]]
[1] 0.465625

[[3]]
[1] 0.4143939

[[4]]
[1] 0.5086032

[[5]]
[1] 0.3719677

[1] "Average GLM 10 CV RMSE"
[1] 7.589279
[[1]]
[1] 5.312847

[[2]]
[1] 4.84254

[[3]]
[1] 5.473529

[[4]]
[1] 16.69511

[[5]]
[1] 5.622374

[1] "Average 10 CV AUC"
[1] 0.4173546
[[1]]
[1] 0.2561983

[[2]]
[1] 0.50625

[[3]]
[1] 0.3916667

[[4]]
[1] 0.5323887

[[5]]
[1] 0.4002695

[1] "Average 10 CV RMSE"
[1] 3.822177
[[1]]
[1] 3.140352

[[2]]
[1] 3.068563

[[3]]
[1] 3.289187

[[4]]
[1] 6.248527

[[5]]
[1] 3.364255

[1] "average all"
[1] 3.103532
[1] 0.9992395
