# Supplementary material for: Distinctive Behaviors of Druggable Proteins in Cellular Networks
Source: PLoS Comput Biol. 2015 Dec 23;11(12):e1004597. doi: 10.1371/journal.pcbi.1004597 (PMC4689399; doi:10.1371/journal.pcbi.1004597)
Supplement: S1 File — (ZIP) [file pcbi.1004597.s004.zip › S1_File/direct.murcko.20150613.random.ppi.optimised_Target_results_low_C.txt]

[[1]]
[1] "low_C"

[1] "Dataset: low_C Model GBM, run: 1 of 10 2015-06-17 20:43:36"
Iter   TrainDeviance   ValidDeviance   StepSize   Improve
     1        0.3722            -nan     0.0100   -0.0000
     2        0.3715            -nan     0.0100   -0.0000
     3        0.3707            -nan     0.0100   -0.0001
     4        0.3698            -nan     0.0100    0.0001
     5        0.3688            -nan     0.0100    0.0000
     6        0.3680            -nan     0.0100   -0.0000
     7        0.3675            -nan     0.0100    0.0000
     8        0.3665            -nan     0.0100    0.0001
     9        0.3659            -nan     0.0100   -0.0001
    10        0.3654            -nan     0.0100   -0.0000
    20        0.3584            -nan     0.0100    0.0000
    25        0.3548            -nan     0.0100   -0.0001

[1] "GBM variable coefficients"
                            var   rel.inf
pagerank               pagerank 5.1563251
ratio2                   ratio2 4.2534459
comsize                 comsize 4.0384248
ratio5                   ratio5 3.8043171
inner                     inner 3.2817760
adhesion               adhesion 3.1777694
V2                           V2 3.0654329
ioratio                 ioratio 2.9856693
V1                           V1 2.8392789
fourth                   fourth 2.3726862
orbit45                 orbit45 2.1156074
graph5                   graph5 2.0622147
orbit28                 orbit28 1.9324322
orbit36                 orbit36 1.7785444
orbit27                 orbit27 1.7511718
orbit17                 orbit17 1.7036520
orbit40                 orbit40 1.4609869
cohesion               cohesion 1.3947056
graph20                 graph20 1.3592070
orbit30                 orbit30 1.3230069
graph21                 graph21 1.2808947
orbit31                 orbit31 1.2742308
outer                     outer 1.2110161
graph25                 graph25 1.1897867
knn                         knn 1.1552577
orbit39                 orbit39 1.1483917
orbit35                 orbit35 1.1408195
orbit21                 orbit21 1.1277059
orbit62                 orbit62 1.1074923
ratio6                   ratio6 1.0850261
graph10                 graph10 1.0681646
orbit5                   orbit5 1.0626412
orbit63                 orbit63 1.0555185
fifth                     fifth 1.0489372
graph9                   graph9 1.0085754
membership_s1     membership_s1 0.9617108
bet                         bet 0.9341298
orbit55                 orbit55 0.8839316
hubscore               hubscore 0.8758981
upto_fifth           upto_fifth 0.8738372
third                     third 0.8397568
orbit24                 orbit24 0.8040899
graph12                 graph12 0.8002474
orbit9                   orbit9 0.7993653
graph19                 graph19 0.7897176
bigcom8                 bigcom8 0.7817482
sixth                     sixth 0.7301619
upto_third           upto_third 0.6942896
graph15                 graph15 0.6767940
graph4                   graph4 0.6759891
orbit18                 orbit18 0.6757336
orbit56                 orbit56 0.6722666
graph24                 graph24 0.6127591
membership_s32   membership_s32 0.6125670
orbit52                 orbit52 0.6060453
orbit20                 orbit20 0.6045150
orbit38                 orbit38 0.6000843
ratio3                   ratio3 0.5944035
orbit19                 orbit19 0.5940641
orbit32                 orbit32 0.5889813
graph23                 graph23 0.5522556
orbit16                 orbit16 0.5071241
orbit15                 orbit15 0.5061423
orbit29                 orbit29 0.5057763
spin_vertex         spin_vertex 0.4848778
graph6                   graph6 0.4800467
upto_sixth           upto_sixth 0.4623179
orbit49                 orbit49 0.4546268
orbit10                 orbit10 0.4505073
graph11                 graph11 0.4488212
orbit48                 orbit48 0.4355383
orbit13                 orbit13 0.4185116
orbit46                 orbit46 0.4183062
ratio4                   ratio4 0.3999086
membership_s30   membership_s30 0.3796499
orbit1                   orbit1 0.3770547
graph16                 graph16 0.3724539
orbit37                 orbit37 0.3697548
second                   second 0.3669597
graph7                   graph7 0.3556861
graph13                 graph13 0.3509917
orbit53                 orbit53 0.3453228
graph14                 graph14 0.3386725
ratio1                   ratio1 0.2914095
graph3                   graph3 0.2805026
orbit51                 orbit51 0.2763930
bigcom4                 bigcom4 0.2679947
orbit6                   orbit6 0.2133626
orbit42                 orbit42 0.2059476
bigcom1                 bigcom1 0.2020714
bigcom30               bigcom30 0.1882705
graph18                 graph18 0.1812212
graph26                 graph26 0.1698601
bigcom40               bigcom40 0.1649431
membership_s27   membership_s27 0.1493276
orbit25                 orbit25 0.1460722
membership_s31   membership_s31 0.1430622
orbit11                 orbit11 0.1256877
orbit26                 orbit26 0.1083671
graph0                   graph0 0.0000000
graph1                   graph1 0.0000000
graph2                   graph2 0.0000000
graph8                   graph8 0.0000000
graph17                 graph17 0.0000000
graph22                 graph22 0.0000000
graph27                 graph27 0.0000000
graph28                 graph28 0.0000000
graph29                 graph29 0.0000000
orbit0                   orbit0 0.0000000
orbit2                   orbit2 0.0000000
orbit3                   orbit3 0.0000000
orbit4                   orbit4 0.0000000
orbit7                   orbit7 0.0000000
orbit8                   orbit8 0.0000000
orbit12                 orbit12 0.0000000
orbit14                 orbit14 0.0000000
orbit22                 orbit22 0.0000000
orbit23                 orbit23 0.0000000
orbit33                 orbit33 0.0000000
orbit34                 orbit34 0.0000000
orbit41                 orbit41 0.0000000
orbit43                 orbit43 0.0000000
orbit44                 orbit44 0.0000000
orbit47                 orbit47 0.0000000
orbit50                 orbit50 0.0000000
orbit54                 orbit54 0.0000000
orbit57                 orbit57 0.0000000
orbit58                 orbit58 0.0000000
orbit59                 orbit59 0.0000000
orbit60                 orbit60 0.0000000
orbit61                 orbit61 0.0000000
orbit64                 orbit64 0.0000000
orbit65                 orbit65 0.0000000
orbit66                 orbit66 0.0000000
orbit67                 orbit67 0.0000000
orbit68                 orbit68 0.0000000
orbit69                 orbit69 0.0000000
orbit70                 orbit70 0.0000000
orbit71                 orbit71 0.0000000
orbit72                 orbit72 0.0000000
AP                           AP 0.0000000
ecc                         ecc 0.0000000
eccrad                   eccrad 0.0000000
close                     close 0.0000000
constraint           constraint 0.0000000
coreness               coreness 0.0000000
trans                     trans 0.0000000
evcent                   evcent 0.0000000
first                     first 0.0000000
upto_second         upto_second 0.0000000
upto_fourth         upto_fourth 0.0000000
selfinter             selfinter 0.0000000
walktrap_vertex walktrap_vertex 0.0000000
bigcom2                 bigcom2 0.0000000
bigcom3                 bigcom3 0.0000000
bigcom6                 bigcom6 0.0000000
bigcom9                 bigcom9 0.0000000
bigcom11               bigcom11 0.0000000
bigcom13               bigcom13 0.0000000
bigcom15               bigcom15 0.0000000
bigcom16               bigcom16 0.0000000
bigcom21               bigcom21 0.0000000
bigcom22               bigcom22 0.0000000
bigcom24               bigcom24 0.0000000
bigcom26               bigcom26 0.0000000
bigcom28               bigcom28 0.0000000
bigcom31               bigcom31 0.0000000
bigcom32               bigcom32 0.0000000
bigcom33               bigcom33 0.0000000
bigcom34               bigcom34 0.0000000
bigcom36               bigcom36 0.0000000
bigcom37               bigcom37 0.0000000
bigcom38               bigcom38 0.0000000
bigcom39               bigcom39 0.0000000
bigcom43               bigcom43 0.0000000
bigcom44               bigcom44 0.0000000
bigcom46               bigcom46 0.0000000
bigcom47               bigcom47 0.0000000
bigcom49               bigcom49 0.0000000
bigcom50               bigcom50 0.0000000
bigcom51               bigcom51 0.0000000
bigcom52               bigcom52 0.0000000
bigcom54               bigcom54 0.0000000
bigcom56               bigcom56 0.0000000
bigcom62               bigcom62 0.0000000
bigcom66               bigcom66 0.0000000
bigcom68               bigcom68 0.0000000
bigcom69               bigcom69 0.0000000
bigcom71               bigcom71 0.0000000
bigcom72               bigcom72 0.0000000
bigcom73               bigcom73 0.0000000
bigcom74               bigcom74 0.0000000
bigcom75               bigcom75 0.0000000
bigcom76               bigcom76 0.0000000
bigcom77               bigcom77 0.0000000
bigcom79               bigcom79 0.0000000
bigcom80               bigcom80 0.0000000
bigcom82               bigcom82 0.0000000
bigcom83               bigcom83 0.0000000
bigcom84               bigcom84 0.0000000
bigcom85               bigcom85 0.0000000
bigcom87               bigcom87 0.0000000
bigcom89               bigcom89 0.0000000
bigcom91               bigcom91 0.0000000
bigcom92               bigcom92 0.0000000
bigcom93               bigcom93 0.0000000
bigcom96               bigcom96 0.0000000
bigcom97               bigcom97 0.0000000
bigcom98               bigcom98 0.0000000
bigcom99               bigcom99 0.0000000
bigcom101             bigcom101 0.0000000
bigcom104             bigcom104 0.0000000
bigcom106             bigcom106 0.0000000
bigcom109             bigcom109 0.0000000
bigcom113             bigcom113 0.0000000
bigcom116             bigcom116 0.0000000
bigcom120             bigcom120 0.0000000
bigcom123             bigcom123 0.0000000
bigcom126             bigcom126 0.0000000
bigcom127             bigcom127 0.0000000
bigcom137             bigcom137 0.0000000
bigcom139             bigcom139 0.0000000
bigcom140             bigcom140 0.0000000
bigcom143             bigcom143 0.0000000
bigcom145             bigcom145 0.0000000
bigcom146             bigcom146 0.0000000
bigcom147             bigcom147 0.0000000
bigcom149             bigcom149 0.0000000
bigcom153             bigcom153 0.0000000
bigcom154             bigcom154 0.0000000
bigcom156             bigcom156 0.0000000
bigcom157             bigcom157 0.0000000
bigcom158             bigcom158 0.0000000
bigcom160             bigcom160 0.0000000
bigcom161             bigcom161 0.0000000
bigcom162             bigcom162 0.0000000
bigcom164             bigcom164 0.0000000
bigcom166             bigcom166 0.0000000
bigcom167             bigcom167 0.0000000
bigcom171             bigcom171 0.0000000
bigcom173             bigcom173 0.0000000
bigcom175             bigcom175 0.0000000
bigcom176             bigcom176 0.0000000
bigcom177             bigcom177 0.0000000
bigcom178             bigcom178 0.0000000
bigcom180             bigcom180 0.0000000
bigcom181             bigcom181 0.0000000
bigcom184             bigcom184 0.0000000
bigcom186             bigcom186 0.0000000
bigcom187             bigcom187 0.0000000
bigcom189             bigcom189 0.0000000
bigcom194             bigcom194 0.0000000
bigcom195             bigcom195 0.0000000
bigcom196             bigcom196 0.0000000
bigcom204             bigcom204 0.0000000
bigcom205             bigcom205 0.0000000
bigcom212             bigcom212 0.0000000
bigcom214             bigcom214 0.0000000
bigcom222             bigcom222 0.0000000
bigcom223             bigcom223 0.0000000
bigcom226             bigcom226 0.0000000
bigcom227             bigcom227 0.0000000
bigcom229             bigcom229 0.0000000
bigcom233             bigcom233 0.0000000
bigcom236             bigcom236 0.0000000
bigcom237             bigcom237 0.0000000
bigcom246             bigcom246 0.0000000
bigcom248             bigcom248 0.0000000
bigcom249             bigcom249 0.0000000
bigcom250             bigcom250 0.0000000
bigcom254             bigcom254 0.0000000
bigcom266             bigcom266 0.0000000
bigcom269             bigcom269 0.0000000
bigcom272             bigcom272 0.0000000
bigcom274             bigcom274 0.0000000
bigcom281             bigcom281 0.0000000
bigcom291             bigcom291 0.0000000
bigcom292             bigcom292 0.0000000
bigcom295             bigcom295 0.0000000
bigcom299             bigcom299 0.0000000
bigcom301             bigcom301 0.0000000
bigcom306             bigcom306 0.0000000
bigcom309             bigcom309 0.0000000
bigcom314             bigcom314 0.0000000
bigcom321             bigcom321 0.0000000
bigcom341             bigcom341 0.0000000
bigcom350             bigcom350 0.0000000
bigcom353             bigcom353 0.0000000
bigcom359             bigcom359 0.0000000
bigcom363             bigcom363 0.0000000
bigcom365             bigcom365 0.0000000
bigcom385             bigcom385 0.0000000
bigcom386             bigcom386 0.0000000
bigcom408             bigcom408 0.0000000
bigcom412             bigcom412 0.0000000
bigcom480             bigcom480 0.0000000
membership_s3     membership_s3 0.0000000
membership_s4     membership_s4 0.0000000
membership_s5     membership_s5 0.0000000
membership_s6     membership_s6 0.0000000
membership_s7     membership_s7 0.0000000
membership_s8     membership_s8 0.0000000
membership_s9     membership_s9 0.0000000
membership_s11   membership_s11 0.0000000
membership_s12   membership_s12 0.0000000
membership_s14   membership_s14 0.0000000
membership_s15   membership_s15 0.0000000
membership_s16   membership_s16 0.0000000
membership_s17   membership_s17 0.0000000
membership_s18   membership_s18 0.0000000
membership_s20   membership_s20 0.0000000
membership_s21   membership_s21 0.0000000
membership_s22   membership_s22 0.0000000
membership_s24   membership_s24 0.0000000
membership_s25   membership_s25 0.0000000
membership_s26   membership_s26 0.0000000
membership_s28   membership_s28 0.0000000
membership_s33   membership_s33 0.0000000
membership_s36   membership_s36 0.0000000
membership_s37   membership_s37 0.0000000
pdi                         pdi 0.0000000
[1] "Dataset: low_C Model RF, run: 1 of 10 2015-06-17 20:43:51"
     |      Out-of-bag   |
Tree |      MSE  %Var(y) |
   1 |  0.07919   180.54 |
   2 |  0.07576   172.73 |
   3 |  0.07319   166.88 |
   4 |  0.07185   163.82 |
   5 |  0.06979   159.13 |
   6 |  0.06781   154.59 |
   7 |  0.06558   149.52 |
   8 |  0.06341   144.58 |
   9 |  0.06142   140.03 |
  10 |  0.05976   136.25 |
  11 |  0.05886   134.21 |
  12 |  0.05852   133.42 |
  13 |  0.05767   131.48 |
  14 |  0.05697   129.89 |
  15 |  0.05569   126.98 |
  16 |  0.05514   125.71 |
  17 |  0.05512   125.66 |
  18 |  0.05449   124.23 |
  19 |  0.05414   123.44 |
  20 |  0.05394   122.97 |
  21 |  0.05361   122.22 |
  22 |  0.05337   121.68 |
  23 |  0.05314   121.15 |
  24 |  0.05293   120.67 |
  25 |  0.05283   120.45 |
  26 |   0.0526   119.93 |
  27 |  0.05265   120.03 |
  28 |  0.05247   119.62 |
  29 |  0.05225   119.12 |
  30 |  0.05213   118.86 |
  31 |  0.05197   118.49 |
  32 |  0.05179   118.07 |
  33 |  0.05171   117.88 |
  34 |   0.0517   117.88 |
  35 |  0.05157   117.58 |
  36 |  0.05154   117.50 |
  37 |  0.05136   117.10 |
  38 |  0.05134   117.05 |
  39 |  0.05122   116.77 |
  40 |  0.05117   116.67 |
  41 |   0.0512   116.72 |
  42 |   0.0511   116.51 |
  43 |  0.05103   116.35 |
  44 |  0.05097   116.21 |
  45 |  0.05098   116.22 |
  46 |  0.05101   116.30 |
  47 |  0.05088   116.00 |
  48 |   0.0508   115.81 |
  49 |  0.05068   115.55 |
  50 |  0.05064   115.46 |
  51 |  0.05048   115.10 |
  52 |  0.05048   115.08 |
  53 |  0.05037   114.83 |
  54 |  0.05028   114.63 |
  55 |  0.05024   114.54 |
  56 |  0.05023   114.52 |
  57 |  0.05022   114.51 |
  58 |  0.05021   114.48 |
  59 |  0.05022   114.49 |
  60 |  0.05022   114.49 |
  61 |  0.05016   114.36 |
  62 |  0.05008   114.18 |
  63 |  0.05009   114.19 |
  64 |  0.05006   114.14 |
  65 |  0.05005   114.11 |
  66 |  0.05008   114.18 |
  67 |  0.05003   114.07 |
  68 |  0.04995   113.89 |
  69 |  0.04998   113.96 |
  70 |  0.04995   113.88 |
  71 |  0.04995   113.88 |
  72 |  0.04996   113.90 |
  73 |  0.04992   113.80 |
  74 |  0.04992   113.81 |
  75 |   0.0499   113.76 |
  76 |  0.04989   113.75 |
  77 |  0.04987   113.69 |
  78 |  0.04988   113.71 |
  79 |   0.0499   113.76 |
  80 |   0.0499   113.76 |
  81 |  0.04985   113.65 |
  82 |  0.04981   113.56 |
  83 |  0.04977   113.48 |
  84 |  0.04976   113.45 |
  85 |  0.04973   113.38 |
  86 |   0.0497   113.30 |
  87 |  0.04973   113.39 |
  88 |  0.04975   113.42 |
  89 |  0.04974   113.40 |
  90 |  0.04971   113.33 |
  91 |  0.04966   113.23 |
  92 |  0.04964   113.18 |
  93 |  0.04963   113.16 |
  94 |  0.04958   113.03 |
  95 |  0.04956   113.00 |
  96 |  0.04958   113.04 |
  97 |   0.0496   113.08 |
  98 |  0.04957   113.01 |
  99 |  0.04955   112.96 |
 100 |  0.04952   112.89 |
[1] "Random Forest variable coefficients"
                      %IncMSE IncNodePurity
graph5           3.155532e-03  1.105493e+00
graph6           7.144074e-03  1.365622e+00
graph7           1.972865e-04  1.825481e-01
graph8          -1.305281e-05  3.492438e-03
graph9           6.267946e-03  1.768459e+00
graph10          9.671165e-03  2.289619e+00
graph11          1.463398e-02  1.967474e+00
graph12          9.005328e-03  2.046761e+00
graph13          1.136984e-02  2.578883e+00
graph14          7.551583e-03  1.544793e+00
graph15          8.801553e-03  1.222334e+00
graph16          8.136232e-03  1.597323e+00
graph17          1.022675e-02  1.687604e+00
graph18          1.800963e-03  6.177226e-01
graph19          8.585775e-03  2.304619e+00
graph20          5.227560e-03  1.236687e+00
graph21          3.683397e-03  9.069656e-01
graph22          1.005385e-03  3.139137e-01
graph23          8.293125e-03  1.724466e+00
graph24          4.560371e-04  3.247740e-01
graph25          2.881269e-03  1.018295e+00
graph26          2.393989e-04  3.615807e-01
graph27          2.277319e-04  2.546766e-01
graph28          1.657687e-05  4.657259e-02
graph29          0.000000e+00  1.714286e-02
orbit0           4.054148e-04  3.533770e-01
orbit1           9.968387e-03  1.541803e+00
orbit2           5.480501e-04  3.814987e-01
orbit3           3.291129e-05  1.350216e-01
orbit4           2.632046e-03  1.221633e+00
orbit5           8.681781e-03  1.344184e+00
orbit6           1.350423e-02  1.585456e+00
orbit7           4.259001e-04  1.668679e-01
orbit8           2.112137e-03  1.033032e+00
orbit9           4.999947e-03  1.335550e+00
orbit10          1.690081e-03  5.761603e-01
orbit11          3.117874e-04  2.169495e-01
orbit12          5.331866e-04  2.309839e-01
orbit13          1.919254e-04  1.943929e-01
orbit14          4.293688e-06  2.649130e-02
orbit15          1.124138e-02  1.935722e+00
orbit16          1.305714e-02  1.575111e+00
orbit17          8.226295e-03  1.599530e+00
orbit18          7.327798e-03  2.919853e+00
orbit19          1.198872e-02  1.899179e+00
orbit20          1.528266e-02  1.463762e+00
orbit21          7.801698e-03  1.501533e+00
orbit22          1.154503e-02  1.821096e+00
orbit23          8.567352e-05  2.231143e-01
orbit24          8.637971e-03  2.083213e+00
orbit25          2.998223e-03  4.990246e-01
orbit26          7.721925e-04  3.595358e-01
orbit27          1.716384e-02  2.993387e+00
orbit28          1.191394e-02  1.595088e+00
orbit29          7.769275e-04  5.569831e-01
orbit30          2.235590e-03  1.084998e+00
orbit31          1.022586e-02  1.995120e+00
orbit32          1.937992e-03  6.388107e-01
orbit33          3.054223e-05  2.753878e-01
orbit34          9.128373e-03  1.335865e+00
orbit35          1.039428e-02  2.233715e+00
orbit36          3.403478e-03  1.487587e+00
orbit37          3.633515e-03  1.027150e+00
orbit38          2.268733e-03  8.687852e-01
orbit39          5.825509e-03  1.513636e+00
orbit40          8.953512e-04  4.330199e-01
orbit41          9.992309e-04  4.294216e-01
orbit42          3.008189e-04  3.095488e-01
orbit43          1.020567e-03  5.942799e-01
orbit44          5.773956e-05  1.404544e-01
orbit45          1.038250e-02  1.738052e+00
orbit46          3.259491e-04  3.850940e-01
orbit47          5.934453e-04  4.324396e-01
orbit48          6.449699e-04  1.049303e+00
orbit49          4.176573e-03  1.061012e+00
orbit50          6.182551e-04  1.121730e+00
orbit51          5.602273e-03  9.642648e-01
orbit52          1.859205e-03  6.028109e-01
orbit53          5.953781e-04  5.274603e-01
orbit54          3.124136e-04  3.145739e-01
orbit55          3.228001e-04  2.887140e-01
orbit56          7.286783e-03  2.174819e+00
orbit57          5.704388e-05  6.892219e-02
orbit58          0.000000e+00  1.085937e-17
orbit59          5.611306e-04  2.758833e-01
orbit60          1.355758e-03  4.693210e-01
orbit61         -3.965546e-05  1.391879e-01
orbit62          2.156491e-03  1.073263e+00
orbit63          3.624783e-04  5.259724e-01
orbit64          5.438512e-04  5.164559e-01
orbit65          7.505442e-05  3.829957e-01
orbit66          7.078409e-06  1.057121e-01
orbit67         -4.668515e-06  1.460682e-02
orbit68          2.022096e-04  2.711153e-01
orbit69          0.000000e+00  8.673617e-19
orbit70          1.643342e-05  1.287447e-01
orbit71         -5.675212e-06  3.859967e-02
orbit72          0.000000e+00  1.040834e-19
AP               2.505456e-05  1.605823e-01
bet              4.921065e-03  2.852352e+00
ecc              1.758800e-04  2.989353e-01
eccrad           7.432531e-04  2.679072e-01
close            6.499323e-03  1.606765e+00
constraint       2.517028e-03  1.271170e+00
coreness         9.906320e-04  1.078356e+00
knn              1.175306e-02  2.630728e+00
hubscore         4.908137e-03  1.692265e+00
pagerank         7.892575e-03  5.735347e+00
trans            1.891919e-04  2.219293e-01
evcent           8.304007e-03  1.838129e+00
first            3.826362e-04  3.224589e-01
upto_second      1.011251e-02  1.296819e+00
upto_third       6.529375e-03  1.587193e+00
upto_fourth      9.113624e-03  1.505286e+00
upto_fifth       7.248817e-03  1.408623e+00
upto_sixth       8.917921e-03  1.675374e+00
second           6.791494e-03  1.516330e+00
third            6.335626e-03  2.015922e+00
fourth           8.600862e-03  3.744969e+00
fifth            8.520234e-03  2.076181e+00
sixth            3.498381e-03  1.708500e+00
ratio1           1.187600e-02  2.338122e+00
ratio2           1.849770e-02  5.363124e+00
ratio3           4.737447e-03  2.729185e+00
ratio4           1.211174e-02  2.788006e+00
ratio5           5.661956e-03  4.704434e+00
ratio6           1.084497e-02  2.926737e+00
selfinter        7.475353e-06  5.276449e-01
walktrap_vertex  4.087455e-04  9.139295e-01
bigcom1          4.897190e-04  6.717631e-01
bigcom2         -1.712735e-05  4.195153e-01
bigcom3         -1.278772e-05  2.484910e-02
bigcom4          3.857000e-04  3.006674e-01
bigcom6          0.000000e+00  0.000000e+00
bigcom8          2.164558e-04  4.426217e-01
bigcom9          0.000000e+00  6.210310e-18
bigcom11         7.758744e-05  2.883315e-01
bigcom13         6.362464e-05  3.640570e-01
bigcom15         0.000000e+00  5.238865e-18
bigcom16         0.000000e+00  9.714451e-19
bigcom21        -1.179859e-05  8.979265e-02
bigcom22        -3.936439e-06  4.820119e-01
bigcom24         0.000000e+00  0.000000e+00
bigcom26         0.000000e+00  6.002143e-18
bigcom28         1.328570e-06  1.776497e-01
bigcom30         1.235767e-05  4.053460e-01
bigcom31         0.000000e+00  0.000000e+00
bigcom32         0.000000e+00  3.469447e-20
bigcom33         0.000000e+00  0.000000e+00
bigcom34        -1.130950e-05  2.790689e-01
bigcom36        -2.527370e-05  1.951118e-01
bigcom37         0.000000e+00  3.469447e-20
bigcom38         0.000000e+00  9.367507e-19
bigcom39         1.516733e-06  2.639427e-01
bigcom40         3.086709e-05  1.780429e-01
bigcom43         0.000000e+00  3.538836e-18
bigcom44         2.985362e-06  1.299024e-02
bigcom46         0.000000e+00  2.116363e-18
bigcom47         5.472657e-05  7.135179e-01
bigcom49         0.000000e+00  1.457168e-18
bigcom50         0.000000e+00  1.942890e-18
bigcom51        -3.087690e-05  6.269979e-01
bigcom52         0.000000e+00  9.000000e-03
bigcom54         0.000000e+00  2.775558e-19
bigcom56         0.000000e+00  1.387779e-18
bigcom62         0.000000e+00  3.122502e-19
bigcom66         0.000000e+00  1.110223e-18
bigcom68         0.000000e+00  5.551115e-19
bigcom69         0.000000e+00  1.526557e-18
bigcom71         3.050488e-06  1.865937e-01
bigcom72         3.355440e-05  5.930206e-01
bigcom73         0.000000e+00  5.551115e-19
bigcom74         0.000000e+00  1.387779e-18
bigcom75        -4.037421e-05  6.591754e-01
bigcom76         1.655313e-05  4.551523e-01
bigcom77         0.000000e+00  8.326673e-19
bigcom79        -4.212129e-06  7.142772e-01
bigcom80         0.000000e+00  1.110223e-18
bigcom82        -2.953390e-05  4.014237e-01
bigcom83         0.000000e+00  8.326673e-19
bigcom84         0.000000e+00  5.724587e-19
bigcom85         0.000000e+00  1.665335e-18
bigcom87         0.000000e+00  0.000000e+00
bigcom89         0.000000e+00  7.632783e-19
bigcom91         0.000000e+00  0.000000e+00
bigcom92         3.191651e-05  5.512993e-01
bigcom93         0.000000e+00  5.551115e-19
bigcom96         0.000000e+00  0.000000e+00
bigcom97         2.429595e-05  3.065263e-01
bigcom98         0.000000e+00  1.700029e-18
bigcom99         0.000000e+00  1.405126e-18
bigcom101        0.000000e+00  8.673617e-19
bigcom104        0.000000e+00  2.012279e-18
bigcom106        0.000000e+00  1.179612e-18
bigcom109       -2.447719e-05  3.901800e-01
bigcom113        0.000000e+00  1.491862e-18
bigcom116       -2.724870e-06  4.074345e-01
bigcom120        0.000000e+00  2.775558e-19
bigcom123        0.000000e+00  3.642919e-19
bigcom126        0.000000e+00  1.110223e-18
bigcom127        0.000000e+00  0.000000e+00
bigcom137        0.000000e+00  1.387779e-18
bigcom139        0.000000e+00  5.551115e-19
bigcom140        0.000000e+00  9.000000e-03
bigcom143       -1.547340e-05  1.990808e-01
bigcom145        0.000000e+00  1.387779e-19
bigcom146        0.000000e+00  2.220446e-18
bigcom147       -3.225050e-06  4.214301e-01
bigcom149        0.000000e+00  0.000000e+00
bigcom153        3.836243e-05  3.975442e-01
bigcom154        0.000000e+00  2.220446e-18
bigcom156        0.000000e+00  5.551115e-19
bigcom157        0.000000e+00  1.734723e-19
bigcom158        0.000000e+00  2.775558e-19
bigcom160       -2.716768e-05  3.468311e-01
bigcom161        0.000000e+00  1.110223e-18
bigcom162        1.655206e-05  5.052615e-01
bigcom164        0.000000e+00  6.938894e-19
bigcom166        0.000000e+00  1.977585e-18
bigcom167        0.000000e+00  1.734723e-18
bigcom171        0.000000e+00  2.775558e-19
bigcom173        0.000000e+00  7.285839e-19
bigcom175        0.000000e+00  1.543904e-18
bigcom176        0.000000e+00  5.551115e-19
bigcom177        0.000000e+00  6.938894e-20
bigcom178        2.094892e-05  6.057973e-01
bigcom180        0.000000e+00  2.775558e-19
bigcom181        0.000000e+00  2.341877e-18
bigcom184        0.000000e+00  0.000000e+00
bigcom186        0.000000e+00  0.000000e+00
bigcom187        0.000000e+00  1.110223e-18
bigcom189        0.000000e+00  1.110223e-18
bigcom194        0.000000e+00  1.283695e-18
bigcom195        0.000000e+00  8.888889e-03
bigcom196        0.000000e+00  5.898060e-19
bigcom204        0.000000e+00  9.540979e-19
bigcom205        0.000000e+00  6.938894e-19
bigcom212        0.000000e+00  6.938894e-20
bigcom214        0.000000e+00  3.885781e-18
bigcom222        0.000000e+00  0.000000e+00
bigcom223        0.000000e+00  0.000000e+00
bigcom226        0.000000e+00  1.665335e-18
bigcom227        0.000000e+00  5.551115e-19
bigcom229        0.000000e+00  5.551115e-19
bigcom233       -3.727207e-07  7.647591e-01
bigcom236        0.000000e+00  5.551115e-19
bigcom237        0.000000e+00  0.000000e+00
bigcom246        0.000000e+00  8.673617e-19
bigcom248        0.000000e+00  1.127570e-18
bigcom249        0.000000e+00  0.000000e+00
bigcom250        0.000000e+00  1.873501e-18
bigcom254        2.653190e-05  5.110338e-01
bigcom266        0.000000e+00  6.938894e-20
bigcom269        0.000000e+00  1.249001e-18
bigcom272        0.000000e+00  5.551115e-19
bigcom274        0.000000e+00  8.500145e-19
bigcom281        0.000000e+00  1.110223e-18
bigcom291        0.000000e+00  0.000000e+00
bigcom292        0.000000e+00  5.551115e-19
bigcom295        0.000000e+00  0.000000e+00
bigcom299        0.000000e+00  6.938894e-19
bigcom301        0.000000e+00  5.551115e-19
bigcom306        0.000000e+00  1.561251e-19
bigcom309        0.000000e+00  1.665335e-18
bigcom314        0.000000e+00  0.000000e+00
bigcom321        1.028602e-04  7.195518e-01
bigcom341        0.000000e+00  0.000000e+00
bigcom350        0.000000e+00  5.551115e-19
bigcom353        0.000000e+00  6.591949e-19
bigcom359        0.000000e+00  7.632783e-19
bigcom363        0.000000e+00  5.551115e-19
bigcom365        0.000000e+00  3.469447e-20
bigcom385        1.496087e-05  9.328062e-01
bigcom386        0.000000e+00  0.000000e+00
bigcom408        0.000000e+00  6.591949e-19
bigcom412        0.000000e+00  6.938894e-19
bigcom480        0.000000e+00  1.006140e-18
spin_vertex      1.015480e-03  1.668950e+00
membership_s1    6.111318e-04  6.204449e-01
membership_s3    0.000000e+00  1.665335e-18
membership_s4    1.150212e-04  4.024449e-01
membership_s5    1.681292e-04  3.796849e-01
membership_s6    2.251038e-04  2.907355e-01
membership_s7    1.448386e-04  3.412658e-01
membership_s8   -1.044272e-05  4.088424e-01
membership_s9    0.000000e+00  1.266348e-18
membership_s11   0.000000e+00  4.579670e-18
membership_s12   0.000000e+00  3.191891e-18
membership_s14   0.000000e+00  8.673617e-19
membership_s15  -2.031946e-05  2.351768e-02
membership_s16   0.000000e+00  3.226586e-18
membership_s17   0.000000e+00  1.214306e-18
membership_s18  -6.846677e-05  3.423198e-01
membership_s20  -9.150150e-06  3.382428e-01
membership_s21   5.778777e-05  4.241795e-01
membership_s22   0.000000e+00  3.469447e-18
membership_s24   0.000000e+00  2.792905e-18
membership_s25   0.000000e+00  1.422473e-18
membership_s26   0.000000e+00  1.613293e-18
membership_s27   1.886628e-04  8.113200e-01
membership_s28   0.000000e+00  1.179612e-18
membership_s30   1.384440e-04  3.707066e-01
membership_s31   1.403287e-04  6.181432e-01
membership_s32   2.140357e-04  6.709801e-01
membership_s33   0.000000e+00  1.804112e-18
membership_s36   3.133483e-04  3.474682e-01
membership_s37   3.305201e-05  1.773429e-01
V1               9.042375e-03  4.716957e+00
V2               1.027012e-02  5.782629e+00
pdi              3.618453e-05  1.646636e-01
adhesion         1.111766e-02  5.028482e+00
cohesion         8.583862e-03  4.568602e+00
inner            1.015985e-02  4.917755e+00
outer            4.826558e-03  4.712571e+00
ioratio          1.090761e-02  4.755153e+00
comsize          5.120596e-03  6.158941e+00
[1] "Dataset: low_C Model GLM, run: 1 of 10 2015-06-17 20:47:18"
[1] "glmnet variable coefficients"
                     [,1]          [,2]
(Intercept)     -3.032588 -3.891113e+00
graph0           0.000000 -1.077004e-03
graph1           0.000000  0.000000e+00
graph2           0.000000 -9.512234e-02
graph3           0.000000  0.000000e+00
graph4           0.000000  0.000000e+00
graph5           0.000000  3.391730e-03
graph6           0.000000  0.000000e+00
graph7           0.000000 -9.710788e-04
graph8           0.000000 -9.350891e-02
graph9           0.000000  0.000000e+00
graph10          0.000000  0.000000e+00
graph11          0.000000  4.167131e-12
graph12          0.000000  5.718735e-08
graph13          0.000000  1.571725e-06
graph14          0.000000  0.000000e+00
graph15          0.000000  5.575499e-08
graph16          0.000000 -9.802849e-07
graph17          0.000000 -1.183776e-07
graph18          0.000000 -4.629904e-05
graph19          0.000000  0.000000e+00
graph20          0.000000 -1.178179e-05
graph21          0.000000  1.188780e-04
graph22          0.000000  2.889293e-05
graph23          0.000000 -4.212869e-05
graph24          0.000000  9.912582e-07
graph25          0.000000  2.620119e-04
graph26          0.000000  5.112448e-05
graph27          0.000000 -1.317270e-02
graph28          0.000000  2.670082e-03
graph29          0.000000 -1.167993e+00
orbit0           0.000000 -2.945966e-04
orbit1           0.000000  0.000000e+00
orbit2           0.000000  6.468414e-03
orbit3           0.000000 -8.344338e-02
orbit4           0.000000  0.000000e+00
orbit5           0.000000 -4.155658e-12
orbit6           0.000000  0.000000e+00
orbit7           0.000000  2.612783e-03
orbit8           0.000000  2.725281e-03
orbit9           0.000000  0.000000e+00
orbit10          0.000000  0.000000e+00
orbit11          0.000000 -4.413630e-02
orbit12          0.000000 -1.234820e-03
orbit13          0.000000  8.844884e-02
orbit14          0.000000 -7.237691e-02
orbit15          0.000000  0.000000e+00
orbit16          0.000000 -4.767257e-06
orbit17          0.000000 -1.771552e-07
orbit18          0.000000 -7.638143e-09
orbit19          0.000000  0.000000e+00
orbit20          0.000000 -8.179490e-09
orbit21          0.000000 -4.049821e-06
orbit22          0.000000  8.567588e-12
orbit23          0.000000 -1.086835e-02
orbit24          0.000000  9.273039e-07
orbit25          0.000000 -5.058193e-07
orbit26          0.000000 -1.807728e-05
orbit27          0.000000  1.798808e-06
orbit28          0.000000 -5.176963e-06
orbit29          0.000000  5.643888e-06
orbit30          0.000000  1.902938e-04
orbit31          0.000000  0.000000e+00
orbit32          0.000000  0.000000e+00
orbit33          0.000000  7.820443e-02
orbit34          0.000000  1.338716e-06
orbit35          0.000000 -6.467558e-07
orbit36          0.000000 -6.153023e-05
orbit37          0.000000 -1.034215e-06
orbit38          0.000000 -8.209848e-05
orbit39          0.000000 -8.329783e-07
orbit40          0.000000  1.244608e-07
orbit41          0.000000  6.803484e-05
orbit42          0.000000  2.176807e-01
orbit43          0.000000 -4.878922e-05
orbit44          0.000000  1.881671e-01
orbit45          0.000000  9.562555e-07
orbit46          0.000000 -1.729197e-05
orbit47          0.000000  8.283202e-04
orbit48          0.000000  2.064290e-04
orbit49          0.000000 -1.008206e-05
orbit50          0.000000 -5.355980e-04
orbit51          0.000000  1.509209e-06
orbit52          0.000000  7.074264e-05
orbit53          0.000000 -3.486252e-04
orbit54          0.000000  2.575135e-05
orbit55          0.000000  3.022127e-01
orbit56          0.000000 -8.675094e-06
orbit57          0.000000 -2.363701e-04
orbit58          0.000000 -4.041026e-01
orbit59          0.000000  6.689645e-08
orbit60          0.000000  7.204413e-04
orbit61          0.000000  3.354243e-02
orbit62          0.000000  7.299294e-04
orbit63          0.000000 -1.124858e-03
orbit64          0.000000  2.520702e-03
orbit65          0.000000  4.210970e-04
orbit66          0.000000  9.298554e-06
orbit67          0.000000  1.788430e-02
orbit68          0.000000 -1.069179e-02
orbit69          0.000000 -2.172647e+00
orbit70          0.000000  1.520835e-03
orbit71          0.000000  1.615505e+00
orbit72          0.000000 -1.184945e+00
AP               0.000000  3.239306e-01
bet              0.000000 -3.599676e-05
ecc              0.000000 -1.772144e-02
eccrad           0.000000 -7.907734e-02
close            0.000000  0.000000e+00
constraint       0.000000  1.457923e-01
coreness         0.000000  3.324270e-02
knn              0.000000  4.491189e-05
hubscore         0.000000  0.000000e+00
pagerank         0.000000 -1.555682e+00
trans            0.000000  2.456572e-01
evcent           0.000000  0.000000e+00
first            0.000000 -6.648967e-04
upto_second      0.000000  0.000000e+00
upto_third       0.000000  0.000000e+00
upto_fourth      0.000000  0.000000e+00
upto_fifth       0.000000  5.353167e-05
upto_sixth       0.000000  8.518619e-08
second           0.000000  0.000000e+00
third            0.000000 -2.235448e-07
fourth           0.000000 -8.799007e-06
fifth            0.000000  7.257793e-05
sixth            0.000000 -1.413312e-05
ratio1           0.000000  4.164644e-05
ratio2           0.000000  5.647378e-04
ratio3           0.000000 -1.141997e-03
ratio4           0.000000  0.000000e+00
ratio5           0.000000  0.000000e+00
ratio6           0.000000 -8.507698e-05
selfinter        0.000000 -9.740487e-03
walktrap_vertex  0.000000 -2.713083e-01
bigcom1          0.000000  4.296656e-01
bigcom2          0.000000  7.363801e-01
bigcom3          0.000000 -8.885097e-01
bigcom4          0.000000  2.602291e-01
bigcom6          0.000000 -5.321986e-01
bigcom8          0.000000  5.907267e-01
bigcom9          0.000000 -1.376330e+00
bigcom11         0.000000  5.434829e-01
bigcom13         0.000000  7.149329e-01
bigcom15         0.000000 -7.687428e-01
bigcom16         0.000000 -5.100945e-01
bigcom21         0.000000  6.723419e-02
bigcom22         0.000000  2.133623e-01
bigcom24         0.000000 -5.506685e-01
bigcom26         0.000000 -1.253426e+00
bigcom28         0.000000  3.982635e-02
bigcom30         0.000000  4.451030e-01
bigcom31         0.000000 -4.610169e-01
bigcom32         0.000000 -1.889250e+00
bigcom33         0.000000 -3.991139e-01
bigcom34         0.000000  1.364080e+00
bigcom36         0.000000  7.462079e-01
bigcom37         0.000000 -9.569764e-01
bigcom38         0.000000 -8.402435e-01
bigcom39         0.000000  2.752878e-01
bigcom40         0.000000 -1.333171e-01
bigcom43         0.000000 -5.969750e-01
bigcom44         0.000000 -6.923588e-02
bigcom46         0.000000 -1.015694e+00
bigcom47         0.000000  1.554690e+00
bigcom49         0.000000 -8.345536e-01
bigcom50         0.000000 -8.254485e-01
bigcom51         0.000000  1.649252e+00
bigcom52         0.000000 -4.817089e-01
bigcom54         0.000000 -7.044478e-01
bigcom56         0.000000 -7.415866e-01
bigcom62         0.000000 -4.549021e-01
bigcom66         0.000000 -7.228181e-01
bigcom68         0.000000 -6.919013e-01
bigcom69         0.000000 -8.783556e-01
bigcom71         0.000000  4.131298e-01
bigcom72         0.000000  1.744765e+00
bigcom73         0.000000 -8.961914e-01
bigcom74         0.000000 -7.167978e-01
bigcom75         0.000000  2.331794e+00
bigcom76         0.000000  1.129740e+00
bigcom77         0.000000 -8.111755e-01
bigcom79         0.000000  1.852983e+00
bigcom80         0.000000 -8.560829e-01
bigcom82         0.000000  1.160206e+00
bigcom83         0.000000  0.000000e+00
bigcom84         0.000000 -5.156050e-01
bigcom85         0.000000 -6.676803e-01
bigcom87         0.000000 -8.751078e-01
bigcom89         0.000000 -5.601772e-01
bigcom91         0.000000 -2.354238e-01
bigcom92         0.000000  1.231047e+00
bigcom93         0.000000  0.000000e+00
bigcom96         0.000000 -2.694013e-01
bigcom97         0.000000  9.544448e-01
bigcom98         0.000000 -6.679247e-01
bigcom99         0.000000 -4.860750e-01
bigcom101        0.000000 -2.785155e-01
bigcom104        0.000000 -7.888616e-01
bigcom106        0.000000 -9.742332e-01
bigcom109        0.000000  1.263823e+00
bigcom113        0.000000 -3.566793e-01
bigcom116        0.000000  4.190952e-01
bigcom120        0.000000 -7.491791e-01
bigcom123        0.000000 -8.299464e-01
bigcom126        0.000000 -5.404595e-01
bigcom127        0.000000  0.000000e+00
bigcom137        0.000000 -4.740859e-01
bigcom139        0.000000 -4.846014e-01
bigcom140        0.000000 -6.825738e-01
bigcom143        0.000000  9.170858e-01
bigcom145        0.000000 -5.605350e-01
bigcom146        0.000000 -3.633809e-01
bigcom147        0.000000  1.242444e+00
bigcom149        0.000000 -2.577112e-01
bigcom153        0.000000  6.627061e-01
bigcom154        0.000000 -7.345820e-01
bigcom156        0.000000 -4.946050e-01
bigcom157        0.000000  0.000000e+00
bigcom158        0.000000 -5.217506e-01
bigcom160        0.000000  1.098464e+00
bigcom161        0.000000 -5.053020e-01
bigcom162        0.000000  2.342145e+00
bigcom164        0.000000 -4.615423e-01
bigcom166        0.000000 -5.564825e-01
bigcom167        0.000000 -1.030330e+00
bigcom171        0.000000 -2.931908e-01
bigcom173        0.000000 -6.169323e-01
bigcom175        0.000000 -8.191531e-02
bigcom176        0.000000 -4.770660e-01
bigcom177        0.000000 -7.084428e-01
bigcom178        0.000000  1.680563e+00
bigcom180        0.000000 -4.019768e-01
bigcom181        0.000000 -7.736476e-01
bigcom184        0.000000 -3.885566e-01
bigcom186        0.000000 -8.267186e-01
bigcom187        0.000000 -7.073397e-01
bigcom189        0.000000 -6.919684e-01
bigcom194        0.000000 -5.019807e-01
bigcom195        0.000000 -7.044291e-01
bigcom196        0.000000 -6.067279e-01
bigcom204        0.000000 -9.605547e-01
bigcom205        0.000000 -4.966018e-01
bigcom212        0.000000 -4.089262e-01
bigcom214        0.000000 -7.875819e-01
bigcom222        0.000000 -5.706519e-01
bigcom223        0.000000  0.000000e+00
bigcom226        0.000000 -4.040202e-01
bigcom227        0.000000 -4.951532e-01
bigcom229        0.000000 -2.538098e-01
bigcom233        0.000000  2.016656e+00
bigcom236        0.000000 -6.723466e-01
bigcom237        0.000000  0.000000e+00
bigcom246        0.000000 -7.697437e-01
bigcom248        0.000000 -3.772685e-01
bigcom249        0.000000 -5.968444e-01
bigcom250        0.000000 -4.156858e-01
bigcom254        0.000000  1.323236e+00
bigcom266        0.000000 -4.543875e-01
bigcom269        0.000000 -6.249227e-01
bigcom272        0.000000 -5.505729e-01
bigcom274        0.000000 -1.719243e+00
bigcom281        0.000000 -4.992245e-01
bigcom291        0.000000 -4.012183e-01
bigcom292        0.000000 -5.605549e-01
bigcom295        0.000000 -5.435734e-01
bigcom299        0.000000 -4.579704e-01
bigcom301        0.000000 -6.052742e-01
bigcom306        0.000000 -6.134867e-01
bigcom309        0.000000 -7.601280e-01
bigcom314        0.000000  0.000000e+00
bigcom321        0.000000  1.565411e+00
bigcom341        0.000000 -5.380705e-01
bigcom350        0.000000 -3.201627e+00
bigcom353        0.000000 -3.587483e-01
bigcom359        0.000000 -5.001834e-01
bigcom363        0.000000  0.000000e+00
bigcom365        0.000000 -6.903016e-01
bigcom385        0.000000  2.614733e+00
bigcom386        0.000000 -3.148648e-01
bigcom408        0.000000 -1.230340e+00
bigcom412        0.000000 -6.218776e-01
bigcom480        0.000000 -6.351162e-01
spin_vertex      0.000000 -2.002275e-01
membership_s1    0.000000  3.430874e-01
membership_s3    0.000000 -1.008333e+00
membership_s4    0.000000  7.973469e-02
membership_s5    0.000000 -1.009460e-01
membership_s6    0.000000 -8.066614e-02
membership_s7    0.000000 -1.538790e-01
membership_s8    0.000000  7.599758e-01
membership_s9    0.000000 -1.057622e+00
membership_s11   0.000000 -7.933520e-01
membership_s12   0.000000 -1.066121e+00
membership_s14   0.000000 -5.543650e-01
membership_s15   0.000000 -4.769356e-01
membership_s16   0.000000 -7.957247e-01
membership_s17   0.000000 -8.505806e-01
membership_s18   0.000000  2.444897e-01
membership_s20   0.000000  1.016627e+00
membership_s21   0.000000  2.316495e-02
membership_s22   0.000000 -1.294871e+00
membership_s24   0.000000 -1.196477e+00
membership_s25   0.000000 -9.847364e-01
membership_s26   0.000000 -7.427662e-01
membership_s27   0.000000  1.509625e-01
membership_s28   0.000000 -1.183278e+00
membership_s30   0.000000 -3.215384e-02
membership_s31   0.000000  1.628623e-01
membership_s32   0.000000  1.313110e-01
membership_s33   0.000000 -8.195228e-01
membership_s36   0.000000 -8.391195e-02
membership_s37   0.000000 -4.375108e-01
V1               0.000000  0.000000e+00
V2               0.000000  5.023726e-01
pdi              0.000000 -1.216528e+02
adhesion         0.000000 -1.948786e-07
cohesion         0.000000  0.000000e+00
inner            0.000000  7.201589e-06
outer            0.000000  0.000000e+00
ioratio          0.000000  1.265977e-02
comsize          0.000000  8.282566e-06
[1] "Dataset: low_C Model GBM, run: 2 of 10 2015-06-17 20:47:43"
Iter   TrainDeviance   ValidDeviance   StepSize   Improve
     1        0.3766            -nan     0.0100   -0.0000
     2        0.3758            -nan     0.0100   -0.0001
     3        0.3753            -nan     0.0100   -0.0001
     4        0.3744            -nan     0.0100    0.0000
     5        0.3735            -nan     0.0100   -0.0001
     6        0.3727            -nan     0.0100   -0.0000
     7        0.3721            -nan     0.0100   -0.0000
     8        0.3714            -nan     0.0100   -0.0000
     9        0.3707            -nan     0.0100    0.0000
    10        0.3699            -nan     0.0100   -0.0000
    20        0.3630            -nan     0.0100   -0.0001
    25        0.3599            -nan     0.0100   -0.0000

[1] "GBM variable coefficients"
                            var    rel.inf
V1                           V1 4.78543817
pagerank               pagerank 3.90966400
inner                     inner 3.63911929
ioratio                 ioratio 3.41688721
V2                           V2 3.16709636
ratio2                   ratio2 3.16706089
ratio5                   ratio5 2.74630634
orbit18                 orbit18 2.73210542
fourth                   fourth 2.49144155
adhesion               adhesion 2.42848289
outer                     outer 2.38011200
cohesion               cohesion 2.37986404
membership_s1     membership_s1 2.32235864
ratio1                   ratio1 2.29822182
orbit19                 orbit19 2.25878772
orbit28                 orbit28 2.08576682
comsize                 comsize 2.01210257
orbit30                 orbit30 1.91119706
knn                         knn 1.71519036
orbit45                 orbit45 1.66024843
orbit52                 orbit52 1.51508343
graph20                 graph20 1.42478124
walktrap_vertex walktrap_vertex 1.41120698
ratio3                   ratio3 1.34278819
graph10                 graph10 1.32731333
orbit21                 orbit21 1.27968720
orbit16                 orbit16 1.27205611
orbit62                 orbit62 1.26102211
graph5                   graph5 1.17222878
orbit38                 orbit38 1.15147006
spin_vertex         spin_vertex 1.09941432
graph17                 graph17 1.06285456
orbit63                 orbit63 1.03820908
bet                         bet 1.02450831
graph16                 graph16 1.02213967
orbit13                 orbit13 0.97500131
ratio6                   ratio6 0.94337709
upto_sixth           upto_sixth 0.94150364
ratio4                   ratio4 0.91562891
orbit36                 orbit36 0.91548380
orbit46                 orbit46 0.91062490
graph12                 graph12 0.78792674
upto_second         upto_second 0.77325698
orbit17                 orbit17 0.76431808
orbit9                   orbit9 0.76201568
graph15                 graph15 0.74255600
graph11                 graph11 0.72951593
orbit41                 orbit41 0.72700699
orbit15                 orbit15 0.70327764
orbit35                 orbit35 0.69827399
graph4                   graph4 0.68271631
graph13                 graph13 0.63427070
graph25                 graph25 0.62792743
membership_s36   membership_s36 0.58986360
orbit56                 orbit56 0.57955861
orbit24                 orbit24 0.56693424
graph21                 graph21 0.56078814
graph24                 graph24 0.55579102
graph23                 graph23 0.54454090
orbit49                 orbit49 0.52924917
orbit65                 orbit65 0.44474116
third                     third 0.44167560
orbit55                 orbit55 0.43295237
graph6                   graph6 0.42977640
orbit11                 orbit11 0.42888465
graph26                 graph26 0.42088164
constraint           constraint 0.41187469
orbit32                 orbit32 0.40159783
orbit47                 orbit47 0.39848310
orbit51                 orbit51 0.38991493
upto_fourth         upto_fourth 0.38847080
orbit40                 orbit40 0.38351451
graph14                 graph14 0.36585710
orbit48                 orbit48 0.35366752
bigcom1                 bigcom1 0.33241091
upto_fifth           upto_fifth 0.33177025
orbit37                 orbit37 0.33018611
orbit5                   orbit5 0.28312194
orbit33                 orbit33 0.23469053
orbit70                 orbit70 0.22109893
orbit53                 orbit53 0.21992838
orbit60                 orbit60 0.21672412
selfinter             selfinter 0.20875356
orbit27                 orbit27 0.20127321
bigcom8                 bigcom8 0.19839621
orbit20                 orbit20 0.19491543
orbit39                 orbit39 0.18342867
orbit10                 orbit10 0.17131414
sixth                     sixth 0.15931070
fifth                     fifth 0.15228130
hubscore               hubscore 0.14236289
membership_s32   membership_s32 0.13221276
graph9                   graph9 0.11827214
membership_s7     membership_s7 0.10343563
membership_s31   membership_s31 0.09819715
graph0                   graph0 0.00000000
graph1                   graph1 0.00000000
graph2                   graph2 0.00000000
graph3                   graph3 0.00000000
graph7                   graph7 0.00000000
graph8                   graph8 0.00000000
graph18                 graph18 0.00000000
graph19                 graph19 0.00000000
graph22                 graph22 0.00000000
graph27                 graph27 0.00000000
graph28                 graph28 0.00000000
graph29                 graph29 0.00000000
orbit0                   orbit0 0.00000000
orbit1                   orbit1 0.00000000
orbit2                   orbit2 0.00000000
orbit3                   orbit3 0.00000000
orbit4                   orbit4 0.00000000
orbit6                   orbit6 0.00000000
orbit7                   orbit7 0.00000000
orbit8                   orbit8 0.00000000
orbit12                 orbit12 0.00000000
orbit14                 orbit14 0.00000000
orbit22                 orbit22 0.00000000
orbit23                 orbit23 0.00000000
orbit25                 orbit25 0.00000000
orbit26                 orbit26 0.00000000
orbit29                 orbit29 0.00000000
orbit31                 orbit31 0.00000000
orbit34                 orbit34 0.00000000
orbit42                 orbit42 0.00000000
orbit43                 orbit43 0.00000000
orbit44                 orbit44 0.00000000
orbit50                 orbit50 0.00000000
orbit54                 orbit54 0.00000000
orbit57                 orbit57 0.00000000
orbit58                 orbit58 0.00000000
orbit59                 orbit59 0.00000000
orbit61                 orbit61 0.00000000
orbit64                 orbit64 0.00000000
orbit66                 orbit66 0.00000000
orbit67                 orbit67 0.00000000
orbit68                 orbit68 0.00000000
orbit69                 orbit69 0.00000000
orbit71                 orbit71 0.00000000
orbit72                 orbit72 0.00000000
AP                           AP 0.00000000
ecc                         ecc 0.00000000
eccrad                   eccrad 0.00000000
close                     close 0.00000000
coreness               coreness 0.00000000
trans                     trans 0.00000000
evcent                   evcent 0.00000000
first                     first 0.00000000
upto_third           upto_third 0.00000000
second                   second 0.00000000
bigcom2                 bigcom2 0.00000000
bigcom3                 bigcom3 0.00000000
bigcom4                 bigcom4 0.00000000
bigcom6                 bigcom6 0.00000000
bigcom9                 bigcom9 0.00000000
bigcom11               bigcom11 0.00000000
bigcom13               bigcom13 0.00000000
bigcom15               bigcom15 0.00000000
bigcom16               bigcom16 0.00000000
bigcom21               bigcom21 0.00000000
bigcom22               bigcom22 0.00000000
bigcom24               bigcom24 0.00000000
bigcom26               bigcom26 0.00000000
bigcom28               bigcom28 0.00000000
bigcom30               bigcom30 0.00000000
bigcom31               bigcom31 0.00000000
bigcom32               bigcom32 0.00000000
bigcom33               bigcom33 0.00000000
bigcom34               bigcom34 0.00000000
bigcom36               bigcom36 0.00000000
bigcom37               bigcom37 0.00000000
bigcom38               bigcom38 0.00000000
bigcom39               bigcom39 0.00000000
bigcom40               bigcom40 0.00000000
bigcom43               bigcom43 0.00000000
bigcom44               bigcom44 0.00000000
bigcom46               bigcom46 0.00000000
bigcom47               bigcom47 0.00000000
bigcom49               bigcom49 0.00000000
bigcom50               bigcom50 0.00000000
bigcom51               bigcom51 0.00000000
bigcom52               bigcom52 0.00000000
bigcom54               bigcom54 0.00000000
bigcom56               bigcom56 0.00000000
bigcom62               bigcom62 0.00000000
bigcom66               bigcom66 0.00000000
bigcom68               bigcom68 0.00000000
bigcom69               bigcom69 0.00000000
bigcom71               bigcom71 0.00000000
bigcom72               bigcom72 0.00000000
bigcom73               bigcom73 0.00000000
bigcom74               bigcom74 0.00000000
bigcom75               bigcom75 0.00000000
bigcom76               bigcom76 0.00000000
bigcom77               bigcom77 0.00000000
bigcom79               bigcom79 0.00000000
bigcom80               bigcom80 0.00000000
bigcom82               bigcom82 0.00000000
bigcom83               bigcom83 0.00000000
bigcom84               bigcom84 0.00000000
bigcom85               bigcom85 0.00000000
bigcom87               bigcom87 0.00000000
bigcom89               bigcom89 0.00000000
bigcom91               bigcom91 0.00000000
bigcom92               bigcom92 0.00000000
bigcom93               bigcom93 0.00000000
bigcom96               bigcom96 0.00000000
bigcom97               bigcom97 0.00000000
bigcom98               bigcom98 0.00000000
bigcom99               bigcom99 0.00000000
bigcom101             bigcom101 0.00000000
bigcom104             bigcom104 0.00000000
bigcom106             bigcom106 0.00000000
bigcom109             bigcom109 0.00000000
bigcom113             bigcom113 0.00000000
bigcom116             bigcom116 0.00000000
bigcom120             bigcom120 0.00000000
bigcom123             bigcom123 0.00000000
bigcom126             bigcom126 0.00000000
bigcom127             bigcom127 0.00000000
bigcom137             bigcom137 0.00000000
bigcom139             bigcom139 0.00000000
bigcom140             bigcom140 0.00000000
bigcom143             bigcom143 0.00000000
bigcom145             bigcom145 0.00000000
bigcom146             bigcom146 0.00000000
bigcom147             bigcom147 0.00000000
bigcom149             bigcom149 0.00000000
bigcom153             bigcom153 0.00000000
bigcom154             bigcom154 0.00000000
bigcom156             bigcom156 0.00000000
bigcom157             bigcom157 0.00000000
bigcom158             bigcom158 0.00000000
bigcom160             bigcom160 0.00000000
bigcom161             bigcom161 0.00000000
bigcom162             bigcom162 0.00000000
bigcom164             bigcom164 0.00000000
bigcom166             bigcom166 0.00000000
bigcom167             bigcom167 0.00000000
bigcom171             bigcom171 0.00000000
bigcom173             bigcom173 0.00000000
bigcom175             bigcom175 0.00000000
bigcom176             bigcom176 0.00000000
bigcom177             bigcom177 0.00000000
bigcom178             bigcom178 0.00000000
bigcom180             bigcom180 0.00000000
bigcom181             bigcom181 0.00000000
bigcom184             bigcom184 0.00000000
bigcom186             bigcom186 0.00000000
bigcom187             bigcom187 0.00000000
bigcom189             bigcom189 0.00000000
bigcom194             bigcom194 0.00000000
bigcom195             bigcom195 0.00000000
bigcom196             bigcom196 0.00000000
bigcom204             bigcom204 0.00000000
bigcom205             bigcom205 0.00000000
bigcom212             bigcom212 0.00000000
bigcom214             bigcom214 0.00000000
bigcom222             bigcom222 0.00000000
bigcom223             bigcom223 0.00000000
bigcom226             bigcom226 0.00000000
bigcom227             bigcom227 0.00000000
bigcom229             bigcom229 0.00000000
bigcom233             bigcom233 0.00000000
bigcom236             bigcom236 0.00000000
bigcom237             bigcom237 0.00000000
bigcom246             bigcom246 0.00000000
bigcom248             bigcom248 0.00000000
bigcom249             bigcom249 0.00000000
bigcom250             bigcom250 0.00000000
bigcom254             bigcom254 0.00000000
bigcom266             bigcom266 0.00000000
bigcom269             bigcom269 0.00000000
bigcom272             bigcom272 0.00000000
bigcom274             bigcom274 0.00000000
bigcom281             bigcom281 0.00000000
bigcom291             bigcom291 0.00000000
bigcom292             bigcom292 0.00000000
bigcom295             bigcom295 0.00000000
bigcom299             bigcom299 0.00000000
bigcom301             bigcom301 0.00000000
bigcom306             bigcom306 0.00000000
bigcom309             bigcom309 0.00000000
bigcom314             bigcom314 0.00000000
bigcom321             bigcom321 0.00000000
bigcom341             bigcom341 0.00000000
bigcom350             bigcom350 0.00000000
bigcom353             bigcom353 0.00000000
bigcom359             bigcom359 0.00000000
bigcom363             bigcom363 0.00000000
bigcom365             bigcom365 0.00000000
bigcom385             bigcom385 0.00000000
bigcom386             bigcom386 0.00000000
bigcom408             bigcom408 0.00000000
bigcom412             bigcom412 0.00000000
bigcom480             bigcom480 0.00000000
membership_s3     membership_s3 0.00000000
membership_s4     membership_s4 0.00000000
membership_s5     membership_s5 0.00000000
membership_s6     membership_s6 0.00000000
membership_s8     membership_s8 0.00000000
membership_s9     membership_s9 0.00000000
membership_s11   membership_s11 0.00000000
membership_s12   membership_s12 0.00000000
membership_s14   membership_s14 0.00000000
membership_s15   membership_s15 0.00000000
membership_s16   membership_s16 0.00000000
membership_s17   membership_s17 0.00000000
membership_s18   membership_s18 0.00000000
membership_s20   membership_s20 0.00000000
membership_s21   membership_s21 0.00000000
membership_s22   membership_s22 0.00000000
membership_s24   membership_s24 0.00000000
membership_s25   membership_s25 0.00000000
membership_s26   membership_s26 0.00000000
membership_s27   membership_s27 0.00000000
membership_s28   membership_s28 0.00000000
membership_s30   membership_s30 0.00000000
membership_s33   membership_s33 0.00000000
membership_s37   membership_s37 0.00000000
pdi                         pdi 0.00000000
[1] "Dataset: low_C Model RF, run: 2 of 10 2015-06-17 20:47:56"
     |      Out-of-bag   |
Tree |      MSE  %Var(y) |
   1 |  0.08111   182.13 |
   2 |  0.07906   177.53 |
   3 |  0.07553   169.60 |
   4 |  0.07206   161.79 |
   5 |  0.06915   155.27 |
   6 |   0.0657   147.51 |
   7 |  0.06338   142.32 |
   8 |  0.06284   141.11 |
   9 |  0.06117   137.34 |
  10 |  0.05971   134.08 |
  11 |  0.05875   131.92 |
  12 |  0.05776   129.69 |
  13 |  0.05742   128.94 |
  14 |  0.05682   127.59 |
  15 |  0.05595   125.63 |
  16 |  0.05555   124.74 |
  17 |  0.05519   123.91 |
  18 |  0.05502   123.55 |
  19 |  0.05468   122.77 |
  20 |  0.05432   121.96 |
  21 |  0.05443   122.22 |
  22 |  0.05405   121.36 |
  23 |  0.05374   120.68 |
  24 |   0.0534   119.91 |
  25 |  0.05314   119.31 |
  26 |  0.05303   119.07 |
  27 |  0.05299   118.99 |
  28 |  0.05295   118.90 |
  29 |  0.05286   118.69 |
  30 |  0.05283   118.61 |
  31 |  0.05272   118.37 |
  32 |  0.05262   118.15 |
  33 |  0.05248   117.84 |
  34 |   0.0524   117.67 |
  35 |  0.05236   117.56 |
  36 |  0.05233   117.50 |
  37 |  0.05221   117.24 |
  38 |  0.05206   116.89 |
  39 |  0.05199   116.74 |
  40 |  0.05186   116.45 |
  41 |  0.05183   116.38 |
  42 |  0.05186   116.44 |
  43 |  0.05179   116.29 |
  44 |  0.05177   116.25 |
  45 |  0.05171   116.10 |
  46 |  0.05156   115.78 |
  47 |  0.05139   115.39 |
  48 |  0.05125   115.07 |
  49 |   0.0512   114.96 |
  50 |  0.05112   114.78 |
  51 |  0.05108   114.70 |
  52 |  0.05107   114.67 |
  53 |  0.05101   114.53 |
  54 |  0.05102   114.56 |
  55 |   0.0509   114.28 |
  56 |   0.0509   114.29 |
  57 |  0.05085   114.17 |
  58 |  0.05081   114.10 |
  59 |  0.05078   114.03 |
  60 |  0.05069   113.82 |
  61 |  0.05069   113.81 |
  62 |  0.05065   113.74 |
  63 |  0.05057   113.55 |
  64 |  0.05057   113.56 |
  65 |   0.0506   113.61 |
  66 |  0.05056   113.52 |
  67 |  0.05048   113.35 |
  68 |  0.05049   113.36 |
  69 |  0.05049   113.36 |
  70 |   0.0505   113.40 |
  71 |   0.0505   113.38 |
  72 |  0.05039   113.15 |
  73 |  0.05042   113.21 |
  74 |  0.05041   113.18 |
  75 |   0.0503   112.95 |
  76 |  0.05027   112.87 |
  77 |  0.05027   112.87 |
  78 |  0.05025   112.82 |
  79 |  0.05027   112.86 |
  80 |  0.05026   112.86 |
  81 |  0.05027   112.88 |
  82 |  0.05026   112.85 |
  83 |  0.05023   112.79 |
  84 |  0.05026   112.86 |
  85 |  0.05025   112.82 |
  86 |  0.05022   112.77 |
  87 |  0.05018   112.68 |
  88 |  0.05016   112.63 |
  89 |  0.05014   112.59 |
  90 |  0.05013   112.55 |
  91 |  0.05014   112.58 |
  92 |  0.05012   112.54 |
  93 |  0.05014   112.57 |
  94 |  0.05016   112.64 |
  95 |  0.05013   112.57 |
  96 |  0.05009   112.48 |
  97 |  0.05006   112.40 |
  98 |  0.05007   112.43 |
  99 |  0.05006   112.40 |
 100 |  0.05007   112.42 |
[1] "Random Forest variable coefficients"
                      %IncMSE IncNodePurity
graph5           2.129609e-03  8.456874e-01
graph6           6.455204e-03  1.674429e+00
graph7           5.998314e-04  3.582182e-01
graph8           1.061121e-05  1.224124e-02
graph9           4.928832e-03  1.470011e+00
graph10          1.148126e-02  1.978199e+00
graph11          9.750378e-03  1.773597e+00
graph12          1.457848e-02  1.754517e+00
graph13          9.358736e-03  2.352347e+00
graph14          8.180678e-03  1.617888e+00
graph15          6.680642e-03  1.358115e+00
graph16          1.103126e-02  2.051234e+00
graph17          6.634497e-03  1.446456e+00
graph18          2.687877e-03  5.684467e-01
graph19          6.495800e-03  1.939663e+00
graph20          4.151495e-03  1.031553e+00
graph21          7.830009e-03  1.161211e+00
graph22          8.219039e-04  4.367293e-01
graph23          8.091794e-03  1.618498e+00
graph24          8.122633e-04  2.819807e-01
graph25          1.642985e-03  9.262517e-01
graph26          3.385799e-04  4.519385e-01
graph27          1.607335e-04  2.374243e-01
graph28          2.782321e-06  1.293353e-01
graph29          0.000000e+00  0.000000e+00
orbit0           4.919147e-04  2.848604e-01
orbit1           4.766376e-03  1.478082e+00
orbit2           7.959687e-04  3.642933e-01
orbit3           1.935990e-05  1.747490e-01
orbit4           3.192649e-03  1.274119e+00
orbit5           8.034626e-03  1.471800e+00
orbit6           1.155214e-02  1.649722e+00
orbit7           7.618605e-05  3.793678e-01
orbit8           1.683703e-03  8.001870e-01
orbit9           7.080586e-03  1.423127e+00
orbit10          2.889804e-03  9.133801e-01
orbit11          1.576548e-04  3.066675e-01
orbit12          7.783151e-04  4.941520e-01
orbit13          2.114802e-04  2.120405e-01
orbit14          0.000000e+00  1.144917e-18
orbit15          7.204888e-03  1.415668e+00
orbit16          1.447663e-02  1.629643e+00
orbit17          6.846566e-03  1.675637e+00
orbit18          1.061121e-02  3.565126e+00
orbit19          9.063815e-03  1.567868e+00
orbit20          1.114422e-02  1.680820e+00
orbit21          6.475731e-03  1.525208e+00
orbit22          1.068349e-02  1.916437e+00
orbit23          1.220902e-04  2.759425e-01
orbit24          1.046085e-02  2.130273e+00
orbit25          3.068803e-03  7.250359e-01
orbit26          1.370507e-03  5.008948e-01
orbit27          1.114150e-02  2.131303e+00
orbit28          7.238518e-03  1.310417e+00
orbit29          9.749418e-04  6.143104e-01
orbit30          1.619317e-03  1.036725e+00
orbit31          1.338684e-02  2.101165e+00
orbit32          1.619628e-03  5.941071e-01
orbit33          3.744687e-04  4.368771e-01
orbit34          9.088818e-03  1.511856e+00
orbit35          1.052581e-02  2.270230e+00
orbit36          3.702609e-03  1.538113e+00
orbit37          6.488735e-03  1.333185e+00
orbit38          4.553924e-03  1.123014e+00
orbit39          1.107733e-02  1.974800e+00
orbit40          1.437397e-03  6.673760e-01
orbit41          1.171969e-03  4.800439e-01
orbit42          2.369447e-04  2.926641e-01
orbit43          1.533719e-03  6.551833e-01
orbit44          2.913417e-06  9.622815e-02
orbit45          1.497258e-02  2.217967e+00
orbit46          9.422431e-04  5.783622e-01
orbit47          8.311686e-04  4.923216e-01
orbit48          2.568682e-04  5.417690e-01
orbit49          6.414140e-03  1.051065e+00
orbit50          5.466907e-04  8.654379e-01
orbit51          3.972772e-03  9.551344e-01
orbit52          2.038529e-03  4.008253e-01
orbit53          1.060959e-03  4.905867e-01
orbit54          8.357540e-04  6.323159e-01
orbit55          1.503605e-04  2.845325e-01
orbit56          8.971448e-03  1.931325e+00
orbit57          4.471522e-05  1.050371e-01
orbit58          0.000000e+00  1.040834e-19
orbit59          3.897088e-04  3.390787e-01
orbit60          1.271100e-03  3.898983e-01
orbit61          9.906860e-06  5.441977e-02
orbit62          2.248452e-03  8.635145e-01
orbit63          6.203696e-04  6.088200e-01
orbit64          3.821218e-04  6.140779e-01
orbit65          5.639211e-04  6.403087e-01
orbit66         -7.090520e-06  8.806881e-02
orbit67          0.000000e+00  0.000000e+00
orbit68          7.484284e-05  1.992418e-01
orbit69          0.000000e+00  0.000000e+00
orbit70          9.371271e-05  1.257574e-01
orbit71          1.378576e-06  6.902338e-02
orbit72          0.000000e+00  0.000000e+00
AP              -1.413813e-05  1.394915e-01
bet              4.067012e-03  2.422551e+00
ecc              2.199843e-04  2.349126e-01
eccrad           4.536070e-04  2.522692e-01
close            4.658934e-03  1.467903e+00
constraint       2.502528e-03  1.593855e+00
coreness         1.624786e-03  1.029274e+00
knn              1.334001e-02  2.786155e+00
hubscore         4.922011e-03  2.061408e+00
pagerank         6.084660e-03  7.031037e+00
trans            3.169106e-04  2.967852e-01
evcent           5.119069e-03  1.602930e+00
first            1.639137e-04  2.771501e-01
upto_second      7.084765e-03  1.446259e+00
upto_third       5.498752e-03  1.580836e+00
upto_fourth      6.353846e-03  1.359671e+00
upto_fifth       1.120522e-02  1.426609e+00
upto_sixth       5.017215e-03  1.614287e+00
second           6.837679e-03  1.373202e+00
third            8.759520e-03  1.921086e+00
fourth           1.273404e-02  3.380481e+00
fifth            6.498230e-03  2.072775e+00
sixth            5.498817e-03  1.537613e+00
ratio1           9.483146e-03  2.422885e+00
ratio2           1.031188e-02  4.266700e+00
ratio3           9.085156e-03  2.334703e+00
ratio4           9.771876e-03  2.453115e+00
ratio5           3.114824e-03  4.860417e+00
ratio6           1.449128e-02  2.570835e+00
selfinter        7.949160e-07  4.075489e-01
walktrap_vertex  3.112827e-04  9.499076e-01
bigcom1          1.105079e-03  5.962198e-01
bigcom2         -2.665301e-06  3.446351e-01
bigcom3         -4.170940e-05  1.319263e-01
bigcom4          3.423081e-04  4.424682e-01
bigcom6          0.000000e+00  5.551115e-19
bigcom8          2.558261e-04  5.309077e-01
bigcom9          0.000000e+00  8.571429e-03
bigcom11         0.000000e+00  5.551115e-19
bigcom13         7.187854e-05  4.136181e-01
bigcom15         0.000000e+00  5.551115e-19
bigcom16         0.000000e+00  0.000000e+00
bigcom21        -1.470789e-05  8.151167e-02
bigcom22        -6.308357e-05  4.753625e-01
bigcom24         0.000000e+00  0.000000e+00
bigcom26         0.000000e+00  6.938894e-20
bigcom28        -1.758293e-05  2.498294e-01
bigcom30         4.693710e-05  3.824681e-01
bigcom31         0.000000e+00  0.000000e+00
bigcom32         0.000000e+00  0.000000e+00
bigcom33         0.000000e+00  0.000000e+00
bigcom34         2.724190e-05  4.284813e-01
bigcom36        -3.999429e-05  3.686773e-01
bigcom37         0.000000e+00  0.000000e+00
bigcom38         0.000000e+00  5.551115e-19
bigcom39         2.485019e-05  3.104696e-01
bigcom40         1.125697e-05  1.947910e-01
bigcom43         0.000000e+00  0.000000e+00
bigcom44         1.390754e-05  5.578786e-02
bigcom46         0.000000e+00  0.000000e+00
bigcom47         2.835302e-05  6.168342e-01
bigcom49         0.000000e+00  0.000000e+00
bigcom50         0.000000e+00  3.469447e-20
bigcom51        -1.965688e-05  5.706558e-01
bigcom52         0.000000e+00  0.000000e+00
bigcom54         0.000000e+00  0.000000e+00
bigcom56         0.000000e+00  0.000000e+00
bigcom62         0.000000e+00  0.000000e+00
bigcom66         0.000000e+00  0.000000e+00
bigcom68         0.000000e+00  2.775558e-18
bigcom69         0.000000e+00  0.000000e+00
bigcom71        -2.309239e-06  2.738385e-01
bigcom72         9.454844e-06  5.374870e-01
bigcom73         0.000000e+00  3.469447e-20
bigcom74         0.000000e+00  0.000000e+00
bigcom75        -2.312608e-05  7.499746e-01
bigcom76         0.000000e+00  0.000000e+00
bigcom77         0.000000e+00  0.000000e+00
bigcom79        -3.422797e-05  4.888880e-01
bigcom80         0.000000e+00  5.551115e-19
bigcom82        -3.427307e-05  2.962939e-01
bigcom83         0.000000e+00  0.000000e+00
bigcom84         0.000000e+00  0.000000e+00
bigcom85         0.000000e+00  0.000000e+00
bigcom87        -4.292521e-05  3.389466e-01
bigcom89         0.000000e+00  0.000000e+00
bigcom91         0.000000e+00  0.000000e+00
bigcom92         1.004431e-04  6.495394e-01
bigcom93         0.000000e+00  0.000000e+00
bigcom96         0.000000e+00  0.000000e+00
bigcom97        -1.725597e-06  4.832032e-01
bigcom98         0.000000e+00  0.000000e+00
bigcom99         0.000000e+00  0.000000e+00
bigcom101        0.000000e+00  0.000000e+00
bigcom104        0.000000e+00  0.000000e+00
bigcom106        0.000000e+00  0.000000e+00
bigcom109       -1.477510e-05  4.685017e-01
bigcom113        0.000000e+00  0.000000e+00
bigcom116        9.507193e-05  4.667545e-01
bigcom120        0.000000e+00  0.000000e+00
bigcom123        0.000000e+00  6.938894e-20
bigcom126        0.000000e+00  0.000000e+00
bigcom127        0.000000e+00  0.000000e+00
bigcom137        0.000000e+00  0.000000e+00
bigcom139        0.000000e+00  0.000000e+00
bigcom140        0.000000e+00  0.000000e+00
bigcom143       -1.934458e-05  2.286344e-01
bigcom145        0.000000e+00  0.000000e+00
bigcom146        0.000000e+00  0.000000e+00
bigcom147       -1.321043e-05  4.992200e-01
bigcom149        0.000000e+00  0.000000e+00
bigcom153        6.586238e-06  5.781410e-01
bigcom154        0.000000e+00  0.000000e+00
bigcom156        0.000000e+00  0.000000e+00
bigcom157        0.000000e+00  0.000000e+00
bigcom158        0.000000e+00  0.000000e+00
bigcom160        1.043023e-06  4.785181e-01
bigcom161        0.000000e+00  0.000000e+00
bigcom162       -1.040483e-05  7.080449e-01
bigcom164        0.000000e+00  0.000000e+00
bigcom166        0.000000e+00  0.000000e+00
bigcom167        0.000000e+00  0.000000e+00
bigcom171        0.000000e+00  0.000000e+00
bigcom173        0.000000e+00  0.000000e+00
bigcom175        0.000000e+00  0.000000e+00
bigcom176        0.000000e+00  0.000000e+00
bigcom177        0.000000e+00  5.551115e-19
bigcom178       -3.522677e-05  5.160450e-01
bigcom180        0.000000e+00  0.000000e+00
bigcom181        0.000000e+00  0.000000e+00
bigcom184       -5.903775e-06  5.375324e-01
bigcom186        0.000000e+00  3.469447e-20
bigcom187        0.000000e+00  0.000000e+00
bigcom189        0.000000e+00  5.551115e-19
bigcom194        0.000000e+00  0.000000e+00
bigcom195        0.000000e+00  0.000000e+00
bigcom196        0.000000e+00  0.000000e+00
bigcom204        0.000000e+00  0.000000e+00
bigcom205        0.000000e+00  0.000000e+00
bigcom212        0.000000e+00  0.000000e+00
bigcom214        0.000000e+00  0.000000e+00
bigcom222        0.000000e+00  0.000000e+00
bigcom223        0.000000e+00  0.000000e+00
bigcom226        0.000000e+00  0.000000e+00
bigcom227        0.000000e+00  0.000000e+00
bigcom229        0.000000e+00  5.551115e-19
bigcom233       -5.775362e-06  6.184947e-01
bigcom236        0.000000e+00  0.000000e+00
bigcom237        0.000000e+00  0.000000e+00
bigcom246        0.000000e+00  0.000000e+00
bigcom248        0.000000e+00  0.000000e+00
bigcom249        0.000000e+00  0.000000e+00
bigcom250        0.000000e+00  0.000000e+00
bigcom254        0.000000e+00  0.000000e+00
bigcom266        0.000000e+00  0.000000e+00
bigcom269        0.000000e+00  0.000000e+00
bigcom272        0.000000e+00  0.000000e+00
bigcom274        0.000000e+00  5.551115e-19
bigcom281        0.000000e+00  0.000000e+00
bigcom291        0.000000e+00  0.000000e+00
bigcom292        0.000000e+00  0.000000e+00
bigcom295        0.000000e+00  0.000000e+00
bigcom299        0.000000e+00  0.000000e+00
bigcom301        0.000000e+00  3.469447e-20
bigcom306        0.000000e+00  3.469447e-20
bigcom309        0.000000e+00  0.000000e+00
bigcom314        0.000000e+00  0.000000e+00
bigcom321        1.523384e-04  7.201485e-01
bigcom341        0.000000e+00  0.000000e+00
bigcom350        0.000000e+00  0.000000e+00
bigcom353        0.000000e+00  0.000000e+00
bigcom359        0.000000e+00  0.000000e+00
bigcom363        0.000000e+00  0.000000e+00
bigcom365        0.000000e+00  0.000000e+00
bigcom385        3.915905e-05  9.776387e-01
bigcom386        0.000000e+00  0.000000e+00
bigcom408        0.000000e+00  0.000000e+00
bigcom412        0.000000e+00  0.000000e+00
bigcom480        0.000000e+00  0.000000e+00
spin_vertex      1.063120e-03  1.612831e+00
membership_s1    6.473539e-04  1.017011e+00
membership_s3    0.000000e+00  3.469447e-20
membership_s4   -4.160614e-05  1.837708e-01
membership_s5    9.410014e-05  3.815953e-01
membership_s6    2.065748e-04  1.367232e-01
membership_s7    8.290710e-05  3.766643e-01
membership_s8   -3.182429e-05  3.943205e-01
membership_s9    0.000000e+00  8.888889e-03
membership_s11   0.000000e+00  0.000000e+00
membership_s12   0.000000e+00  6.938894e-20
membership_s14   0.000000e+00  1.110223e-18
membership_s15  -2.142245e-06  2.447601e-02
membership_s16   0.000000e+00  0.000000e+00
membership_s17   0.000000e+00  3.469447e-20
membership_s18  -2.765873e-05  1.666156e-01
membership_s20  -4.219731e-05  2.580845e-01
membership_s21  -1.393890e-06  3.746258e-01
membership_s22   0.000000e+00  3.469447e-20
membership_s24   0.000000e+00  0.000000e+00
membership_s25   0.000000e+00  5.551115e-19
membership_s26   0.000000e+00  0.000000e+00
membership_s27   2.746383e-04  6.724798e-01
membership_s28   0.000000e+00  0.000000e+00
membership_s30   1.808121e-05  3.327526e-01
membership_s31   9.303740e-05  5.577044e-01
membership_s32   7.966136e-05  6.553422e-01
membership_s33   0.000000e+00  0.000000e+00
membership_s36   2.734454e-04  4.426985e-01
membership_s37   3.384318e-05  2.079173e-01
V1               1.129994e-02  4.651259e+00
V2               1.080542e-02  6.114278e+00
pdi              5.532204e-05  6.679855e-01
adhesion         1.041739e-02  4.977921e+00
cohesion         9.173960e-03  4.296128e+00
inner            1.103396e-02  4.732610e+00
outer            6.492175e-03  4.865904e+00
ioratio          1.096802e-02  5.331244e+00
comsize          6.124832e-03  5.006089e+00
[1] "Dataset: low_C Model GLM, run: 2 of 10 2015-06-17 20:50:48"
[1] "glmnet variable coefficients"
                     [,1]          [,2]
(Intercept)     -3.015768 -4.321499e+00
graph0           0.000000  3.786013e-05
graph1           0.000000  0.000000e+00
graph2           0.000000 -1.002804e-01
graph3           0.000000  0.000000e+00
graph4           0.000000  0.000000e+00
graph5           0.000000  2.981251e-03
graph6           0.000000  0.000000e+00
graph7           0.000000 -5.686673e-04
graph8           0.000000 -1.847216e-02
graph9           0.000000  0.000000e+00
graph10          0.000000  0.000000e+00
graph11          0.000000  8.402450e-12
graph12          0.000000  5.253574e-09
graph13          0.000000  1.139071e-07
graph14          0.000000  0.000000e+00
graph15          0.000000  6.635829e-05
graph16          0.000000 -3.729350e-07
graph17          0.000000  0.000000e+00
graph18          0.000000 -9.901334e-05
graph19          0.000000  0.000000e+00
graph20          0.000000 -9.418421e-06
graph21          0.000000  1.187726e-04
graph22          0.000000  4.727931e-05
graph23          0.000000 -4.092368e-11
graph24          0.000000  0.000000e+00
graph25          0.000000  2.127103e-05
graph26          0.000000  0.000000e+00
graph27          0.000000 -1.197780e-02
graph28          0.000000  6.463494e-03
graph29          0.000000 -1.540304e+00
orbit0           0.000000  5.352705e-05
orbit1           0.000000  0.000000e+00
orbit2           0.000000  2.354071e-02
orbit3           0.000000 -9.652744e-02
orbit4           0.000000  0.000000e+00
orbit5           0.000000  0.000000e+00
orbit6           0.000000  0.000000e+00
orbit7           0.000000  2.005412e-04
orbit8           0.000000  2.471713e-03
orbit9           0.000000  0.000000e+00
orbit10          0.000000  0.000000e+00
orbit11          0.000000  0.000000e+00
orbit12          0.000000 -1.019497e-03
orbit13          0.000000  1.689844e-01
orbit14          0.000000 -2.746524e-02
orbit15          0.000000  0.000000e+00
orbit16          0.000000 -3.864966e-06
orbit17          0.000000 -7.601372e-07
orbit18          0.000000 -1.713849e-08
orbit19          0.000000  0.000000e+00
orbit20          0.000000  1.832930e-09
orbit21          0.000000 -1.824149e-05
orbit22          0.000000  9.794736e-12
orbit23          0.000000 -2.882861e-02
orbit24          0.000000  5.940208e-07
orbit25          0.000000 -1.036699e-06
orbit26          0.000000 -2.296925e-05
orbit27          0.000000  0.000000e+00
orbit28          0.000000 -6.992564e-06
orbit29          0.000000  1.384203e-05
orbit30          0.000000  1.069830e-04
orbit31          0.000000  0.000000e+00
orbit32          0.000000  1.067103e-07
orbit33          0.000000  1.231280e-01
orbit34          0.000000  2.375779e-05
orbit35          0.000000 -6.376548e-07
orbit36          0.000000 -8.456912e-05
orbit37          0.000000 -3.181156e-09
orbit38          0.000000  3.458754e-05
orbit39          0.000000 -1.343786e-06
orbit40          0.000000  5.468061e-07
orbit41          0.000000  1.281487e-04
orbit42          0.000000  9.838857e-02
orbit43          0.000000 -9.777361e-05
orbit44          0.000000  5.367870e-02
orbit45          0.000000  8.948257e-07
orbit46          0.000000 -7.089904e-06
orbit47          0.000000  1.122747e-04
orbit48          0.000000  7.630673e-05
orbit49          0.000000 -8.201335e-06
orbit50          0.000000 -2.181535e-03
orbit51          0.000000  0.000000e+00
orbit52          0.000000  4.926980e-05
orbit53          0.000000  1.246202e-03
orbit54          0.000000  4.469522e-05
orbit55          0.000000  1.474812e-01
orbit56          0.000000 -3.292725e-05
orbit57          0.000000  2.882907e-04
orbit58          0.000000 -7.385678e-01
orbit59          0.000000  0.000000e+00
orbit60          0.000000  1.954063e-03
orbit61          0.000000  1.163493e-01
orbit62          0.000000  6.568456e-04
orbit63          0.000000 -4.017227e-03
orbit64          0.000000  3.266465e-03
orbit65          0.000000  1.304951e-04
orbit66          0.000000 -1.580604e-03
orbit67          0.000000  1.175999e-01
orbit68          0.000000 -1.123986e-02
orbit69          0.000000 -2.003391e+00
orbit70          0.000000  4.180665e-03
orbit71          0.000000  7.383040e-01
orbit72          0.000000 -1.557264e+00
AP               0.000000 -4.359358e-02
bet              0.000000 -1.109105e-05
ecc              0.000000 -1.103921e-02
eccrad           0.000000 -5.501947e-02
close            0.000000  0.000000e+00
constraint       0.000000  1.335144e-01
coreness         0.000000  2.769272e-02
knn              0.000000  1.205857e-04
hubscore         0.000000  0.000000e+00
pagerank         0.000000 -1.652209e+00
trans            0.000000  2.539259e-01
evcent           0.000000  0.000000e+00
first            0.000000  2.156973e-04
upto_second      0.000000  0.000000e+00
upto_third       0.000000  0.000000e+00
upto_fourth      0.000000  0.000000e+00
upto_fifth       0.000000  6.838757e-05
upto_sixth       0.000000  0.000000e+00
second           0.000000  0.000000e+00
third            0.000000  0.000000e+00
fourth           0.000000 -1.687428e-05
fifth            0.000000  5.708160e-05
sixth            0.000000 -3.566355e-05
ratio1           0.000000  9.253523e-05
ratio2           0.000000  6.134283e-04
ratio3           0.000000 -3.961818e-04
ratio4           0.000000  0.000000e+00
ratio5           0.000000  0.000000e+00
ratio6           0.000000 -5.052516e-05
selfinter        0.000000  3.886788e-02
walktrap_vertex  0.000000 -3.495797e-01
bigcom1          0.000000  4.919515e-01
bigcom2          0.000000  7.529151e-01
bigcom3          0.000000 -4.446752e-01
bigcom4          0.000000  3.796553e-01
bigcom6          0.000000 -4.199347e-01
bigcom8          0.000000  8.008444e-01
bigcom9          0.000000 -1.301367e+00
bigcom11         0.000000 -8.840142e-01
bigcom13         0.000000  6.784142e-01
bigcom15         0.000000 -8.484850e-01
bigcom16         0.000000 -6.797725e-01
bigcom21         0.000000  7.468475e-02
bigcom22         0.000000  2.340816e-01
bigcom24         0.000000 -3.959678e-01
bigcom26         0.000000 -1.018588e+00
bigcom28         0.000000  1.676371e-01
bigcom30         0.000000  2.919361e-01
bigcom31         0.000000 -3.365246e-01
bigcom32         0.000000 -1.277788e+00
bigcom33         0.000000 -3.976907e-01
bigcom34         0.000000  1.300015e+00
bigcom36         0.000000  8.301999e-01
bigcom37         0.000000 -1.165802e+00
bigcom38         0.000000 -6.779876e-01
bigcom39         0.000000  3.124562e-01
bigcom40         0.000000  1.416748e-02
bigcom43         0.000000 -4.692962e-01
bigcom44         0.000000  7.574984e-03
bigcom46         0.000000 -9.204789e-01
bigcom47         0.000000  1.450398e+00
bigcom49         0.000000 -7.580024e-01
bigcom50         0.000000 -6.109348e-01
bigcom51         0.000000  1.627386e+00
bigcom52         0.000000 -3.570062e-01
bigcom54         0.000000 -5.418025e-01
bigcom56         0.000000 -6.031755e-01
bigcom62         0.000000 -5.112124e-01
bigcom66         0.000000 -7.526482e-01
bigcom68         0.000000 -4.536187e-01
bigcom69         0.000000 -7.756473e-01
bigcom71         0.000000  5.381331e-01
bigcom72         0.000000  1.335477e+00
bigcom73         0.000000 -8.584736e-01
bigcom74         0.000000 -6.046068e-01
bigcom75         0.000000  2.312928e+00
bigcom76         0.000000 -6.217916e-01
bigcom77         0.000000 -3.521073e-01
bigcom79         0.000000  1.552399e+00
bigcom80         0.000000 -7.610995e-01
bigcom82         0.000000  1.148824e+00
bigcom83         0.000000  0.000000e+00
bigcom84         0.000000 -5.186794e-01
bigcom85         0.000000 -5.654348e-01
bigcom87         0.000000  1.049346e+00
bigcom89         0.000000 -5.024772e-01
bigcom91         0.000000 -1.118775e-01
bigcom92         0.000000  1.220747e+00
bigcom93         0.000000  0.000000e+00
bigcom96         0.000000 -1.434817e-01
bigcom97         0.000000  1.282035e+00
bigcom98         0.000000 -4.054987e-01
bigcom99         0.000000 -1.819817e-01
bigcom101        0.000000 -2.311207e-01
bigcom104        0.000000 -6.387165e-01
bigcom106        0.000000 -8.382564e-01
bigcom109        0.000000  1.536608e+00
bigcom113        0.000000 -8.859052e-02
bigcom116        0.000000  2.343918e-01
bigcom120        0.000000 -6.299001e-01
bigcom123        0.000000 -7.391596e-01
bigcom126        0.000000 -5.880152e-01
bigcom127        0.000000  0.000000e+00
bigcom137        0.000000 -5.632521e-01
bigcom139        0.000000 -6.993602e-01
bigcom140        0.000000 -4.606166e-01
bigcom143        0.000000  1.170671e+00
bigcom145        0.000000 -4.766918e-01
bigcom146        0.000000 -4.366718e-01
bigcom147        0.000000  1.332365e+00
bigcom149        0.000000 -1.256052e-01
bigcom153        0.000000  7.327279e-01
bigcom154        0.000000 -5.928704e-01
bigcom156        0.000000 -4.396396e-01
bigcom157        0.000000  0.000000e+00
bigcom158        0.000000 -3.680753e-01
bigcom160        0.000000  1.128124e+00
bigcom161        0.000000 -4.632340e-01
bigcom162        0.000000  2.515430e+00
bigcom164        0.000000 -4.892100e-01
bigcom166        0.000000 -4.981234e-01
bigcom167        0.000000 -9.243716e-01
bigcom171        0.000000 -1.317889e-01
bigcom173        0.000000 -5.809035e-01
bigcom175        0.000000 -7.824929e-02
bigcom176        0.000000 -3.974292e-01
bigcom177        0.000000 -7.018798e-01
bigcom178        0.000000  1.795905e+00
bigcom180        0.000000 -4.505262e-01
bigcom181        0.000000 -6.876855e-01
bigcom184        0.000000  2.115766e+00
bigcom186        0.000000 -7.536534e-01
bigcom187        0.000000 -6.444430e-01
bigcom189        0.000000 -4.995016e-01
bigcom194        0.000000 -5.268674e-01
bigcom195        0.000000 -6.238509e-01
bigcom196        0.000000 -6.188739e-01
bigcom204        0.000000 -8.671314e-01
bigcom205        0.000000 -6.624582e-01
bigcom212        0.000000 -3.010350e-01
bigcom214        0.000000 -5.953621e-01
bigcom222        0.000000 -5.293055e-01
bigcom223        0.000000  0.000000e+00
bigcom226        0.000000 -4.186147e-01
bigcom227        0.000000 -3.684314e-01
bigcom229        0.000000 -3.365418e-01
bigcom233        0.000000  2.101292e+00
bigcom236        0.000000 -4.632433e-01
bigcom237        0.000000  0.000000e+00
bigcom246        0.000000 -5.586975e-01
bigcom248        0.000000 -4.787449e-02
bigcom249        0.000000 -5.216289e-01
bigcom250        0.000000 -5.648581e-01
bigcom254        0.000000 -5.563351e-01
bigcom266        0.000000 -4.150833e-01
bigcom269        0.000000 -5.990693e-01
bigcom272        0.000000 -6.008862e-01
bigcom274        0.000000 -9.582499e-01
bigcom281        0.000000 -5.600523e-01
bigcom291        0.000000 -3.372868e-01
bigcom292        0.000000 -3.721116e-01
bigcom295        0.000000 -4.494387e-01
bigcom299        0.000000 -4.602765e-01
bigcom301        0.000000 -5.357026e-01
bigcom306        0.000000 -5.968303e-01
bigcom309        0.000000 -6.114074e-01
bigcom314        0.000000  0.000000e+00
bigcom321        0.000000  1.506571e+00
bigcom341        0.000000 -6.313736e-01
bigcom350        0.000000 -8.366078e-01
bigcom353        0.000000 -1.865915e-01
bigcom359        0.000000 -1.535198e-01
bigcom363        0.000000  0.000000e+00
bigcom365        0.000000 -8.002854e-01
bigcom385        0.000000  2.722986e+00
bigcom386        0.000000 -1.555315e-01
bigcom408        0.000000 -1.081780e+00
bigcom412        0.000000 -4.980140e-01
bigcom480        0.000000 -4.663830e-01
spin_vertex      0.000000 -1.767148e-01
membership_s1    0.000000  4.078282e-01
membership_s3    0.000000 -9.794272e-01
membership_s4    0.000000  1.186195e-01
membership_s5    0.000000 -2.179438e-02
membership_s6    0.000000 -3.805913e-02
membership_s7    0.000000 -7.945909e-02
membership_s8    0.000000  9.982493e-01
membership_s9    0.000000 -9.461034e-01
membership_s11   0.000000 -7.064277e-01
membership_s12   0.000000 -9.933963e-01
membership_s14   0.000000 -6.037339e-01
membership_s15   0.000000 -7.920475e-01
membership_s16   0.000000 -8.977022e-01
membership_s17   0.000000 -7.826213e-01
membership_s18   0.000000 -1.355397e-02
membership_s20   0.000000  1.029126e+00
membership_s21   0.000000 -3.350182e-02
membership_s22   0.000000 -1.137711e+00
membership_s24   0.000000 -9.897004e-01
membership_s25   0.000000 -8.710898e-01
membership_s26   0.000000 -9.897729e-01
membership_s27   0.000000  1.369460e-01
membership_s28   0.000000 -1.113405e+00
membership_s30   0.000000 -8.038757e-02
membership_s31   0.000000  3.002784e-01
membership_s32   0.000000  2.004749e-01
membership_s33   0.000000 -7.502469e-01
membership_s36   0.000000  0.000000e+00
membership_s37   0.000000 -7.889934e-02
V1               0.000000  0.000000e+00
V2               0.000000  2.348995e-01
pdi              0.000000  1.393774e+03
adhesion         0.000000 -3.283833e-06
cohesion         0.000000  1.202629e-06
inner            0.000000  4.371761e-06
outer            0.000000 -1.283093e-06
ioratio          0.000000 -2.288051e-02
comsize          0.000000  7.842022e-06
[1] "Dataset: low_C Model GBM, run: 3 of 10 2015-06-17 20:51:18"
Iter   TrainDeviance   ValidDeviance   StepSize   Improve
     1        0.3726            -nan     0.0100   -0.0001
     2        0.3718            -nan     0.0100    0.0001
     3        0.3711            -nan     0.0100   -0.0000
     4        0.3703            -nan     0.0100   -0.0001
     5        0.3695            -nan     0.0100   -0.0001
     6        0.3688            -nan     0.0100   -0.0000
     7        0.3680            -nan     0.0100   -0.0001
     8        0.3673            -nan     0.0100   -0.0001
     9        0.3664            -nan     0.0100    0.0000
    10        0.3656            -nan     0.0100   -0.0000
    20        0.3584            -nan     0.0100   -0.0000
    25        0.3550            -nan     0.0100   -0.0001

[1] "GBM variable coefficients"
                            var   rel.inf
outer                     outer 4.0425926
V1                           V1 4.0135802
comsize                 comsize 3.8459345
ratio2                   ratio2 3.8373382
graph13                 graph13 3.5040473
inner                     inner 3.3260129
pagerank               pagerank 2.7632107
orbit27                 orbit27 2.6967263
V2                           V2 2.6748753
ratio5                   ratio5 2.5823359
orbit18                 orbit18 2.4311950
orbit45                 orbit45 2.3753552
orbit21                 orbit21 2.3464861
graph14                 graph14 2.3094813
knn                         knn 2.0747704
ioratio                 ioratio 2.0730553
ratio4                   ratio4 1.7208268
ratio6                   ratio6 1.7161369
adhesion               adhesion 1.6852048
orbit39                 orbit39 1.6055227
ratio3                   ratio3 1.5850960
orbit48                 orbit48 1.5800673
orbit19                 orbit19 1.4733518
orbit5                   orbit5 1.4714441
orbit35                 orbit35 1.3904614
orbit16                 orbit16 1.3782020
graph17                 graph17 1.3316982
graph1                   graph1 1.3144372
cohesion               cohesion 1.2941364
graph10                 graph10 1.2812943
third                     third 1.2001046
graph20                 graph20 1.1777565
orbit28                 orbit28 1.1551563
orbit15                 orbit15 1.1270630
graph15                 graph15 1.0774493
orbit32                 orbit32 0.9832217
fourth                   fourth 0.9746766
orbit17                 orbit17 0.9647924
membership_s1     membership_s1 0.8976138
graph9                   graph9 0.8949084
orbit25                 orbit25 0.8633216
orbit63                 orbit63 0.8160018
orbit24                 orbit24 0.7864667
graph12                 graph12 0.7655799
graph21                 graph21 0.7549954
bet                         bet 0.7393994
graph16                 graph16 0.7309787
constraint           constraint 0.7183138
graph25                 graph25 0.6888084
orbit30                 orbit30 0.6863882
graph19                 graph19 0.6854585
upto_third           upto_third 0.6847124
orbit20                 orbit20 0.6743758
orbit36                 orbit36 0.6447159
orbit6                   orbit6 0.6421244
orbit4                   orbit4 0.6415836
graph4                   graph4 0.6137487
graph23                 graph23 0.5736525
orbit51                 orbit51 0.5538104
fifth                     fifth 0.5140292
sixth                     sixth 0.5088277
orbit62                 orbit62 0.4670240
orbit53                 orbit53 0.4030309
graph11                 graph11 0.3645376
orbit1                   orbit1 0.3362098
graph5                   graph5 0.3358715
orbit50                 orbit50 0.3268617
graph2                   graph2 0.3195912
ratio1                   ratio1 0.3173380
graph22                 graph22 0.3039303
orbit49                 orbit49 0.3004488
graph7                   graph7 0.2666004
orbit42                 orbit42 0.2580988
membership_s27   membership_s27 0.2537538
graph6                   graph6 0.2276450
orbit12                 orbit12 0.2109345
upto_fourth         upto_fourth 0.1910186
coreness               coreness 0.1886437
graph18                 graph18 0.1872160
orbit46                 orbit46 0.1865530
graph26                 graph26 0.1844619
close                     close 0.1832328
hubscore               hubscore 0.1806145
orbit9                   orbit9 0.1743070
orbit52                 orbit52 0.1686181
orbit56                 orbit56 0.1657138
membership_s5     membership_s5 0.1571035
orbit13                 orbit13 0.1532968
orbit33                 orbit33 0.1475537
orbit31                 orbit31 0.1343639
orbit40                 orbit40 0.1244185
walktrap_vertex walktrap_vertex 0.1148806
bigcom30               bigcom30 0.1113617
membership_s4     membership_s4 0.0898529
graph0                   graph0 0.0000000
graph3                   graph3 0.0000000
graph8                   graph8 0.0000000
graph24                 graph24 0.0000000
graph27                 graph27 0.0000000
graph28                 graph28 0.0000000
graph29                 graph29 0.0000000
orbit0                   orbit0 0.0000000
orbit2                   orbit2 0.0000000
orbit3                   orbit3 0.0000000
orbit7                   orbit7 0.0000000
orbit8                   orbit8 0.0000000
orbit10                 orbit10 0.0000000
orbit11                 orbit11 0.0000000
orbit14                 orbit14 0.0000000
orbit22                 orbit22 0.0000000
orbit23                 orbit23 0.0000000
orbit26                 orbit26 0.0000000
orbit29                 orbit29 0.0000000
orbit34                 orbit34 0.0000000
orbit37                 orbit37 0.0000000
orbit38                 orbit38 0.0000000
orbit41                 orbit41 0.0000000
orbit43                 orbit43 0.0000000
orbit44                 orbit44 0.0000000
orbit47                 orbit47 0.0000000
orbit54                 orbit54 0.0000000
orbit55                 orbit55 0.0000000
orbit57                 orbit57 0.0000000
orbit58                 orbit58 0.0000000
orbit59                 orbit59 0.0000000
orbit60                 orbit60 0.0000000
orbit61                 orbit61 0.0000000
orbit64                 orbit64 0.0000000
orbit65                 orbit65 0.0000000
orbit66                 orbit66 0.0000000
orbit67                 orbit67 0.0000000
orbit68                 orbit68 0.0000000
orbit69                 orbit69 0.0000000
orbit70                 orbit70 0.0000000
orbit71                 orbit71 0.0000000
orbit72                 orbit72 0.0000000
AP                           AP 0.0000000
ecc                         ecc 0.0000000
eccrad                   eccrad 0.0000000
trans                     trans 0.0000000
evcent                   evcent 0.0000000
first                     first 0.0000000
upto_second         upto_second 0.0000000
upto_fifth           upto_fifth 0.0000000
upto_sixth           upto_sixth 0.0000000
second                   second 0.0000000
selfinter             selfinter 0.0000000
bigcom1                 bigcom1 0.0000000
bigcom2                 bigcom2 0.0000000
bigcom3                 bigcom3 0.0000000
bigcom4                 bigcom4 0.0000000
bigcom6                 bigcom6 0.0000000
bigcom8                 bigcom8 0.0000000
bigcom9                 bigcom9 0.0000000
bigcom11               bigcom11 0.0000000
bigcom13               bigcom13 0.0000000
bigcom15               bigcom15 0.0000000
bigcom16               bigcom16 0.0000000
bigcom21               bigcom21 0.0000000
bigcom22               bigcom22 0.0000000
bigcom24               bigcom24 0.0000000
bigcom26               bigcom26 0.0000000
bigcom28               bigcom28 0.0000000
bigcom31               bigcom31 0.0000000
bigcom32               bigcom32 0.0000000
bigcom33               bigcom33 0.0000000
bigcom34               bigcom34 0.0000000
bigcom36               bigcom36 0.0000000
bigcom37               bigcom37 0.0000000
bigcom38               bigcom38 0.0000000
bigcom39               bigcom39 0.0000000
bigcom40               bigcom40 0.0000000
bigcom43               bigcom43 0.0000000
bigcom44               bigcom44 0.0000000
bigcom46               bigcom46 0.0000000
bigcom47               bigcom47 0.0000000
bigcom49               bigcom49 0.0000000
bigcom50               bigcom50 0.0000000
bigcom51               bigcom51 0.0000000
bigcom52               bigcom52 0.0000000
bigcom54               bigcom54 0.0000000
bigcom56               bigcom56 0.0000000
bigcom62               bigcom62 0.0000000
bigcom66               bigcom66 0.0000000
bigcom68               bigcom68 0.0000000
bigcom69               bigcom69 0.0000000
bigcom71               bigcom71 0.0000000
bigcom72               bigcom72 0.0000000
bigcom73               bigcom73 0.0000000
bigcom74               bigcom74 0.0000000
bigcom75               bigcom75 0.0000000
bigcom76               bigcom76 0.0000000
bigcom77               bigcom77 0.0000000
bigcom79               bigcom79 0.0000000
bigcom80               bigcom80 0.0000000
bigcom82               bigcom82 0.0000000
bigcom83               bigcom83 0.0000000
bigcom84               bigcom84 0.0000000
bigcom85               bigcom85 0.0000000
bigcom87               bigcom87 0.0000000
bigcom89               bigcom89 0.0000000
bigcom91               bigcom91 0.0000000
bigcom92               bigcom92 0.0000000
bigcom93               bigcom93 0.0000000
bigcom96               bigcom96 0.0000000
bigcom97               bigcom97 0.0000000
bigcom98               bigcom98 0.0000000
bigcom99               bigcom99 0.0000000
bigcom101             bigcom101 0.0000000
bigcom104             bigcom104 0.0000000
bigcom106             bigcom106 0.0000000
bigcom109             bigcom109 0.0000000
bigcom113             bigcom113 0.0000000
bigcom116             bigcom116 0.0000000
bigcom120             bigcom120 0.0000000
bigcom123             bigcom123 0.0000000
bigcom126             bigcom126 0.0000000
bigcom127             bigcom127 0.0000000
bigcom137             bigcom137 0.0000000
bigcom139             bigcom139 0.0000000
bigcom140             bigcom140 0.0000000
bigcom143             bigcom143 0.0000000
bigcom145             bigcom145 0.0000000
bigcom146             bigcom146 0.0000000
bigcom147             bigcom147 0.0000000
bigcom149             bigcom149 0.0000000
bigcom153             bigcom153 0.0000000
bigcom154             bigcom154 0.0000000
bigcom156             bigcom156 0.0000000
bigcom157             bigcom157 0.0000000
bigcom158             bigcom158 0.0000000
bigcom160             bigcom160 0.0000000
bigcom161             bigcom161 0.0000000
bigcom162             bigcom162 0.0000000
bigcom164             bigcom164 0.0000000
bigcom166             bigcom166 0.0000000
bigcom167             bigcom167 0.0000000
bigcom171             bigcom171 0.0000000
bigcom173             bigcom173 0.0000000
bigcom175             bigcom175 0.0000000
bigcom176             bigcom176 0.0000000
bigcom177             bigcom177 0.0000000
bigcom178             bigcom178 0.0000000
bigcom180             bigcom180 0.0000000
bigcom181             bigcom181 0.0000000
bigcom184             bigcom184 0.0000000
bigcom186             bigcom186 0.0000000
bigcom187             bigcom187 0.0000000
bigcom189             bigcom189 0.0000000
bigcom194             bigcom194 0.0000000
bigcom195             bigcom195 0.0000000
bigcom196             bigcom196 0.0000000
bigcom204             bigcom204 0.0000000
bigcom205             bigcom205 0.0000000
bigcom212             bigcom212 0.0000000
bigcom214             bigcom214 0.0000000
bigcom222             bigcom222 0.0000000
bigcom223             bigcom223 0.0000000
bigcom226             bigcom226 0.0000000
bigcom227             bigcom227 0.0000000
bigcom229             bigcom229 0.0000000
bigcom233             bigcom233 0.0000000
bigcom236             bigcom236 0.0000000
bigcom237             bigcom237 0.0000000
bigcom246             bigcom246 0.0000000
bigcom248             bigcom248 0.0000000
bigcom249             bigcom249 0.0000000
bigcom250             bigcom250 0.0000000
bigcom254             bigcom254 0.0000000
bigcom266             bigcom266 0.0000000
bigcom269             bigcom269 0.0000000
bigcom272             bigcom272 0.0000000
bigcom274             bigcom274 0.0000000
bigcom281             bigcom281 0.0000000
bigcom291             bigcom291 0.0000000
bigcom292             bigcom292 0.0000000
bigcom295             bigcom295 0.0000000
bigcom299             bigcom299 0.0000000
bigcom301             bigcom301 0.0000000
bigcom306             bigcom306 0.0000000
bigcom309             bigcom309 0.0000000
bigcom314             bigcom314 0.0000000
bigcom321             bigcom321 0.0000000
bigcom341             bigcom341 0.0000000
bigcom350             bigcom350 0.0000000
bigcom353             bigcom353 0.0000000
bigcom359             bigcom359 0.0000000
bigcom363             bigcom363 0.0000000
bigcom365             bigcom365 0.0000000
bigcom385             bigcom385 0.0000000
bigcom386             bigcom386 0.0000000
bigcom408             bigcom408 0.0000000
bigcom412             bigcom412 0.0000000
bigcom480             bigcom480 0.0000000
spin_vertex         spin_vertex 0.0000000
membership_s3     membership_s3 0.0000000
membership_s6     membership_s6 0.0000000
membership_s7     membership_s7 0.0000000
membership_s8     membership_s8 0.0000000
membership_s9     membership_s9 0.0000000
membership_s11   membership_s11 0.0000000
membership_s12   membership_s12 0.0000000
membership_s14   membership_s14 0.0000000
membership_s15   membership_s15 0.0000000
membership_s16   membership_s16 0.0000000
membership_s17   membership_s17 0.0000000
membership_s18   membership_s18 0.0000000
membership_s20   membership_s20 0.0000000
membership_s21   membership_s21 0.0000000
membership_s22   membership_s22 0.0000000
membership_s24   membership_s24 0.0000000
membership_s25   membership_s25 0.0000000
membership_s26   membership_s26 0.0000000
membership_s28   membership_s28 0.0000000
membership_s30   membership_s30 0.0000000
membership_s31   membership_s31 0.0000000
membership_s32   membership_s32 0.0000000
membership_s33   membership_s33 0.0000000
membership_s36   membership_s36 0.0000000
membership_s37   membership_s37 0.0000000
pdi                         pdi 0.0000000
[1] "Dataset: low_C Model RF, run: 3 of 10 2015-06-17 20:51:31"
     |      Out-of-bag   |
Tree |      MSE  %Var(y) |
   1 |  0.07858   178.88 |
   2 |  0.07412   168.72 |
   3 |  0.07374   167.84 |
   4 |  0.07016   159.71 |
   5 |  0.06879   156.59 |
   6 |  0.06532   148.69 |
   7 |  0.06331   144.12 |
   8 |   0.0612   139.32 |
   9 |  0.06036   137.39 |
  10 |  0.05972   135.94 |
  11 |  0.05849   133.14 |
  12 |  0.05748   130.85 |
  13 |  0.05664   128.92 |
  14 |  0.05616   127.83 |
  15 |  0.05549   126.32 |
  16 |  0.05525   125.78 |
  17 |  0.05479   124.72 |
  18 |  0.05426   123.50 |
  19 |  0.05388   122.64 |
  20 |  0.05355   121.89 |
  21 |  0.05334   121.42 |
  22 |  0.05315   120.98 |
  23 |  0.05307   120.81 |
  24 |  0.05287   120.34 |
  25 |  0.05276   120.10 |
  26 |   0.0527   119.97 |
  27 |  0.05271   119.98 |
  28 |  0.05255   119.62 |
  29 |  0.05243   119.34 |
  30 |   0.0523   119.04 |
  31 |  0.05222   118.87 |
  32 |  0.05209   118.56 |
  33 |  0.05194   118.23 |
  34 |  0.05172   117.72 |
  35 |  0.05159   117.44 |
  36 |  0.05153   117.30 |
  37 |  0.05152   117.28 |
  38 |  0.05138   116.96 |
  39 |  0.05136   116.91 |
  40 |  0.05125   116.67 |
  41 |  0.05117   116.48 |
  42 |  0.05111   116.34 |
  43 |   0.0511   116.32 |
  44 |  0.05096   116.00 |
  45 |  0.05089   115.84 |
  46 |   0.0508   115.63 |
  47 |  0.05067   115.35 |
  48 |  0.05064   115.27 |
  49 |  0.05056   115.10 |
  50 |  0.05058   115.13 |
  51 |   0.0506   115.18 |
  52 |  0.05058   115.14 |
  53 |  0.05056   115.09 |
  54 |  0.05049   114.93 |
  55 |  0.05047   114.89 |
  56 |  0.05041   114.74 |
  57 |   0.0504   114.74 |
  58 |  0.05033   114.56 |
  59 |  0.05026   114.40 |
  60 |   0.0502   114.26 |
  61 |  0.05019   114.26 |
  62 |  0.05016   114.18 |
  63 |  0.05019   114.25 |
  64 |  0.05014   114.13 |
  65 |  0.05016   114.19 |
  66 |  0.05019   114.26 |
  67 |  0.05011   114.08 |
  68 |  0.05014   114.13 |
  69 |  0.05015   114.16 |
  70 |  0.05014   114.13 |
  71 |  0.05011   114.07 |
  72 |  0.05009   114.02 |
  73 |   0.0501   114.03 |
  74 |  0.05006   113.96 |
  75 |  0.05005   113.94 |
  76 |  0.05003   113.87 |
  77 |  0.05001   113.84 |
  78 |  0.04997   113.75 |
  79 |  0.04995   113.71 |
  80 |  0.04994   113.68 |
  81 |  0.04997   113.76 |
  82 |  0.04993   113.66 |
  83 |  0.04993   113.66 |
  84 |  0.04991   113.61 |
  85 |  0.04986   113.50 |
  86 |  0.04987   113.52 |
  87 |  0.04981   113.38 |
  88 |  0.04978   113.32 |
  89 |  0.04979   113.34 |
  90 |  0.04981   113.38 |
  91 |  0.04983   113.43 |
  92 |  0.04984   113.46 |
  93 |  0.04983   113.44 |
  94 |  0.04986   113.49 |
  95 |  0.04986   113.49 |
  96 |  0.04985   113.46 |
  97 |  0.04987   113.52 |
  98 |  0.04987   113.52 |
  99 |  0.04986   113.50 |
 100 |  0.04984   113.45 |
[1] "Random Forest variable coefficients"
                      %IncMSE IncNodePurity
graph5           2.175859e-03  9.286504e-01
graph6           4.841951e-03  1.273909e+00
graph7           5.991880e-04  5.151254e-01
graph8           0.000000e+00  1.734723e-18
graph9           9.649728e-03  2.038910e+00
graph10          1.272946e-02  2.150498e+00
graph11          1.461462e-02  1.952844e+00
graph12          7.858203e-03  2.138821e+00
graph13          1.403891e-02  2.579586e+00
graph14          1.042630e-02  1.776605e+00
graph15          8.593984e-03  1.251138e+00
graph16          1.166827e-02  2.395429e+00
graph17          7.030199e-03  1.727671e+00
graph18          1.292630e-03  3.603729e-01
graph19          1.267562e-02  2.246261e+00
graph20          2.790837e-03  1.034974e+00
graph21          5.203068e-03  1.207113e+00
graph22          1.090046e-03  6.761588e-01
graph23          6.392732e-03  1.657239e+00
graph24          7.129854e-04  4.393083e-01
graph25          2.160744e-03  7.363635e-01
graph26          5.688088e-04  3.776842e-01
graph27          7.991681e-05  1.179303e-01
graph28          2.506817e-05  1.350164e-01
graph29          0.000000e+00  0.000000e+00
orbit0           5.325295e-04  4.164170e-01
orbit1           9.238249e-03  1.470527e+00
orbit2           6.076611e-04  4.604995e-01
orbit3          -1.970971e-05  1.772310e-01
orbit4           6.275663e-03  1.628900e+00
orbit5           8.927512e-03  1.198235e+00
orbit6           2.302531e-02  2.099025e+00
orbit7           1.105066e-04  3.678166e-01
orbit8           3.401757e-03  1.015445e+00
orbit9           7.682303e-03  1.238629e+00
orbit10          1.246927e-03  5.752874e-01
orbit11          1.197131e-04  1.792255e-01
orbit12          4.206790e-04  4.231189e-01
orbit13          1.064729e-05  5.360080e-02
orbit14         -4.291845e-06  8.140216e-03
orbit15          6.819288e-03  1.838613e+00
orbit16          8.060487e-03  1.697071e+00
orbit17          1.359843e-02  1.501674e+00
orbit18          9.879449e-03  3.149130e+00
orbit19          1.561779e-02  1.874943e+00
orbit20          9.703773e-03  1.825576e+00
orbit21          5.674785e-03  1.179135e+00
orbit22          1.772647e-02  1.984813e+00
orbit23          1.148865e-04  1.294257e-01
orbit24          8.058850e-03  2.141469e+00
orbit25          3.218454e-03  6.054372e-01
orbit26          1.568425e-03  7.528303e-01
orbit27          2.163778e-02  3.087176e+00
orbit28          1.035277e-02  1.413880e+00
orbit29          1.658818e-03  7.294941e-01
orbit30          1.518737e-03  9.628991e-01
orbit31          1.036963e-02  1.688002e+00
orbit32          2.820603e-03  7.877690e-01
orbit33          2.281249e-04  3.138293e-01
orbit34          9.562874e-03  1.451625e+00
orbit35          1.423019e-02  2.623917e+00
orbit36          4.848117e-03  1.261318e+00
orbit37          6.004459e-03  1.010642e+00
orbit38          2.949766e-03  1.127806e+00
orbit39          8.796443e-03  1.728428e+00
orbit40          1.811843e-03  3.670732e-01
orbit41          1.810756e-04  3.980674e-01
orbit42          1.957754e-04  3.080469e-01
orbit43          1.397587e-03  5.577349e-01
orbit44         -3.003202e-05  1.495789e-01
orbit45          1.475086e-02  2.074293e+00
orbit46          1.320527e-03  6.323792e-01
orbit47          1.132365e-03  4.906444e-01
orbit48          3.057494e-04  5.157402e-01
orbit49          3.645995e-03  8.369211e-01
orbit50          3.877347e-04  1.077004e+00
orbit51          4.345095e-03  8.526494e-01
orbit52          2.918480e-03  5.984731e-01
orbit53          1.329856e-03  5.943752e-01
orbit54          1.123626e-03  5.780564e-01
orbit55         -8.643042e-06  6.036157e-02
orbit56          7.176413e-03  1.900645e+00
orbit57          5.073075e-05  2.749006e-02
orbit58          0.000000e+00  2.775558e-19
orbit59          1.747946e-03  4.048058e-01
orbit60          1.159519e-03  2.504790e-01
orbit61         -6.820868e-05  1.331626e-01
orbit62          2.127713e-03  8.709209e-01
orbit63          5.570733e-04  5.734221e-01
orbit64          9.813611e-05  3.861666e-01
orbit65          2.841922e-04  2.787527e-01
orbit66         -3.096381e-05  7.203458e-02
orbit67          0.000000e+00  1.071429e-03
orbit68          8.697689e-06  9.090074e-02
orbit69          0.000000e+00  0.000000e+00
orbit70          1.297249e-05  1.222265e-01
orbit71         -1.103948e-05  2.581266e-02
orbit72          0.000000e+00  0.000000e+00
AP               4.332043e-06  5.361551e-02
bet              5.232878e-03  2.122433e+00
ecc              1.293731e-04  3.446299e-01
eccrad           1.469893e-04  2.349815e-01
close            4.146695e-03  1.235527e+00
constraint       3.810546e-03  1.953325e+00
coreness         9.730412e-04  8.365397e-01
knn              1.493334e-02  2.544440e+00
hubscore         1.046843e-02  1.882041e+00
pagerank         6.302213e-03  6.487899e+00
trans            7.821806e-04  3.991049e-01
evcent           5.408015e-03  1.504111e+00
first            2.183063e-04  1.909342e-01
upto_second      1.358124e-02  1.413877e+00
upto_third       8.615504e-03  1.640952e+00
upto_fourth      4.808947e-03  1.355812e+00
upto_fifth       6.732630e-03  1.234885e+00
upto_sixth       6.055493e-03  1.542077e+00
second           6.427481e-03  1.257522e+00
third            9.507707e-03  2.051068e+00
fourth           6.674461e-03  3.154795e+00
fifth            8.756966e-03  2.818662e+00
sixth            4.127246e-03  1.800543e+00
ratio1           1.496086e-02  2.388876e+00
ratio2           2.090860e-02  5.039340e+00
ratio3           9.007248e-03  2.514575e+00
ratio4           1.201629e-02  2.610479e+00
ratio5           3.473346e-03  4.765845e+00
ratio6           1.277966e-02  2.606695e+00
selfinter        1.345411e-04  5.470914e-01
walktrap_vertex  7.018718e-04  6.521537e-01
bigcom1          9.273018e-04  6.746539e-01
bigcom2         -2.936776e-05  4.977284e-01
bigcom3          1.626199e-06  1.610436e-01
bigcom4          2.495933e-04  2.170506e-01
bigcom6          0.000000e+00  0.000000e+00
bigcom8          3.824965e-04  3.634669e-01
bigcom9          0.000000e+00  1.387779e-19
bigcom11         1.648666e-05  3.084371e-01
bigcom13         9.431720e-05  4.295006e-01
bigcom15         0.000000e+00  4.163336e-19
bigcom16         0.000000e+00  8.326673e-19
bigcom21        -1.661988e-05  1.237385e-01
bigcom22        -6.884033e-06  5.599976e-01
bigcom24         0.000000e+00  2.775558e-19
bigcom26         0.000000e+00  8.326673e-19
bigcom28        -5.764673e-05  1.332449e-01
bigcom30         2.238914e-05  3.108869e-01
bigcom31         0.000000e+00  0.000000e+00
bigcom32         0.000000e+00  6.428571e-03
bigcom33         0.000000e+00  0.000000e+00
bigcom34        -3.687353e-06  3.987256e-01
bigcom36        -1.803470e-06  1.633991e-01
bigcom37         0.000000e+00  2.775558e-19
bigcom38         0.000000e+00  5.551115e-19
bigcom39         0.000000e+00  2.775558e-19
bigcom40         3.915415e-05  1.506252e-01
bigcom43         0.000000e+00  5.551115e-19
bigcom44         1.547859e-05  3.708423e-02
bigcom46         0.000000e+00  8.326673e-19
bigcom47        -1.110252e-05  2.432940e-01
bigcom49         0.000000e+00  1.387779e-19
bigcom50         0.000000e+00  5.551115e-19
bigcom51        -4.157063e-05  4.391234e-01
bigcom52         0.000000e+00  0.000000e+00
bigcom54         0.000000e+00  0.000000e+00
bigcom56         0.000000e+00  0.000000e+00
bigcom62         0.000000e+00  0.000000e+00
bigcom66         0.000000e+00  2.775558e-19
bigcom68         0.000000e+00  0.000000e+00
bigcom69         0.000000e+00  0.000000e+00
bigcom71        -1.484241e-05  2.590059e-01
bigcom72         4.620816e-05  5.255618e-01
bigcom73         0.000000e+00  0.000000e+00
bigcom74         0.000000e+00  2.775558e-19
bigcom75        -6.791783e-06  7.432256e-01
bigcom76         4.849460e-05  5.153063e-01
bigcom77         0.000000e+00  0.000000e+00
bigcom79         0.000000e+00  0.000000e+00
bigcom80         0.000000e+00  1.387779e-19
bigcom82        -3.298008e-05  3.644574e-01
bigcom83         0.000000e+00  0.000000e+00
bigcom84         0.000000e+00  0.000000e+00
bigcom85         0.000000e+00  2.775558e-19
bigcom87        -4.930285e-05  2.921402e-01
bigcom89         0.000000e+00  0.000000e+00
bigcom91         0.000000e+00  0.000000e+00
bigcom92        -2.600368e-05  6.062501e-01
bigcom93         0.000000e+00  0.000000e+00
bigcom96         0.000000e+00  0.000000e+00
bigcom97        -2.415251e-05  2.489642e-01
bigcom98         0.000000e+00  0.000000e+00
bigcom99         0.000000e+00  2.775558e-19
bigcom101        0.000000e+00  0.000000e+00
bigcom104        0.000000e+00  2.775558e-19
bigcom106        0.000000e+00  0.000000e+00
bigcom109       -1.497668e-05  3.442314e-01
bigcom113        0.000000e+00  0.000000e+00
bigcom116        2.796055e-05  3.480648e-01
bigcom120        0.000000e+00  2.775558e-19
bigcom123        0.000000e+00  1.387779e-19
bigcom126        0.000000e+00  0.000000e+00
bigcom127        0.000000e+00  2.775558e-19
bigcom137        0.000000e+00  0.000000e+00
bigcom139        0.000000e+00  1.387779e-19
bigcom140        0.000000e+00  1.387779e-19
bigcom143       -1.178150e-05  1.210579e-01
bigcom145        0.000000e+00  0.000000e+00
bigcom146        0.000000e+00  0.000000e+00
bigcom147        6.685421e-06  5.586504e-01
bigcom149        0.000000e+00  0.000000e+00
bigcom153        2.488877e-05  3.752938e-01
bigcom154        0.000000e+00  1.387779e-19
bigcom156        0.000000e+00  0.000000e+00
bigcom157        0.000000e+00  0.000000e+00
bigcom158        0.000000e+00  0.000000e+00
bigcom160       -6.528659e-06  5.049667e-01
bigcom161        0.000000e+00  0.000000e+00
bigcom162        2.099898e-06  7.399553e-01
bigcom164        0.000000e+00  0.000000e+00
bigcom166        0.000000e+00  0.000000e+00
bigcom167        0.000000e+00  6.938894e-19
bigcom171        0.000000e+00  0.000000e+00
bigcom173        0.000000e+00  0.000000e+00
bigcom175        0.000000e+00  1.387779e-19
bigcom176        0.000000e+00  2.775558e-19
bigcom177        0.000000e+00  0.000000e+00
bigcom178       -6.210534e-06  4.174095e-01
bigcom180        0.000000e+00  0.000000e+00
bigcom181        0.000000e+00  4.163336e-19
bigcom184        0.000000e+00  8.551130e-01
bigcom186        0.000000e+00  0.000000e+00
bigcom187        0.000000e+00  0.000000e+00
bigcom189        0.000000e+00  0.000000e+00
bigcom194        0.000000e+00  0.000000e+00
bigcom195        0.000000e+00  0.000000e+00
bigcom196        0.000000e+00  2.775558e-19
bigcom204        0.000000e+00  2.775558e-19
bigcom205        0.000000e+00  2.775558e-19
bigcom212        0.000000e+00  0.000000e+00
bigcom214        0.000000e+00  1.387779e-19
bigcom222        0.000000e+00  0.000000e+00
bigcom223        0.000000e+00  0.000000e+00
bigcom226        0.000000e+00  0.000000e+00
bigcom227        0.000000e+00  0.000000e+00
bigcom229        0.000000e+00  0.000000e+00
bigcom233        0.000000e+00  0.000000e+00
bigcom236        0.000000e+00  2.775558e-19
bigcom237        0.000000e+00  0.000000e+00
bigcom246        0.000000e+00  2.775558e-19
bigcom248        0.000000e+00  0.000000e+00
bigcom249        0.000000e+00  0.000000e+00
bigcom250        0.000000e+00  0.000000e+00
bigcom254       -2.222212e-05  6.115873e-01
bigcom266        0.000000e+00  0.000000e+00
bigcom269        0.000000e+00  4.163336e-19
bigcom272        0.000000e+00  0.000000e+00
bigcom274        0.000000e+00  2.775558e-19
bigcom281        0.000000e+00  0.000000e+00
bigcom291        0.000000e+00  0.000000e+00
bigcom292        0.000000e+00  0.000000e+00
bigcom295        0.000000e+00  0.000000e+00
bigcom299        0.000000e+00  0.000000e+00
bigcom301        0.000000e+00  0.000000e+00
bigcom306        0.000000e+00  2.775558e-19
bigcom309        0.000000e+00  0.000000e+00
bigcom314        0.000000e+00  0.000000e+00
bigcom321        2.732550e-05  4.395256e-01
bigcom341        0.000000e+00  0.000000e+00
bigcom350        0.000000e+00  0.000000e+00
bigcom353        0.000000e+00  0.000000e+00
bigcom359        0.000000e+00  2.775558e-19
bigcom363        0.000000e+00  0.000000e+00
bigcom365        0.000000e+00  0.000000e+00
bigcom385        1.459569e-05  1.047431e+00
bigcom386        0.000000e+00  0.000000e+00
bigcom408        0.000000e+00  0.000000e+00
bigcom412        0.000000e+00  0.000000e+00
bigcom480        0.000000e+00  0.000000e+00
spin_vertex      1.396422e-03  1.455637e+00
membership_s1    4.579136e-04  1.036801e+00
membership_s3    0.000000e+00  5.551115e-19
membership_s4   -2.815882e-05  4.624167e-01
membership_s5    1.854159e-04  3.226901e-01
membership_s6    2.651019e-04  2.414628e-01
membership_s7    1.147468e-04  2.569013e-01
membership_s8   -4.424134e-05  4.000338e-01
membership_s9    0.000000e+00  0.000000e+00
membership_s11   0.000000e+00  4.163336e-19
membership_s12   0.000000e+00  0.000000e+00
membership_s14   0.000000e+00  0.000000e+00
membership_s15  -2.275100e-05  4.378007e-02
membership_s16   0.000000e+00  1.387779e-19
membership_s17   0.000000e+00  1.387779e-19
membership_s18   1.542609e-05  1.992819e-01
membership_s20  -1.440440e-05  3.551589e-01
membership_s21   1.301489e-04  5.938030e-01
membership_s22   0.000000e+00  6.938894e-19
membership_s24   0.000000e+00  6.938894e-20
membership_s25   0.000000e+00  1.387779e-19
membership_s26   4.273504e-06  8.750000e-03
membership_s27   2.754592e-04  7.310626e-01
membership_s28   4.273504e-06  1.875000e-02
membership_s30   4.771223e-05  3.794771e-01
membership_s31  -5.131741e-05  6.007097e-01
membership_s32   8.358475e-05  6.149396e-01
membership_s33   0.000000e+00  2.775558e-19
membership_s36   3.379327e-04  4.528625e-01
membership_s37   2.643484e-05  2.508255e-01
V1               1.272780e-02  4.697575e+00
V2               1.273091e-02  5.991532e+00
pdi              2.768114e-05  5.410909e-01
adhesion         1.529486e-02  4.945267e+00
cohesion         1.601185e-02  5.445470e+00
inner            6.140680e-03  4.427975e+00
outer            4.502527e-03  5.674390e+00
ioratio          8.033135e-03  4.538497e+00
comsize          4.991420e-03  5.366485e+00
[1] "Dataset: low_C Model GLM, run: 3 of 10 2015-06-17 20:54:46"
[1] "glmnet variable coefficients"
                     [,1]          [,2]
(Intercept)     -3.030847 -4.466521e+00
graph0           0.000000  0.000000e+00
graph1           0.000000  1.608674e-05
graph2           0.000000 -8.480635e-02
graph3           0.000000  0.000000e+00
graph4           0.000000  0.000000e+00
graph5           0.000000  2.910173e-03
graph6           0.000000  0.000000e+00
graph7           0.000000 -7.114335e-04
graph8           0.000000  0.000000e+00
graph9           0.000000  0.000000e+00
graph10          0.000000  0.000000e+00
graph11          0.000000  0.000000e+00
graph12          0.000000  1.148586e-08
graph13          0.000000  9.204580e-07
graph14          0.000000  0.000000e+00
graph15          0.000000  2.875999e-05
graph16          0.000000 -8.643794e-08
graph17          0.000000  0.000000e+00
graph18          0.000000 -5.139612e-05
graph19          0.000000  0.000000e+00
graph20          0.000000 -4.223582e-05
graph21          0.000000  9.259211e-07
graph22          0.000000  4.296105e-05
graph23          0.000000 -2.069281e-06
graph24          0.000000  1.259435e-05
graph25          0.000000  4.050734e-04
graph26          0.000000  0.000000e+00
graph27          0.000000 -1.344029e-02
graph28          0.000000  5.962352e-03
graph29          0.000000 -1.013994e+00
orbit0           0.000000  0.000000e+00
orbit1           0.000000  2.117427e-05
orbit2           0.000000  1.168412e-02
orbit3           0.000000 -7.247739e-02
orbit4           0.000000  0.000000e+00
orbit5           0.000000  0.000000e+00
orbit6           0.000000  0.000000e+00
orbit7           0.000000  6.824077e-03
orbit8           0.000000  2.602009e-03
orbit9           0.000000  0.000000e+00
orbit10          0.000000  0.000000e+00
orbit11          0.000000  0.000000e+00
orbit12          0.000000 -5.011838e-04
orbit13          0.000000  0.000000e+00
orbit14          0.000000  0.000000e+00
orbit15          0.000000  1.670719e-08
orbit16          0.000000 -5.720301e-06
orbit17          0.000000 -3.730986e-07
orbit18          0.000000  8.796991e-09
orbit19          0.000000  0.000000e+00
orbit20          0.000000  3.470405e-09
orbit21          0.000000 -3.779660e-05
orbit22          0.000000  0.000000e+00
orbit23          0.000000 -5.732222e-03
orbit24          0.000000  8.153274e-07
orbit25          0.000000 -8.407735e-07
orbit26          0.000000 -1.324199e-05
orbit27          0.000000  6.786139e-07
orbit28          0.000000 -2.877861e-06
orbit29          0.000000  2.267655e-06
orbit30          0.000000  9.201908e-05
orbit31          0.000000  0.000000e+00
orbit32          0.000000  3.493378e-08
orbit33          0.000000  1.171700e-01
orbit34          0.000000  3.142594e-05
orbit35          0.000000 -4.340467e-07
orbit36          0.000000 -5.120670e-05
orbit37          0.000000  0.000000e+00
orbit38          0.000000 -5.770905e-07
orbit39          0.000000 -1.950227e-06
orbit40          0.000000  6.133764e-07
orbit41          0.000000  1.672237e-04
orbit42          0.000000  2.447484e-01
orbit43          0.000000 -5.276775e-05
orbit44          0.000000  8.205430e-02
orbit45          0.000000  0.000000e+00
orbit46          0.000000 -1.706093e-05
orbit47          0.000000 -1.107131e-04
orbit48          0.000000  1.513789e-04
orbit49          0.000000 -3.246367e-05
orbit50          0.000000 -9.001185e-05
orbit51          0.000000 -8.747695e-06
orbit52          0.000000  1.426937e-04
orbit53          0.000000  8.948212e-04
orbit54          0.000000  3.289860e-05
orbit55          0.000000  1.248203e-02
orbit56          0.000000 -4.094816e-05
orbit57          0.000000  0.000000e+00
orbit58          0.000000 -7.138233e-01
orbit59          0.000000  0.000000e+00
orbit60          0.000000  2.522170e-05
orbit61          0.000000  2.284087e-01
orbit62          0.000000  1.116959e-03
orbit63          0.000000 -1.735672e-03
orbit64          0.000000  5.578106e-03
orbit65          0.000000  0.000000e+00
orbit66          0.000000 -3.129584e-04
orbit67          0.000000  2.982123e-01
orbit68          0.000000 -1.274701e-02
orbit69          0.000000 -1.657053e+00
orbit70          0.000000  6.299603e-03
orbit71          0.000000  4.381723e-01
orbit72          0.000000 -1.004579e+00
AP               0.000000 -2.580933e-01
bet              0.000000 -5.335126e-06
ecc              0.000000  8.608558e-04
eccrad           0.000000  8.657613e-04
close            0.000000  0.000000e+00
constraint       0.000000  1.810343e-01
coreness         0.000000  3.189140e-02
knn              0.000000  2.366410e-06
hubscore         0.000000  0.000000e+00
pagerank         0.000000 -9.688768e-01
trans            0.000000  3.349585e-01
evcent           0.000000  0.000000e+00
first            0.000000  0.000000e+00
upto_second      0.000000  1.749833e-05
upto_third       0.000000  0.000000e+00
upto_fourth      0.000000  0.000000e+00
upto_fifth       0.000000  6.908362e-05
upto_sixth       0.000000  0.000000e+00
second           0.000000  8.120090e-06
third            0.000000 -6.469620e-09
fourth           0.000000 -3.397033e-05
fifth            0.000000  7.363628e-05
sixth            0.000000 -7.005009e-05
ratio1           0.000000  2.831117e-07
ratio2           0.000000  5.727510e-04
ratio3           0.000000 -3.893815e-03
ratio4           0.000000  0.000000e+00
ratio5           0.000000  0.000000e+00
ratio6           0.000000 -7.125385e-05
selfinter        0.000000 -4.551550e-02
walktrap_vertex  0.000000 -4.329032e-01
bigcom1          0.000000  4.306190e-01
bigcom2          0.000000  9.904168e-01
bigcom3          0.000000 -3.810452e-01
bigcom4          0.000000  2.636669e-01
bigcom6          0.000000 -4.614763e-01
bigcom8          0.000000  4.555230e-01
bigcom9          0.000000 -1.143266e+00
bigcom11         0.000000  5.738258e-01
bigcom13         0.000000  8.233003e-01
bigcom15         0.000000 -9.117251e-01
bigcom16         0.000000 -7.503700e-01
bigcom21         0.000000  9.785941e-02
bigcom22         0.000000  1.624113e-01
bigcom24         0.000000 -3.896120e-01
bigcom26         0.000000 -9.996222e-01
bigcom28         0.000000  1.031058e-01
bigcom30         0.000000  5.167889e-01
bigcom31         0.000000 -3.102037e-02
bigcom32         0.000000 -1.012217e+00
bigcom33         0.000000 -2.604705e-01
bigcom34         0.000000  1.464799e+00
bigcom36         0.000000  7.576973e-01
bigcom37         0.000000 -9.428061e-01
bigcom38         0.000000 -8.360034e-01
bigcom39         0.000000 -9.154576e-01
bigcom40         0.000000  6.919311e-03
bigcom43         0.000000 -5.623409e-01
bigcom44         0.000000  8.560103e-02
bigcom46         0.000000 -9.658189e-01
bigcom47         0.000000  6.164505e-01
bigcom49         0.000000 -7.893755e-01
bigcom50         0.000000 -7.242615e-01
bigcom51         0.000000  1.518926e+00
bigcom52         0.000000 -2.175406e-01
bigcom54         0.000000 -5.110826e-01
bigcom56         0.000000 -7.000559e-01
bigcom62         0.000000 -4.965964e-01
bigcom66         0.000000 -6.193310e-01
bigcom68         0.000000 -5.479008e-01
bigcom69         0.000000 -7.736567e-01
bigcom71         0.000000  6.055964e-01
bigcom72         0.000000  1.250745e+00
bigcom73         0.000000 -8.825462e-01
bigcom74         0.000000 -6.571692e-01
bigcom75         0.000000  2.340327e+00
bigcom76         0.000000  1.189492e+00
bigcom77         0.000000 -2.999748e-01
bigcom79         0.000000 -5.374652e-01
bigcom80         0.000000 -7.051302e-01
bigcom82         0.000000  1.238397e+00
bigcom83         0.000000  0.000000e+00
bigcom84         0.000000 -2.583525e-01
bigcom85         0.000000 -5.977868e-01
bigcom87         0.000000  8.955411e-01
bigcom89         0.000000 -4.974393e-01
bigcom91         0.000000 -1.924831e-01
bigcom92         0.000000  1.314670e+00
bigcom93         0.000000  0.000000e+00
bigcom96         0.000000 -2.260677e-01
bigcom97         0.000000  8.489671e-01
bigcom98         0.000000 -5.447922e-01
bigcom99         0.000000 -5.512900e-01
bigcom101        0.000000 -3.833298e-01
bigcom104        0.000000 -6.713968e-01
bigcom106        0.000000 -8.167343e-01
bigcom109        0.000000  1.450274e+00
bigcom113        0.000000 -2.591163e-01
bigcom116        0.000000  2.011151e-01
bigcom120        0.000000 -8.105594e-01
bigcom123        0.000000 -7.998772e-01
bigcom126        0.000000 -6.431450e-01
bigcom127        0.000000  0.000000e+00
bigcom137        0.000000 -5.850707e-01
bigcom139        0.000000 -6.321859e-01
bigcom140        0.000000 -5.696096e-01
bigcom143        0.000000  9.663883e-01
bigcom145        0.000000 -5.593258e-01
bigcom146        0.000000 -4.483290e-01
bigcom147        0.000000  1.504237e+00
bigcom149        0.000000 -2.277697e-01
bigcom153        0.000000  8.534024e-01
bigcom154        0.000000 -6.521106e-01
bigcom156        0.000000 -3.909485e-01
bigcom157        0.000000  0.000000e+00
bigcom158        0.000000 -5.173748e-01
bigcom160        0.000000  1.391333e+00
bigcom161        0.000000 -5.595328e-01
bigcom162        0.000000  2.401429e+00
bigcom164        0.000000 -5.162327e-01
bigcom166        0.000000 -4.050901e-01
bigcom167        0.000000 -9.667025e-01
bigcom171        0.000000  0.000000e+00
bigcom173        0.000000 -5.293165e-01
bigcom175        0.000000 -1.260761e-01
bigcom176        0.000000 -4.034040e-01
bigcom177        0.000000 -7.720259e-01
bigcom178        0.000000  1.440664e+00
bigcom180        0.000000 -4.865097e-01
bigcom181        0.000000 -6.679232e-01
bigcom184        0.000000  5.680578e+00
bigcom186        0.000000 -6.549141e-01
bigcom187        0.000000 -5.187887e-01
bigcom189        0.000000 -7.176465e-01
bigcom194        0.000000 -4.753855e-01
bigcom195        0.000000 -4.165724e-01
bigcom196        0.000000 -6.656735e-01
bigcom204        0.000000 -7.987364e-01
bigcom205        0.000000 -6.481841e-01
bigcom212        0.000000 -3.606333e-01
bigcom214        0.000000 -7.058908e-01
bigcom222        0.000000 -6.358748e-01
bigcom223        0.000000  0.000000e+00
bigcom226        0.000000 -5.688815e-01
bigcom227        0.000000 -3.946621e-01
bigcom229        0.000000 -3.633908e-01
bigcom233        0.000000 -5.987445e-01
bigcom236        0.000000 -5.800384e-01
bigcom237        0.000000  0.000000e+00
bigcom246        0.000000 -5.906820e-01
bigcom248        0.000000 -4.029639e-01
bigcom249        0.000000 -3.559511e-01
bigcom250        0.000000 -4.419560e-01
bigcom254        0.000000  1.243235e+00
bigcom266        0.000000 -2.678702e-01
bigcom269        0.000000 -5.522250e-01
bigcom272        0.000000 -4.398100e-01
bigcom274        0.000000 -1.361671e+00
bigcom281        0.000000 -5.580805e-01
bigcom291        0.000000 -2.621548e-01
bigcom292        0.000000 -4.553818e-01
bigcom295        0.000000 -4.133817e-01
bigcom299        0.000000 -4.946086e-01
bigcom301        0.000000 -5.881442e-01
bigcom306        0.000000 -4.815582e-01
bigcom309        0.000000 -7.143338e-01
bigcom314        0.000000 -7.840792e-02
bigcom321        0.000000  8.425860e-01
bigcom341        0.000000 -7.438472e-01
bigcom350        0.000000 -4.500207e-02
bigcom353        0.000000 -3.997384e-01
bigcom359        0.000000 -5.975070e-01
bigcom363        0.000000  0.000000e+00
bigcom365        0.000000 -7.046616e-01
bigcom385        0.000000  2.555171e+00
bigcom386        0.000000 -2.485427e-01
bigcom408        0.000000 -1.162208e+00
bigcom412        0.000000 -5.703703e-01
bigcom480        0.000000 -4.514990e-01
spin_vertex      0.000000 -1.849047e-01
membership_s1    0.000000  3.084110e-01
membership_s3    0.000000 -9.875589e-01
membership_s4    0.000000  5.473523e-02
membership_s5    0.000000 -4.446606e-03
membership_s6    0.000000 -7.504161e-02
membership_s7    0.000000 -2.421097e-01
membership_s8    0.000000  5.841575e-01
membership_s9    0.000000 -9.661277e-01
membership_s11   0.000000 -8.546647e-01
membership_s12   0.000000 -1.121547e+00
membership_s14   0.000000 -7.320943e-01
membership_s15   0.000000 -4.359005e-01
membership_s16   0.000000 -8.730400e-01
membership_s17   0.000000 -8.302159e-01
membership_s18   0.000000 -3.892970e-02
membership_s20   0.000000  9.936170e-01
membership_s21   0.000000  8.831827e-02
membership_s22   0.000000 -1.211453e+00
membership_s24   0.000000 -1.129125e+00
membership_s25   0.000000 -9.437222e-01
membership_s26   0.000000 -9.650378e-01
membership_s27   0.000000  1.947586e-01
membership_s28   0.000000 -1.203876e+00
membership_s30   0.000000 -2.800115e-02
membership_s31   0.000000  1.296806e-01
membership_s32   0.000000  9.857162e-02
membership_s33   0.000000 -7.445452e-01
membership_s36   0.000000 -6.483423e-03
membership_s37   0.000000 -4.086714e-02
V1               0.000000  0.000000e+00
V2               0.000000  3.551723e-01
pdi              0.000000  1.082710e+03
adhesion         0.000000 -2.971807e-06
cohesion         0.000000  6.870479e-06
inner            0.000000  5.418742e-06
outer            0.000000 -3.406410e-07
ioratio          0.000000  1.048702e-03
comsize          0.000000  1.141407e-05
[1] "Dataset: low_C Model GBM, run: 4 of 10 2015-06-17 20:55:19"
Iter   TrainDeviance   ValidDeviance   StepSize   Improve
     1        0.3782            -nan     0.0100   -0.0001
     2        0.3775            -nan     0.0100    0.0001
     3        0.3768            -nan     0.0100    0.0000
     4        0.3761            -nan     0.0100    0.0000
     5        0.3752            -nan     0.0100    0.0001
     6        0.3744            -nan     0.0100    0.0000
     7        0.3736            -nan     0.0100   -0.0000
     8        0.3728            -nan     0.0100    0.0000
     9        0.3721            -nan     0.0100   -0.0000
    10        0.3713            -nan     0.0100    0.0000
    20        0.3649            -nan     0.0100   -0.0001
    25        0.3618            -nan     0.0100   -0.0000

[1] "GBM variable coefficients"
                            var   rel.inf
ratio2                   ratio2 5.7029818
ratio5                   ratio5 5.2476629
pagerank               pagerank 3.6514195
adhesion               adhesion 3.4214618
ioratio                 ioratio 3.1682290
V2                           V2 2.8714858
graph15                 graph15 2.7740130
ratio1                   ratio1 2.7275670
comsize                 comsize 2.7193650
orbit18                 orbit18 2.6495157
bet                         bet 2.4904786
orbit16                 orbit16 2.2874652
inner                     inner 2.1638493
V1                           V1 1.8693102
orbit30                 orbit30 1.8042348
cohesion               cohesion 1.8009010
orbit27                 orbit27 1.7989568
graph22                 graph22 1.7774142
orbit35                 orbit35 1.7297659
ratio6                   ratio6 1.6798506
graph19                 graph19 1.6106315
outer                     outer 1.5115684
knn                         knn 1.4862556
orbit28                 orbit28 1.4333955
orbit36                 orbit36 1.3788721
graph25                 graph25 1.3344934
graph12                 graph12 1.3248166
graph9                   graph9 1.2993530
graph26                 graph26 1.1486099
orbit9                   orbit9 1.1392963
membership_s1     membership_s1 1.1158441
orbit20                 orbit20 1.1067792
graph11                 graph11 1.0857561
graph6                   graph6 1.0316623
graph16                 graph16 1.0049040
third                     third 0.9744121
orbit63                 orbit63 0.9620066
graph7                   graph7 0.8746841
graph10                 graph10 0.8616973
graph14                 graph14 0.8517079
orbit56                 orbit56 0.8135830
graph20                 graph20 0.8088285
orbit62                 orbit62 0.8057151
orbit48                 orbit48 0.7442911
orbit13                 orbit13 0.6790502
orbit45                 orbit45 0.6675272
orbit60                 orbit60 0.6631024
graph27                 graph27 0.5626157
graph13                 graph13 0.5617211
orbit40                 orbit40 0.5508255
orbit5                   orbit5 0.5437859
orbit37                 orbit37 0.5278519
graph0                   graph0 0.5271032
orbit24                 orbit24 0.5145126
fourth                   fourth 0.4959775
orbit46                 orbit46 0.4853799
orbit47                 orbit47 0.4786439
orbit2                   orbit2 0.4466507
orbit21                 orbit21 0.4458736
membership_s32   membership_s32 0.4304043
trans                     trans 0.4091736
graph5                   graph5 0.4079128
ratio3                   ratio3 0.3939458
bigcom4                 bigcom4 0.3855504
graph3                   graph3 0.3684683
orbit17                 orbit17 0.3678429
upto_sixth           upto_sixth 0.3675676
orbit65                 orbit65 0.3560999
orbit38                 orbit38 0.3314752
orbit51                 orbit51 0.3183696
orbit19                 orbit19 0.3132259
walktrap_vertex walktrap_vertex 0.3090492
orbit49                 orbit49 0.3033170
graph24                 graph24 0.2994626
spin_vertex         spin_vertex 0.2582374
graph2                   graph2 0.2557958
orbit26                 orbit26 0.2404275
orbit44                 orbit44 0.2381137
orbit53                 orbit53 0.2306437
bigcom22               bigcom22 0.2271827
constraint           constraint 0.2266993
ratio4                   ratio4 0.2258799
graph21                 graph21 0.2258414
orbit1                   orbit1 0.2256557
orbit12                 orbit12 0.2226267
orbit15                 orbit15 0.2157222
orbit33                 orbit33 0.2150060
orbit39                 orbit39 0.2147364
upto_second         upto_second 0.2115619
graph1                   graph1 0.1987172
orbit50                 orbit50 0.1976649
hubscore               hubscore 0.1882046
orbit41                 orbit41 0.1862957
orbit42                 orbit42 0.1794778
membership_s4     membership_s4 0.1693947
orbit54                 orbit54 0.1513329
membership_s36   membership_s36 0.1504906
graph17                 graph17 0.1279224
bigcom1                 bigcom1 0.1227991
graph23                 graph23 0.1180700
orbit52                 orbit52 0.1109216
orbit55                 orbit55 0.1069999
graph4                   graph4 0.0000000
graph8                   graph8 0.0000000
graph18                 graph18 0.0000000
graph28                 graph28 0.0000000
graph29                 graph29 0.0000000
orbit0                   orbit0 0.0000000
orbit3                   orbit3 0.0000000
orbit4                   orbit4 0.0000000
orbit6                   orbit6 0.0000000
orbit7                   orbit7 0.0000000
orbit8                   orbit8 0.0000000
orbit10                 orbit10 0.0000000
orbit11                 orbit11 0.0000000
orbit14                 orbit14 0.0000000
orbit22                 orbit22 0.0000000
orbit23                 orbit23 0.0000000
orbit25                 orbit25 0.0000000
orbit29                 orbit29 0.0000000
orbit31                 orbit31 0.0000000
orbit32                 orbit32 0.0000000
orbit34                 orbit34 0.0000000
orbit43                 orbit43 0.0000000
orbit57                 orbit57 0.0000000
orbit58                 orbit58 0.0000000
orbit59                 orbit59 0.0000000
orbit61                 orbit61 0.0000000
orbit64                 orbit64 0.0000000
orbit66                 orbit66 0.0000000
orbit67                 orbit67 0.0000000
orbit68                 orbit68 0.0000000
orbit69                 orbit69 0.0000000
orbit70                 orbit70 0.0000000
orbit71                 orbit71 0.0000000
orbit72                 orbit72 0.0000000
AP                           AP 0.0000000
ecc                         ecc 0.0000000
eccrad                   eccrad 0.0000000
close                     close 0.0000000
coreness               coreness 0.0000000
evcent                   evcent 0.0000000
first                     first 0.0000000
upto_third           upto_third 0.0000000
upto_fourth         upto_fourth 0.0000000
upto_fifth           upto_fifth 0.0000000
second                   second 0.0000000
fifth                     fifth 0.0000000
sixth                     sixth 0.0000000
selfinter             selfinter 0.0000000
bigcom2                 bigcom2 0.0000000
bigcom3                 bigcom3 0.0000000
bigcom6                 bigcom6 0.0000000
bigcom8                 bigcom8 0.0000000
bigcom9                 bigcom9 0.0000000
bigcom11               bigcom11 0.0000000
bigcom13               bigcom13 0.0000000
bigcom15               bigcom15 0.0000000
bigcom16               bigcom16 0.0000000
bigcom21               bigcom21 0.0000000
bigcom24               bigcom24 0.0000000
bigcom26               bigcom26 0.0000000
bigcom28               bigcom28 0.0000000
bigcom30               bigcom30 0.0000000
bigcom31               bigcom31 0.0000000
bigcom32               bigcom32 0.0000000
bigcom33               bigcom33 0.0000000
bigcom34               bigcom34 0.0000000
bigcom36               bigcom36 0.0000000
bigcom37               bigcom37 0.0000000
bigcom38               bigcom38 0.0000000
bigcom39               bigcom39 0.0000000
bigcom40               bigcom40 0.0000000
bigcom43               bigcom43 0.0000000
bigcom44               bigcom44 0.0000000
bigcom46               bigcom46 0.0000000
bigcom47               bigcom47 0.0000000
bigcom49               bigcom49 0.0000000
bigcom50               bigcom50 0.0000000
bigcom51               bigcom51 0.0000000
bigcom52               bigcom52 0.0000000
bigcom54               bigcom54 0.0000000
bigcom56               bigcom56 0.0000000
bigcom62               bigcom62 0.0000000
bigcom66               bigcom66 0.0000000
bigcom68               bigcom68 0.0000000
bigcom69               bigcom69 0.0000000
bigcom71               bigcom71 0.0000000
bigcom72               bigcom72 0.0000000
bigcom73               bigcom73 0.0000000
bigcom74               bigcom74 0.0000000
bigcom75               bigcom75 0.0000000
bigcom76               bigcom76 0.0000000
bigcom77               bigcom77 0.0000000
bigcom79               bigcom79 0.0000000
bigcom80               bigcom80 0.0000000
bigcom82               bigcom82 0.0000000
bigcom83               bigcom83 0.0000000
bigcom84               bigcom84 0.0000000
bigcom85               bigcom85 0.0000000
bigcom87               bigcom87 0.0000000
bigcom89               bigcom89 0.0000000
bigcom91               bigcom91 0.0000000
bigcom92               bigcom92 0.0000000
bigcom93               bigcom93 0.0000000
bigcom96               bigcom96 0.0000000
bigcom97               bigcom97 0.0000000
bigcom98               bigcom98 0.0000000
bigcom99               bigcom99 0.0000000
bigcom101             bigcom101 0.0000000
bigcom104             bigcom104 0.0000000
bigcom106             bigcom106 0.0000000
bigcom109             bigcom109 0.0000000
bigcom113             bigcom113 0.0000000
bigcom116             bigcom116 0.0000000
bigcom120             bigcom120 0.0000000
bigcom123             bigcom123 0.0000000
bigcom126             bigcom126 0.0000000
bigcom127             bigcom127 0.0000000
bigcom137             bigcom137 0.0000000
bigcom139             bigcom139 0.0000000
bigcom140             bigcom140 0.0000000
bigcom143             bigcom143 0.0000000
bigcom145             bigcom145 0.0000000
bigcom146             bigcom146 0.0000000
bigcom147             bigcom147 0.0000000
bigcom149             bigcom149 0.0000000
bigcom153             bigcom153 0.0000000
bigcom154             bigcom154 0.0000000
bigcom156             bigcom156 0.0000000
bigcom157             bigcom157 0.0000000
bigcom158             bigcom158 0.0000000
bigcom160             bigcom160 0.0000000
bigcom161             bigcom161 0.0000000
bigcom162             bigcom162 0.0000000
bigcom164             bigcom164 0.0000000
bigcom166             bigcom166 0.0000000
bigcom167             bigcom167 0.0000000
bigcom171             bigcom171 0.0000000
bigcom173             bigcom173 0.0000000
bigcom175             bigcom175 0.0000000
bigcom176             bigcom176 0.0000000
bigcom177             bigcom177 0.0000000
bigcom178             bigcom178 0.0000000
bigcom180             bigcom180 0.0000000
bigcom181             bigcom181 0.0000000
bigcom184             bigcom184 0.0000000
bigcom186             bigcom186 0.0000000
bigcom187             bigcom187 0.0000000
bigcom189             bigcom189 0.0000000
bigcom194             bigcom194 0.0000000
bigcom195             bigcom195 0.0000000
bigcom196             bigcom196 0.0000000
bigcom204             bigcom204 0.0000000
bigcom205             bigcom205 0.0000000
bigcom212             bigcom212 0.0000000
bigcom214             bigcom214 0.0000000
bigcom222             bigcom222 0.0000000
bigcom223             bigcom223 0.0000000
bigcom226             bigcom226 0.0000000
bigcom227             bigcom227 0.0000000
bigcom229             bigcom229 0.0000000
bigcom233             bigcom233 0.0000000
bigcom236             bigcom236 0.0000000
bigcom237             bigcom237 0.0000000
bigcom246             bigcom246 0.0000000
bigcom248             bigcom248 0.0000000
bigcom249             bigcom249 0.0000000
bigcom250             bigcom250 0.0000000
bigcom254             bigcom254 0.0000000
bigcom266             bigcom266 0.0000000
bigcom269             bigcom269 0.0000000
bigcom272             bigcom272 0.0000000
bigcom274             bigcom274 0.0000000
bigcom281             bigcom281 0.0000000
bigcom291             bigcom291 0.0000000
bigcom292             bigcom292 0.0000000
bigcom295             bigcom295 0.0000000
bigcom299             bigcom299 0.0000000
bigcom301             bigcom301 0.0000000
bigcom306             bigcom306 0.0000000
bigcom309             bigcom309 0.0000000
bigcom314             bigcom314 0.0000000
bigcom321             bigcom321 0.0000000
bigcom341             bigcom341 0.0000000
bigcom350             bigcom350 0.0000000
bigcom353             bigcom353 0.0000000
bigcom359             bigcom359 0.0000000
bigcom363             bigcom363 0.0000000
bigcom365             bigcom365 0.0000000
bigcom385             bigcom385 0.0000000
bigcom386             bigcom386 0.0000000
bigcom408             bigcom408 0.0000000
bigcom412             bigcom412 0.0000000
bigcom480             bigcom480 0.0000000
membership_s3     membership_s3 0.0000000
membership_s5     membership_s5 0.0000000
membership_s6     membership_s6 0.0000000
membership_s7     membership_s7 0.0000000
membership_s8     membership_s8 0.0000000
membership_s9     membership_s9 0.0000000
membership_s11   membership_s11 0.0000000
membership_s12   membership_s12 0.0000000
membership_s14   membership_s14 0.0000000
membership_s15   membership_s15 0.0000000
membership_s16   membership_s16 0.0000000
membership_s17   membership_s17 0.0000000
membership_s18   membership_s18 0.0000000
membership_s20   membership_s20 0.0000000
membership_s21   membership_s21 0.0000000
membership_s22   membership_s22 0.0000000
membership_s24   membership_s24 0.0000000
membership_s25   membership_s25 0.0000000
membership_s26   membership_s26 0.0000000
membership_s27   membership_s27 0.0000000
membership_s28   membership_s28 0.0000000
membership_s30   membership_s30 0.0000000
membership_s31   membership_s31 0.0000000
membership_s33   membership_s33 0.0000000
membership_s37   membership_s37 0.0000000
pdi                         pdi 0.0000000
[1] "Dataset: low_C Model RF, run: 4 of 10 2015-06-17 20:55:33"
     |      Out-of-bag   |
Tree |      MSE  %Var(y) |
   1 |  0.08987   200.82 |
   2 |  0.07825   174.85 |
   3 |  0.07153   159.84 |
   4 |  0.07001   156.44 |
   5 |  0.06974   155.84 |
   6 |  0.06786   151.64 |
   7 |  0.06552   146.42 |
   8 |  0.06333   141.51 |
   9 |  0.06232   139.25 |
  10 |   0.0619   138.32 |
  11 |  0.06052   135.24 |
  12 |  0.05952   133.00 |
  13 |  0.05837   130.43 |
  14 |  0.05786   129.29 |
  15 |  0.05717   127.75 |
  16 |  0.05661   126.50 |
  17 |  0.05634   125.89 |
  18 |  0.05602   125.17 |
  19 |  0.05524   123.44 |
  20 |   0.0548   122.46 |
  21 |  0.05458   121.96 |
  22 |  0.05448   121.73 |
  23 |  0.05431   121.35 |
  24 |  0.05412   120.94 |
  25 |  0.05398   120.62 |
  26 |  0.05385   120.34 |
  27 |  0.05364   119.86 |
  28 |  0.05352   119.60 |
  29 |   0.0535   119.54 |
  30 |  0.05333   119.16 |
  31 |  0.05319   118.85 |
  32 |  0.05309   118.63 |
  33 |  0.05285   118.09 |
  34 |  0.05271   117.79 |
  35 |  0.05256   117.45 |
  36 |  0.05246   117.22 |
  37 |  0.05237   117.02 |
  38 |  0.05217   116.57 |
  39 |  0.05211   116.45 |
  40 |  0.05206   116.33 |
  41 |  0.05201   116.22 |
  42 |    0.052   116.19 |
  43 |  0.05191   115.99 |
  44 |  0.05187   115.90 |
  45 |  0.05176   115.65 |
  46 |  0.05168   115.48 |
  47 |  0.05151   115.10 |
  48 |  0.05141   114.88 |
  49 |  0.05142   114.89 |
  50 |  0.05133   114.69 |
  51 |  0.05123   114.47 |
  52 |  0.05121   114.42 |
  53 |  0.05118   114.36 |
  54 |  0.05114   114.27 |
  55 |  0.05107   114.12 |
  56 |  0.05103   114.03 |
  57 |  0.05106   114.10 |
  58 |  0.05104   114.05 |
  59 |  0.05104   114.04 |
  60 |  0.05101   113.99 |
  61 |    0.051   113.95 |
  62 |  0.05087   113.67 |
  63 |  0.05083   113.58 |
  64 |  0.05083   113.58 |
  65 |  0.05074   113.38 |
  66 |  0.05069   113.27 |
  67 |  0.05068   113.25 |
  68 |  0.05066   113.19 |
  69 |  0.05063   113.12 |
  70 |  0.05065   113.18 |
  71 |  0.05066   113.19 |
  72 |  0.05069   113.26 |
  73 |  0.05071   113.31 |
  74 |  0.05068   113.25 |
  75 |  0.05062   113.11 |
  76 |  0.05062   113.12 |
  77 |  0.05064   113.16 |
  78 |  0.05069   113.27 |
  79 |  0.05068   113.24 |
  80 |  0.05062   113.12 |
  81 |  0.05061   113.10 |
  82 |  0.05062   113.10 |
  83 |  0.05063   113.13 |
  84 |   0.0506   113.07 |
  85 |  0.05058   113.02 |
  86 |  0.05053   112.90 |
  87 |  0.05051   112.88 |
  88 |  0.05053   112.92 |
  89 |  0.05049   112.81 |
  90 |   0.0504   112.63 |
  91 |  0.05038   112.58 |
  92 |  0.05034   112.49 |
  93 |  0.05035   112.51 |
  94 |  0.05035   112.51 |
  95 |  0.05033   112.46 |
  96 |  0.05032   112.43 |
  97 |  0.05033   112.46 |
  98 |  0.05032   112.43 |
  99 |  0.05035   112.50 |
 100 |  0.05031   112.43 |
[1] "Random Forest variable coefficients"
                      %IncMSE IncNodePurity
graph5           6.218383e-03  9.246015e-01
graph6           5.064546e-03  1.557134e+00
graph7           3.736357e-04  3.425787e-01
graph8           0.000000e+00  4.429796e-02
graph9           9.281945e-03  1.996305e+00
graph10          1.194844e-02  2.025098e+00
graph11          1.052477e-02  1.741984e+00
graph12          1.396048e-02  2.228643e+00
graph13          1.142363e-02  2.292329e+00
graph14          6.772119e-03  1.699426e+00
graph15          1.133159e-02  1.498575e+00
graph16          8.597147e-03  2.292539e+00
graph17          9.410746e-03  1.786178e+00
graph18          1.759164e-03  4.812065e-01
graph19          1.182880e-02  2.162692e+00
graph20          3.825517e-03  7.367577e-01
graph21          6.408671e-03  1.238582e+00
graph22          7.719345e-04  7.234085e-01
graph23          5.155667e-03  1.608132e+00
graph24          8.416151e-04  3.149027e-01
graph25          2.572089e-03  8.542381e-01
graph26          1.800075e-04  3.487336e-01
graph27          4.009336e-04  2.982670e-01
graph28          4.342581e-05  1.374222e-01
graph29          0.000000e+00  2.012279e-18
orbit0           2.904816e-04  3.290548e-01
orbit1           6.738001e-03  1.150540e+00
orbit2           6.252957e-04  4.500991e-01
orbit3           3.480302e-05  2.233259e-01
orbit4           6.066464e-03  1.723370e+00
orbit5           6.241036e-03  1.482105e+00
orbit6           1.157873e-02  1.752625e+00
orbit7           1.729740e-04  2.417053e-01
orbit8           2.880172e-03  1.011388e+00
orbit9           7.061939e-03  1.551188e+00
orbit10          1.351378e-03  5.260526e-01
orbit11          4.892436e-05  2.445847e-01
orbit12          9.841094e-04  3.546353e-01
orbit13          2.314650e-04  2.285449e-01
orbit14          0.000000e+00  1.471046e-17
orbit15          8.317277e-03  1.871536e+00
orbit16          5.608591e-03  1.104501e+00
orbit17          9.880836e-03  1.764535e+00
orbit18          8.151421e-03  3.403630e+00
orbit19          1.469470e-02  2.178090e+00
orbit20          9.455246e-03  1.411680e+00
orbit21          6.225322e-03  1.280975e+00
orbit22          1.482560e-02  2.063304e+00
orbit23          4.384399e-04  2.306089e-01
orbit24          1.022639e-02  2.498770e+00
orbit25          2.116828e-03  5.363794e-01
orbit26          2.022917e-03  6.805947e-01
orbit27          1.558205e-02  2.924882e+00
orbit28          1.402554e-02  1.642538e+00
orbit29          1.352006e-03  6.730222e-01
orbit30          2.645175e-03  1.169436e+00
orbit31          1.091017e-02  1.773101e+00
orbit32          3.382472e-03  8.667264e-01
orbit33          9.951420e-05  3.095807e-01
orbit34          1.098954e-02  1.352507e+00
orbit35          1.103802e-02  2.321517e+00
orbit36          5.240099e-03  1.736147e+00
orbit37          8.321468e-03  1.356775e+00
orbit38          3.289806e-03  9.036565e-01
orbit39          7.202115e-03  1.366087e+00
orbit40          9.303389e-04  4.218948e-01
orbit41          8.418382e-04  5.175254e-01
orbit42          1.474638e-04  3.395132e-01
orbit43          2.120457e-03  4.491746e-01
orbit44         -1.171540e-05  1.620127e-01
orbit45          1.204415e-02  2.072439e+00
orbit46          6.768866e-04  6.027383e-01
orbit47          1.055644e-03  5.574319e-01
orbit48          1.057762e-03  7.685123e-01
orbit49          5.118451e-03  1.032743e+00
orbit50          4.946388e-04  1.002342e+00
orbit51          5.024687e-03  9.375165e-01
orbit52          3.027911e-03  7.006557e-01
orbit53          1.851027e-03  3.708781e-01
orbit54          3.221869e-04  4.290981e-01
orbit55          1.629501e-04  2.550748e-01
orbit56          9.184067e-03  1.952499e+00
orbit57         -3.410944e-06  9.132726e-02
orbit58          0.000000e+00  1.200429e-17
orbit59          1.072498e-04  2.323038e-01
orbit60          8.054323e-04  4.595671e-01
orbit61         -2.241020e-05  1.215554e-01
orbit62          2.129969e-03  7.892230e-01
orbit63          1.010237e-03  6.972333e-01
orbit64          3.470084e-04  7.373741e-01
orbit65          2.376443e-04  6.813257e-01
orbit66          2.816824e-05  5.509301e-02
orbit67          8.798944e-06  9.403123e-03
orbit68          2.050127e-04  2.270895e-01
orbit69          0.000000e+00  2.654127e-18
orbit70          8.568491e-05  1.619241e-01
orbit71         -4.040521e-06  6.466061e-02
orbit72          0.000000e+00  1.838807e-18
AP              -1.500974e-05  2.002496e-01
bet              4.509057e-03  2.626211e+00
ecc              3.620580e-04  2.014132e-01
eccrad           1.226323e-04  2.531932e-01
close            4.379025e-03  1.566257e+00
constraint       2.727725e-03  1.286772e+00
coreness         1.082261e-03  9.342472e-01
knn              1.539086e-02  2.514857e+00
hubscore         9.260510e-03  1.722623e+00
pagerank         6.893640e-03  6.282052e+00
trans            3.148897e-04  3.575072e-01
evcent           7.665462e-03  1.961540e+00
first            1.412877e-04  3.502247e-01
upto_second      6.234152e-03  1.510156e+00
upto_third       8.469619e-03  1.524585e+00
upto_fourth      3.616019e-03  1.232358e+00
upto_fifth       5.679902e-03  1.427990e+00
upto_sixth       4.913720e-03  1.474264e+00
second           1.062547e-02  1.494383e+00
third            7.827054e-03  2.084110e+00
fourth           7.185991e-03  3.202678e+00
fifth            4.429123e-03  1.845035e+00
sixth            5.741420e-03  1.111199e+00
ratio1           1.453653e-02  2.321459e+00
ratio2           2.214325e-02  4.997243e+00
ratio3           1.292686e-02  2.330236e+00
ratio4           9.158503e-03  2.254766e+00
ratio5           4.877164e-03  5.061467e+00
ratio6           1.337508e-02  2.563849e+00
selfinter        4.091185e-05  4.941105e-01
walktrap_vertex  4.862759e-04  7.410187e-01
bigcom1          4.804099e-04  6.153938e-01
bigcom2         -5.690756e-06  3.565815e-01
bigcom3         -1.215353e-05  1.569106e-01
bigcom4          3.822104e-04  4.762621e-01
bigcom6          0.000000e+00  1.873501e-18
bigcom8          3.917982e-04  5.194473e-01
bigcom9          0.000000e+00  8.031770e-18
bigcom11         2.541850e-05  3.511656e-01
bigcom13         1.197257e-05  1.791845e-01
bigcom15         0.000000e+00  9.159340e-18
bigcom16         0.000000e+00  6.487866e-18
bigcom21        -2.945688e-05  1.245815e-01
bigcom22         1.999918e-05  5.455935e-01
bigcom24         0.000000e+00  1.960238e-18
bigcom26         0.000000e+00  1.155326e-17
bigcom28        -2.093824e-05  1.478428e-01
bigcom30         1.832620e-04  3.339292e-01
bigcom31         0.000000e+00  5.551115e-19
bigcom32         0.000000e+00  3.625572e-18
bigcom33         0.000000e+00  2.376571e-18
bigcom34        -1.685155e-05  4.358076e-01
bigcom36        -7.996320e-05  3.020024e-01
bigcom37         0.000000e+00  3.642919e-19
bigcom38         0.000000e+00  4.076600e-18
bigcom39        -4.694902e-05  2.366251e-01
bigcom40         1.636050e-05  1.477415e-01
bigcom43         0.000000e+00  4.336809e-18
bigcom44        -8.095591e-06  2.036330e-02
bigcom46         0.000000e+00  3.001072e-18
bigcom47         9.377459e-05  6.044200e-01
bigcom49         0.000000e+00  2.706169e-18
bigcom50         0.000000e+00  3.400058e-18
bigcom51        -2.399206e-05  5.742452e-01
bigcom52         0.000000e+00  3.053113e-18
bigcom54         0.000000e+00  3.243933e-18
bigcom56         0.000000e+00  2.706169e-18
bigcom62         0.000000e+00  3.122502e-18
bigcom66         0.000000e+00  5.273559e-18
bigcom68         0.000000e+00  1.249001e-18
bigcom69         0.000000e+00  4.475587e-18
bigcom71        -8.727905e-06  2.583832e-01
bigcom72         2.940010e-05  6.598573e-01
bigcom73         0.000000e+00  1.734723e-18
bigcom74         0.000000e+00  3.903128e-18
bigcom75        -1.295492e-05  5.180071e-01
bigcom76        -6.653220e-06  4.899460e-01
bigcom77         0.000000e+00  4.163336e-19
bigcom79        -5.197078e-05  5.066375e-01
bigcom80         0.000000e+00  9.714451e-19
bigcom82        -2.146098e-05  5.047682e-01
bigcom83         0.000000e+00  0.000000e+00
bigcom84         0.000000e+00  3.469447e-19
bigcom85         0.000000e+00  3.191891e-18
bigcom87        -1.233573e-05  2.693828e-01
bigcom89         0.000000e+00  1.249001e-18
bigcom91         0.000000e+00  1.526557e-18
bigcom92         3.766825e-05  7.811808e-01
bigcom93         0.000000e+00  2.220446e-18
bigcom96         0.000000e+00  6.938894e-19
bigcom97         6.064460e-05  4.172697e-01
bigcom98         0.000000e+00  1.578598e-18
bigcom99         0.000000e+00  9.194034e-19
bigcom101        0.000000e+00  3.660267e-18
bigcom104        0.000000e+00  5.967449e-18
bigcom106        0.000000e+00  1.335737e-18
bigcom109        1.658963e-05  3.900913e-01
bigcom113        0.000000e+00  3.955170e-18
bigcom116        2.861106e-05  3.216409e-01
bigcom120        0.000000e+00  1.387779e-18
bigcom123        0.000000e+00  1.214306e-18
bigcom126        0.000000e+00  6.071532e-19
bigcom127        0.000000e+00  2.081668e-19
bigcom137        0.000000e+00  2.220446e-18
bigcom139        0.000000e+00  2.983724e-18
bigcom140        0.000000e+00  1.040834e-18
bigcom143        0.000000e+00  1.405126e-18
bigcom145        0.000000e+00  1.387779e-18
bigcom146        0.000000e+00  1.162265e-18
bigcom147       -4.344398e-06  3.334677e-01
bigcom149        0.000000e+00  0.000000e+00
bigcom153        0.000000e+00  3.469447e-18
bigcom154        0.000000e+00  5.238865e-18
bigcom156        0.000000e+00  1.387779e-19
bigcom157        0.000000e+00  9.714451e-19
bigcom158        0.000000e+00  4.857226e-19
bigcom160        0.000000e+00  1.249001e-18
bigcom161        0.000000e+00  1.110223e-18
bigcom162        1.006825e-05  5.811552e-01
bigcom164        0.000000e+00  4.440892e-18
bigcom166        0.000000e+00  3.816392e-19
bigcom167        0.000000e+00  5.828671e-18
bigcom171        0.000000e+00  1.110223e-18
bigcom173        0.000000e+00  8.326673e-19
bigcom175        0.000000e+00  1.110223e-18
bigcom176        0.000000e+00  2.151057e-18
bigcom177        0.000000e+00  7.806256e-19
bigcom178        2.780360e-05  5.197052e-01
bigcom180        0.000000e+00  1.127570e-18
bigcom181        0.000000e+00  8.673617e-20
bigcom184       -2.196864e-05  6.308331e-01
bigcom186        0.000000e+00  1.179612e-18
bigcom187        0.000000e+00  1.873501e-18
bigcom189        0.000000e+00  3.608225e-18
bigcom194        0.000000e+00  2.567391e-18
bigcom195        0.000000e+00  3.122502e-18
bigcom196        0.000000e+00  1.249001e-18
bigcom204        0.000000e+00  6.730727e-18
bigcom205        0.000000e+00  1.214306e-19
bigcom212        0.000000e+00  3.400058e-18
bigcom214        0.000000e+00  2.064321e-18
bigcom222        0.000000e+00  1.110223e-18
bigcom223        0.000000e+00  0.000000e+00
bigcom226        0.000000e+00  3.400058e-18
bigcom227        0.000000e+00  1.543904e-18
bigcom229        0.000000e+00  1.595946e-18
bigcom233        3.660760e-06  7.957307e-01
bigcom236        0.000000e+00  2.463307e-18
bigcom237        0.000000e+00  5.551115e-19
bigcom246        0.000000e+00  2.515349e-18
bigcom248        0.000000e+00  3.053113e-18
bigcom249        0.000000e+00  1.942890e-18
bigcom250        0.000000e+00  1.040834e-18
bigcom254        2.733623e-05  6.082483e-01
bigcom266        0.000000e+00  1.457168e-18
bigcom269        0.000000e+00  3.747003e-18
bigcom272        0.000000e+00  3.122502e-18
bigcom274        0.000000e+00  3.400058e-18
bigcom281        0.000000e+00  6.245005e-19
bigcom291        0.000000e+00  0.000000e+00
bigcom292        0.000000e+00  1.179612e-18
bigcom295        0.000000e+00  1.110223e-18
bigcom299        0.000000e+00  1.318390e-18
bigcom301        0.000000e+00  1.665335e-18
bigcom306        0.000000e+00  4.319461e-18
bigcom309        0.000000e+00  1.804112e-18
bigcom314        0.000000e+00  6.245005e-19
bigcom321        8.573504e-05  8.143290e-01
bigcom341        0.000000e+00  8.326673e-19
bigcom350        0.000000e+00  6.938894e-19
bigcom353        0.000000e+00  2.844947e-18
bigcom359        0.000000e+00  1.387779e-18
bigcom363        0.000000e+00  1.595946e-18
bigcom365        0.000000e+00  1.665335e-18
bigcom385        8.649938e-05  1.151041e+00
bigcom386        0.000000e+00  1.734723e-18
bigcom408        0.000000e+00  6.245005e-19
bigcom412        0.000000e+00  8.333333e-03
bigcom480        0.000000e+00  1.405126e-18
spin_vertex      6.777025e-04  1.344289e+00
membership_s1    5.557858e-04  6.546103e-01
membership_s3    0.000000e+00  8.708312e-18
membership_s4    6.490027e-05  3.886631e-01
membership_s5    2.375939e-04  4.215034e-01
membership_s6    2.366705e-04  1.982027e-01
membership_s7    1.150727e-04  3.626691e-01
membership_s8   -3.563337e-05  3.687281e-01
membership_s9    0.000000e+00  6.349088e-18
membership_s11   0.000000e+00  5.030698e-18
membership_s12   0.000000e+00  3.573530e-18
membership_s14   0.000000e+00  1.040834e-18
membership_s15  -5.134408e-06  2.931244e-02
membership_s16   0.000000e+00  3.764350e-18
membership_s17   0.000000e+00  9.471590e-18
membership_s18  -4.632533e-05  3.323587e-01
membership_s20  -4.054390e-05  4.310150e-01
membership_s21   1.271876e-04  6.675553e-01
membership_s22   0.000000e+00  8.795048e-18
membership_s24   0.000000e+00  8.673617e-18
membership_s25   0.000000e+00  7.962381e-18
membership_s26   0.000000e+00  4.388850e-18
membership_s27   2.201637e-04  4.875244e-01
membership_s28   0.000000e+00  7.840950e-18
membership_s30   9.430901e-05  3.509775e-01
membership_s31  -4.151094e-05  2.879163e-01
membership_s32   1.868665e-04  5.679202e-01
membership_s33   0.000000e+00  3.174544e-18
membership_s36   2.333722e-04  4.238373e-01
membership_s37  -7.762177e-06  1.889204e-02
V1               1.013321e-02  5.038553e+00
V2               1.125478e-02  5.719286e+00
pdi             -1.939655e-05  5.780039e-01
adhesion         1.329221e-02  5.155252e+00
cohesion         1.234532e-02  4.337910e+00
inner            8.941269e-03  4.657365e+00
outer            4.666834e-03  4.804093e+00
ioratio          9.815183e-03  4.965441e+00
comsize          4.192959e-03  5.745757e+00
[1] "Dataset: low_C Model GLM, run: 4 of 10 2015-06-17 20:59:27"
[1] "glmnet variable coefficients"
                    [,1]          [,2]
(Intercept)     -3.01042 -4.107328e+00
graph0           0.00000  0.000000e+00
graph1           0.00000  0.000000e+00
graph2           0.00000 -5.280904e-02
graph3           0.00000  0.000000e+00
graph4           0.00000  0.000000e+00
graph5           0.00000  2.791785e-03
graph6           0.00000  0.000000e+00
graph7           0.00000 -4.336037e-04
graph8           0.00000 -1.015543e-01
graph9           0.00000  0.000000e+00
graph10          0.00000  0.000000e+00
graph11          0.00000  3.859571e-11
graph12          0.00000  1.246075e-08
graph13          0.00000  2.313958e-06
graph14          0.00000  0.000000e+00
graph15          0.00000  1.563386e-06
graph16          0.00000 -4.482432e-07
graph17          0.00000  0.000000e+00
graph18          0.00000 -9.414312e-05
graph19          0.00000 -6.989765e-08
graph20          0.00000 -2.567421e-05
graph21          0.00000  1.783774e-05
graph22          0.00000  5.048293e-05
graph23          0.00000 -7.604494e-11
graph24          0.00000  1.899023e-05
graph25          0.00000  2.457891e-06
graph26          0.00000  0.000000e+00
graph27          0.00000 -1.306506e-02
graph28          0.00000  5.330490e-03
graph29          0.00000 -1.192144e+00
orbit0           0.00000  0.000000e+00
orbit1           0.00000  0.000000e+00
orbit2           0.00000  1.193202e-02
orbit3           0.00000 -4.727775e-02
orbit4           0.00000  0.000000e+00
orbit5           0.00000  0.000000e+00
orbit6           0.00000  0.000000e+00
orbit7           0.00000  1.727065e-02
orbit8           0.00000  2.375337e-03
orbit9           0.00000  0.000000e+00
orbit10          0.00000  0.000000e+00
orbit11          0.00000 -4.798750e-03
orbit12          0.00000 -7.048533e-04
orbit13          0.00000  1.496556e-01
orbit14          0.00000 -9.031569e-02
orbit15          0.00000  0.000000e+00
orbit16          0.00000 -7.516542e-06
orbit17          0.00000 -1.188510e-07
orbit18          0.00000 -1.073481e-11
orbit19          0.00000  0.000000e+00
orbit20          0.00000  2.969877e-08
orbit21          0.00000 -3.356337e-05
orbit22          0.00000  4.035593e-11
orbit23          0.00000 -4.056029e-02
orbit24          0.00000  8.229259e-07
orbit25          0.00000 -1.069817e-06
orbit26          0.00000 -1.587752e-07
orbit27          0.00000  2.569193e-06
orbit28          0.00000  1.212363e-06
orbit29          0.00000  4.861055e-06
orbit30          0.00000  3.778911e-05
orbit31          0.00000  0.000000e+00
orbit32          0.00000  2.159566e-08
orbit33          0.00000  1.145136e-01
orbit34          0.00000  5.396932e-06
orbit35          0.00000 -2.904852e-07
orbit36          0.00000 -4.466292e-05
orbit37          0.00000 -1.031214e-07
orbit38          0.00000 -4.044331e-05
orbit39          0.00000 -2.213870e-06
orbit40          0.00000  1.043031e-06
orbit41          0.00000  1.780959e-04
orbit42          0.00000  1.043537e-01
orbit43          0.00000 -8.297217e-05
orbit44          0.00000  7.408594e-03
orbit45          0.00000 -1.519344e-11
orbit46          0.00000 -1.699388e-05
orbit47          0.00000  4.749825e-05
orbit48          0.00000  1.140763e-04
orbit49          0.00000 -3.516385e-05
orbit50          0.00000  2.209033e-03
orbit51          0.00000  0.000000e+00
orbit52          0.00000  1.511318e-04
orbit53          0.00000  1.890927e-03
orbit54          0.00000  4.405712e-05
orbit55          0.00000  1.126518e-01
orbit56          0.00000 -1.777610e-05
orbit57          0.00000  1.374173e-04
orbit58          0.00000 -6.911089e-01
orbit59          0.00000  3.760605e-06
orbit60          0.00000  6.793915e-04
orbit61          0.00000 -1.327834e-02
orbit62          0.00000  6.899682e-04
orbit63          0.00000 -2.504871e-03
orbit64          0.00000  3.226862e-03
orbit65          0.00000  5.325893e-05
orbit66          0.00000 -2.622743e-03
orbit67          0.00000  2.997105e-01
orbit68          0.00000 -9.194441e-03
orbit69          0.00000 -1.903046e+00
orbit70          0.00000  4.483275e-03
orbit71          0.00000  8.480616e-01
orbit72          0.00000 -1.189722e+00
AP               0.00000 -8.229419e-02
bet              0.00000 -9.572932e-06
ecc              0.00000 -7.721984e-03
eccrad           0.00000 -4.324491e-02
close            0.00000  0.000000e+00
constraint       0.00000  6.512727e-02
coreness         0.00000  1.399195e-02
knn              0.00000  7.891398e-06
hubscore         0.00000  0.000000e+00
pagerank         0.00000 -4.435207e-01
trans            0.00000  1.485394e-01
evcent           0.00000  0.000000e+00
first            0.00000  0.000000e+00
upto_second      0.00000  0.000000e+00
upto_third       0.00000  0.000000e+00
upto_fourth      0.00000  0.000000e+00
upto_fifth       0.00000  7.168977e-05
upto_sixth       0.00000  0.000000e+00
second           0.00000  0.000000e+00
third            0.00000 -2.486783e-06
fourth           0.00000 -5.428835e-06
fifth            0.00000  6.693890e-05
sixth            0.00000 -8.907894e-05
ratio1           0.00000  8.366908e-06
ratio2           0.00000  6.181639e-04
ratio3           0.00000 -8.402205e-04
ratio4           0.00000  0.000000e+00
ratio5           0.00000  0.000000e+00
ratio6           0.00000 -7.547113e-08
selfinter        0.00000 -1.378559e-02
walktrap_vertex  0.00000 -3.306965e-01
bigcom1          0.00000  3.412130e-01
bigcom2          0.00000  7.648471e-01
bigcom3          0.00000 -4.689497e-01
bigcom4          0.00000  2.192838e-01
bigcom6          0.00000 -5.060890e-01
bigcom8          0.00000  5.647065e-01
bigcom9          0.00000 -1.263674e+00
bigcom11         0.00000  5.266441e-01
bigcom13         0.00000  2.156067e-01
bigcom15         0.00000 -7.370174e-01
bigcom16         0.00000 -7.939676e-01
bigcom21         0.00000  4.827634e-04
bigcom22         0.00000  1.775635e-01
bigcom24         0.00000 -5.101905e-01
bigcom26         0.00000 -1.159200e+00
bigcom28         0.00000 -1.562463e-02
bigcom30         0.00000  4.123026e-01
bigcom31         0.00000 -3.467603e-01
bigcom32         0.00000 -1.562905e+00
bigcom33         0.00000 -4.041309e-01
bigcom34         0.00000  1.207202e+00
bigcom36         0.00000  7.348181e-01
bigcom37         0.00000 -8.666840e-01
bigcom38         0.00000 -9.020955e-01
bigcom39         0.00000  2.755065e-01
bigcom40         0.00000 -2.443559e-02
bigcom43         0.00000 -5.658256e-01
bigcom44         0.00000  1.256791e-02
bigcom46         0.00000 -9.626082e-01
bigcom47         0.00000  1.212689e+00
bigcom49         0.00000 -8.381344e-01
bigcom50         0.00000 -7.596375e-01
bigcom51         0.00000  1.508386e+00
bigcom52         0.00000 -4.258881e-01
bigcom54         0.00000 -6.516572e-01
bigcom56         0.00000 -7.040693e-01
bigcom62         0.00000 -5.588760e-01
bigcom66         0.00000 -7.093304e-01
bigcom68         0.00000 -5.430085e-01
bigcom69         0.00000 -7.781268e-01
bigcom71         0.00000  4.303202e-01
bigcom72         0.00000  1.199586e+00
bigcom73         0.00000 -9.591691e-01
bigcom74         0.00000 -6.919396e-01
bigcom75         0.00000  2.266585e+00
bigcom76         0.00000  1.154581e+00
bigcom77         0.00000 -4.683368e-01
bigcom79         0.00000  1.418713e+00
bigcom80         0.00000 -7.326635e-01
bigcom82         0.00000  1.246478e+00
bigcom83         0.00000  0.000000e+00
bigcom84         0.00000 -6.452472e-01
bigcom85         0.00000 -7.380999e-01
bigcom87         0.00000  8.485852e-01
bigcom89         0.00000 -5.170753e-01
bigcom91         0.00000 -2.037258e-01
bigcom92         0.00000  1.233290e+00
bigcom93         0.00000  0.000000e+00
bigcom96         0.00000 -2.099110e-01
bigcom97         0.00000  8.359812e-01
bigcom98         0.00000 -6.410799e-01
bigcom99         0.00000 -5.093839e-01
bigcom101        0.00000 -2.808022e-01
bigcom104        0.00000 -6.733915e-01
bigcom106        0.00000 -9.076478e-01
bigcom109        0.00000  1.198232e+00
bigcom113        0.00000 -3.339754e-01
bigcom116        0.00000  1.478934e-01
bigcom120        0.00000 -8.452092e-01
bigcom123        0.00000 -6.279564e-01
bigcom126        0.00000 -6.264131e-01
bigcom127        0.00000  0.000000e+00
bigcom137        0.00000 -5.865464e-01
bigcom139        0.00000 -7.072797e-01
bigcom140        0.00000 -3.281919e-01
bigcom143        0.00000 -9.026321e-01
bigcom145        0.00000 -4.894091e-01
bigcom146        0.00000 -3.540032e-01
bigcom147        0.00000  1.254464e+00
bigcom149        0.00000 -1.379457e-01
bigcom153        0.00000 -8.899483e-01
bigcom154        0.00000 -6.348347e-01
bigcom156        0.00000 -3.301029e-01
bigcom157        0.00000  0.000000e+00
bigcom158        0.00000 -4.103421e-01
bigcom160        0.00000 -6.222230e-01
bigcom161        0.00000 -5.041661e-01
bigcom162        0.00000  2.272963e+00
bigcom164        0.00000 -6.067065e-01
bigcom166        0.00000 -5.141729e-01
bigcom167        0.00000 -1.044749e+00
bigcom171        0.00000 -2.054812e-01
bigcom173        0.00000 -5.419709e-01
bigcom175        0.00000 -1.415849e-01
bigcom176        0.00000 -2.803215e-01
bigcom177        0.00000 -6.818783e-01
bigcom178        0.00000  1.598187e+00
bigcom180        0.00000 -3.538767e-01
bigcom181        0.00000 -5.410722e-01
bigcom184        0.00000  2.002569e+00
bigcom186        0.00000 -5.515791e-01
bigcom187        0.00000 -7.252325e-01
bigcom189        0.00000 -7.838207e-01
bigcom194        0.00000 -5.934701e-01
bigcom195        0.00000 -5.275701e-01
bigcom196        0.00000 -7.038736e-01
bigcom204        0.00000 -8.250656e-01
bigcom205        0.00000 -7.935448e-01
bigcom212        0.00000 -4.590034e-01
bigcom214        0.00000 -6.126969e-01
bigcom222        0.00000 -5.773588e-01
bigcom223        0.00000  0.000000e+00
bigcom226        0.00000 -4.679202e-01
bigcom227        0.00000 -4.739466e-01
bigcom229        0.00000 -2.331174e-01
bigcom233        0.00000  2.033956e+00
bigcom236        0.00000 -4.844633e-01
bigcom237        0.00000  0.000000e+00
bigcom246        0.00000 -6.359945e-01
bigcom248        0.00000 -4.646363e-01
bigcom249        0.00000 -6.083923e-01
bigcom250        0.00000 -4.976500e-01
bigcom254        0.00000  1.181484e+00
bigcom266        0.00000 -4.613699e-01
bigcom269        0.00000 -5.962383e-01
bigcom272        0.00000 -5.521517e-01
bigcom274        0.00000 -1.988549e+00
bigcom281        0.00000 -6.627880e-01
bigcom291        0.00000  0.000000e+00
bigcom292        0.00000 -5.030967e-01
bigcom295        0.00000 -5.010787e-01
bigcom299        0.00000 -5.150557e-01
bigcom301        0.00000 -5.746223e-01
bigcom306        0.00000 -4.678268e-01
bigcom309        0.00000 -7.599454e-01
bigcom314        0.00000 -1.606343e-02
bigcom321        0.00000  1.398933e+00
bigcom341        0.00000 -7.652582e-01
bigcom350        0.00000 -1.239077e+00
bigcom353        0.00000 -3.440048e-01
bigcom359        0.00000 -5.260001e-01
bigcom363        0.00000  0.000000e+00
bigcom365        0.00000 -7.715431e-01
bigcom385        0.00000  2.982795e+00
bigcom386        0.00000 -1.573523e-01
bigcom408        0.00000 -1.375060e+00
bigcom412        0.00000 -5.274029e-01
bigcom480        0.00000 -5.331542e-01
spin_vertex      0.00000 -2.165041e-01
membership_s1    0.00000  3.091368e-01
membership_s3    0.00000 -1.038005e+00
membership_s4    0.00000  8.678789e-02
membership_s5    0.00000 -5.375135e-02
membership_s6    0.00000 -1.617950e-01
membership_s7    0.00000 -1.271179e-01
membership_s8    0.00000  5.370846e-01
membership_s9    0.00000 -1.039020e+00
membership_s11   0.00000 -8.509895e-01
membership_s12   0.00000 -1.001095e+00
membership_s14   0.00000 -8.099782e-01
membership_s15   0.00000 -4.899679e-01
membership_s16   0.00000 -9.158656e-01
membership_s17   0.00000 -7.458755e-01
membership_s18   0.00000  1.538318e-01
membership_s20   0.00000  1.153513e+00
membership_s21   0.00000  4.092578e-02
membership_s22   0.00000 -1.177882e+00
membership_s24   0.00000 -1.075549e+00
membership_s25   0.00000 -9.506591e-01
membership_s26   0.00000 -9.463087e-01
membership_s27   0.00000  1.291781e-01
membership_s28   0.00000 -1.041540e+00
membership_s30   0.00000 -5.182876e-02
membership_s31   0.00000  9.941281e-02
membership_s32   0.00000  1.965296e-01
membership_s33   0.00000 -7.812859e-01
membership_s36   0.00000 -1.938122e-02
membership_s37   0.00000 -3.827347e-01
V1               0.00000  0.000000e+00
V2               0.00000  2.375351e-01
pdi              0.00000  1.241294e+03
adhesion         0.00000 -6.481019e-07
cohesion         0.00000  4.579085e-08
inner            0.00000  7.698656e-06
outer            0.00000 -1.169414e-06
ioratio          0.00000 -3.150170e-01
comsize          0.00000  4.190616e-07
[1] "Dataset: low_C Model GBM, run: 5 of 10 2015-06-17 20:59:56"
Iter   TrainDeviance   ValidDeviance   StepSize   Improve
     1        0.3796            -nan     0.0100    0.0001
     2        0.3788            -nan     0.0100    0.0000
     3        0.3780            -nan     0.0100   -0.0001
     4        0.3772            -nan     0.0100    0.0000
     5        0.3765            -nan     0.0100   -0.0001
     6        0.3758            -nan     0.0100    0.0000
     7        0.3750            -nan     0.0100   -0.0001
     8        0.3741            -nan     0.0100    0.0001
     9        0.3733            -nan     0.0100    0.0000
    10        0.3723            -nan     0.0100   -0.0000
    20        0.3652            -nan     0.0100    0.0000
    25        0.3623            -nan     0.0100   -0.0001

[1] "GBM variable coefficients"
                            var    rel.inf
ratio2                   ratio2 4.59071263
V2                           V2 4.09642505
pagerank               pagerank 3.63067429
ioratio                 ioratio 3.08924495
outer                     outer 2.96583393
comsize                 comsize 2.93495885
bet                         bet 2.92864928
graph16                 graph16 2.49402823
membership_s1     membership_s1 2.42537223
orbit36                 orbit36 2.27604195
orbit19                 orbit19 2.25586314
cohesion               cohesion 2.21214995
orbit18                 orbit18 2.15038712
adhesion               adhesion 2.14358399
inner                     inner 2.12409034
ratio5                   ratio5 1.99788412
graph20                 graph20 1.96535480
orbit37                 orbit37 1.92351677
fourth                   fourth 1.90114834
graph25                 graph25 1.82424657
orbit9                   orbit9 1.49773641
V1                           V1 1.37226213
orbit35                 orbit35 1.35298896
ratio6                   ratio6 1.31764308
orbit20                 orbit20 1.17911809
orbit39                 orbit39 1.16771159
graph24                 graph24 1.15593291
ratio1                   ratio1 1.13560114
second                   second 1.11851998
graph26                 graph26 1.02030526
upto_third           upto_third 1.01507825
graph28                 graph28 0.99083418
orbit50                 orbit50 0.96248909
membership_s31   membership_s31 0.94976282
graph12                 graph12 0.94898346
orbit31                 orbit31 0.94179267
graph9                   graph9 0.91495034
orbit17                 orbit17 0.91475551
orbit10                 orbit10 0.90275439
graph3                   graph3 0.84980495
orbit62                 orbit62 0.83305115
graph21                 graph21 0.77667665
orbit21                 orbit21 0.77125425
orbit5                   orbit5 0.76875215
graph10                 graph10 0.75542032
orbit55                 orbit55 0.73905478
orbit63                 orbit63 0.70428854
sixth                     sixth 0.67617361
fifth                     fifth 0.65671638
graph13                 graph13 0.64718081
spin_vertex         spin_vertex 0.61629896
orbit49                 orbit49 0.61615728
graph23                 graph23 0.59968591
graph5                   graph5 0.59015373
orbit23                 orbit23 0.58239068
orbit1                   orbit1 0.55478083
orbit52                 orbit52 0.54294548
upto_second         upto_second 0.52705795
graph14                 graph14 0.52287343
constraint           constraint 0.50696583
orbit28                 orbit28 0.49618151
orbit40                 orbit40 0.49560078
orbit60                 orbit60 0.48485077
orbit53                 orbit53 0.48206397
orbit33                 orbit33 0.46002323
graph17                 graph17 0.45811466
graph11                 graph11 0.43644897
graph15                 graph15 0.42925565
orbit48                 orbit48 0.41884593
orbit56                 orbit56 0.41538985
ratio3                   ratio3 0.40303145
orbit27                 orbit27 0.38755106
upto_fifth           upto_fifth 0.37623608
graph4                   graph4 0.35889670
third                     third 0.35557300
orbit46                 orbit46 0.35226521
orbit16                 orbit16 0.33904466
graph6                   graph6 0.33408724
graph7                   graph7 0.32447506
orbit41                 orbit41 0.31580841
ratio4                   ratio4 0.29361403
orbit24                 orbit24 0.29284732
orbit25                 orbit25 0.27999569
walktrap_vertex walktrap_vertex 0.27656528
orbit45                 orbit45 0.26407994
membership_s5     membership_s5 0.25732625
orbit13                 orbit13 0.25049286
orbit38                 orbit38 0.24548928
orbit11                 orbit11 0.22877577
graph1                   graph1 0.22280721
evcent                   evcent 0.21383920
orbit30                 orbit30 0.20861506
coreness               coreness 0.19207559
graph22                 graph22 0.18212569
upto_sixth           upto_sixth 0.17924694
orbit54                 orbit54 0.17584140
orbit42                 orbit42 0.16813670
orbit15                 orbit15 0.16625121
graph2                   graph2 0.16495666
membership_s21   membership_s21 0.16260050
orbit59                 orbit59 0.12968418
graph19                 graph19 0.12879425
bigcom8                 bigcom8 0.12556851
orbit47                 orbit47 0.12146311
bigcom1                 bigcom1 0.11530240
membership_s27   membership_s27 0.10473589
membership_s32   membership_s32 0.09795444
graph0                   graph0 0.00000000
graph8                   graph8 0.00000000
graph18                 graph18 0.00000000
graph27                 graph27 0.00000000
graph29                 graph29 0.00000000
orbit0                   orbit0 0.00000000
orbit2                   orbit2 0.00000000
orbit3                   orbit3 0.00000000
orbit4                   orbit4 0.00000000
orbit6                   orbit6 0.00000000
orbit7                   orbit7 0.00000000
orbit8                   orbit8 0.00000000
orbit12                 orbit12 0.00000000
orbit14                 orbit14 0.00000000
orbit22                 orbit22 0.00000000
orbit26                 orbit26 0.00000000
orbit29                 orbit29 0.00000000
orbit32                 orbit32 0.00000000
orbit34                 orbit34 0.00000000
orbit43                 orbit43 0.00000000
orbit44                 orbit44 0.00000000
orbit51                 orbit51 0.00000000
orbit57                 orbit57 0.00000000
orbit58                 orbit58 0.00000000
orbit61                 orbit61 0.00000000
orbit64                 orbit64 0.00000000
orbit65                 orbit65 0.00000000
orbit66                 orbit66 0.00000000
orbit67                 orbit67 0.00000000
orbit68                 orbit68 0.00000000
orbit69                 orbit69 0.00000000
orbit70                 orbit70 0.00000000
orbit71                 orbit71 0.00000000
orbit72                 orbit72 0.00000000
AP                           AP 0.00000000
ecc                         ecc 0.00000000
eccrad                   eccrad 0.00000000
close                     close 0.00000000
knn                         knn 0.00000000
hubscore               hubscore 0.00000000
trans                     trans 0.00000000
first                     first 0.00000000
upto_fourth         upto_fourth 0.00000000
selfinter             selfinter 0.00000000
bigcom2                 bigcom2 0.00000000
bigcom3                 bigcom3 0.00000000
bigcom4                 bigcom4 0.00000000
bigcom6                 bigcom6 0.00000000
bigcom9                 bigcom9 0.00000000
bigcom11               bigcom11 0.00000000
bigcom13               bigcom13 0.00000000
bigcom15               bigcom15 0.00000000
bigcom16               bigcom16 0.00000000
bigcom21               bigcom21 0.00000000
bigcom22               bigcom22 0.00000000
bigcom24               bigcom24 0.00000000
bigcom26               bigcom26 0.00000000
bigcom28               bigcom28 0.00000000
bigcom30               bigcom30 0.00000000
bigcom31               bigcom31 0.00000000
bigcom32               bigcom32 0.00000000
bigcom33               bigcom33 0.00000000
bigcom34               bigcom34 0.00000000
bigcom36               bigcom36 0.00000000
bigcom37               bigcom37 0.00000000
bigcom38               bigcom38 0.00000000
bigcom39               bigcom39 0.00000000
bigcom40               bigcom40 0.00000000
bigcom43               bigcom43 0.00000000
bigcom44               bigcom44 0.00000000
bigcom46               bigcom46 0.00000000
bigcom47               bigcom47 0.00000000
bigcom49               bigcom49 0.00000000
bigcom50               bigcom50 0.00000000
bigcom51               bigcom51 0.00000000
bigcom52               bigcom52 0.00000000
bigcom54               bigcom54 0.00000000
bigcom56               bigcom56 0.00000000
bigcom62               bigcom62 0.00000000
bigcom66               bigcom66 0.00000000
bigcom68               bigcom68 0.00000000
bigcom69               bigcom69 0.00000000
bigcom71               bigcom71 0.00000000
bigcom72               bigcom72 0.00000000
bigcom73               bigcom73 0.00000000
bigcom74               bigcom74 0.00000000
bigcom75               bigcom75 0.00000000
bigcom76               bigcom76 0.00000000
bigcom77               bigcom77 0.00000000
bigcom79               bigcom79 0.00000000
bigcom80               bigcom80 0.00000000
bigcom82               bigcom82 0.00000000
bigcom83               bigcom83 0.00000000
bigcom84               bigcom84 0.00000000
bigcom85               bigcom85 0.00000000
bigcom87               bigcom87 0.00000000
bigcom89               bigcom89 0.00000000
bigcom91               bigcom91 0.00000000
bigcom92               bigcom92 0.00000000
bigcom93               bigcom93 0.00000000
bigcom96               bigcom96 0.00000000
bigcom97               bigcom97 0.00000000
bigcom98               bigcom98 0.00000000
bigcom99               bigcom99 0.00000000
bigcom101             bigcom101 0.00000000
bigcom104             bigcom104 0.00000000
bigcom106             bigcom106 0.00000000
bigcom109             bigcom109 0.00000000
bigcom113             bigcom113 0.00000000
bigcom116             bigcom116 0.00000000
bigcom120             bigcom120 0.00000000
bigcom123             bigcom123 0.00000000
bigcom126             bigcom126 0.00000000
bigcom127             bigcom127 0.00000000
bigcom137             bigcom137 0.00000000
bigcom139             bigcom139 0.00000000
bigcom140             bigcom140 0.00000000
bigcom143             bigcom143 0.00000000
bigcom145             bigcom145 0.00000000
bigcom146             bigcom146 0.00000000
bigcom147             bigcom147 0.00000000
bigcom149             bigcom149 0.00000000
bigcom153             bigcom153 0.00000000
bigcom154             bigcom154 0.00000000
bigcom156             bigcom156 0.00000000
bigcom157             bigcom157 0.00000000
bigcom158             bigcom158 0.00000000
bigcom160             bigcom160 0.00000000
bigcom161             bigcom161 0.00000000
bigcom162             bigcom162 0.00000000
bigcom164             bigcom164 0.00000000
bigcom166             bigcom166 0.00000000
bigcom167             bigcom167 0.00000000
bigcom171             bigcom171 0.00000000
bigcom173             bigcom173 0.00000000
bigcom175             bigcom175 0.00000000
bigcom176             bigcom176 0.00000000
bigcom177             bigcom177 0.00000000
bigcom178             bigcom178 0.00000000
bigcom180             bigcom180 0.00000000
bigcom181             bigcom181 0.00000000
bigcom184             bigcom184 0.00000000
bigcom186             bigcom186 0.00000000
bigcom187             bigcom187 0.00000000
bigcom189             bigcom189 0.00000000
bigcom194             bigcom194 0.00000000
bigcom195             bigcom195 0.00000000
bigcom196             bigcom196 0.00000000
bigcom204             bigcom204 0.00000000
bigcom205             bigcom205 0.00000000
bigcom212             bigcom212 0.00000000
bigcom214             bigcom214 0.00000000
bigcom222             bigcom222 0.00000000
bigcom223             bigcom223 0.00000000
bigcom226             bigcom226 0.00000000
bigcom227             bigcom227 0.00000000
bigcom229             bigcom229 0.00000000
bigcom233             bigcom233 0.00000000
bigcom236             bigcom236 0.00000000
bigcom237             bigcom237 0.00000000
bigcom246             bigcom246 0.00000000
bigcom248             bigcom248 0.00000000
bigcom249             bigcom249 0.00000000
bigcom250             bigcom250 0.00000000
bigcom254             bigcom254 0.00000000
bigcom266             bigcom266 0.00000000
bigcom269             bigcom269 0.00000000
bigcom272             bigcom272 0.00000000
bigcom274             bigcom274 0.00000000
bigcom281             bigcom281 0.00000000
bigcom291             bigcom291 0.00000000
bigcom292             bigcom292 0.00000000
bigcom295             bigcom295 0.00000000
bigcom299             bigcom299 0.00000000
bigcom301             bigcom301 0.00000000
bigcom306             bigcom306 0.00000000
bigcom309             bigcom309 0.00000000
bigcom314             bigcom314 0.00000000
bigcom321             bigcom321 0.00000000
bigcom341             bigcom341 0.00000000
bigcom350             bigcom350 0.00000000
bigcom353             bigcom353 0.00000000
bigcom359             bigcom359 0.00000000
bigcom363             bigcom363 0.00000000
bigcom365             bigcom365 0.00000000
bigcom385             bigcom385 0.00000000
bigcom386             bigcom386 0.00000000
bigcom408             bigcom408 0.00000000
bigcom412             bigcom412 0.00000000
bigcom480             bigcom480 0.00000000
membership_s3     membership_s3 0.00000000
membership_s4     membership_s4 0.00000000
membership_s6     membership_s6 0.00000000
membership_s7     membership_s7 0.00000000
membership_s8     membership_s8 0.00000000
membership_s9     membership_s9 0.00000000
membership_s11   membership_s11 0.00000000
membership_s12   membership_s12 0.00000000
membership_s14   membership_s14 0.00000000
membership_s15   membership_s15 0.00000000
membership_s16   membership_s16 0.00000000
membership_s17   membership_s17 0.00000000
membership_s18   membership_s18 0.00000000
membership_s20   membership_s20 0.00000000
membership_s22   membership_s22 0.00000000
membership_s24   membership_s24 0.00000000
membership_s25   membership_s25 0.00000000
membership_s26   membership_s26 0.00000000
membership_s28   membership_s28 0.00000000
membership_s30   membership_s30 0.00000000
membership_s33   membership_s33 0.00000000
membership_s36   membership_s36 0.00000000
membership_s37   membership_s37 0.00000000
pdi                         pdi 0.00000000
[1] "Dataset: low_C Model RF, run: 5 of 10 2015-06-17 21:00:09"
     |      Out-of-bag   |
Tree |      MSE  %Var(y) |
   1 |  0.08878   197.47 |
   2 |  0.07977   177.43 |
   3 |  0.07656   170.29 |
   4 |  0.07335   163.16 |
   5 |  0.07089   157.69 |
   6 |   0.0688   153.03 |
   7 |  0.06576   146.26 |
   8 |  0.06512   144.83 |
   9 |  0.06337   140.96 |
  10 |  0.06218   138.30 |
  11 |  0.06118   136.09 |
  12 |  0.05967   132.72 |
  13 |  0.05883   130.86 |
  14 |  0.05802   129.06 |
  15 |   0.0574   127.68 |
  16 |  0.05703   126.86 |
  17 |  0.05653   125.75 |
  18 |  0.05624   125.09 |
  19 |  0.05578   124.06 |
  20 |  0.05537   123.17 |
  21 |  0.05524   122.87 |
  22 |  0.05502   122.37 |
  23 |  0.05455   121.33 |
  24 |  0.05436   120.91 |
  25 |  0.05428   120.73 |
  26 |  0.05403   120.18 |
  27 |  0.05378   119.61 |
  28 |  0.05377   119.60 |
  29 |  0.05349   118.99 |
  30 |   0.0534   118.77 |
  31 |  0.05321   118.35 |
  32 |  0.05309   118.09 |
  33 |  0.05295   117.77 |
  34 |  0.05283   117.51 |
  35 |  0.05275   117.32 |
  36 |  0.05262   117.05 |
  37 |  0.05256   116.90 |
  38 |  0.05233   116.40 |
  39 |  0.05228   116.28 |
  40 |  0.05223   116.16 |
  41 |  0.05206   115.79 |
  42 |  0.05202   115.71 |
  43 |  0.05193   115.51 |
  44 |  0.05181   115.24 |
  45 |  0.05172   115.03 |
  46 |  0.05169   114.97 |
  47 |  0.05154   114.65 |
  48 |  0.05155   114.67 |
  49 |  0.05152   114.60 |
  50 |   0.0515   114.56 |
  51 |  0.05147   114.49 |
  52 |  0.05143   114.38 |
  53 |  0.05143   114.39 |
  54 |  0.05145   114.44 |
  55 |  0.05147   114.49 |
  56 |  0.05145   114.44 |
  57 |  0.05143   114.39 |
  58 |  0.05146   114.47 |
  59 |  0.05142   114.37 |
  60 |   0.0513   114.10 |
  61 |  0.05125   113.99 |
  62 |  0.05123   113.95 |
  63 |   0.0512   113.88 |
  64 |  0.05114   113.75 |
  65 |  0.05114   113.74 |
  66 |  0.05117   113.82 |
  67 |  0.05118   113.84 |
  68 |  0.05114   113.74 |
  69 |   0.0511   113.67 |
  70 |  0.05105   113.55 |
  71 |    0.051   113.44 |
  72 |  0.05101   113.47 |
  73 |  0.05101   113.47 |
  74 |    0.051   113.44 |
  75 |  0.05103   113.50 |
  76 |  0.05104   113.52 |
  77 |  0.05103   113.51 |
  78 |  0.05103   113.50 |
  79 |  0.05103   113.51 |
  80 |    0.051   113.45 |
  81 |  0.05095   113.33 |
  82 |  0.05092   113.25 |
  83 |  0.05091   113.24 |
  84 |  0.05092   113.26 |
  85 |  0.05092   113.25 |
  86 |  0.05089   113.18 |
  87 |  0.05087   113.15 |
  88 |  0.05085   113.10 |
  89 |  0.05083   113.06 |
  90 |  0.05086   113.13 |
  91 |  0.05085   113.10 |
  92 |  0.05086   113.13 |
  93 |  0.05084   113.09 |
  94 |  0.05084   113.09 |
  95 |  0.05081   113.01 |
  96 |  0.05082   113.03 |
  97 |  0.05081   113.01 |
  98 |  0.05078   112.96 |
  99 |  0.05078   112.94 |
 100 |  0.05074   112.87 |
[1] "Random Forest variable coefficients"
                      %IncMSE IncNodePurity
graph5           3.236490e-03  1.166083e+00
graph6           5.946849e-03  1.586842e+00
graph7           4.915192e-04  5.560337e-01
graph8          -8.924587e-06  2.772877e-02
graph9           5.978929e-03  1.603065e+00
graph10          1.757706e-02  2.554352e+00
graph11          1.056005e-02  1.959793e+00
graph12          1.229345e-02  2.033451e+00
graph13          1.177188e-02  2.247140e+00
graph14          8.515193e-03  1.604273e+00
graph15          7.676817e-03  1.021136e+00
graph16          1.014177e-02  2.183578e+00
graph17          5.789735e-03  1.528091e+00
graph18          1.519335e-03  4.156392e-01
graph19          7.748574e-03  1.774218e+00
graph20          7.801688e-03  1.052168e+00
graph21          4.280501e-03  1.075664e+00
graph22          5.069816e-04  5.392161e-01
graph23          8.043022e-03  1.349925e+00
graph24          3.680884e-04  3.147008e-01
graph25          3.086361e-03  8.302743e-01
graph26          2.738208e-04  5.264087e-01
graph27          3.663611e-04  2.152116e-01
graph28         -5.265222e-06  2.121876e-01
graph29          0.000000e+00  0.000000e+00
orbit0           1.463261e-04  2.674097e-01
orbit1           6.557746e-03  1.435592e+00
orbit2           4.194932e-04  5.083812e-01
orbit3           1.022675e-05  1.658614e-01
orbit4           9.524379e-03  1.491604e+00
orbit5           6.863222e-03  1.232955e+00
orbit6           6.317077e-03  1.631125e+00
orbit7           6.724589e-04  3.721200e-01
orbit8           3.465172e-03  1.163677e+00
orbit9           5.718288e-03  1.290625e+00
orbit10          1.288656e-03  6.323846e-01
orbit11          2.122332e-04  2.903083e-01
orbit12          1.248811e-04  4.523200e-01
orbit13          3.886672e-06  1.596629e-01
orbit14         -1.903039e-05  3.341443e-02
orbit15          5.725499e-03  1.587545e+00
orbit16          8.999638e-03  1.397600e+00
orbit17          8.379257e-03  1.618388e+00
orbit18          1.095975e-02  3.136341e+00
orbit19          1.222212e-02  1.956182e+00
orbit20          1.116564e-02  1.738088e+00
orbit21          5.496934e-03  1.397254e+00
orbit22          1.121713e-02  1.977952e+00
orbit23          5.709606e-04  2.250518e-01
orbit24          9.276176e-03  2.147852e+00
orbit25          1.674761e-03  5.189384e-01
orbit26          1.293319e-03  5.676991e-01
orbit27          1.385057e-02  2.654225e+00
orbit28          7.862024e-03  1.351479e+00
orbit29          1.652518e-03  5.550256e-01
orbit30          1.696528e-03  8.789185e-01
orbit31          8.258081e-03  1.737925e+00
orbit32          2.233512e-03  6.362932e-01
orbit33          1.658042e-04  3.577881e-01
orbit34          8.040839e-03  1.548183e+00
orbit35          1.549570e-02  2.049662e+00
orbit36          5.466189e-03  1.655337e+00
orbit37          6.310235e-03  1.508143e+00
orbit38          5.746782e-03  1.211234e+00
orbit39          5.743875e-03  1.867286e+00
orbit40          2.659142e-04  3.078923e-01
orbit41          8.767074e-04  6.316759e-01
orbit42          4.821495e-05  1.392832e-01
orbit43          6.666369e-04  6.319192e-01
orbit44         -2.816716e-05  1.010620e-01
orbit45          1.473377e-02  2.058032e+00
orbit46          1.094263e-03  4.513310e-01
orbit47          1.301869e-03  7.583283e-01
orbit48          9.571691e-04  7.524891e-01
orbit49          7.821768e-03  1.117653e+00
orbit50          6.418538e-04  1.037216e+00
orbit51          4.551438e-03  1.183524e+00
orbit52          5.419772e-03  7.164984e-01
orbit53          1.806721e-03  5.643132e-01
orbit54          7.624204e-04  4.115437e-01
orbit55          8.737435e-05  1.771778e-01
orbit56          6.956714e-03  1.681699e+00
orbit57          1.738365e-05  5.800180e-02
orbit58          2.315245e-06  1.029073e-02
orbit59          5.373867e-04  2.538396e-01
orbit60          1.182843e-03  4.554291e-01
orbit61          1.488041e-05  9.869240e-02
orbit62          3.112805e-03  1.187814e+00
orbit63          4.414373e-04  8.522470e-01
orbit64          5.302429e-04  6.360035e-01
orbit65          2.921412e-04  6.838050e-01
orbit66          7.642561e-05  1.098123e-01
orbit67         -5.242464e-07  2.860717e-02
orbit68          3.274986e-04  2.203146e-01
orbit69          0.000000e+00  2.775558e-18
orbit70          4.239581e-05  1.470976e-01
orbit71          8.930302e-06  3.226006e-02
orbit72          0.000000e+00  6.938894e-20
AP               1.146852e-05  1.731771e-01
bet              3.380584e-03  2.859786e+00
ecc              3.418202e-04  4.566686e-01
eccrad           3.846564e-04  2.985558e-01
close            7.841910e-03  1.565191e+00
constraint       1.984361e-03  1.731378e+00
coreness         2.117299e-03  1.370334e+00
knn              1.412424e-02  2.391858e+00
hubscore         7.032470e-03  1.708415e+00
pagerank         6.716135e-03  6.796339e+00
trans            8.391122e-05  3.091037e-01
evcent           6.209979e-03  1.753147e+00
first            1.520808e-04  2.165530e-01
upto_second      7.669865e-03  1.395562e+00
upto_third       7.238697e-03  1.379794e+00
upto_fourth      8.186805e-03  1.355136e+00
upto_fifth       6.646461e-03  1.371670e+00
upto_sixth       5.216737e-03  1.569062e+00
second           7.066865e-03  1.168135e+00
third            9.728944e-03  1.922430e+00
fourth           9.658552e-03  3.717162e+00
fifth            6.543506e-03  2.250088e+00
sixth            7.858229e-03  1.918964e+00
ratio1           1.114668e-02  2.242325e+00
ratio2           1.553828e-02  4.676185e+00
ratio3           9.067609e-03  2.607442e+00
ratio4           1.052220e-02  2.862312e+00
ratio5           4.645626e-03  4.737777e+00
ratio6           1.310000e-02  2.276520e+00
selfinter        3.983655e-05  5.383895e-01
walktrap_vertex  1.134866e-03  9.631313e-01
bigcom1          6.003530e-04  5.710094e-01
bigcom2         -2.581209e-06  3.591278e-01
bigcom3          9.545675e-06  7.284878e-02
bigcom4          1.373852e-04  4.508919e-01
bigcom6          0.000000e+00  0.000000e+00
bigcom8          6.010882e-05  2.882628e-01
bigcom9          0.000000e+00  0.000000e+00
bigcom11        -8.280433e-06  2.761697e-01
bigcom13         1.181549e-04  5.438153e-01
bigcom15         0.000000e+00  1.110223e-18
bigcom16         0.000000e+00  1.387779e-19
bigcom21        -4.172342e-05  1.655467e-01
bigcom22         3.044793e-05  3.657313e-01
bigcom24         0.000000e+00  0.000000e+00
bigcom26         0.000000e+00  0.000000e+00
bigcom28         3.023340e-05  1.246807e-01
bigcom30         3.713339e-07  3.282783e-01
bigcom31         0.000000e+00  0.000000e+00
bigcom32         0.000000e+00  1.110223e-18
bigcom33         0.000000e+00  0.000000e+00
bigcom34        -4.394056e-05  6.353836e-01
bigcom36        -1.241579e-05  2.690574e-01
bigcom37         0.000000e+00  0.000000e+00
bigcom38         0.000000e+00  2.220446e-18
bigcom39         2.255704e-05  2.267044e-01
bigcom40         6.232723e-05  6.666021e-02
bigcom43         0.000000e+00  0.000000e+00
bigcom44         5.424230e-06  1.193838e-02
bigcom46         0.000000e+00  5.551115e-19
bigcom47         5.693470e-05  4.479381e-01
bigcom49         0.000000e+00  6.938894e-20
bigcom50         0.000000e+00  5.551115e-19
bigcom51        -2.529933e-05  6.091187e-01
bigcom52         0.000000e+00  5.551115e-19
bigcom54         0.000000e+00  0.000000e+00
bigcom56         0.000000e+00  0.000000e+00
bigcom62         0.000000e+00  0.000000e+00
bigcom66         0.000000e+00  0.000000e+00
bigcom68         0.000000e+00  0.000000e+00
bigcom69         0.000000e+00  6.938894e-20
bigcom71         8.928733e-06  2.035832e-01
bigcom72         1.451091e-05  4.967306e-01
bigcom73         0.000000e+00  0.000000e+00
bigcom74         0.000000e+00  0.000000e+00
bigcom75        -3.400038e-05  6.710097e-01
bigcom76        -8.964930e-07  5.262321e-01
bigcom77         0.000000e+00  0.000000e+00
bigcom79        -7.127484e-06  5.123176e-01
bigcom80         0.000000e+00  5.551115e-19
bigcom82        -2.631775e-05  6.331133e-01
bigcom83         0.000000e+00  0.000000e+00
bigcom84         0.000000e+00  0.000000e+00
bigcom85         0.000000e+00  6.938894e-20
bigcom87        -4.714024e-05  3.439383e-01
bigcom89         0.000000e+00  0.000000e+00
bigcom91         0.000000e+00  0.000000e+00
bigcom92         1.386619e-04  5.995071e-01
bigcom93         0.000000e+00  0.000000e+00
bigcom96         0.000000e+00  0.000000e+00
bigcom97         1.999369e-05  3.837084e-01
bigcom98         0.000000e+00  0.000000e+00
bigcom99         0.000000e+00  2.359224e-18
bigcom101        0.000000e+00  2.220446e-18
bigcom104        0.000000e+00  2.081668e-19
bigcom106        0.000000e+00  0.000000e+00
bigcom109        0.000000e+00  0.000000e+00
bigcom113        0.000000e+00  0.000000e+00
bigcom116        6.533856e-05  2.649601e-01
bigcom120        0.000000e+00  0.000000e+00
bigcom123        0.000000e+00  2.289835e-18
bigcom126        0.000000e+00  0.000000e+00
bigcom127        0.000000e+00  0.000000e+00
bigcom137        0.000000e+00  2.220446e-18
bigcom139        0.000000e+00  0.000000e+00
bigcom140        0.000000e+00  0.000000e+00
bigcom143       -3.655249e-05  1.652702e-01
bigcom145        0.000000e+00  2.775558e-18
bigcom146        0.000000e+00  6.938894e-20
bigcom147        0.000000e+00  0.000000e+00
bigcom149        0.000000e+00  0.000000e+00
bigcom153        3.254997e-07  5.288230e-01
bigcom154        0.000000e+00  0.000000e+00
bigcom156        0.000000e+00  0.000000e+00
bigcom157        0.000000e+00  0.000000e+00
bigcom158        0.000000e+00  0.000000e+00
bigcom160       -7.959505e-06  5.210694e-01
bigcom161        0.000000e+00  0.000000e+00
bigcom162        0.000000e+00  0.000000e+00
bigcom164        0.000000e+00  6.938894e-20
bigcom166        0.000000e+00  0.000000e+00
bigcom167        0.000000e+00  0.000000e+00
bigcom171        0.000000e+00  0.000000e+00
bigcom173        0.000000e+00  6.938894e-20
bigcom175        0.000000e+00  0.000000e+00
bigcom176        0.000000e+00  0.000000e+00
bigcom177        0.000000e+00  0.000000e+00
bigcom178       -2.657135e-05  3.858391e-01
bigcom180        0.000000e+00  0.000000e+00
bigcom181        0.000000e+00  0.000000e+00
bigcom184       -2.688057e-05  5.684362e-01
bigcom186        0.000000e+00  0.000000e+00
bigcom187        0.000000e+00  6.938894e-20
bigcom189        0.000000e+00  0.000000e+00
bigcom194        0.000000e+00  6.938894e-20
bigcom195        0.000000e+00  2.428613e-18
bigcom196        0.000000e+00  0.000000e+00
bigcom204        0.000000e+00  0.000000e+00
bigcom205        0.000000e+00  0.000000e+00
bigcom212        0.000000e+00  0.000000e+00
bigcom214        0.000000e+00  0.000000e+00
bigcom222        0.000000e+00  1.110223e-18
bigcom223        0.000000e+00  0.000000e+00
bigcom226        0.000000e+00  2.289835e-18
bigcom227        0.000000e+00  0.000000e+00
bigcom229        0.000000e+00  0.000000e+00
bigcom233        2.424430e-06  5.997224e-01
bigcom236        0.000000e+00  0.000000e+00
bigcom237        0.000000e+00  0.000000e+00
bigcom246        0.000000e+00  0.000000e+00
bigcom248        0.000000e+00  0.000000e+00
bigcom249        0.000000e+00  0.000000e+00
bigcom250        0.000000e+00  0.000000e+00
bigcom254        2.625161e-05  5.443722e-01
bigcom266        0.000000e+00  0.000000e+00
bigcom269        0.000000e+00  2.220446e-18
bigcom272        0.000000e+00  5.551115e-19
bigcom274        0.000000e+00  1.500000e-02
bigcom281        0.000000e+00  0.000000e+00
bigcom291        0.000000e+00  0.000000e+00
bigcom292        0.000000e+00  0.000000e+00
bigcom295        0.000000e+00  0.000000e+00
bigcom299        0.000000e+00  0.000000e+00
bigcom301        0.000000e+00  1.734723e-20
bigcom306        0.000000e+00  5.551115e-19
bigcom309        0.000000e+00  0.000000e+00
bigcom314        0.000000e+00  0.000000e+00
bigcom321        2.541482e-05  6.762047e-01
bigcom341        0.000000e+00  1.333333e-02
bigcom350        0.000000e+00  0.000000e+00
bigcom353        0.000000e+00  0.000000e+00
bigcom359        0.000000e+00  6.938894e-20
bigcom363        0.000000e+00  0.000000e+00
bigcom365        0.000000e+00  0.000000e+00
bigcom385        5.483252e-05  8.831294e-01
bigcom386        0.000000e+00  0.000000e+00
bigcom408        0.000000e+00  5.204170e-20
bigcom412        0.000000e+00  0.000000e+00
bigcom480        0.000000e+00  3.330669e-18
spin_vertex      9.900001e-04  1.728404e+00
membership_s1    1.361547e-03  7.593330e-01
membership_s3    0.000000e+00  0.000000e+00
membership_s4    2.859309e-04  4.123569e-01
membership_s5    1.146363e-04  4.315555e-01
membership_s6    1.937032e-04  2.254223e-01
membership_s7    1.261916e-04  2.613113e-01
membership_s8   -1.513645e-05  3.712336e-01
membership_s9    0.000000e+00  0.000000e+00
membership_s11   0.000000e+00  0.000000e+00
membership_s12   0.000000e+00  0.000000e+00
membership_s14   0.000000e+00  0.000000e+00
membership_s15  -1.336876e-06  5.108131e-03
membership_s16   0.000000e+00  0.000000e+00
membership_s17   0.000000e+00  0.000000e+00
membership_s18  -2.430715e-05  2.848303e-01
membership_s20  -2.284419e-05  3.023273e-01
membership_s21   7.893243e-05  6.008224e-01
membership_s22   0.000000e+00  7.112366e-19
membership_s24   0.000000e+00  6.938894e-19
membership_s25   0.000000e+00  1.734723e-20
membership_s26   0.000000e+00  4.675325e-03
membership_s27   9.421002e-05  4.327875e-01
membership_s28   0.000000e+00  1.734723e-20
membership_s30   9.585419e-05  3.546312e-01
membership_s31   8.902319e-05  5.013833e-01
membership_s32   1.027087e-04  5.027955e-01
membership_s33   0.000000e+00  0.000000e+00
membership_s36   2.416904e-04  3.104154e-01
membership_s37   1.638925e-05  2.843157e-01
V1               1.117916e-02  4.800565e+00
V2               5.610075e-03  5.537518e+00
pdi              2.629934e-05  8.022102e-01
adhesion         1.177108e-02  5.054776e+00
cohesion         1.254755e-02  5.307969e+00
inner            6.577795e-03  4.463511e+00
outer            6.519040e-03  4.950624e+00
ioratio          9.862512e-03  5.032596e+00
comsize          6.290940e-03  5.216507e+00
[1] "Dataset: low_C Model GLM, run: 5 of 10 2015-06-17 21:03:13"
[1] "glmnet variable coefficients"
                     [,1]          [,2]
(Intercept)     -3.005347 -4.954308e+00
graph0           0.000000  1.321588e-04
graph1           0.000000  0.000000e+00
graph2           0.000000 -5.975823e-02
graph3           0.000000  0.000000e+00
graph4           0.000000  0.000000e+00
graph5           0.000000  2.958209e-03
graph6           0.000000  0.000000e+00
graph7           0.000000 -8.468033e-04
graph8           0.000000 -9.723998e-02
graph9           0.000000  0.000000e+00
graph10          0.000000  0.000000e+00
graph11          0.000000  3.479312e-11
graph12          0.000000  4.563766e-09
graph13          0.000000  1.651118e-06
graph14          0.000000  0.000000e+00
graph15          0.000000  0.000000e+00
graph16          0.000000 -3.120194e-07
graph17          0.000000  0.000000e+00
graph18          0.000000 -5.582113e-05
graph19          0.000000 -1.025002e-07
graph20          0.000000 -3.481962e-05
graph21          0.000000  5.512744e-05
graph22          0.000000  6.485279e-05
graph23          0.000000  0.000000e+00
graph24          0.000000  8.764645e-06
graph25          0.000000  1.039354e-04
graph26          0.000000 -6.561536e-07
graph27          0.000000 -1.480983e-02
graph28          0.000000  7.394741e-03
graph29          0.000000 -8.279224e-01
orbit0           0.000000  4.867782e-05
orbit1           0.000000  0.000000e+00
orbit2           0.000000  2.442072e-02
orbit3           0.000000 -5.488297e-02
orbit4           0.000000  0.000000e+00
orbit5           0.000000  0.000000e+00
orbit6           0.000000  0.000000e+00
orbit7           0.000000  8.574456e-03
orbit8           0.000000  2.587340e-03
orbit9           0.000000  0.000000e+00
orbit10          0.000000  0.000000e+00
orbit11          0.000000 -1.774048e-02
orbit12          0.000000 -7.579788e-04
orbit13          0.000000  1.394289e-01
orbit14          0.000000 -8.368848e-02
orbit15          0.000000  2.032426e-09
orbit16          0.000000 -7.069122e-06
orbit17          0.000000 -3.698697e-08
orbit18          0.000000  1.795777e-09
orbit19          0.000000  0.000000e+00
orbit20          0.000000  4.775521e-10
orbit21          0.000000 -1.700221e-05
orbit22          0.000000  5.948255e-11
orbit23          0.000000 -3.329897e-02
orbit24          0.000000  6.692014e-07
orbit25          0.000000 -1.188943e-06
orbit26          0.000000 -1.849017e-07
orbit27          0.000000  1.194959e-06
orbit28          0.000000 -3.126120e-06
orbit29          0.000000  6.180696e-06
orbit30          0.000000  6.387195e-05
orbit31          0.000000  0.000000e+00
orbit32          0.000000  3.811129e-08
orbit33          0.000000  8.833376e-02
orbit34          0.000000  0.000000e+00
orbit35          0.000000 -9.196835e-07
orbit36          0.000000 -5.033709e-05
orbit37          0.000000  0.000000e+00
orbit38          0.000000 -8.550924e-05
orbit39          0.000000 -3.269591e-06
orbit40          0.000000  4.100518e-07
orbit41          0.000000  9.548655e-05
orbit42          0.000000  1.071865e-01
orbit43          0.000000 -4.745026e-05
orbit44          0.000000  8.036711e-02
orbit45          0.000000  0.000000e+00
orbit46          0.000000 -8.648793e-06
orbit47          0.000000  2.486347e-04
orbit48          0.000000  1.014048e-04
orbit49          0.000000 -2.657425e-05
orbit50          0.000000 -3.033614e-05
orbit51          0.000000  0.000000e+00
orbit52          0.000000  1.350980e-04
orbit53          0.000000 -1.867613e-04
orbit54          0.000000  5.385850e-05
orbit55          0.000000 -4.085069e-02
orbit56          0.000000 -3.387831e-05
orbit57          0.000000  8.616512e-05
orbit58          0.000000 -7.918992e-01
orbit59          0.000000  2.696958e-08
orbit60          0.000000  8.233664e-04
orbit61          0.000000  8.266305e-02
orbit62          0.000000  1.085675e-03
orbit63          0.000000 -1.437388e-03
orbit64          0.000000  3.181578e-03
orbit65          0.000000  3.863997e-05
orbit66          0.000000 -1.620318e-03
orbit67          0.000000  2.541444e-01
orbit68          0.000000 -1.205333e-02
orbit69          0.000000 -1.405747e+00
orbit70          0.000000  5.282846e-03
orbit71          0.000000  9.747405e-01
orbit72          0.000000 -8.273614e-01
AP               0.000000 -5.350081e-02
bet              0.000000 -1.925752e-05
ecc              0.000000  1.474265e-04
eccrad           0.000000 -5.206450e-05
close            0.000000  0.000000e+00
constraint       0.000000  1.407022e-01
coreness         0.000000  5.967453e-02
knn              0.000000  1.272171e-04
hubscore         0.000000  0.000000e+00
pagerank         0.000000 -1.501508e+00
trans            0.000000  1.269882e-01
evcent           0.000000  0.000000e+00
first            0.000000  1.149292e-03
upto_second      0.000000  0.000000e+00
upto_third       0.000000  0.000000e+00
upto_fourth      0.000000  0.000000e+00
upto_fifth       0.000000  8.849985e-05
upto_sixth       0.000000  4.863981e-07
second           0.000000  0.000000e+00
third            0.000000  0.000000e+00
fourth           0.000000 -1.698422e-05
fifth            0.000000  6.316392e-05
sixth            0.000000 -4.026213e-05
ratio1           0.000000  9.285474e-05
ratio2           0.000000  6.386795e-04
ratio3           0.000000 -1.016597e-03
ratio4           0.000000  0.000000e+00
ratio5           0.000000  0.000000e+00
ratio6           0.000000 -1.216632e-05
selfinter        0.000000 -1.023091e-01
walktrap_vertex  0.000000 -3.493792e-01
bigcom1          0.000000  3.484214e-01
bigcom2          0.000000  7.256714e-01
bigcom3          0.000000 -5.566065e-01
bigcom4          0.000000  2.769292e-01
bigcom6          0.000000 -5.289843e-01
bigcom8          0.000000  4.719568e-01
bigcom9          0.000000 -1.345227e+00
bigcom11         0.000000  4.985498e-01
bigcom13         0.000000  7.034872e-01
bigcom15         0.000000 -9.336726e-01
bigcom16         0.000000 -6.365350e-01
bigcom21         0.000000  5.029340e-02
bigcom22         0.000000  1.998271e-01
bigcom24         0.000000 -3.714701e-01
bigcom26         0.000000 -1.201218e+00
bigcom28         0.000000  1.097510e-01
bigcom30         0.000000  4.487496e-01
bigcom31         0.000000 -3.734576e-01
bigcom32         0.000000 -1.760485e+00
bigcom33         0.000000 -3.243385e-01
bigcom34         0.000000  1.663199e+00
bigcom36         0.000000  6.916945e-01
bigcom37         0.000000 -1.000845e+00
bigcom38         0.000000 -8.353056e-01
bigcom39         0.000000  2.506599e-01
bigcom40         0.000000  6.056948e-04
bigcom43         0.000000 -5.269862e-01
bigcom44         0.000000  1.738456e-02
bigcom46         0.000000 -1.090175e+00
bigcom47         0.000000  1.197153e+00
bigcom49         0.000000 -8.177575e-01
bigcom50         0.000000 -7.798823e-01
bigcom51         0.000000  2.033741e+00
bigcom52         0.000000 -4.819382e-01
bigcom54         0.000000 -7.112250e-01
bigcom56         0.000000 -7.477780e-01
bigcom62         0.000000 -6.517631e-01
bigcom66         0.000000 -8.480860e-01
bigcom68         0.000000 -6.221462e-01
bigcom69         0.000000 -9.113057e-01
bigcom71         0.000000  3.788014e-01
bigcom72         0.000000  1.266285e+00
bigcom73         0.000000 -8.092878e-01
bigcom74         0.000000 -6.638531e-01
bigcom75         0.000000  2.227244e+00
bigcom76         0.000000  1.123696e+00
bigcom77         0.000000 -2.725651e-01
bigcom79         0.000000  1.972583e+00
bigcom80         0.000000 -7.330219e-01
bigcom82         0.000000  1.635213e+00
bigcom83         0.000000  0.000000e+00
bigcom84         0.000000 -6.033654e-01
bigcom85         0.000000 -4.865385e-01
bigcom87         0.000000  1.010778e+00
bigcom89         0.000000 -4.258841e-01
bigcom91         0.000000  0.000000e+00
bigcom92         0.000000  1.311181e+00
bigcom93         0.000000  0.000000e+00
bigcom96         0.000000  0.000000e+00
bigcom97         0.000000  8.726791e-01
bigcom98         0.000000 -6.418279e-01
bigcom99         0.000000 -5.601804e-01
bigcom101        0.000000 -4.228414e-01
bigcom104        0.000000 -6.147575e-01
bigcom106        0.000000 -1.020366e+00
bigcom109        0.000000 -6.451244e-01
bigcom113        0.000000 -1.288506e-01
bigcom116        0.000000  2.201048e-01
bigcom120        0.000000 -9.488325e-01
bigcom123        0.000000 -8.813429e-01
bigcom126        0.000000 -6.897625e-01
bigcom127        0.000000  0.000000e+00
bigcom137        0.000000 -6.645615e-01
bigcom139        0.000000 -7.512622e-01
bigcom140        0.000000 -4.899682e-01
bigcom143        0.000000  8.473884e-01
bigcom145        0.000000 -5.582661e-01
bigcom146        0.000000 -3.179496e-01
bigcom147        0.000000 -4.077135e-01
bigcom149        0.000000  0.000000e+00
bigcom153        0.000000  6.054192e-01
bigcom154        0.000000 -7.055267e-01
bigcom156        0.000000 -5.339028e-01
bigcom157        0.000000  0.000000e+00
bigcom158        0.000000 -5.363349e-01
bigcom160        0.000000  1.634207e+00
bigcom161        0.000000 -5.425609e-01
bigcom162        0.000000 -1.165019e-01
bigcom164        0.000000 -6.308299e-01
bigcom166        0.000000 -5.276296e-01
bigcom167        0.000000 -1.010413e+00
bigcom171        0.000000 -2.036328e-01
bigcom173        0.000000 -6.505885e-01
bigcom175        0.000000  0.000000e+00
bigcom176        0.000000 -4.471959e-01
bigcom177        0.000000 -6.894861e-01
bigcom178        0.000000  1.391603e+00
bigcom180        0.000000 -3.824240e-01
bigcom181        0.000000 -7.557166e-01
bigcom184        0.000000  2.189142e+00
bigcom186        0.000000 -7.300068e-01
bigcom187        0.000000 -4.212373e-01
bigcom189        0.000000 -8.468856e-01
bigcom194        0.000000 -5.971363e-01
bigcom195        0.000000 -6.524220e-01
bigcom196        0.000000 -6.201413e-01
bigcom204        0.000000 -8.613399e-01
bigcom205        0.000000 -7.748819e-01
bigcom212        0.000000 -3.584493e-01
bigcom214        0.000000 -7.337822e-01
bigcom222        0.000000 -6.132525e-01
bigcom223        0.000000  0.000000e+00
bigcom226        0.000000 -5.439290e-01
bigcom227        0.000000 -3.581855e-01
bigcom229        0.000000 -3.485206e-01
bigcom233        0.000000  2.100002e+00
bigcom236        0.000000 -6.828065e-01
bigcom237        0.000000  0.000000e+00
bigcom246        0.000000 -7.617949e-01
bigcom248        0.000000 -3.428873e-01
bigcom249        0.000000 -6.520108e-01
bigcom250        0.000000 -4.881929e-01
bigcom254        0.000000  1.666561e+00
bigcom266        0.000000 -4.312211e-01
bigcom269        0.000000 -6.497319e-01
bigcom272        0.000000 -6.577495e-01
bigcom274        0.000000 -1.660555e+00
bigcom281        0.000000 -3.554953e-01
bigcom291        0.000000 -3.577348e-01
bigcom292        0.000000 -4.865966e-01
bigcom295        0.000000 -6.056229e-01
bigcom299        0.000000 -5.675682e-01
bigcom301        0.000000 -6.740046e-01
bigcom306        0.000000 -5.289729e-01
bigcom309        0.000000 -6.623126e-01
bigcom314        0.000000 -2.749979e-02
bigcom321        0.000000  1.485884e+00
bigcom341        0.000000 -3.841325e-01
bigcom350        0.000000  0.000000e+00
bigcom353        0.000000 -2.350573e-01
bigcom359        0.000000 -5.371219e-01
bigcom363        0.000000  0.000000e+00
bigcom365        0.000000 -8.752353e-01
bigcom385        0.000000  2.558309e+00
bigcom386        0.000000 -3.245697e-01
bigcom408        0.000000 -1.288374e+00
bigcom412        0.000000 -5.542061e-01
bigcom480        0.000000 -5.765437e-01
spin_vertex      0.000000 -1.753753e-01
membership_s1    0.000000  4.107350e-01
membership_s3    0.000000 -1.036158e+00
membership_s4    0.000000  7.774623e-02
membership_s5    0.000000 -6.246686e-02
membership_s6    0.000000 -8.806573e-02
membership_s7    0.000000 -9.349901e-02
membership_s8    0.000000  5.779901e-01
membership_s9    0.000000 -1.051948e+00
membership_s11   0.000000 -8.790283e-01
membership_s12   0.000000 -1.000289e+00
membership_s14   0.000000 -8.408772e-01
membership_s15   0.000000 -7.833758e-01
membership_s16   0.000000 -1.024894e+00
membership_s17   0.000000 -8.589185e-01
membership_s18   0.000000  2.647166e-01
membership_s20   0.000000  1.198266e+00
membership_s21   0.000000  7.661607e-02
membership_s22   0.000000 -1.264353e+00
membership_s24   0.000000 -1.136941e+00
membership_s25   0.000000 -9.665281e-01
membership_s26   0.000000 -1.008029e+00
membership_s27   0.000000  1.629882e-01
membership_s28   0.000000 -1.163027e+00
membership_s30   0.000000 -3.160135e-02
membership_s31   0.000000  2.065928e-01
membership_s32   0.000000  1.524680e-01
membership_s33   0.000000 -8.388334e-01
membership_s36   0.000000 -5.061973e-02
membership_s37   0.000000 -2.836834e-02
V1               0.000000 -3.609914e-02
V2               0.000000  3.631538e-02
pdi              0.000000  2.108705e+03
adhesion         0.000000 -5.079185e-06
cohesion         0.000000  6.579310e-06
inner            0.000000  1.791740e-06
outer            0.000000 -4.239154e-09
ioratio          0.000000 -8.915166e-03
comsize          0.000000  2.150554e-07
[1] "Dataset: low_C Model GBM, run: 6 of 10 2015-06-17 21:03:39"
Iter   TrainDeviance   ValidDeviance   StepSize   Improve
     1        0.3667            -nan     0.0100    0.0000
     2        0.3657            -nan     0.0100   -0.0000
     3        0.3649            -nan     0.0100   -0.0000
     4        0.3640            -nan     0.0100   -0.0000
     5        0.3633            -nan     0.0100   -0.0001
     6        0.3625            -nan     0.0100    0.0000
     7        0.3617            -nan     0.0100   -0.0001
     8        0.3608            -nan     0.0100   -0.0000
     9        0.3602            -nan     0.0100   -0.0000
    10        0.3593            -nan     0.0100   -0.0000
    20        0.3522            -nan     0.0100   -0.0000
    25        0.3492            -nan     0.0100   -0.0000

[1] "GBM variable coefficients"
                            var    rel.inf
V2                           V2 4.61860752
ioratio                 ioratio 4.48822695
V1                           V1 3.82875894
comsize                 comsize 3.64387870
orbit16                 orbit16 3.37803991
ratio2                   ratio2 3.22167244
ratio5                   ratio5 2.79191018
inner                     inner 2.62033503
orbit28                 orbit28 2.58756448
orbit36                 orbit36 2.51649813
cohesion               cohesion 2.42408561
adhesion               adhesion 2.24735415
outer                     outer 2.23059137
fourth                   fourth 2.08997505
pagerank               pagerank 2.03123016
ratio6                   ratio6 1.95347742
constraint           constraint 1.93250056
orbit20                 orbit20 1.76422539
orbit21                 orbit21 1.73775191
graph13                 graph13 1.70400794
orbit56                 orbit56 1.69605652
orbit18                 orbit18 1.47515381
membership_s1     membership_s1 1.46301893
bet                         bet 1.45344660
graph14                 graph14 1.45184165
ratio1                   ratio1 1.38886402
graph25                 graph25 1.35128294
graph26                 graph26 1.22181536
orbit62                 orbit62 1.20350810
graph19                 graph19 1.19000371
orbit45                 orbit45 1.18220855
orbit48                 orbit48 1.16311838
graph6                   graph6 1.14106328
graph4                   graph4 1.06907088
ratio3                   ratio3 0.98683965
graph11                 graph11 0.98556656
orbit19                 orbit19 0.95147756
orbit30                 orbit30 0.93305523
orbit35                 orbit35 0.89063174
graph21                 graph21 0.88025415
orbit33                 orbit33 0.81685607
graph16                 graph16 0.81321782
orbit37                 orbit37 0.80081595
close                     close 0.78598638
orbit51                 orbit51 0.76820889
spin_vertex         spin_vertex 0.75411452
orbit5                   orbit5 0.73336015
coreness               coreness 0.68713273
graph17                 graph17 0.65290172
upto_sixth           upto_sixth 0.64667182
orbit53                 orbit53 0.64594059
upto_fourth         upto_fourth 0.64150716
orbit17                 orbit17 0.57418568
orbit27                 orbit27 0.57330958
orbit60                 orbit60 0.57107023
upto_third           upto_third 0.56398994
knn                         knn 0.55567540
third                     third 0.52322831
ratio4                   ratio4 0.47208570
orbit15                 orbit15 0.46533300
graph5                   graph5 0.45476553
orbit50                 orbit50 0.45267482
fifth                     fifth 0.44133117
graph22                 graph22 0.43983620
graph1                   graph1 0.43277855
orbit65                 orbit65 0.40481608
graph23                 graph23 0.37927559
graph15                 graph15 0.37615430
orbit13                 orbit13 0.37166914
orbit6                   orbit6 0.33072041
orbit59                 orbit59 0.31565717
hubscore               hubscore 0.31395700
graph12                 graph12 0.30650890
orbit24                 orbit24 0.29782412
graph9                   graph9 0.28005626
orbit39                 orbit39 0.27118457
orbit2                   orbit2 0.25274017
graph10                 graph10 0.25270107
upto_second         upto_second 0.24608944
orbit9                   orbit9 0.23962198
membership_s7     membership_s7 0.23093198
walktrap_vertex walktrap_vertex 0.22838746
orbit55                 orbit55 0.22088513
orbit42                 orbit42 0.21047700
upto_fifth           upto_fifth 0.19438701
orbit29                 orbit29 0.17137900
orbit63                 orbit63 0.15677278
orbit32                 orbit32 0.15568634
graph20                 graph20 0.12721453
graph28                 graph28 0.12253536
membership_s31   membership_s31 0.12080478
membership_s32   membership_s32 0.09531093
orbit54                 orbit54 0.08893996
orbit47                 orbit47 0.08136415
graph0                   graph0 0.00000000
graph2                   graph2 0.00000000
graph3                   graph3 0.00000000
graph7                   graph7 0.00000000
graph8                   graph8 0.00000000
graph18                 graph18 0.00000000
graph24                 graph24 0.00000000
graph27                 graph27 0.00000000
graph29                 graph29 0.00000000
orbit0                   orbit0 0.00000000
orbit1                   orbit1 0.00000000
orbit3                   orbit3 0.00000000
orbit4                   orbit4 0.00000000
orbit7                   orbit7 0.00000000
orbit8                   orbit8 0.00000000
orbit10                 orbit10 0.00000000
orbit11                 orbit11 0.00000000
orbit12                 orbit12 0.00000000
orbit14                 orbit14 0.00000000
orbit22                 orbit22 0.00000000
orbit23                 orbit23 0.00000000
orbit25                 orbit25 0.00000000
orbit26                 orbit26 0.00000000
orbit31                 orbit31 0.00000000
orbit34                 orbit34 0.00000000
orbit38                 orbit38 0.00000000
orbit40                 orbit40 0.00000000
orbit41                 orbit41 0.00000000
orbit43                 orbit43 0.00000000
orbit44                 orbit44 0.00000000
orbit46                 orbit46 0.00000000
orbit49                 orbit49 0.00000000
orbit52                 orbit52 0.00000000
orbit57                 orbit57 0.00000000
orbit58                 orbit58 0.00000000
orbit61                 orbit61 0.00000000
orbit64                 orbit64 0.00000000
orbit66                 orbit66 0.00000000
orbit67                 orbit67 0.00000000
orbit68                 orbit68 0.00000000
orbit69                 orbit69 0.00000000
orbit70                 orbit70 0.00000000
orbit71                 orbit71 0.00000000
orbit72                 orbit72 0.00000000
AP                           AP 0.00000000
ecc                         ecc 0.00000000
eccrad                   eccrad 0.00000000
trans                     trans 0.00000000
evcent                   evcent 0.00000000
first                     first 0.00000000
second                   second 0.00000000
sixth                     sixth 0.00000000
selfinter             selfinter 0.00000000
bigcom1                 bigcom1 0.00000000
bigcom2                 bigcom2 0.00000000
bigcom3                 bigcom3 0.00000000
bigcom4                 bigcom4 0.00000000
bigcom6                 bigcom6 0.00000000
bigcom8                 bigcom8 0.00000000
bigcom9                 bigcom9 0.00000000
bigcom11               bigcom11 0.00000000
bigcom13               bigcom13 0.00000000
bigcom15               bigcom15 0.00000000
bigcom16               bigcom16 0.00000000
bigcom21               bigcom21 0.00000000
bigcom22               bigcom22 0.00000000
bigcom24               bigcom24 0.00000000
bigcom26               bigcom26 0.00000000
bigcom28               bigcom28 0.00000000
bigcom30               bigcom30 0.00000000
bigcom31               bigcom31 0.00000000
bigcom32               bigcom32 0.00000000
bigcom33               bigcom33 0.00000000
bigcom34               bigcom34 0.00000000
bigcom36               bigcom36 0.00000000
bigcom37               bigcom37 0.00000000
bigcom38               bigcom38 0.00000000
bigcom39               bigcom39 0.00000000
bigcom40               bigcom40 0.00000000
bigcom43               bigcom43 0.00000000
bigcom44               bigcom44 0.00000000
bigcom46               bigcom46 0.00000000
bigcom47               bigcom47 0.00000000
bigcom49               bigcom49 0.00000000
bigcom50               bigcom50 0.00000000
bigcom51               bigcom51 0.00000000
bigcom52               bigcom52 0.00000000
bigcom54               bigcom54 0.00000000
bigcom56               bigcom56 0.00000000
bigcom62               bigcom62 0.00000000
bigcom66               bigcom66 0.00000000
bigcom68               bigcom68 0.00000000
bigcom69               bigcom69 0.00000000
bigcom71               bigcom71 0.00000000
bigcom72               bigcom72 0.00000000
bigcom73               bigcom73 0.00000000
bigcom74               bigcom74 0.00000000
bigcom75               bigcom75 0.00000000
bigcom76               bigcom76 0.00000000
bigcom77               bigcom77 0.00000000
bigcom79               bigcom79 0.00000000
bigcom80               bigcom80 0.00000000
bigcom82               bigcom82 0.00000000
bigcom83               bigcom83 0.00000000
bigcom84               bigcom84 0.00000000
bigcom85               bigcom85 0.00000000
bigcom87               bigcom87 0.00000000
bigcom89               bigcom89 0.00000000
bigcom91               bigcom91 0.00000000
bigcom92               bigcom92 0.00000000
bigcom93               bigcom93 0.00000000
bigcom96               bigcom96 0.00000000
bigcom97               bigcom97 0.00000000
bigcom98               bigcom98 0.00000000
bigcom99               bigcom99 0.00000000
bigcom101             bigcom101 0.00000000
bigcom104             bigcom104 0.00000000
bigcom106             bigcom106 0.00000000
bigcom109             bigcom109 0.00000000
bigcom113             bigcom113 0.00000000
bigcom116             bigcom116 0.00000000
bigcom120             bigcom120 0.00000000
bigcom123             bigcom123 0.00000000
bigcom126             bigcom126 0.00000000
bigcom127             bigcom127 0.00000000
bigcom137             bigcom137 0.00000000
bigcom139             bigcom139 0.00000000
bigcom140             bigcom140 0.00000000
bigcom143             bigcom143 0.00000000
bigcom145             bigcom145 0.00000000
bigcom146             bigcom146 0.00000000
bigcom147             bigcom147 0.00000000
bigcom149             bigcom149 0.00000000
bigcom153             bigcom153 0.00000000
bigcom154             bigcom154 0.00000000
bigcom156             bigcom156 0.00000000
bigcom157             bigcom157 0.00000000
bigcom158             bigcom158 0.00000000
bigcom160             bigcom160 0.00000000
bigcom161             bigcom161 0.00000000
bigcom162             bigcom162 0.00000000
bigcom164             bigcom164 0.00000000
bigcom166             bigcom166 0.00000000
bigcom167             bigcom167 0.00000000
bigcom171             bigcom171 0.00000000
bigcom173             bigcom173 0.00000000
bigcom175             bigcom175 0.00000000
bigcom176             bigcom176 0.00000000
bigcom177             bigcom177 0.00000000
bigcom178             bigcom178 0.00000000
bigcom180             bigcom180 0.00000000
bigcom181             bigcom181 0.00000000
bigcom184             bigcom184 0.00000000
bigcom186             bigcom186 0.00000000
bigcom187             bigcom187 0.00000000
bigcom189             bigcom189 0.00000000
bigcom194             bigcom194 0.00000000
bigcom195             bigcom195 0.00000000
bigcom196             bigcom196 0.00000000
bigcom204             bigcom204 0.00000000
bigcom205             bigcom205 0.00000000
bigcom212             bigcom212 0.00000000
bigcom214             bigcom214 0.00000000
bigcom222             bigcom222 0.00000000
bigcom223             bigcom223 0.00000000
bigcom226             bigcom226 0.00000000
bigcom227             bigcom227 0.00000000
bigcom229             bigcom229 0.00000000
bigcom233             bigcom233 0.00000000
bigcom236             bigcom236 0.00000000
bigcom237             bigcom237 0.00000000
bigcom246             bigcom246 0.00000000
bigcom248             bigcom248 0.00000000
bigcom249             bigcom249 0.00000000
bigcom250             bigcom250 0.00000000
bigcom254             bigcom254 0.00000000
bigcom266             bigcom266 0.00000000
bigcom269             bigcom269 0.00000000
bigcom272             bigcom272 0.00000000
bigcom274             bigcom274 0.00000000
bigcom281             bigcom281 0.00000000
bigcom291             bigcom291 0.00000000
bigcom292             bigcom292 0.00000000
bigcom295             bigcom295 0.00000000
bigcom299             bigcom299 0.00000000
bigcom301             bigcom301 0.00000000
bigcom306             bigcom306 0.00000000
bigcom309             bigcom309 0.00000000
bigcom314             bigcom314 0.00000000
bigcom321             bigcom321 0.00000000
bigcom341             bigcom341 0.00000000
bigcom350             bigcom350 0.00000000
bigcom353             bigcom353 0.00000000
bigcom359             bigcom359 0.00000000
bigcom363             bigcom363 0.00000000
bigcom365             bigcom365 0.00000000
bigcom385             bigcom385 0.00000000
bigcom386             bigcom386 0.00000000
bigcom408             bigcom408 0.00000000
bigcom412             bigcom412 0.00000000
bigcom480             bigcom480 0.00000000
membership_s3     membership_s3 0.00000000
membership_s4     membership_s4 0.00000000
membership_s5     membership_s5 0.00000000
membership_s6     membership_s6 0.00000000
membership_s8     membership_s8 0.00000000
membership_s9     membership_s9 0.00000000
membership_s11   membership_s11 0.00000000
membership_s12   membership_s12 0.00000000
membership_s14   membership_s14 0.00000000
membership_s15   membership_s15 0.00000000
membership_s16   membership_s16 0.00000000
membership_s17   membership_s17 0.00000000
membership_s18   membership_s18 0.00000000
membership_s20   membership_s20 0.00000000
membership_s21   membership_s21 0.00000000
membership_s22   membership_s22 0.00000000
membership_s24   membership_s24 0.00000000
membership_s25   membership_s25 0.00000000
membership_s26   membership_s26 0.00000000
membership_s27   membership_s27 0.00000000
membership_s28   membership_s28 0.00000000
membership_s30   membership_s30 0.00000000
membership_s33   membership_s33 0.00000000
membership_s36   membership_s36 0.00000000
membership_s37   membership_s37 0.00000000
pdi                         pdi 0.00000000
[1] "Dataset: low_C Model RF, run: 6 of 10 2015-06-17 21:03:52"
     |      Out-of-bag   |
Tree |      MSE  %Var(y) |
   1 |  0.07685   178.51 |
   2 |  0.07608   176.71 |
   3 |  0.07372   171.22 |
   4 |   0.0696   161.66 |
   5 |  0.06824   158.50 |
   6 |  0.06592   153.12 |
   7 |  0.06467   150.20 |
   8 |  0.06313   146.63 |
   9 |  0.06143   142.68 |
  10 |  0.05971   138.68 |
  11 |  0.05812   134.99 |
  12 |   0.0565   131.22 |
  13 |  0.05592   129.89 |
  14 |  0.05512   128.02 |
  15 |  0.05437   126.29 |
  16 |  0.05417   125.82 |
  17 |  0.05387   125.11 |
  18 |  0.05323   123.65 |
  19 |  0.05302   123.15 |
  20 |  0.05284   122.72 |
  21 |   0.0526   122.18 |
  22 |  0.05217   121.17 |
  23 |  0.05204   120.88 |
  24 |  0.05187   120.47 |
  25 |  0.05191   120.57 |
  26 |  0.05161   119.88 |
  27 |  0.05152   119.66 |
  28 |  0.05149   119.59 |
  29 |  0.05129   119.14 |
  30 |   0.0511   118.69 |
  31 |  0.05103   118.52 |
  32 |   0.0508   117.99 |
  33 |  0.05075   117.88 |
  34 |  0.05073   117.84 |
  35 |  0.05055   117.40 |
  36 |  0.05054   117.40 |
  37 |  0.05054   117.38 |
  38 |  0.05048   117.25 |
  39 |  0.05034   116.91 |
  40 |  0.05024   116.70 |
  41 |  0.05017   116.54 |
  42 |  0.05016   116.51 |
  43 |  0.05003   116.20 |
  44 |  0.05001   116.15 |
  45 |  0.04997   116.07 |
  46 |  0.04987   115.83 |
  47 |  0.04978   115.63 |
  48 |  0.04969   115.41 |
  49 |  0.04967   115.37 |
  50 |  0.04956   115.12 |
  51 |  0.04958   115.17 |
  52 |  0.04958   115.15 |
  53 |  0.04946   114.89 |
  54 |  0.04949   114.96 |
  55 |  0.04944   114.84 |
  56 |  0.04939   114.72 |
  57 |   0.0494   114.73 |
  58 |  0.04933   114.57 |
  59 |  0.04935   114.62 |
  60 |  0.04932   114.57 |
  61 |  0.04927   114.43 |
  62 |  0.04925   114.40 |
  63 |   0.0493   114.52 |
  64 |  0.04929   114.47 |
  65 |  0.04928   114.46 |
  66 |  0.04926   114.41 |
  67 |  0.04929   114.49 |
  68 |  0.04934   114.61 |
  69 |   0.0493   114.50 |
  70 |  0.04933   114.57 |
  71 |  0.04931   114.54 |
  72 |  0.04926   114.42 |
  73 |  0.04921   114.30 |
  74 |  0.04926   114.40 |
  75 |  0.04918   114.23 |
  76 |  0.04912   114.09 |
  77 |  0.04903   113.88 |
  78 |  0.04899   113.78 |
  79 |  0.04895   113.70 |
  80 |  0.04893   113.65 |
  81 |   0.0489   113.58 |
  82 |  0.04892   113.63 |
  83 |  0.04889   113.56 |
  84 |  0.04885   113.46 |
  85 |  0.04885   113.46 |
  86 |  0.04884   113.44 |
  87 |   0.0488   113.36 |
  88 |  0.04877   113.28 |
  89 |  0.04877   113.27 |
  90 |  0.04877   113.27 |
  91 |  0.04877   113.28 |
  92 |  0.04878   113.31 |
  93 |  0.04871   113.13 |
  94 |  0.04866   113.03 |
  95 |  0.04865   113.01 |
  96 |   0.0486   112.89 |
  97 |   0.0486   112.89 |
  98 |  0.04858   112.84 |
  99 |  0.04857   112.80 |
 100 |  0.04851   112.68 |
[1] "Random Forest variable coefficients"
                      %IncMSE IncNodePurity
graph5           3.917198e-03  1.017710e+00
graph6           4.233237e-03  1.320152e+00
graph7           8.512220e-04  2.296259e-01
graph8           1.482028e-05  5.955714e-02
graph9           8.919519e-03  1.884894e+00
graph10          1.207582e-02  2.669497e+00
graph11          1.564494e-02  2.019643e+00
graph12          1.244959e-02  1.873546e+00
graph13          1.094862e-02  2.415611e+00
graph14          9.306260e-03  1.359415e+00
graph15          7.640047e-03  1.341437e+00
graph16          9.133488e-03  2.240421e+00
graph17          6.426605e-03  1.678380e+00
graph18          1.008966e-03  4.368209e-01
graph19          1.198928e-02  1.832095e+00
graph20          4.536262e-03  1.002228e+00
graph21          3.763934e-03  1.107889e+00
graph22          4.540697e-04  4.913700e-01
graph23          8.861598e-03  1.927957e+00
graph24          1.647946e-04  2.221651e-01
graph25          2.774102e-03  9.756352e-01
graph26          2.330542e-04  4.351467e-01
graph27          1.631673e-04  3.242894e-01
graph28          5.443917e-06  7.399605e-02
graph29          0.000000e+00  0.000000e+00
orbit0           8.754375e-05  3.053437e-01
orbit1           7.359423e-03  1.150237e+00
orbit2           9.563962e-04  4.071089e-01
orbit3           4.605718e-05  1.558642e-01
orbit4           6.103948e-03  1.222144e+00
orbit5           8.412440e-03  1.228283e+00
orbit6           1.158958e-02  1.842517e+00
orbit7           1.394259e-03  2.686137e-01
orbit8           2.893598e-03  9.566036e-01
orbit9           4.658334e-03  1.076955e+00
orbit10          1.114254e-03  6.830684e-01
orbit11          5.006090e-06  1.626781e-01
orbit12          2.171706e-04  2.163280e-01
orbit13          1.184957e-04  2.224616e-01
orbit14          1.765138e-05  2.501480e-02
orbit15          5.197041e-03  1.737007e+00
orbit16          9.141651e-03  1.169883e+00
orbit17          7.398001e-03  1.198657e+00
orbit18          1.312765e-02  3.393278e+00
orbit19          1.558785e-02  1.905714e+00
orbit20          1.093669e-02  1.508416e+00
orbit21          6.871404e-03  1.367036e+00
orbit22          1.629456e-02  1.742629e+00
orbit23          5.513979e-04  1.922569e-01
orbit24          1.278510e-02  2.129962e+00
orbit25          2.101003e-03  7.076536e-01
orbit26          1.280273e-03  3.182067e-01
orbit27          1.386631e-02  2.222076e+00
orbit28          1.153555e-02  1.934221e+00
orbit29          1.697795e-03  5.835834e-01
orbit30          1.459163e-03  6.024653e-01
orbit31          1.045674e-02  1.849791e+00
orbit32          1.718622e-03  6.410082e-01
orbit33          3.118387e-05  2.669845e-01
orbit34          9.399562e-03  1.217048e+00
orbit35          1.700642e-02  2.053620e+00
orbit36          5.472399e-03  1.547901e+00
orbit37          7.210317e-03  1.290569e+00
orbit38          3.111774e-03  9.879285e-01
orbit39          8.759189e-03  1.536969e+00
orbit40          6.983910e-04  3.960693e-01
orbit41          6.005235e-04  5.001382e-01
orbit42          1.317485e-04  2.326439e-01
orbit43          1.656939e-03  5.186468e-01
orbit44         -1.359531e-05  4.263996e-02
orbit45          1.895920e-02  2.184990e+00
orbit46          5.242125e-04  3.698466e-01
orbit47          1.359632e-03  4.627619e-01
orbit48          1.004482e-03  7.013826e-01
orbit49          5.957775e-03  9.117680e-01
orbit50          6.144817e-04  9.316473e-01
orbit51          3.484135e-03  1.053832e+00
orbit52          1.908732e-03  5.833963e-01
orbit53          1.342318e-03  4.959277e-01
orbit54          5.831799e-04  4.335801e-01
orbit55          1.297410e-04  1.887508e-01
orbit56          5.759847e-03  1.571525e+00
orbit57          1.055391e-04  9.389061e-02
orbit58          0.000000e+00  2.081668e-19
orbit59          4.317516e-04  2.717590e-01
orbit60          3.094664e-04  3.610740e-01
orbit61         -5.769894e-05  1.306626e-01
orbit62          2.470918e-03  8.448195e-01
orbit63          7.741975e-05  3.729827e-01
orbit64          4.548085e-04  5.294241e-01
orbit65          4.119308e-04  6.297139e-01
orbit66          5.620842e-05  5.408614e-02
orbit67          1.228038e-05  3.534387e-02
orbit68          1.023805e-04  2.314541e-01
orbit69          0.000000e+00  1.387779e-19
orbit70          2.793367e-05  7.489726e-02
orbit71          1.016510e-07  2.815255e-02
orbit72          0.000000e+00  5.204170e-20
AP               2.892714e-05  1.189930e-01
bet              4.094893e-03  3.009553e+00
ecc              7.329826e-04  3.259495e-01
eccrad           7.565771e-04  2.110109e-01
close            4.608551e-03  1.492504e+00
constraint       3.676418e-03  1.461474e+00
coreness         1.669719e-03  9.247462e-01
knn              1.578141e-02  2.842728e+00
hubscore         7.176315e-03  1.784565e+00
pagerank         7.952129e-03  5.807625e+00
trans            4.163173e-04  4.201479e-01
evcent           7.454692e-03  1.849532e+00
first            5.698817e-04  3.166384e-01
upto_second      5.250939e-03  1.166214e+00
upto_third       8.959359e-03  1.530918e+00
upto_fourth      6.751031e-03  1.343710e+00
upto_fifth       5.271952e-03  1.170936e+00
upto_sixth       6.010157e-03  1.531278e+00
second           9.806109e-03  1.228875e+00
third            7.485649e-03  1.760886e+00
fourth           6.746636e-03  3.388456e+00
fifth            9.466878e-03  2.062932e+00
sixth            4.463499e-03  2.054752e+00
ratio1           1.801675e-02  2.376219e+00
ratio2           1.381577e-02  4.672559e+00
ratio3           6.590211e-03  2.412430e+00
ratio4           1.237695e-02  3.026070e+00
ratio5           6.214807e-03  4.580788e+00
ratio6           9.475991e-03  2.672348e+00
selfinter        8.544286e-05  3.438091e-01
walktrap_vertex  6.699336e-04  7.931667e-01
bigcom1          7.160767e-04  5.646965e-01
bigcom2         -4.762228e-06  4.527160e-01
bigcom3         -3.212157e-05  8.971295e-02
bigcom4          1.382116e-04  4.062965e-01
bigcom6          0.000000e+00  0.000000e+00
bigcom8          2.043918e-04  3.962677e-01
bigcom9          0.000000e+00  2.081668e-19
bigcom11         2.562180e-05  4.603690e-01
bigcom13         1.375061e-04  4.837171e-01
bigcom15         0.000000e+00  0.000000e+00
bigcom16         0.000000e+00  0.000000e+00
bigcom21        -4.802965e-05  8.133995e-02
bigcom22        -3.138950e-05  3.532777e-01
bigcom24         0.000000e+00  2.255141e-18
bigcom26         0.000000e+00  0.000000e+00
bigcom28        -7.435632e-06  5.720987e-02
bigcom30         4.241616e-05  3.000123e-01
bigcom31         0.000000e+00  0.000000e+00
bigcom32         0.000000e+00  6.938894e-20
bigcom33         0.000000e+00  0.000000e+00
bigcom34        -7.162884e-06  3.862961e-01
bigcom36         0.000000e+00  6.938894e-20
bigcom37         0.000000e+00  0.000000e+00
bigcom38         0.000000e+00  6.938894e-20
bigcom39         1.756623e-05  2.009222e-01
bigcom40         2.788868e-05  1.201262e-01
bigcom43         0.000000e+00  1.387779e-19
bigcom44        -2.375261e-05  5.389678e-02
bigcom46         0.000000e+00  0.000000e+00
bigcom47        -2.690406e-05  5.905313e-01
bigcom49         0.000000e+00  0.000000e+00
bigcom50         0.000000e+00  3.469447e-20
bigcom51        -5.726485e-05  5.042989e-01
bigcom52         0.000000e+00  0.000000e+00
bigcom54         0.000000e+00  1.110223e-18
bigcom56         0.000000e+00  0.000000e+00
bigcom62         0.000000e+00  0.000000e+00
bigcom66         0.000000e+00  0.000000e+00
bigcom68         0.000000e+00  0.000000e+00
bigcom69         0.000000e+00  0.000000e+00
bigcom71         1.633830e-05  2.259467e-01
bigcom72         3.616535e-05  6.043440e-01
bigcom73         0.000000e+00  0.000000e+00
bigcom74         0.000000e+00  0.000000e+00
bigcom75        -2.676154e-05  6.874907e-01
bigcom76         3.678079e-05  5.715308e-01
bigcom77         0.000000e+00  0.000000e+00
bigcom79        -5.143751e-05  5.704500e-01
bigcom80         0.000000e+00  0.000000e+00
bigcom82         2.524153e-06  3.417733e-01
bigcom83         0.000000e+00  2.220446e-18
bigcom84         0.000000e+00  6.938894e-20
bigcom85         0.000000e+00  0.000000e+00
bigcom87        -1.312820e-05  2.457304e-01
bigcom89         0.000000e+00  0.000000e+00
bigcom91         0.000000e+00  0.000000e+00
bigcom92         1.160470e-04  3.663038e-01
bigcom93         0.000000e+00  2.775558e-18
bigcom96         0.000000e+00  0.000000e+00
bigcom97        -1.725356e-05  3.573337e-01
bigcom98         0.000000e+00  0.000000e+00
bigcom99         0.000000e+00  6.938894e-20
bigcom101        0.000000e+00  0.000000e+00
bigcom104        0.000000e+00  0.000000e+00
bigcom106        0.000000e+00  6.938894e-20
bigcom109       -2.536884e-05  4.266710e-01
bigcom113        0.000000e+00  0.000000e+00
bigcom116        0.000000e+00  3.469447e-20
bigcom120        0.000000e+00  0.000000e+00
bigcom123        0.000000e+00  1.387779e-19
bigcom126        0.000000e+00  0.000000e+00
bigcom127        0.000000e+00  0.000000e+00
bigcom137        0.000000e+00  0.000000e+00
bigcom139        0.000000e+00  0.000000e+00
bigcom140        0.000000e+00  2.775558e-19
bigcom143       -4.733653e-06  1.772788e-01
bigcom145        0.000000e+00  0.000000e+00
bigcom146        0.000000e+00  3.469447e-20
bigcom147       -2.980313e-05  5.061584e-01
bigcom149        0.000000e+00  0.000000e+00
bigcom153        3.449929e-05  3.025637e-01
bigcom154        0.000000e+00  0.000000e+00
bigcom156        0.000000e+00  0.000000e+00
bigcom157        0.000000e+00  0.000000e+00
bigcom158        0.000000e+00  0.000000e+00
bigcom160       -3.034384e-05  3.322368e-01
bigcom161        0.000000e+00  2.220446e-18
bigcom162        1.647219e-06  7.343933e-01
bigcom164        0.000000e+00  0.000000e+00
bigcom166        0.000000e+00  0.000000e+00
bigcom167        0.000000e+00  4.440892e-18
bigcom171        0.000000e+00  0.000000e+00
bigcom173        0.000000e+00  0.000000e+00
bigcom175        0.000000e+00  0.000000e+00
bigcom176        0.000000e+00  1.110223e-18
bigcom177        0.000000e+00  0.000000e+00
bigcom178       -1.037027e-05  5.071935e-01
bigcom180        0.000000e+00  0.000000e+00
bigcom181        0.000000e+00  2.810252e-18
bigcom184       -5.012984e-06  4.369120e-01
bigcom186        0.000000e+00  2.220446e-18
bigcom187        0.000000e+00  0.000000e+00
bigcom189        0.000000e+00  0.000000e+00
bigcom194        0.000000e+00  1.428571e-02
bigcom195        0.000000e+00  1.387779e-19
bigcom196        0.000000e+00  0.000000e+00
bigcom204        0.000000e+00  0.000000e+00
bigcom205        0.000000e+00  0.000000e+00
bigcom212        0.000000e+00  1.110223e-18
bigcom214        0.000000e+00  5.551115e-19
bigcom222        0.000000e+00  0.000000e+00
bigcom223        0.000000e+00  0.000000e+00
bigcom226        0.000000e+00  3.469447e-20
bigcom227        0.000000e+00  0.000000e+00
bigcom229        0.000000e+00  3.469447e-20
bigcom233       -8.680556e-06  5.744017e-01
bigcom236        0.000000e+00  0.000000e+00
bigcom237        0.000000e+00  0.000000e+00
bigcom246        0.000000e+00  1.144917e-18
bigcom248        0.000000e+00  2.220446e-18
bigcom249        0.000000e+00  0.000000e+00
bigcom250        0.000000e+00  0.000000e+00
bigcom254        2.321011e-05  7.066788e-01
bigcom266        0.000000e+00  0.000000e+00
bigcom269        0.000000e+00  5.551115e-19
bigcom272        0.000000e+00  0.000000e+00
bigcom274        0.000000e+00  1.500000e-02
bigcom281        0.000000e+00  0.000000e+00
bigcom291        0.000000e+00  0.000000e+00
bigcom292        0.000000e+00  0.000000e+00
bigcom295        0.000000e+00  0.000000e+00
bigcom299        0.000000e+00  0.000000e+00
bigcom301        0.000000e+00  0.000000e+00
bigcom306        0.000000e+00  1.387779e-19
bigcom309        0.000000e+00  0.000000e+00
bigcom314        0.000000e+00  0.000000e+00
bigcom321        1.167680e-04  7.730370e-01
bigcom341        0.000000e+00  0.000000e+00
bigcom350        0.000000e+00  3.469447e-20
bigcom353        0.000000e+00  1.387779e-19
bigcom359        0.000000e+00  0.000000e+00
bigcom363        0.000000e+00  0.000000e+00
bigcom365        0.000000e+00  0.000000e+00
bigcom385        6.464496e-05  8.919244e-01
bigcom386        0.000000e+00  3.469447e-20
bigcom408        0.000000e+00  0.000000e+00
bigcom412        2.718573e-07  6.666667e-04
bigcom480        0.000000e+00  5.204170e-20
spin_vertex      5.647910e-04  1.582647e+00
membership_s1    4.555893e-04  7.348732e-01
membership_s3    0.000000e+00  1.387779e-19
membership_s4    1.480585e-04  4.800197e-01
membership_s5    3.918979e-05  2.544685e-01
membership_s6    6.089237e-05  3.638589e-01
membership_s7    2.782185e-05  3.732828e-01
membership_s8   -9.170680e-06  4.074599e-01
membership_s9    0.000000e+00  6.938894e-20
membership_s11   0.000000e+00  1.734723e-19
membership_s12   0.000000e+00  1.144917e-18
membership_s14   0.000000e+00  5.551115e-19
membership_s15  -1.171857e-05  2.188914e-02
membership_s16   0.000000e+00  1.387779e-19
membership_s17   0.000000e+00  0.000000e+00
membership_s18  -9.252052e-05  2.682736e-01
membership_s20  -3.081553e-05  2.398499e-01
membership_s21  -1.149006e-06  4.908091e-01
membership_s22   0.000000e+00  0.000000e+00
membership_s24   0.000000e+00  2.428613e-18
membership_s25   0.000000e+00  0.000000e+00
membership_s26   0.000000e+00  6.938894e-20
membership_s27   1.650959e-04  7.598455e-01
membership_s28   0.000000e+00  1.387779e-19
membership_s30   1.217292e-04  4.222921e-01
membership_s31   7.416978e-05  5.805519e-01
membership_s32   8.713923e-05  6.968049e-01
membership_s33   0.000000e+00  0.000000e+00
membership_s36   2.850535e-04  3.818985e-01
membership_s37   7.373783e-05  3.337740e-01
V1               1.264602e-02  4.904501e+00
V2               9.811634e-03  6.070921e+00
pdi              9.822860e-05  6.399548e-01
adhesion         1.163731e-02  4.953451e+00
cohesion         9.646157e-03  4.805979e+00
inner            6.626011e-03  4.247504e+00
outer            6.542557e-03  4.682551e+00
ioratio          6.028600e-03  4.827737e+00
comsize          5.627802e-03  5.733773e+00
[1] "Dataset: low_C Model GLM, run: 6 of 10 2015-06-17 21:06:38"
[1] "glmnet variable coefficients"
                     [,1]          [,2]
(Intercept)     -3.053037 -3.874141e+00
graph0           0.000000  7.172046e-07
graph1           0.000000  1.387808e-05
graph2           0.000000 -8.950217e-02
graph3           0.000000  0.000000e+00
graph4           0.000000  0.000000e+00
graph5           0.000000  3.637224e-03
graph6           0.000000  0.000000e+00
graph7           0.000000 -1.585167e-03
graph8           0.000000 -8.428301e-02
graph9           0.000000  0.000000e+00
graph10          0.000000  0.000000e+00
graph11          0.000000  2.275572e-12
graph12          0.000000  8.243466e-09
graph13          0.000000  2.999073e-06
graph14          0.000000  0.000000e+00
graph15          0.000000  2.726125e-05
graph16          0.000000  0.000000e+00
graph17          0.000000  0.000000e+00
graph18          0.000000 -1.126986e-04
graph19          0.000000 -1.148625e-06
graph20          0.000000 -4.580860e-05
graph21          0.000000  7.413009e-05
graph22          0.000000  8.260737e-05
graph23          0.000000 -3.044631e-06
graph24          0.000000  7.414874e-05
graph25          0.000000  8.820863e-05
graph26          0.000000  0.000000e+00
graph27          0.000000 -1.957480e-02
graph28          0.000000  7.008585e-03
graph29          0.000000 -1.950929e+00
orbit0           0.000000  1.634663e-05
orbit1           0.000000  3.872421e-06
orbit2           0.000000  7.294346e-03
orbit3           0.000000 -7.859663e-02
orbit4           0.000000  0.000000e+00
orbit5           0.000000  0.000000e+00
orbit6           0.000000  0.000000e+00
orbit7           0.000000  1.594240e-02
orbit8           0.000000  3.170323e-03
orbit9           0.000000  0.000000e+00
orbit10          0.000000  0.000000e+00
orbit11          0.000000 -1.066475e-01
orbit12          0.000000 -2.420521e-03
orbit13          0.000000  1.556721e-01
orbit14          0.000000 -1.603265e-01
orbit15          0.000000  0.000000e+00
orbit16          0.000000 -7.636493e-06
orbit17          0.000000 -7.658815e-07
orbit18          0.000000 -2.049385e-09
orbit19          0.000000  0.000000e+00
orbit20          0.000000  1.087468e-10
orbit21          0.000000 -4.009597e-05
orbit22          0.000000  2.007560e-12
orbit23          0.000000 -1.329639e-02
orbit24          0.000000  8.903138e-07
orbit25          0.000000 -8.322040e-07
orbit26          0.000000 -7.576063e-05
orbit27          0.000000  8.683277e-08
orbit28          0.000000  5.318992e-06
orbit29          0.000000  1.366900e-05
orbit30          0.000000  7.000603e-06
orbit31          0.000000  0.000000e+00
orbit32          0.000000  1.155616e-08
orbit33          0.000000  1.914831e-01
orbit34          0.000000  7.786509e-06
orbit35          0.000000 -9.137205e-07
orbit36          0.000000 -4.969258e-05
orbit37          0.000000  5.630107e-08
orbit38          0.000000 -4.382251e-04
orbit39          0.000000 -1.848766e-07
orbit40          0.000000  6.395316e-07
orbit41          0.000000  2.006386e-04
orbit42          0.000000  1.285787e-01
orbit43          0.000000 -1.051107e-04
orbit44          0.000000 -1.129119e-01
orbit45          0.000000  0.000000e+00
orbit46          0.000000 -1.889841e-05
orbit47          0.000000 -4.914494e-06
orbit48          0.000000  1.809601e-04
orbit49          0.000000 -4.849191e-05
orbit50          0.000000  1.181247e-03
orbit51          0.000000  1.905589e-04
orbit52          0.000000  0.000000e+00
orbit53          0.000000  3.341726e-03
orbit54          0.000000  6.754601e-05
orbit55          0.000000 -1.041687e-01
orbit56          0.000000 -4.526132e-05
orbit57          0.000000  9.697960e-06
orbit58          0.000000 -9.409950e-01
orbit59          0.000000  2.563826e-05
orbit60          0.000000  1.096538e-03
orbit61          0.000000  2.089973e-01
orbit62          0.000000  5.822215e-04
orbit63          0.000000 -3.773885e-03
orbit64          0.000000  3.602522e-03
orbit65          0.000000  1.178792e-04
orbit66          0.000000 -1.570439e-05
orbit67          0.000000  5.347001e-01
orbit68          0.000000 -1.845079e-02
orbit69          0.000000 -2.119725e+00
orbit70          0.000000  3.869907e-03
orbit71          0.000000  1.157551e+00
orbit72          0.000000 -1.962715e+00
AP               0.000000 -1.450337e-01
bet              0.000000 -6.298194e-06
ecc              0.000000 -2.987358e-02
eccrad           0.000000 -1.714514e-01
close            0.000000  0.000000e+00
constraint       0.000000  1.664311e-02
coreness         0.000000  2.628993e-02
knn              0.000000  2.387035e-05
hubscore         0.000000  0.000000e+00
pagerank         0.000000 -1.709889e+00
trans            0.000000  3.107588e-01
evcent           0.000000  0.000000e+00
first            0.000000  0.000000e+00
upto_second      0.000000  8.297430e-06
upto_third       0.000000  0.000000e+00
upto_fourth      0.000000  0.000000e+00
upto_fifth       0.000000  6.782703e-05
upto_sixth       0.000000  0.000000e+00
second           0.000000  4.235641e-06
third            0.000000 -3.340014e-07
fourth           0.000000 -1.316677e-05
fifth            0.000000  8.791935e-05
sixth            0.000000 -6.777897e-05
ratio1           0.000000  1.247713e-05
ratio2           0.000000  4.374671e-04
ratio3           0.000000 -1.015722e-03
ratio4           0.000000  0.000000e+00
ratio5           0.000000  0.000000e+00
ratio6           0.000000 -3.331621e-05
selfinter        0.000000 -6.851868e-02
walktrap_vertex  0.000000 -5.074184e-01
bigcom1          0.000000  4.525457e-01
bigcom2          0.000000  7.896532e-01
bigcom3          0.000000 -3.802965e-01
bigcom4          0.000000  3.456836e-01
bigcom6          0.000000  0.000000e+00
bigcom8          0.000000  5.287872e-01
bigcom9          0.000000 -1.329752e+00
bigcom11         0.000000  7.126565e-01
bigcom13         0.000000  1.067307e+00
bigcom15         0.000000 -9.300324e-01
bigcom16         0.000000 -8.509220e-01
bigcom21         0.000000  2.547788e-01
bigcom22         0.000000  2.875522e-01
bigcom24         0.000000 -3.809084e-01
bigcom26         0.000000 -1.073232e+00
bigcom28         0.000000  4.032587e-02
bigcom30         0.000000  6.908932e-01
bigcom31         0.000000 -3.987696e-01
bigcom32         0.000000 -8.488003e-01
bigcom33         0.000000 -3.588847e-01
bigcom34         0.000000  1.515965e+00
bigcom36         0.000000 -6.979391e-01
bigcom37         0.000000 -1.223084e+00
bigcom38         0.000000 -8.498453e-01
bigcom39         0.000000  5.282036e-01
bigcom40         0.000000  2.452241e-02
bigcom43         0.000000 -5.786752e-01
bigcom44         0.000000 -3.379087e-03
bigcom46         0.000000 -1.036487e+00
bigcom47         0.000000  1.751842e+00
bigcom49         0.000000 -6.817110e-01
bigcom50         0.000000 -7.283260e-01
bigcom51         0.000000  1.697162e+00
bigcom52         0.000000 -3.900496e-01
bigcom54         0.000000 -4.567285e-01
bigcom56         0.000000 -6.529298e-01
bigcom62         0.000000 -5.111103e-01
bigcom66         0.000000 -7.391703e-01
bigcom68         0.000000 -4.889210e-01
bigcom69         0.000000 -8.176547e-01
bigcom71         0.000000  4.898994e-01
bigcom72         0.000000  1.387935e+00
bigcom73         0.000000 -9.854006e-01
bigcom74         0.000000 -5.840070e-01
bigcom75         0.000000  2.446290e+00
bigcom76         0.000000  1.341979e+00
bigcom77         0.000000 -3.938409e-01
bigcom79         0.000000  1.621971e+00
bigcom80         0.000000 -7.180623e-01
bigcom82         0.000000  1.437257e+00
bigcom83         0.000000  0.000000e+00
bigcom84         0.000000 -4.796517e-01
bigcom85         0.000000 -6.188982e-01
bigcom87         0.000000  1.002294e+00
bigcom89         0.000000 -5.702835e-01
bigcom91         0.000000 -1.474573e-01
bigcom92         0.000000  5.855106e-01
bigcom93         0.000000  0.000000e+00
bigcom96         0.000000 -1.460936e-01
bigcom97         0.000000  1.354085e+00
bigcom98         0.000000 -5.950658e-01
bigcom99         0.000000 -4.764847e-01
bigcom101        0.000000 -4.719050e-01
bigcom104        0.000000 -6.661336e-01
bigcom106        0.000000 -8.535937e-01
bigcom109        0.000000  1.690788e+00
bigcom113        0.000000 -3.324572e-01
bigcom116        0.000000 -9.274863e-01
bigcom120        0.000000 -8.324669e-01
bigcom123        0.000000 -8.494144e-01
bigcom126        0.000000 -7.491974e-01
bigcom127        0.000000  0.000000e+00
bigcom137        0.000000 -6.367800e-01
bigcom139        0.000000 -5.281730e-01
bigcom140        0.000000 -4.140475e-01
bigcom143        0.000000  1.272502e+00
bigcom145        0.000000 -5.303824e-01
bigcom146        0.000000 -3.634445e-01
bigcom147        0.000000  1.569390e+00
bigcom149        0.000000  0.000000e+00
bigcom153        0.000000  8.066612e-01
bigcom154        0.000000 -6.557657e-01
bigcom156        0.000000 -4.282059e-01
bigcom157        0.000000  0.000000e+00
bigcom158        0.000000 -4.208105e-01
bigcom160        0.000000  1.251780e+00
bigcom161        0.000000 -3.906147e-01
bigcom162        0.000000  2.404259e+00
bigcom164        0.000000 -6.284840e-01
bigcom166        0.000000 -4.018149e-01
bigcom167        0.000000 -9.086857e-01
bigcom171        0.000000 -1.483707e-01
bigcom173        0.000000 -6.262457e-01
bigcom175        0.000000 -1.651100e-01
bigcom176        0.000000 -4.537250e-01
bigcom177        0.000000 -7.277973e-01
bigcom178        0.000000  1.643571e+00
bigcom180        0.000000 -3.091575e-01
bigcom181        0.000000 -7.598707e-01
bigcom184        0.000000  2.170004e+00
bigcom186        0.000000 -4.632665e-01
bigcom187        0.000000 -5.042622e-01
bigcom189        0.000000 -6.173069e-01
bigcom194        0.000000 -5.586250e-01
bigcom195        0.000000 -5.616162e-01
bigcom196        0.000000 -3.703737e-01
bigcom204        0.000000 -8.361830e-01
bigcom205        0.000000 -2.924564e-01
bigcom212        0.000000 -3.939848e-01
bigcom214        0.000000 -6.596448e-01
bigcom222        0.000000 -4.744438e-01
bigcom223        0.000000  0.000000e+00
bigcom226        0.000000 -4.208894e-01
bigcom227        0.000000 -4.239919e-01
bigcom229        0.000000 -2.953856e-01
bigcom233        0.000000  2.544646e+00
bigcom236        0.000000 -6.268081e-01
bigcom237        0.000000  0.000000e+00
bigcom246        0.000000 -7.669943e-01
bigcom248        0.000000 -3.857900e-01
bigcom249        0.000000 -6.179865e-01
bigcom250        0.000000 -2.217198e-01
bigcom254        0.000000  1.687060e+00
bigcom266        0.000000 -4.954635e-01
bigcom269        0.000000 -5.671504e-01
bigcom272        0.000000 -6.626267e-01
bigcom274        0.000000 -2.049047e+00
bigcom281        0.000000 -5.724464e-01
bigcom291        0.000000 -3.483044e-01
bigcom292        0.000000 -3.823259e-01
bigcom295        0.000000 -4.796304e-01
bigcom299        0.000000 -4.968000e-01
bigcom301        0.000000 -5.636597e-01
bigcom306        0.000000 -6.349028e-01
bigcom309        0.000000 -6.225381e-01
bigcom314        0.000000  0.000000e+00
bigcom321        0.000000  1.603978e+00
bigcom341        0.000000 -5.980101e-01
bigcom350        0.000000 -1.612103e+00
bigcom353        0.000000 -4.384442e-01
bigcom359        0.000000 -2.818492e-01
bigcom363        0.000000  0.000000e+00
bigcom365        0.000000 -4.186081e-01
bigcom385        0.000000  2.796257e+00
bigcom386        0.000000 -2.413009e-01
bigcom408        0.000000 -1.455095e+00
bigcom412        0.000000 -5.446674e-01
bigcom480        0.000000 -6.208500e-01
spin_vertex      0.000000 -1.954454e-01
membership_s1    0.000000  2.852267e-01
membership_s3    0.000000 -1.193307e+00
membership_s4    0.000000  1.248089e-01
membership_s5    0.000000 -6.043826e-02
membership_s6    0.000000 -1.270512e-01
membership_s7    0.000000 -2.853549e-02
membership_s8    0.000000  9.231833e-01
membership_s9    0.000000 -1.220923e+00
membership_s11   0.000000 -9.823860e-01
membership_s12   0.000000 -1.271536e+00
membership_s14   0.000000 -8.133544e-01
membership_s15   0.000000 -4.973630e-01
membership_s16   0.000000 -1.039807e+00
membership_s17   0.000000 -1.002657e+00
membership_s18   0.000000  2.028600e-01
membership_s20   0.000000  1.162063e+00
membership_s21   0.000000 -1.718353e-04
membership_s22   0.000000 -1.271989e+00
membership_s24   0.000000 -1.191638e+00
membership_s25   0.000000 -9.764605e-01
membership_s26   0.000000 -1.026489e+00
membership_s27   0.000000  4.062306e-02
membership_s28   0.000000 -1.294974e+00
membership_s30   0.000000 -1.498679e-01
membership_s31   0.000000  2.169686e-01
membership_s32   0.000000  1.228939e-01
membership_s33   0.000000 -8.328639e-01
membership_s36   0.000000 -1.446398e-02
membership_s37   0.000000 -6.627178e-02
V1               0.000000  0.000000e+00
V2               0.000000  9.126805e-01
pdi              0.000000  1.296419e+03
adhesion         0.000000 -3.701650e-06
cohesion         0.000000  4.580684e-06
inner            0.000000  1.982095e-09
outer            0.000000 -4.640486e-07
ioratio          0.000000  3.248807e-02
comsize          0.000000  3.130968e-06
[1] "Dataset: low_C Model GBM, run: 7 of 10 2015-06-17 21:07:09"
Iter   TrainDeviance   ValidDeviance   StepSize   Improve
     1        0.3607            -nan     0.0100    0.0000
     2        0.3600            -nan     0.0100    0.0000
     3        0.3593            -nan     0.0100   -0.0000
     4        0.3586            -nan     0.0100   -0.0000
     5        0.3580            -nan     0.0100   -0.0001
     6        0.3573            -nan     0.0100    0.0000
     7        0.3566            -nan     0.0100    0.0000
     8        0.3557            -nan     0.0100    0.0000
     9        0.3549            -nan     0.0100   -0.0000
    10        0.3543            -nan     0.0100   -0.0000
    20        0.3468            -nan     0.0100   -0.0000
    25        0.3435            -nan     0.0100    0.0000

[1] "GBM variable coefficients"
                            var   rel.inf
V2                           V2 4.9362850
inner                     inner 4.4575274
adhesion               adhesion 3.9364059
V1                           V1 3.6568152
fourth                   fourth 3.4525974
ratio5                   ratio5 3.3214606
bet                         bet 3.1656699
pagerank               pagerank 3.1639690
ratio2                   ratio2 2.9110586
cohesion               cohesion 2.5872282
orbit9                   orbit9 2.5505010
ratio1                   ratio1 2.4604367
outer                     outer 2.2563418
graph6                   graph6 1.9989698
knn                         knn 1.7777596
graph10                 graph10 1.7391616
graph20                 graph20 1.4014058
orbit63                 orbit63 1.3662184
constraint           constraint 1.2521020
orbit16                 orbit16 1.2448728
bigcom4                 bigcom4 1.1904255
graph1                   graph1 1.1712248
comsize                 comsize 1.1456482
orbit49                 orbit49 1.1225201
ioratio                 ioratio 1.1111819
graph3                   graph3 1.0817874
orbit28                 orbit28 1.0720868
orbit36                 orbit36 1.0195238
orbit13                 orbit13 0.9858766
orbit35                 orbit35 0.9446970
orbit29                 orbit29 0.9334375
orbit18                 orbit18 0.9157018
orbit48                 orbit48 0.8988251
close                     close 0.8922746
trans                     trans 0.8812200
graph11                 graph11 0.8612753
graph25                 graph25 0.8595958
orbit17                 orbit17 0.8579294
orbit45                 orbit45 0.8487230
third                     third 0.8462906
graph19                 graph19 0.8384000
membership_s1     membership_s1 0.8354756
orbit27                 orbit27 0.8172800
graph23                 graph23 0.8122864
orbit21                 orbit21 0.8107853
graph15                 graph15 0.7858383
membership_s32   membership_s32 0.7697680
orbit20                 orbit20 0.7585692
graph21                 graph21 0.7324266
orbit55                 orbit55 0.7226183
orbit50                 orbit50 0.7002681
hubscore               hubscore 0.6967364
fifth                     fifth 0.6712309
graph13                 graph13 0.6673910
ratio4                   ratio4 0.6670565
orbit52                 orbit52 0.6354617
orbit53                 orbit53 0.6293140
upto_sixth           upto_sixth 0.5878002
orbit30                 orbit30 0.5717656
upto_second         upto_second 0.5490723
sixth                     sixth 0.5388087
orbit5                   orbit5 0.5287379
orbit37                 orbit37 0.5244682
graph17                 graph17 0.5082358
membership_s5     membership_s5 0.5029965
bigcom1                 bigcom1 0.4945588
orbit2                   orbit2 0.4859917
graph12                 graph12 0.4777790
orbit19                 orbit19 0.4743577
orbit41                 orbit41 0.4035648
orbit62                 orbit62 0.3963584
graph16                 graph16 0.3809990
graph28                 graph28 0.3620582
orbit38                 orbit38 0.3608123
graph22                 graph22 0.3590909
graph5                   graph5 0.3590556
orbit51                 orbit51 0.3185379
orbit31                 orbit31 0.3184900
orbit15                 orbit15 0.3060005
ratio3                   ratio3 0.2932652
orbit25                 orbit25 0.2928881
membership_s31   membership_s31 0.2914715
ratio6                   ratio6 0.2848304
orbit24                 orbit24 0.2701398
graph14                 graph14 0.2545766
orbit44                 orbit44 0.2479995
orbit10                 orbit10 0.2399548
graph26                 graph26 0.2364377
second                   second 0.2342741
graph4                   graph4 0.2314806
coreness               coreness 0.1994847
walktrap_vertex walktrap_vertex 0.1987338
orbit42                 orbit42 0.1970044
orbit33                 orbit33 0.1769657
graph9                   graph9 0.1626383
orbit65                 orbit65 0.1441895
orbit54                 orbit54 0.1388200
orbit46                 orbit46 0.1352780
membership_s6     membership_s6 0.1320888
graph0                   graph0 0.0000000
graph2                   graph2 0.0000000
graph7                   graph7 0.0000000
graph8                   graph8 0.0000000
graph18                 graph18 0.0000000
graph24                 graph24 0.0000000
graph27                 graph27 0.0000000
graph29                 graph29 0.0000000
orbit0                   orbit0 0.0000000
orbit1                   orbit1 0.0000000
orbit3                   orbit3 0.0000000
orbit4                   orbit4 0.0000000
orbit6                   orbit6 0.0000000
orbit7                   orbit7 0.0000000
orbit8                   orbit8 0.0000000
orbit11                 orbit11 0.0000000
orbit12                 orbit12 0.0000000
orbit14                 orbit14 0.0000000
orbit22                 orbit22 0.0000000
orbit23                 orbit23 0.0000000
orbit26                 orbit26 0.0000000
orbit32                 orbit32 0.0000000
orbit34                 orbit34 0.0000000
orbit39                 orbit39 0.0000000
orbit40                 orbit40 0.0000000
orbit43                 orbit43 0.0000000
orbit47                 orbit47 0.0000000
orbit56                 orbit56 0.0000000
orbit57                 orbit57 0.0000000
orbit58                 orbit58 0.0000000
orbit59                 orbit59 0.0000000
orbit60                 orbit60 0.0000000
orbit61                 orbit61 0.0000000
orbit64                 orbit64 0.0000000
orbit66                 orbit66 0.0000000
orbit67                 orbit67 0.0000000
orbit68                 orbit68 0.0000000
orbit69                 orbit69 0.0000000
orbit70                 orbit70 0.0000000
orbit71                 orbit71 0.0000000
orbit72                 orbit72 0.0000000
AP                           AP 0.0000000
ecc                         ecc 0.0000000
eccrad                   eccrad 0.0000000
evcent                   evcent 0.0000000
first                     first 0.0000000
upto_third           upto_third 0.0000000
upto_fourth         upto_fourth 0.0000000
upto_fifth           upto_fifth 0.0000000
selfinter             selfinter 0.0000000
bigcom2                 bigcom2 0.0000000
bigcom3                 bigcom3 0.0000000
bigcom6                 bigcom6 0.0000000
bigcom8                 bigcom8 0.0000000
bigcom9                 bigcom9 0.0000000
bigcom11               bigcom11 0.0000000
bigcom13               bigcom13 0.0000000
bigcom15               bigcom15 0.0000000
bigcom16               bigcom16 0.0000000
bigcom21               bigcom21 0.0000000
bigcom22               bigcom22 0.0000000
bigcom24               bigcom24 0.0000000
bigcom26               bigcom26 0.0000000
bigcom28               bigcom28 0.0000000
bigcom30               bigcom30 0.0000000
bigcom31               bigcom31 0.0000000
bigcom32               bigcom32 0.0000000
bigcom33               bigcom33 0.0000000
bigcom34               bigcom34 0.0000000
bigcom36               bigcom36 0.0000000
bigcom37               bigcom37 0.0000000
bigcom38               bigcom38 0.0000000
bigcom39               bigcom39 0.0000000
bigcom40               bigcom40 0.0000000
bigcom43               bigcom43 0.0000000
bigcom44               bigcom44 0.0000000
bigcom46               bigcom46 0.0000000
bigcom47               bigcom47 0.0000000
bigcom49               bigcom49 0.0000000
bigcom50               bigcom50 0.0000000
bigcom51               bigcom51 0.0000000
bigcom52               bigcom52 0.0000000
bigcom54               bigcom54 0.0000000
bigcom56               bigcom56 0.0000000
bigcom62               bigcom62 0.0000000
bigcom66               bigcom66 0.0000000
bigcom68               bigcom68 0.0000000
bigcom69               bigcom69 0.0000000
bigcom71               bigcom71 0.0000000
bigcom72               bigcom72 0.0000000
bigcom73               bigcom73 0.0000000
bigcom74               bigcom74 0.0000000
bigcom75               bigcom75 0.0000000
bigcom76               bigcom76 0.0000000
bigcom77               bigcom77 0.0000000
bigcom79               bigcom79 0.0000000
bigcom80               bigcom80 0.0000000
bigcom82               bigcom82 0.0000000
bigcom83               bigcom83 0.0000000
bigcom84               bigcom84 0.0000000
bigcom85               bigcom85 0.0000000
bigcom87               bigcom87 0.0000000
bigcom89               bigcom89 0.0000000
bigcom91               bigcom91 0.0000000
bigcom92               bigcom92 0.0000000
bigcom93               bigcom93 0.0000000
bigcom96               bigcom96 0.0000000
bigcom97               bigcom97 0.0000000
bigcom98               bigcom98 0.0000000
bigcom99               bigcom99 0.0000000
bigcom101             bigcom101 0.0000000
bigcom104             bigcom104 0.0000000
bigcom106             bigcom106 0.0000000
bigcom109             bigcom109 0.0000000
bigcom113             bigcom113 0.0000000
bigcom116             bigcom116 0.0000000
bigcom120             bigcom120 0.0000000
bigcom123             bigcom123 0.0000000
bigcom126             bigcom126 0.0000000
bigcom127             bigcom127 0.0000000
bigcom137             bigcom137 0.0000000
bigcom139             bigcom139 0.0000000
bigcom140             bigcom140 0.0000000
bigcom143             bigcom143 0.0000000
bigcom145             bigcom145 0.0000000
bigcom146             bigcom146 0.0000000
bigcom147             bigcom147 0.0000000
bigcom149             bigcom149 0.0000000
bigcom153             bigcom153 0.0000000
bigcom154             bigcom154 0.0000000
bigcom156             bigcom156 0.0000000
bigcom157             bigcom157 0.0000000
bigcom158             bigcom158 0.0000000
bigcom160             bigcom160 0.0000000
bigcom161             bigcom161 0.0000000
bigcom162             bigcom162 0.0000000
bigcom164             bigcom164 0.0000000
bigcom166             bigcom166 0.0000000
bigcom167             bigcom167 0.0000000
bigcom171             bigcom171 0.0000000
bigcom173             bigcom173 0.0000000
bigcom175             bigcom175 0.0000000
bigcom176             bigcom176 0.0000000
bigcom177             bigcom177 0.0000000
bigcom178             bigcom178 0.0000000
bigcom180             bigcom180 0.0000000
bigcom181             bigcom181 0.0000000
bigcom184             bigcom184 0.0000000
bigcom186             bigcom186 0.0000000
bigcom187             bigcom187 0.0000000
bigcom189             bigcom189 0.0000000
bigcom194             bigcom194 0.0000000
bigcom195             bigcom195 0.0000000
bigcom196             bigcom196 0.0000000
bigcom204             bigcom204 0.0000000
bigcom205             bigcom205 0.0000000
bigcom212             bigcom212 0.0000000
bigcom214             bigcom214 0.0000000
bigcom222             bigcom222 0.0000000
bigcom223             bigcom223 0.0000000
bigcom226             bigcom226 0.0000000
bigcom227             bigcom227 0.0000000
bigcom229             bigcom229 0.0000000
bigcom233             bigcom233 0.0000000
bigcom236             bigcom236 0.0000000
bigcom237             bigcom237 0.0000000
bigcom246             bigcom246 0.0000000
bigcom248             bigcom248 0.0000000
bigcom249             bigcom249 0.0000000
bigcom250             bigcom250 0.0000000
bigcom254             bigcom254 0.0000000
bigcom266             bigcom266 0.0000000
bigcom269             bigcom269 0.0000000
bigcom272             bigcom272 0.0000000
bigcom274             bigcom274 0.0000000
bigcom281             bigcom281 0.0000000
bigcom291             bigcom291 0.0000000
bigcom292             bigcom292 0.0000000
bigcom295             bigcom295 0.0000000
bigcom299             bigcom299 0.0000000
bigcom301             bigcom301 0.0000000
bigcom306             bigcom306 0.0000000
bigcom309             bigcom309 0.0000000
bigcom314             bigcom314 0.0000000
bigcom321             bigcom321 0.0000000
bigcom341             bigcom341 0.0000000
bigcom350             bigcom350 0.0000000
bigcom353             bigcom353 0.0000000
bigcom359             bigcom359 0.0000000
bigcom363             bigcom363 0.0000000
bigcom365             bigcom365 0.0000000
bigcom385             bigcom385 0.0000000
bigcom386             bigcom386 0.0000000
bigcom408             bigcom408 0.0000000
bigcom412             bigcom412 0.0000000
bigcom480             bigcom480 0.0000000
spin_vertex         spin_vertex 0.0000000
membership_s3     membership_s3 0.0000000
membership_s4     membership_s4 0.0000000
membership_s7     membership_s7 0.0000000
membership_s8     membership_s8 0.0000000
membership_s9     membership_s9 0.0000000
membership_s11   membership_s11 0.0000000
membership_s12   membership_s12 0.0000000
membership_s14   membership_s14 0.0000000
membership_s15   membership_s15 0.0000000
membership_s16   membership_s16 0.0000000
membership_s17   membership_s17 0.0000000
membership_s18   membership_s18 0.0000000
membership_s20   membership_s20 0.0000000
membership_s21   membership_s21 0.0000000
membership_s22   membership_s22 0.0000000
membership_s24   membership_s24 0.0000000
membership_s25   membership_s25 0.0000000
membership_s26   membership_s26 0.0000000
membership_s27   membership_s27 0.0000000
membership_s28   membership_s28 0.0000000
membership_s30   membership_s30 0.0000000
membership_s33   membership_s33 0.0000000
membership_s36   membership_s36 0.0000000
membership_s37   membership_s37 0.0000000
pdi                         pdi 0.0000000
[1] "Dataset: low_C Model RF, run: 7 of 10 2015-06-17 21:07:22"
     |      Out-of-bag   |
Tree |      MSE  %Var(y) |
   1 |   0.0846   200.71 |
   2 |  0.08044   190.82 |
   3 |  0.07835   185.89 |
   4 |  0.07355   174.50 |
   5 |  0.07161   169.89 |
   6 |  0.06784   160.95 |
   7 |  0.06568   155.81 |
   8 |  0.06321   149.95 |
   9 |  0.06128   145.38 |
  10 |  0.05927   140.60 |
  11 |  0.05854   138.87 |
  12 |  0.05817   138.01 |
  13 |    0.057   135.23 |
  14 |  0.05647   133.97 |
  15 |  0.05538   131.38 |
  16 |  0.05476   129.91 |
  17 |  0.05492   130.29 |
  18 |  0.05409   128.31 |
  19 |  0.05354   127.03 |
  20 |  0.05326   126.36 |
  21 |  0.05302   125.78 |
  22 |  0.05262   124.84 |
  23 |   0.0522   123.83 |
  24 |  0.05203   123.44 |
  25 |  0.05165   122.52 |
  26 |  0.05153   122.25 |
  27 |   0.0512   121.47 |
  28 |   0.0511   121.23 |
  29 |    0.051   120.98 |
  30 |  0.05087   120.67 |
  31 |   0.0507   120.27 |
  32 |  0.05047   119.73 |
  33 |  0.05037   119.49 |
  34 |  0.05024   119.19 |
  35 |   0.0502   119.09 |
  36 |  0.05011   118.88 |
  37 |  0.05005   118.74 |
  38 |  0.04993   118.44 |
  39 |  0.04981   118.16 |
  40 |   0.0497   117.90 |
  41 |   0.0496   117.67 |
  42 |   0.0495   117.43 |
  43 |  0.04945   117.31 |
  44 |  0.04937   117.12 |
  45 |  0.04927   116.88 |
  46 |  0.04929   116.93 |
  47 |  0.04927   116.89 |
  48 |  0.04925   116.83 |
  49 |  0.04924   116.82 |
  50 |  0.04917   116.65 |
  51 |  0.04914   116.58 |
  52 |   0.0491   116.47 |
  53 |  0.04899   116.21 |
  54 |  0.04899   116.23 |
  55 |  0.04895   116.13 |
  56 |  0.04896   116.14 |
  57 |   0.0489   116.01 |
  58 |  0.04887   115.94 |
  59 |  0.04886   115.92 |
  60 |  0.04886   115.92 |
  61 |  0.04883   115.83 |
  62 |  0.04886   115.92 |
  63 |  0.04884   115.87 |
  64 |  0.04881   115.81 |
  65 |  0.04879   115.74 |
  66 |  0.04875   115.66 |
  67 |  0.04873   115.61 |
  68 |  0.04869   115.52 |
  69 |  0.04862   115.36 |
  70 |  0.04861   115.31 |
  71 |  0.04861   115.31 |
  72 |  0.04857   115.23 |
  73 |  0.04857   115.23 |
  74 |  0.04858   115.26 |
  75 |  0.04857   115.24 |
  76 |  0.04857   115.22 |
  77 |  0.04856   115.20 |
  78 |  0.04852   115.11 |
  79 |  0.04848   115.02 |
  80 |  0.04844   114.92 |
  81 |  0.04843   114.89 |
  82 |   0.0484   114.83 |
  83 |  0.04842   114.87 |
  84 |  0.04842   114.87 |
  85 |  0.04836   114.73 |
  86 |  0.04841   114.84 |
  87 |  0.04837   114.75 |
  88 |  0.04836   114.74 |
  89 |  0.04834   114.68 |
  90 |  0.04833   114.65 |
  91 |  0.04827   114.52 |
  92 |  0.04826   114.49 |
  93 |  0.04823   114.43 |
  94 |  0.04822   114.40 |
  95 |  0.04824   114.44 |
  96 |  0.04821   114.37 |
  97 |  0.04821   114.37 |
  98 |  0.04824   114.44 |
  99 |  0.04821   114.38 |
 100 |  0.04822   114.39 |
[1] "Random Forest variable coefficients"
                      %IncMSE IncNodePurity
graph5           4.301312e-03  1.064385e+00
graph6           3.829375e-03  1.107525e+00
graph7           3.727553e-04  3.503447e-01
graph8           0.000000e+00  4.683753e-19
graph9           6.351999e-03  1.739248e+00
graph10          1.607531e-02  2.295738e+00
graph11          1.133679e-02  1.920620e+00
graph12          1.134305e-02  1.951758e+00
graph13          9.894603e-03  2.620125e+00
graph14          1.176040e-02  1.642845e+00
graph15          9.728893e-03  1.636670e+00
graph16          8.646668e-03  2.162937e+00
graph17          7.785518e-03  1.433161e+00
graph18          1.604774e-03  4.124393e-01
graph19          1.368424e-02  2.041699e+00
graph20          6.271074e-03  1.003392e+00
graph21          4.216514e-03  9.570640e-01
graph22          9.112421e-04  4.347027e-01
graph23          5.480121e-03  1.709814e+00
graph24          6.154134e-04  2.639549e-01
graph25          1.242380e-03  7.462351e-01
graph26          3.441247e-04  4.504511e-01
graph27          1.081180e-04  1.769357e-01
graph28          8.819475e-05  2.511656e-01
graph29          0.000000e+00  5.204170e-20
orbit0           2.598686e-04  3.644122e-01
orbit1           9.186355e-03  1.234963e+00
orbit2           1.453313e-04  4.304367e-01
orbit3           7.573935e-06  1.788578e-01
orbit4           6.992129e-03  1.607379e+00
orbit5           8.301118e-03  1.218393e+00
orbit6           8.518237e-03  1.739723e+00
orbit7           1.152617e-04  3.870633e-01
orbit8           4.871277e-03  1.084683e+00
orbit9           4.485864e-03  1.379840e+00
orbit10          4.835580e-04  5.868765e-01
orbit11          6.644752e-05  1.929909e-01
orbit12          3.489930e-04  4.226574e-01
orbit13          1.248534e-04  1.988783e-01
orbit14          2.491795e-05  5.245045e-02
orbit15          9.871380e-03  1.773204e+00
orbit16          6.903108e-03  1.211545e+00
orbit17          6.503482e-03  1.359515e+00
orbit18          8.124939e-03  3.356855e+00
orbit19          1.334581e-02  1.873578e+00
orbit20          9.015557e-03  1.897654e+00
orbit21          6.454597e-03  1.410284e+00
orbit22          1.258398e-02  1.866098e+00
orbit23          2.346892e-04  3.042801e-01
orbit24          1.191047e-02  2.156709e+00
orbit25          1.855866e-03  6.263823e-01
orbit26          1.108167e-03  7.971687e-01
orbit27          1.642430e-02  2.581918e+00
orbit28          1.051722e-02  1.665236e+00
orbit29          9.806583e-04  4.799910e-01
orbit30          2.475442e-03  8.753809e-01
orbit31          1.405327e-02  1.824423e+00
orbit32          1.096370e-03  9.083551e-01
orbit33          3.100989e-04  4.041299e-01
orbit34          9.698615e-03  1.664732e+00
orbit35          2.049935e-02  2.296441e+00
orbit36          6.727189e-03  1.625238e+00
orbit37          5.202355e-03  1.079751e+00
orbit38          2.389235e-03  9.433918e-01
orbit39          6.764604e-03  1.551836e+00
orbit40          1.367153e-03  5.332614e-01
orbit41          4.058308e-04  6.211414e-01
orbit42          2.971505e-05  2.757988e-01
orbit43          8.965612e-04  5.617744e-01
orbit44         -4.782376e-06  9.066944e-02
orbit45          1.919153e-02  2.284858e+00
orbit46          4.378018e-04  5.161491e-01
orbit47          1.658410e-03  3.626889e-01
orbit48          3.867790e-04  5.995951e-01
orbit49          5.671783e-03  1.188709e+00
orbit50          5.340057e-04  8.437115e-01
orbit51          5.452724e-03  1.031157e+00
orbit52          1.792555e-03  5.463934e-01
orbit53          2.565857e-03  3.458812e-01
orbit54          1.019368e-03  5.296584e-01
orbit55          2.061430e-04  2.438285e-01
orbit56          6.133086e-03  1.790368e+00
orbit57          3.299618e-05  8.239332e-02
orbit58         -3.256622e-06  4.545455e-03
orbit59          5.561985e-04  4.305066e-01
orbit60          4.385142e-04  3.252678e-01
orbit61          1.945515e-05  1.294689e-01
orbit62          1.828569e-03  7.445460e-01
orbit63          4.142419e-04  4.739747e-01
orbit64          2.532062e-04  1.900198e-01
orbit65          1.392018e-04  2.643372e-01
orbit66         -4.303765e-06  5.323031e-02
orbit67         -6.780560e-06  2.579098e-02
orbit68          3.162631e-04  3.222911e-01
orbit69          0.000000e+00  5.204170e-20
orbit70          6.852501e-05  2.885123e-01
orbit71          1.338367e-05  5.099843e-02
orbit72          0.000000e+00  1.734723e-20
AP               5.255613e-06  1.294002e-01
bet              4.191043e-03  2.626410e+00
ecc              4.515934e-04  2.164548e-01
eccrad           1.940058e-04  2.274230e-01
close            9.165143e-03  1.547700e+00
constraint       2.670537e-03  1.540070e+00
coreness         1.869934e-03  1.009240e+00
knn              1.091545e-02  2.227764e+00
hubscore         8.191970e-03  1.767489e+00
pagerank         7.994513e-03  6.047565e+00
trans            1.162264e-04  2.861984e-01
evcent           5.909655e-03  1.684140e+00
first            3.081386e-04  2.058226e-01
upto_second      4.638428e-03  1.155702e+00
upto_third       1.680248e-02  1.527556e+00
upto_fourth      6.051044e-03  1.365708e+00
upto_fifth       7.156172e-03  1.669223e+00
upto_sixth       6.486640e-03  1.783396e+00
second           1.005835e-02  1.256792e+00
third            8.594608e-03  1.972044e+00
fourth           1.072531e-02  3.587554e+00
fifth            8.489949e-03  1.874974e+00
sixth            7.166362e-03  1.493120e+00
ratio1           1.279844e-02  2.250812e+00
ratio2           1.196878e-02  4.485463e+00
ratio3           8.337819e-03  2.167118e+00
ratio4           1.082871e-02  2.053343e+00
ratio5           5.325977e-03  4.313856e+00
ratio6           9.547042e-03  2.187282e+00
selfinter        9.246588e-06  4.540082e-01
walktrap_vertex  5.022104e-04  7.342408e-01
bigcom1          1.010176e-03  6.466496e-01
bigcom2          4.499397e-07  4.212081e-01
bigcom3          6.573157e-06  8.391455e-02
bigcom4          4.148442e-04  5.209408e-01
bigcom6          0.000000e+00  0.000000e+00
bigcom8          2.015775e-04  5.133960e-01
bigcom9          0.000000e+00  1.040834e-19
bigcom11         1.896224e-05  3.965733e-01
bigcom13         1.327175e-05  3.212508e-01
bigcom15         0.000000e+00  6.938894e-20
bigcom16         0.000000e+00  0.000000e+00
bigcom21         5.186408e-06  1.611506e-02
bigcom22        -7.077168e-05  3.515947e-01
bigcom24         0.000000e+00  1.908196e-19
bigcom26         0.000000e+00  8.673617e-20
bigcom28        -1.942197e-05  1.986496e-01
bigcom30         3.375474e-06  3.692854e-01
bigcom31         0.000000e+00  0.000000e+00
bigcom32         0.000000e+00  5.204170e-20
bigcom33         0.000000e+00  0.000000e+00
bigcom34         2.434335e-05  3.667274e-01
bigcom36        -1.839568e-06  2.990874e-01
bigcom37         0.000000e+00  0.000000e+00
bigcom38         0.000000e+00  6.938894e-20
bigcom39        -2.727826e-05  4.302118e-01
bigcom40         1.047199e-05  9.339867e-02
bigcom43         0.000000e+00  0.000000e+00
bigcom44         0.000000e+00  2.255141e-19
bigcom46         0.000000e+00  1.214306e-19
bigcom47         2.436573e-05  4.163284e-01
bigcom49         0.000000e+00  6.938894e-20
bigcom50         0.000000e+00  5.204170e-20
bigcom51        -2.392763e-05  5.944703e-01
bigcom52         0.000000e+00  0.000000e+00
bigcom54         0.000000e+00  6.938894e-20
bigcom56         0.000000e+00  0.000000e+00
bigcom62         0.000000e+00  0.000000e+00
bigcom66         0.000000e+00  0.000000e+00
bigcom68         0.000000e+00  0.000000e+00
bigcom69         0.000000e+00  0.000000e+00
bigcom71         0.000000e+00  0.000000e+00
bigcom72         2.392887e-05  5.834762e-01
bigcom73         0.000000e+00  6.938894e-20
bigcom74         0.000000e+00  0.000000e+00
bigcom75         0.000000e+00  0.000000e+00
bigcom76        -3.011341e-06  5.846692e-01
bigcom77         0.000000e+00  3.469447e-20
bigcom79        -1.874431e-05  5.436323e-01
bigcom80         0.000000e+00  0.000000e+00
bigcom82         0.000000e+00  0.000000e+00
bigcom83         0.000000e+00  0.000000e+00
bigcom84         0.000000e+00  0.000000e+00
bigcom85         0.000000e+00  0.000000e+00
bigcom87        -3.554824e-05  2.879983e-01
bigcom89         0.000000e+00  0.000000e+00
bigcom91         0.000000e+00  0.000000e+00
bigcom92        -2.295531e-05  6.185615e-01
bigcom93         0.000000e+00  0.000000e+00
bigcom96         0.000000e+00  0.000000e+00
bigcom97         0.000000e+00  0.000000e+00
bigcom98         0.000000e+00  6.938894e-20
bigcom99         0.000000e+00  0.000000e+00
bigcom101        0.000000e+00  0.000000e+00
bigcom104        0.000000e+00  0.000000e+00
bigcom106        0.000000e+00  0.000000e+00
bigcom109       -2.700226e-05  4.855570e-01
bigcom113        0.000000e+00  1.387779e-19
bigcom116        3.263136e-05  4.386610e-01
bigcom120        0.000000e+00  0.000000e+00
bigcom123        0.000000e+00  6.938894e-20
bigcom126        0.000000e+00  0.000000e+00
bigcom127        0.000000e+00  0.000000e+00
bigcom137        0.000000e+00  6.938894e-20
bigcom139        0.000000e+00  6.938894e-20
bigcom140        0.000000e+00  0.000000e+00
bigcom143       -7.902436e-06  1.862108e-01
bigcom145        0.000000e+00  0.000000e+00
bigcom146        0.000000e+00  5.204170e-20
bigcom147        1.833252e-05  4.415297e-01
bigcom149        0.000000e+00  0.000000e+00
bigcom153        4.371395e-05  4.762935e-01
bigcom154        0.000000e+00  0.000000e+00
bigcom156        0.000000e+00  0.000000e+00
bigcom157        0.000000e+00  0.000000e+00
bigcom158        0.000000e+00  0.000000e+00
bigcom160       -3.292360e-05  4.171163e-01
bigcom161        0.000000e+00  3.469447e-20
bigcom162       -8.492379e-06  6.937057e-01
bigcom164        0.000000e+00  0.000000e+00
bigcom166        0.000000e+00  8.673617e-20
bigcom167        0.000000e+00  6.938894e-20
bigcom171        0.000000e+00  0.000000e+00
bigcom173        0.000000e+00  6.938894e-20
bigcom175        0.000000e+00  0.000000e+00
bigcom176        0.000000e+00  6.938894e-20
bigcom177        0.000000e+00  0.000000e+00
bigcom178       -2.231811e-05  4.037932e-01
bigcom180        0.000000e+00  0.000000e+00
bigcom181        0.000000e+00  0.000000e+00
bigcom184       -2.306790e-05  5.239595e-01
bigcom186        0.000000e+00  0.000000e+00
bigcom187        0.000000e+00  0.000000e+00
bigcom189        0.000000e+00  0.000000e+00
bigcom194        0.000000e+00  0.000000e+00
bigcom195        0.000000e+00  0.000000e+00
bigcom196        0.000000e+00  0.000000e+00
bigcom204        0.000000e+00  0.000000e+00
bigcom205        0.000000e+00  0.000000e+00
bigcom212        0.000000e+00  0.000000e+00
bigcom214        0.000000e+00  0.000000e+00
bigcom222        0.000000e+00  6.938894e-20
bigcom223        0.000000e+00  0.000000e+00
bigcom226        0.000000e+00  0.000000e+00
bigcom227        0.000000e+00  0.000000e+00
bigcom229        0.000000e+00  0.000000e+00
bigcom233        0.000000e+00  7.847052e-01
bigcom236        0.000000e+00  0.000000e+00
bigcom237        0.000000e+00  0.000000e+00
bigcom246        0.000000e+00  0.000000e+00
bigcom248        0.000000e+00  1.387779e-19
bigcom249        0.000000e+00  0.000000e+00
bigcom250        0.000000e+00  6.938894e-20
bigcom254        4.951731e-05  6.340415e-01
bigcom266        0.000000e+00  0.000000e+00
bigcom269        0.000000e+00  6.938894e-20
bigcom272        0.000000e+00  6.938894e-20
bigcom274        0.000000e+00  0.000000e+00
bigcom281        0.000000e+00  0.000000e+00
bigcom291        0.000000e+00  0.000000e+00
bigcom292        0.000000e+00  0.000000e+00
bigcom295        0.000000e+00  0.000000e+00
bigcom299        0.000000e+00  0.000000e+00
bigcom301        0.000000e+00  1.387779e-19
bigcom306        0.000000e+00  0.000000e+00
bigcom309        0.000000e+00  0.000000e+00
bigcom314        0.000000e+00  0.000000e+00
bigcom321        1.193668e-04  7.185614e-01
bigcom341        0.000000e+00  0.000000e+00
bigcom350        0.000000e+00  0.000000e+00
bigcom353        0.000000e+00  6.938894e-20
bigcom359        0.000000e+00  0.000000e+00
bigcom363        0.000000e+00  0.000000e+00
bigcom365        0.000000e+00  0.000000e+00
bigcom385        1.343249e-04  1.186355e+00
bigcom386        0.000000e+00  0.000000e+00
bigcom408        0.000000e+00  0.000000e+00
bigcom412        0.000000e+00  3.469447e-20
bigcom480        0.000000e+00  3.469447e-20
spin_vertex      8.678550e-04  1.044606e+00
membership_s1    2.707385e-04  5.590664e-01
membership_s3    0.000000e+00  6.938894e-20
membership_s4    1.260719e-04  3.532995e-01
membership_s5    3.713920e-04  4.212478e-01
membership_s6    1.582902e-04  2.439598e-01
membership_s7    2.410511e-05  3.430054e-01
membership_s8   -2.535426e-05  2.794964e-01
membership_s9    0.000000e+00  0.000000e+00
membership_s11   0.000000e+00  6.938894e-20
membership_s12   0.000000e+00  0.000000e+00
membership_s14   0.000000e+00  6.938894e-20
membership_s15  -1.983888e-06  2.666336e-02
membership_s16   0.000000e+00  1.387779e-19
membership_s17   0.000000e+00  6.938894e-20
membership_s18  -1.086983e-04  3.352759e-01
membership_s20  -2.075899e-05  4.042744e-01
membership_s21   1.192218e-04  3.794703e-01
membership_s22   0.000000e+00  3.469447e-20
membership_s24   0.000000e+00  2.428613e-19
membership_s25   0.000000e+00  0.000000e+00
membership_s26   0.000000e+00  3.469447e-19
membership_s27   1.001673e-04  6.307999e-01
membership_s28   0.000000e+00  0.000000e+00
membership_s30   1.990494e-05  2.951342e-01
membership_s31   6.016342e-05  5.380262e-01
membership_s32   1.645042e-04  6.392686e-01
membership_s33   0.000000e+00  1.387779e-19
membership_s36   1.962864e-04  2.715994e-01
membership_s37   1.088155e-04  2.623486e-01
V1               8.807758e-03  4.883868e+00
V2               8.665223e-03  5.270317e+00
pdi              7.577821e-06  5.883033e-01
adhesion         1.247448e-02  4.748491e+00
cohesion         1.271664e-02  4.517673e+00
inner            8.838605e-03  4.419191e+00
outer            5.872022e-03  5.217482e+00
ioratio          9.055096e-03  4.573645e+00
comsize          5.346308e-03  5.424340e+00
[1] "Dataset: low_C Model GLM, run: 7 of 10 2015-06-17 21:10:08"
[1] "glmnet variable coefficients"
                     [,1]          [,2]
(Intercept)     -3.076277 -4.628313e+00
graph0           0.000000  3.132638e-03
graph1           0.000000  0.000000e+00
graph2           0.000000 -6.382960e-02
graph3           0.000000  0.000000e+00
graph4           0.000000  0.000000e+00
graph5           0.000000  3.351916e-03
graph6           0.000000  0.000000e+00
graph7           0.000000 -7.049988e-04
graph8           0.000000 -6.033160e-02
graph9           0.000000  0.000000e+00
graph10          0.000000  0.000000e+00
graph11          0.000000  1.796704e-12
graph12          0.000000  3.282459e-08
graph13          0.000000  2.245420e-06
graph14          0.000000  0.000000e+00
graph15          0.000000  1.092980e-04
graph16          0.000000 -1.699162e-07
graph17          0.000000  0.000000e+00
graph18          0.000000 -1.064062e-04
graph19          0.000000 -7.379218e-09
graph20          0.000000 -2.574650e-05
graph21          0.000000  2.033297e-05
graph22          0.000000  6.311784e-05
graph23          0.000000 -4.213017e-06
graph24          0.000000  6.768016e-05
graph25          0.000000  0.000000e+00
graph26          0.000000 -1.482078e-04
graph27          0.000000 -1.037718e-02
graph28          0.000000  8.474989e-03
graph29          0.000000 -1.452782e+00
orbit0           0.000000  1.797095e-03
orbit1           0.000000  0.000000e+00
orbit2           0.000000  1.130618e-02
orbit3           0.000000 -6.551400e-02
orbit4           0.000000  0.000000e+00
orbit5           0.000000  0.000000e+00
orbit6           0.000000  0.000000e+00
orbit7           0.000000  1.476428e-06
orbit8           0.000000  2.616256e-03
orbit9           0.000000  0.000000e+00
orbit10          0.000000  0.000000e+00
orbit11          0.000000  0.000000e+00
orbit12          0.000000 -1.047391e-03
orbit13          0.000000  3.291230e-02
orbit14          0.000000 -6.461201e-02
orbit15          0.000000  4.716468e-09
orbit16          0.000000 -7.283455e-06
orbit17          0.000000 -1.162523e-06
orbit18          0.000000 -5.627234e-10
orbit19          0.000000  0.000000e+00
orbit20          0.000000  2.480972e-08
orbit21          0.000000 -5.408510e-06
orbit22          0.000000  8.232647e-12
orbit23          0.000000 -1.070748e-02
orbit24          0.000000  9.960554e-07
orbit25          0.000000 -1.070483e-06
orbit26          0.000000 -2.490630e-08
orbit27          0.000000  2.197997e-06
orbit28          0.000000 -7.369707e-06
orbit29          0.000000  1.008492e-05
orbit30          0.000000  7.713135e-05
orbit31          0.000000 -2.337820e-13
orbit32          0.000000  1.118867e-07
orbit33          0.000000  8.227548e-02
orbit34          0.000000  1.180154e-04
orbit35          0.000000 -1.833002e-06
orbit36          0.000000 -6.817481e-05
orbit37          0.000000  0.000000e+00
orbit38          0.000000 -1.930003e-05
orbit39          0.000000 -7.881166e-07
orbit40          0.000000  4.232895e-07
orbit41          0.000000  1.527029e-04
orbit42          0.000000  1.642995e-01
orbit43          0.000000 -1.030984e-04
orbit44          0.000000  1.011617e-01
orbit45          0.000000  0.000000e+00
orbit46          0.000000 -4.745804e-05
orbit47          0.000000 -4.984985e-04
orbit48          0.000000  1.649079e-04
orbit49          0.000000 -1.963612e-05
orbit50          0.000000  0.000000e+00
orbit51          0.000000  0.000000e+00
orbit52          0.000000  1.091793e-04
orbit53          0.000000 -2.678639e-04
orbit54          0.000000  5.521269e-05
orbit55          0.000000  4.471170e-01
orbit56          0.000000 -4.009982e-05
orbit57          0.000000  1.347124e-04
orbit58          0.000000 -6.715654e-01
orbit59          0.000000  3.297903e-05
orbit60          0.000000  5.235188e-04
orbit61          0.000000  1.315903e-01
orbit62          0.000000  7.956325e-04
orbit63          0.000000  2.649992e-05
orbit64          0.000000 -1.399634e-03
orbit65          0.000000 -1.078775e-04
orbit66          0.000000 -2.104530e-03
orbit67          0.000000  3.563350e-01
orbit68          0.000000 -9.242015e-03
orbit69          0.000000 -2.033456e+00
orbit70          0.000000  6.074380e-03
orbit71          0.000000  9.068904e-01
orbit72          0.000000 -1.461233e+00
AP               0.000000 -2.871971e-01
bet              0.000000 -8.177039e-06
ecc              0.000000 -2.310236e-02
eccrad           0.000000 -1.299923e-01
close            0.000000 -3.924734e-07
constraint       0.000000  5.753606e-02
coreness         0.000000  5.348574e-02
knn              0.000000  8.113073e-05
hubscore         0.000000  0.000000e+00
pagerank         0.000000 -1.886824e+00
trans            0.000000  2.121637e-01
evcent           0.000000  0.000000e+00
first            0.000000  4.357533e-03
upto_second      0.000000  0.000000e+00
upto_third       0.000000  0.000000e+00
upto_fourth      0.000000  0.000000e+00
upto_fifth       0.000000  7.586665e-05
upto_sixth       0.000000  1.158347e-06
second           0.000000  0.000000e+00
third            0.000000 -5.831269e-06
fourth           0.000000 -9.215877e-06
fifth            0.000000  9.761965e-05
sixth            0.000000 -7.967433e-05
ratio1           0.000000  5.519321e-05
ratio2           0.000000  2.224465e-05
ratio3           0.000000 -5.944341e-04
ratio4           0.000000  0.000000e+00
ratio5           0.000000  0.000000e+00
ratio6           0.000000 -2.202351e-06
selfinter        0.000000 -1.098913e-01
walktrap_vertex  0.000000 -4.348767e-01
bigcom1          0.000000  5.665232e-01
bigcom2          0.000000  9.892643e-01
bigcom3          0.000000 -7.736680e-01
bigcom4          0.000000  4.028218e-01
bigcom6          0.000000 -5.823538e-01
bigcom8          0.000000  7.373123e-01
bigcom9          0.000000 -1.605092e+00
bigcom11         0.000000  6.764395e-01
bigcom13         0.000000  3.233548e-01
bigcom15         0.000000 -1.019990e+00
bigcom16         0.000000 -8.546296e-01
bigcom21         0.000000 -2.371049e-01
bigcom22         0.000000  1.579700e-01
bigcom24         0.000000 -6.237885e-01
bigcom26         0.000000 -1.236725e+00
bigcom28         0.000000  2.212455e-02
bigcom30         0.000000  4.683265e-01
bigcom31         0.000000 -5.546615e-01
bigcom32         0.000000 -1.603702e+00
bigcom33         0.000000 -6.522244e-01
bigcom34         0.000000  1.616214e+00
bigcom36         0.000000  1.040670e+00
bigcom37         0.000000 -1.130686e+00
bigcom38         0.000000 -9.314465e-01
bigcom39         0.000000  4.260966e-01
bigcom40         0.000000 -3.175556e-01
bigcom43         0.000000 -6.965067e-01
bigcom44         0.000000 -2.023617e-01
bigcom46         0.000000 -1.087499e+00
bigcom47         0.000000  1.072801e+00
bigcom49         0.000000 -9.464902e-01
bigcom50         0.000000 -8.104945e-01
bigcom51         0.000000  2.029387e+00
bigcom52         0.000000 -5.809491e-01
bigcom54         0.000000 -7.817198e-01
bigcom56         0.000000 -7.650123e-01
bigcom62         0.000000 -7.009917e-01
bigcom66         0.000000 -8.557241e-01
bigcom68         0.000000 -7.117553e-01
bigcom69         0.000000 -9.428886e-01
bigcom71         0.000000 -9.392483e-01
bigcom72         0.000000  1.546250e+00
bigcom73         0.000000 -1.050740e+00
bigcom74         0.000000 -7.754026e-01
bigcom75         0.000000 -5.046896e-01
bigcom76         0.000000  1.551269e+00
bigcom77         0.000000 -5.778532e-01
bigcom79         0.000000  1.526233e+00
bigcom80         0.000000 -9.137258e-01
bigcom82         0.000000 -7.537260e-01
bigcom83         0.000000  0.000000e+00
bigcom84         0.000000 -7.776955e-01
bigcom85         0.000000 -8.131976e-01
bigcom87         0.000000  1.034246e+00
bigcom89         0.000000 -7.057400e-01
bigcom91         0.000000 -4.320007e-01
bigcom92         0.000000  1.231774e+00
bigcom93         0.000000  0.000000e+00
bigcom96         0.000000 -3.649404e-01
bigcom97         0.000000 -7.935147e-01
bigcom98         0.000000 -8.347045e-01
bigcom99         0.000000 -6.032294e-01
bigcom101        0.000000 -4.946592e-01
bigcom104        0.000000 -7.871750e-01
bigcom106        0.000000 -9.339392e-01
bigcom109        0.000000  1.515266e+00
bigcom113        0.000000 -4.321313e-01
bigcom116        0.000000  3.630603e-01
bigcom120        0.000000 -9.687097e-01
bigcom123        0.000000 -7.877824e-01
bigcom126        0.000000 -8.734862e-01
bigcom127        0.000000  0.000000e+00
bigcom137        0.000000 -7.943047e-01
bigcom139        0.000000 -7.339395e-01
bigcom140        0.000000 -6.724669e-01
bigcom143        0.000000  1.070572e+00
bigcom145        0.000000 -6.952819e-01
bigcom146        0.000000 -6.670157e-01
bigcom147        0.000000  1.580353e+00
bigcom149        0.000000 -3.778371e-01
bigcom153        0.000000  8.187715e-01
bigcom154        0.000000 -8.099589e-01
bigcom156        0.000000 -5.990836e-01
bigcom157        0.000000  0.000000e+00
bigcom158        0.000000 -6.197469e-01
bigcom160        0.000000  1.250247e+00
bigcom161        0.000000 -4.293030e-01
bigcom162        0.000000  3.152762e+00
bigcom164        0.000000 -7.729132e-01
bigcom166        0.000000 -6.533976e-01
bigcom167        0.000000 -8.772018e-01
bigcom171        0.000000 -3.467321e-01
bigcom173        0.000000 -7.221879e-01
bigcom175        0.000000 -2.420668e-01
bigcom176        0.000000 -5.397947e-01
bigcom177        0.000000 -8.139562e-01
bigcom178        0.000000  1.564396e+00
bigcom180        0.000000 -5.999063e-01
bigcom181        0.000000 -8.857751e-01
bigcom184        0.000000  2.113669e+00
bigcom186        0.000000 -9.843092e-01
bigcom187        0.000000 -9.162332e-01
bigcom189        0.000000 -8.090801e-01
bigcom194        0.000000 -6.573403e-01
bigcom195        0.000000 -7.565392e-01
bigcom196        0.000000 -8.698784e-01
bigcom204        0.000000 -9.869708e-01
bigcom205        0.000000 -9.696850e-01
bigcom212        0.000000 -4.598493e-01
bigcom214        0.000000 -8.313479e-01
bigcom222        0.000000 -7.650040e-01
bigcom223        0.000000  0.000000e+00
bigcom226        0.000000  0.000000e+00
bigcom227        0.000000 -4.460724e-01
bigcom229        0.000000 -5.491658e-01
bigcom233        0.000000  5.417747e+00
bigcom236        0.000000 -7.132418e-01
bigcom237        0.000000  0.000000e+00
bigcom246        0.000000 -8.538954e-01
bigcom248        0.000000 -4.637250e-01
bigcom249        0.000000 -4.628666e-01
bigcom250        0.000000 -7.447337e-01
bigcom254        0.000000  1.309255e+00
bigcom266        0.000000 -6.141293e-01
bigcom269        0.000000 -7.524007e-01
bigcom272        0.000000 -7.589824e-01
bigcom274        0.000000 -1.834539e+00
bigcom281        0.000000 -4.841339e-01
bigcom291        0.000000 -4.625645e-01
bigcom292        0.000000 -5.443420e-01
bigcom295        0.000000  0.000000e+00
bigcom299        0.000000 -6.402407e-01
bigcom301        0.000000 -7.403716e-01
bigcom306        0.000000 -7.668945e-01
bigcom309        0.000000 -8.538017e-01
bigcom314        0.000000 -1.334731e-01
bigcom321        0.000000  1.594034e+00
bigcom341        0.000000 -8.431691e-01
bigcom350        0.000000 -1.109509e+00
bigcom353        0.000000 -4.800122e-01
bigcom359        0.000000 -6.578624e-01
bigcom363        0.000000  0.000000e+00
bigcom365        0.000000 -8.649767e-01
bigcom385        0.000000  3.669678e+00
bigcom386        0.000000  0.000000e+00
bigcom408        0.000000 -1.323274e+00
bigcom412        0.000000 -7.068057e-01
bigcom480        0.000000 -6.971087e-01
spin_vertex      0.000000 -6.518640e-02
membership_s1    0.000000  2.947409e-01
membership_s3    0.000000 -1.089999e+00
membership_s4    0.000000  2.096429e-01
membership_s5    0.000000 -1.093010e-02
membership_s6    0.000000 -1.577351e-02
membership_s7    0.000000 -5.816516e-02
membership_s8    0.000000  6.149799e-01
membership_s9    0.000000 -1.203154e+00
membership_s11   0.000000 -1.013439e+00
membership_s12   0.000000 -1.246269e+00
membership_s14   0.000000 -9.159976e-01
membership_s15   0.000000 -4.633686e-01
membership_s16   0.000000 -1.024030e+00
membership_s17   0.000000 -1.003034e+00
membership_s18   0.000000  3.149570e-01
membership_s20   0.000000  1.264241e+00
membership_s21   0.000000  3.920319e-02
membership_s22   0.000000 -1.308979e+00
membership_s24   0.000000 -1.250556e+00
membership_s25   0.000000 -9.334930e-01
membership_s26   0.000000 -1.215341e+00
membership_s27   0.000000  1.978189e-01
membership_s28   0.000000 -1.246568e+00
membership_s30   0.000000 -9.447717e-03
membership_s31   0.000000  2.803686e-01
membership_s32   0.000000  2.957801e-01
membership_s33   0.000000 -9.360420e-01
membership_s36   0.000000 -1.110490e-02
membership_s37   0.000000 -1.407430e-03
V1               0.000000  0.000000e+00
V2               0.000000  3.828935e-01
pdi              0.000000  1.744084e+03
adhesion         0.000000 -3.748368e-06
cohesion         0.000000  8.250262e-10
inner            0.000000  2.175280e-07
outer            0.000000  0.000000e+00
ioratio          0.000000 -2.017359e-02
comsize          0.000000  3.446610e-05
[1] "Dataset: low_C Model GBM, run: 8 of 10 2015-06-17 21:10:43"
Iter   TrainDeviance   ValidDeviance   StepSize   Improve
     1        0.3789            -nan     0.0100   -0.0000
     2        0.3781            -nan     0.0100    0.0001
     3        0.3772            -nan     0.0100   -0.0000
     4        0.3764            -nan     0.0100    0.0000
     5        0.3756            -nan     0.0100   -0.0000
     6        0.3749            -nan     0.0100    0.0000
     7        0.3742            -nan     0.0100    0.0000
     8        0.3734            -nan     0.0100   -0.0001
     9        0.3728            -nan     0.0100   -0.0000
    10        0.3721            -nan     0.0100   -0.0000
    20        0.3658            -nan     0.0100    0.0000
    25        0.3628            -nan     0.0100   -0.0001

[1] "GBM variable coefficients"
                            var    rel.inf
pagerank               pagerank 4.18200497
V2                           V2 4.01775023
ratio2                   ratio2 3.49115264
fourth                   fourth 3.18696086
adhesion               adhesion 3.18369982
V1                           V1 3.03175103
inner                     inner 2.97282442
comsize                 comsize 2.68765501
ioratio                 ioratio 2.59845732
outer                     outer 2.56479747
orbit45                 orbit45 2.35467554
ratio6                   ratio6 2.34152680
orbit28                 orbit28 2.19381125
cohesion               cohesion 2.19028651
graph21                 graph21 1.97539551
graph10                 graph10 1.94677044
membership_s1     membership_s1 1.80905101
orbit35                 orbit35 1.72979384
orbit30                 orbit30 1.70561266
ratio5                   ratio5 1.59846356
orbit20                 orbit20 1.45406026
bet                         bet 1.42571697
graph20                 graph20 1.41204845
graph6                   graph6 1.36595597
graph16                 graph16 1.36491068
graph13                 graph13 1.34114000
graph3                   graph3 1.24346524
fifth                     fifth 1.20686066
orbit13                 orbit13 1.17779288
graph25                 graph25 1.08707535
orbit27                 orbit27 1.08396914
walktrap_vertex walktrap_vertex 0.99760139
graph14                 graph14 0.99635971
graph26                 graph26 0.98959445
orbit60                 orbit60 0.98475697
orbit39                 orbit39 0.96826956
graph22                 graph22 0.95238549
orbit9                   orbit9 0.91972473
graph19                 graph19 0.91041779
orbit17                 orbit17 0.88866916
orbit48                 orbit48 0.83866600
graph5                   graph5 0.83291475
graph9                   graph9 0.79035996
graph1                   graph1 0.75486828
orbit16                 orbit16 0.75132224
orbit21                 orbit21 0.74926912
graph15                 graph15 0.74270301
knn                         knn 0.72447526
orbit5                   orbit5 0.68574452
orbit62                 orbit62 0.65626805
orbit38                 orbit38 0.64839223
graph11                 graph11 0.63753482
orbit18                 orbit18 0.61210305
orbit24                 orbit24 0.60329066
orbit50                 orbit50 0.59595701
graph12                 graph12 0.59561374
evcent                   evcent 0.58616260
ratio1                   ratio1 0.57021101
orbit36                 orbit36 0.56180046
trans                     trans 0.52362593
bigcom4                 bigcom4 0.49950482
graph18                 graph18 0.49142839
third                     third 0.48849394
orbit19                 orbit19 0.48668408
orbit55                 orbit55 0.48624291
membership_s5     membership_s5 0.45796133
hubscore               hubscore 0.45446312
spin_vertex         spin_vertex 0.44239608
graph17                 graph17 0.42551570
graph4                   graph4 0.42129585
membership_s32   membership_s32 0.42050091
orbit63                 orbit63 0.40227589
orbit46                 orbit46 0.40035406
graph23                 graph23 0.39671944
sixth                     sixth 0.36487481
upto_fourth         upto_fourth 0.35988957
orbit52                 orbit52 0.35729159
orbit26                 orbit26 0.35208517
upto_third           upto_third 0.35005636
orbit31                 orbit31 0.34295872
coreness               coreness 0.34233792
orbit37                 orbit37 0.33044224
orbit22                 orbit22 0.31500694
ratio4                   ratio4 0.30469920
orbit1                   orbit1 0.28357442
ecc                         ecc 0.27324717
orbit51                 orbit51 0.27103722
orbit65                 orbit65 0.20573712
close                     close 0.20356702
orbit42                 orbit42 0.18317256
orbit59                 orbit59 0.16308083
orbit40                 orbit40 0.15726910
orbit53                 orbit53 0.14838498
orbit29                 orbit29 0.11907622
orbit47                 orbit47 0.11350884
bigcom8                 bigcom8 0.10552366
orbit33                 orbit33 0.08484338
graph0                   graph0 0.00000000
graph2                   graph2 0.00000000
graph7                   graph7 0.00000000
graph8                   graph8 0.00000000
graph24                 graph24 0.00000000
graph27                 graph27 0.00000000
graph28                 graph28 0.00000000
graph29                 graph29 0.00000000
orbit0                   orbit0 0.00000000
orbit2                   orbit2 0.00000000
orbit3                   orbit3 0.00000000
orbit4                   orbit4 0.00000000
orbit6                   orbit6 0.00000000
orbit7                   orbit7 0.00000000
orbit8                   orbit8 0.00000000
orbit10                 orbit10 0.00000000
orbit11                 orbit11 0.00000000
orbit12                 orbit12 0.00000000
orbit14                 orbit14 0.00000000
orbit15                 orbit15 0.00000000
orbit23                 orbit23 0.00000000
orbit25                 orbit25 0.00000000
orbit32                 orbit32 0.00000000
orbit34                 orbit34 0.00000000
orbit41                 orbit41 0.00000000
orbit43                 orbit43 0.00000000
orbit44                 orbit44 0.00000000
orbit49                 orbit49 0.00000000
orbit54                 orbit54 0.00000000
orbit56                 orbit56 0.00000000
orbit57                 orbit57 0.00000000
orbit58                 orbit58 0.00000000
orbit61                 orbit61 0.00000000
orbit64                 orbit64 0.00000000
orbit66                 orbit66 0.00000000
orbit67                 orbit67 0.00000000
orbit68                 orbit68 0.00000000
orbit69                 orbit69 0.00000000
orbit70                 orbit70 0.00000000
orbit71                 orbit71 0.00000000
orbit72                 orbit72 0.00000000
AP                           AP 0.00000000
eccrad                   eccrad 0.00000000
constraint           constraint 0.00000000
first                     first 0.00000000
upto_second         upto_second 0.00000000
upto_fifth           upto_fifth 0.00000000
upto_sixth           upto_sixth 0.00000000
second                   second 0.00000000
ratio3                   ratio3 0.00000000
selfinter             selfinter 0.00000000
bigcom1                 bigcom1 0.00000000
bigcom2                 bigcom2 0.00000000
bigcom3                 bigcom3 0.00000000
bigcom6                 bigcom6 0.00000000
bigcom9                 bigcom9 0.00000000
bigcom11               bigcom11 0.00000000
bigcom13               bigcom13 0.00000000
bigcom15               bigcom15 0.00000000
bigcom16               bigcom16 0.00000000
bigcom21               bigcom21 0.00000000
bigcom22               bigcom22 0.00000000
bigcom24               bigcom24 0.00000000
bigcom26               bigcom26 0.00000000
bigcom28               bigcom28 0.00000000
bigcom30               bigcom30 0.00000000
bigcom31               bigcom31 0.00000000
bigcom32               bigcom32 0.00000000
bigcom33               bigcom33 0.00000000
bigcom34               bigcom34 0.00000000
bigcom36               bigcom36 0.00000000
bigcom37               bigcom37 0.00000000
bigcom38               bigcom38 0.00000000
bigcom39               bigcom39 0.00000000
bigcom40               bigcom40 0.00000000
bigcom43               bigcom43 0.00000000
bigcom44               bigcom44 0.00000000
bigcom46               bigcom46 0.00000000
bigcom47               bigcom47 0.00000000
bigcom49               bigcom49 0.00000000
bigcom50               bigcom50 0.00000000
bigcom51               bigcom51 0.00000000
bigcom52               bigcom52 0.00000000
bigcom54               bigcom54 0.00000000
bigcom56               bigcom56 0.00000000
bigcom62               bigcom62 0.00000000
bigcom66               bigcom66 0.00000000
bigcom68               bigcom68 0.00000000
bigcom69               bigcom69 0.00000000
bigcom71               bigcom71 0.00000000
bigcom72               bigcom72 0.00000000
bigcom73               bigcom73 0.00000000
bigcom74               bigcom74 0.00000000
bigcom75               bigcom75 0.00000000
bigcom76               bigcom76 0.00000000
bigcom77               bigcom77 0.00000000
bigcom79               bigcom79 0.00000000
bigcom80               bigcom80 0.00000000
bigcom82               bigcom82 0.00000000
bigcom83               bigcom83 0.00000000
bigcom84               bigcom84 0.00000000
bigcom85               bigcom85 0.00000000
bigcom87               bigcom87 0.00000000
bigcom89               bigcom89 0.00000000
bigcom91               bigcom91 0.00000000
bigcom92               bigcom92 0.00000000
bigcom93               bigcom93 0.00000000
bigcom96               bigcom96 0.00000000
bigcom97               bigcom97 0.00000000
bigcom98               bigcom98 0.00000000
bigcom99               bigcom99 0.00000000
bigcom101             bigcom101 0.00000000
bigcom104             bigcom104 0.00000000
bigcom106             bigcom106 0.00000000
bigcom109             bigcom109 0.00000000
bigcom113             bigcom113 0.00000000
bigcom116             bigcom116 0.00000000
bigcom120             bigcom120 0.00000000
bigcom123             bigcom123 0.00000000
bigcom126             bigcom126 0.00000000
bigcom127             bigcom127 0.00000000
bigcom137             bigcom137 0.00000000
bigcom139             bigcom139 0.00000000
bigcom140             bigcom140 0.00000000
bigcom143             bigcom143 0.00000000
bigcom145             bigcom145 0.00000000
bigcom146             bigcom146 0.00000000
bigcom147             bigcom147 0.00000000
bigcom149             bigcom149 0.00000000
bigcom153             bigcom153 0.00000000
bigcom154             bigcom154 0.00000000
bigcom156             bigcom156 0.00000000
bigcom157             bigcom157 0.00000000
bigcom158             bigcom158 0.00000000
bigcom160             bigcom160 0.00000000
bigcom161             bigcom161 0.00000000
bigcom162             bigcom162 0.00000000
bigcom164             bigcom164 0.00000000
bigcom166             bigcom166 0.00000000
bigcom167             bigcom167 0.00000000
bigcom171             bigcom171 0.00000000
bigcom173             bigcom173 0.00000000
bigcom175             bigcom175 0.00000000
bigcom176             bigcom176 0.00000000
bigcom177             bigcom177 0.00000000
bigcom178             bigcom178 0.00000000
bigcom180             bigcom180 0.00000000
bigcom181             bigcom181 0.00000000
bigcom184             bigcom184 0.00000000
bigcom186             bigcom186 0.00000000
bigcom187             bigcom187 0.00000000
bigcom189             bigcom189 0.00000000
bigcom194             bigcom194 0.00000000
bigcom195             bigcom195 0.00000000
bigcom196             bigcom196 0.00000000
bigcom204             bigcom204 0.00000000
bigcom205             bigcom205 0.00000000
bigcom212             bigcom212 0.00000000
bigcom214             bigcom214 0.00000000
bigcom222             bigcom222 0.00000000
bigcom223             bigcom223 0.00000000
bigcom226             bigcom226 0.00000000
bigcom227             bigcom227 0.00000000
bigcom229             bigcom229 0.00000000
bigcom233             bigcom233 0.00000000
bigcom236             bigcom236 0.00000000
bigcom237             bigcom237 0.00000000
bigcom246             bigcom246 0.00000000
bigcom248             bigcom248 0.00000000
bigcom249             bigcom249 0.00000000
bigcom250             bigcom250 0.00000000
bigcom254             bigcom254 0.00000000
bigcom266             bigcom266 0.00000000
bigcom269             bigcom269 0.00000000
bigcom272             bigcom272 0.00000000
bigcom274             bigcom274 0.00000000
bigcom281             bigcom281 0.00000000
bigcom291             bigcom291 0.00000000
bigcom292             bigcom292 0.00000000
bigcom295             bigcom295 0.00000000
bigcom299             bigcom299 0.00000000
bigcom301             bigcom301 0.00000000
bigcom306             bigcom306 0.00000000
bigcom309             bigcom309 0.00000000
bigcom314             bigcom314 0.00000000
bigcom321             bigcom321 0.00000000
bigcom341             bigcom341 0.00000000
bigcom350             bigcom350 0.00000000
bigcom353             bigcom353 0.00000000
bigcom359             bigcom359 0.00000000
bigcom363             bigcom363 0.00000000
bigcom365             bigcom365 0.00000000
bigcom385             bigcom385 0.00000000
bigcom386             bigcom386 0.00000000
bigcom408             bigcom408 0.00000000
bigcom412             bigcom412 0.00000000
bigcom480             bigcom480 0.00000000
membership_s3     membership_s3 0.00000000
membership_s4     membership_s4 0.00000000
membership_s6     membership_s6 0.00000000
membership_s7     membership_s7 0.00000000
membership_s8     membership_s8 0.00000000
membership_s9     membership_s9 0.00000000
membership_s11   membership_s11 0.00000000
membership_s12   membership_s12 0.00000000
membership_s14   membership_s14 0.00000000
membership_s15   membership_s15 0.00000000
membership_s16   membership_s16 0.00000000
membership_s17   membership_s17 0.00000000
membership_s18   membership_s18 0.00000000
membership_s20   membership_s20 0.00000000
membership_s21   membership_s21 0.00000000
membership_s22   membership_s22 0.00000000
membership_s24   membership_s24 0.00000000
membership_s25   membership_s25 0.00000000
membership_s26   membership_s26 0.00000000
membership_s27   membership_s27 0.00000000
membership_s28   membership_s28 0.00000000
membership_s30   membership_s30 0.00000000
membership_s31   membership_s31 0.00000000
membership_s33   membership_s33 0.00000000
membership_s36   membership_s36 0.00000000
membership_s37   membership_s37 0.00000000
pdi                         pdi 0.00000000
[1] "Dataset: low_C Model RF, run: 8 of 10 2015-06-17 21:10:56"
     |      Out-of-bag   |
Tree |      MSE  %Var(y) |
   1 |  0.08333   185.71 |
   2 |  0.07521   167.61 |
   3 |  0.07257   161.73 |
   4 |  0.07147   159.26 |
   5 |  0.07106   158.36 |
   6 |  0.06902   153.82 |
   7 |  0.06884   153.42 |
   8 |   0.0657   146.42 |
   9 |  0.06368   141.90 |
  10 |  0.06298   140.34 |
  11 |   0.0622   138.62 |
  12 |  0.06131   136.62 |
  13 |  0.06056   134.95 |
  14 |  0.05961   132.85 |
  15 |  0.05856   130.50 |
  16 |  0.05775   128.70 |
  17 |  0.05747   128.08 |
  18 |   0.0572   127.48 |
  19 |  0.05701   127.04 |
  20 |  0.05659   126.10 |
  21 |  0.05607   124.94 |
  22 |  0.05573   124.20 |
  23 |  0.05557   123.84 |
  24 |  0.05543   123.54 |
  25 |  0.05521   123.04 |
  26 |  0.05502   122.62 |
  27 |  0.05488   122.31 |
  28 |   0.0546   121.68 |
  29 |  0.05446   121.37 |
  30 |  0.05426   120.92 |
  31 |  0.05414   120.65 |
  32 |  0.05389   120.10 |
  33 |  0.05373   119.75 |
  34 |  0.05357   119.38 |
  35 |  0.05335   118.90 |
  36 |  0.05324   118.64 |
  37 |  0.05316   118.47 |
  38 |  0.05309   118.32 |
  39 |  0.05301   118.12 |
  40 |   0.0529   117.89 |
  41 |  0.05287   117.81 |
  42 |  0.05282   117.70 |
  43 |  0.05266   117.34 |
  44 |  0.05263   117.29 |
  45 |  0.05251   117.02 |
  46 |  0.05239   116.75 |
  47 |  0.05243   116.84 |
  48 |  0.05239   116.75 |
  49 |  0.05236   116.69 |
  50 |  0.05228   116.51 |
  51 |  0.05226   116.46 |
  52 |  0.05225   116.45 |
  53 |  0.05218   116.27 |
  54 |  0.05215   116.21 |
  55 |    0.052   115.87 |
  56 |  0.05197   115.82 |
  57 |  0.05193   115.72 |
  58 |  0.05191   115.69 |
  59 |  0.05185   115.55 |
  60 |  0.05183   115.51 |
  61 |  0.05178   115.38 |
  62 |  0.05176   115.34 |
  63 |  0.05175   115.32 |
  64 |   0.0517   115.20 |
  65 |   0.0517   115.22 |
  66 |  0.05172   115.25 |
  67 |  0.05172   115.25 |
  68 |   0.0517   115.21 |
  69 |  0.05168   115.18 |
  70 |   0.0516   114.99 |
  71 |  0.05155   114.88 |
  72 |  0.05156   114.90 |
  73 |  0.05149   114.75 |
  74 |  0.05146   114.68 |
  75 |  0.05144   114.63 |
  76 |  0.05145   114.66 |
  77 |  0.05141   114.56 |
  78 |  0.05141   114.57 |
  79 |  0.05131   114.35 |
  80 |   0.0513   114.31 |
  81 |  0.05125   114.22 |
  82 |  0.05126   114.24 |
  83 |  0.05124   114.19 |
  84 |  0.05124   114.19 |
  85 |  0.05121   114.13 |
  86 |   0.0512   114.11 |
  87 |  0.05119   114.07 |
  88 |  0.05118   114.06 |
  89 |  0.05116   114.00 |
  90 |  0.05114   113.96 |
  91 |  0.05117   114.04 |
  92 |  0.05113   113.94 |
  93 |   0.0511   113.87 |
  94 |  0.05106   113.79 |
  95 |  0.05107   113.81 |
  96 |  0.05107   113.80 |
  97 |  0.05112   113.91 |
  98 |   0.0511   113.87 |
  99 |  0.05113   113.94 |
 100 |  0.05112   113.91 |
[1] "Random Forest variable coefficients"
                      %IncMSE IncNodePurity
graph5           2.920968e-03  9.369840e-01
graph6           7.017159e-03  1.635701e+00
graph7           8.868820e-04  4.613823e-01
graph8           6.944806e-07  3.892438e-02
graph9           7.783924e-03  1.795580e+00
graph10          9.954883e-03  2.336460e+00
graph11          1.221465e-02  1.668359e+00
graph12          7.419905e-03  1.804309e+00
graph13          1.299337e-02  2.382931e+00
graph14          8.735611e-03  1.468139e+00
graph15          1.148672e-02  1.293420e+00
graph16          9.348293e-03  2.221079e+00
graph17          5.304440e-03  1.579025e+00
graph18          1.506361e-03  4.548974e-01
graph19          1.165217e-02  1.712583e+00
graph20          6.842437e-03  1.171881e+00
graph21          6.305373e-03  1.102558e+00
graph22          1.036717e-03  7.286621e-01
graph23          6.479083e-03  1.580035e+00
graph24          6.340417e-04  2.508643e-01
graph25          3.436167e-03  9.967571e-01
graph26          1.323146e-04  2.799762e-01
graph27          2.515631e-04  2.441245e-01
graph28          1.289507e-05  1.335599e-01
graph29          0.000000e+00  0.000000e+00
orbit0           1.491934e-04  2.896593e-01
orbit1           6.900725e-03  1.313431e+00
orbit2           3.708643e-04  4.769383e-01
orbit3          -1.920884e-07  1.208130e-01
orbit4           8.324707e-03  1.393831e+00
orbit5           1.182085e-02  1.484611e+00
orbit6           1.345461e-02  1.949211e+00
orbit7           1.713074e-04  2.740625e-01
orbit8           4.578612e-03  9.773103e-01
orbit9           4.708503e-03  1.402463e+00
orbit10          1.410214e-03  5.988529e-01
orbit11          4.546937e-04  2.837137e-01
orbit12          6.107503e-04  3.559019e-01
orbit13          3.951474e-05  2.527660e-01
orbit14          2.615003e-07  1.899975e-02
orbit15          7.718293e-03  2.187114e+00
orbit16          1.080338e-02  1.762769e+00
orbit17          7.136215e-03  1.697820e+00
orbit18          1.193759e-02  3.433563e+00
orbit19          1.062033e-02  1.796936e+00
orbit20          1.451585e-02  1.495070e+00
orbit21          4.301886e-03  1.481061e+00
orbit22          8.054120e-03  1.486369e+00
orbit23          2.305742e-04  1.928629e-01
orbit24          1.294469e-02  2.041595e+00
orbit25          2.913529e-03  4.842517e-01
orbit26          1.148970e-03  5.888122e-01
orbit27          1.024104e-02  3.010909e+00
orbit28          9.797720e-03  1.795801e+00
orbit29          1.118974e-03  5.330970e-01
orbit30          2.358913e-03  1.185358e+00
orbit31          7.351084e-03  1.515656e+00
orbit32          1.194110e-03  8.993108e-01
orbit33          3.808314e-04  3.829951e-01
orbit34          1.148428e-02  1.445855e+00
orbit35          1.184014e-02  2.144970e+00
orbit36          4.950364e-03  1.503401e+00
orbit37          7.253203e-03  1.112757e+00
orbit38          3.127744e-03  8.110458e-01
orbit39          7.018552e-03  1.498406e+00
orbit40          9.165981e-04  5.744298e-01
orbit41          1.000628e-03  7.009521e-01
orbit42          2.284103e-04  3.833198e-01
orbit43          1.742490e-03  6.652645e-01
orbit44          1.292963e-05  1.330413e-01
orbit45          1.846826e-02  2.823738e+00
orbit46          5.505319e-04  5.176958e-01
orbit47          1.994145e-03  5.491335e-01
orbit48          7.719996e-04  6.702713e-01
orbit49          7.048697e-03  1.087089e+00
orbit50          3.620918e-04  7.579830e-01
orbit51          4.209745e-03  1.019978e+00
orbit52          2.653811e-03  6.083430e-01
orbit53          9.877287e-04  4.604891e-01
orbit54          1.540841e-03  6.142557e-01
orbit55          8.924259e-05  2.594814e-01
orbit56          6.385044e-03  2.068543e+00
orbit57          1.139765e-04  5.976366e-02
orbit58         -1.490764e-06  3.045466e-02
orbit59          8.868388e-04  2.199217e-01
orbit60          1.184873e-03  3.471477e-01
orbit61         -1.090871e-05  4.825359e-02
orbit62          2.204209e-03  1.139785e+00
orbit63          7.476176e-04  6.539381e-01
orbit64          4.542028e-04  3.385619e-01
orbit65          5.758843e-04  7.869076e-01
orbit66          9.044364e-06  5.722509e-02
orbit67          0.000000e+00  1.843586e-02
orbit68          4.323576e-04  3.634798e-01
orbit69          0.000000e+00  2.081668e-19
orbit70          4.189361e-05  1.871144e-01
orbit71         -3.090169e-05  1.201878e-02
orbit72          0.000000e+00  0.000000e+00
AP               6.404761e-06  2.447609e-01
bet              5.237121e-03  2.453296e+00
ecc              1.342557e-04  2.695578e-01
eccrad           6.721836e-04  4.498251e-01
close            8.486926e-03  1.780320e+00
constraint       1.506666e-03  1.695839e+00
coreness         1.467192e-03  1.089016e+00
knn              1.670405e-02  2.390520e+00
hubscore         8.476158e-03  1.717842e+00
pagerank         8.557982e-03  6.788518e+00
trans            9.197541e-05  4.908548e-01
evcent           1.225228e-02  1.660582e+00
first            2.424015e-04  4.112076e-01
upto_second      7.157960e-03  1.284880e+00
upto_third       7.333661e-03  1.680612e+00
upto_fourth      6.280802e-03  1.275649e+00
upto_fifth       8.692262e-03  1.139789e+00
upto_sixth       5.208245e-03  1.721343e+00
second           6.178234e-03  1.113545e+00
third            7.710158e-03  1.682373e+00
fourth           7.150451e-03  3.392767e+00
fifth            9.137973e-03  2.388127e+00
sixth            8.733519e-03  1.841163e+00
ratio1           1.181042e-02  2.432310e+00
ratio2           1.181544e-02  4.361808e+00
ratio3           1.350048e-02  2.962401e+00
ratio4           1.197801e-02  2.465269e+00
ratio5           5.399256e-03  5.109375e+00
ratio6           9.715069e-03  2.821357e+00
selfinter        3.757008e-05  4.311152e-01
walktrap_vertex  6.451734e-04  7.819840e-01
bigcom1          5.816060e-04  3.661998e-01
bigcom2         -1.362142e-05  4.067834e-01
bigcom3          6.732517e-06  5.617201e-02
bigcom4          6.690846e-04  5.104631e-01
bigcom6          0.000000e+00  0.000000e+00
bigcom8          1.678938e-04  4.412869e-01
bigcom9          0.000000e+00  4.857226e-19
bigcom11         2.365728e-05  3.133281e-01
bigcom13         1.677755e-04  4.541711e-01
bigcom15         0.000000e+00  9.020562e-19
bigcom16         0.000000e+00  6.245005e-19
bigcom21        -1.468113e-05  5.083847e-02
bigcom22        -1.005651e-04  3.396627e-01
bigcom24         0.000000e+00  2.775558e-19
bigcom26         0.000000e+00  1.873501e-18
bigcom28         8.098749e-06  5.676502e-02
bigcom30         4.184196e-07  1.649034e-01
bigcom31         0.000000e+00  0.000000e+00
bigcom32         0.000000e+00  2.775558e-19
bigcom33         0.000000e+00  0.000000e+00
bigcom34        -1.613960e-05  3.871647e-01
bigcom36        -2.533277e-05  2.161344e-01
bigcom37         0.000000e+00  5.551115e-19
bigcom38         0.000000e+00  3.122502e-19
bigcom39        -1.447280e-05  2.105001e-01
bigcom40        -4.039182e-05  2.160991e-01
bigcom43         0.000000e+00  1.387779e-19
bigcom44         1.328021e-05  6.756093e-04
bigcom46         0.000000e+00  3.122502e-19
bigcom47         7.612411e-05  7.696453e-01
bigcom49         0.000000e+00  0.000000e+00
bigcom50         0.000000e+00  2.775558e-19
bigcom51        -6.682101e-06  4.088506e-01
bigcom52         0.000000e+00  5.551115e-19
bigcom54         0.000000e+00  0.000000e+00
bigcom56         0.000000e+00  0.000000e+00
bigcom62         0.000000e+00  0.000000e+00
bigcom66         0.000000e+00  3.469447e-20
bigcom68         0.000000e+00  8.326673e-19
bigcom69         0.000000e+00  0.000000e+00
bigcom71        -2.475458e-05  2.143142e-01
bigcom72         2.704286e-05  5.763280e-01
bigcom73         0.000000e+00  0.000000e+00
bigcom74         0.000000e+00  0.000000e+00
bigcom75        -1.769808e-05  6.706740e-01
bigcom76        -7.494770e-06  5.327211e-01
bigcom77         0.000000e+00  2.775558e-19
bigcom79        -5.487878e-05  5.710177e-01
bigcom80         0.000000e+00  0.000000e+00
bigcom82        -1.005792e-07  3.220815e-01
bigcom83         0.000000e+00  0.000000e+00
bigcom84         0.000000e+00  4.510281e-19
bigcom85         0.000000e+00  6.938894e-19
bigcom87        -3.662201e-05  3.522440e-01
bigcom89         0.000000e+00  0.000000e+00
bigcom91         0.000000e+00  2.775558e-19
bigcom92         1.530417e-07  5.791768e-01
bigcom93         0.000000e+00  2.775558e-19
bigcom96         0.000000e+00  0.000000e+00
bigcom97         9.520346e-06  4.151808e-01
bigcom98         0.000000e+00  6.938894e-20
bigcom99         0.000000e+00  5.898060e-19
bigcom101        0.000000e+00  1.734723e-19
bigcom104        0.000000e+00  0.000000e+00
bigcom106        0.000000e+00  2.775558e-19
bigcom109       -4.957133e-05  4.532669e-01
bigcom113        0.000000e+00  0.000000e+00
bigcom116        9.129100e-05  3.522021e-01
bigcom120        0.000000e+00  0.000000e+00
bigcom123        0.000000e+00  2.775558e-19
bigcom126        0.000000e+00  3.469447e-20
bigcom127        0.000000e+00  0.000000e+00
bigcom137        0.000000e+00  3.122502e-19
bigcom139        0.000000e+00  0.000000e+00
bigcom140        0.000000e+00  0.000000e+00
bigcom143       -2.734772e-05  2.142831e-01
bigcom145        0.000000e+00  0.000000e+00
bigcom146        0.000000e+00  3.469447e-19
bigcom147        2.199211e-05  4.228847e-01
bigcom149        0.000000e+00  0.000000e+00
bigcom153        1.616391e-05  4.846008e-01
bigcom154        0.000000e+00  9.000000e-03
bigcom156        0.000000e+00  2.775558e-19
bigcom157        0.000000e+00  0.000000e+00
bigcom158        0.000000e+00  0.000000e+00
bigcom160       -2.560011e-05  4.148633e-01
bigcom161        0.000000e+00  0.000000e+00
bigcom162        7.533836e-06  6.211598e-01
bigcom164        0.000000e+00  0.000000e+00
bigcom166        0.000000e+00  0.000000e+00
bigcom167        0.000000e+00  5.551115e-19
bigcom171        0.000000e+00  0.000000e+00
bigcom173        0.000000e+00  3.469447e-20
bigcom175        0.000000e+00  2.775558e-19
bigcom176        0.000000e+00  0.000000e+00
bigcom177        0.000000e+00  3.816392e-19
bigcom178       -6.500413e-05  4.717553e-01
bigcom180        0.000000e+00  0.000000e+00
bigcom181        0.000000e+00  3.469447e-20
bigcom184       -3.044794e-06  4.364160e-01
bigcom186        0.000000e+00  0.000000e+00
bigcom187        0.000000e+00  1.387779e-19
bigcom189        0.000000e+00  3.122502e-19
bigcom194        0.000000e+00  2.775558e-19
bigcom195        0.000000e+00  3.469447e-20
bigcom196        0.000000e+00  6.938894e-20
bigcom204        0.000000e+00  0.000000e+00
bigcom205        0.000000e+00  0.000000e+00
bigcom212        0.000000e+00  0.000000e+00
bigcom214        0.000000e+00  6.938894e-19
bigcom222        0.000000e+00  0.000000e+00
bigcom223        0.000000e+00  0.000000e+00
bigcom226        0.000000e+00  0.000000e+00
bigcom227        0.000000e+00  1.387779e-19
bigcom229        0.000000e+00  6.938894e-20
bigcom233       -1.327531e-05  7.169896e-01
bigcom236        0.000000e+00  0.000000e+00
bigcom237        0.000000e+00  0.000000e+00
bigcom246        0.000000e+00  3.122502e-19
bigcom248        0.000000e+00  2.775558e-19
bigcom249        0.000000e+00  0.000000e+00
bigcom250        0.000000e+00  1.387779e-19
bigcom254        2.024049e-05  5.747264e-01
bigcom266        0.000000e+00  0.000000e+00
bigcom269        0.000000e+00  5.551115e-19
bigcom272        0.000000e+00  2.775558e-19
bigcom274        0.000000e+00  6.938894e-20
bigcom281        0.000000e+00  4.510281e-19
bigcom291        0.000000e+00  2.775558e-19
bigcom292        0.000000e+00  3.469447e-20
bigcom295        0.000000e+00  0.000000e+00
bigcom299        0.000000e+00  0.000000e+00
bigcom301        0.000000e+00  2.775558e-19
bigcom306        0.000000e+00  3.122502e-19
bigcom309        0.000000e+00  3.469447e-20
bigcom314        0.000000e+00  3.469447e-20
bigcom321       -5.672385e-05  3.475228e-01
bigcom341        0.000000e+00  3.469447e-20
bigcom350        0.000000e+00  2.775558e-19
bigcom353        0.000000e+00  0.000000e+00
bigcom359        0.000000e+00  0.000000e+00
bigcom363        0.000000e+00  0.000000e+00
bigcom365        0.000000e+00  3.122502e-19
bigcom385        0.000000e+00  3.469447e-20
bigcom386        0.000000e+00  0.000000e+00
bigcom408        0.000000e+00  3.122502e-19
bigcom412        0.000000e+00  2.775558e-19
bigcom480        0.000000e+00  2.775558e-19
spin_vertex      8.036908e-04  1.331814e+00
membership_s1    5.344590e-04  9.060442e-01
membership_s3    0.000000e+00  2.081668e-19
membership_s4    4.313500e-05  3.990196e-01
membership_s5    1.765155e-04  3.563471e-01
membership_s6    1.581225e-04  1.573916e-01
membership_s7    1.824256e-04  3.523127e-01
membership_s8    5.122422e-06  3.594091e-01
membership_s9    0.000000e+00  0.000000e+00
membership_s11   0.000000e+00  1.387779e-19
membership_s12   0.000000e+00  3.122502e-19
membership_s14   0.000000e+00  3.469447e-20
membership_s15  -1.304205e-05  1.595355e-02
membership_s16   0.000000e+00  2.775558e-19
membership_s17   0.000000e+00  3.469447e-20
membership_s18  -3.589760e-07  2.452503e-01
membership_s20  -3.408833e-05  2.921492e-01
membership_s21   5.833294e-05  5.673508e-01
membership_s22   0.000000e+00  1.144917e-18
membership_s24   0.000000e+00  3.469447e-20
membership_s25   0.000000e+00  6.938894e-20
membership_s26   0.000000e+00  3.122502e-19
membership_s27   1.462373e-04  5.029401e-01
membership_s28   0.000000e+00  3.122502e-19
membership_s30   9.869123e-05  3.258274e-01
membership_s31   9.671660e-05  3.835497e-01
membership_s32   1.527916e-04  5.620016e-01
membership_s33   0.000000e+00  0.000000e+00
membership_s36   2.966414e-04  4.084902e-01
membership_s37   1.258854e-05  2.377377e-01
V1               8.876322e-03  4.983689e+00
V2               9.792830e-03  5.181116e+00
pdi             -1.018613e-05  6.817783e-01
adhesion         1.109106e-02  4.862652e+00
cohesion         8.939159e-03  4.876420e+00
inner            8.437015e-03  4.621159e+00
outer            3.907238e-03  4.872863e+00
ioratio          7.422052e-03  4.519094e+00
comsize          4.435291e-03  6.093073e+00
[1] "Dataset: low_C Model GLM, run: 8 of 10 2015-06-17 21:14:07"
[1] "glmnet variable coefficients"
                     [,1]          [,2]
(Intercept)     -3.007438 -4.864347e+00
graph0           0.000000  0.000000e+00
graph1           0.000000  0.000000e+00
graph2           0.000000 -9.791546e-02
graph3           0.000000  0.000000e+00
graph4           0.000000  0.000000e+00
graph5           0.000000  3.182420e-03
graph6           0.000000  0.000000e+00
graph7           0.000000 -1.549699e-03
graph8           0.000000 -1.481770e-01
graph9           0.000000  0.000000e+00
graph10          0.000000  0.000000e+00
graph11          0.000000  6.361771e-12
graph12          0.000000  5.773454e-08
graph13          0.000000  1.750678e-06
graph14          0.000000  0.000000e+00
graph15          0.000000  5.796692e-06
graph16          0.000000 -7.325367e-07
graph17          0.000000 -5.035754e-08
graph18          0.000000 -1.009150e-04
graph19          0.000000 -6.253367e-08
graph20          0.000000 -2.143723e-05
graph21          0.000000  1.563413e-04
graph22          0.000000  7.299479e-05
graph23          0.000000 -1.028624e-06
graph24          0.000000  0.000000e+00
graph25          0.000000  7.471669e-05
graph26          0.000000  0.000000e+00
graph27          0.000000 -1.098507e-02
graph28          0.000000  1.201538e-02
graph29          0.000000 -2.091414e+00
orbit0           0.000000  0.000000e+00
orbit1           0.000000  0.000000e+00
orbit2           0.000000  7.606429e-03
orbit3           0.000000 -9.130139e-02
orbit4           0.000000  0.000000e+00
orbit5           0.000000 -1.549702e-06
orbit6           0.000000  0.000000e+00
orbit7           0.000000  0.000000e+00
orbit8           0.000000  3.016319e-03
orbit9           0.000000  0.000000e+00
orbit10          0.000000  0.000000e+00
orbit11          0.000000  0.000000e+00
orbit12          0.000000 -2.268539e-03
orbit13          0.000000  1.030801e-01
orbit14          0.000000 -1.484797e-01
orbit15          0.000000  0.000000e+00
orbit16          0.000000 -3.828005e-06
orbit17          0.000000 -5.623779e-07
orbit18          0.000000  0.000000e+00
orbit19          0.000000  0.000000e+00
orbit20          0.000000 -2.020932e-08
orbit21          0.000000  0.000000e+00
orbit22          0.000000  4.790588e-12
orbit23          0.000000 -4.656686e-02
orbit24          0.000000  1.218741e-06
orbit25          0.000000 -1.065190e-06
orbit26          0.000000 -1.253266e-06
orbit27          0.000000  3.932505e-06
orbit28          0.000000 -1.521004e-05
orbit29          0.000000  4.796355e-06
orbit30          0.000000  3.586217e-05
orbit31          0.000000 -1.831437e-13
orbit32          0.000000  9.105824e-08
orbit33          0.000000  9.079888e-02
orbit34          0.000000  5.951404e-06
orbit35          0.000000 -1.334529e-06
orbit36          0.000000 -8.669352e-05
orbit37          0.000000 -2.292272e-08
orbit38          0.000000  1.193536e-05
orbit39          0.000000 -1.642517e-06
orbit40          0.000000  3.506967e-07
orbit41          0.000000  1.859061e-04
orbit42          0.000000  1.726664e-01
orbit43          0.000000 -8.801249e-05
orbit44          0.000000  1.127160e-01
orbit45          0.000000 -5.798280e-09
orbit46          0.000000 -8.600618e-06
orbit47          0.000000  1.893942e-04
orbit48          0.000000  1.437456e-04
orbit49          0.000000 -1.090246e-05
orbit50          0.000000 -2.197704e-03
orbit51          0.000000  3.095867e-06
orbit52          0.000000  2.406464e-05
orbit53          0.000000  4.276844e-04
orbit54          0.000000  6.250823e-05
orbit55          0.000000  1.603391e-01
orbit56          0.000000 -4.882902e-05
orbit57          0.000000  8.382563e-05
orbit58          0.000000 -8.555355e-01
orbit59          0.000000 -6.908150e-07
orbit60          0.000000  2.067796e-03
orbit61          0.000000  1.360495e-01
orbit62          0.000000  1.122469e-03
orbit63          0.000000 -2.588683e-03
orbit64          0.000000  2.324327e-03
orbit65          0.000000  5.376232e-05
orbit66          0.000000 -1.230255e-03
orbit67          0.000000  4.491982e-01
orbit68          0.000000 -9.415985e-03
orbit69          0.000000 -2.072212e+00
orbit70          0.000000  8.470952e-03
orbit71          0.000000  1.204504e+00
orbit72          0.000000 -2.098698e+00
AP               0.000000 -3.401525e-02
bet              0.000000  0.000000e+00
ecc              0.000000 -6.546443e-03
eccrad           0.000000 -2.845591e-02
close            0.000000  0.000000e+00
constraint       0.000000  3.666796e-01
coreness         0.000000  9.059188e-02
knn              0.000000  7.343955e-05
hubscore         0.000000  0.000000e+00
pagerank         0.000000 -2.079746e+00
trans            0.000000  4.517612e-01
evcent           0.000000  0.000000e+00
first            0.000000  0.000000e+00
upto_second      0.000000  0.000000e+00
upto_third       0.000000  0.000000e+00
upto_fourth      0.000000  0.000000e+00
upto_fifth       0.000000  7.206614e-05
upto_sixth       0.000000  0.000000e+00
second           0.000000  0.000000e+00
third            0.000000 -8.885790e-06
fourth           0.000000 -8.832974e-06
fifth            0.000000  8.204232e-05
sixth            0.000000 -6.738967e-05
ratio1           0.000000  8.674189e-05
ratio2           0.000000  5.988004e-04
ratio3           0.000000 -8.177660e-04
ratio4           0.000000  0.000000e+00
ratio5           0.000000  0.000000e+00
ratio6           0.000000 -4.467662e-05
selfinter        0.000000 -1.150151e-01
walktrap_vertex  0.000000 -3.562439e-01
bigcom1          0.000000  4.606069e-01
bigcom2          0.000000  1.009688e+00
bigcom3          0.000000 -4.554184e-01
bigcom4          0.000000  3.529005e-01
bigcom6          0.000000 -5.009171e-01
bigcom8          0.000000  7.635026e-01
bigcom9          0.000000 -1.158759e+00
bigcom11         0.000000  6.018251e-01
bigcom13         0.000000  8.008591e-01
bigcom15         0.000000 -9.699306e-01
bigcom16         0.000000 -8.683310e-01
bigcom21         0.000000  3.469469e-02
bigcom22         0.000000  8.934185e-02
bigcom24         0.000000 -5.121610e-01
bigcom26         0.000000 -1.044637e+00
bigcom28         0.000000 -8.852336e-03
bigcom30         0.000000  2.739651e-01
bigcom31         0.000000 -6.375349e-01
bigcom32         0.000000 -1.916889e+00
bigcom33         0.000000 -5.266618e-01
bigcom34         0.000000  1.472204e+00
bigcom36         0.000000  7.530656e-01
bigcom37         0.000000 -1.101234e+00
bigcom38         0.000000 -8.574245e-01
bigcom39         0.000000  4.493701e-01
bigcom40         0.000000  2.229296e-03
bigcom43         0.000000 -6.118696e-01
bigcom44         0.000000  3.319429e-02
bigcom46         0.000000 -1.019784e+00
bigcom47         0.000000  1.393775e+00
bigcom49         0.000000 -6.334663e-01
bigcom50         0.000000 -8.144648e-01
bigcom51         0.000000  2.246840e+00
bigcom52         0.000000 -4.334982e-01
bigcom54         0.000000 -6.646214e-01
bigcom56         0.000000 -7.769855e-01
bigcom62         0.000000 -5.422277e-01
bigcom66         0.000000 -8.672121e-01
bigcom68         0.000000 -6.339574e-01
bigcom69         0.000000 -7.719884e-01
bigcom71         0.000000  4.499255e-01
bigcom72         0.000000  1.420877e+00
bigcom73         0.000000 -9.309106e-01
bigcom74         0.000000 -7.149184e-01
bigcom75         0.000000  2.519779e+00
bigcom76         0.000000  2.032195e+00
bigcom77         0.000000 -4.383625e-01
bigcom79         0.000000  1.684780e+00
bigcom80         0.000000 -8.983036e-01
bigcom82         0.000000  1.399947e+00
bigcom83         0.000000  0.000000e+00
bigcom84         0.000000 -6.382181e-01
bigcom85         0.000000 -8.054379e-01
bigcom87         0.000000  1.187748e+00
bigcom89         0.000000 -5.682302e-01
bigcom91         0.000000 -1.780998e-01
bigcom92         0.000000  1.471030e+00
bigcom93         0.000000  0.000000e+00
bigcom96         0.000000 -1.758118e-01
bigcom97         0.000000  1.083633e+00
bigcom98         0.000000 -7.267851e-01
bigcom99         0.000000 -5.771125e-01
bigcom101        0.000000 -4.492914e-01
bigcom104        0.000000 -7.670512e-01
bigcom106        0.000000 -9.857923e-01
bigcom109        0.000000  1.352016e+00
bigcom113        0.000000 -4.305395e-01
bigcom116        0.000000  2.072688e-01
bigcom120        0.000000 -7.527297e-01
bigcom123        0.000000 -7.555148e-01
bigcom126        0.000000 -7.349152e-01
bigcom127        0.000000  0.000000e+00
bigcom137        0.000000 -7.473681e-01
bigcom139        0.000000 -7.496649e-01
bigcom140        0.000000 -3.726368e-01
bigcom143        0.000000  1.293699e+00
bigcom145        0.000000 -6.621199e-01
bigcom146        0.000000 -4.905339e-01
bigcom147        0.000000  1.345322e+00
bigcom149        0.000000 -3.091868e-01
bigcom153        0.000000  1.276832e+00
bigcom154        0.000000 -7.818574e-01
bigcom156        0.000000 -4.653860e-01
bigcom157        0.000000  0.000000e+00
bigcom158        0.000000 -3.085095e-01
bigcom160        0.000000  1.208975e+00
bigcom161        0.000000 -5.299942e-01
bigcom162        0.000000  2.507098e+00
bigcom164        0.000000 -4.875661e-01
bigcom166        0.000000 -6.436167e-01
bigcom167        0.000000 -1.087886e+00
bigcom171        0.000000 -1.826805e-01
bigcom173        0.000000 -5.401113e-01
bigcom175        0.000000 -1.710533e-01
bigcom176        0.000000 -4.669747e-01
bigcom177        0.000000 -8.324527e-01
bigcom178        0.000000  1.959740e+00
bigcom180        0.000000 -4.536184e-01
bigcom181        0.000000 -8.045233e-01
bigcom184        0.000000  2.258769e+00
bigcom186        0.000000 -8.223194e-01
bigcom187        0.000000 -7.247892e-01
bigcom189        0.000000 -6.791211e-01
bigcom194        0.000000 -6.122234e-01
bigcom195        0.000000 -6.514926e-01
bigcom196        0.000000 -7.539019e-01
bigcom204        0.000000 -1.019643e+00
bigcom205        0.000000 -7.888043e-01
bigcom212        0.000000 -3.612413e-01
bigcom214        0.000000 -7.848427e-01
bigcom222        0.000000 -4.509612e-01
bigcom223        0.000000  0.000000e+00
bigcom226        0.000000 -5.296832e-01
bigcom227        0.000000 -4.797003e-01
bigcom229        0.000000 -4.097634e-01
bigcom233        0.000000  2.222491e+00
bigcom236        0.000000 -6.761640e-01
bigcom237        0.000000  0.000000e+00
bigcom246        0.000000 -7.261098e-01
bigcom248        0.000000 -4.529515e-01
bigcom249        0.000000 -6.840078e-01
bigcom250        0.000000 -6.090013e-01
bigcom254        0.000000  1.380443e+00
bigcom266        0.000000 -4.793422e-01
bigcom269        0.000000 -7.231775e-01
bigcom272        0.000000 -6.122593e-01
bigcom274        0.000000 -1.326223e+00
bigcom281        0.000000 -5.491422e-01
bigcom291        0.000000 -3.372866e-01
bigcom292        0.000000 -5.198976e-01
bigcom295        0.000000 -5.331357e-01
bigcom299        0.000000 -4.924667e-01
bigcom301        0.000000 -5.526795e-01
bigcom306        0.000000 -6.429712e-01
bigcom309        0.000000 -7.189191e-01
bigcom314        0.000000 -1.031736e-01
bigcom321        0.000000  8.285382e-01
bigcom341        0.000000 -7.134488e-01
bigcom350        0.000000 -1.468288e+00
bigcom353        0.000000 -4.282343e-01
bigcom359        0.000000 -5.686345e-01
bigcom363        0.000000  0.000000e+00
bigcom365        0.000000 -8.447706e-01
bigcom385        0.000000 -3.796888e-01
bigcom386        0.000000 -2.196661e-01
bigcom408        0.000000 -1.241708e+00
bigcom412        0.000000 -6.122153e-01
bigcom480        0.000000 -6.406625e-01
spin_vertex      0.000000 -1.319513e-01
membership_s1    0.000000  3.854254e-01
membership_s3    0.000000 -1.140624e+00
membership_s4    0.000000  9.325155e-02
membership_s5    0.000000 -5.389824e-02
membership_s6    0.000000 -7.338994e-02
membership_s7    0.000000 -4.626974e-02
membership_s8    0.000000  6.353197e-01
membership_s9    0.000000 -1.195285e+00
membership_s11   0.000000 -1.003277e+00
membership_s12   0.000000 -1.014856e+00
membership_s14   0.000000 -4.897117e-01
membership_s15   0.000000 -4.902053e-01
membership_s16   0.000000 -9.780811e-01
membership_s17   0.000000 -9.027335e-01
membership_s18   0.000000  2.761657e-01
membership_s20   0.000000  1.314781e+00
membership_s21   0.000000 -1.659074e-02
membership_s22   0.000000 -1.286021e+00
membership_s24   0.000000 -1.152993e+00
membership_s25   0.000000 -1.049220e+00
membership_s26   0.000000 -1.165540e+00
membership_s27   0.000000  1.356163e-01
membership_s28   0.000000 -1.374878e+00
membership_s30   0.000000 -1.594561e-01
membership_s31   0.000000  1.529863e-01
membership_s32   0.000000  2.554281e-01
membership_s33   0.000000 -7.993128e-01
membership_s36   0.000000 -1.710552e-02
membership_s37   0.000000 -7.554947e-02
V1               0.000000 -3.219441e-03
V2               0.000000  4.878953e-01
pdi              0.000000  7.899423e+02
adhesion         0.000000 -4.095655e-06
cohesion         0.000000  6.293981e-06
inner            0.000000  1.015655e-09
outer            0.000000 -1.831650e-08
ioratio          0.000000  8.789593e-02
comsize          0.000000  8.178558e-06
[1] "Dataset: low_C Model GBM, run: 9 of 10 2015-06-17 21:14:33"
Iter   TrainDeviance   ValidDeviance   StepSize   Improve
     1        0.3656            -nan     0.0100   -0.0000
     2        0.3645            -nan     0.0100   -0.0001
     3        0.3637            -nan     0.0100    0.0001
     4        0.3631            -nan     0.0100   -0.0001
     5        0.3625            -nan     0.0100   -0.0000
     6        0.3617            -nan     0.0100   -0.0001
     7        0.3608            -nan     0.0100   -0.0000
     8        0.3601            -nan     0.0100    0.0000
     9        0.3591            -nan     0.0100    0.0001
    10        0.3582            -nan     0.0100    0.0000
    20        0.3503            -nan     0.0100    0.0000
    25        0.3473            -nan     0.0100   -0.0001

[1] "GBM variable coefficients"
                            var    rel.inf
ratio2                   ratio2 4.47501872
V1                           V1 3.82829874
pagerank               pagerank 3.20080586
ioratio                 ioratio 3.03990731
V2                           V2 2.76698198
fourth                   fourth 2.67159762
orbit21                 orbit21 2.43526873
graph6                   graph6 2.38338185
membership_s1     membership_s1 2.33211464
orbit16                 orbit16 2.28233851
adhesion               adhesion 2.27530252
orbit62                 orbit62 2.26207513
inner                     inner 2.19020069
orbit18                 orbit18 2.13016055
orbit5                   orbit5 2.06760464
comsize                 comsize 1.92676365
knn                         knn 1.92647318
orbit63                 orbit63 1.91743207
orbit17                 orbit17 1.80580983
orbit36                 orbit36 1.69286058
bet                         bet 1.60680480
orbit24                 orbit24 1.60060302
orbit28                 orbit28 1.57332295
third                     third 1.56374337
cohesion               cohesion 1.54428339
orbit27                 orbit27 1.50458972
ratio1                   ratio1 1.47321010
orbit45                 orbit45 1.47028429
ratio5                   ratio5 1.37495649
orbit13                 orbit13 1.36287234
graph11                 graph11 1.33115607
graph4                   graph4 1.30079021
constraint           constraint 1.27846339
orbit35                 orbit35 1.25541885
graph9                   graph9 1.24013034
ratio6                   ratio6 1.19670108
orbit19                 orbit19 1.18126223
graph10                 graph10 1.09374597
graph16                 graph16 1.05169118
orbit39                 orbit39 1.04403416
outer                     outer 0.96853551
graph14                 graph14 0.95578668
graph5                   graph5 0.94809015
graph20                 graph20 0.92494234
graph12                 graph12 0.90145035
orbit48                 orbit48 0.82857501
orbit6                   orbit6 0.80907875
graph23                 graph23 0.77923871
hubscore               hubscore 0.75198968
graph15                 graph15 0.75072983
orbit31                 orbit31 0.74142096
ratio3                   ratio3 0.65660874
walktrap_vertex walktrap_vertex 0.55594996
graph13                 graph13 0.54256029
orbit53                 orbit53 0.53003504
close                     close 0.51471079
orbit46                 orbit46 0.50177732
bigcom4                 bigcom4 0.49933643
orbit55                 orbit55 0.49029534
spin_vertex         spin_vertex 0.48218292
ratio4                   ratio4 0.46083512
bigcom1                 bigcom1 0.46017232
graph7                   graph7 0.42432714
orbit30                 orbit30 0.42037653
upto_second         upto_second 0.41193733
orbit56                 orbit56 0.38905649
orbit41                 orbit41 0.38618079
orbit9                   orbit9 0.38317243
sixth                     sixth 0.37422377
graph21                 graph21 0.37299404
upto_third           upto_third 0.34539472
graph28                 graph28 0.33344158
bigcom8                 bigcom8 0.32884770
membership_s32   membership_s32 0.28747604
second                   second 0.28570345
orbit7                   orbit7 0.27415732
graph3                   graph3 0.26183711
graph25                 graph25 0.25523685
orbit2                   orbit2 0.24270210
orbit60                 orbit60 0.23632362
orbit1                   orbit1 0.20225037
fifth                     fifth 0.20182008
graph17                 graph17 0.19774663
orbit12                 orbit12 0.19617418
upto_sixth           upto_sixth 0.19499523
graph1                   graph1 0.19340418
orbit42                 orbit42 0.19294246
orbit15                 orbit15 0.16954689
orbit26                 orbit26 0.15024258
orbit54                 orbit54 0.14875550
trans                     trans 0.13511458
orbit49                 orbit49 0.10305222
orbit51                 orbit51 0.09789662
graph19                 graph19 0.08990649
graph0                   graph0 0.00000000
graph2                   graph2 0.00000000
graph8                   graph8 0.00000000
graph18                 graph18 0.00000000
graph22                 graph22 0.00000000
graph24                 graph24 0.00000000
graph26                 graph26 0.00000000
graph27                 graph27 0.00000000
graph29                 graph29 0.00000000
orbit0                   orbit0 0.00000000
orbit3                   orbit3 0.00000000
orbit4                   orbit4 0.00000000
orbit8                   orbit8 0.00000000
orbit10                 orbit10 0.00000000
orbit11                 orbit11 0.00000000
orbit14                 orbit14 0.00000000
orbit20                 orbit20 0.00000000
orbit22                 orbit22 0.00000000
orbit23                 orbit23 0.00000000
orbit25                 orbit25 0.00000000
orbit29                 orbit29 0.00000000
orbit32                 orbit32 0.00000000
orbit33                 orbit33 0.00000000
orbit34                 orbit34 0.00000000
orbit37                 orbit37 0.00000000
orbit38                 orbit38 0.00000000
orbit40                 orbit40 0.00000000
orbit43                 orbit43 0.00000000
orbit44                 orbit44 0.00000000
orbit47                 orbit47 0.00000000
orbit50                 orbit50 0.00000000
orbit52                 orbit52 0.00000000
orbit57                 orbit57 0.00000000
orbit58                 orbit58 0.00000000
orbit59                 orbit59 0.00000000
orbit61                 orbit61 0.00000000
orbit64                 orbit64 0.00000000
orbit65                 orbit65 0.00000000
orbit66                 orbit66 0.00000000
orbit67                 orbit67 0.00000000
orbit68                 orbit68 0.00000000
orbit69                 orbit69 0.00000000
orbit70                 orbit70 0.00000000
orbit71                 orbit71 0.00000000
orbit72                 orbit72 0.00000000
AP                           AP 0.00000000
ecc                         ecc 0.00000000
eccrad                   eccrad 0.00000000
coreness               coreness 0.00000000
evcent                   evcent 0.00000000
first                     first 0.00000000
upto_fourth         upto_fourth 0.00000000
upto_fifth           upto_fifth 0.00000000
selfinter             selfinter 0.00000000
bigcom2                 bigcom2 0.00000000
bigcom3                 bigcom3 0.00000000
bigcom6                 bigcom6 0.00000000
bigcom9                 bigcom9 0.00000000
bigcom11               bigcom11 0.00000000
bigcom13               bigcom13 0.00000000
bigcom15               bigcom15 0.00000000
bigcom16               bigcom16 0.00000000
bigcom21               bigcom21 0.00000000
bigcom22               bigcom22 0.00000000
bigcom24               bigcom24 0.00000000
bigcom26               bigcom26 0.00000000
bigcom28               bigcom28 0.00000000
bigcom30               bigcom30 0.00000000
bigcom31               bigcom31 0.00000000
bigcom32               bigcom32 0.00000000
bigcom33               bigcom33 0.00000000
bigcom34               bigcom34 0.00000000
bigcom36               bigcom36 0.00000000
bigcom37               bigcom37 0.00000000
bigcom38               bigcom38 0.00000000
bigcom39               bigcom39 0.00000000
bigcom40               bigcom40 0.00000000
bigcom43               bigcom43 0.00000000
bigcom44               bigcom44 0.00000000
bigcom46               bigcom46 0.00000000
bigcom47               bigcom47 0.00000000
bigcom49               bigcom49 0.00000000
bigcom50               bigcom50 0.00000000
bigcom51               bigcom51 0.00000000
bigcom52               bigcom52 0.00000000
bigcom54               bigcom54 0.00000000
bigcom56               bigcom56 0.00000000
bigcom62               bigcom62 0.00000000
bigcom66               bigcom66 0.00000000
bigcom68               bigcom68 0.00000000
bigcom69               bigcom69 0.00000000
bigcom71               bigcom71 0.00000000
bigcom72               bigcom72 0.00000000
bigcom73               bigcom73 0.00000000
bigcom74               bigcom74 0.00000000
bigcom75               bigcom75 0.00000000
bigcom76               bigcom76 0.00000000
bigcom77               bigcom77 0.00000000
bigcom79               bigcom79 0.00000000
bigcom80               bigcom80 0.00000000
bigcom82               bigcom82 0.00000000
bigcom83               bigcom83 0.00000000
bigcom84               bigcom84 0.00000000
bigcom85               bigcom85 0.00000000
bigcom87               bigcom87 0.00000000
bigcom89               bigcom89 0.00000000
bigcom91               bigcom91 0.00000000
bigcom92               bigcom92 0.00000000
bigcom93               bigcom93 0.00000000
bigcom96               bigcom96 0.00000000
bigcom97               bigcom97 0.00000000
bigcom98               bigcom98 0.00000000
bigcom99               bigcom99 0.00000000
bigcom101             bigcom101 0.00000000
bigcom104             bigcom104 0.00000000
bigcom106             bigcom106 0.00000000
bigcom109             bigcom109 0.00000000
bigcom113             bigcom113 0.00000000
bigcom116             bigcom116 0.00000000
bigcom120             bigcom120 0.00000000
bigcom123             bigcom123 0.00000000
bigcom126             bigcom126 0.00000000
bigcom127             bigcom127 0.00000000
bigcom137             bigcom137 0.00000000
bigcom139             bigcom139 0.00000000
bigcom140             bigcom140 0.00000000
bigcom143             bigcom143 0.00000000
bigcom145             bigcom145 0.00000000
bigcom146             bigcom146 0.00000000
bigcom147             bigcom147 0.00000000
bigcom149             bigcom149 0.00000000
bigcom153             bigcom153 0.00000000
bigcom154             bigcom154 0.00000000
bigcom156             bigcom156 0.00000000
bigcom157             bigcom157 0.00000000
bigcom158             bigcom158 0.00000000
bigcom160             bigcom160 0.00000000
bigcom161             bigcom161 0.00000000
bigcom162             bigcom162 0.00000000
bigcom164             bigcom164 0.00000000
bigcom166             bigcom166 0.00000000
bigcom167             bigcom167 0.00000000
bigcom171             bigcom171 0.00000000
bigcom173             bigcom173 0.00000000
bigcom175             bigcom175 0.00000000
bigcom176             bigcom176 0.00000000
bigcom177             bigcom177 0.00000000
bigcom178             bigcom178 0.00000000
bigcom180             bigcom180 0.00000000
bigcom181             bigcom181 0.00000000
bigcom184             bigcom184 0.00000000
bigcom186             bigcom186 0.00000000
bigcom187             bigcom187 0.00000000
bigcom189             bigcom189 0.00000000
bigcom194             bigcom194 0.00000000
bigcom195             bigcom195 0.00000000
bigcom196             bigcom196 0.00000000
bigcom204             bigcom204 0.00000000
bigcom205             bigcom205 0.00000000
bigcom212             bigcom212 0.00000000
bigcom214             bigcom214 0.00000000
bigcom222             bigcom222 0.00000000
bigcom223             bigcom223 0.00000000
bigcom226             bigcom226 0.00000000
bigcom227             bigcom227 0.00000000
bigcom229             bigcom229 0.00000000
bigcom233             bigcom233 0.00000000
bigcom236             bigcom236 0.00000000
bigcom237             bigcom237 0.00000000
bigcom246             bigcom246 0.00000000
bigcom248             bigcom248 0.00000000
bigcom249             bigcom249 0.00000000
bigcom250             bigcom250 0.00000000
bigcom254             bigcom254 0.00000000
bigcom266             bigcom266 0.00000000
bigcom269             bigcom269 0.00000000
bigcom272             bigcom272 0.00000000
bigcom274             bigcom274 0.00000000
bigcom281             bigcom281 0.00000000
bigcom291             bigcom291 0.00000000
bigcom292             bigcom292 0.00000000
bigcom295             bigcom295 0.00000000
bigcom299             bigcom299 0.00000000
bigcom301             bigcom301 0.00000000
bigcom306             bigcom306 0.00000000
bigcom309             bigcom309 0.00000000
bigcom314             bigcom314 0.00000000
bigcom321             bigcom321 0.00000000
bigcom341             bigcom341 0.00000000
bigcom350             bigcom350 0.00000000
bigcom353             bigcom353 0.00000000
bigcom359             bigcom359 0.00000000
bigcom363             bigcom363 0.00000000
bigcom365             bigcom365 0.00000000
bigcom385             bigcom385 0.00000000
bigcom386             bigcom386 0.00000000
bigcom408             bigcom408 0.00000000
bigcom412             bigcom412 0.00000000
bigcom480             bigcom480 0.00000000
membership_s3     membership_s3 0.00000000
membership_s4     membership_s4 0.00000000
membership_s5     membership_s5 0.00000000
membership_s6     membership_s6 0.00000000
membership_s7     membership_s7 0.00000000
membership_s8     membership_s8 0.00000000
membership_s9     membership_s9 0.00000000
membership_s11   membership_s11 0.00000000
membership_s12   membership_s12 0.00000000
membership_s14   membership_s14 0.00000000
membership_s15   membership_s15 0.00000000
membership_s16   membership_s16 0.00000000
membership_s17   membership_s17 0.00000000
membership_s18   membership_s18 0.00000000
membership_s20   membership_s20 0.00000000
membership_s21   membership_s21 0.00000000
membership_s22   membership_s22 0.00000000
membership_s24   membership_s24 0.00000000
membership_s25   membership_s25 0.00000000
membership_s26   membership_s26 0.00000000
membership_s27   membership_s27 0.00000000
membership_s28   membership_s28 0.00000000
membership_s30   membership_s30 0.00000000
membership_s31   membership_s31 0.00000000
membership_s33   membership_s33 0.00000000
membership_s36   membership_s36 0.00000000
membership_s37   membership_s37 0.00000000
pdi                         pdi 0.00000000
[1] "Dataset: low_C Model RF, run: 9 of 10 2015-06-17 21:14:45"
     |      Out-of-bag   |
Tree |      MSE  %Var(y) |
   1 |  0.08586   200.34 |
   2 |  0.07851   183.18 |
   3 |  0.07454   173.91 |
   4 |  0.07119   166.11 |
   5 |  0.06804   158.76 |
   6 |  0.06642   154.97 |
   7 |  0.06438   150.22 |
   8 |  0.06174   144.05 |
   9 |  0.06012   140.26 |
  10 |  0.05868   136.92 |
  11 |  0.05786   135.00 |
  12 |   0.0571   133.24 |
  13 |  0.05647   131.77 |
  14 |  0.05558   129.68 |
  15 |  0.05482   127.91 |
  16 |  0.05439   126.90 |
  17 |  0.05388   125.72 |
  18 |  0.05319   124.10 |
  19 |  0.05288   123.38 |
  20 |  0.05251   122.51 |
  21 |  0.05217   121.72 |
  22 |  0.05197   121.27 |
  23 |   0.0517   120.64 |
  24 |  0.05142   119.97 |
  25 |  0.05121   119.50 |
  26 |   0.0512   119.45 |
  27 |  0.05112   119.29 |
  28 |  0.05098   118.94 |
  29 |  0.05071   118.33 |
  30 |  0.05064   118.16 |
  31 |  0.05056   117.98 |
  32 |  0.05048   117.79 |
  33 |  0.05037   117.52 |
  34 |   0.0502   117.13 |
  35 |  0.05011   116.93 |
  36 |  0.05017   117.06 |
  37 |  0.05013   116.97 |
  38 |  0.05012   116.95 |
  39 |   0.0501   116.90 |
  40 |  0.05011   116.92 |
  41 |  0.04997   116.59 |
  42 |  0.04992   116.48 |
  43 |  0.04985   116.31 |
  44 |  0.04985   116.31 |
  45 |  0.04978   116.14 |
  46 |  0.04977   116.14 |
  47 |  0.04968   115.91 |
  48 |  0.04964   115.83 |
  49 |  0.04963   115.80 |
  50 |  0.04958   115.69 |
  51 |  0.04957   115.65 |
  52 |  0.04949   115.47 |
  53 |  0.04943   115.32 |
  54 |   0.0494   115.27 |
  55 |  0.04944   115.36 |
  56 |  0.04943   115.33 |
  57 |  0.04941   115.29 |
  58 |  0.04937   115.19 |
  59 |  0.04934   115.12 |
  60 |  0.04927   114.96 |
  61 |  0.04926   114.93 |
  62 |  0.04925   114.91 |
  63 |  0.04919   114.77 |
  64 |  0.04909   114.54 |
  65 |  0.04905   114.45 |
  66 |  0.04904   114.43 |
  67 |  0.04897   114.27 |
  68 |  0.04898   114.27 |
  69 |  0.04889   114.07 |
  70 |   0.0488   113.86 |
  71 |   0.0487   113.64 |
  72 |  0.04865   113.51 |
  73 |  0.04862   113.44 |
  74 |   0.0486   113.41 |
  75 |  0.04856   113.30 |
  76 |  0.04853   113.23 |
  77 |   0.0485   113.16 |
  78 |  0.04848   113.12 |
  79 |  0.04847   113.09 |
  80 |  0.04845   113.04 |
  81 |  0.04845   113.05 |
  82 |  0.04846   113.08 |
  83 |  0.04844   113.02 |
  84 |  0.04846   113.07 |
  85 |  0.04847   113.09 |
  86 |  0.04846   113.08 |
  87 |  0.04843   113.00 |
  88 |  0.04843   112.99 |
  89 |  0.04841   112.95 |
  90 |  0.04838   112.88 |
  91 |  0.04836   112.85 |
  92 |  0.04836   112.83 |
  93 |  0.04838   112.89 |
  94 |  0.04836   112.83 |
  95 |  0.04834   112.79 |
  96 |  0.04835   112.81 |
  97 |  0.04833   112.77 |
  98 |  0.04832   112.74 |
  99 |   0.0483   112.69 |
 100 |  0.04831   112.72 |
[1] "Random Forest variable coefficients"
                      %IncMSE IncNodePurity
graph5           2.528087e-03  9.487716e-01
graph6           6.975345e-03  1.233437e+00
graph7           2.299378e-04  2.947337e-01
graph8           4.347826e-06  2.802262e-02
graph9           7.562869e-03  1.631799e+00
graph10          1.567388e-02  2.544403e+00
graph11          9.419345e-03  1.933033e+00
graph12          9.205476e-03  1.689059e+00
graph13          1.231272e-02  2.483975e+00
graph14          1.346690e-02  1.675354e+00
graph15          1.220072e-02  1.266576e+00
graph16          9.634478e-03  2.086120e+00
graph17          6.574293e-03  1.427068e+00
graph18          1.528542e-03  5.652001e-01
graph19          6.629227e-03  2.371621e+00
graph20          3.109153e-03  8.769878e-01
graph21          4.533192e-03  7.771806e-01
graph22          7.788857e-04  5.611407e-01
graph23          9.964684e-03  1.719793e+00
graph24          7.570560e-04  1.778621e-01
graph25          1.520956e-03  1.120360e+00
graph26          3.253207e-04  3.282091e-01
graph27          3.034204e-04  2.799098e-01
graph28          3.160006e-05  2.815412e-01
graph29          0.000000e+00  0.000000e+00
orbit0           1.351519e-03  2.455572e-01
orbit1           6.857309e-03  1.474584e+00
orbit2           9.764217e-04  6.092673e-01
orbit3           3.592479e-07  1.161848e-01
orbit4           2.478545e-03  1.338536e+00
orbit5           1.286815e-02  1.203546e+00
orbit6           7.401982e-03  1.574997e+00
orbit7           3.810835e-04  4.336665e-01
orbit8           5.518627e-03  1.171894e+00
orbit9           7.969752e-03  1.391561e+00
orbit10          9.985680e-04  5.758585e-01
orbit11          5.167955e-05  1.586439e-01
orbit12          2.887233e-05  3.094627e-01
orbit13          1.562357e-04  1.850615e-01
orbit14         -4.353505e-06  1.805573e-02
orbit15          7.419231e-03  1.902643e+00
orbit16          1.527958e-02  1.298430e+00
orbit17          7.327975e-03  1.775765e+00
orbit18          8.072102e-03  3.005167e+00
orbit19          1.119419e-02  1.986906e+00
orbit20          1.067257e-02  1.744860e+00
orbit21          7.664390e-03  9.873514e-01
orbit22          9.435220e-03  1.915469e+00
orbit23          8.618726e-05  2.032927e-01
orbit24          1.151078e-02  2.449994e+00
orbit25          3.239134e-03  6.177093e-01
orbit26          1.828919e-03  5.845046e-01
orbit27          1.719462e-02  2.986987e+00
orbit28          1.117758e-02  1.473106e+00
orbit29          5.567461e-04  4.114845e-01
orbit30          1.138830e-03  6.316109e-01
orbit31          8.386858e-03  1.379437e+00
orbit32          3.087714e-03  8.247787e-01
orbit33          1.846709e-04  1.723118e-01
orbit34          1.166781e-02  1.502711e+00
orbit35          1.132250e-02  2.253044e+00
orbit36          7.470735e-03  1.422979e+00
orbit37          8.326034e-03  1.140968e+00
orbit38          2.898530e-03  8.728403e-01
orbit39          9.182473e-03  1.534362e+00
orbit40          1.134133e-03  4.318739e-01
orbit41          8.447501e-04  7.608292e-01
orbit42          1.361452e-04  2.984659e-01
orbit43          2.579920e-03  4.713128e-01
orbit44          1.000244e-05  1.089658e-01
orbit45          1.937919e-02  1.916780e+00
orbit46          5.542579e-04  4.475772e-01
orbit47          7.686236e-04  4.068760e-01
orbit48          1.255077e-03  5.531371e-01
orbit49          4.041584e-03  1.086350e+00
orbit50          6.737024e-04  8.141478e-01
orbit51          4.146645e-03  9.788104e-01
orbit52          1.057340e-03  4.980819e-01
orbit53          7.077832e-04  4.321831e-01
orbit54          6.187611e-04  4.029268e-01
orbit55          1.945130e-04  2.556983e-01
orbit56          8.442428e-03  1.612425e+00
orbit57          1.162858e-05  3.109649e-02
orbit58          0.000000e+00  3.000000e-03
orbit59          5.436121e-04  2.260500e-01
orbit60          6.934507e-04  3.941753e-01
orbit61         -4.693207e-05  1.140263e-01
orbit62          3.819281e-03  1.258339e+00
orbit63          6.531088e-04  5.436223e-01
orbit64          2.326295e-04  2.820248e-01
orbit65          3.100494e-04  6.196159e-01
orbit66          0.000000e+00  5.551115e-19
orbit67          1.298701e-05  4.101446e-02
orbit68          1.021704e-04  2.891959e-01
orbit69          0.000000e+00  0.000000e+00
orbit70          5.146840e-05  2.332297e-01
orbit71         -1.164338e-06  6.929978e-02
orbit72          0.000000e+00  0.000000e+00
AP               1.037668e-05  1.234192e-01
bet              4.968434e-03  2.439031e+00
ecc              3.821347e-04  1.831023e-01
eccrad           1.564969e-04  2.915623e-01
close            6.389442e-03  1.313987e+00
constraint       4.515055e-03  1.665199e+00
coreness         1.497775e-03  8.298859e-01
knn              1.514132e-02  2.314744e+00
hubscore         5.357330e-03  1.701171e+00
pagerank         5.493182e-03  5.853482e+00
trans            1.668298e-04  3.457192e-01
evcent           7.001028e-03  1.682109e+00
first            2.085946e-04  4.166783e-01
upto_second      6.388453e-03  1.560126e+00
upto_third       8.883494e-03  1.360210e+00
upto_fourth      6.722763e-03  1.276944e+00
upto_fifth       5.390239e-03  1.203762e+00
upto_sixth       7.124600e-03  1.780649e+00
second           6.506563e-03  1.081277e+00
third            9.852825e-03  2.068544e+00
fourth           9.092002e-03  3.253177e+00
fifth            6.700209e-03  2.071943e+00
sixth            6.993248e-03  1.972209e+00
ratio1           1.257197e-02  2.850324e+00
ratio2           1.996165e-02  4.349071e+00
ratio3           8.144113e-03  2.487985e+00
ratio4           6.521397e-03  2.433918e+00
ratio5           5.329818e-03  4.462680e+00
ratio6           1.331361e-02  3.016035e+00
selfinter        9.558493e-05  5.587058e-01
walktrap_vertex  2.436623e-04  8.529733e-01
bigcom1          1.122002e-03  7.235394e-01
bigcom2          0.000000e+00  0.000000e+00
bigcom3          2.737572e-05  8.652369e-02
bigcom4          2.717198e-05  2.923089e-01
bigcom6          0.000000e+00  0.000000e+00
bigcom8          1.994114e-04  4.528613e-01
bigcom9          0.000000e+00  0.000000e+00
bigcom11         3.471938e-05  3.190939e-01
bigcom13         1.053104e-04  5.366889e-01
bigcom15         0.000000e+00  2.775558e-19
bigcom16         0.000000e+00  0.000000e+00
bigcom21         3.645268e-05  2.274079e-01
bigcom22         1.240298e-06  2.558629e-01
bigcom24         0.000000e+00  0.000000e+00
bigcom26         0.000000e+00  0.000000e+00
bigcom28        -4.189517e-06  2.159353e-01
bigcom30         5.190053e-06  3.522960e-01
bigcom31         0.000000e+00  0.000000e+00
bigcom32         0.000000e+00  0.000000e+00
bigcom33         0.000000e+00  0.000000e+00
bigcom34         0.000000e+00  0.000000e+00
bigcom36         1.009563e-05  2.287096e-01
bigcom37         0.000000e+00  0.000000e+00
bigcom38         0.000000e+00  0.000000e+00
bigcom39         1.580241e-05  2.673561e-01
bigcom40         1.379526e-05  1.445086e-01
bigcom43         0.000000e+00  2.775558e-19
bigcom44        -1.211923e-05  3.108273e-02
bigcom46         0.000000e+00  0.000000e+00
bigcom47         2.506418e-05  5.215363e-01
bigcom49         0.000000e+00  0.000000e+00
bigcom50         0.000000e+00  0.000000e+00
bigcom51         0.000000e+00  0.000000e+00
bigcom52         0.000000e+00  0.000000e+00
bigcom54         0.000000e+00  0.000000e+00
bigcom56         0.000000e+00  0.000000e+00
bigcom62         0.000000e+00  0.000000e+00
bigcom66         0.000000e+00  0.000000e+00
bigcom68         0.000000e+00  0.000000e+00
bigcom69         0.000000e+00  0.000000e+00
bigcom71        -3.198877e-05  1.794947e-01
bigcom72         0.000000e+00  0.000000e+00
bigcom73         0.000000e+00  0.000000e+00
bigcom74         0.000000e+00  0.000000e+00
bigcom75        -3.900077e-05  5.694168e-01
bigcom76        -7.963630e-06  5.504663e-01
bigcom77         0.000000e+00  0.000000e+00
bigcom79        -9.786443e-06  3.939759e-01
bigcom80         0.000000e+00  0.000000e+00
bigcom82        -3.203127e-05  5.108876e-01
bigcom83         0.000000e+00  0.000000e+00
bigcom84         0.000000e+00  0.000000e+00
bigcom85         0.000000e+00  0.000000e+00
bigcom87        -8.487989e-06  3.742054e-01
bigcom89         0.000000e+00  0.000000e+00
bigcom91         0.000000e+00  0.000000e+00
bigcom92        -1.111612e-05  8.982216e-02
bigcom93         0.000000e+00  0.000000e+00
bigcom96         0.000000e+00  0.000000e+00
bigcom97        -2.172312e-05  3.347783e-01
bigcom98         0.000000e+00  0.000000e+00
bigcom99         0.000000e+00  0.000000e+00
bigcom101        0.000000e+00  0.000000e+00
bigcom104        0.000000e+00  0.000000e+00
bigcom106        0.000000e+00  0.000000e+00
bigcom109        4.291930e-06  4.590018e-01
bigcom113        0.000000e+00  0.000000e+00
bigcom116        7.039083e-05  3.484484e-01
bigcom120        0.000000e+00  0.000000e+00
bigcom123        0.000000e+00  0.000000e+00
bigcom126        0.000000e+00  0.000000e+00
bigcom127        0.000000e+00  0.000000e+00
bigcom137        0.000000e+00  0.000000e+00
bigcom139        0.000000e+00  0.000000e+00
bigcom140        0.000000e+00  2.775558e-19
bigcom143        6.159626e-06  2.046960e-01
bigcom145        0.000000e+00  0.000000e+00
bigcom146        0.000000e+00  0.000000e+00
bigcom147        1.489060e-05  4.035813e-01
bigcom149        0.000000e+00  0.000000e+00
bigcom153        9.001345e-06  5.547041e-01
bigcom154        0.000000e+00  0.000000e+00
bigcom156        0.000000e+00  0.000000e+00
bigcom157        0.000000e+00  0.000000e+00
bigcom158        0.000000e+00  0.000000e+00
bigcom160       -1.092586e-05  3.954165e-01
bigcom161        0.000000e+00  8.333333e-03
bigcom162        5.755850e-06  6.963482e-01
bigcom164        0.000000e+00  0.000000e+00
bigcom166        0.000000e+00  0.000000e+00
bigcom167        0.000000e+00  0.000000e+00
bigcom171        0.000000e+00  0.000000e+00
bigcom173        0.000000e+00  0.000000e+00
bigcom175        0.000000e+00  0.000000e+00
bigcom176        0.000000e+00  0.000000e+00
bigcom177        0.000000e+00  0.000000e+00
bigcom178       -1.602594e-05  4.293291e-01
bigcom180        0.000000e+00  0.000000e+00
bigcom181        0.000000e+00  0.000000e+00
bigcom184       -2.273909e-05  5.030598e-01
bigcom186        0.000000e+00  0.000000e+00
bigcom187        0.000000e+00  0.000000e+00
bigcom189        0.000000e+00  0.000000e+00
bigcom194        0.000000e+00  0.000000e+00
bigcom195        0.000000e+00  0.000000e+00
bigcom196        0.000000e+00  0.000000e+00
bigcom204        0.000000e+00  0.000000e+00
bigcom205        0.000000e+00  0.000000e+00
bigcom212        0.000000e+00  0.000000e+00
bigcom214        0.000000e+00  0.000000e+00
bigcom222        0.000000e+00  0.000000e+00
bigcom223        0.000000e+00  0.000000e+00
bigcom226        0.000000e+00  0.000000e+00
bigcom227        0.000000e+00  0.000000e+00
bigcom229        0.000000e+00  0.000000e+00
bigcom233       -4.250680e-06  6.581202e-01
bigcom236        0.000000e+00  0.000000e+00
bigcom237        0.000000e+00  0.000000e+00
bigcom246        0.000000e+00  0.000000e+00
bigcom248        0.000000e+00  0.000000e+00
bigcom249        0.000000e+00  0.000000e+00
bigcom250        0.000000e+00  0.000000e+00
bigcom254       -1.505288e-05  6.019094e-01
bigcom266        0.000000e+00  0.000000e+00
bigcom269        0.000000e+00  0.000000e+00
bigcom272        0.000000e+00  0.000000e+00
bigcom274        0.000000e+00  0.000000e+00
bigcom281        0.000000e+00  0.000000e+00
bigcom291        0.000000e+00  0.000000e+00
bigcom292        0.000000e+00  0.000000e+00
bigcom295        0.000000e+00  0.000000e+00
bigcom299        0.000000e+00  0.000000e+00
bigcom301        0.000000e+00  0.000000e+00
bigcom306        0.000000e+00  0.000000e+00
bigcom309        0.000000e+00  0.000000e+00
bigcom314        0.000000e+00  0.000000e+00
bigcom321        5.405711e-05  9.003055e-01
bigcom341        0.000000e+00  0.000000e+00
bigcom350        0.000000e+00  0.000000e+00
bigcom353        0.000000e+00  0.000000e+00
bigcom359        0.000000e+00  0.000000e+00
bigcom363        0.000000e+00  0.000000e+00
bigcom365        0.000000e+00  0.000000e+00
bigcom385        3.321676e-05  1.025079e+00
bigcom386        0.000000e+00  0.000000e+00
bigcom408        0.000000e+00  0.000000e+00
bigcom412        0.000000e+00  1.230769e-02
bigcom480        0.000000e+00  0.000000e+00
spin_vertex      5.515795e-04  1.034514e+00
membership_s1    7.769618e-04  9.048513e-01
membership_s3    4.391744e-06  1.875000e-02
membership_s4   -1.243130e-05  2.180456e-01
membership_s5    1.851323e-04  3.245364e-01
membership_s6    1.076851e-04  1.407476e-01
membership_s7    9.887906e-05  4.909838e-01
membership_s8   -1.393728e-06  5.117766e-01
membership_s9    0.000000e+00  0.000000e+00
membership_s11   0.000000e+00  0.000000e+00
membership_s12   0.000000e+00  0.000000e+00
membership_s14   0.000000e+00  0.000000e+00
membership_s15  -6.496074e-06  7.641234e-03
membership_s16   0.000000e+00  0.000000e+00
membership_s17   0.000000e+00  0.000000e+00
membership_s18  -2.002715e-05  2.127770e-01
membership_s20  -3.380868e-05  3.396658e-01
membership_s21  -1.150518e-05  4.419208e-01
membership_s22   0.000000e+00  0.000000e+00
membership_s24   0.000000e+00  0.000000e+00
membership_s25   0.000000e+00  0.000000e+00
membership_s26   0.000000e+00  0.000000e+00
membership_s27   3.870744e-04  8.324383e-01
membership_s28   0.000000e+00  0.000000e+00
membership_s30   1.639340e-04  3.575565e-01
membership_s31  -8.272613e-05  4.003325e-01
membership_s32   3.688438e-05  5.493106e-01
membership_s33   0.000000e+00  0.000000e+00
membership_s36   1.733885e-04  2.284669e-01
membership_s37   8.451844e-06  2.752993e-01
V1               1.058413e-02  4.642768e+00
V2               1.208605e-02  5.252287e+00
pdi              8.772723e-06  6.348128e-01
adhesion         9.748848e-03  4.873378e+00
cohesion         1.039480e-02  5.308915e+00
inner            7.485027e-03  4.398485e+00
outer            4.639883e-03  4.545917e+00
ioratio          8.448812e-03  4.249381e+00
comsize          6.385096e-03  5.123691e+00
[1] "Dataset: low_C Model GLM, run: 9 of 10 2015-06-17 21:17:10"
[1] "glmnet variable coefficients"
                     [,1]          [,2]
(Intercept)     -3.058036 -5.493348e+00
graph0           0.000000  1.160515e-04
graph1           0.000000 -4.327895e-06
graph2           0.000000 -1.403726e-01
graph3           0.000000  0.000000e+00
graph4           0.000000  0.000000e+00
graph5           0.000000  5.004860e-03
graph6           0.000000  0.000000e+00
graph7           0.000000 -3.481626e-04
graph8           0.000000 -1.743080e-01
graph9           0.000000 -4.367969e-11
graph10          0.000000  0.000000e+00
graph11          0.000000  8.455801e-11
graph12          0.000000  3.455640e-09
graph13          0.000000  7.956016e-07
graph14          0.000000  0.000000e+00
graph15          0.000000  5.212452e-05
graph16          0.000000 -1.263166e-06
graph17          0.000000  0.000000e+00
graph18          0.000000 -6.631031e-05
graph19          0.000000  0.000000e+00
graph20          0.000000 -4.419715e-05
graph21          0.000000  6.157052e-05
graph22          0.000000  2.363355e-05
graph23          0.000000 -1.201559e-05
graph24          0.000000  4.876679e-05
graph25          0.000000  5.464440e-06
graph26          0.000000 -1.792549e-04
graph27          0.000000 -1.428850e-02
graph28          0.000000  1.889751e-02
graph29          0.000000 -9.629972e-01
orbit0           0.000000  3.606176e-04
orbit1           0.000000 -1.308680e-06
orbit2           0.000000  3.754798e-02
orbit3           0.000000 -1.270614e-01
orbit4           0.000000  0.000000e+00
orbit5           0.000000 -9.130273e-05
orbit6           0.000000  0.000000e+00
orbit7           0.000000  1.841026e-02
orbit8           0.000000  4.349260e-03
orbit9           0.000000  0.000000e+00
orbit10          0.000000  0.000000e+00
orbit11          0.000000 -1.533415e-02
orbit12          0.000000 -7.157616e-04
orbit13          0.000000  2.275895e-01
orbit14          0.000000 -1.678545e-01
orbit15          0.000000 -2.387328e-08
orbit16          0.000000 -5.412054e-06
orbit17          0.000000  0.000000e+00
orbit18          0.000000  9.312621e-10
orbit19          0.000000  0.000000e+00
orbit20          0.000000  3.413962e-09
orbit21          0.000000  9.904241e-06
orbit22          0.000000  1.229322e-10
orbit23          0.000000 -6.099578e-02
orbit24          0.000000  1.241151e-06
orbit25          0.000000 -3.251941e-06
orbit26          0.000000  5.508436e-05
orbit27          0.000000  0.000000e+00
orbit28          0.000000  1.216724e-05
orbit29          0.000000  7.987295e-06
orbit30          0.000000  7.684926e-05
orbit31          0.000000  0.000000e+00
orbit32          0.000000  2.480803e-08
orbit33          0.000000  6.610568e-02
orbit34          0.000000  6.954223e-06
orbit35          0.000000 -1.978952e-06
orbit36          0.000000 -6.732951e-05
orbit37          0.000000  0.000000e+00
orbit38          0.000000 -8.841954e-04
orbit39          0.000000 -6.675578e-07
orbit40          0.000000  1.246170e-06
orbit41          0.000000 -4.433741e-05
orbit42          0.000000  1.237184e-01
orbit43          0.000000 -5.450428e-05
orbit44          0.000000  1.684281e-03
orbit45          0.000000  1.120453e-05
orbit46          0.000000 -3.524566e-05
orbit47          0.000000  1.872526e-03
orbit48          0.000000 -1.452416e-05
orbit49          0.000000 -4.301977e-05
orbit50          0.000000 -2.714676e-04
orbit51          0.000000  1.154841e-06
orbit52          0.000000  2.403488e-05
orbit53          0.000000  1.234775e-03
orbit54          0.000000  1.940833e-05
orbit55          0.000000  8.226257e-02
orbit56          0.000000 -8.424971e-05
orbit57          0.000000  6.629596e-04
orbit58          0.000000 -7.451445e-01
orbit59          0.000000  1.559228e-05
orbit60          0.000000  6.015660e-03
orbit61          0.000000 -2.178457e-02
orbit62          0.000000  1.081493e-03
orbit63          0.000000 -1.956664e-03
orbit64          0.000000 -1.629370e-05
orbit65          0.000000 -4.523510e-05
orbit66          0.000000 -1.528140e-02
orbit67          0.000000  8.274659e-01
orbit68          0.000000 -1.413164e-02
orbit69          0.000000 -1.770380e+00
orbit70          0.000000  1.615478e-02
orbit71          0.000000  1.178628e+00
orbit72          0.000000 -9.641515e-01
AP               0.000000 -4.766851e-01
bet              0.000000 -2.573422e-05
ecc              0.000000  4.364215e-03
eccrad           0.000000  5.661862e-03
close            0.000000 -9.355873e-02
constraint       0.000000  2.884450e-01
coreness         0.000000  3.918936e-02
knn              0.000000  4.761729e-05
hubscore         0.000000  0.000000e+00
pagerank         0.000000 -1.736304e+00
trans            0.000000  4.603175e-01
evcent           0.000000  0.000000e+00
first            0.000000  1.077821e-03
upto_second      0.000000 -3.983813e-06
upto_third       0.000000 -4.910631e-08
upto_fourth      0.000000  0.000000e+00
upto_fifth       0.000000  6.867746e-05
upto_sixth       0.000000  2.496001e-06
second           0.000000 -6.942669e-07
third            0.000000  0.000000e+00
fourth           0.000000 -1.534128e-06
fifth            0.000000  7.982594e-05
sixth            0.000000 -2.076319e-05
ratio1           0.000000  4.086840e-05
ratio2           0.000000  7.325549e-04
ratio3           0.000000 -7.964427e-04
ratio4           0.000000  0.000000e+00
ratio5           0.000000  0.000000e+00
ratio6           0.000000 -7.069661e-05
selfinter        0.000000 -7.714684e-03
walktrap_vertex  0.000000 -3.834994e-01
bigcom1          0.000000  6.685905e-01
bigcom2          0.000000 -8.637159e-01
bigcom3          0.000000 -3.683861e-01
bigcom4          0.000000  4.518234e-01
bigcom6          0.000000 -5.269975e-01
bigcom8          0.000000  4.519454e-01
bigcom9          0.000000 -1.293915e+00
bigcom11         0.000000  5.870804e-01
bigcom13         0.000000  1.079724e+00
bigcom15         0.000000 -9.226217e-01
bigcom16         0.000000 -1.072530e+00
bigcom21         0.000000  1.296773e-01
bigcom22         0.000000  6.356064e-02
bigcom24         0.000000 -4.162509e-01
bigcom26         0.000000 -1.568361e+00
bigcom28         0.000000  2.148637e-01
bigcom30         0.000000  6.299228e-01
bigcom31         0.000000 -5.302955e-01
bigcom32         0.000000 -2.400973e+00
bigcom33         0.000000 -2.723429e-01
bigcom34         0.000000 -5.479978e-01
bigcom36         0.000000  1.003298e+00
bigcom37         0.000000 -1.192806e+00
bigcom38         0.000000 -9.414858e-01
bigcom39         0.000000  3.095470e-01
bigcom40         0.000000 -4.988400e-02
bigcom43         0.000000 -5.089900e-01
bigcom44         0.000000  1.732967e-01
bigcom46         0.000000 -1.158604e+00
bigcom47         0.000000  1.359706e+00
bigcom49         0.000000 -7.804108e-01
bigcom50         0.000000 -7.008058e-01
bigcom51         0.000000 -6.797927e-01
bigcom52         0.000000 -5.443748e-01
bigcom54         0.000000 -6.604559e-01
bigcom56         0.000000 -6.051198e-01
bigcom62         0.000000 -7.510649e-01
bigcom66         0.000000 -8.400904e-01
bigcom68         0.000000 -6.435070e-01
bigcom69         0.000000 -9.758514e-01
bigcom71         0.000000  7.903484e-01
bigcom72         0.000000 -4.763649e-01
bigcom73         0.000000 -1.024198e+00
bigcom74         0.000000 -7.617774e-01
bigcom75         0.000000  2.365959e+00
bigcom76         0.000000  1.230007e+00
bigcom77         0.000000 -2.793568e-01
bigcom79         0.000000  1.719110e+00
bigcom80         0.000000 -9.842460e-01
bigcom82         0.000000  1.419990e+00
bigcom83         0.000000  0.000000e+00
bigcom84         0.000000 -6.278026e-01
bigcom85         0.000000 -7.192724e-01
bigcom87         0.000000  1.105604e+00
bigcom89         0.000000 -5.510728e-01
bigcom91         0.000000 -1.804080e-01
bigcom92         0.000000  7.486952e-01
bigcom93         0.000000  0.000000e+00
bigcom96         0.000000 -2.095446e-01
bigcom97         0.000000  1.191970e+00
bigcom98         0.000000 -6.190149e-01
bigcom99         0.000000 -6.393655e-01
bigcom101        0.000000 -4.171518e-01
bigcom104        0.000000 -6.505661e-01
bigcom106        0.000000 -1.113945e+00
bigcom109        0.000000  1.417865e+00
bigcom113        0.000000 -2.675431e-01
bigcom116        0.000000  2.837918e-01
bigcom120        0.000000 -1.057061e+00
bigcom123        0.000000 -9.582913e-01
bigcom126        0.000000 -7.367476e-01
bigcom127        0.000000  0.000000e+00
bigcom137        0.000000 -7.604082e-01
bigcom139        0.000000 -8.022789e-01
bigcom140        0.000000 -5.356541e-01
bigcom143        0.000000  1.148399e+00
bigcom145        0.000000 -4.142897e-01
bigcom146        0.000000 -3.087457e-01
bigcom147        0.000000  1.409957e+00
bigcom149        0.000000 -6.227952e-02
bigcom153        0.000000  1.088696e+00
bigcom154        0.000000 -7.029034e-01
bigcom156        0.000000 -4.855146e-01
bigcom157        0.000000  0.000000e+00
bigcom158        0.000000 -6.406383e-01
bigcom160        0.000000  1.157433e+00
bigcom161        0.000000 -5.072883e-01
bigcom162        0.000000  2.542884e+00
bigcom164        0.000000 -7.448863e-01
bigcom166        0.000000 -6.464812e-01
bigcom167        0.000000 -1.089522e+00
bigcom171        0.000000 -2.664778e-01
bigcom173        0.000000 -6.525637e-01
bigcom175        0.000000 -6.163833e-02
bigcom176        0.000000 -2.643527e-01
bigcom177        0.000000 -7.196403e-01
bigcom178        0.000000  1.626826e+00
bigcom180        0.000000 -4.741636e-01
bigcom181        0.000000 -8.574898e-01
bigcom184        0.000000  2.400979e+00
bigcom186        0.000000 -7.552228e-01
bigcom187        0.000000 -6.383728e-01
bigcom189        0.000000 -8.705877e-01
bigcom194        0.000000 -5.661836e-01
bigcom195        0.000000 -5.762837e-01
bigcom196        0.000000 -6.226051e-01
bigcom204        0.000000 -9.257421e-01
bigcom205        0.000000 -7.456497e-01
bigcom212        0.000000 -4.567031e-01
bigcom214        0.000000 -6.567214e-01
bigcom222        0.000000 -4.898877e-01
bigcom223        0.000000  0.000000e+00
bigcom226        0.000000 -4.756222e-01
bigcom227        0.000000 -4.717847e-01
bigcom229        0.000000 -3.137899e-01
bigcom233        0.000000  2.118977e+00
bigcom236        0.000000 -6.875545e-01
bigcom237        0.000000  0.000000e+00
bigcom246        0.000000 -6.039999e-01
bigcom248        0.000000 -4.635440e-01
bigcom249        0.000000 -6.725446e-01
bigcom250        0.000000 -4.947420e-01
bigcom254        0.000000  1.711694e+00
bigcom266        0.000000 -4.609085e-01
bigcom269        0.000000 -6.909436e-01
bigcom272        0.000000 -6.133016e-01
bigcom274        0.000000 -2.185396e+00
bigcom281        0.000000 -6.403887e-01
bigcom291        0.000000 -3.142502e-01
bigcom292        0.000000 -5.002386e-01
bigcom295        0.000000 -7.374920e-01
bigcom299        0.000000 -6.168945e-01
bigcom301        0.000000 -8.600921e-01
bigcom306        0.000000 -5.724788e-01
bigcom309        0.000000 -8.594818e-01
bigcom314        0.000000  0.000000e+00
bigcom321        0.000000  1.846688e+00
bigcom341        0.000000 -7.553578e-01
bigcom350        0.000000 -1.934765e+00
bigcom353        0.000000 -3.676377e-01
bigcom359        0.000000 -4.072818e-01
bigcom363        0.000000  0.000000e+00
bigcom365        0.000000 -7.998576e-01
bigcom385        0.000000  2.762625e+00
bigcom386        0.000000 -1.181297e-01
bigcom408        0.000000 -1.599828e+00
bigcom412        0.000000 -5.418918e-01
bigcom480        0.000000 -6.035627e-01
spin_vertex      0.000000 -7.635827e-03
membership_s1    0.000000  4.793654e-01
membership_s3    0.000000 -1.035729e+00
membership_s4    0.000000  1.531863e-01
membership_s5    0.000000  8.654919e-05
membership_s6    0.000000 -2.163039e-01
membership_s7    0.000000 -6.531960e-02
membership_s8    0.000000  8.331719e-01
membership_s9    0.000000 -1.203291e+00
membership_s11   0.000000 -9.610449e-01
membership_s12   0.000000 -1.102607e+00
membership_s14   0.000000 -9.063780e-01
membership_s15   0.000000 -4.501464e-01
membership_s16   0.000000 -1.059275e+00
membership_s17   0.000000 -9.208710e-01
membership_s18   0.000000  2.732227e-01
membership_s20   0.000000  1.142681e+00
membership_s21   0.000000  1.520614e-01
membership_s22   0.000000 -1.361338e+00
membership_s24   0.000000 -1.275890e+00
membership_s25   0.000000 -1.029650e+00
membership_s26   0.000000 -1.362747e+00
membership_s27   0.000000  2.005731e-01
membership_s28   0.000000 -1.337054e+00
membership_s30   0.000000 -3.907334e-02
membership_s31   0.000000  1.153858e-01
membership_s32   0.000000  1.360710e-01
membership_s33   0.000000 -6.885680e-01
membership_s36   0.000000 -7.478532e-02
membership_s37   0.000000 -4.539157e-02
V1               0.000000 -2.561111e-01
V2               0.000000  3.309334e-01
pdi              0.000000  3.633770e+03
adhesion         0.000000 -5.415334e-06
cohesion         0.000000  4.821506e-06
inner            0.000000  1.905441e-06
outer            0.000000  0.000000e+00
ioratio          0.000000  1.047472e-01
comsize          0.000000 -3.534884e-06
[1] "Dataset: low_C Model GBM, run: 10 of 10 2015-06-17 21:17:37"
Iter   TrainDeviance   ValidDeviance   StepSize   Improve
     1        0.3764            -nan     0.0100   -0.0001
     2        0.3754            -nan     0.0100   -0.0000
     3        0.3746            -nan     0.0100   -0.0001
     4        0.3738            -nan     0.0100   -0.0000
     5        0.3730            -nan     0.0100    0.0001
     6        0.3721            -nan     0.0100    0.0001
     7        0.3716            -nan     0.0100   -0.0001
     8        0.3709            -nan     0.0100    0.0000
     9        0.3701            -nan     0.0100    0.0000
    10        0.3690            -nan     0.0100    0.0001
    20        0.3622            -nan     0.0100    0.0001
    25        0.3590            -nan     0.0100   -0.0001

[1] "GBM variable coefficients"
[truncated: 109,220 more chars]
