# Supplementary material for: Distinctive Behaviors of Druggable Proteins in Cellular Networks
Source: PLoS Comput Biol. 2015 Dec 23;11(12):e1004597. doi: 10.1371/journal.pcbi.1004597 (PMC4689399; doi:10.1371/journal.pcbi.1004597)
Supplement: S1 File — (ZIP) [file pcbi.1004597.s004.zip › S1_File/direct.murcko.20150613.random.ppi.optimised_Target_results_low_CT.txt]

[[1]]
[1] "low_CT"

[1] "Dataset: low_CT Model GBM, run: 1 of 10 2015-06-17 20:43:35"
Iter   TrainDeviance   ValidDeviance   StepSize   Improve
     1        0.1862            -nan     0.0100    0.0000

[1] "GBM variable coefficients"
                            var   rel.inf
graph1                   graph1 22.849124
ratio6                   ratio6 18.784535
graph5                   graph5 12.209948
orbit51                 orbit51 11.609751
bigcom272             bigcom272  5.821578
ratio5                   ratio5  5.108513
graph4                   graph4  4.578730
membership_s12   membership_s12  4.329242
ecc                         ecc  3.815609
V2                           V2  3.052487
outer                     outer  2.815664
bigcom15               bigcom15  2.064823
comsize                 comsize  1.599059
inner                     inner  1.360937
graph0                   graph0  0.000000
graph2                   graph2  0.000000
graph3                   graph3  0.000000
graph6                   graph6  0.000000
graph7                   graph7  0.000000
graph8                   graph8  0.000000
graph9                   graph9  0.000000
graph10                 graph10  0.000000
graph11                 graph11  0.000000
graph12                 graph12  0.000000
graph13                 graph13  0.000000
graph14                 graph14  0.000000
graph15                 graph15  0.000000
graph16                 graph16  0.000000
graph17                 graph17  0.000000
graph18                 graph18  0.000000
graph19                 graph19  0.000000
graph20                 graph20  0.000000
graph21                 graph21  0.000000
graph22                 graph22  0.000000
graph23                 graph23  0.000000
graph24                 graph24  0.000000
graph25                 graph25  0.000000
graph26                 graph26  0.000000
graph27                 graph27  0.000000
graph28                 graph28  0.000000
graph29                 graph29  0.000000
orbit0                   orbit0  0.000000
orbit1                   orbit1  0.000000
orbit2                   orbit2  0.000000
orbit3                   orbit3  0.000000
orbit4                   orbit4  0.000000
orbit5                   orbit5  0.000000
orbit6                   orbit6  0.000000
orbit7                   orbit7  0.000000
orbit8                   orbit8  0.000000
orbit9                   orbit9  0.000000
orbit10                 orbit10  0.000000
orbit11                 orbit11  0.000000
orbit12                 orbit12  0.000000
orbit13                 orbit13  0.000000
orbit14                 orbit14  0.000000
orbit15                 orbit15  0.000000
orbit16                 orbit16  0.000000
orbit17                 orbit17  0.000000
orbit18                 orbit18  0.000000
orbit19                 orbit19  0.000000
orbit20                 orbit20  0.000000
orbit21                 orbit21  0.000000
orbit22                 orbit22  0.000000
orbit23                 orbit23  0.000000
orbit24                 orbit24  0.000000
orbit25                 orbit25  0.000000
orbit26                 orbit26  0.000000
orbit27                 orbit27  0.000000
orbit28                 orbit28  0.000000
orbit29                 orbit29  0.000000
orbit30                 orbit30  0.000000
orbit31                 orbit31  0.000000
orbit32                 orbit32  0.000000
orbit33                 orbit33  0.000000
orbit34                 orbit34  0.000000
orbit35                 orbit35  0.000000
orbit36                 orbit36  0.000000
orbit37                 orbit37  0.000000
orbit38                 orbit38  0.000000
orbit39                 orbit39  0.000000
orbit40                 orbit40  0.000000
orbit41                 orbit41  0.000000
orbit42                 orbit42  0.000000
orbit43                 orbit43  0.000000
orbit44                 orbit44  0.000000
orbit45                 orbit45  0.000000
orbit46                 orbit46  0.000000
orbit47                 orbit47  0.000000
orbit48                 orbit48  0.000000
orbit49                 orbit49  0.000000
orbit50                 orbit50  0.000000
orbit52                 orbit52  0.000000
orbit53                 orbit53  0.000000
orbit54                 orbit54  0.000000
orbit55                 orbit55  0.000000
orbit56                 orbit56  0.000000
orbit57                 orbit57  0.000000
orbit58                 orbit58  0.000000
orbit59                 orbit59  0.000000
orbit60                 orbit60  0.000000
orbit61                 orbit61  0.000000
orbit62                 orbit62  0.000000
orbit63                 orbit63  0.000000
orbit64                 orbit64  0.000000
orbit65                 orbit65  0.000000
orbit66                 orbit66  0.000000
orbit67                 orbit67  0.000000
orbit68                 orbit68  0.000000
orbit69                 orbit69  0.000000
orbit70                 orbit70  0.000000
orbit71                 orbit71  0.000000
orbit72                 orbit72  0.000000
AP                           AP  0.000000
bet                         bet  0.000000
eccrad                   eccrad  0.000000
close                     close  0.000000
constraint           constraint  0.000000
coreness               coreness  0.000000
knn                         knn  0.000000
hubscore               hubscore  0.000000
pagerank               pagerank  0.000000
trans                     trans  0.000000
evcent                   evcent  0.000000
first                     first  0.000000
upto_second         upto_second  0.000000
upto_third           upto_third  0.000000
upto_fourth         upto_fourth  0.000000
upto_fifth           upto_fifth  0.000000
upto_sixth           upto_sixth  0.000000
second                   second  0.000000
third                     third  0.000000
fourth                   fourth  0.000000
fifth                     fifth  0.000000
sixth                     sixth  0.000000
ratio1                   ratio1  0.000000
ratio2                   ratio2  0.000000
ratio3                   ratio3  0.000000
ratio4                   ratio4  0.000000
selfinter             selfinter  0.000000
walktrap_vertex walktrap_vertex  0.000000
bigcom1                 bigcom1  0.000000
bigcom2                 bigcom2  0.000000
bigcom3                 bigcom3  0.000000
bigcom4                 bigcom4  0.000000
bigcom6                 bigcom6  0.000000
bigcom8                 bigcom8  0.000000
bigcom9                 bigcom9  0.000000
bigcom11               bigcom11  0.000000
bigcom13               bigcom13  0.000000
bigcom16               bigcom16  0.000000
bigcom21               bigcom21  0.000000
bigcom22               bigcom22  0.000000
bigcom24               bigcom24  0.000000
bigcom26               bigcom26  0.000000
bigcom28               bigcom28  0.000000
bigcom30               bigcom30  0.000000
bigcom31               bigcom31  0.000000
bigcom32               bigcom32  0.000000
bigcom33               bigcom33  0.000000
bigcom34               bigcom34  0.000000
bigcom36               bigcom36  0.000000
bigcom37               bigcom37  0.000000
bigcom38               bigcom38  0.000000
bigcom39               bigcom39  0.000000
bigcom40               bigcom40  0.000000
bigcom43               bigcom43  0.000000
bigcom44               bigcom44  0.000000
bigcom46               bigcom46  0.000000
bigcom47               bigcom47  0.000000
bigcom49               bigcom49  0.000000
bigcom50               bigcom50  0.000000
bigcom51               bigcom51  0.000000
bigcom52               bigcom52  0.000000
bigcom54               bigcom54  0.000000
bigcom56               bigcom56  0.000000
bigcom62               bigcom62  0.000000
bigcom66               bigcom66  0.000000
bigcom68               bigcom68  0.000000
bigcom69               bigcom69  0.000000
bigcom71               bigcom71  0.000000
bigcom72               bigcom72  0.000000
bigcom73               bigcom73  0.000000
bigcom74               bigcom74  0.000000
bigcom75               bigcom75  0.000000
bigcom76               bigcom76  0.000000
bigcom77               bigcom77  0.000000
bigcom79               bigcom79  0.000000
bigcom80               bigcom80  0.000000
bigcom82               bigcom82  0.000000
bigcom83               bigcom83  0.000000
bigcom84               bigcom84  0.000000
bigcom85               bigcom85  0.000000
bigcom87               bigcom87  0.000000
bigcom89               bigcom89  0.000000
bigcom91               bigcom91  0.000000
bigcom92               bigcom92  0.000000
bigcom93               bigcom93  0.000000
bigcom96               bigcom96  0.000000
bigcom97               bigcom97  0.000000
bigcom98               bigcom98  0.000000
bigcom99               bigcom99  0.000000
bigcom101             bigcom101  0.000000
bigcom104             bigcom104  0.000000
bigcom106             bigcom106  0.000000
bigcom109             bigcom109  0.000000
bigcom113             bigcom113  0.000000
bigcom116             bigcom116  0.000000
bigcom120             bigcom120  0.000000
bigcom123             bigcom123  0.000000
bigcom126             bigcom126  0.000000
bigcom127             bigcom127  0.000000
bigcom137             bigcom137  0.000000
bigcom139             bigcom139  0.000000
bigcom140             bigcom140  0.000000
bigcom143             bigcom143  0.000000
bigcom145             bigcom145  0.000000
bigcom146             bigcom146  0.000000
bigcom147             bigcom147  0.000000
bigcom149             bigcom149  0.000000
bigcom153             bigcom153  0.000000
bigcom154             bigcom154  0.000000
bigcom156             bigcom156  0.000000
bigcom157             bigcom157  0.000000
bigcom158             bigcom158  0.000000
bigcom160             bigcom160  0.000000
bigcom161             bigcom161  0.000000
bigcom162             bigcom162  0.000000
bigcom164             bigcom164  0.000000
bigcom166             bigcom166  0.000000
bigcom167             bigcom167  0.000000
bigcom171             bigcom171  0.000000
bigcom173             bigcom173  0.000000
bigcom175             bigcom175  0.000000
bigcom176             bigcom176  0.000000
bigcom177             bigcom177  0.000000
bigcom178             bigcom178  0.000000
bigcom180             bigcom180  0.000000
bigcom181             bigcom181  0.000000
bigcom184             bigcom184  0.000000
bigcom186             bigcom186  0.000000
bigcom187             bigcom187  0.000000
bigcom189             bigcom189  0.000000
bigcom194             bigcom194  0.000000
bigcom195             bigcom195  0.000000
bigcom196             bigcom196  0.000000
bigcom204             bigcom204  0.000000
bigcom205             bigcom205  0.000000
bigcom212             bigcom212  0.000000
bigcom214             bigcom214  0.000000
bigcom222             bigcom222  0.000000
bigcom223             bigcom223  0.000000
bigcom226             bigcom226  0.000000
bigcom227             bigcom227  0.000000
bigcom229             bigcom229  0.000000
bigcom233             bigcom233  0.000000
bigcom236             bigcom236  0.000000
bigcom237             bigcom237  0.000000
bigcom246             bigcom246  0.000000
bigcom248             bigcom248  0.000000
bigcom249             bigcom249  0.000000
bigcom250             bigcom250  0.000000
bigcom254             bigcom254  0.000000
bigcom266             bigcom266  0.000000
bigcom269             bigcom269  0.000000
bigcom274             bigcom274  0.000000
bigcom281             bigcom281  0.000000
bigcom291             bigcom291  0.000000
bigcom292             bigcom292  0.000000
bigcom295             bigcom295  0.000000
bigcom299             bigcom299  0.000000
bigcom301             bigcom301  0.000000
bigcom306             bigcom306  0.000000
bigcom309             bigcom309  0.000000
bigcom314             bigcom314  0.000000
bigcom321             bigcom321  0.000000
bigcom341             bigcom341  0.000000
bigcom350             bigcom350  0.000000
bigcom353             bigcom353  0.000000
bigcom359             bigcom359  0.000000
bigcom363             bigcom363  0.000000
bigcom365             bigcom365  0.000000
bigcom385             bigcom385  0.000000
bigcom386             bigcom386  0.000000
bigcom408             bigcom408  0.000000
bigcom412             bigcom412  0.000000
bigcom480             bigcom480  0.000000
spin_vertex         spin_vertex  0.000000
membership_s1     membership_s1  0.000000
membership_s3     membership_s3  0.000000
membership_s4     membership_s4  0.000000
membership_s5     membership_s5  0.000000
membership_s6     membership_s6  0.000000
membership_s7     membership_s7  0.000000
membership_s8     membership_s8  0.000000
membership_s9     membership_s9  0.000000
membership_s11   membership_s11  0.000000
membership_s14   membership_s14  0.000000
membership_s15   membership_s15  0.000000
membership_s16   membership_s16  0.000000
membership_s17   membership_s17  0.000000
membership_s18   membership_s18  0.000000
membership_s20   membership_s20  0.000000
membership_s21   membership_s21  0.000000
membership_s22   membership_s22  0.000000
membership_s24   membership_s24  0.000000
membership_s25   membership_s25  0.000000
membership_s26   membership_s26  0.000000
membership_s27   membership_s27  0.000000
membership_s28   membership_s28  0.000000
membership_s30   membership_s30  0.000000
membership_s31   membership_s31  0.000000
membership_s32   membership_s32  0.000000
membership_s33   membership_s33  0.000000
membership_s36   membership_s36  0.000000
membership_s37   membership_s37  0.000000
V1                           V1  0.000000
pdi                         pdi  0.000000
adhesion               adhesion  0.000000
cohesion               cohesion  0.000000
ioratio                 ioratio  0.000000
[1] "Dataset: low_CT Model RF, run: 1 of 10 2015-06-17 20:43:38"
     |      Out-of-bag   |
Tree |      MSE  %Var(y) |
   1 |  0.01809   208.17 |
   2 |  0.01739   200.11 |
   3 |  0.01651   189.96 |
   4 |   0.0146   167.97 |
   5 |  0.01443   166.02 |
   6 |  0.01406   161.80 |
   7 |  0.01329   152.97 |
   8 |  0.01271   146.28 |
   9 |   0.0126   145.03 |
  10 |  0.01226   141.11 |
  11 |  0.01182   136.04 |
  12 |  0.01186   136.43 |
  13 |  0.01141   131.28 |
  14 |  0.01133   130.41 |
  15 |  0.01134   130.52 |
  16 |  0.01137   130.89 |
  17 |  0.01141   131.25 |
  18 |  0.01115   128.36 |
  19 |  0.01105   127.14 |
  20 |  0.01102   126.80 |
  21 |   0.0109   125.41 |
  22 |  0.01084   124.71 |
  23 |  0.01072   123.35 |
  24 |  0.01068   122.86 |
  25 |  0.01063   122.31 |
  26 |  0.01055   121.40 |
  27 |  0.01049   120.71 |
  28 |  0.01048   120.61 |
  29 |  0.01041   119.81 |
  30 |  0.01038   119.44 |
  31 |  0.01039   119.61 |
  32 |  0.01038   119.43 |
  33 |  0.01032   118.81 |
  34 |   0.0103   118.49 |
  35 |  0.01029   118.38 |
  36 |  0.01027   118.14 |
  37 |  0.01025   117.92 |
  38 |  0.01023   117.76 |
  39 |   0.0102   117.42 |
  40 |  0.01019   117.32 |
  41 |  0.01017   117.03 |
  42 |  0.01016   116.94 |
  43 |  0.01013   116.59 |
  44 |  0.01015   116.77 |
  45 |  0.01013   116.58 |
  46 |  0.01011   116.30 |
  47 |   0.0101   116.18 |
  48 |  0.01007   115.84 |
  49 |  0.01003   115.43 |
  50 |  0.01002   115.32 |
  51 |  0.01002   115.37 |
  52 |  0.01001   115.21 |
  53 | 0.009985   114.91 |
  54 |  0.00999   114.97 |
  55 |  0.01001   115.14 |
  56 | 0.009992   114.99 |
  57 |  0.01001   115.22 |
  58 |  0.01001   115.20 |
  59 |     0.01   115.08 |
  60 | 0.009995   115.03 |
  61 | 0.009992   114.99 |
  62 | 0.009982   114.88 |
  63 |  0.00998   114.85 |
  64 | 0.009972   114.76 |
  65 | 0.009968   114.71 |
  66 | 0.009969   114.72 |
  67 | 0.009961   114.63 |
  68 | 0.009955   114.57 |
  69 | 0.009932   114.29 |
  70 | 0.009937   114.36 |
  71 |  0.00993   114.28 |
  72 | 0.009912   114.07 |
  73 | 0.009904   113.98 |
  74 | 0.009884   113.75 |
  75 | 0.009886   113.77 |
  76 |  0.00989   113.81 |
  77 | 0.009881   113.71 |
  78 | 0.009867   113.56 |
  79 | 0.009856   113.43 |
  80 | 0.009851   113.37 |
  81 | 0.009831   113.14 |
  82 | 0.009811   112.91 |
  83 | 0.009812   112.92 |
  84 | 0.009819   113.00 |
  85 | 0.009823   113.04 |
  86 | 0.009808   112.87 |
  87 | 0.009811   112.90 |
  88 | 0.009813   112.93 |
  89 | 0.009813   112.93 |
  90 | 0.009801   112.79 |
  91 |   0.0098   112.78 |
  92 | 0.009798   112.75 |
  93 | 0.009804   112.82 |
  94 | 0.009807   112.87 |
  95 | 0.009817   112.97 |
  96 | 0.009814   112.94 |
  97 | 0.009808   112.88 |
  98 | 0.009801   112.79 |
  99 | 0.009796   112.73 |
 100 | 0.009808   112.87 |
[1] "Random Forest variable coefficients"
                      %IncMSE IncNodePurity
graph5           7.652163e-05  8.800852e-02
graph6           2.048382e-03  1.608693e-01
graph7           2.179095e-05  4.573064e-02
graph8           0.000000e+00  1.561251e-19
graph9           6.615003e-04  3.234691e-01
graph10          1.191642e-03  3.210723e-01
graph11          2.988369e-03  2.925289e-01
graph12          1.399398e-02  4.599825e-01
graph13          2.862310e-03  2.962122e-01
graph14          1.438842e-03  3.126222e-01
graph15          9.805191e-04  2.497850e-01
graph16          3.126810e-03  3.170657e-01
graph17          2.228718e-03  3.417923e-01
graph18          3.027307e-05  2.556028e-02
graph19          2.711209e-03  2.915310e-01
graph20          1.927619e-04  2.129176e-01
graph21          8.272143e-04  1.335620e-01
graph22          3.602632e-05  3.583333e-02
graph23          1.434033e-03  2.911284e-01
graph24          4.708120e-05  2.168882e-02
graph25          4.276039e-04  1.297765e-01
graph26          2.209058e-04  9.244021e-02
graph27          0.000000e+00  1.138412e-20
graph28          0.000000e+00  2.168404e-21
graph29          0.000000e+00  0.000000e+00
orbit0           1.489630e-04  5.142082e-02
orbit1           3.559406e-03  3.105872e-01
orbit2           3.387124e-05  2.232036e-01
orbit3           0.000000e+00  8.571429e-03
orbit4           2.777192e-03  3.122252e-01
orbit5           3.096657e-03  2.985401e-01
orbit6           1.563579e-03  2.671238e-01
orbit7          -4.055230e-06  2.409644e-01
orbit8           9.830539e-05  1.653190e-01
orbit9           1.920949e-03  3.539402e-01
orbit10          3.782190e-04  1.089056e-01
orbit11          3.231905e-06  6.582393e-02
orbit12          7.846104e-05  2.952318e-02
orbit13          0.000000e+00  5.796537e-02
orbit14          0.000000e+00  2.894820e-19
orbit15          1.284076e-03  3.589589e-01
orbit16          6.222279e-04  1.343248e-01
orbit17          7.243161e-04  4.008910e-01
orbit18          1.520780e-03  7.061293e-01
orbit19          1.538879e-03  3.666434e-01
orbit20          4.632085e-04  1.949851e-01
orbit21          6.670791e-04  9.842760e-02
orbit22          2.883420e-03  3.033742e-01
orbit23          6.379937e-07  7.415549e-02
orbit24          1.767869e-02  4.669246e-01
orbit25          3.285922e-04  9.332954e-02
orbit26          4.928334e-04  1.261320e-01
orbit27          6.424654e-03  4.214363e-01
orbit28          5.934298e-03  4.500312e-01
orbit29          3.131628e-05  9.054625e-02
orbit30          8.829674e-04  1.448862e-01
orbit31          2.587638e-03  3.349290e-01
orbit32         -2.345035e-08  5.761905e-02
orbit33         -4.325260e-06  1.333333e-02
orbit34          1.413972e-03  1.306935e-01
orbit35          6.614622e-03  3.213675e-01
orbit36          3.841310e-04  1.191242e-01
orbit37          1.201417e-03  1.603752e-01
orbit38          4.285416e-04  1.144185e-01
orbit39          3.802383e-03  2.298727e-01
orbit40          1.508298e-04  7.549514e-02
orbit41          2.147971e-05  5.106969e-02
orbit42          2.739266e-04  1.443254e-01
orbit43          1.028926e-06  5.932998e-02
orbit44          0.000000e+00  2.818926e-19
orbit45          4.909572e-03  1.569703e-01
orbit46          1.593899e-04  1.015166e-01
orbit47          1.321586e-05  1.136698e-03
orbit48          1.156411e-05  3.082720e-02
orbit49          4.291821e-05  4.580238e-02
orbit50         -4.946818e-06  6.425594e-02
orbit51          5.369271e-03  3.717995e-01
orbit52          7.674297e-04  1.459014e-01
orbit53          8.669267e-06  3.343427e-02
orbit54          7.776745e-06  6.798115e-02
orbit55         -8.775779e-06  1.669152e-02
orbit56          2.116631e-03  1.666820e-01
orbit57          0.000000e+00  1.333333e-02
orbit58          0.000000e+00  1.420305e-19
orbit59          0.000000e+00  2.928571e-02
orbit60          9.278577e-04  1.976856e-01
orbit61          2.084966e-04  6.367391e-02
orbit62          2.247487e-03  1.103661e-01
orbit63         -1.270648e-05  6.041667e-03
orbit64         -8.745081e-06  1.911621e-02
orbit65          2.662389e-04  1.370506e-01
orbit66          0.000000e+00  1.485357e-19
orbit67          0.000000e+00  1.387779e-19
orbit68          0.000000e+00  1.387779e-19
orbit69          0.000000e+00  0.000000e+00
orbit70          0.000000e+00  0.000000e+00
orbit71          0.000000e+00  0.000000e+00
orbit72          0.000000e+00  0.000000e+00
AP               2.590437e-06  6.347363e-03
bet              1.945313e-04  7.201497e-01
ecc              3.906492e-05  7.806739e-02
eccrad           5.760633e-06  1.889801e-02
close            7.721192e-04  1.231512e-01
constraint       1.538827e-04  3.648127e-01
coreness         6.400216e-04  2.226364e-01
knn              4.462399e-03  4.140927e-01
hubscore         6.066976e-04  3.452143e-01
pagerank         9.563740e-04  1.064129e+00
trans           -2.740899e-06  2.977778e-02
evcent           4.256329e-04  2.839978e-01
first            8.390787e-05  7.513244e-02
upto_second      2.815245e-03  1.935597e-01
upto_third       2.097316e-03  2.004870e-01
upto_fourth      5.258374e-03  3.679425e-01
upto_fifth       3.174099e-03  3.858288e-01
upto_sixth       2.786512e-03  2.966154e-01
second           2.502990e-03  2.605317e-01
third            6.666763e-03  2.875256e-01
fourth           1.639228e-03  8.615435e-01
fifth            3.525325e-03  4.834707e-01
sixth            3.670795e-03  3.491268e-01
ratio1           5.652487e-03  4.231340e-01
ratio2           2.202338e-03  1.092348e+00
ratio3           4.493729e-03  5.909471e-01
ratio4           6.243606e-03  5.752886e-01
ratio5           8.395894e-04  1.267897e+00
ratio6           4.225320e-03  5.736124e-01
selfinter        3.974197e-05  7.554601e-02
walktrap_vertex  8.890396e-04  2.306868e-01
bigcom1          1.295878e-05  5.507046e-02
bigcom2          0.000000e+00  0.000000e+00
bigcom3          0.000000e+00  0.000000e+00
bigcom4          9.629051e-05  4.365201e-02
bigcom6          0.000000e+00  0.000000e+00
bigcom8          1.434298e-04  1.170246e-01
bigcom9          0.000000e+00  1.387779e-19
bigcom11         0.000000e+00  4.163336e-19
bigcom13         0.000000e+00  0.000000e+00
bigcom15         4.415568e-05  1.311603e-01
bigcom16         4.330419e-06  2.512440e-01
bigcom21         0.000000e+00  0.000000e+00
bigcom22         1.185522e-05  9.104653e-02
bigcom24         0.000000e+00  0.000000e+00
bigcom26         0.000000e+00  0.000000e+00
bigcom28        -3.811470e-06  1.877005e-02
bigcom30         0.000000e+00  2.168404e-21
bigcom31         0.000000e+00  0.000000e+00
bigcom32         0.000000e+00  8.673617e-21
bigcom33         0.000000e+00  0.000000e+00
bigcom34         0.000000e+00  0.000000e+00
bigcom36         0.000000e+00  1.387779e-19
bigcom37         0.000000e+00  0.000000e+00
bigcom38         0.000000e+00  0.000000e+00
bigcom39         0.000000e+00  1.084202e-20
bigcom40         0.000000e+00  1.084202e-20
bigcom43         0.000000e+00  0.000000e+00
bigcom44         0.000000e+00  0.000000e+00
bigcom46         0.000000e+00  0.000000e+00
bigcom47         0.000000e+00  0.000000e+00
bigcom49         0.000000e+00  0.000000e+00
bigcom50         0.000000e+00  0.000000e+00
bigcom51         0.000000e+00  1.387779e-19
bigcom52         0.000000e+00  0.000000e+00
bigcom54         0.000000e+00  1.084202e-21
bigcom56         0.000000e+00  0.000000e+00
bigcom62         0.000000e+00  0.000000e+00
bigcom66         0.000000e+00  4.163336e-19
bigcom68         0.000000e+00  0.000000e+00
bigcom69         0.000000e+00  0.000000e+00
bigcom71         0.000000e+00  1.301043e-20
bigcom72         0.000000e+00  0.000000e+00
bigcom73         0.000000e+00  0.000000e+00
bigcom74         0.000000e+00  0.000000e+00
bigcom75         0.000000e+00  0.000000e+00
bigcom76         0.000000e+00  0.000000e+00
bigcom77         0.000000e+00  0.000000e+00
bigcom79         0.000000e+00  1.387779e-19
bigcom80         0.000000e+00  0.000000e+00
bigcom82         0.000000e+00  0.000000e+00
bigcom83         0.000000e+00  0.000000e+00
bigcom84         0.000000e+00  0.000000e+00
bigcom85         0.000000e+00  1.441989e-19
bigcom87        -9.373929e-06  4.368935e-01
bigcom89         0.000000e+00  1.387779e-19
bigcom91         0.000000e+00  0.000000e+00
bigcom92         0.000000e+00  0.000000e+00
bigcom93         0.000000e+00  0.000000e+00
bigcom96         0.000000e+00  0.000000e+00
bigcom97         0.000000e+00  0.000000e+00
bigcom98         0.000000e+00  1.387779e-19
bigcom99         0.000000e+00  4.163336e-19
bigcom101        0.000000e+00  0.000000e+00
bigcom104        0.000000e+00  0.000000e+00
bigcom106        0.000000e+00  2.775558e-19
bigcom109        0.000000e+00  0.000000e+00
bigcom113        1.936787e-05  3.661657e-01
bigcom116        0.000000e+00  0.000000e+00
bigcom120        0.000000e+00  0.000000e+00
bigcom123        0.000000e+00  1.387779e-19
bigcom126        0.000000e+00  1.387779e-19
bigcom127        0.000000e+00  0.000000e+00
bigcom137       -2.696099e-05  3.377751e-01
bigcom139        0.000000e+00  0.000000e+00
bigcom140        0.000000e+00  0.000000e+00
bigcom143        0.000000e+00  1.084202e-21
bigcom145        0.000000e+00  1.387779e-19
bigcom146        0.000000e+00  0.000000e+00
bigcom147        0.000000e+00  0.000000e+00
bigcom149        0.000000e+00  0.000000e+00
bigcom153        0.000000e+00  4.336809e-21
bigcom154        0.000000e+00  4.336809e-21
bigcom156        0.000000e+00  0.000000e+00
bigcom157        0.000000e+00  1.084202e-21
bigcom158        0.000000e+00  0.000000e+00
bigcom160        0.000000e+00  0.000000e+00
bigcom161        0.000000e+00  0.000000e+00
bigcom162        0.000000e+00  0.000000e+00
bigcom164        0.000000e+00  0.000000e+00
bigcom166        0.000000e+00  0.000000e+00
bigcom167        0.000000e+00  0.000000e+00
bigcom171        0.000000e+00  0.000000e+00
bigcom173        0.000000e+00  0.000000e+00
bigcom175        0.000000e+00  4.163336e-19
bigcom176        0.000000e+00  2.775558e-19
bigcom177        0.000000e+00  0.000000e+00
bigcom178        0.000000e+00  0.000000e+00
bigcom180        0.000000e+00  0.000000e+00
bigcom181        0.000000e+00  2.775558e-19
bigcom184        0.000000e+00  0.000000e+00
bigcom186        0.000000e+00  0.000000e+00
bigcom187        0.000000e+00  1.387779e-19
bigcom189        0.000000e+00  0.000000e+00
bigcom194        0.000000e+00  0.000000e+00
bigcom195        0.000000e+00  1.387779e-19
bigcom196        0.000000e+00  0.000000e+00
bigcom204        0.000000e+00  1.387779e-19
bigcom205        0.000000e+00  0.000000e+00
bigcom212        0.000000e+00  0.000000e+00
bigcom214        0.000000e+00  0.000000e+00
bigcom222        0.000000e+00  1.084202e-21
bigcom223        0.000000e+00  0.000000e+00
bigcom226        0.000000e+00  0.000000e+00
bigcom227        0.000000e+00  0.000000e+00
bigcom229        0.000000e+00  2.818926e-19
bigcom233        0.000000e+00  0.000000e+00
bigcom236        0.000000e+00  1.110223e-18
bigcom237        0.000000e+00  0.000000e+00
bigcom246        0.000000e+00  0.000000e+00
bigcom248        0.000000e+00  1.084202e-21
bigcom249        0.000000e+00  2.818926e-19
bigcom250        0.000000e+00  8.673617e-21
bigcom254        0.000000e+00  4.250073e-19
bigcom266        0.000000e+00  5.551115e-19
bigcom269        0.000000e+00  0.000000e+00
bigcom272       -4.942854e-06  6.368254e-01
bigcom274        0.000000e+00  1.387779e-19
bigcom281        0.000000e+00  4.163336e-19
bigcom291        0.000000e+00  0.000000e+00
bigcom292        0.000000e+00  0.000000e+00
bigcom295        0.000000e+00  0.000000e+00
bigcom299        0.000000e+00  1.387779e-19
bigcom301        0.000000e+00  0.000000e+00
bigcom306        0.000000e+00  0.000000e+00
bigcom309        0.000000e+00  0.000000e+00
bigcom314        0.000000e+00  0.000000e+00
bigcom321       -4.578122e-06  1.512207e-01
bigcom341        0.000000e+00  0.000000e+00
bigcom350        0.000000e+00  0.000000e+00
bigcom353        0.000000e+00  0.000000e+00
bigcom359        0.000000e+00  1.387779e-19
bigcom363        0.000000e+00  2.775558e-19
bigcom365        0.000000e+00  2.775558e-19
bigcom385        0.000000e+00  2.775558e-19
bigcom386        0.000000e+00  0.000000e+00
bigcom408        0.000000e+00  0.000000e+00
bigcom412        0.000000e+00  8.673617e-21
bigcom480        0.000000e+00  2.775558e-19
spin_vertex      6.907946e-05  1.862756e-01
membership_s1    1.620299e-05  2.033576e-02
membership_s3    0.000000e+00  1.387779e-19
membership_s4    8.550388e-04  4.106885e-01
membership_s5   -2.443694e-06  1.061086e-02
membership_s6   -1.559117e-06  1.563158e-02
membership_s7    0.000000e+00  1.626303e-20
membership_s8    0.000000e+00  2.775558e-19
membership_s9    0.000000e+00  0.000000e+00
membership_s11   0.000000e+00  0.000000e+00
membership_s12   1.331869e-05  1.771578e-01
membership_s14   0.000000e+00  4.336809e-21
membership_s15   1.380408e-05  3.617729e-02
membership_s16   0.000000e+00  0.000000e+00
membership_s17   0.000000e+00  0.000000e+00
membership_s18   0.000000e+00  0.000000e+00
membership_s20   0.000000e+00  0.000000e+00
membership_s21   2.697459e-05  1.260835e-01
membership_s22   0.000000e+00  0.000000e+00
membership_s24   0.000000e+00  0.000000e+00
membership_s25   0.000000e+00  4.336809e-21
membership_s26   2.051529e-04  2.506876e-01
membership_s27  -1.421767e-05  1.194571e-01
membership_s28   0.000000e+00  8.673617e-21
membership_s30   1.758146e-04  4.915218e-02
membership_s31   2.947906e-06  5.255131e-02
membership_s32   2.281522e-05  7.520750e-02
membership_s33   0.000000e+00  1.474515e-19
membership_s36   8.587421e-06  1.150866e-02
membership_s37   0.000000e+00  2.168404e-21
V1               2.447332e-03  1.235294e+00
V2               1.514449e-03  8.064387e-01
pdi             -4.175943e-06  1.731053e-02
adhesion         7.485970e-03  7.970999e-01
cohesion         7.194268e-03  8.176695e-01
inner            3.114461e-03  8.211154e-01
outer            1.046805e-03  1.586555e+00
ioratio          5.997195e-03  7.644616e-01
comsize          7.122992e-03  1.105696e+00
[1] "Dataset: low_CT Model GLM, run: 1 of 10 2015-06-17 20:45:35"
[1] "glmnet variable coefficients"
                         [,1]          [,2]
(Intercept)     -4.728031e+00 -5.761253e+00
graph0          -5.705131e-40 -8.297455e-03
graph1           1.691579e-42  8.848036e-06
graph2          -6.667896e-40 -2.490348e-02
graph3           6.391132e-45 -1.000309e-06
graph4           2.484352e-45  1.740900e-08
graph5          -1.807539e-41 -8.199227e-04
graph6           6.418782e-43  5.357567e-06
graph7          -1.666169e-41  3.384361e-04
graph8          -4.381248e-39 -9.634965e-02
graph9           1.753869e-46  2.636722e-10
graph10          7.555369e-47  3.098767e-10
graph11          3.873937e-48  2.706107e-11
graph12          1.937306e-45 -1.150262e-07
graph13         -1.273876e-44 -8.908636e-07
graph14          6.317276e-46  4.938887e-09
graph15          3.151191e-42  4.022932e-05
graph16          1.496964e-44 -1.940774e-07
graph17          2.229815e-44  1.445084e-07
graph18          4.367504e-43 -3.133657e-06
graph19          6.300608e-44 -4.109388e-06
graph20         -9.590644e-43 -4.672834e-05
graph21          3.937394e-42  1.433365e-04
graph22         -4.770559e-43 -2.361109e-06
graph23          8.652745e-43  1.811151e-05
graph24          1.371667e-42  7.155346e-06
graph25          3.446864e-41  8.103130e-04
graph26         -4.892846e-42 -8.458441e-05
graph27         -1.831014e-40 -1.291776e-02
graph28         -1.578107e-40 -3.563370e-03
graph29         -7.388886e-39 -1.801868e-02
orbit0          -5.705131e-40 -8.225556e-03
orbit1           1.693990e-42  8.967873e-06
orbit2          -2.483438e-41  4.572461e-03
orbit3          -6.667896e-40 -2.479745e-02
orbit4           2.216380e-45 -1.098659e-06
orbit5           3.797593e-43 -5.002206e-06
orbit6           2.484351e-45  1.760679e-08
orbit7           4.950228e-41  9.812272e-03
orbit8          -1.807539e-41 -8.189632e-04
orbit9           8.508125e-43  5.370032e-06
orbit10          1.025412e-42  1.838068e-05
orbit11          5.171565e-40 -2.242237e-04
orbit12         -1.750967e-41  3.196282e-04
orbit13          1.941603e-39  8.058270e-02
orbit14         -4.381248e-39 -9.629452e-02
orbit15         -3.501668e-46 -5.809324e-09
orbit16         -1.996648e-45 -5.852622e-07
orbit17          1.672025e-44  2.247294e-07
orbit18         -1.008594e-45 -1.722804e-08
orbit19          8.971565e-47  5.575133e-10
orbit20          6.005485e-46 -1.582805e-08
orbit21          2.295736e-43 -2.948037e-06
orbit22          3.873937e-48  2.751808e-11
orbit23         -1.394927e-41  1.530660e-02
orbit24          1.997064e-45 -1.046668e-07
orbit25          5.080570e-45 -4.009638e-07
orbit26          2.053979e-42  4.272836e-05
orbit27         -4.148027e-44 -2.530221e-06
orbit28          3.288726e-43  2.676372e-06
orbit29          1.058145e-44  1.239082e-06
orbit30          6.226291e-42  1.656851e-04
orbit31          7.194821e-46  5.469917e-09
orbit32          1.578826e-45  1.638186e-08
orbit33          9.577519e-40  9.280739e-03
orbit34          3.151191e-42  3.991918e-05
orbit35          2.293907e-44  7.169334e-08
orbit36         -3.215742e-43 -3.087434e-05
orbit37          2.293055e-44 -1.246089e-06
orbit38         -2.187193e-42  1.533578e-04
orbit39          4.587239e-44  3.759349e-07
orbit40          1.708499e-44  6.192934e-08
orbit41          2.986703e-42 -8.572825e-05
orbit42          2.814461e-39  7.418936e-02
orbit43          4.366828e-43 -2.834470e-06
orbit44          5.056373e-39  9.228425e-02
orbit45          1.001088e-43 -4.588419e-06
orbit46         -2.442399e-43 -3.804941e-06
orbit47          1.100219e-41  2.236312e-04
orbit48         -1.297928e-42 -2.012101e-04
orbit49         -9.627698e-43 -4.675427e-05
orbit50         -5.846555e-41 -1.046193e-03
orbit51          7.612773e-42  2.799051e-04
orbit52          3.185258e-42  1.280082e-04
orbit53          9.253553e-41 -5.978619e-04
orbit54         -4.771354e-43 -2.183260e-06
orbit55          6.367819e-39  5.465167e-02
orbit56          1.001718e-42  2.170468e-05
orbit57         -7.268010e-42 -1.786958e-04
orbit58         -4.863871e-39 -1.339054e-01
orbit59          1.396222e-42  3.898220e-07
orbit60          2.237724e-41  2.117223e-03
orbit61          2.660630e-38  6.816233e-01
orbit62          4.696097e-41  1.139892e-03
orbit63          4.629821e-41  2.949919e-03
orbit64         -3.685461e-41 -2.658244e-03
orbit65         -2.425780e-42 -4.686561e-05
orbit66         -7.015491e-41 -1.102942e-03
orbit67         -6.007431e-39 -2.696708e-01
orbit68         -1.828525e-40 -1.291922e-02
orbit69         -8.871855e-39 -4.946863e-01
orbit70         -1.575616e-40 -3.575940e-03
orbit71         -4.388266e-39 -6.346110e-02
orbit72         -7.388886e-39 -1.792311e-02
AP               1.235450e-39 -3.460571e-02
bet              1.365967e-43 -7.357092e-06
ecc             -1.172409e-39 -1.519129e-02
eccrad          -7.034457e-39 -9.108795e-02
close           -5.065874e-39 -5.572455e-02
constraint       4.526986e-39  8.088405e-02
coreness        -4.311006e-40  1.194451e-02
knn              3.996257e-42  3.688601e-05
hubscore         1.500512e-37 -7.610646e-01
pagerank        -2.879256e-38 -1.461152e+00
trans           -8.856078e-39 -3.978671e-01
evcent           1.489141e-37 -7.328143e-01
first           -5.705131e-40 -8.200558e-03
upto_second      1.811112e-42  1.011277e-05
upto_third      -1.514384e-43 -2.082497e-06
upto_fourth     -3.089516e-43 -2.601119e-06
upto_fifth       5.560264e-43  3.505310e-05
upto_sixth       1.335624e-42  7.193622e-05
second           1.814486e-42  9.903358e-06
third           -3.754097e-43 -3.998325e-06
fourth          -1.336267e-43  7.462349e-07
fifth            6.477547e-43  1.296339e-05
sixth           -5.908079e-43 -4.030731e-05
ratio1           4.081127e-42  3.756986e-05
ratio2           1.806907e-41  4.230853e-04
ratio3           4.947008e-42 -9.202408e-04
ratio4          -1.509225e-41 -7.884562e-04
ratio5          -1.069412e-41 -4.567750e-04
ratio6          -2.742314e-43  9.576849e-07
selfinter        1.776420e-39  5.170049e-02
walktrap_vertex -5.673435e-39 -1.199370e-01
bigcom1         -4.585072e-39 -1.330866e-02
bigcom2         -8.864777e-39 -4.231874e-01
bigcom3         -9.008522e-39 -3.672755e-01
bigcom4         -2.644626e-39  2.488060e-02
bigcom6         -8.857710e-39 -3.628094e-01
bigcom8          1.692903e-39  3.015460e-01
bigcom9         -8.896006e-39 -3.726722e-01
bigcom11        -8.867607e-39 -3.832658e-01
bigcom13        -8.880364e-39 -3.923089e-01
bigcom15         5.070020e-38  1.164458e+00
bigcom16         1.355965e-37  1.678838e+00
bigcom21        -8.921721e-39 -3.111251e-01
bigcom22         1.456784e-38  4.564377e-01
bigcom24        -8.860535e-39 -3.390003e-01
bigcom26        -8.893158e-39 -3.175471e-01
bigcom28         1.805088e-39  7.188424e-02
bigcom30        -8.915994e-39 -3.572609e-01
bigcom31        -8.857710e-39 -2.252956e-01
bigcom32        -8.869022e-39 -3.218789e-01
bigcom33        -8.857710e-39 -2.691534e-01
bigcom34        -8.861949e-39 -3.785624e-01
bigcom36        -8.869022e-39 -3.424013e-01
bigcom37        -8.859122e-39 -1.835612e-01
bigcom38        -8.870438e-39 -3.579999e-01
bigcom39        -8.870438e-39 -3.479656e-01
bigcom40        -9.360666e-39 -3.688360e-01
bigcom43        -8.863362e-39 -3.216452e-01
bigcom44        -8.959128e-39 -2.309523e-01
bigcom46        -8.866191e-39 -3.739505e-01
bigcom47        -8.863362e-39 -4.130375e-01
bigcom49        -8.866191e-39 -3.458753e-01
bigcom50        -8.867607e-39 -3.266021e-01
bigcom51        -8.860535e-39 -3.532689e-01
bigcom52        -8.859122e-39 -3.142393e-01
bigcom54        -8.859122e-39 -3.273061e-01
bigcom56        -8.861949e-39 -3.420889e-01
bigcom62        -8.859122e-39 -3.643427e-01
bigcom66        -8.860535e-39 -3.862694e-01
bigcom68        -8.857710e-39 -3.947561e-01
bigcom69        -8.866191e-39 -3.783283e-01
bigcom71        -8.874689e-39 -3.166218e-01
bigcom72        -8.863362e-39 -3.121716e-01
bigcom73        -8.860535e-39 -3.872186e-01
bigcom74        -8.861949e-39 -3.439204e-01
bigcom75        -8.856298e-39 -4.625600e-01
bigcom76        -8.861949e-39 -3.803043e-01
bigcom77        -8.860535e-39 -1.897323e-01
bigcom79        -8.859122e-39 -4.362123e-01
bigcom80        -8.860535e-39 -3.892477e-01
bigcom82        -8.860535e-39 -3.296677e-01
bigcom83        -8.859122e-39 -1.689600e-01
bigcom84        -8.859122e-39 -3.829694e-01
bigcom85        -8.861949e-39 -2.952948e-01
bigcom87         1.596480e-37  1.640448e+00
bigcom89        -8.859122e-39 -3.773698e-01
bigcom91        -8.857710e-39 -9.280541e-02
bigcom92        -8.873272e-39 -3.159924e-01
bigcom93        -8.860535e-39 -3.150730e-01
bigcom96        -8.856298e-39 -3.328481e-01
bigcom97        -8.866191e-39 -2.927062e-01
bigcom98        -8.859122e-39 -3.706628e-01
bigcom99        -8.861949e-39 -2.983017e-01
bigcom101       -8.864777e-39 -2.736461e-01
bigcom104       -8.869022e-39 -2.696408e-01
bigcom106       -8.863362e-39 -4.003694e-01
bigcom109       -8.861949e-39 -3.651128e-01
bigcom113        1.933194e-37  1.884471e+00
bigcom116       -8.874689e-39 -6.289693e-01
bigcom120       -8.859122e-39 -4.372599e-01
bigcom123       -8.860535e-39 -3.655072e-01
bigcom126       -8.859122e-39 -3.490860e-01
bigcom127       -8.857710e-39 -1.963730e-01
bigcom137        1.933194e-37  2.054949e+00
bigcom139       -8.859122e-39 -4.050783e-01
bigcom140       -8.860535e-39 -3.786248e-01
bigcom143       -8.861949e-39 -4.226409e-01
bigcom145       -8.860535e-39 -2.224584e-01
bigcom146       -8.860535e-39 -3.195736e-01
bigcom147       -8.860535e-39 -3.474355e-01
bigcom149       -8.856298e-39 -1.606309e-01
bigcom153       -8.863362e-39 -4.031459e-01
bigcom154       -8.867607e-39 -2.813959e-01
bigcom156       -8.857710e-39 -2.736591e-01
bigcom157       -8.859122e-39 -1.573238e-01
bigcom158       -8.859122e-39 -2.612254e-01
bigcom160       -8.861949e-39 -3.850112e-01
bigcom161       -8.859122e-39 -2.821576e-01
bigcom162       -8.859122e-39 -2.667090e-01
bigcom164       -8.860535e-39 -4.206477e-01
bigcom166       -8.866191e-39 -2.459967e-01
bigcom167       -8.866191e-39 -3.484005e-01
bigcom171       -8.856298e-39 -3.200524e-01
bigcom173       -8.861949e-39 -3.005848e-01
bigcom175       -8.859122e-39 -1.982373e-01
bigcom176       -8.860535e-39 -2.978169e-01
bigcom177       -8.860535e-39 -2.328357e-01
bigcom178       -8.861949e-39 -2.884707e-01
bigcom180       -8.857710e-39 -5.345547e-01
bigcom181       -8.863362e-39 -3.439013e-01
bigcom184       -8.859122e-39 -3.996871e-01
bigcom186       -8.859122e-39 -4.212033e-01
bigcom187       -8.857710e-39 -5.804357e-01
bigcom189       -8.861949e-39 -3.324831e-01
bigcom194       -8.860535e-39 -3.037505e-01
bigcom195       -8.860535e-39 -4.042875e-01
bigcom196       -8.857710e-39 -4.552053e-01
bigcom204       -8.864777e-39 -3.605366e-01
bigcom205       -8.859122e-39 -3.483893e-01
bigcom212       -8.859122e-39 -2.632512e-01
bigcom214       -8.863362e-39 -3.379184e-01
bigcom222       -8.859122e-39 -5.118988e-01
bigcom223        0.000000e+00  0.000000e+00
bigcom226       -8.859122e-39 -5.154890e-01
bigcom227       -8.859122e-39 -3.380003e-01
bigcom229       -8.860535e-39 -3.276157e-01
bigcom233       -8.856298e-39 -5.396579e-01
bigcom236       -8.859122e-39 -3.713357e-01
bigcom237       -8.856298e-39 -1.226783e-01
bigcom246       -8.861949e-39 -3.201669e-01
bigcom248       -8.864777e-39 -3.400863e-01
bigcom249       -8.857710e-39 -2.772884e-01
bigcom250       -8.859122e-39 -7.509885e-01
bigcom254       -8.861949e-39 -4.979131e-01
bigcom266       -8.857710e-39 -3.774868e-01
bigcom269       -8.866191e-39 -3.187293e-01
bigcom272        3.280023e-37  2.223049e+00
bigcom274       -8.871855e-39 -2.170771e-01
bigcom281       -8.857710e-39 -3.805985e-01
bigcom291       -8.856298e-39 -4.251797e-01
bigcom292       -8.859122e-39 -2.896751e-01
bigcom295       -8.856298e-39 -3.899607e-01
bigcom299       -8.859122e-39 -3.268026e-01
bigcom301       -8.860535e-39 -2.626206e-01
bigcom306       -8.860535e-39 -3.621873e-01
bigcom309       -8.864777e-39 -2.684781e-01
bigcom314       -8.857710e-39 -8.933031e-02
bigcom321        1.035271e-37  1.277446e+00
bigcom341       -8.859122e-39 -4.820714e-01
bigcom350       -8.857710e-39 -2.303037e-02
bigcom353       -8.859122e-39 -1.712328e-01
bigcom359       -8.859122e-39 -5.415325e-01
bigcom363       -8.859122e-39 -1.727848e-01
bigcom365       -8.857710e-39 -4.051850e-01
bigcom385       -8.860535e-39 -3.079379e-01
bigcom386       -8.857710e-39 -2.723261e-01
bigcom408       -8.866191e-39 -2.726425e-01
bigcom412       -8.860535e-39 -3.301463e-01
bigcom480       -8.859122e-39 -3.023004e-01
spin_vertex      1.461934e-39  2.149570e-02
membership_s1    3.026834e-39  1.294128e-01
membership_s3   -8.883204e-39 -3.151108e-01
membership_s4    1.370716e-39  1.383262e-01
membership_s5   -4.725881e-39 -9.287591e-02
membership_s6    3.181205e-39 -3.261368e-03
membership_s7   -6.321535e-39 -2.348944e-01
membership_s8   -8.870438e-39 -3.434054e-01
membership_s9   -8.877526e-39 -3.566151e-01
membership_s11  -8.869022e-39 -2.652808e-01
membership_s12   1.175576e-37  1.101917e+00
membership_s14  -8.863362e-39 -2.356213e-01
membership_s15   1.037898e-38  1.278736e-01
membership_s16  -8.869022e-39 -3.232679e-01
membership_s17  -8.866191e-39 -3.301891e-01
membership_s18  -8.918856e-39 -2.996389e-01
membership_s20  -8.863362e-39 -3.718625e-01
membership_s21  -9.199569e-40  6.390319e-02
membership_s22  -8.878944e-39 -3.478814e-01
membership_s24  -8.881783e-39 -3.343551e-01
membership_s25  -8.867607e-39 -3.104597e-01
membership_s26   1.177079e-37  1.830464e+00
membership_s27   1.120961e-39  1.134275e-01
membership_s28  -8.878944e-39 -3.303384e-01
membership_s30  -2.796900e-39 -5.529187e-02
membership_s31   8.417851e-39  1.913329e-01
membership_s32   2.578277e-39  1.695753e-01
membership_s33  -8.860535e-39 -3.014038e-01
membership_s36  -5.991139e-39 -1.663960e-01
membership_s37  -8.950468e-39 -5.544083e-01
V1              -8.440345e-39 -1.096879e-01
V2               6.275544e-39  1.547033e-01
pdi              1.422713e-35 -6.816162e+01
adhesion         4.231876e-43  8.283343e-08
cohesion        -8.458025e-43 -2.374685e-07
inner           -2.932611e-43  2.227174e-06
outer           -5.388321e-43  2.228051e-06
ioratio         -1.601200e-38 -2.745658e-01
comsize         -1.890633e-42 -8.425720e-06
[1] "Dataset: low_CT Model GBM, run: 2 of 10 2015-06-17 20:46:56"
Iter   TrainDeviance   ValidDeviance   StepSize   Improve
     1        0.1842            -nan     0.0100    0.0001

[1] "GBM variable coefficients"
                            var   rel.inf
outer                     outer 24.710860
ioratio                 ioratio  9.702960
ratio5                   ratio5  8.410437
ratio4                   ratio4  8.099921
bigcom321             bigcom321  8.084409
fourth                   fourth  5.993270
graph5                   graph5  5.946051
membership_s33   membership_s33  4.781616
membership_s12   membership_s12  4.766256
ratio2                   ratio2  4.750970
bigcom113             bigcom113  4.735757
bet                         bet  4.399107
graph4                   graph4  3.365336
bigcom15               bigcom15  2.253051
graph0                   graph0  0.000000
graph1                   graph1  0.000000
graph2                   graph2  0.000000
graph3                   graph3  0.000000
graph6                   graph6  0.000000
graph7                   graph7  0.000000
graph8                   graph8  0.000000
graph9                   graph9  0.000000
graph10                 graph10  0.000000
graph11                 graph11  0.000000
graph12                 graph12  0.000000
graph13                 graph13  0.000000
graph14                 graph14  0.000000
graph15                 graph15  0.000000
graph16                 graph16  0.000000
graph17                 graph17  0.000000
graph18                 graph18  0.000000
graph19                 graph19  0.000000
graph20                 graph20  0.000000
graph21                 graph21  0.000000
graph22                 graph22  0.000000
graph23                 graph23  0.000000
graph24                 graph24  0.000000
graph25                 graph25  0.000000
graph26                 graph26  0.000000
graph27                 graph27  0.000000
graph28                 graph28  0.000000
graph29                 graph29  0.000000
orbit0                   orbit0  0.000000
orbit1                   orbit1  0.000000
orbit2                   orbit2  0.000000
orbit3                   orbit3  0.000000
orbit4                   orbit4  0.000000
orbit5                   orbit5  0.000000
orbit6                   orbit6  0.000000
orbit7                   orbit7  0.000000
orbit8                   orbit8  0.000000
orbit9                   orbit9  0.000000
orbit10                 orbit10  0.000000
orbit11                 orbit11  0.000000
orbit12                 orbit12  0.000000
orbit13                 orbit13  0.000000
orbit14                 orbit14  0.000000
orbit15                 orbit15  0.000000
orbit16                 orbit16  0.000000
orbit17                 orbit17  0.000000
orbit18                 orbit18  0.000000
orbit19                 orbit19  0.000000
orbit20                 orbit20  0.000000
orbit21                 orbit21  0.000000
orbit22                 orbit22  0.000000
orbit23                 orbit23  0.000000
orbit24                 orbit24  0.000000
orbit25                 orbit25  0.000000
orbit26                 orbit26  0.000000
orbit27                 orbit27  0.000000
orbit28                 orbit28  0.000000
orbit29                 orbit29  0.000000
orbit30                 orbit30  0.000000
orbit31                 orbit31  0.000000
orbit32                 orbit32  0.000000
orbit33                 orbit33  0.000000
orbit34                 orbit34  0.000000
orbit35                 orbit35  0.000000
orbit36                 orbit36  0.000000
orbit37                 orbit37  0.000000
orbit38                 orbit38  0.000000
orbit39                 orbit39  0.000000
orbit40                 orbit40  0.000000
orbit41                 orbit41  0.000000
orbit42                 orbit42  0.000000
orbit43                 orbit43  0.000000
orbit44                 orbit44  0.000000
orbit45                 orbit45  0.000000
orbit46                 orbit46  0.000000
orbit47                 orbit47  0.000000
orbit48                 orbit48  0.000000
orbit49                 orbit49  0.000000
orbit50                 orbit50  0.000000
orbit51                 orbit51  0.000000
orbit52                 orbit52  0.000000
orbit53                 orbit53  0.000000
orbit54                 orbit54  0.000000
orbit55                 orbit55  0.000000
orbit56                 orbit56  0.000000
orbit57                 orbit57  0.000000
orbit58                 orbit58  0.000000
orbit59                 orbit59  0.000000
orbit60                 orbit60  0.000000
orbit61                 orbit61  0.000000
orbit62                 orbit62  0.000000
orbit63                 orbit63  0.000000
orbit64                 orbit64  0.000000
orbit65                 orbit65  0.000000
orbit66                 orbit66  0.000000
orbit67                 orbit67  0.000000
orbit68                 orbit68  0.000000
orbit69                 orbit69  0.000000
orbit70                 orbit70  0.000000
orbit71                 orbit71  0.000000
orbit72                 orbit72  0.000000
AP                           AP  0.000000
ecc                         ecc  0.000000
eccrad                   eccrad  0.000000
close                     close  0.000000
constraint           constraint  0.000000
coreness               coreness  0.000000
knn                         knn  0.000000
hubscore               hubscore  0.000000
pagerank               pagerank  0.000000
trans                     trans  0.000000
evcent                   evcent  0.000000
first                     first  0.000000
upto_second         upto_second  0.000000
upto_third           upto_third  0.000000
upto_fourth         upto_fourth  0.000000
upto_fifth           upto_fifth  0.000000
upto_sixth           upto_sixth  0.000000
second                   second  0.000000
third                     third  0.000000
fifth                     fifth  0.000000
sixth                     sixth  0.000000
ratio1                   ratio1  0.000000
ratio3                   ratio3  0.000000
ratio6                   ratio6  0.000000
selfinter             selfinter  0.000000
walktrap_vertex walktrap_vertex  0.000000
bigcom1                 bigcom1  0.000000
bigcom2                 bigcom2  0.000000
bigcom3                 bigcom3  0.000000
bigcom4                 bigcom4  0.000000
bigcom6                 bigcom6  0.000000
bigcom8                 bigcom8  0.000000
bigcom9                 bigcom9  0.000000
bigcom11               bigcom11  0.000000
bigcom13               bigcom13  0.000000
bigcom16               bigcom16  0.000000
bigcom21               bigcom21  0.000000
bigcom22               bigcom22  0.000000
bigcom24               bigcom24  0.000000
bigcom26               bigcom26  0.000000
bigcom28               bigcom28  0.000000
bigcom30               bigcom30  0.000000
bigcom31               bigcom31  0.000000
bigcom32               bigcom32  0.000000
bigcom33               bigcom33  0.000000
bigcom34               bigcom34  0.000000
bigcom36               bigcom36  0.000000
bigcom37               bigcom37  0.000000
bigcom38               bigcom38  0.000000
bigcom39               bigcom39  0.000000
bigcom40               bigcom40  0.000000
bigcom43               bigcom43  0.000000
bigcom44               bigcom44  0.000000
bigcom46               bigcom46  0.000000
bigcom47               bigcom47  0.000000
bigcom49               bigcom49  0.000000
bigcom50               bigcom50  0.000000
bigcom51               bigcom51  0.000000
bigcom52               bigcom52  0.000000
bigcom54               bigcom54  0.000000
bigcom56               bigcom56  0.000000
bigcom62               bigcom62  0.000000
bigcom66               bigcom66  0.000000
bigcom68               bigcom68  0.000000
bigcom69               bigcom69  0.000000
bigcom71               bigcom71  0.000000
bigcom72               bigcom72  0.000000
bigcom73               bigcom73  0.000000
bigcom74               bigcom74  0.000000
bigcom75               bigcom75  0.000000
bigcom76               bigcom76  0.000000
bigcom77               bigcom77  0.000000
bigcom79               bigcom79  0.000000
bigcom80               bigcom80  0.000000
bigcom82               bigcom82  0.000000
bigcom83               bigcom83  0.000000
bigcom84               bigcom84  0.000000
bigcom85               bigcom85  0.000000
bigcom87               bigcom87  0.000000
bigcom89               bigcom89  0.000000
bigcom91               bigcom91  0.000000
bigcom92               bigcom92  0.000000
bigcom93               bigcom93  0.000000
bigcom96               bigcom96  0.000000
bigcom97               bigcom97  0.000000
bigcom98               bigcom98  0.000000
bigcom99               bigcom99  0.000000
bigcom101             bigcom101  0.000000
bigcom104             bigcom104  0.000000
bigcom106             bigcom106  0.000000
bigcom109             bigcom109  0.000000
bigcom116             bigcom116  0.000000
bigcom120             bigcom120  0.000000
bigcom123             bigcom123  0.000000
bigcom126             bigcom126  0.000000
bigcom127             bigcom127  0.000000
bigcom137             bigcom137  0.000000
bigcom139             bigcom139  0.000000
bigcom140             bigcom140  0.000000
bigcom143             bigcom143  0.000000
bigcom145             bigcom145  0.000000
bigcom146             bigcom146  0.000000
bigcom147             bigcom147  0.000000
bigcom149             bigcom149  0.000000
bigcom153             bigcom153  0.000000
bigcom154             bigcom154  0.000000
bigcom156             bigcom156  0.000000
bigcom157             bigcom157  0.000000
bigcom158             bigcom158  0.000000
bigcom160             bigcom160  0.000000
bigcom161             bigcom161  0.000000
bigcom162             bigcom162  0.000000
bigcom164             bigcom164  0.000000
bigcom166             bigcom166  0.000000
bigcom167             bigcom167  0.000000
bigcom171             bigcom171  0.000000
bigcom173             bigcom173  0.000000
bigcom175             bigcom175  0.000000
bigcom176             bigcom176  0.000000
bigcom177             bigcom177  0.000000
bigcom178             bigcom178  0.000000
bigcom180             bigcom180  0.000000
bigcom181             bigcom181  0.000000
bigcom184             bigcom184  0.000000
bigcom186             bigcom186  0.000000
bigcom187             bigcom187  0.000000
bigcom189             bigcom189  0.000000
bigcom194             bigcom194  0.000000
bigcom195             bigcom195  0.000000
bigcom196             bigcom196  0.000000
bigcom204             bigcom204  0.000000
bigcom205             bigcom205  0.000000
bigcom212             bigcom212  0.000000
bigcom214             bigcom214  0.000000
bigcom222             bigcom222  0.000000
bigcom223             bigcom223  0.000000
bigcom226             bigcom226  0.000000
bigcom227             bigcom227  0.000000
bigcom229             bigcom229  0.000000
bigcom233             bigcom233  0.000000
bigcom236             bigcom236  0.000000
bigcom237             bigcom237  0.000000
bigcom246             bigcom246  0.000000
bigcom248             bigcom248  0.000000
bigcom249             bigcom249  0.000000
bigcom250             bigcom250  0.000000
bigcom254             bigcom254  0.000000
bigcom266             bigcom266  0.000000
bigcom269             bigcom269  0.000000
bigcom272             bigcom272  0.000000
bigcom274             bigcom274  0.000000
bigcom281             bigcom281  0.000000
bigcom291             bigcom291  0.000000
bigcom292             bigcom292  0.000000
bigcom295             bigcom295  0.000000
bigcom299             bigcom299  0.000000
bigcom301             bigcom301  0.000000
bigcom306             bigcom306  0.000000
bigcom309             bigcom309  0.000000
bigcom314             bigcom314  0.000000
bigcom341             bigcom341  0.000000
bigcom350             bigcom350  0.000000
bigcom353             bigcom353  0.000000
bigcom359             bigcom359  0.000000
bigcom363             bigcom363  0.000000
bigcom365             bigcom365  0.000000
bigcom385             bigcom385  0.000000
bigcom386             bigcom386  0.000000
bigcom408             bigcom408  0.000000
bigcom412             bigcom412  0.000000
bigcom480             bigcom480  0.000000
spin_vertex         spin_vertex  0.000000
membership_s1     membership_s1  0.000000
membership_s3     membership_s3  0.000000
membership_s4     membership_s4  0.000000
membership_s5     membership_s5  0.000000
membership_s6     membership_s6  0.000000
membership_s7     membership_s7  0.000000
membership_s8     membership_s8  0.000000
membership_s9     membership_s9  0.000000
membership_s11   membership_s11  0.000000
membership_s14   membership_s14  0.000000
membership_s15   membership_s15  0.000000
membership_s16   membership_s16  0.000000
membership_s17   membership_s17  0.000000
membership_s18   membership_s18  0.000000
membership_s20   membership_s20  0.000000
membership_s21   membership_s21  0.000000
membership_s22   membership_s22  0.000000
membership_s24   membership_s24  0.000000
membership_s25   membership_s25  0.000000
membership_s26   membership_s26  0.000000
membership_s27   membership_s27  0.000000
membership_s28   membership_s28  0.000000
membership_s30   membership_s30  0.000000
membership_s31   membership_s31  0.000000
membership_s32   membership_s32  0.000000
membership_s36   membership_s36  0.000000
membership_s37   membership_s37  0.000000
V1                           V1  0.000000
V2                           V2  0.000000
pdi                         pdi  0.000000
adhesion               adhesion  0.000000
cohesion               cohesion  0.000000
inner                     inner  0.000000
comsize                 comsize  0.000000
[1] "Dataset: low_CT Model RF, run: 2 of 10 2015-06-17 20:46:57"
     |      Out-of-bag   |
Tree |      MSE  %Var(y) |
   1 |  0.01627   191.09 |
   2 |  0.01375   161.54 |
   3 |  0.01384   162.58 |
   4 |  0.01364   160.25 |
   5 |  0.01351   158.72 |
   6 |  0.01256   147.52 |
   7 |  0.01252   147.09 |
   8 |  0.01235   145.10 |
   9 |  0.01189   139.71 |
  10 |  0.01155   135.67 |
  11 |  0.01091   128.19 |
  12 |  0.01087   127.67 |
  13 |  0.01104   129.69 |
  14 |  0.01083   127.26 |
  15 |  0.01064   125.03 |
  16 |   0.0106   124.47 |
  17 |  0.01052   123.57 |
  18 |  0.01049   123.23 |
  19 |   0.0104   122.14 |
  20 |  0.01032   121.24 |
  21 |  0.01033   121.29 |
  22 |  0.01023   120.13 |
  23 |  0.01018   119.63 |
  24 |  0.01021   119.91 |
  25 |  0.01025   120.42 |
  26 |  0.01019   119.73 |
  27 |  0.01017   119.45 |
  28 |  0.01017   119.51 |
  29 |  0.01012   118.94 |
  30 |  0.01011   118.73 |
  31 |  0.01007   118.27 |
  32 |  0.01007   118.32 |
  33 |  0.01011   118.81 |
  34 |   0.0101   118.66 |
  35 |  0.01005   118.06 |
  36 |  0.01005   118.07 |
  37 |  0.01007   118.31 |
  38 |  0.01005   118.01 |
  39 |  0.01003   117.79 |
  40 |  0.01004   117.89 |
  41 |  0.01001   117.62 |
  42 |  0.01001   117.55 |
  43 | 0.009986   117.31 |
  44 |  0.00997   117.12 |
  45 |  0.00995   116.88 |
  46 |  0.00993   116.64 |
  47 |   0.0099   116.30 |
  48 | 0.009909   116.40 |
  49 | 0.009917   116.50 |
  50 | 0.009908   116.39 |
  51 | 0.009897   116.26 |
  52 | 0.009909   116.40 |
  53 | 0.009895   116.24 |
  54 | 0.009883   116.10 |
  55 | 0.009888   116.16 |
  56 | 0.009864   115.88 |
  57 | 0.009841   115.60 |
  58 | 0.009829   115.46 |
  59 | 0.009828   115.46 |
  60 | 0.009812   115.26 |
  61 | 0.009816   115.31 |
  62 | 0.009804   115.16 |
  63 | 0.009781   114.90 |
  64 | 0.009776   114.84 |
  65 | 0.009777   114.85 |
  66 | 0.009763   114.69 |
  67 | 0.009759   114.64 |
  68 | 0.009751   114.54 |
  69 | 0.009746   114.49 |
  70 | 0.009755   114.59 |
  71 | 0.009745   114.47 |
  72 | 0.009742   114.44 |
  73 |  0.00973   114.30 |
  74 | 0.009729   114.29 |
  75 |  0.00973   114.30 |
  76 | 0.009726   114.25 |
  77 | 0.009725   114.24 |
  78 | 0.009727   114.26 |
  79 | 0.009712   114.09 |
  80 | 0.009701   113.96 |
  81 | 0.009691   113.84 |
  82 | 0.009701   113.96 |
  83 | 0.009686   113.78 |
  84 | 0.009685   113.77 |
  85 | 0.009688   113.80 |
  86 | 0.009691   113.84 |
  87 | 0.009687   113.79 |
  88 | 0.009678   113.68 |
  89 | 0.009673   113.64 |
  90 | 0.009673   113.62 |
  91 | 0.009674   113.65 |
  92 | 0.009671   113.61 |
  93 | 0.009675   113.65 |
  94 | 0.009679   113.70 |
  95 | 0.009676   113.67 |
  96 | 0.009673   113.63 |
  97 | 0.009668   113.58 |
  98 | 0.009679   113.70 |
  99 | 0.009686   113.78 |
 100 | 0.009688   113.81 |
[1] "Random Forest variable coefficients"
                      %IncMSE IncNodePurity
graph5           7.539862e-04  1.692440e-01
graph6           2.025158e-03  3.169592e-01
graph7           8.979688e-06  3.607951e-02
graph8           0.000000e+00  0.000000e+00
graph9           1.472154e-03  1.960295e-01
graph10          1.876604e-03  3.235081e-01
graph11          3.978011e-03  3.009494e-01
graph12          5.730349e-03  2.215068e-01
graph13          2.684287e-03  3.613148e-01
graph14          3.399072e-03  3.650682e-01
graph15          1.254743e-03  1.762108e-01
graph16          3.248486e-03  2.477214e-01
graph17          3.164730e-03  2.701970e-01
graph18          4.240882e-06  1.600000e-02
graph19          3.020353e-03  2.898534e-01
graph20          3.772383e-04  1.392246e-01
graph21          5.991057e-04  2.080963e-01
graph22          2.358127e-04  7.539329e-02
graph23          1.312385e-03  2.373520e-01
graph24          3.033731e-05  7.666084e-02
graph25          2.274618e-04  6.360171e-02
graph26          4.612508e-04  1.418381e-01
graph27          2.569164e-05  2.679803e-02
graph28          0.000000e+00  0.000000e+00
graph29          0.000000e+00  0.000000e+00
orbit0           1.638656e-04  8.499226e-02
orbit1           1.901694e-03  3.848398e-01
orbit2           2.634030e-05  1.222984e-01
orbit3           1.538084e-07  3.442832e-02
orbit4           9.689259e-04  3.060668e-01
orbit5           1.045976e-03  3.018587e-01
orbit6           8.695172e-04  2.259773e-01
orbit7           5.550968e-06  1.325959e-01
orbit8           1.558101e-03  8.763866e-02
orbit9           1.863064e-03  3.753597e-01
orbit10          1.938322e-04  1.234473e-01
orbit11         -5.174777e-06  9.209416e-02
orbit12          5.216837e-05  3.802540e-02
orbit13          5.200762e-05  2.694947e-02
orbit14          0.000000e+00  0.000000e+00
orbit15          4.728683e-04  2.162832e-01
orbit16          4.258428e-04  1.227486e-01
orbit17          1.461479e-03  3.690134e-01
orbit18          3.480450e-03  7.254534e-01
orbit19          1.627673e-03  2.897974e-01
orbit20          1.893533e-04  3.744036e-01
orbit21          1.520474e-03  6.286066e-02
orbit22          3.874085e-03  3.422324e-01
orbit23          3.290443e-06  1.155093e-01
orbit24          2.095807e-03  4.247834e-01
orbit25          1.086957e-05  1.887518e-02
orbit26          1.767158e-04  1.198503e-01
orbit27          8.692822e-04  3.862010e-01
orbit28          1.474988e-03  1.622949e-01
orbit29          2.328419e-04  4.501942e-02
orbit30          3.659335e-04  1.452311e-01
orbit31          1.733163e-03  2.691782e-01
orbit32          1.677160e-03  1.702664e-02
orbit33          1.986443e-06  1.566307e-02
orbit34          1.278527e-03  2.199163e-01
orbit35          4.467090e-03  2.086066e-01
orbit36          9.746707e-04  3.126826e-01
orbit37          1.208021e-04  6.216321e-02
orbit38          1.563273e-03  1.466587e-01
orbit39          4.338015e-03  2.781312e-01
orbit40          8.596706e-04  9.378155e-02
orbit41          1.669638e-04  1.353670e-01
orbit42          2.225820e-04  1.290212e-01
orbit43          1.207889e-03  2.193849e-02
orbit44          0.000000e+00  0.000000e+00
orbit45          7.108908e-03  2.084827e-01
orbit46          5.189837e-04  1.946093e-01
orbit47          1.946709e-04  7.152116e-02
orbit48          8.441194e-06  3.554560e-02
orbit49          2.806902e-04  1.016814e-01
orbit50          3.650487e-05  8.963696e-02
orbit51          3.444070e-03  1.545872e-01
orbit52          9.218136e-04  9.450612e-02
orbit53          0.000000e+00  8.571429e-03
orbit54          1.373014e-04  6.081076e-02
orbit55         -2.685862e-07  4.010073e-02
orbit56          1.543480e-03  3.564221e-01
orbit57          1.304348e-05  2.000000e-02
orbit58          0.000000e+00  0.000000e+00
orbit59          3.453953e-05  7.976544e-02
orbit60          7.643935e-04  1.266052e-01
orbit61          1.594461e-04  9.563705e-02
orbit62          5.340163e-04  1.156376e-01
orbit63          0.000000e+00  5.692061e-19
orbit64          2.836815e-06  4.528787e-02
orbit65          1.487104e-04  7.470072e-02
orbit66          0.000000e+00  8.673617e-21
orbit67          0.000000e+00  0.000000e+00
orbit68          0.000000e+00  8.673617e-21
orbit69          0.000000e+00  0.000000e+00
orbit70          0.000000e+00  0.000000e+00
orbit71          0.000000e+00  0.000000e+00
orbit72          0.000000e+00  0.000000e+00
AP              -1.360082e-06  1.045591e-02
bet              4.023589e-04  6.036543e-01
ecc              3.268788e-05  1.442460e-01
eccrad           3.487838e-05  1.103049e-01
close            4.437754e-03  2.091386e-01
constraint       1.642435e-04  2.634902e-01
coreness         2.066283e-04  2.387945e-01
knn              5.533727e-03  4.087604e-01
hubscore         3.002268e-03  2.580760e-01
pagerank         2.824653e-04  1.212835e+00
trans            6.840530e-05  1.305115e-03
evcent           4.137697e-03  1.676479e-01
first            1.782727e-04  7.882549e-02
upto_second      1.431737e-03  1.817449e-01
upto_third       2.335889e-03  1.463269e-01
upto_fourth      1.817301e-03  2.200942e-01
upto_fifth       2.745090e-03  2.957156e-01
upto_sixth       1.548196e-03  2.104539e-01
second           2.104364e-03  1.830678e-01
third            4.128725e-03  3.520746e-01
fourth           4.572597e-03  1.100738e+00
fifth            6.166363e-04  3.846566e-01
sixth            4.000398e-03  3.877698e-01
ratio1           6.497691e-03  3.436439e-01
ratio2           3.468966e-03  9.008866e-01
ratio3           1.269716e-03  7.451590e-01
ratio4           3.285108e-03  7.849079e-01
ratio5           1.274692e-03  1.262734e+00
ratio6           2.515477e-03  5.700592e-01
selfinter        3.344871e-06  5.299675e-02
walktrap_vertex  1.098307e-04  1.369475e-01
bigcom1          5.154674e-05  3.031320e-02
bigcom2          0.000000e+00  0.000000e+00
bigcom3          0.000000e+00  8.673617e-21
bigcom4          1.724347e-05  1.031420e-02
bigcom6          0.000000e+00  0.000000e+00
bigcom8          2.591438e-04  2.055742e-01
bigcom9          0.000000e+00  0.000000e+00
bigcom11         0.000000e+00  0.000000e+00
bigcom13         0.000000e+00  0.000000e+00
bigcom15         2.844853e-05  1.422460e-01
bigcom16        -7.713922e-06  2.854007e-01
bigcom21         0.000000e+00  0.000000e+00
bigcom22         1.306786e-04  7.933648e-02
bigcom24         0.000000e+00  0.000000e+00
bigcom26         0.000000e+00  0.000000e+00
bigcom28         4.319654e-06  1.433867e-02
bigcom30         0.000000e+00  1.387779e-19
bigcom31         0.000000e+00  0.000000e+00
bigcom32         0.000000e+00  2.775558e-19
bigcom33         0.000000e+00  0.000000e+00
bigcom34         0.000000e+00  0.000000e+00
bigcom36         0.000000e+00  0.000000e+00
bigcom37         0.000000e+00  0.000000e+00
bigcom38         0.000000e+00  0.000000e+00
bigcom39         0.000000e+00  0.000000e+00
bigcom40         0.000000e+00  0.000000e+00
bigcom43         0.000000e+00  0.000000e+00
bigcom44         0.000000e+00  0.000000e+00
bigcom46         0.000000e+00  0.000000e+00
bigcom47         0.000000e+00  0.000000e+00
bigcom49         0.000000e+00  0.000000e+00
bigcom50         0.000000e+00  0.000000e+00
bigcom51         0.000000e+00  0.000000e+00
bigcom52         0.000000e+00  0.000000e+00
bigcom54         0.000000e+00  0.000000e+00
bigcom56         0.000000e+00  0.000000e+00
bigcom62         0.000000e+00  0.000000e+00
bigcom66         0.000000e+00  0.000000e+00
bigcom68         0.000000e+00  0.000000e+00
bigcom69         0.000000e+00  0.000000e+00
bigcom71         0.000000e+00  0.000000e+00
bigcom72         0.000000e+00  0.000000e+00
bigcom73         0.000000e+00  0.000000e+00
bigcom74         0.000000e+00  0.000000e+00
bigcom75         0.000000e+00  0.000000e+00
bigcom76         0.000000e+00  0.000000e+00
bigcom77         0.000000e+00  2.775558e-19
bigcom79         0.000000e+00  0.000000e+00
bigcom80         0.000000e+00  0.000000e+00
bigcom82         0.000000e+00  0.000000e+00
bigcom83         0.000000e+00  0.000000e+00
bigcom84         0.000000e+00  0.000000e+00
bigcom85         0.000000e+00  0.000000e+00
bigcom87        -2.795651e-05  3.189020e-01
bigcom89         0.000000e+00  0.000000e+00
bigcom91         0.000000e+00  0.000000e+00
bigcom92         0.000000e+00  0.000000e+00
bigcom93         0.000000e+00  0.000000e+00
bigcom96         0.000000e+00  0.000000e+00
bigcom97         0.000000e+00  0.000000e+00
bigcom98         0.000000e+00  0.000000e+00
bigcom99         0.000000e+00  0.000000e+00
bigcom101        0.000000e+00  0.000000e+00
bigcom104        0.000000e+00  0.000000e+00
bigcom106        0.000000e+00  0.000000e+00
bigcom109        0.000000e+00  0.000000e+00
bigcom113        6.683987e-05  2.073354e-01
bigcom116        1.072474e-04  2.184806e-01
bigcom120        0.000000e+00  0.000000e+00
bigcom123        0.000000e+00  2.775558e-19
bigcom126        0.000000e+00  0.000000e+00
bigcom127        0.000000e+00  0.000000e+00
bigcom137        3.865488e-06  4.108981e-01
bigcom139        0.000000e+00  0.000000e+00
bigcom140        0.000000e+00  0.000000e+00
bigcom143        0.000000e+00  0.000000e+00
bigcom145        0.000000e+00  0.000000e+00
bigcom146        0.000000e+00  5.551115e-19
bigcom147        0.000000e+00  0.000000e+00
bigcom149        0.000000e+00  0.000000e+00
bigcom153        0.000000e+00  0.000000e+00
bigcom154        0.000000e+00  0.000000e+00
bigcom156        0.000000e+00  0.000000e+00
bigcom157        0.000000e+00  0.000000e+00
bigcom158        0.000000e+00  0.000000e+00
bigcom160        0.000000e+00  0.000000e+00
bigcom161        0.000000e+00  0.000000e+00
bigcom162        0.000000e+00  0.000000e+00
bigcom164        0.000000e+00  0.000000e+00
bigcom166        0.000000e+00  0.000000e+00
bigcom167        0.000000e+00  0.000000e+00
bigcom171        0.000000e+00  0.000000e+00
bigcom173        0.000000e+00  0.000000e+00
bigcom175        0.000000e+00  0.000000e+00
bigcom176        0.000000e+00  0.000000e+00
bigcom177        0.000000e+00  0.000000e+00
bigcom178        0.000000e+00  0.000000e+00
bigcom180        0.000000e+00  0.000000e+00
bigcom181        0.000000e+00  0.000000e+00
bigcom184        0.000000e+00  0.000000e+00
bigcom186        0.000000e+00  0.000000e+00
bigcom187        0.000000e+00  0.000000e+00
bigcom189        0.000000e+00  0.000000e+00
bigcom194        0.000000e+00  0.000000e+00
bigcom195        0.000000e+00  0.000000e+00
bigcom196        0.000000e+00  0.000000e+00
bigcom204        0.000000e+00  0.000000e+00
bigcom205        0.000000e+00  0.000000e+00
bigcom212        0.000000e+00  0.000000e+00
bigcom214        0.000000e+00  0.000000e+00
bigcom222        0.000000e+00  0.000000e+00
bigcom223        0.000000e+00  0.000000e+00
bigcom226        0.000000e+00  0.000000e+00
bigcom227        0.000000e+00  0.000000e+00
bigcom229        0.000000e+00  0.000000e+00
bigcom233        0.000000e+00  0.000000e+00
bigcom236        0.000000e+00  0.000000e+00
bigcom237        0.000000e+00  0.000000e+00
bigcom246        0.000000e+00  0.000000e+00
bigcom248        0.000000e+00  0.000000e+00
bigcom249        0.000000e+00  0.000000e+00
bigcom250        0.000000e+00  0.000000e+00
bigcom254        0.000000e+00  0.000000e+00
bigcom266        0.000000e+00  0.000000e+00
bigcom269        0.000000e+00  0.000000e+00
bigcom272       -6.216619e-06  5.632217e-01
bigcom274        0.000000e+00  0.000000e+00
bigcom281        0.000000e+00  0.000000e+00
bigcom291        0.000000e+00  0.000000e+00
bigcom292        0.000000e+00  0.000000e+00
bigcom295        0.000000e+00  0.000000e+00
bigcom299        0.000000e+00  0.000000e+00
bigcom301        0.000000e+00  0.000000e+00
bigcom306        0.000000e+00  0.000000e+00
bigcom309        0.000000e+00  0.000000e+00
bigcom314        0.000000e+00  0.000000e+00
bigcom321       -4.884427e-05  1.684592e-01
bigcom341        0.000000e+00  0.000000e+00
bigcom350        0.000000e+00  0.000000e+00
bigcom353        0.000000e+00  0.000000e+00
bigcom359        0.000000e+00  0.000000e+00
bigcom363        0.000000e+00  0.000000e+00
bigcom365        0.000000e+00  0.000000e+00
bigcom385        0.000000e+00  0.000000e+00
bigcom386        0.000000e+00  0.000000e+00
bigcom408        0.000000e+00  0.000000e+00
bigcom412        0.000000e+00  0.000000e+00
bigcom480        0.000000e+00  0.000000e+00
spin_vertex      9.712520e-05  1.895908e-01
membership_s1    5.502191e-05  1.360147e-01
membership_s3    0.000000e+00  0.000000e+00
membership_s4    3.431767e-04  3.135591e-01
membership_s5    6.750092e-05  3.148025e-02
membership_s6    0.000000e+00  1.084202e-21
membership_s7    0.000000e+00  1.409463e-20
membership_s8    0.000000e+00  0.000000e+00
membership_s9    0.000000e+00  0.000000e+00
membership_s11   0.000000e+00  0.000000e+00
membership_s12  -3.912952e-05  1.826195e-01
membership_s14   0.000000e+00  0.000000e+00
membership_s15   4.502583e-06  2.459779e-02
membership_s16   0.000000e+00  0.000000e+00
membership_s17   0.000000e+00  0.000000e+00
membership_s18   0.000000e+00  3.469447e-20
membership_s20   0.000000e+00  0.000000e+00
membership_s21   3.617631e-05  1.566884e-01
membership_s22   0.000000e+00  0.000000e+00
membership_s24   0.000000e+00  0.000000e+00
membership_s25   0.000000e+00  0.000000e+00
membership_s26   1.156757e-04  1.491791e-01
membership_s27   2.249799e-05  1.449065e-01
membership_s28   0.000000e+00  0.000000e+00
membership_s30   1.178228e-04  9.731587e-02
membership_s31   4.804867e-05  1.622452e-01
membership_s32   1.268575e-05  5.153040e-02
membership_s33  -2.271030e-05  2.995863e-01
membership_s36  -4.772814e-07  1.600707e-02
membership_s37   0.000000e+00  6.505213e-21
V1               2.183649e-03  1.079856e+00
V2               5.271185e-04  9.522719e-01
pdi             -4.314133e-06  9.416330e-03
adhesion         1.247912e-02  8.601581e-01
cohesion         1.078541e-02  8.893327e-01
inner            2.198843e-03  8.318934e-01
outer            1.111223e-03  7.493674e-01
ioratio          9.670511e-03  9.086134e-01
comsize          7.003290e-03  1.443616e+00
[1] "Dataset: low_CT Model GLM, run: 2 of 10 2015-06-17 20:48:37"
[1] "glmnet variable coefficients"
                         [,1]          [,2]
(Intercept)     -4.748950e+00 -4.907221e+00
graph0          -4.845804e-40 -4.912538e-03
graph1           1.200291e-42 -7.507263e-07
graph2          -3.399637e-40 -1.560957e-02
graph3          -7.735009e-45 -1.293979e-06
graph4           1.916999e-45  1.091598e-08
graph5          -1.668262e-41 -9.887638e-04
graph6           5.154014e-43  4.743713e-06
graph7          -1.197238e-41  5.992363e-04
graph8          -4.410921e-39 -1.068437e-01
graph9          -6.373437e-47  2.437226e-09
graph10          5.643968e-47  4.455699e-11
graph11          3.015359e-48  1.875555e-11
graph12          1.238802e-45 -1.366543e-07
graph13         -1.336214e-44 -8.140392e-07
graph14          5.027395e-46  4.494905e-09
graph15          3.206996e-42  5.719976e-05
graph16          1.200496e-44 -1.792501e-07
graph17          1.890613e-44  7.416525e-08
graph18          4.819972e-43 -5.266841e-06
graph19          4.709898e-44 -3.126426e-06
graph20         -9.314048e-43 -4.988082e-05
graph21          4.037024e-42  1.416554e-04
graph22         -4.163492e-43 -6.850058e-07
graph23          7.032517e-43  2.088045e-05
graph24          1.503777e-42 -1.440515e-05
graph25          3.787982e-41  8.350095e-04
graph26         -3.629159e-42 -1.396731e-04
graph27         -1.767735e-40 -1.389879e-02
graph28         -1.562968e-40 -2.435948e-03
graph29         -7.104534e-39 -1.693315e-02
orbit0          -4.845804e-40 -4.837818e-03
orbit1           1.202443e-42 -4.552627e-07
orbit2          -4.188551e-41  1.806396e-03
orbit3          -3.399637e-40 -1.546952e-02
orbit4          -1.288463e-44 -1.388820e-06
orbit5           2.719146e-43 -8.175780e-06
orbit6           1.917000e-45  1.128955e-08
orbit7          -1.858030e-41  5.257096e-03
orbit8          -1.668262e-41 -9.839317e-04
orbit9           6.196480e-43  1.349181e-06
orbit10          1.162556e-42  3.606717e-05
orbit11          7.567089e-40  1.636382e-03
orbit12         -1.284052e-41  5.859168e-04
orbit13          2.188253e-39  7.756560e-02
orbit14         -4.410921e-39 -1.068255e-01
orbit15         -6.629291e-46 -1.148252e-08
orbit16         -3.491532e-45 -7.613477e-07
orbit17          1.715234e-44  5.057674e-07
orbit18         -8.547218e-46 -1.482691e-08
orbit19          6.790697e-47  2.448789e-10
orbit20          4.334507e-46 -1.682176e-08
orbit21          2.626380e-43  3.317999e-06
orbit22          3.015359e-48  1.915155e-11
orbit23         -1.135970e-40  2.002931e-02
orbit24          9.642587e-46 -1.272309e-07
orbit25          5.468427e-45 -4.742149e-07
orbit26          2.313181e-42  5.303873e-05
orbit27         -4.615523e-44 -2.516370e-06
orbit28          2.714013e-43  2.030668e-06
orbit29          2.399119e-44  1.771592e-06
orbit30          7.042685e-42  1.697402e-04
orbit31          5.500652e-46  3.272000e-09
orbit32          1.728566e-45  4.950696e-08
orbit33          1.054666e-39  1.167977e-03
orbit34          3.206996e-42  5.612433e-05
orbit35          1.621744e-44 -5.871534e-08
orbit36         -3.283457e-43 -3.933508e-05
orbit37          2.524882e-44 -7.685420e-07
orbit38         -8.230569e-43  2.083173e-04
orbit39          3.358953e-44  1.629099e-07
orbit40          1.920381e-44  5.800717e-08
orbit41          3.172946e-42 -4.590594e-05
orbit42          3.038795e-39  5.305323e-02
orbit43          4.819262e-43 -5.115094e-06
orbit44          5.667665e-39 -1.904475e-01
orbit45          6.857157e-44 -4.107386e-06
orbit46         -7.755677e-44  1.184210e-05
orbit47          1.668312e-41 -1.098827e-04
orbit48         -1.239104e-42 -2.257374e-04
orbit49         -9.347607e-43 -4.991523e-05
orbit50         -5.909754e-41 -7.215453e-04
orbit51          7.571394e-42  2.870741e-04
orbit52          3.255553e-42  1.054541e-04
orbit53          1.062263e-40 -3.411769e-04
orbit54         -4.164324e-43 -5.136450e-07
orbit55          7.026477e-39  8.729742e-02
orbit56          8.161299e-43  2.447280e-05
orbit57         -7.835059e-42 -2.159820e-04
orbit58         -4.698482e-39 -1.355507e-01
orbit59          1.537681e-42 -2.438576e-05
orbit60          2.294433e-41  2.466034e-03
orbit61          2.616775e-38  5.709498e-01
orbit62          5.260753e-41  1.313923e-03
orbit63          6.225875e-41  2.583213e-03
orbit64         -3.562725e-41 -4.745973e-03
orbit65         -8.773061e-43 -1.217283e-04
orbit66         -6.923899e-41 -1.131087e-03
orbit67         -6.076515e-39 -2.785592e-01
orbit68         -1.766561e-40 -1.392113e-02
orbit69         -8.686965e-39 -4.616381e-01
orbit70         -1.563459e-40 -2.436360e-03
orbit71         -4.684196e-39 -6.825917e-02
orbit72         -7.104534e-39 -1.680141e-02
AP              -3.604923e-39 -1.482626e-01
bet             -1.094578e-43 -7.012978e-06
ecc             -1.038532e-39 -3.224423e-02
eccrad          -6.231192e-39 -1.929913e-01
close           -1.319331e-38 -1.336533e-01
constraint       3.726857e-39 -8.372534e-03
coreness        -3.624012e-40  3.893763e-03
knn              3.353556e-42  3.365475e-05
hubscore         1.010622e-37 -1.138482e+00
pagerank        -2.352228e-38 -9.958063e-01
trans           -7.595497e-39 -3.550325e-01
evcent           9.999060e-38 -1.168584e+00
first           -4.845804e-40 -4.897392e-03
upto_second      1.288586e-42  1.461440e-07
upto_third      -2.046569e-43 -2.260921e-06
upto_fourth     -3.910649e-43 -2.176769e-06
upto_fifth       3.458147e-43  3.209845e-05
upto_sixth       1.380706e-42  6.628818e-05
second           1.291323e-42 -3.701980e-08
third           -4.098438e-43 -3.433970e-06
fourth          -1.459365e-43  1.740926e-06
fifth            7.210631e-43  1.106086e-05
sixth           -2.838598e-43 -3.884688e-05
ratio1           3.428964e-42  3.439842e-05
ratio2           1.602339e-41  3.696201e-04
ratio3           1.939681e-42 -4.448402e-04
ratio4          -1.385296e-41 -6.285471e-04
ratio5          -1.041415e-41 -3.179883e-04
ratio6           3.725660e-44 -3.787346e-06
selfinter        1.802531e-39  7.993189e-02
walktrap_vertex -5.961580e-39 -1.565413e-01
bigcom1         -1.851259e-39  1.039111e-01
bigcom2         -8.684199e-39 -4.323860e-01
bigcom3         -8.826125e-39 -4.106087e-01
bigcom4         -4.782161e-39 -4.750463e-02
bigcom6         -8.674532e-39 -4.294949e-01
bigcom8          1.767522e-39  2.573413e-01
bigcom9         -8.706377e-39 -4.152485e-01
bigcom11        -8.684199e-39 -3.693438e-01
bigcom13        -8.696660e-39 -4.439220e-01
bigcom15         3.955899e-38  1.124445e+00
bigcom16         1.357781e-37  1.710285e+00
bigcom21        -8.735659e-39 -3.083869e-01
bigcom22         1.530073e-38  5.122110e-01
bigcom24        -8.677292e-39 -3.151062e-01
bigcom26        -8.710548e-39 -3.428916e-01
bigcom28         1.450929e-39  7.666025e-02
bigcom30        -8.734260e-39 -3.444888e-01
bigcom31        -8.675911e-39 -2.792102e-01
bigcom32        -8.684199e-39 -3.695596e-01
bigcom33        -8.677292e-39 -3.102708e-01
bigcom34        -8.680053e-39 -4.352433e-01
bigcom36        -8.686965e-39 -3.361914e-01
bigcom37        -8.677292e-39 -1.990222e-01
bigcom38        -8.689733e-39 -3.850603e-01
bigcom39        -8.688349e-39 -4.012931e-01
bigcom40        -9.168844e-39 -4.320832e-01
bigcom43        -8.681435e-39 -3.304741e-01
bigcom44        -8.777833e-39 -2.582513e-01
bigcom46        -8.686965e-39 -3.839398e-01
bigcom47        -8.682817e-39 -4.643250e-01
bigcom49        -8.681435e-39 -4.172270e-01
bigcom50        -8.685582e-39 -3.533229e-01
bigcom51        -8.678672e-39 -3.759523e-01
bigcom52        -8.677292e-39 -3.405932e-01
bigcom54        -8.677292e-39 -3.636365e-01
bigcom56        -8.680053e-39 -3.507804e-01
bigcom62        -8.677292e-39 -4.010473e-01
bigcom66        -8.680053e-39 -4.384439e-01
bigcom68        -8.678672e-39 -3.990624e-01
bigcom69        -8.682817e-39 -3.909018e-01
bigcom71        -8.695274e-39 -3.185642e-01
bigcom72        -8.681435e-39 -3.533934e-01
bigcom73        -8.675911e-39 -4.309983e-01
bigcom74        -8.681435e-39 -3.659410e-01
bigcom75        -8.675911e-39 -4.869370e-01
bigcom76        -8.680053e-39 -4.029246e-01
bigcom77        -8.677292e-39 -2.521022e-01
bigcom79        -8.678672e-39 -4.430932e-01
bigcom80        -8.675911e-39 -4.474403e-01
bigcom82        -8.680053e-39 -3.582870e-01
bigcom83        -8.677292e-39 -1.915702e-01
bigcom84        -8.677292e-39 -3.498429e-01
bigcom85        -8.680053e-39 -3.787710e-01
bigcom87         1.598295e-37  1.646387e+00
bigcom89        -8.678672e-39 -3.762624e-01
bigcom91        -8.677292e-39 -2.331235e-01
bigcom92        -8.685582e-39 -3.799201e-01
bigcom93        -8.678672e-39 -3.112550e-01
bigcom96        -8.675911e-39 -2.868624e-01
bigcom97        -8.682817e-39 -2.939427e-01
bigcom98        -8.680053e-39 -4.162228e-01
bigcom99        -8.677292e-39 -3.539526e-01
bigcom101       -8.684199e-39 -2.747844e-01
bigcom104       -8.688349e-39 -3.003812e-01
bigcom106       -8.680053e-39 -4.379152e-01
bigcom109       -8.680053e-39 -3.920744e-01
bigcom113        1.357781e-37  1.691289e+00
bigcom116        7.564627e-38  1.063461e+00
bigcom120       -8.677292e-39 -4.822012e-01
bigcom123       -8.680053e-39 -4.053807e-01
bigcom126       -8.677292e-39 -4.288542e-01
bigcom127       -8.675911e-39 -2.050290e-01
bigcom137        2.440073e-37  2.300517e+00
bigcom139       -8.675911e-39 -4.656548e-01
bigcom140       -8.678672e-39 -4.014159e-01
bigcom143       -8.678672e-39 -4.814480e-01
bigcom145       -8.677292e-39 -2.504318e-01
bigcom146       -8.680053e-39 -3.540414e-01
bigcom147       -8.680053e-39 -4.219253e-01
bigcom149       -8.674532e-39 -9.892762e-02
bigcom153       -8.678672e-39 -3.997869e-01
bigcom154       -8.686965e-39 -3.357122e-01
bigcom156       -8.677292e-39 -3.622925e-01
bigcom157       -8.677292e-39 -1.534723e-01
bigcom158       -8.677292e-39 -3.120713e-01
bigcom160       -8.678672e-39 -4.234252e-01
bigcom161       -8.675911e-39 -3.353327e-01
bigcom162       -8.677292e-39 -2.955661e-01
bigcom164       -8.678672e-39 -4.373019e-01
bigcom166       -8.682817e-39 -2.527944e-01
bigcom167       -8.686965e-39 -3.674290e-01
bigcom171       -8.674532e-39 -3.460869e-01
bigcom173       -8.678672e-39 -3.586907e-01
bigcom175       -8.677292e-39 -1.955702e-01
bigcom176       -8.677292e-39 -3.676577e-01
bigcom177       -8.678672e-39 -3.191588e-01
bigcom178       -8.678672e-39 -3.495809e-01
bigcom180       -8.675911e-39 -4.469574e-01
bigcom181       -8.677292e-39 -4.124873e-01
bigcom184       -8.677292e-39 -3.421763e-01
bigcom186       -8.677292e-39 -4.032795e-01
bigcom187       -8.675911e-39 -4.036629e-01
bigcom189       -8.681435e-39 -3.821755e-01
bigcom194       -8.680053e-39 -2.759694e-01
bigcom195       -8.675911e-39 -4.489617e-01
bigcom196       -8.675911e-39 -4.320703e-01
bigcom204       -8.685582e-39 -3.892324e-01
bigcom205       -8.678672e-39 -2.940955e-01
bigcom212       -8.678672e-39 -2.830345e-01
bigcom214       -8.678672e-39 -3.225029e-01
bigcom222       -8.677292e-39 -5.558021e-01
bigcom223        0.000000e+00  0.000000e+00
bigcom226       -8.675911e-39 -1.907429e-01
bigcom227       -8.675911e-39 -3.292361e-01
bigcom229       -8.678672e-39 -3.442937e-01
bigcom233       -8.675911e-39 -5.408855e-01
bigcom236       -8.678672e-39 -4.014122e-01
bigcom237       -8.674532e-39 -1.873302e-01
bigcom246       -8.678672e-39 -3.521849e-01
bigcom248       -8.682817e-39 -3.525965e-01
bigcom249       -8.675911e-39 -3.498021e-01
bigcom250       -8.677292e-39 -7.272274e-01
bigcom254       -8.677292e-39 -5.487792e-01
bigcom266       -8.675911e-39 -3.936379e-01
bigcom269       -8.682817e-39 -3.184589e-01
bigcom272        2.440073e-37  2.021076e+00
bigcom274       -8.693888e-39 -2.200705e-01
bigcom281       -8.677292e-39 -3.898514e-01
bigcom291       -8.674532e-39 -4.765718e-01
bigcom292       -8.675911e-39 -3.437924e-01
bigcom295       -8.674532e-39 -4.189201e-01
bigcom299       -8.677292e-39 -3.644839e-01
bigcom301       -8.678672e-39 -3.069694e-01
bigcom306       -8.678672e-39 -4.122067e-01
bigcom309       -8.681435e-39 -2.993651e-01
bigcom314       -8.675911e-39 -1.189119e-01
bigcom321        1.177392e-37  1.425909e+00
bigcom341       -8.677292e-39 -5.109391e-01
bigcom350       -8.674532e-39 -2.525547e-02
bigcom353       -8.677292e-39 -2.060404e-01
bigcom359       -8.677292e-39 -5.485398e-01
bigcom363       -8.678672e-39 -2.013076e-01
bigcom365       -8.675911e-39 -4.470543e-01
bigcom385       -8.680053e-39 -3.343121e-01
bigcom386       -8.675911e-39 -2.855884e-01
bigcom408       -8.681435e-39 -3.047320e-01
bigcom412       -8.678672e-39 -3.097184e-01
bigcom480       -8.680053e-39 -2.619550e-01
spin_vertex      2.730328e-39  3.544642e-02
membership_s1    4.617773e-39  1.519318e-01
membership_s3   -8.696660e-39 -3.417214e-01
membership_s4    2.487918e-41  1.007720e-01
membership_s5   -2.359488e-39  1.169696e-02
membership_s6    1.593596e-39 -4.709626e-02
membership_s7   -5.997183e-39 -2.473750e-01
membership_s8   -8.688349e-39 -3.718977e-01
membership_s9   -8.693888e-39 -3.876636e-01
membership_s11  -8.685582e-39 -2.740260e-01
membership_s12   1.357781e-37  1.330397e+00
membership_s14  -8.681435e-39 -2.456339e-01
membership_s15   9.214957e-39  1.244679e-01
membership_s16  -8.688349e-39 -3.595980e-01
membership_s17  -8.684199e-39 -3.643035e-01
membership_s18  -8.732862e-39 -3.071586e-01
membership_s20  -8.680053e-39 -3.891215e-01
membership_s21  -6.698990e-40  1.006568e-01
membership_s22  -8.702210e-39 -3.749224e-01
membership_s24  -8.700822e-39 -3.546132e-01
membership_s25  -8.688349e-39 -3.668204e-01
membership_s26   6.361854e-38  1.449620e+00
membership_s27  -1.232787e-39  6.147604e-02
membership_s28  -8.693888e-39 -4.007329e-01
membership_s30  -2.398850e-39 -4.555874e-02
membership_s31   9.515210e-39  2.437750e-01
membership_s32  -6.299040e-40  6.983013e-02
membership_s33   1.598295e-37  1.943121e+00
membership_s36  -4.398840e-39 -1.265652e-01
membership_s37  -8.766547e-39 -6.093061e-01
V1              -6.860345e-39 -9.215524e-02
V2               6.273035e-39  1.777199e-01
pdi             -1.927429e-35 -8.432300e+02
adhesion         4.293703e-43  1.239339e-06
cohesion        -8.601371e-43 -2.831551e-06
inner           -3.149830e-43  7.785034e-07
outer           -5.641981e-43 -1.518147e-06
ioratio         -1.594913e-38 -3.862164e-01
comsize         -1.877098e-42 -1.331054e-05
[1] "Dataset: low_CT Model GBM, run: 3 of 10 2015-06-17 20:49:57"
Iter   TrainDeviance   ValidDeviance   StepSize   Improve
     1        0.1827            -nan     0.0100    0.0000

[1] "GBM variable coefficients"
                            var   rel.inf
fifth                     fifth 21.221767
graph1                   graph1 14.855237
membership_s26   membership_s26 11.839816
fourth                   fourth  8.078513
bigcom272             bigcom272  8.063036
ratio4                   ratio4  7.205443
membership_s12   membership_s12  5.988687
bigcom113             bigcom113  5.973361
bigcom321             bigcom321  4.732038
bigcom116             bigcom116  3.899556
orbit26                 orbit26  2.870459
ratio5                   ratio5  2.855677
comsize                 comsize  2.416411
graph0                   graph0  0.000000
graph2                   graph2  0.000000
graph3                   graph3  0.000000
graph4                   graph4  0.000000
graph5                   graph5  0.000000
graph6                   graph6  0.000000
graph7                   graph7  0.000000
graph8                   graph8  0.000000
graph9                   graph9  0.000000
graph10                 graph10  0.000000
graph11                 graph11  0.000000
graph12                 graph12  0.000000
graph13                 graph13  0.000000
graph14                 graph14  0.000000
graph15                 graph15  0.000000
graph16                 graph16  0.000000
graph17                 graph17  0.000000
graph18                 graph18  0.000000
graph19                 graph19  0.000000
graph20                 graph20  0.000000
graph21                 graph21  0.000000
graph22                 graph22  0.000000
graph23                 graph23  0.000000
graph24                 graph24  0.000000
graph25                 graph25  0.000000
graph26                 graph26  0.000000
graph27                 graph27  0.000000
graph28                 graph28  0.000000
graph29                 graph29  0.000000
orbit0                   orbit0  0.000000
orbit1                   orbit1  0.000000
orbit2                   orbit2  0.000000
orbit3                   orbit3  0.000000
orbit4                   orbit4  0.000000
orbit5                   orbit5  0.000000
orbit6                   orbit6  0.000000
orbit7                   orbit7  0.000000
orbit8                   orbit8  0.000000
orbit9                   orbit9  0.000000
orbit10                 orbit10  0.000000
orbit11                 orbit11  0.000000
orbit12                 orbit12  0.000000
orbit13                 orbit13  0.000000
orbit14                 orbit14  0.000000
orbit15                 orbit15  0.000000
orbit16                 orbit16  0.000000
orbit17                 orbit17  0.000000
orbit18                 orbit18  0.000000
orbit19                 orbit19  0.000000
orbit20                 orbit20  0.000000
orbit21                 orbit21  0.000000
orbit22                 orbit22  0.000000
orbit23                 orbit23  0.000000
orbit24                 orbit24  0.000000
orbit25                 orbit25  0.000000
orbit27                 orbit27  0.000000
orbit28                 orbit28  0.000000
orbit29                 orbit29  0.000000
orbit30                 orbit30  0.000000
orbit31                 orbit31  0.000000
orbit32                 orbit32  0.000000
orbit33                 orbit33  0.000000
orbit34                 orbit34  0.000000
orbit35                 orbit35  0.000000
orbit36                 orbit36  0.000000
orbit37                 orbit37  0.000000
orbit38                 orbit38  0.000000
orbit39                 orbit39  0.000000
orbit40                 orbit40  0.000000
orbit41                 orbit41  0.000000
orbit42                 orbit42  0.000000
orbit43                 orbit43  0.000000
orbit44                 orbit44  0.000000
orbit45                 orbit45  0.000000
orbit46                 orbit46  0.000000
orbit47                 orbit47  0.000000
orbit48                 orbit48  0.000000
orbit49                 orbit49  0.000000
orbit50                 orbit50  0.000000
orbit51                 orbit51  0.000000
orbit52                 orbit52  0.000000
orbit53                 orbit53  0.000000
orbit54                 orbit54  0.000000
orbit55                 orbit55  0.000000
orbit56                 orbit56  0.000000
orbit57                 orbit57  0.000000
orbit58                 orbit58  0.000000
orbit59                 orbit59  0.000000
orbit60                 orbit60  0.000000
orbit61                 orbit61  0.000000
orbit62                 orbit62  0.000000
orbit63                 orbit63  0.000000
orbit64                 orbit64  0.000000
orbit65                 orbit65  0.000000
orbit66                 orbit66  0.000000
orbit67                 orbit67  0.000000
orbit68                 orbit68  0.000000
orbit69                 orbit69  0.000000
orbit70                 orbit70  0.000000
orbit71                 orbit71  0.000000
orbit72                 orbit72  0.000000
AP                           AP  0.000000
bet                         bet  0.000000
ecc                         ecc  0.000000
eccrad                   eccrad  0.000000
close                     close  0.000000
constraint           constraint  0.000000
coreness               coreness  0.000000
knn                         knn  0.000000
hubscore               hubscore  0.000000
pagerank               pagerank  0.000000
trans                     trans  0.000000
evcent                   evcent  0.000000
first                     first  0.000000
upto_second         upto_second  0.000000
upto_third           upto_third  0.000000
upto_fourth         upto_fourth  0.000000
upto_fifth           upto_fifth  0.000000
upto_sixth           upto_sixth  0.000000
second                   second  0.000000
third                     third  0.000000
sixth                     sixth  0.000000
ratio1                   ratio1  0.000000
ratio2                   ratio2  0.000000
ratio3                   ratio3  0.000000
ratio6                   ratio6  0.000000
selfinter             selfinter  0.000000
walktrap_vertex walktrap_vertex  0.000000
bigcom1                 bigcom1  0.000000
bigcom2                 bigcom2  0.000000
bigcom3                 bigcom3  0.000000
bigcom4                 bigcom4  0.000000
bigcom6                 bigcom6  0.000000
bigcom8                 bigcom8  0.000000
bigcom9                 bigcom9  0.000000
bigcom11               bigcom11  0.000000
bigcom13               bigcom13  0.000000
bigcom15               bigcom15  0.000000
bigcom16               bigcom16  0.000000
bigcom21               bigcom21  0.000000
bigcom22               bigcom22  0.000000
bigcom24               bigcom24  0.000000
bigcom26               bigcom26  0.000000
bigcom28               bigcom28  0.000000
bigcom30               bigcom30  0.000000
bigcom31               bigcom31  0.000000
bigcom32               bigcom32  0.000000
bigcom33               bigcom33  0.000000
bigcom34               bigcom34  0.000000
bigcom36               bigcom36  0.000000
bigcom37               bigcom37  0.000000
bigcom38               bigcom38  0.000000
bigcom39               bigcom39  0.000000
bigcom40               bigcom40  0.000000
bigcom43               bigcom43  0.000000
bigcom44               bigcom44  0.000000
bigcom46               bigcom46  0.000000
bigcom47               bigcom47  0.000000
bigcom49               bigcom49  0.000000
bigcom50               bigcom50  0.000000
bigcom51               bigcom51  0.000000
bigcom52               bigcom52  0.000000
bigcom54               bigcom54  0.000000
bigcom56               bigcom56  0.000000
bigcom62               bigcom62  0.000000
bigcom66               bigcom66  0.000000
bigcom68               bigcom68  0.000000
bigcom69               bigcom69  0.000000
bigcom71               bigcom71  0.000000
bigcom72               bigcom72  0.000000
bigcom73               bigcom73  0.000000
bigcom74               bigcom74  0.000000
bigcom75               bigcom75  0.000000
bigcom76               bigcom76  0.000000
bigcom77               bigcom77  0.000000
bigcom79               bigcom79  0.000000
bigcom80               bigcom80  0.000000
bigcom82               bigcom82  0.000000
bigcom83               bigcom83  0.000000
bigcom84               bigcom84  0.000000
bigcom85               bigcom85  0.000000
bigcom87               bigcom87  0.000000
bigcom89               bigcom89  0.000000
bigcom91               bigcom91  0.000000
bigcom92               bigcom92  0.000000
bigcom93               bigcom93  0.000000
bigcom96               bigcom96  0.000000
bigcom97               bigcom97  0.000000
bigcom98               bigcom98  0.000000
bigcom99               bigcom99  0.000000
bigcom101             bigcom101  0.000000
bigcom104             bigcom104  0.000000
bigcom106             bigcom106  0.000000
bigcom109             bigcom109  0.000000
bigcom120             bigcom120  0.000000
bigcom123             bigcom123  0.000000
bigcom126             bigcom126  0.000000
bigcom127             bigcom127  0.000000
bigcom137             bigcom137  0.000000
bigcom139             bigcom139  0.000000
bigcom140             bigcom140  0.000000
bigcom143             bigcom143  0.000000
bigcom145             bigcom145  0.000000
bigcom146             bigcom146  0.000000
bigcom147             bigcom147  0.000000
bigcom149             bigcom149  0.000000
bigcom153             bigcom153  0.000000
bigcom154             bigcom154  0.000000
bigcom156             bigcom156  0.000000
bigcom157             bigcom157  0.000000
bigcom158             bigcom158  0.000000
bigcom160             bigcom160  0.000000
bigcom161             bigcom161  0.000000
bigcom162             bigcom162  0.000000
bigcom164             bigcom164  0.000000
bigcom166             bigcom166  0.000000
bigcom167             bigcom167  0.000000
bigcom171             bigcom171  0.000000
bigcom173             bigcom173  0.000000
bigcom175             bigcom175  0.000000
bigcom176             bigcom176  0.000000
bigcom177             bigcom177  0.000000
bigcom178             bigcom178  0.000000
bigcom180             bigcom180  0.000000
bigcom181             bigcom181  0.000000
bigcom184             bigcom184  0.000000
bigcom186             bigcom186  0.000000
bigcom187             bigcom187  0.000000
bigcom189             bigcom189  0.000000
bigcom194             bigcom194  0.000000
bigcom195             bigcom195  0.000000
bigcom196             bigcom196  0.000000
bigcom204             bigcom204  0.000000
bigcom205             bigcom205  0.000000
bigcom212             bigcom212  0.000000
bigcom214             bigcom214  0.000000
bigcom222             bigcom222  0.000000
bigcom223             bigcom223  0.000000
bigcom226             bigcom226  0.000000
bigcom227             bigcom227  0.000000
bigcom229             bigcom229  0.000000
bigcom233             bigcom233  0.000000
bigcom236             bigcom236  0.000000
bigcom237             bigcom237  0.000000
bigcom246             bigcom246  0.000000
bigcom248             bigcom248  0.000000
bigcom249             bigcom249  0.000000
bigcom250             bigcom250  0.000000
bigcom254             bigcom254  0.000000
bigcom266             bigcom266  0.000000
bigcom269             bigcom269  0.000000
bigcom274             bigcom274  0.000000
bigcom281             bigcom281  0.000000
bigcom291             bigcom291  0.000000
bigcom292             bigcom292  0.000000
bigcom295             bigcom295  0.000000
bigcom299             bigcom299  0.000000
bigcom301             bigcom301  0.000000
bigcom306             bigcom306  0.000000
bigcom309             bigcom309  0.000000
bigcom314             bigcom314  0.000000
bigcom341             bigcom341  0.000000
bigcom350             bigcom350  0.000000
bigcom353             bigcom353  0.000000
bigcom359             bigcom359  0.000000
bigcom363             bigcom363  0.000000
bigcom365             bigcom365  0.000000
bigcom385             bigcom385  0.000000
bigcom386             bigcom386  0.000000
bigcom408             bigcom408  0.000000
bigcom412             bigcom412  0.000000
bigcom480             bigcom480  0.000000
spin_vertex         spin_vertex  0.000000
membership_s1     membership_s1  0.000000
membership_s3     membership_s3  0.000000
membership_s4     membership_s4  0.000000
membership_s5     membership_s5  0.000000
membership_s6     membership_s6  0.000000
membership_s7     membership_s7  0.000000
membership_s8     membership_s8  0.000000
membership_s9     membership_s9  0.000000
membership_s11   membership_s11  0.000000
membership_s14   membership_s14  0.000000
membership_s15   membership_s15  0.000000
membership_s16   membership_s16  0.000000
membership_s17   membership_s17  0.000000
membership_s18   membership_s18  0.000000
membership_s20   membership_s20  0.000000
membership_s21   membership_s21  0.000000
membership_s22   membership_s22  0.000000
membership_s24   membership_s24  0.000000
membership_s25   membership_s25  0.000000
membership_s27   membership_s27  0.000000
membership_s28   membership_s28  0.000000
membership_s30   membership_s30  0.000000
membership_s31   membership_s31  0.000000
membership_s32   membership_s32  0.000000
membership_s33   membership_s33  0.000000
membership_s36   membership_s36  0.000000
membership_s37   membership_s37  0.000000
V1                           V1  0.000000
V2                           V2  0.000000
pdi                         pdi  0.000000
adhesion               adhesion  0.000000
cohesion               cohesion  0.000000
inner                     inner  0.000000
outer                     outer  0.000000
ioratio                 ioratio  0.000000
[1] "Dataset: low_CT Model RF, run: 3 of 10 2015-06-17 20:49:58"
     |      Out-of-bag   |
Tree |      MSE  %Var(y) |
   1 |  0.01223   146.19 |
   2 |  0.01371   163.85 |
   3 |  0.01222   146.03 |
   4 |    0.013   155.34 |
   5 |  0.01201   143.54 |
   6 |  0.01132   135.24 |
   7 |  0.01096   131.01 |
   8 |  0.01081   129.17 |
   9 |  0.01067   127.57 |
  10 |  0.01059   126.60 |
  11 |  0.01076   128.56 |
  12 |  0.01047   125.14 |
  13 |  0.01038   124.03 |
  14 |  0.01034   123.61 |
  15 |  0.01027   122.73 |
  16 |  0.01019   121.82 |
  17 |  0.01023   122.27 |
  18 |  0.01027   122.73 |
  19 |  0.01022   122.14 |
  20 |  0.01017   121.56 |
  21 |  0.01007   120.40 |
  22 |  0.01005   120.09 |
  23 |  0.01001   119.62 |
  24 | 0.009989   119.39 |
  25 |  0.01001   119.61 |
  26 |  0.00998   119.28 |
  27 |  0.00998   119.28 |
  28 | 0.009916   118.51 |
  29 | 0.009907   118.40 |
  30 |  0.00991   118.44 |
  31 | 0.009898   118.30 |
  32 | 0.009847   117.69 |
  33 | 0.009852   117.75 |
  34 | 0.009802   117.16 |
  35 | 0.009768   116.74 |
  36 | 0.009764   116.70 |
  37 | 0.009714   116.10 |
  38 | 0.009702   115.96 |
  39 | 0.009675   115.64 |
  40 | 0.009702   115.96 |
  41 |  0.00968   115.69 |
  42 | 0.009688   115.79 |
  43 | 0.009674   115.62 |
  44 | 0.009663   115.49 |
  45 | 0.009663   115.49 |
  46 | 0.009645   115.28 |
  47 | 0.009635   115.15 |
  48 | 0.009641   115.22 |
  49 | 0.009634   115.14 |
  50 | 0.009639   115.20 |
  51 |  0.00965   115.34 |
  52 | 0.009661   115.46 |
  53 | 0.009659   115.44 |
  54 | 0.009631   115.10 |
  55 | 0.009608   114.83 |
  56 | 0.009631   115.11 |
  57 | 0.009608   114.83 |
  58 | 0.009607   114.83 |
  59 |  0.00961   114.85 |
  60 | 0.009607   114.82 |
  61 | 0.009592   114.64 |
  62 | 0.009573   114.41 |
  63 | 0.009564   114.31 |
  64 | 0.009551   114.15 |
  65 | 0.009531   113.91 |
  66 | 0.009552   114.17 |
  67 | 0.009547   114.11 |
  68 | 0.009527   113.87 |
  69 | 0.009524   113.82 |
  70 | 0.009526   113.85 |
  71 | 0.009509   113.65 |
  72 | 0.009516   113.73 |
  73 | 0.009505   113.60 |
  74 |   0.0095   113.54 |
  75 | 0.009496   113.50 |
  76 | 0.009503   113.58 |
  77 | 0.009507   113.63 |
  78 | 0.009521   113.79 |
  79 | 0.009522   113.81 |
  80 | 0.009525   113.84 |
  81 | 0.009528   113.88 |
  82 | 0.009529   113.89 |
  83 | 0.009525   113.84 |
  84 | 0.009515   113.72 |
  85 | 0.009507   113.63 |
  86 | 0.009498   113.52 |
  87 | 0.009485   113.37 |
  88 | 0.009504   113.59 |
  89 |   0.0095   113.54 |
  90 | 0.009488   113.40 |
  91 | 0.009478   113.28 |
  92 | 0.009485   113.36 |
  93 | 0.009479   113.29 |
  94 | 0.009479   113.29 |
  95 | 0.009491   113.43 |
  96 | 0.009485   113.36 |
  97 | 0.009491   113.44 |
  98 | 0.009494   113.47 |
  99 | 0.009482   113.33 |
 100 | 0.009479   113.30 |
[1] "Random Forest variable coefficients"
                      %IncMSE IncNodePurity
graph5           5.610424e-04  1.856356e-01
graph6           1.795514e-03  2.796926e-01
graph7           7.205340e-05  5.434271e-02
graph8           0.000000e+00  1.500000e-02
graph9           1.629779e-03  2.356076e-01
graph10          8.707837e-03  3.566913e-01
graph11          3.202508e-03  3.187865e-01
graph12          7.306786e-03  3.693445e-01
graph13          2.597874e-03  3.480619e-01
graph14          9.510789e-04  2.259268e-01
graph15          3.368963e-03  1.114714e-01
graph16          1.953888e-03  2.046839e-01
graph17          3.072590e-03  3.003499e-01
graph18          0.000000e+00  1.822222e-02
graph19          4.432934e-03  2.724052e-01
graph20          4.982717e-04  8.246983e-02
graph21          2.379875e-04  1.512157e-01
graph22          1.079598e-04  3.272480e-02
graph23          2.721614e-03  1.416859e-01
graph24          7.230087e-05  2.728206e-02
graph25          4.380658e-04  1.813053e-01
graph26          6.737737e-04  9.629072e-02
graph27          0.000000e+00  2.829768e-19
graph28          0.000000e+00  5.377643e-19
graph29          0.000000e+00  2.775558e-19
orbit0           1.745101e-04  1.246205e-01
orbit1           1.437690e-03  2.195450e-01
orbit2           1.438346e-04  7.425390e-02
orbit3           0.000000e+00  6.223320e-19
orbit4           7.954825e-04  1.391232e-01
orbit5           2.550215e-03  1.822669e-01
orbit6           1.981384e-03  2.882875e-01
orbit7           8.680791e-06  1.187044e-01
orbit8           9.614748e-04  1.076477e-01
orbit9           2.442429e-03  3.091753e-01
orbit10          1.044107e-04  5.945345e-02
orbit11          2.100390e-05  4.977019e-02
orbit12          6.471829e-05  7.952403e-02
orbit13          0.000000e+00  4.232143e-02
orbit14          0.000000e+00  5.898060e-19
orbit15          2.558237e-04  1.534531e-01
orbit16          1.024161e-03  7.158731e-02
orbit17          1.874332e-03  1.444566e-01
orbit18          4.968129e-03  5.898154e-01
orbit19          2.198541e-03  2.846856e-01
orbit20          1.976356e-03  7.557578e-02
orbit21          7.536643e-04  9.012983e-02
orbit22          5.159459e-03  3.468279e-01
orbit23          6.538897e-06  1.085755e-01
orbit24          5.161509e-03  4.183245e-01
orbit25          3.157283e-05  2.632817e-02
orbit26          3.223383e-04  6.044640e-02
orbit27          4.677134e-03  3.093827e-01
orbit28          3.677011e-03  9.771978e-02
orbit29          1.755156e-05  4.954690e-02
orbit30          1.536438e-03  1.653817e-01
orbit31          2.930259e-03  2.864354e-01
orbit32          9.564157e-05  3.053184e-02
orbit33         -5.399568e-07  2.204167e-03
orbit34          2.027019e-03  1.296983e-01
orbit35          9.571042e-03  4.159203e-01
orbit36          3.440081e-03  3.663002e-01
orbit37          7.155576e-05  7.405162e-02
orbit38          1.471048e-04  7.987493e-02
orbit39          5.559524e-03  3.521681e-01
orbit40          1.708424e-04  2.938506e-02
orbit41         -3.223341e-06  1.632074e-02
orbit42          3.785886e-04  2.105336e-01
orbit43          4.248088e-06  8.750000e-03
orbit44          0.000000e+00  5.551115e-19
orbit45          4.544388e-03  1.296227e-01
orbit46          2.335147e-04  9.411923e-02
orbit47          4.166483e-04  1.547191e-01
orbit48          4.894571e-05  3.356001e-02
orbit49          3.341702e-04  1.306442e-01
orbit50          0.000000e+00  9.276720e-02
orbit51          4.860617e-03  2.872395e-01
orbit52          2.427857e-04  8.286270e-02
orbit53          8.969514e-05  2.384680e-02
orbit54          9.860083e-05  4.812524e-02
orbit55          0.000000e+00  4.023810e-02
orbit56          1.080119e-03  2.306888e-01
orbit57          0.000000e+00  7.372575e-20
orbit58          0.000000e+00  3.686287e-20
orbit59          3.415884e-05  2.459927e-02
orbit60          2.472342e-04  4.211815e-02
orbit61          4.921338e-05  1.124794e-01
orbit62          2.101554e-03  7.716030e-02
orbit63          0.000000e+00  2.678571e-02
orbit64          8.635579e-06  2.648810e-02
orbit65          3.474394e-04  8.965489e-02
orbit66          0.000000e+00  5.735429e-19
orbit67          0.000000e+00  1.084202e-21
orbit68          0.000000e+00  3.469447e-20
orbit69          0.000000e+00  0.000000e+00
orbit70          0.000000e+00  5.908902e-19
orbit71          0.000000e+00  0.000000e+00
orbit72          0.000000e+00  0.000000e+00
AP              -4.230944e-06  1.308921e-02
bet              5.866604e-04  5.606344e-01
ecc              7.818817e-05  9.352105e-02
eccrad           5.586034e-05  4.744330e-02
close            3.461295e-03  3.049358e-01
constraint       4.547481e-04  1.529001e-01
coreness         5.441367e-04  2.092269e-01
knn              7.114424e-03  4.399695e-01
hubscore         7.444977e-04  2.819486e-01
pagerank         8.625480e-04  9.673431e-01
trans            8.688097e-06  4.102335e-02
evcent           8.216855e-04  2.354106e-01
first            2.935031e-05  1.092345e-01
upto_second      1.304493e-03  4.100603e-01
upto_third       3.781449e-03  3.186776e-01
upto_fourth      2.385637e-03  2.721533e-01
upto_fifth       4.583064e-03  2.932758e-01
upto_sixth       1.041712e-03  2.855697e-01
second           1.346612e-03  2.489759e-01
third            1.816630e-03  3.342893e-01
fourth           3.144564e-03  1.204758e+00
fifth            2.180775e-03  8.328965e-01
sixth            1.376094e-03  6.351782e-01
ratio1           7.030800e-03  4.482693e-01
ratio2           4.064577e-03  1.184489e+00
ratio3           3.162988e-03  3.920599e-01
ratio4           6.894153e-03  5.074314e-01
ratio5           1.403865e-03  1.350153e+00
ratio6           2.794313e-03  4.821430e-01
selfinter       -3.398209e-05  9.348431e-02
walktrap_vertex  2.218291e-04  1.289223e-01
bigcom1          5.268427e-05  2.119549e-02
bigcom2          0.000000e+00  0.000000e+00
bigcom3          0.000000e+00  2.097931e-19
bigcom4          4.217591e-05  4.530889e-02
bigcom6          0.000000e+00  0.000000e+00
bigcom8          1.978299e-04  7.949505e-02
bigcom9          0.000000e+00  0.000000e+00
bigcom11         0.000000e+00  0.000000e+00
bigcom13         0.000000e+00  2.775558e-19
bigcom15         7.532460e-05  9.726360e-02
bigcom16         0.000000e+00  2.775558e-19
bigcom21         0.000000e+00  0.000000e+00
bigcom22         5.219831e-05  1.077785e-01
bigcom24         0.000000e+00  0.000000e+00
bigcom26         0.000000e+00  0.000000e+00
bigcom28         0.000000e+00  3.848484e-02
bigcom30         0.000000e+00  1.084202e-21
bigcom31         0.000000e+00  0.000000e+00
bigcom32         0.000000e+00  0.000000e+00
bigcom33         0.000000e+00  5.551115e-19
bigcom34         0.000000e+00  0.000000e+00
bigcom36         0.000000e+00  0.000000e+00
bigcom37         0.000000e+00  0.000000e+00
bigcom38         0.000000e+00  0.000000e+00
bigcom39         0.000000e+00  0.000000e+00
bigcom40         0.000000e+00  1.951564e-20
bigcom43         0.000000e+00  0.000000e+00
bigcom44         0.000000e+00  3.469447e-20
bigcom46         0.000000e+00  0.000000e+00
bigcom47         0.000000e+00  5.551115e-19
bigcom49         0.000000e+00  2.775558e-19
bigcom50         0.000000e+00  0.000000e+00
bigcom51         0.000000e+00  0.000000e+00
bigcom52         0.000000e+00  0.000000e+00
bigcom54         0.000000e+00  0.000000e+00
bigcom56         0.000000e+00  0.000000e+00
bigcom62         0.000000e+00  2.775558e-19
bigcom66         0.000000e+00  0.000000e+00
bigcom68         0.000000e+00  0.000000e+00
bigcom69         0.000000e+00  0.000000e+00
bigcom71         0.000000e+00  0.000000e+00
bigcom72         0.000000e+00  5.551115e-19
bigcom73         0.000000e+00  2.775558e-19
bigcom74         0.000000e+00  0.000000e+00
bigcom75         0.000000e+00  0.000000e+00
bigcom76         0.000000e+00  0.000000e+00
bigcom77         0.000000e+00  2.775558e-19
bigcom79         0.000000e+00  0.000000e+00
bigcom80         0.000000e+00  5.551115e-19
bigcom82         0.000000e+00  0.000000e+00
bigcom83         0.000000e+00  0.000000e+00
bigcom84         0.000000e+00  2.775558e-19
bigcom85         0.000000e+00  0.000000e+00
bigcom87        -1.088308e-05  5.343934e-01
bigcom89         0.000000e+00  0.000000e+00
bigcom91         0.000000e+00  0.000000e+00
bigcom92         0.000000e+00  0.000000e+00
bigcom93         0.000000e+00  0.000000e+00
bigcom96         0.000000e+00  0.000000e+00
bigcom97         0.000000e+00  0.000000e+00
bigcom98         0.000000e+00  0.000000e+00
bigcom99         0.000000e+00  3.469447e-20
bigcom101        0.000000e+00  0.000000e+00
bigcom104        0.000000e+00  8.326673e-19
bigcom106        0.000000e+00  0.000000e+00
bigcom109        0.000000e+00  0.000000e+00
bigcom113        6.097168e-05  3.524681e-01
bigcom116        2.514031e-04  2.004400e-01
bigcom120        0.000000e+00  0.000000e+00
bigcom123        0.000000e+00  0.000000e+00
bigcom126        0.000000e+00  2.775558e-19
bigcom127        0.000000e+00  5.551115e-19
bigcom137       -5.058647e-06  3.812818e-01
bigcom139        0.000000e+00  0.000000e+00
bigcom140        0.000000e+00  2.775558e-19
bigcom143        0.000000e+00  0.000000e+00
bigcom145        0.000000e+00  2.775558e-19
bigcom146        0.000000e+00  0.000000e+00
bigcom147        0.000000e+00  0.000000e+00
bigcom149        0.000000e+00  0.000000e+00
bigcom153        0.000000e+00  0.000000e+00
bigcom154        0.000000e+00  2.775558e-19
bigcom156        0.000000e+00  0.000000e+00
bigcom157        0.000000e+00  0.000000e+00
bigcom158        0.000000e+00  8.326673e-19
bigcom160        0.000000e+00  0.000000e+00
bigcom161        0.000000e+00  0.000000e+00
bigcom162        0.000000e+00  0.000000e+00
bigcom164        0.000000e+00  0.000000e+00
bigcom166        0.000000e+00  0.000000e+00
bigcom167        0.000000e+00  0.000000e+00
bigcom171        0.000000e+00  0.000000e+00
bigcom173        0.000000e+00  0.000000e+00
bigcom175        0.000000e+00  0.000000e+00
bigcom176        0.000000e+00  0.000000e+00
bigcom177        0.000000e+00  0.000000e+00
bigcom178        0.000000e+00  0.000000e+00
bigcom180        0.000000e+00  0.000000e+00
bigcom181        0.000000e+00  0.000000e+00
bigcom184        0.000000e+00  0.000000e+00
bigcom186        0.000000e+00  5.551115e-19
bigcom187        0.000000e+00  0.000000e+00
bigcom189        0.000000e+00  0.000000e+00
bigcom194        0.000000e+00  0.000000e+00
bigcom195        0.000000e+00  0.000000e+00
bigcom196        0.000000e+00  0.000000e+00
bigcom204        0.000000e+00  2.775558e-19
bigcom205        0.000000e+00  0.000000e+00
bigcom212        0.000000e+00  0.000000e+00
bigcom214        0.000000e+00  0.000000e+00
bigcom222        0.000000e+00  0.000000e+00
bigcom223        0.000000e+00  0.000000e+00
bigcom226        0.000000e+00  0.000000e+00
bigcom227        0.000000e+00  0.000000e+00
bigcom229        0.000000e+00  2.775558e-19
bigcom233        0.000000e+00  0.000000e+00
bigcom236        0.000000e+00  0.000000e+00
bigcom237        0.000000e+00  0.000000e+00
bigcom246        0.000000e+00  8.673617e-21
bigcom248        0.000000e+00  2.775558e-19
bigcom249        0.000000e+00  0.000000e+00
bigcom250        0.000000e+00  0.000000e+00
bigcom254        0.000000e+00  3.469447e-20
bigcom266        0.000000e+00  0.000000e+00
bigcom269        0.000000e+00  2.775558e-19
bigcom272        2.005953e-06  3.367947e-01
bigcom274        0.000000e+00  1.084202e-21
bigcom281        0.000000e+00  0.000000e+00
bigcom291        0.000000e+00  0.000000e+00
bigcom292        0.000000e+00  5.551115e-19
bigcom295        0.000000e+00  0.000000e+00
bigcom299        0.000000e+00  2.775558e-19
bigcom301        0.000000e+00  2.775558e-19
bigcom306        0.000000e+00  0.000000e+00
bigcom309        0.000000e+00  0.000000e+00
bigcom314        0.000000e+00  0.000000e+00
bigcom321        1.522740e-05  2.614528e-01
bigcom341        0.000000e+00  5.551115e-19
bigcom350        0.000000e+00  0.000000e+00
bigcom353        0.000000e+00  0.000000e+00
bigcom359        0.000000e+00  0.000000e+00
bigcom363        0.000000e+00  0.000000e+00
bigcom365        0.000000e+00  2.775558e-19
bigcom385        0.000000e+00  0.000000e+00
bigcom386        0.000000e+00  0.000000e+00
bigcom408        0.000000e+00  0.000000e+00
bigcom412        0.000000e+00  0.000000e+00
bigcom480        0.000000e+00  5.551115e-19
spin_vertex      1.068235e-04  1.311188e-01
membership_s1    3.644897e-06  7.387779e-02
membership_s3    0.000000e+00  1.734723e-20
membership_s4    1.739233e-04  3.037302e-01
membership_s5    3.942985e-05  1.418920e-02
membership_s6   -1.734457e-05  1.482254e-02
membership_s7    0.000000e+00  2.634611e-19
membership_s8    0.000000e+00  5.908902e-19
membership_s9    0.000000e+00  0.000000e+00
membership_s11   0.000000e+00  0.000000e+00
membership_s12  -2.953300e-05  1.705934e-01
membership_s14   0.000000e+00  0.000000e+00
membership_s15   1.792260e-05  2.614548e-02
membership_s16   0.000000e+00  0.000000e+00
membership_s17   0.000000e+00  0.000000e+00
membership_s18   0.000000e+00  1.734723e-20
membership_s20   0.000000e+00  0.000000e+00
membership_s21   2.429432e-05  1.515645e-01
membership_s22   0.000000e+00  0.000000e+00
membership_s24   0.000000e+00  0.000000e+00
membership_s25   0.000000e+00  0.000000e+00
membership_s26   1.123415e-04  3.504249e-01
membership_s27   7.398993e-06  1.344587e-01
membership_s28   0.000000e+00  0.000000e+00
membership_s30   1.579211e-04  1.087602e-01
membership_s31  -8.127187e-06  9.408789e-02
membership_s32   6.096575e-05  1.232212e-01
membership_s33  -2.195393e-05  2.721949e-01
membership_s36   1.348727e-06  2.418699e-03
membership_s37   0.000000e+00  3.469447e-20
V1               2.870972e-03  1.408630e+00
V2               1.678032e-03  9.015050e-01
pdi              3.005225e-05  4.182693e-02
adhesion         5.223139e-03  7.844211e-01
cohesion         4.976545e-03  7.401716e-01
inner            2.460215e-03  9.054802e-01
outer            7.943724e-04  1.627972e+00
ioratio          4.919444e-03  9.871919e-01
comsize          5.371113e-03  1.121593e+00
[1] "Dataset: low_CT Model GLM, run: 3 of 10 2015-06-17 20:51:36"
[1] "glmnet variable coefficients"
                         [,1]          [,2]
(Intercept)     -4.766519e+00 -5.913145e+00
graph0          -1.650435e-39 -1.166110e-02
graph1           2.474306e-43  9.991196e-06
graph2          -1.498972e-39 -1.563810e-02
graph3          -1.513798e-43 -1.333849e-06
graph4           1.849323e-45  3.607213e-08
graph5          -7.196411e-41 -1.102906e-03
graph6          -1.600293e-43  3.771695e-08
graph7          -4.693939e-41 -2.485739e-04
graph8          -4.288625e-39 -7.957456e-02
graph9          -3.656978e-45 -2.538000e-08
graph10          3.277998e-47  7.374865e-10
graph11          3.144100e-48  6.376708e-11
graph12         -3.812168e-45 -1.123482e-07
graph13         -9.076360e-44 -1.486559e-06
graph14          4.365595e-46  8.745746e-09
graph15         -5.198287e-42 -5.529039e-05
graph16         -1.111910e-44 -1.067083e-07
graph17         -2.019597e-45  2.879497e-07
graph18         -1.468190e-43 -7.113865e-06
graph19         -2.698583e-43 -2.882809e-06
graph20         -1.928776e-42 -3.767279e-05
graph21         -2.183203e-42  7.054832e-05
graph22         -1.003988e-42 -2.723650e-05
graph23         -1.247808e-42  1.400081e-05
graph24         -2.896721e-42  9.398624e-06
graph25         -2.152541e-41  9.761953e-04
graph26         -2.028041e-41 -9.807449e-05
graph27         -2.389196e-40 -7.791794e-03
graph28         -1.508339e-40 -9.615116e-04
graph29         -6.981860e-39 -2.149948e-02
orbit0          -1.650435e-39 -1.150743e-02
orbit1           2.576080e-43  1.015237e-05
orbit2          -5.600733e-40 -7.681067e-04
orbit3          -1.498972e-39 -1.542901e-02
orbit4          -1.637562e-43 -1.534529e-06
orbit5          -1.064253e-42 -1.753619e-06
orbit6           1.849330e-45  3.607152e-08
orbit7          -4.640503e-40  3.391246e-03
orbit8          -7.196411e-41 -1.099898e-03
orbit9          -3.089431e-43 -3.374518e-06
orbit10          2.820952e-43  1.945319e-05
orbit11         -6.147696e-40  1.539797e-02
orbit12         -4.786864e-41 -2.693701e-04
orbit13          9.998859e-40  7.180807e-02
orbit14         -4.288625e-39 -7.950938e-02
orbit15         -4.158408e-45 -2.945921e-08
orbit16         -9.178821e-44 -9.056980e-07
orbit17         -1.682185e-44 -6.900598e-08
orbit18         -1.837894e-45 -1.562817e-08
orbit19          5.297606e-47  9.383133e-10
orbit20         -4.702426e-46  1.798253e-09
orbit21         -1.170947e-42 -1.568268e-05
orbit22          3.144100e-48  6.372678e-11
orbit23         -5.830648e-40  4.079645e-02
orbit24         -5.882812e-45 -1.772771e-07
orbit25          2.528214e-45  9.955137e-08
orbit26          1.405124e-42  9.928122e-05
orbit27         -1.591175e-43 -2.516632e-06
orbit28         -7.169872e-43 -1.364183e-05
orbit29         -9.547266e-44 -1.677655e-06
orbit30         -4.030099e-42 -1.140399e-04
orbit31          4.618576e-46  7.514519e-09
orbit32          1.781313e-45  7.187968e-08
orbit33         -1.469826e-39 -4.527873e-02
orbit34         -5.198287e-42 -5.514066e-05
orbit35         -8.205696e-46  2.029635e-07
orbit36         -1.505219e-42 -2.850459e-05
orbit37         -6.037958e-44 -1.177407e-06
orbit38         -3.649658e-41 -1.922893e-04
orbit39         -1.134337e-44 -2.385864e-07
orbit40          4.877682e-45  9.931818e-07
orbit41          2.237747e-42 -7.686719e-05
orbit42          3.074737e-39  2.427026e-01
orbit43         -1.467314e-43 -7.201230e-06
orbit44         -5.114311e-39 -2.666764e-01
orbit45         -2.835238e-43 -3.783828e-06
orbit46         -1.059098e-42  7.138208e-06
orbit47         -2.165127e-41  4.968929e-04
orbit48         -3.053257e-42 -1.571825e-04
orbit49         -1.939209e-42 -3.781563e-05
orbit50         -8.615015e-41 -1.251489e-03
orbit51         -5.207923e-42  9.473833e-05
orbit52         -6.180332e-43  1.113830e-04
orbit53         -7.283167e-41 -2.126206e-03
orbit54         -1.004078e-42 -2.727775e-05
orbit55          6.763695e-39  9.338708e-02
orbit56         -1.213518e-42  1.694068e-05
orbit57         -7.231974e-42 -1.725434e-04
orbit58         -4.799694e-39 -1.193474e-01
orbit59         -3.025823e-42  1.136420e-05
orbit60         -3.200982e-41 -3.355304e-04
orbit61          1.688313e-38  5.415152e-01
orbit62         -2.028500e-41  1.566510e-03
orbit63         -1.534892e-40  1.323917e-03
orbit64         -1.328815e-40 -6.746901e-03
orbit65         -2.327633e-41 -8.967779e-05
orbit66         -6.763467e-41 -7.074290e-04
orbit67         -5.817281e-39 -1.966940e-01
orbit68         -2.389692e-40 -7.784763e-03
orbit69         -8.536972e-39 -3.202126e-01
orbit70         -1.506092e-40 -9.540112e-04
orbit71         -4.170703e-39 -2.934595e-02
orbit72         -6.981860e-39 -2.127943e-02
AP               1.734332e-39 -3.324077e-02
bet              1.028121e-43 -8.010590e-06
ecc             -1.474978e-40 -1.444105e-02
eccrad          -8.849866e-40 -8.671487e-02
close           -4.925280e-38 -5.366403e-02
constraint       7.626931e-39  8.448108e-03
coreness        -1.376779e-39  4.358630e-03
knn              3.671440e-42  2.877772e-05
hubscore        -1.136569e-37 -8.922388e-01
pagerank        -2.309915e-38 -1.218266e+00
trans           -9.505990e-39 -4.420965e-01
evcent          -1.120109e-37 -9.267955e-01
first           -1.650435e-39 -1.155053e-02
upto_second      4.605777e-43  1.291420e-05
upto_third      -6.302913e-43 -2.896798e-06
upto_fourth     -7.369115e-43 -1.878975e-06
upto_fifth       1.466189e-43  4.057392e-05
upto_sixth       1.077585e-42  7.023916e-05
second           4.674861e-43  1.274072e-05
third           -9.727884e-43 -5.421125e-06
fourth           2.534625e-43  3.565372e-06
fifth            1.250084e-42  1.285088e-05
sixth            2.670440e-44 -4.964706e-05
ratio1           3.840139e-42  3.058564e-05
ratio2           1.891402e-41  3.671819e-04
ratio3           6.280137e-42 -6.989294e-04
ratio4          -1.270541e-41 -7.213122e-04
ratio5          -1.025889e-41 -4.474705e-04
ratio6           4.109392e-43 -3.234497e-06
selfinter        2.006116e-39  8.823378e-02
walktrap_vertex -7.352815e-39 -8.106065e-02
bigcom1         -4.216241e-39  3.113793e-02
bigcom2         -8.532890e-39 -4.342299e-01
bigcom3         -8.671097e-39 -4.065610e-01
bigcom4         -6.773540e-39 -1.100350e-01
bigcom6         -8.526095e-39 -4.134488e-01
bigcom8          1.919678e-39  2.729139e-01
bigcom9         -8.561547e-39 -3.728954e-01
bigcom11        -8.536972e-39 -3.942269e-01
bigcom13        -8.547877e-39 -3.688356e-01
bigcom15         5.103245e-38  1.284649e+00
bigcom16        -8.531530e-39 -3.357036e-01
bigcom21        -8.583510e-39 -2.776429e-01
bigcom22         1.517512e-38  5.301396e-01
bigcom24        -8.528812e-39 -4.005672e-01
bigcom26        -8.560178e-39 -3.767070e-01
bigcom28         1.402344e-39  2.112626e-01
bigcom30        -8.573887e-39 -3.971966e-01
bigcom31        -8.526095e-39 -1.953139e-01
bigcom32        -8.536972e-39 -3.089575e-01
bigcom33        -8.527454e-39 -3.319638e-01
bigcom34        -8.528812e-39 -4.584655e-01
bigcom36        -8.535611e-39 -3.559636e-01
bigcom37        -8.527454e-39 -1.606080e-01
bigcom38        -8.539696e-39 -3.584431e-01
bigcom39        -8.539696e-39 -3.503973e-01
bigcom40        -9.021799e-39 -3.183932e-01
bigcom43        -8.530171e-39 -4.062851e-01
bigcom44        -8.627777e-39 -2.295249e-01
bigcom46        -8.538334e-39 -3.934241e-01
bigcom47        -8.534251e-39 -5.752980e-01
bigcom49        -8.532890e-39 -3.905238e-01
bigcom50        -8.536972e-39 -3.628641e-01
bigcom51        -8.528812e-39 -3.737484e-01
bigcom52        -8.527454e-39 -3.678047e-01
bigcom54        -8.528812e-39 -3.897493e-01
bigcom56        -8.530171e-39 -3.860945e-01
bigcom62        -8.526095e-39 -4.249442e-01
bigcom66        -8.528812e-39 -4.479405e-01
bigcom68        -8.528812e-39 -4.439556e-01
bigcom69        -8.534251e-39 -3.844898e-01
bigcom71        -8.543784e-39 -3.430543e-01
bigcom72        -8.527454e-39 -3.277502e-01
bigcom73        -8.527454e-39 -4.136000e-01
bigcom74        -8.527454e-39 -3.903152e-01
bigcom75        -8.524738e-39 -4.327985e-01
bigcom76        -8.530171e-39 -4.242903e-01
bigcom77        -8.527454e-39 -1.675581e-01
bigcom79        -8.528812e-39 -4.916261e-01
bigcom80        -8.527454e-39 -4.668278e-01
bigcom82        -8.531530e-39 -4.043791e-01
bigcom83        -8.526095e-39 -1.847026e-01
bigcom84        -8.526095e-39 -3.604481e-01
bigcom85        -8.531530e-39 -3.055806e-01
bigcom87         1.936510e-37  1.820325e+00
bigcom89        -8.528812e-39 -3.952631e-01
bigcom91        -8.527454e-39 -2.324197e-01
bigcom92        -8.539696e-39 -3.956720e-01
bigcom93        -8.526095e-39 -4.663897e-01
bigcom96        -8.526095e-39 -3.012064e-01
bigcom97        -8.532890e-39 -3.257239e-01
bigcom98        -8.530171e-39 -4.311608e-01
bigcom99        -8.530171e-39 -3.309490e-01
bigcom101       -8.534251e-39 -2.891067e-01
bigcom104       -8.535611e-39 -3.117081e-01
bigcom106       -8.531530e-39 -4.513828e-01
bigcom109       -8.530171e-39 -3.051352e-01
bigcom113        1.359283e-37  1.674152e+00
bigcom116        6.932017e-38  1.214200e+00
bigcom120       -8.527454e-39 -4.834588e-01
bigcom123       -8.528812e-39 -4.483800e-01
bigcom126       -8.527454e-39 -3.649210e-01
bigcom127       -8.526095e-39 -1.973113e-01
bigcom137        2.441574e-37  2.364417e+00
bigcom139       -8.527454e-39 -4.578498e-01
bigcom140       -8.526095e-39 -3.141904e-01
bigcom143       -8.530171e-39 -4.864452e-01
bigcom145       -8.528812e-39 -2.890580e-01
bigcom146       -8.530171e-39 -3.551167e-01
bigcom147       -8.528812e-39 -3.673106e-01
bigcom149        0.000000e+00  0.000000e+00
bigcom153       -8.531530e-39 -4.864174e-01
bigcom154       -8.538334e-39 -3.138690e-01
bigcom156       -8.527454e-39 -3.319513e-01
bigcom157       -8.526095e-39 -1.715357e-01
bigcom158       -8.526095e-39 -2.763989e-01
bigcom160       -8.527454e-39 -3.564444e-01
bigcom161       -8.526095e-39 -3.517202e-01
bigcom162       -8.526095e-39 -2.366230e-01
bigcom164       -8.527454e-39 -4.621831e-01
bigcom166       -8.532890e-39 -1.929329e-01
bigcom167       -8.535611e-39 -3.500920e-01
bigcom171        0.000000e+00  0.000000e+00
bigcom173       -8.530171e-39 -3.531017e-01
bigcom175        0.000000e+00  0.000000e+00
bigcom176       -8.527454e-39 -3.531777e-01
bigcom177       -8.528812e-39 -3.223523e-01
bigcom178       -8.527454e-39 -3.369941e-01
bigcom180       -8.527454e-39 -4.534855e-01
bigcom181       -8.531530e-39 -3.991144e-01
bigcom184       -8.527454e-39 -4.067505e-01
bigcom186       -8.527454e-39 -6.851451e-01
bigcom187       -8.527454e-39 -4.161767e-01
bigcom189       -8.531530e-39 -3.557123e-01
bigcom194       -8.528812e-39 -3.403410e-01
bigcom195       -8.528812e-39 -4.231156e-01
bigcom196       -8.524738e-39 -5.221449e-01
bigcom204       -8.532890e-39 -3.851846e-01
bigcom205       -8.527454e-39 -2.462953e-01
bigcom212       -8.528812e-39 -1.997677e-01
bigcom214       -8.530171e-39 -4.164996e-01
bigcom222       -8.527454e-39 -6.692266e-01
bigcom223        0.000000e+00  0.000000e+00
bigcom226       -8.526095e-39 -5.525449e-01
bigcom227       -8.527454e-39 -3.996306e-01
bigcom229       -8.527454e-39 -3.691462e-01
bigcom233       -8.524738e-39 -5.072398e-01
bigcom236       -8.528812e-39 -4.013598e-01
bigcom237       -8.524738e-39 -2.261971e-01
bigcom246       -8.528812e-39 -3.422047e-01
bigcom248       -8.532890e-39 -3.673871e-01
bigcom249       -8.526095e-39 -3.156018e-01
bigcom250       -8.527454e-39 -7.827325e-01
bigcom254       -8.530171e-39 -5.394033e-01
bigcom266       -8.526095e-39 -4.241197e-01
bigcom269       -8.532890e-39 -3.603671e-01
bigcom272        2.441574e-37  2.089268e+00
bigcom274       -8.545148e-39 -2.327256e-01
bigcom281       -8.527454e-39 -3.847820e-01
bigcom291       -8.524738e-39 -4.464705e-01
bigcom292       -8.527454e-39 -2.970061e-01
bigcom295       -8.524738e-39 -4.214295e-01
bigcom299       -8.527454e-39 -3.302447e-01
bigcom301       -8.530171e-39 -3.383821e-01
bigcom306       -8.527454e-39 -3.546085e-01
bigcom309       -8.531530e-39 -3.034774e-01
bigcom314       -8.524738e-39 -1.920823e-01
bigcom321        1.038589e-37  1.325690e+00
bigcom341       -8.527454e-39 -3.350123e-01
bigcom350       -8.526095e-39 -4.206614e-02
bigcom353       -8.527454e-39 -1.934759e-01
bigcom359       -8.527454e-39 -4.341544e-01
bigcom363       -8.527454e-39 -2.210351e-01
bigcom365       -8.526095e-39 -3.978619e-01
bigcom385       -8.530171e-39 -3.273582e-01
bigcom386       -8.526095e-39 -3.057722e-01
bigcom408       -8.532890e-39 -2.728286e-01
bigcom412       -8.530171e-39 -3.881394e-01
bigcom480       -8.528812e-39 -3.341508e-01
spin_vertex      8.399213e-39  1.097827e-01
membership_s1    4.963782e-39  1.380718e-01
membership_s3   -8.545148e-39 -3.393284e-01
membership_s4   -1.472477e-39  9.763369e-02
membership_s5   -2.197928e-39  3.054589e-02
membership_s6    3.510329e-39  5.488814e-03
membership_s7   -9.014203e-39 -3.921165e-01
membership_s8   -8.538334e-39 -5.004491e-01
membership_s9   -8.543784e-39 -3.833459e-01
membership_s11  -8.536972e-39 -2.964324e-01
membership_s12   1.178894e-37  1.201944e+00
membership_s14  -8.530171e-39 -3.102076e-01
membership_s15   9.850723e-39  1.199323e-01
membership_s16  -8.538334e-39 -3.555497e-01
membership_s17  -8.534251e-39 -3.409818e-01
membership_s18  -8.584887e-39 -3.287307e-01
membership_s20  -8.531530e-39 -4.115681e-01
membership_s21  -1.064020e-39  6.516269e-02
membership_s22  -8.545148e-39 -4.111267e-01
membership_s24  -8.549242e-39 -3.541631e-01
membership_s25  -8.536972e-39 -3.688212e-01
membership_s26   1.040081e-37  1.713309e+00
membership_s27   1.475410e-39  1.532599e-01
membership_s28  -8.541058e-39 -3.955475e-01
membership_s30  -3.742277e-39 -7.406009e-02
membership_s31   5.962595e-39  1.230013e-01
membership_s32   2.515797e-39  1.778011e-01
membership_s33   1.599796e-37  1.834460e+00
membership_s36  -5.589840e-39 -1.421938e-01
membership_s37  -8.613894e-39 -6.101412e-01
V1              -8.314494e-39 -1.384263e-01
V2               1.094314e-38  4.254302e-01
pdi              1.620612e-35  5.856397e+01
adhesion         4.738079e-43 -3.820277e-07
cohesion        -9.472339e-43  7.121371e-07
inner           -3.499948e-43  1.642639e-06
outer           -5.934334e-43  5.036543e-06
ioratio         -1.633626e-38 -1.609634e-01
comsize         -2.099656e-42 -1.412148e-05
[1] "Dataset: low_CT Model GBM, run: 4 of 10 2015-06-17 20:52:49"
Iter   TrainDeviance   ValidDeviance   StepSize   Improve
     1        0.1830            -nan     0.0100    0.0001

[1] "GBM variable coefficients"
                            var   rel.inf
graph12                 graph12 17.416438
pagerank               pagerank 17.358210
bigcom272             bigcom272  7.944556
outer                     outer  7.929322
orbit19                 orbit19  6.248956
bigcom321             bigcom321  5.878208
bigcom113             bigcom113  4.644760
membership_s4     membership_s4  4.491623
graph5                   graph5  4.165970
cohesion               cohesion  4.165970
graph3                   graph3  4.165970
ratio2                   ratio2  3.988695
membership_s12   membership_s12  3.923146
inner                     inner  3.850530
orbit28                 orbit28  3.827647
graph0                   graph0  0.000000
graph1                   graph1  0.000000
graph2                   graph2  0.000000
graph4                   graph4  0.000000
graph6                   graph6  0.000000
graph7                   graph7  0.000000
graph8                   graph8  0.000000
graph9                   graph9  0.000000
graph10                 graph10  0.000000
graph11                 graph11  0.000000
graph13                 graph13  0.000000
graph14                 graph14  0.000000
graph15                 graph15  0.000000
graph16                 graph16  0.000000
graph17                 graph17  0.000000
graph18                 graph18  0.000000
graph19                 graph19  0.000000
graph20                 graph20  0.000000
graph21                 graph21  0.000000
graph22                 graph22  0.000000
graph23                 graph23  0.000000
graph24                 graph24  0.000000
graph25                 graph25  0.000000
graph26                 graph26  0.000000
graph27                 graph27  0.000000
graph28                 graph28  0.000000
graph29                 graph29  0.000000
orbit0                   orbit0  0.000000
orbit1                   orbit1  0.000000
orbit2                   orbit2  0.000000
orbit3                   orbit3  0.000000
orbit4                   orbit4  0.000000
orbit5                   orbit5  0.000000
orbit6                   orbit6  0.000000
orbit7                   orbit7  0.000000
orbit8                   orbit8  0.000000
orbit9                   orbit9  0.000000
orbit10                 orbit10  0.000000
orbit11                 orbit11  0.000000
orbit12                 orbit12  0.000000
orbit13                 orbit13  0.000000
orbit14                 orbit14  0.000000
orbit15                 orbit15  0.000000
orbit16                 orbit16  0.000000
orbit17                 orbit17  0.000000
orbit18                 orbit18  0.000000
orbit20                 orbit20  0.000000
orbit21                 orbit21  0.000000
orbit22                 orbit22  0.000000
orbit23                 orbit23  0.000000
orbit24                 orbit24  0.000000
orbit25                 orbit25  0.000000
orbit26                 orbit26  0.000000
orbit27                 orbit27  0.000000
orbit29                 orbit29  0.000000
orbit30                 orbit30  0.000000
orbit31                 orbit31  0.000000
orbit32                 orbit32  0.000000
orbit33                 orbit33  0.000000
orbit34                 orbit34  0.000000
orbit35                 orbit35  0.000000
orbit36                 orbit36  0.000000
orbit37                 orbit37  0.000000
orbit38                 orbit38  0.000000
orbit39                 orbit39  0.000000
orbit40                 orbit40  0.000000
orbit41                 orbit41  0.000000
orbit42                 orbit42  0.000000
orbit43                 orbit43  0.000000
orbit44                 orbit44  0.000000
orbit45                 orbit45  0.000000
orbit46                 orbit46  0.000000
orbit47                 orbit47  0.000000
orbit48                 orbit48  0.000000
orbit49                 orbit49  0.000000
orbit50                 orbit50  0.000000
orbit51                 orbit51  0.000000
orbit52                 orbit52  0.000000
orbit53                 orbit53  0.000000
orbit54                 orbit54  0.000000
orbit55                 orbit55  0.000000
orbit56                 orbit56  0.000000
orbit57                 orbit57  0.000000
orbit58                 orbit58  0.000000
orbit59                 orbit59  0.000000
orbit60                 orbit60  0.000000
orbit61                 orbit61  0.000000
orbit62                 orbit62  0.000000
orbit63                 orbit63  0.000000
orbit64                 orbit64  0.000000
orbit65                 orbit65  0.000000
orbit66                 orbit66  0.000000
orbit67                 orbit67  0.000000
orbit68                 orbit68  0.000000
orbit69                 orbit69  0.000000
orbit70                 orbit70  0.000000
orbit71                 orbit71  0.000000
orbit72                 orbit72  0.000000
AP                           AP  0.000000
bet                         bet  0.000000
ecc                         ecc  0.000000
eccrad                   eccrad  0.000000
close                     close  0.000000
constraint           constraint  0.000000
coreness               coreness  0.000000
knn                         knn  0.000000
hubscore               hubscore  0.000000
trans                     trans  0.000000
evcent                   evcent  0.000000
first                     first  0.000000
upto_second         upto_second  0.000000
upto_third           upto_third  0.000000
upto_fourth         upto_fourth  0.000000
upto_fifth           upto_fifth  0.000000
upto_sixth           upto_sixth  0.000000
second                   second  0.000000
third                     third  0.000000
fourth                   fourth  0.000000
fifth                     fifth  0.000000
sixth                     sixth  0.000000
ratio1                   ratio1  0.000000
ratio3                   ratio3  0.000000
ratio4                   ratio4  0.000000
ratio5                   ratio5  0.000000
ratio6                   ratio6  0.000000
selfinter             selfinter  0.000000
walktrap_vertex walktrap_vertex  0.000000
bigcom1                 bigcom1  0.000000
bigcom2                 bigcom2  0.000000
bigcom3                 bigcom3  0.000000
bigcom4                 bigcom4  0.000000
bigcom6                 bigcom6  0.000000
bigcom8                 bigcom8  0.000000
bigcom9                 bigcom9  0.000000
bigcom11               bigcom11  0.000000
bigcom13               bigcom13  0.000000
bigcom15               bigcom15  0.000000
bigcom16               bigcom16  0.000000
bigcom21               bigcom21  0.000000
bigcom22               bigcom22  0.000000
bigcom24               bigcom24  0.000000
bigcom26               bigcom26  0.000000
bigcom28               bigcom28  0.000000
bigcom30               bigcom30  0.000000
bigcom31               bigcom31  0.000000
bigcom32               bigcom32  0.000000
bigcom33               bigcom33  0.000000
bigcom34               bigcom34  0.000000
bigcom36               bigcom36  0.000000
bigcom37               bigcom37  0.000000
bigcom38               bigcom38  0.000000
bigcom39               bigcom39  0.000000
bigcom40               bigcom40  0.000000
bigcom43               bigcom43  0.000000
bigcom44               bigcom44  0.000000
bigcom46               bigcom46  0.000000
bigcom47               bigcom47  0.000000
bigcom49               bigcom49  0.000000
bigcom50               bigcom50  0.000000
bigcom51               bigcom51  0.000000
bigcom52               bigcom52  0.000000
bigcom54               bigcom54  0.000000
bigcom56               bigcom56  0.000000
bigcom62               bigcom62  0.000000
bigcom66               bigcom66  0.000000
bigcom68               bigcom68  0.000000
bigcom69               bigcom69  0.000000
bigcom71               bigcom71  0.000000
bigcom72               bigcom72  0.000000
bigcom73               bigcom73  0.000000
bigcom74               bigcom74  0.000000
bigcom75               bigcom75  0.000000
bigcom76               bigcom76  0.000000
bigcom77               bigcom77  0.000000
bigcom79               bigcom79  0.000000
bigcom80               bigcom80  0.000000
bigcom82               bigcom82  0.000000
bigcom83               bigcom83  0.000000
bigcom84               bigcom84  0.000000
bigcom85               bigcom85  0.000000
bigcom87               bigcom87  0.000000
bigcom89               bigcom89  0.000000
bigcom91               bigcom91  0.000000
bigcom92               bigcom92  0.000000
bigcom93               bigcom93  0.000000
bigcom96               bigcom96  0.000000
bigcom97               bigcom97  0.000000
bigcom98               bigcom98  0.000000
bigcom99               bigcom99  0.000000
bigcom101             bigcom101  0.000000
bigcom104             bigcom104  0.000000
bigcom106             bigcom106  0.000000
bigcom109             bigcom109  0.000000
bigcom116             bigcom116  0.000000
bigcom120             bigcom120  0.000000
bigcom123             bigcom123  0.000000
bigcom126             bigcom126  0.000000
bigcom127             bigcom127  0.000000
bigcom137             bigcom137  0.000000
bigcom139             bigcom139  0.000000
bigcom140             bigcom140  0.000000
bigcom143             bigcom143  0.000000
bigcom145             bigcom145  0.000000
bigcom146             bigcom146  0.000000
bigcom147             bigcom147  0.000000
bigcom149             bigcom149  0.000000
bigcom153             bigcom153  0.000000
bigcom154             bigcom154  0.000000
bigcom156             bigcom156  0.000000
bigcom157             bigcom157  0.000000
bigcom158             bigcom158  0.000000
bigcom160             bigcom160  0.000000
bigcom161             bigcom161  0.000000
bigcom162             bigcom162  0.000000
bigcom164             bigcom164  0.000000
bigcom166             bigcom166  0.000000
bigcom167             bigcom167  0.000000
bigcom171             bigcom171  0.000000
bigcom173             bigcom173  0.000000
bigcom175             bigcom175  0.000000
bigcom176             bigcom176  0.000000
bigcom177             bigcom177  0.000000
bigcom178             bigcom178  0.000000
bigcom180             bigcom180  0.000000
bigcom181             bigcom181  0.000000
bigcom184             bigcom184  0.000000
bigcom186             bigcom186  0.000000
bigcom187             bigcom187  0.000000
bigcom189             bigcom189  0.000000
bigcom194             bigcom194  0.000000
bigcom195             bigcom195  0.000000
bigcom196             bigcom196  0.000000
bigcom204             bigcom204  0.000000
bigcom205             bigcom205  0.000000
bigcom212             bigcom212  0.000000
bigcom214             bigcom214  0.000000
bigcom222             bigcom222  0.000000
bigcom223             bigcom223  0.000000
bigcom226             bigcom226  0.000000
bigcom227             bigcom227  0.000000
bigcom229             bigcom229  0.000000
bigcom233             bigcom233  0.000000
bigcom236             bigcom236  0.000000
bigcom237             bigcom237  0.000000
bigcom246             bigcom246  0.000000
bigcom248             bigcom248  0.000000
bigcom249             bigcom249  0.000000
bigcom250             bigcom250  0.000000
bigcom254             bigcom254  0.000000
bigcom266             bigcom266  0.000000
bigcom269             bigcom269  0.000000
bigcom274             bigcom274  0.000000
bigcom281             bigcom281  0.000000
bigcom291             bigcom291  0.000000
bigcom292             bigcom292  0.000000
bigcom295             bigcom295  0.000000
bigcom299             bigcom299  0.000000
bigcom301             bigcom301  0.000000
bigcom306             bigcom306  0.000000
bigcom309             bigcom309  0.000000
bigcom314             bigcom314  0.000000
bigcom341             bigcom341  0.000000
bigcom350             bigcom350  0.000000
bigcom353             bigcom353  0.000000
bigcom359             bigcom359  0.000000
bigcom363             bigcom363  0.000000
bigcom365             bigcom365  0.000000
bigcom385             bigcom385  0.000000
bigcom386             bigcom386  0.000000
bigcom408             bigcom408  0.000000
bigcom412             bigcom412  0.000000
bigcom480             bigcom480  0.000000
spin_vertex         spin_vertex  0.000000
membership_s1     membership_s1  0.000000
membership_s3     membership_s3  0.000000
membership_s5     membership_s5  0.000000
membership_s6     membership_s6  0.000000
membership_s7     membership_s7  0.000000
membership_s8     membership_s8  0.000000
membership_s9     membership_s9  0.000000
membership_s11   membership_s11  0.000000
membership_s14   membership_s14  0.000000
membership_s15   membership_s15  0.000000
membership_s16   membership_s16  0.000000
membership_s17   membership_s17  0.000000
membership_s18   membership_s18  0.000000
membership_s20   membership_s20  0.000000
membership_s21   membership_s21  0.000000
membership_s22   membership_s22  0.000000
membership_s24   membership_s24  0.000000
membership_s25   membership_s25  0.000000
membership_s26   membership_s26  0.000000
membership_s27   membership_s27  0.000000
membership_s28   membership_s28  0.000000
membership_s30   membership_s30  0.000000
membership_s31   membership_s31  0.000000
membership_s32   membership_s32  0.000000
membership_s33   membership_s33  0.000000
membership_s36   membership_s36  0.000000
membership_s37   membership_s37  0.000000
V1                           V1  0.000000
V2                           V2  0.000000
pdi                         pdi  0.000000
adhesion               adhesion  0.000000
ioratio                 ioratio  0.000000
comsize                 comsize  0.000000
[1] "Dataset: low_CT Model RF, run: 4 of 10 2015-06-17 20:52:50"
     |      Out-of-bag   |
Tree |      MSE  %Var(y) |
   1 |  0.01479   176.12 |
   2 |  0.01511   179.95 |
   3 |  0.01508   179.58 |
   4 |  0.01422   169.33 |
   5 |  0.01282   152.61 |
   6 |  0.01277   152.05 |
   7 |  0.01218   145.02 |
   8 |  0.01208   143.84 |
   9 |  0.01173   139.65 |
  10 |  0.01182   140.80 |
  11 |   0.0117   139.29 |
  12 |  0.01167   139.02 |
  13 |  0.01165   138.68 |
  14 |  0.01147   136.56 |
  15 |  0.01135   135.14 |
  16 |   0.0111   132.14 |
  17 |  0.01106   131.70 |
  18 |  0.01106   131.74 |
  19 |   0.0109   129.77 |
  20 |  0.01086   129.29 |
  21 |  0.01075   128.02 |
  22 |  0.01065   126.86 |
  23 |  0.01064   126.76 |
  24 |  0.01048   124.79 |
  25 |  0.01037   123.45 |
  26 |  0.01035   123.27 |
  27 |  0.01029   122.51 |
  28 |  0.01027   122.28 |
  29 |  0.01024   121.89 |
  30 |  0.01012   120.48 |
  31 |  0.01007   119.97 |
  32 |  0.01003   119.47 |
  33 | 0.009983   118.88 |
  34 | 0.009974   118.77 |
  35 | 0.009937   118.33 |
  36 | 0.009911   118.02 |
  37 | 0.009932   118.28 |
  38 | 0.009879   117.64 |
  39 | 0.009851   117.31 |
  40 | 0.009833   117.09 |
  41 | 0.009827   117.03 |
  42 | 0.009831   117.07 |
  43 | 0.009832   117.09 |
  44 | 0.009844   117.23 |
  45 | 0.009806   116.78 |
  46 | 0.009816   116.89 |
  47 | 0.009813   116.85 |
  48 | 0.009798   116.67 |
  49 | 0.009799   116.69 |
  50 | 0.009798   116.68 |
  51 | 0.009794   116.63 |
  52 | 0.009775   116.41 |
  53 | 0.009766   116.29 |
  54 | 0.009759   116.21 |
  55 | 0.009755   116.17 |
  56 | 0.009744   116.03 |
  57 | 0.009741   116.00 |
  58 | 0.009742   116.01 |
  59 | 0.009723   115.78 |
  60 |  0.00972   115.75 |
  61 | 0.009701   115.52 |
  62 | 0.009705   115.58 |
  63 | 0.009669   115.14 |
  64 |  0.00965   114.92 |
  65 | 0.009636   114.75 |
  66 | 0.009623   114.59 |
  67 | 0.009624   114.60 |
  68 |  0.00961   114.44 |
  69 | 0.009604   114.37 |
  70 | 0.009584   114.13 |
  71 | 0.009569   113.95 |
  72 |  0.00956   113.85 |
  73 | 0.009558   113.82 |
  74 | 0.009562   113.87 |
  75 | 0.009565   113.90 |
  76 | 0.009554   113.77 |
  77 | 0.009558   113.82 |
  78 | 0.009566   113.91 |
  79 | 0.009556   113.79 |
  80 | 0.009557   113.81 |
  81 | 0.009556   113.80 |
  82 | 0.009544   113.65 |
  83 | 0.009535   113.54 |
  84 |  0.00954   113.61 |
  85 | 0.009541   113.61 |
  86 | 0.009525   113.43 |
  87 | 0.009526   113.44 |
  88 | 0.009533   113.52 |
  89 |  0.00953   113.49 |
  90 | 0.009524   113.41 |
  91 |  0.00952   113.36 |
  92 | 0.009525   113.42 |
  93 | 0.009536   113.56 |
  94 | 0.009525   113.43 |
  95 | 0.009521   113.37 |
  96 | 0.009524   113.41 |
  97 | 0.009526   113.44 |
  98 | 0.009537   113.57 |
  99 | 0.009533   113.53 |
 100 | 0.009525   113.43 |
[1] "Random Forest variable coefficients"
                      %IncMSE IncNodePurity
graph5           3.026597e-05  8.229738e-02
graph6           1.581431e-03  2.320690e-01
graph7           7.915661e-05  9.515799e-02
graph8           0.000000e+00  1.084202e-21
graph9           2.597911e-03  2.792616e-01
graph10          1.162204e-03  5.473930e-01
graph11          9.577789e-03  3.779436e-01
graph12          6.029959e-03  3.628517e-01
graph13          4.200272e-03  3.582244e-01
graph14          4.581431e-03  2.091731e-01
graph15          1.826255e-03  1.884791e-01
graph16          6.080114e-03  2.680725e-01
graph17          5.392738e-03  2.559761e-01
graph18          1.189717e-05  5.186450e-02
graph19          5.661424e-04  2.021300e-01
graph20          1.857740e-08  3.909722e-02
graph21          1.410832e-03  1.008950e-01
graph22          2.521192e-05  7.712565e-02
graph23          1.915477e-03  3.228011e-01
graph24          3.485318e-04  5.234746e-02
graph25          3.155080e-05  1.362751e-02
graph26          3.370949e-04  9.431440e-02
graph27          0.000000e+00  9.482662e-03
graph28          0.000000e+00  6.938894e-20
graph29          0.000000e+00  0.000000e+00
orbit0           6.318661e-05  3.347174e-02
orbit1           2.145622e-03  2.933406e-01
orbit2           2.387829e-04  1.767907e-01
orbit3           0.000000e+00  2.168404e-19
orbit4           8.307354e-04  2.766167e-01
orbit5           1.820391e-03  2.606581e-01
orbit6           1.870393e-03  3.907606e-01
orbit7           3.093713e-05  1.395960e-01
orbit8           8.243511e-05  4.723685e-02
orbit9           2.757455e-03  3.385222e-01
orbit10         -5.782646e-06  4.387127e-02
orbit11          2.310612e-05  2.844599e-02
orbit12          4.180189e-05  6.184982e-02
orbit13          4.800682e-05  4.227513e-02
orbit14          0.000000e+00  4.336809e-21
orbit15          3.265076e-03  1.852242e-01
orbit16          2.755464e-04  2.712496e-01
orbit17          4.907466e-03  3.524553e-01
orbit18          2.445013e-03  6.533071e-01
orbit19          2.137458e-03  2.738603e-01
orbit20          9.296429e-04  1.807682e-01
orbit21          2.082108e-03  1.651529e-01
orbit22          7.210143e-03  3.169440e-01
orbit23         -1.699826e-05  1.141100e-01
orbit24          1.023490e-02  5.661065e-01
orbit25          1.304916e-05  2.916667e-02
orbit26          2.602504e-04  1.807838e-01
orbit27          2.768790e-03  4.672053e-01
orbit28          7.708589e-04  3.869015e-01
orbit29          4.797301e-05  6.427365e-02
orbit30          1.494396e-04  4.978790e-02
orbit31          5.273410e-03  2.731311e-01
orbit32          2.163587e-05  1.178008e-02
orbit33          0.000000e+00  1.500000e-02
orbit34          3.388223e-03  1.184944e-01
orbit35          5.960277e-03  2.936422e-01
orbit36          7.623114e-04  7.389239e-02
orbit37          1.203518e-03  1.517421e-01
orbit38          1.397784e-04  1.332057e-01
orbit39          5.407041e-03  3.135966e-01
orbit40          3.242181e-05  3.774429e-02
orbit41          4.826230e-05  7.841468e-02
orbit42          6.098948e-05  1.442011e-02
orbit43         -4.301075e-06  1.785714e-02
orbit44          0.000000e+00  0.000000e+00
orbit45          1.648786e-03  1.868012e-01
orbit46          1.749055e-04  1.136332e-01
orbit47          2.986022e-04  1.105839e-01
orbit48          1.934210e-04  5.566686e-02
orbit49          3.335081e-05  5.049806e-02
orbit50          1.419673e-04  1.671305e-01
orbit51          4.579895e-03  2.612513e-01
orbit52          3.034418e-04  7.118186e-02
orbit53         -1.746548e-05  8.109038e-02
orbit54          5.032626e-05  5.324777e-02
orbit55          0.000000e+00  7.572872e-02
orbit56          2.763442e-03  3.175569e-01
orbit57          8.628128e-06  1.714286e-02
orbit58          0.000000e+00  0.000000e+00
orbit59          4.348116e-05  7.239463e-02
orbit60          8.698609e-04  1.444914e-01
orbit61          1.588903e-04  1.530870e-01
orbit62          3.222806e-05  3.556642e-02
orbit63          4.849896e-07  3.236514e-03
orbit64          6.968365e-08  1.924780e-02
orbit65          7.373715e-04  7.804584e-02
orbit66          0.000000e+00  7.589415e-20
orbit67          0.000000e+00  0.000000e+00
orbit68          0.000000e+00  9.722222e-03
orbit69          0.000000e+00  0.000000e+00
orbit70          0.000000e+00  3.469447e-20
orbit71          0.000000e+00  6.938894e-20
orbit72          0.000000e+00  0.000000e+00
AP               1.198864e-05  4.075662e-03
bet              3.359959e-04  6.500452e-01
ecc              7.428815e-05  8.906598e-02
eccrad           3.950837e-04  1.297017e-01
close            2.968380e-03  2.639738e-01
constraint       1.259776e-04  3.207929e-01
coreness         2.420738e-04  2.454630e-01
knn              5.297002e-03  3.986363e-01
hubscore         1.433200e-03  3.179487e-01
pagerank         1.301089e-03  1.106682e+00
trans            8.152304e-06  2.989683e-02
evcent           1.789093e-03  2.744745e-01
first            2.339911e-05  7.321849e-02
upto_second      1.915149e-03  2.128939e-01
upto_third       2.472960e-03  1.455236e-01
upto_fourth      5.636372e-03  2.417201e-01
upto_fifth       1.477122e-03  2.734181e-01
upto_sixth       1.226481e-03  2.024587e-01
second           1.336869e-03  2.121826e-01
third            4.002822e-03  1.815680e-01
fourth           3.801329e-03  9.450110e-01
fifth            2.164804e-03  6.836652e-01
sixth            5.034045e-03  5.585385e-01
ratio1           3.561733e-03  4.017803e-01
ratio2           2.454619e-03  1.322358e+00
ratio3           1.822398e-03  6.305106e-01
ratio4           8.172326e-03  6.882543e-01
ratio5           1.780053e-03  1.242030e+00
ratio6           3.835495e-03  4.338588e-01
selfinter       -9.073673e-06  1.463973e-01
walktrap_vertex  1.281206e-04  9.682261e-02
bigcom1          2.327422e-04  9.215334e-02
bigcom2          0.000000e+00  0.000000e+00
bigcom3          0.000000e+00  4.336809e-21
bigcom4          2.493932e-04  9.872242e-02
bigcom6          0.000000e+00  0.000000e+00
bigcom8          3.171778e-04  2.216895e-01
bigcom9          0.000000e+00  0.000000e+00
bigcom11         0.000000e+00  6.938894e-20
bigcom13         0.000000e+00  0.000000e+00
bigcom15        -1.856716e-05  1.216461e-01
bigcom16         1.272684e-05  4.049237e-01
bigcom21         0.000000e+00  1.387779e-19
bigcom22         3.228674e-05  1.006926e-01
bigcom24         0.000000e+00  0.000000e+00
bigcom26         0.000000e+00  0.000000e+00
bigcom28         0.000000e+00  4.336809e-21
bigcom30         0.000000e+00  0.000000e+00
bigcom31         0.000000e+00  0.000000e+00
bigcom32         0.000000e+00  0.000000e+00
bigcom33         0.000000e+00  0.000000e+00
bigcom34         0.000000e+00  0.000000e+00
bigcom36         0.000000e+00  0.000000e+00
bigcom37         0.000000e+00  0.000000e+00
bigcom38         0.000000e+00  6.938894e-20
bigcom39         0.000000e+00  0.000000e+00
bigcom40         0.000000e+00  4.336809e-21
bigcom43         0.000000e+00  0.000000e+00
bigcom44         0.000000e+00  8.673617e-21
bigcom46         0.000000e+00  0.000000e+00
bigcom47         0.000000e+00  0.000000e+00
bigcom49         0.000000e+00  0.000000e+00
bigcom50         0.000000e+00  0.000000e+00
bigcom51         0.000000e+00  0.000000e+00
bigcom52         0.000000e+00  0.000000e+00
bigcom54         0.000000e+00  0.000000e+00
bigcom56         0.000000e+00  0.000000e+00
bigcom62         0.000000e+00  0.000000e+00
bigcom66         0.000000e+00  0.000000e+00
bigcom68         0.000000e+00  4.336809e-21
bigcom69         0.000000e+00  1.387779e-19
bigcom71         0.000000e+00  3.469447e-20
bigcom72         0.000000e+00  0.000000e+00
bigcom73         0.000000e+00  0.000000e+00
bigcom74         0.000000e+00  0.000000e+00
bigcom75         0.000000e+00  0.000000e+00
bigcom76         0.000000e+00  0.000000e+00
bigcom77         0.000000e+00  0.000000e+00
bigcom79         0.000000e+00  0.000000e+00
bigcom80         0.000000e+00  0.000000e+00
bigcom82         0.000000e+00  6.938894e-20
bigcom83         0.000000e+00  6.938894e-20
bigcom84         0.000000e+00  0.000000e+00
bigcom85         0.000000e+00  0.000000e+00
bigcom87        -6.995977e-06  3.757959e-01
bigcom89         0.000000e+00  0.000000e+00
bigcom91         0.000000e+00  0.000000e+00
bigcom92         0.000000e+00  6.938894e-20
bigcom93         0.000000e+00  0.000000e+00
bigcom96         0.000000e+00  0.000000e+00
bigcom97         0.000000e+00  0.000000e+00
bigcom98         0.000000e+00  0.000000e+00
bigcom99         0.000000e+00  0.000000e+00
bigcom101        0.000000e+00  0.000000e+00
bigcom104        0.000000e+00  0.000000e+00
bigcom106        0.000000e+00  0.000000e+00
bigcom109        0.000000e+00  0.000000e+00
bigcom113        8.925750e-05  2.855699e-01
bigcom116        1.687877e-04  2.097629e-01
bigcom120        0.000000e+00  0.000000e+00
bigcom123        0.000000e+00  0.000000e+00
bigcom126        0.000000e+00  0.000000e+00
bigcom127        0.000000e+00  0.000000e+00
bigcom137        0.000000e+00  0.000000e+00
bigcom139        0.000000e+00  0.000000e+00
bigcom140        0.000000e+00  0.000000e+00
bigcom143        0.000000e+00  0.000000e+00
bigcom145        0.000000e+00  0.000000e+00
bigcom146        0.000000e+00  0.000000e+00
bigcom147        0.000000e+00  0.000000e+00
bigcom149        0.000000e+00  0.000000e+00
bigcom153        0.000000e+00  0.000000e+00
bigcom154        0.000000e+00  0.000000e+00
bigcom156        0.000000e+00  0.000000e+00
bigcom157        0.000000e+00  0.000000e+00
bigcom158        0.000000e+00  0.000000e+00
bigcom160        0.000000e+00  0.000000e+00
bigcom161        0.000000e+00  0.000000e+00
bigcom162        0.000000e+00  0.000000e+00
bigcom164        0.000000e+00  0.000000e+00
bigcom166        0.000000e+00  3.469447e-20
bigcom167        0.000000e+00  4.336809e-21
bigcom171        0.000000e+00  0.000000e+00
bigcom173        0.000000e+00  0.000000e+00
bigcom175        0.000000e+00  0.000000e+00
bigcom176        0.000000e+00  4.336809e-21
bigcom177        0.000000e+00  0.000000e+00
bigcom178        0.000000e+00  0.000000e+00
bigcom180        0.000000e+00  0.000000e+00
bigcom181        0.000000e+00  6.938894e-20
bigcom184        0.000000e+00  0.000000e+00
bigcom186        0.000000e+00  0.000000e+00
bigcom187        0.000000e+00  0.000000e+00
bigcom189        0.000000e+00  0.000000e+00
bigcom194        0.000000e+00  0.000000e+00
bigcom195        0.000000e+00  1.387779e-19
bigcom196        0.000000e+00  0.000000e+00
bigcom204        0.000000e+00  0.000000e+00
bigcom205        0.000000e+00  0.000000e+00
bigcom212        0.000000e+00  0.000000e+00
bigcom214        0.000000e+00  3.469447e-20
bigcom222        0.000000e+00  0.000000e+00
bigcom223        0.000000e+00  0.000000e+00
bigcom226        0.000000e+00  0.000000e+00
bigcom227        0.000000e+00  0.000000e+00
bigcom229        0.000000e+00  0.000000e+00
bigcom233        0.000000e+00  0.000000e+00
bigcom236        0.000000e+00  0.000000e+00
bigcom237        0.000000e+00  0.000000e+00
bigcom246        0.000000e+00  0.000000e+00
bigcom248        0.000000e+00  0.000000e+00
bigcom249        0.000000e+00  0.000000e+00
bigcom250        0.000000e+00  0.000000e+00
bigcom254        0.000000e+00  0.000000e+00
bigcom266        0.000000e+00  0.000000e+00
bigcom269        0.000000e+00  0.000000e+00
bigcom272       -7.356698e-06  4.689513e-01
bigcom274        0.000000e+00  0.000000e+00
bigcom281        0.000000e+00  0.000000e+00
bigcom291        0.000000e+00  0.000000e+00
bigcom292        0.000000e+00  0.000000e+00
bigcom295        0.000000e+00  0.000000e+00
bigcom299        0.000000e+00  0.000000e+00
bigcom301        0.000000e+00  0.000000e+00
bigcom306        0.000000e+00  0.000000e+00
bigcom309        0.000000e+00  0.000000e+00
bigcom314        0.000000e+00  0.000000e+00
bigcom321        7.166061e-05  1.852458e-01
bigcom341        0.000000e+00  0.000000e+00
bigcom350        0.000000e+00  0.000000e+00
bigcom353        0.000000e+00  0.000000e+00
bigcom359        0.000000e+00  0.000000e+00
bigcom363        0.000000e+00  2.775558e-19
bigcom365        0.000000e+00  0.000000e+00
bigcom385        0.000000e+00  0.000000e+00
bigcom386        0.000000e+00  0.000000e+00
bigcom408        0.000000e+00  0.000000e+00
bigcom412        0.000000e+00  0.000000e+00
bigcom480        0.000000e+00  0.000000e+00
spin_vertex      9.375599e-05  1.740760e-01
membership_s1    1.936852e-05  7.341537e-02
membership_s3    0.000000e+00  4.336809e-21
membership_s4    3.696974e-04  3.320716e-01
membership_s5    1.583078e-05  8.397269e-03
membership_s6   -1.075269e-06  1.069340e-03
membership_s7    0.000000e+00  4.336809e-21
membership_s8    0.000000e+00  6.938894e-20
membership_s9    0.000000e+00  0.000000e+00
membership_s11   0.000000e+00  0.000000e+00
membership_s12  -2.745203e-05  1.613304e-01
membership_s14   0.000000e+00  0.000000e+00
membership_s15   7.123488e-05  2.334572e-02
membership_s16   0.000000e+00  3.469447e-20
membership_s17   0.000000e+00  4.336809e-21
membership_s18   0.000000e+00  2.081668e-19
membership_s20   0.000000e+00  0.000000e+00
membership_s21   4.120884e-05  1.202858e-01
membership_s22   0.000000e+00  0.000000e+00
membership_s24   0.000000e+00  0.000000e+00
membership_s25   0.000000e+00  0.000000e+00
membership_s26   1.370455e-04  3.458967e-01
membership_s27   1.213573e-05  2.024581e-01
membership_s28   0.000000e+00  3.469447e-20
membership_s30   1.558700e-04  8.815883e-02
membership_s31   5.233442e-05  9.982690e-02
membership_s32   3.750149e-06  4.425871e-02
membership_s33  -2.198194e-05  3.053008e-01
membership_s36   1.506104e-05  1.698203e-02
membership_s37   0.000000e+00  1.084202e-21
V1               2.107703e-03  9.961158e-01
V2               2.011464e-03  9.730331e-01
pdi              5.838399e-06  1.013491e-02
adhesion         1.043914e-02  8.392551e-01
cohesion         1.061236e-02  8.018167e-01
inner            1.047349e-02  1.060402e+00
outer            1.389917e-03  1.165120e+00
ioratio          1.467726e-02  1.087472e+00
comsize          5.488185e-03  9.689370e-01
[1] "Dataset: low_CT Model GLM, run: 4 of 10 2015-06-17 20:54:31"
[1] "glmnet variable coefficients"
                         [,1]          [,2]
(Intercept)     -4.762819e+00 -5.476206e+00
graph0          -9.735943e-40 -1.214591e-02
graph1           1.158161e-42 -7.780938e-07
graph2          -8.963208e-40 -2.152407e-02
graph3          -2.372199e-44 -9.671261e-07
graph4           2.014145e-45  1.505669e-08
graph5          -3.004941e-41 -1.183596e-03
graph6           3.515126e-43  3.356772e-06
graph7          -1.810083e-41  6.062731e-04
graph8          -4.281202e-39 -1.094971e-01
graph9          -4.642383e-46 -5.246055e-10
graph10          5.820540e-47  3.499389e-10
graph11          3.170420e-48  2.341862e-11
graph12          2.495959e-46 -1.394516e-07
graph13         -2.682045e-44 -5.385722e-07
graph14          4.827016e-46  4.525380e-09
graph15          2.197629e-42  6.050879e-05
graph16          1.012775e-44 -1.221268e-07
graph17          1.234063e-44  1.332220e-07
graph18          5.663858e-45 -9.346627e-06
graph19         -4.989301e-45 -3.496031e-06
graph20         -1.023545e-42 -3.365688e-05
graph21          2.175723e-42  1.192622e-04
graph22         -4.653858e-43  5.660867e-06
graph23          2.607240e-43  1.681766e-05
graph24          1.026210e-43 -3.157198e-05
graph25          6.560902e-42  3.158167e-04
graph26         -6.686659e-42 -6.778454e-05
graph27         -1.691517e-40 -1.246446e-02
graph28         -1.549767e-40 -4.540390e-03
graph29         -7.007551e-39 -1.788407e-02
orbit0          -9.735943e-40 -1.203038e-02
orbit1           1.164209e-42 -5.118262e-07
orbit2          -2.671593e-40 -1.429339e-03
orbit3          -8.963208e-40 -2.129896e-02
orbit4          -2.853487e-44 -9.763859e-07
orbit5           4.186040e-44 -1.008292e-05
orbit6           2.014147e-45  1.531581e-08
orbit7          -1.964802e-40  4.749004e-03
orbit8          -3.004941e-41 -1.177157e-03
orbit9           5.223157e-43  3.462863e-06
orbit10          2.378924e-43  1.231005e-05
orbit11          1.049500e-41 -1.293712e-03
orbit12         -1.885980e-41  6.066027e-04
orbit13          1.625109e-39  4.306939e-02
orbit14         -4.281202e-39 -1.094070e-01
orbit15         -1.078037e-45 -1.338533e-08
orbit16         -1.804310e-44 -7.089404e-07
orbit17          1.404044e-44  4.332048e-07
orbit18         -9.635107e-46 -4.614772e-09
orbit19          7.136930e-47  5.319489e-10
orbit20          2.420637e-46 -2.189998e-08
orbit21          4.912996e-44  5.876479e-06
orbit22          3.170420e-48  2.383107e-11
orbit23         -1.965015e-40  3.192667e-02
orbit24          5.185866e-46 -1.044371e-07
orbit25         -1.231598e-45 -6.383438e-07
orbit26          1.189117e-42  3.941474e-05
orbit27         -6.040100e-44 -2.148020e-06
orbit28          1.584159e-43  6.631728e-06
orbit29         -1.718204e-44  2.346786e-06
orbit30          5.543562e-42  1.825462e-04
orbit31          5.781636e-46  5.382412e-09
orbit32          5.926355e-46  5.333456e-09
orbit33         -2.908052e-41  7.431244e-03
orbit34          2.197629e-42  5.943785e-05
orbit35          1.600813e-44  1.081072e-07
orbit36         -5.411169e-43 -3.402889e-05
orbit37          1.507101e-44 -9.510822e-07
orbit38         -6.352149e-42  3.561075e-04
orbit39          3.038152e-44  4.488058e-07
orbit40          3.985239e-45 -7.157889e-08
orbit41          4.057285e-42  8.490965e-05
orbit42          6.193477e-40 -4.601372e-02
orbit43          5.590777e-45 -9.153763e-06
orbit44          3.782242e-39 -8.989765e-02
orbit45          1.005769e-44 -4.814452e-06
orbit46         -2.533791e-43  1.240206e-05
orbit47          6.122468e-42  2.180305e-04
orbit48         -9.803583e-43 -1.746348e-04
orbit49         -1.026657e-42 -3.374585e-05
orbit50         -6.692909e-41 -4.409206e-04
orbit51          4.429349e-42  2.327805e-04
orbit52          1.343616e-42  9.782460e-05
orbit53          6.573219e-41  2.056414e-04
orbit54         -4.654652e-43  5.738064e-06
orbit55          6.722921e-39  1.499098e-01
orbit56          3.578192e-43  1.978897e-05
orbit57         -7.121968e-42 -1.726045e-04
orbit58         -4.825099e-39 -1.513542e-01
orbit59         -5.475096e-45 -4.733724e-05
orbit60          2.954552e-41  3.674606e-03
orbit61          3.044055e-38  7.175672e-01
orbit62          1.063540e-41  5.174353e-04
orbit63         -3.226970e-41 -9.345780e-04
orbit64         -2.259503e-41 -1.676520e-03
orbit65         -4.887262e-42 -1.725644e-05
orbit66         -7.575992e-41 -1.445515e-03
orbit67         -6.058813e-39 -2.775773e-01
orbit68         -1.688510e-40 -1.245917e-02
orbit69         -8.571142e-39 -6.839176e-01
orbit70         -1.546431e-40 -4.548756e-03
orbit71         -4.075240e-39 -8.870074e-02
orbit72         -7.007551e-39 -1.775783e-02
AP               1.973526e-39 -4.673474e-02
bet              1.643930e-43 -6.023134e-06
ecc             -6.830881e-40 -1.538279e-02
eccrad          -4.098529e-39 -9.246035e-02
close           -1.976005e-38 -2.331491e-01
constraint       4.979519e-39 -7.329163e-03
coreness        -8.721790e-40 -9.177035e-03
knn              3.774431e-42  3.702421e-05
hubscore         8.091588e-38 -6.571251e-01
pagerank        -2.076157e-38 -1.005979e+00
trans           -8.316348e-39 -3.351679e-01
evcent           8.038734e-38 -6.744099e-01
first           -9.735943e-40 -1.206405e-02
upto_second      1.279577e-42  2.938144e-07
upto_third      -2.576159e-43 -3.369572e-06
upto_fourth     -5.379680e-43 -5.650954e-06
upto_fifth       2.472763e-43  3.901746e-05
upto_sixth       1.169386e-42  7.226231e-05
second           1.284254e-42  2.287232e-07
third           -4.885065e-43 -5.074585e-06
fourth          -2.588851e-43 -1.217490e-06
fifth            9.570979e-43  1.924031e-05
sixth           -1.218690e-43 -4.718515e-05
ratio1           3.870547e-42  3.857898e-05
ratio2           2.006437e-41  4.001633e-04
ratio3           4.193858e-42 -6.938037e-04
ratio4          -1.360196e-41 -7.325730e-04
ratio5          -1.024674e-41 -4.652733e-04
ratio6           2.153868e-43 -9.996590e-06
selfinter        1.953217e-39  1.171837e-01
walktrap_vertex -6.178257e-39 -1.444643e-01
bigcom1         -1.618715e-39  1.388743e-01
bigcom2         -8.564286e-39 -4.298798e-01
bigcom3         -8.710601e-39 -3.513185e-01
bigcom4         -3.350972e-39  2.011065e-02
bigcom6         -8.556074e-39 -3.132686e-01
bigcom8          2.460829e-39  2.974666e-01
bigcom9         -8.593155e-39 -3.977730e-01
bigcom11        -8.569770e-39 -3.544466e-01
bigcom13        -8.579384e-39 -4.112721e-01
bigcom15         3.967849e-38  1.127779e+00
bigcom16         1.936202e-37  2.097396e+00
bigcom21        -8.612509e-39 -3.114536e-01
bigcom22         1.629543e-38  5.821496e-01
bigcom24        -8.560178e-39 -3.722138e-01
bigcom26        -8.589019e-39 -2.880852e-01
bigcom28        -8.693627e-39 -3.059165e-01
bigcom30        -8.609738e-39 -3.283242e-01
bigcom31        -8.557441e-39 -2.771584e-01
bigcom32        -8.571142e-39 -2.957227e-01
bigcom33        -8.558810e-39 -3.247192e-01
bigcom34        -8.561547e-39 -3.922904e-01
bigcom36        -8.568398e-39 -3.380372e-01
bigcom37        -8.558810e-39 -1.913156e-01
bigcom38        -8.571142e-39 -3.828840e-01
bigcom39        -8.572515e-39 -3.474202e-01
bigcom40        -9.035503e-39 -4.103277e-01
bigcom43        -8.560178e-39 -3.078694e-01
bigcom44        -8.652878e-39 -2.695693e-01
bigcom46        -8.569770e-39 -3.243169e-01
bigcom47        -8.564286e-39 -3.315498e-01
bigcom49        -8.565657e-39 -3.476987e-01
bigcom50        -8.568398e-39 -3.395853e-01
bigcom51        -8.558810e-39 -3.998796e-01
bigcom52        -8.557441e-39 -2.492102e-01
bigcom54        -8.560178e-39 -3.873847e-01
bigcom56        -8.560178e-39 -3.698383e-01
bigcom62        -8.557441e-39 -3.309110e-01
bigcom66        -8.561547e-39 -3.747170e-01
bigcom68        -8.560178e-39 -4.221684e-01
bigcom69        -8.567027e-39 -3.823246e-01
bigcom71        -8.575261e-39 -3.215812e-01
bigcom72        -8.562916e-39 -3.394066e-01
bigcom73        -8.560178e-39 -3.424599e-01
bigcom74        -8.561547e-39 -3.427618e-01
bigcom75        -8.557441e-39 -3.841781e-01
bigcom76        -8.560178e-39 -3.959746e-01
bigcom77        -8.560178e-39 -1.617602e-01
bigcom79        -8.560178e-39 -4.126184e-01
bigcom80        -8.560178e-39 -3.509979e-01
bigcom82        -8.561547e-39 -3.638203e-01
bigcom83        -8.558810e-39 -1.864397e-01
bigcom84        -8.558810e-39 -3.280021e-01
bigcom85        -8.564286e-39 -3.387666e-01
bigcom87         1.936202e-37  1.968511e+00
bigcom89        -8.560178e-39 -3.752005e-01
bigcom91        -8.558810e-39 -1.804978e-01
bigcom92        -8.571142e-39 -3.325077e-01
bigcom93        -8.560178e-39 -2.438611e-01
bigcom96        -8.557441e-39 -2.256740e-01
bigcom97        -8.562916e-39 -2.808933e-01
bigcom98        -8.561547e-39 -3.817547e-01
bigcom99        -8.561547e-39 -3.051733e-01
bigcom101       -8.564286e-39 -2.450079e-01
bigcom104       -8.569770e-39 -3.015661e-01
bigcom106       -8.562916e-39 -3.781412e-01
bigcom109       -8.561547e-39 -4.151290e-01
bigcom113        1.358974e-37  1.670521e+00
bigcom116        6.928931e-38  1.215007e+00
bigcom120       -8.558810e-39 -3.910803e-01
bigcom123       -8.561547e-39 -3.463374e-01
bigcom126       -8.556074e-39 -4.326018e-01
bigcom127       -8.556074e-39 -1.880767e-01
bigcom137       -8.560178e-39 -2.428355e-01
bigcom139       -8.558810e-39 -3.910823e-01
bigcom140       -8.560178e-39 -2.997583e-01
bigcom143       -8.560178e-39 -3.899775e-01
bigcom145       -8.560178e-39 -2.115836e-01
bigcom146       -8.561547e-39 -3.479369e-01
bigcom147       -8.558810e-39 -3.914459e-01
bigcom149       -8.556074e-39 -9.578327e-02
bigcom153       -8.564286e-39 -3.680580e-01
bigcom154       -8.568398e-39 -3.093253e-01
bigcom156       -8.558810e-39 -3.492104e-01
bigcom157       -8.557441e-39 -7.252159e-02
bigcom158       -8.557441e-39 -2.824278e-01
bigcom160       -8.560178e-39 -3.562344e-01
bigcom161       -8.558810e-39 -2.826743e-01
bigcom162       -8.558810e-39 -2.965800e-01
bigcom164       -8.560178e-39 -4.454011e-01
bigcom166       -8.562916e-39 -2.376737e-01
bigcom167       -8.568398e-39 -3.104738e-01
bigcom171       -8.556074e-39 -2.872703e-01
bigcom173       -8.560178e-39 -3.274954e-01
bigcom175       -8.558810e-39 -2.056577e-01
bigcom176       -8.560178e-39 -3.431835e-01
bigcom177       -8.560178e-39 -2.651424e-01
bigcom178       -8.561547e-39 -2.529294e-01
bigcom180       -8.558810e-39 -5.016760e-01
bigcom181       -8.561547e-39 -3.783212e-01
bigcom184       -8.558810e-39 -4.033513e-01
bigcom186       -8.556074e-39 -2.417710e-01
bigcom187       -8.558810e-39 -4.404084e-01
bigcom189       -8.562916e-39 -3.400546e-01
bigcom194       -8.561547e-39 -2.913023e-01
bigcom195       -8.560178e-39 -4.560527e-01
bigcom196       -8.557441e-39 -3.633684e-01
bigcom204       -8.564286e-39 -3.711185e-01
bigcom205       -8.560178e-39 -2.992352e-01
bigcom212       -8.558810e-39 -2.829984e-01
bigcom214       -8.562916e-39 -3.650754e-01
bigcom222       -8.558810e-39 -4.354496e-01
bigcom223        0.000000e+00  0.000000e+00
bigcom226       -8.557441e-39 -4.254771e-01
bigcom227       -8.557441e-39 -3.289389e-01
bigcom229       -8.560178e-39 -3.360916e-01
bigcom233       -8.557441e-39 -3.690793e-01
bigcom236       -8.558810e-39 -3.770312e-01
bigcom237       -8.556074e-39 -1.551765e-01
bigcom246       -8.561547e-39 -3.576067e-01
bigcom248       -8.562916e-39 -3.267058e-01
bigcom249       -8.557441e-39 -2.758212e-01
bigcom250       -8.558810e-39 -7.056009e-01
bigcom254       -8.560178e-39 -4.555036e-01
bigcom266       -8.557441e-39 -3.763609e-01
bigcom269       -8.564286e-39 -3.509674e-01
bigcom272        2.441266e-37  2.046213e+00
bigcom274       -8.576635e-39 -2.024882e-01
bigcom281       -8.558810e-39 -3.224818e-01
bigcom291       -8.556074e-39 -4.741291e-01
bigcom292       -8.558810e-39 -2.722998e-01
bigcom295       -8.556074e-39 -3.349904e-01
bigcom299       -8.558810e-39 -2.909952e-01
bigcom301       -8.561547e-39 -2.953020e-01
bigcom306       -8.558810e-39 -3.489302e-01
bigcom309       -8.562916e-39 -2.481803e-01
bigcom314       -8.557441e-39 -8.828050e-02
bigcom321        9.260337e-38  1.270967e+00
bigcom341       -8.557441e-39 -3.912694e-01
bigcom350       -8.557441e-39 -1.899530e-02
bigcom353       -8.558810e-39 -1.830189e-01
bigcom359       -8.558810e-39 -4.119851e-01
bigcom363       -8.558810e-39 -2.130373e-01
bigcom365       -8.557441e-39 -3.438427e-01
bigcom385       -8.561547e-39 -2.521029e-01
bigcom386       -8.557441e-39 -2.994927e-01
bigcom408       -8.565657e-39 -2.381456e-01
bigcom412       -8.560178e-39 -3.303320e-01
bigcom480       -8.560178e-39 -2.787263e-01
spin_vertex      1.610203e-39 -5.347748e-02
membership_s1    1.430277e-39  4.522007e-02
membership_s3   -8.576635e-39 -3.379498e-01
membership_s4    1.935243e-39  1.769015e-01
membership_s5   -2.278367e-39  1.788019e-02
membership_s6    3.363346e-39  1.838468e-02
membership_s7   -5.777971e-39 -2.051836e-01
membership_s8   -8.568398e-39 -3.551472e-01
membership_s9   -8.573887e-39 -3.950472e-01
membership_s11  -8.567027e-39 -2.785844e-01
membership_s12   1.038281e-37  1.159689e+00
membership_s14  -8.562916e-39 -2.300654e-01
membership_s15   9.986301e-39  1.426985e-01
membership_s16  -8.565657e-39 -3.483219e-01
membership_s17  -8.564286e-39 -3.544061e-01
membership_s18  -8.615281e-39 -3.384302e-01
membership_s20  -8.562916e-39 -4.039271e-01
membership_s21  -9.808070e-40  7.733145e-02
membership_s22  -8.580759e-39 -3.625005e-01
membership_s24  -8.580759e-39 -3.605412e-01
membership_s25  -8.568398e-39 -3.680674e-01
membership_s26   1.105811e-37  1.753737e+00
membership_s27   1.546106e-39  1.489854e-01
membership_s28  -8.576635e-39 -3.758926e-01
membership_s30  -6.783638e-39 -1.808004e-01
membership_s31   9.280346e-39  2.428132e-01
membership_s32  -2.681462e-40  7.388566e-02
membership_s33   1.936202e-37  2.045495e+00
membership_s36  -4.143517e-39 -1.150237e-01
membership_s37  -8.652878e-39 -6.027496e-01
V1              -7.764693e-39 -1.286626e-01
V2               6.123913e-39  1.825338e-01
pdi              1.768670e-35 -3.540401e+01
adhesion         4.475846e-43  2.081291e-07
cohesion        -8.958287e-43 -7.156352e-07
inner           -3.226242e-43  1.036457e-06
outer           -5.663416e-43 -6.829450e-07
ioratio         -1.596804e-38 -3.356928e-01
comsize         -2.008794e-42 -2.048372e-06
[1] "Dataset: low_CT Model GBM, run: 5 of 10 2015-06-17 20:55:39"
Iter   TrainDeviance   ValidDeviance   StepSize   Improve
     1        0.1862            -nan     0.0100    0.0000

[1] "GBM variable coefficients"
                            var   rel.inf
bet                         bet 21.040563
V1                           V1 15.607011
orbit18                 orbit18  7.086966
outer                     outer  6.152897
orbit51                 orbit51  5.341280
bigcom321             bigcom321  5.327505
membership_s33   membership_s33  5.313783
bigcom16               bigcom16  5.300114
fourth                   fourth  5.286498
bigcom137             bigcom137  5.272934
bigcom87               bigcom87  5.259423
pagerank               pagerank  4.696554
orbit61                 orbit61  4.228788
membership_s26   membership_s26  2.554047
comsize                 comsize  1.531635
graph0                   graph0  0.000000
graph1                   graph1  0.000000
graph2                   graph2  0.000000
graph3                   graph3  0.000000
graph4                   graph4  0.000000
graph5                   graph5  0.000000
graph6                   graph6  0.000000
graph7                   graph7  0.000000
graph8                   graph8  0.000000
graph9                   graph9  0.000000
graph10                 graph10  0.000000
graph11                 graph11  0.000000
graph12                 graph12  0.000000
graph13                 graph13  0.000000
graph14                 graph14  0.000000
graph15                 graph15  0.000000
graph16                 graph16  0.000000
graph17                 graph17  0.000000
graph18                 graph18  0.000000
graph19                 graph19  0.000000
graph20                 graph20  0.000000
graph21                 graph21  0.000000
graph22                 graph22  0.000000
graph23                 graph23  0.000000
graph24                 graph24  0.000000
graph25                 graph25  0.000000
graph26                 graph26  0.000000
graph27                 graph27  0.000000
graph28                 graph28  0.000000
graph29                 graph29  0.000000
orbit0                   orbit0  0.000000
orbit1                   orbit1  0.000000
orbit2                   orbit2  0.000000
orbit3                   orbit3  0.000000
orbit4                   orbit4  0.000000
orbit5                   orbit5  0.000000
orbit6                   orbit6  0.000000
orbit7                   orbit7  0.000000
orbit8                   orbit8  0.000000
orbit9                   orbit9  0.000000
orbit10                 orbit10  0.000000
orbit11                 orbit11  0.000000
orbit12                 orbit12  0.000000
orbit13                 orbit13  0.000000
orbit14                 orbit14  0.000000
orbit15                 orbit15  0.000000
orbit16                 orbit16  0.000000
orbit17                 orbit17  0.000000
orbit19                 orbit19  0.000000
orbit20                 orbit20  0.000000
orbit21                 orbit21  0.000000
orbit22                 orbit22  0.000000
orbit23                 orbit23  0.000000
orbit24                 orbit24  0.000000
orbit25                 orbit25  0.000000
orbit26                 orbit26  0.000000
orbit27                 orbit27  0.000000
orbit28                 orbit28  0.000000
orbit29                 orbit29  0.000000
orbit30                 orbit30  0.000000
orbit31                 orbit31  0.000000
orbit32                 orbit32  0.000000
orbit33                 orbit33  0.000000
orbit34                 orbit34  0.000000
orbit35                 orbit35  0.000000
orbit36                 orbit36  0.000000
orbit37                 orbit37  0.000000
orbit38                 orbit38  0.000000
orbit39                 orbit39  0.000000
orbit40                 orbit40  0.000000
orbit41                 orbit41  0.000000
orbit42                 orbit42  0.000000
orbit43                 orbit43  0.000000
orbit44                 orbit44  0.000000
orbit45                 orbit45  0.000000
orbit46                 orbit46  0.000000
orbit47                 orbit47  0.000000
orbit48                 orbit48  0.000000
orbit49                 orbit49  0.000000
orbit50                 orbit50  0.000000
orbit52                 orbit52  0.000000
orbit53                 orbit53  0.000000
orbit54                 orbit54  0.000000
orbit55                 orbit55  0.000000
orbit56                 orbit56  0.000000
orbit57                 orbit57  0.000000
orbit58                 orbit58  0.000000
orbit59                 orbit59  0.000000
orbit60                 orbit60  0.000000
orbit62                 orbit62  0.000000
orbit63                 orbit63  0.000000
orbit64                 orbit64  0.000000
orbit65                 orbit65  0.000000
orbit66                 orbit66  0.000000
orbit67                 orbit67  0.000000
orbit68                 orbit68  0.000000
orbit69                 orbit69  0.000000
orbit70                 orbit70  0.000000
orbit71                 orbit71  0.000000
orbit72                 orbit72  0.000000
AP                           AP  0.000000
ecc                         ecc  0.000000
eccrad                   eccrad  0.000000
close                     close  0.000000
constraint           constraint  0.000000
coreness               coreness  0.000000
knn                         knn  0.000000
hubscore               hubscore  0.000000
trans                     trans  0.000000
evcent                   evcent  0.000000
first                     first  0.000000
upto_second         upto_second  0.000000
upto_third           upto_third  0.000000
upto_fourth         upto_fourth  0.000000
upto_fifth           upto_fifth  0.000000
upto_sixth           upto_sixth  0.000000
second                   second  0.000000
third                     third  0.000000
fifth                     fifth  0.000000
sixth                     sixth  0.000000
ratio1                   ratio1  0.000000
ratio2                   ratio2  0.000000
ratio3                   ratio3  0.000000
ratio4                   ratio4  0.000000
ratio5                   ratio5  0.000000
ratio6                   ratio6  0.000000
selfinter             selfinter  0.000000
walktrap_vertex walktrap_vertex  0.000000
bigcom1                 bigcom1  0.000000
bigcom2                 bigcom2  0.000000
bigcom3                 bigcom3  0.000000
bigcom4                 bigcom4  0.000000
bigcom6                 bigcom6  0.000000
bigcom8                 bigcom8  0.000000
bigcom9                 bigcom9  0.000000
bigcom11               bigcom11  0.000000
bigcom13               bigcom13  0.000000
bigcom15               bigcom15  0.000000
bigcom21               bigcom21  0.000000
bigcom22               bigcom22  0.000000
bigcom24               bigcom24  0.000000
bigcom26               bigcom26  0.000000
bigcom28               bigcom28  0.000000
bigcom30               bigcom30  0.000000
bigcom31               bigcom31  0.000000
bigcom32               bigcom32  0.000000
bigcom33               bigcom33  0.000000
bigcom34               bigcom34  0.000000
bigcom36               bigcom36  0.000000
bigcom37               bigcom37  0.000000
bigcom38               bigcom38  0.000000
bigcom39               bigcom39  0.000000
bigcom40               bigcom40  0.000000
bigcom43               bigcom43  0.000000
bigcom44               bigcom44  0.000000
bigcom46               bigcom46  0.000000
bigcom47               bigcom47  0.000000
bigcom49               bigcom49  0.000000
bigcom50               bigcom50  0.000000
bigcom51               bigcom51  0.000000
bigcom52               bigcom52  0.000000
bigcom54               bigcom54  0.000000
bigcom56               bigcom56  0.000000
bigcom62               bigcom62  0.000000
bigcom66               bigcom66  0.000000
bigcom68               bigcom68  0.000000
bigcom69               bigcom69  0.000000
bigcom71               bigcom71  0.000000
bigcom72               bigcom72  0.000000
bigcom73               bigcom73  0.000000
bigcom74               bigcom74  0.000000
bigcom75               bigcom75  0.000000
bigcom76               bigcom76  0.000000
bigcom77               bigcom77  0.000000
bigcom79               bigcom79  0.000000
bigcom80               bigcom80  0.000000
bigcom82               bigcom82  0.000000
bigcom83               bigcom83  0.000000
bigcom84               bigcom84  0.000000
bigcom85               bigcom85  0.000000
bigcom89               bigcom89  0.000000
bigcom91               bigcom91  0.000000
bigcom92               bigcom92  0.000000
bigcom93               bigcom93  0.000000
bigcom96               bigcom96  0.000000
bigcom97               bigcom97  0.000000
bigcom98               bigcom98  0.000000
bigcom99               bigcom99  0.000000
bigcom101             bigcom101  0.000000
bigcom104             bigcom104  0.000000
bigcom106             bigcom106  0.000000
bigcom109             bigcom109  0.000000
bigcom113             bigcom113  0.000000
bigcom116             bigcom116  0.000000
bigcom120             bigcom120  0.000000
bigcom123             bigcom123  0.000000
bigcom126             bigcom126  0.000000
bigcom127             bigcom127  0.000000
bigcom139             bigcom139  0.000000
bigcom140             bigcom140  0.000000
bigcom143             bigcom143  0.000000
bigcom145             bigcom145  0.000000
bigcom146             bigcom146  0.000000
bigcom147             bigcom147  0.000000
bigcom149             bigcom149  0.000000
bigcom153             bigcom153  0.000000
bigcom154             bigcom154  0.000000
bigcom156             bigcom156  0.000000
bigcom157             bigcom157  0.000000
bigcom158             bigcom158  0.000000
bigcom160             bigcom160  0.000000
bigcom161             bigcom161  0.000000
bigcom162             bigcom162  0.000000
bigcom164             bigcom164  0.000000
bigcom166             bigcom166  0.000000
bigcom167             bigcom167  0.000000
bigcom171             bigcom171  0.000000
bigcom173             bigcom173  0.000000
bigcom175             bigcom175  0.000000
bigcom176             bigcom176  0.000000
bigcom177             bigcom177  0.000000
bigcom178             bigcom178  0.000000
bigcom180             bigcom180  0.000000
bigcom181             bigcom181  0.000000
bigcom184             bigcom184  0.000000
bigcom186             bigcom186  0.000000
bigcom187             bigcom187  0.000000
bigcom189             bigcom189  0.000000
bigcom194             bigcom194  0.000000
bigcom195             bigcom195  0.000000
bigcom196             bigcom196  0.000000
bigcom204             bigcom204  0.000000
bigcom205             bigcom205  0.000000
bigcom212             bigcom212  0.000000
bigcom214             bigcom214  0.000000
bigcom222             bigcom222  0.000000
bigcom223             bigcom223  0.000000
bigcom226             bigcom226  0.000000
bigcom227             bigcom227  0.000000
bigcom229             bigcom229  0.000000
bigcom233             bigcom233  0.000000
bigcom236             bigcom236  0.000000
bigcom237             bigcom237  0.000000
bigcom246             bigcom246  0.000000
bigcom248             bigcom248  0.000000
bigcom249             bigcom249  0.000000
bigcom250             bigcom250  0.000000
bigcom254             bigcom254  0.000000
bigcom266             bigcom266  0.000000
bigcom269             bigcom269  0.000000
bigcom272             bigcom272  0.000000
bigcom274             bigcom274  0.000000
bigcom281             bigcom281  0.000000
bigcom291             bigcom291  0.000000
bigcom292             bigcom292  0.000000
bigcom295             bigcom295  0.000000
bigcom299             bigcom299  0.000000
bigcom301             bigcom301  0.000000
bigcom306             bigcom306  0.000000
bigcom309             bigcom309  0.000000
bigcom314             bigcom314  0.000000
bigcom341             bigcom341  0.000000
bigcom350             bigcom350  0.000000
bigcom353             bigcom353  0.000000
bigcom359             bigcom359  0.000000
bigcom363             bigcom363  0.000000
bigcom365             bigcom365  0.000000
bigcom385             bigcom385  0.000000
bigcom386             bigcom386  0.000000
bigcom408             bigcom408  0.000000
bigcom412             bigcom412  0.000000
bigcom480             bigcom480  0.000000
spin_vertex         spin_vertex  0.000000
membership_s1     membership_s1  0.000000
membership_s3     membership_s3  0.000000
membership_s4     membership_s4  0.000000
membership_s5     membership_s5  0.000000
membership_s6     membership_s6  0.000000
membership_s7     membership_s7  0.000000
membership_s8     membership_s8  0.000000
membership_s9     membership_s9  0.000000
membership_s11   membership_s11  0.000000
membership_s12   membership_s12  0.000000
membership_s14   membership_s14  0.000000
membership_s15   membership_s15  0.000000
membership_s16   membership_s16  0.000000
membership_s17   membership_s17  0.000000
membership_s18   membership_s18  0.000000
membership_s20   membership_s20  0.000000
membership_s21   membership_s21  0.000000
membership_s22   membership_s22  0.000000
membership_s24   membership_s24  0.000000
membership_s25   membership_s25  0.000000
membership_s27   membership_s27  0.000000
membership_s28   membership_s28  0.000000
membership_s30   membership_s30  0.000000
membership_s31   membership_s31  0.000000
membership_s32   membership_s32  0.000000
membership_s36   membership_s36  0.000000
membership_s37   membership_s37  0.000000
V2                           V2  0.000000
pdi                         pdi  0.000000
adhesion               adhesion  0.000000
cohesion               cohesion  0.000000
inner                     inner  0.000000
ioratio                 ioratio  0.000000
[1] "Dataset: low_CT Model RF, run: 5 of 10 2015-06-17 20:55:40"
     |      Out-of-bag   |
Tree |      MSE  %Var(y) |
   1 |   0.0143   164.42 |
   2 |  0.01332   153.16 |
   3 |  0.01222   140.55 |
   4 |  0.01262   145.11 |
   5 |  0.01261   145.02 |
   6 |  0.01241   142.77 |
   7 |  0.01245   143.16 |
   8 |  0.01212   139.38 |
   9 |  0.01209   139.07 |
  10 |  0.01207   138.78 |
  11 |   0.0117   134.58 |
  12 |  0.01196   137.56 |
  13 |  0.01177   135.36 |
  14 |  0.01147   131.95 |
  15 |  0.01129   129.86 |
  16 |  0.01112   127.88 |
  17 |  0.01091   125.44 |
  18 |  0.01081   124.30 |
  19 |   0.0108   124.17 |
  20 |  0.01073   123.36 |
  21 |  0.01068   122.81 |
  22 |   0.0107   123.10 |
  23 |  0.01064   122.40 |
  24 |  0.01066   122.62 |
  25 |  0.01069   122.91 |
  26 |  0.01071   123.18 |
  27 |  0.01068   122.84 |
  28 |  0.01066   122.64 |
  29 |  0.01068   122.80 |
  30 |  0.01061   122.05 |
  31 |  0.01057   121.58 |
  32 |  0.01058   121.64 |
  33 |   0.0105   120.72 |
  34 |  0.01051   120.92 |
  35 |  0.01049   120.59 |
  36 |  0.01046   120.26 |
  37 |  0.01044   120.04 |
  38 |  0.01042   119.82 |
  39 |  0.01037   119.27 |
  40 |  0.01037   119.29 |
  41 |  0.01035   118.98 |
  42 |  0.01032   118.71 |
  43 |  0.01032   118.65 |
  44 |  0.01029   118.40 |
  45 |  0.01029   118.31 |
  46 |  0.01027   118.08 |
  47 |  0.01026   117.96 |
  48 |  0.01024   117.82 |
  49 |  0.01022   117.50 |
  50 |  0.01019   117.25 |
  51 |  0.01021   117.37 |
  52 |  0.01018   117.12 |
  53 |  0.01018   117.04 |
  54 |  0.01017   116.96 |
  55 |  0.01013   116.56 |
  56 |  0.01014   116.61 |
  57 |  0.01014   116.64 |
  58 |  0.01014   116.63 |
  59 |  0.01013   116.54 |
  60 |  0.01009   116.04 |
  61 |  0.01009   116.02 |
  62 |  0.01006   115.75 |
  63 |  0.01006   115.67 |
  64 |  0.01004   115.42 |
  65 |  0.01003   115.37 |
  66 |  0.01003   115.35 |
  67 |  0.01006   115.66 |
  68 |  0.01004   115.44 |
  69 |  0.01003   115.36 |
  70 |  0.01001   115.10 |
  71 |     0.01   115.04 |
  72 |     0.01   115.02 |
  73 | 0.009994   114.94 |
  74 | 0.009989   114.88 |
  75 | 0.009989   114.88 |
  76 | 0.009985   114.84 |
  77 |     0.01   115.01 |
  78 | 0.009993   114.93 |
  79 | 0.009996   114.96 |
  80 | 0.009991   114.91 |
  81 | 0.009987   114.86 |
  82 | 0.009988   114.88 |
  83 | 0.009977   114.74 |
  84 | 0.009971   114.68 |
  85 | 0.009981   114.78 |
  86 | 0.009987   114.86 |
  87 | 0.009974   114.71 |
  88 | 0.009965   114.60 |
  89 |  0.00997   114.66 |
  90 | 0.009961   114.56 |
  91 | 0.009963   114.58 |
  92 | 0.009949   114.42 |
  93 | 0.009936   114.27 |
  94 | 0.009936   114.27 |
  95 | 0.009931   114.22 |
  96 | 0.009935   114.26 |
  97 | 0.009937   114.28 |
  98 | 0.009929   114.20 |
  99 | 0.009918   114.07 |
 100 | 0.009923   114.12 |
[1] "Random Forest variable coefficients"
                      %IncMSE IncNodePurity
graph5           1.580981e-04  1.183182e-01
graph6           1.780280e-03  2.759034e-01
graph7           8.223814e-05  3.987633e-02
graph8           0.000000e+00  5.561957e-19
graph9           1.773385e-03  4.004711e-01
graph10          4.177203e-03  3.727514e-01
graph11          1.971771e-03  2.192968e-01
graph12          1.498535e-02  5.660864e-01
graph13          2.090460e-03  2.820756e-01
graph14          4.916676e-03  2.952478e-01
graph15          4.164363e-04  9.591847e-02
graph16          7.103382e-03  2.302939e-01
graph17          5.140818e-03  2.602839e-01
graph18          8.722198e-06  3.425000e-02
graph19          3.146593e-03  3.144826e-01
graph20          1.228564e-04  5.058788e-02
graph21          9.155650e-04  1.577629e-01
graph22          5.608610e-05  7.429118e-02
graph23          2.335270e-03  2.281963e-01
graph24          8.714597e-06  2.646853e-02
graph25          3.060109e-04  1.293140e-01
graph26          4.256917e-04  4.545995e-02
graph27          0.000000e+00  2.883978e-19
graph28          0.000000e+00  0.000000e+00
graph29          0.000000e+00  0.000000e+00
orbit0           8.173267e-06  2.356653e-02
orbit1           1.669049e-03  2.300134e-01
orbit2           2.767027e-06  4.441270e-02
orbit3           1.291990e-05  3.851396e-02
orbit4           1.530418e-03  1.979420e-01
orbit5           4.335615e-03  3.715161e-01
orbit6           5.257971e-03  3.764192e-01
orbit7           4.009860e-06  5.441656e-02
orbit8           2.295049e-04  9.063216e-02
orbit9           1.974151e-03  3.534788e-01
orbit10          2.193540e-04  4.964197e-02
orbit11          8.685624e-07  4.616315e-02
orbit12          5.651235e-05  9.832017e-02
orbit13          1.306464e-05  7.089356e-02
orbit14          0.000000e+00  3.480289e-19
orbit15          4.101956e-03  3.133491e-01
orbit16          2.217029e-04  2.828215e-01
orbit17          5.053228e-03  4.137533e-01
orbit18          4.801607e-03  7.314774e-01
orbit19          4.812555e-03  4.068068e-01
orbit20          6.022072e-03  2.260389e-01
orbit21          1.908259e-03  9.422772e-02
orbit22          3.735189e-03  2.439723e-01
orbit23         -4.325260e-06  3.875000e-02
orbit24          1.197345e-02  5.580743e-01
orbit25          1.238459e-04  3.297430e-02
orbit26          2.602003e-04  1.595004e-01
orbit27          6.388668e-03  4.100350e-01
orbit28          3.246680e-03  2.870078e-01
orbit29          3.535138e-05  2.119556e-02
orbit30          9.490952e-04  9.588992e-02
orbit31          5.884853e-03  3.255251e-01
orbit32          5.010472e-04  2.071002e-02
orbit33          7.650048e-06  4.173664e-03
orbit34          7.423170e-04  1.805629e-01
orbit35          9.630524e-03  2.980849e-01
orbit36          9.175808e-04  2.467757e-01
orbit37          5.905772e-04  1.257514e-01
orbit38          2.337735e-05  8.357656e-02
orbit39          3.172706e-03  3.294248e-01
orbit40          2.218167e-04  5.330088e-02
orbit41          3.212916e-05  1.112574e-01
orbit42          5.490823e-06  1.091014e-01
orbit43          4.312100e-06  1.784091e-02
orbit44          0.000000e+00  9.757820e-21
orbit45          2.593731e-03  2.106303e-01
orbit46          1.398936e-03  1.588573e-01
orbit47          6.126354e-04  1.268892e-01
orbit48          2.584403e-04  6.553749e-02
orbit49          1.648289e-04  8.068179e-02
orbit50          5.659982e-05  9.053653e-02
orbit51          1.079008e-03  2.708579e-01
orbit52          6.589306e-04  1.266565e-01
orbit53          0.000000e+00  1.666667e-02
orbit54          2.928034e-05  2.028460e-02
orbit55          0.000000e+00  2.818926e-19
orbit56          3.768687e-03  2.802632e-01
orbit57          0.000000e+00  1.714286e-02
orbit58          0.000000e+00  8.673617e-21
orbit59          1.896635e-04  4.882039e-02
orbit60          1.020205e-03  1.338771e-01
orbit61          9.393178e-05  1.445737e-01
orbit62          2.075682e-03  1.742241e-01
orbit63          4.434279e-06  4.613599e-03
orbit64          1.073422e-05  2.958673e-02
orbit65          3.280800e-03  2.454053e-01
orbit66          0.000000e+00  9.757820e-21
orbit67          0.000000e+00  2.602085e-20
orbit68          0.000000e+00  8.673617e-21
orbit69          0.000000e+00  0.000000e+00
orbit70          0.000000e+00  0.000000e+00
orbit71          0.000000e+00  0.000000e+00
orbit72          0.000000e+00  0.000000e+00
AP               0.000000e+00  9.696970e-03
bet              4.403407e-04  5.980293e-01
ecc              5.672446e-05  4.525459e-02
eccrad           3.872448e-07  7.595742e-02
close            4.313594e-03  3.235177e-01
constraint       8.840827e-05  1.297123e-01
coreness         5.724337e-05  1.295361e-01
knn              4.887128e-03  6.093038e-01
hubscore         1.683042e-03  2.212602e-01
pagerank         1.117828e-03  1.087597e+00
trans            6.928687e-05  4.104170e-02
evcent           2.103353e-03  2.180802e-01
first           -2.036341e-06  4.894917e-02
upto_second      5.331768e-04  2.845615e-01
upto_third       2.985949e-03  3.033436e-01
upto_fourth      5.196360e-03  2.711441e-01
upto_fifth       9.104032e-03  3.752478e-01
upto_sixth       1.300935e-03  2.302715e-01
second           2.576947e-03  3.516270e-01
third            6.456720e-03  2.254752e-01
fourth           3.393219e-03  1.024357e+00
fifth            2.779518e-03  7.163426e-01
sixth            5.673156e-03  4.526032e-01
ratio1           5.664382e-03  3.616944e-01
ratio2           3.413298e-03  1.036924e+00
ratio3           3.348192e-03  7.946689e-01
ratio4           1.694765e-02  7.572934e-01
ratio5           2.495981e-03  1.480671e+00
ratio6           6.187096e-03  6.656933e-01
selfinter       -2.009480e-05  1.241574e-01
walktrap_vertex  1.797202e-04  2.010040e-01
bigcom1          1.237064e-04  1.491628e-01
bigcom2          0.000000e+00  0.000000e+00
bigcom3          0.000000e+00  0.000000e+00
bigcom4          2.516327e-05  5.471715e-03
bigcom6          0.000000e+00  8.673617e-21
bigcom8          1.387588e-04  2.129273e-01
bigcom9          0.000000e+00  9.757820e-21
bigcom11         0.000000e+00  0.000000e+00
bigcom13         0.000000e+00  0.000000e+00
bigcom15         0.000000e+00  0.000000e+00
bigcom16         4.507547e-05  3.640750e-01
bigcom21         0.000000e+00  5.204170e-20
bigcom22         1.885030e-06  7.658607e-02
bigcom24         0.000000e+00  0.000000e+00
bigcom26         0.000000e+00  0.000000e+00
bigcom28        -1.583437e-05  2.792055e-02
bigcom30         0.000000e+00  0.000000e+00
bigcom31         0.000000e+00  0.000000e+00
bigcom32         0.000000e+00  2.775558e-19
bigcom33         0.000000e+00  0.000000e+00
bigcom34         0.000000e+00  1.387779e-19
bigcom36         0.000000e+00  0.000000e+00
bigcom37         0.000000e+00  0.000000e+00
bigcom38         0.000000e+00  0.000000e+00
bigcom39         0.000000e+00  0.000000e+00
bigcom40         0.000000e+00  4.336809e-21
bigcom43         0.000000e+00  0.000000e+00
bigcom44         0.000000e+00  0.000000e+00
bigcom46         0.000000e+00  0.000000e+00
bigcom47         0.000000e+00  0.000000e+00
bigcom49         0.000000e+00  0.000000e+00
bigcom50         0.000000e+00  0.000000e+00
bigcom51         0.000000e+00  0.000000e+00
bigcom52         0.000000e+00  1.387779e-19
bigcom54         0.000000e+00  0.000000e+00
bigcom56         0.000000e+00  1.387779e-19
bigcom62         0.000000e+00  0.000000e+00
bigcom66         0.000000e+00  0.000000e+00
bigcom68         0.000000e+00  0.000000e+00
bigcom69         0.000000e+00  4.336809e-21
bigcom71         0.000000e+00  0.000000e+00
bigcom72         0.000000e+00  0.000000e+00
bigcom73         0.000000e+00  0.000000e+00
bigcom74         0.000000e+00  0.000000e+00
bigcom75         0.000000e+00  0.000000e+00
bigcom76         0.000000e+00  0.000000e+00
bigcom77         0.000000e+00  0.000000e+00
bigcom79         0.000000e+00  0.000000e+00
bigcom80         0.000000e+00  0.000000e+00
bigcom82         0.000000e+00  0.000000e+00
bigcom83         0.000000e+00  0.000000e+00
bigcom84         0.000000e+00  0.000000e+00
bigcom85         0.000000e+00  2.775558e-19
bigcom87        -4.660707e-06  3.860307e-01
bigcom89         0.000000e+00  0.000000e+00
bigcom91         0.000000e+00  0.000000e+00
bigcom92         0.000000e+00  8.673617e-21
bigcom93         0.000000e+00  0.000000e+00
bigcom96         0.000000e+00  2.775558e-19
bigcom97         0.000000e+00  8.673617e-21
bigcom98         0.000000e+00  0.000000e+00
bigcom99         0.000000e+00  0.000000e+00
bigcom101        0.000000e+00  2.775558e-19
bigcom104        0.000000e+00  0.000000e+00
bigcom106        0.000000e+00  0.000000e+00
bigcom109        0.000000e+00  0.000000e+00
bigcom113        4.762892e-05  2.743563e-01
bigcom116        1.455202e-04  2.758693e-01
bigcom120        0.000000e+00  0.000000e+00
bigcom123        0.000000e+00  0.000000e+00
bigcom126        0.000000e+00  0.000000e+00
bigcom127        0.000000e+00  0.000000e+00
bigcom137       -6.425970e-06  3.107835e-01
bigcom139        0.000000e+00  0.000000e+00
bigcom140        0.000000e+00  0.000000e+00
bigcom143        0.000000e+00  0.000000e+00
bigcom145        0.000000e+00  0.000000e+00
bigcom146        0.000000e+00  0.000000e+00
bigcom147        0.000000e+00  0.000000e+00
bigcom149        0.000000e+00  0.000000e+00
bigcom153        0.000000e+00  0.000000e+00
bigcom154        0.000000e+00  0.000000e+00
bigcom156        0.000000e+00  0.000000e+00
bigcom157        0.000000e+00  0.000000e+00
bigcom158        0.000000e+00  0.000000e+00
bigcom160        0.000000e+00  0.000000e+00
bigcom161        0.000000e+00  0.000000e+00
bigcom162        0.000000e+00  2.775558e-19
bigcom164        0.000000e+00  0.000000e+00
bigcom166        0.000000e+00  0.000000e+00
bigcom167        0.000000e+00  0.000000e+00
bigcom171        0.000000e+00  0.000000e+00
bigcom173        0.000000e+00  0.000000e+00
bigcom175        0.000000e+00  0.000000e+00
bigcom176        0.000000e+00  0.000000e+00
bigcom177        0.000000e+00  0.000000e+00
bigcom178        0.000000e+00  5.421011e-22
bigcom180        0.000000e+00  0.000000e+00
bigcom181        0.000000e+00  0.000000e+00
bigcom184        0.000000e+00  0.000000e+00
bigcom186        0.000000e+00  0.000000e+00
bigcom187        0.000000e+00  0.000000e+00
bigcom189        0.000000e+00  3.469447e-20
bigcom194        0.000000e+00  0.000000e+00
bigcom195        0.000000e+00  0.000000e+00
bigcom196        0.000000e+00  0.000000e+00
bigcom204        0.000000e+00  0.000000e+00
bigcom205        0.000000e+00  0.000000e+00
bigcom212        0.000000e+00  0.000000e+00
bigcom214        0.000000e+00  0.000000e+00
bigcom222        0.000000e+00  0.000000e+00
bigcom223        0.000000e+00  0.000000e+00
bigcom226        0.000000e+00  0.000000e+00
bigcom227        0.000000e+00  0.000000e+00
bigcom229        0.000000e+00  0.000000e+00
bigcom233        0.000000e+00  0.000000e+00
bigcom236        0.000000e+00  0.000000e+00
bigcom237        0.000000e+00  0.000000e+00
bigcom246        0.000000e+00  0.000000e+00
bigcom248        0.000000e+00  0.000000e+00
bigcom249        0.000000e+00  0.000000e+00
bigcom250        0.000000e+00  5.551115e-19
bigcom254        0.000000e+00  0.000000e+00
bigcom266        0.000000e+00  0.000000e+00
bigcom269        0.000000e+00  0.000000e+00
bigcom272        4.650191e-07  5.050035e-01
bigcom274        0.000000e+00  0.000000e+00
bigcom281        0.000000e+00  2.775558e-19
bigcom291        0.000000e+00  0.000000e+00
bigcom292        0.000000e+00  0.000000e+00
bigcom295        0.000000e+00  0.000000e+00
bigcom299        0.000000e+00  6.938894e-20
bigcom301        0.000000e+00  5.551115e-19
bigcom306        0.000000e+00  0.000000e+00
bigcom309        0.000000e+00  0.000000e+00
bigcom314        0.000000e+00  0.000000e+00
bigcom321        1.454942e-05  1.501802e-01
bigcom341        0.000000e+00  0.000000e+00
bigcom350        0.000000e+00  0.000000e+00
bigcom353        0.000000e+00  0.000000e+00
bigcom359        0.000000e+00  0.000000e+00
bigcom363        0.000000e+00  1.387779e-19
bigcom365        0.000000e+00  0.000000e+00
bigcom385        0.000000e+00  0.000000e+00
bigcom386        0.000000e+00  0.000000e+00
bigcom408        0.000000e+00  0.000000e+00
bigcom412        0.000000e+00  0.000000e+00
bigcom480        0.000000e+00  0.000000e+00
spin_vertex      1.262337e-04  1.606601e-01
membership_s1    4.621820e-05  1.854973e-02
membership_s3    0.000000e+00  0.000000e+00
membership_s4    6.517458e-04  5.076752e-01
membership_s5    6.000547e-07  6.800735e-03
membership_s6    0.000000e+00  0.000000e+00
membership_s7    0.000000e+00  0.000000e+00
membership_s8    0.000000e+00  0.000000e+00
membership_s9    0.000000e+00  0.000000e+00
membership_s11   0.000000e+00  6.938894e-19
membership_s12  -1.753308e-05  1.502177e-01
membership_s14   0.000000e+00  0.000000e+00
membership_s15  -2.386009e-06  3.337097e-02
membership_s16   0.000000e+00  8.673617e-21
membership_s17   0.000000e+00  8.673617e-21
membership_s18   0.000000e+00  8.673617e-21
membership_s20   0.000000e+00  0.000000e+00
membership_s21   6.327082e-06  1.191841e-01
membership_s22   0.000000e+00  0.000000e+00
membership_s24   0.000000e+00  0.000000e+00
membership_s25   0.000000e+00  1.734723e-20
membership_s26   5.384564e-05  2.296752e-01
membership_s27   2.808875e-05  1.226889e-01
membership_s28   0.000000e+00  0.000000e+00
membership_s30   4.093246e-06  1.554793e-02
membership_s31   4.417881e-05  8.259221e-02
membership_s32   3.352660e-05  1.756685e-01
membership_s33  -1.993502e-05  1.825228e-01
membership_s36  -4.329004e-06  1.085260e-02
membership_s37   0.000000e+00  4.336809e-21
V1               3.998682e-03  1.042055e+00
V2               1.099440e-03  8.408562e-01
pdi             -2.504906e-05  2.832816e-02
adhesion         5.458649e-03  6.915068e-01
cohesion         4.820862e-03  5.706687e-01
inner            1.700617e-03  9.288619e-01
outer            5.536708e-04  1.431587e+00
ioratio          3.762870e-03  1.024503e+00
comsize          4.391113e-03  1.515816e+00
[1] "Dataset: low_CT Model GLM, run: 5 of 10 2015-06-17 20:57:06"
[1] "glmnet variable coefficients"
                         [,1]          [,2]
(Intercept)     -4.727388e+00 -5.764813e+00
graph0          -6.644969e-40 -6.962706e-03
graph1           9.468167e-43  6.374007e-06
graph2          -4.731118e-40 -1.426249e-02
graph3          -4.354129e-44 -1.348398e-06
graph4           1.915135e-45  2.584579e-08
graph5          -1.987854e-41 -9.778835e-04
graph6           3.685398e-43  4.794456e-06
graph7          -1.345989e-41  6.445161e-04
graph8          -4.520156e-39 -1.073726e-01
graph9          -8.497547e-46 -1.522423e-08
graph10          5.153529e-47  5.304434e-10
graph11          3.059826e-48  4.119418e-11
graph12         -1.960815e-46 -1.598303e-07
graph13         -2.760229e-44 -6.976703e-07
graph14          4.953964e-46  7.384645e-09
graph15          3.086283e-42  6.978694e-05
graph16          1.017875e-44 -1.620403e-07
graph17          1.472650e-44  8.001360e-08
graph18          4.201903e-43 -4.142732e-06
graph19         -2.826741e-44 -3.844660e-06
graph20         -9.698444e-43 -4.869002e-05
graph21          3.682964e-42  1.420243e-04
graph22         -4.416879e-43 -4.721333e-06
graph23          1.273085e-43  5.777604e-06
graph24          1.227656e-42  1.178183e-05
graph25          3.188797e-41  8.962753e-04
graph26         -4.813470e-42 -5.040433e-05
graph27         -2.068902e-40 -1.560584e-02
graph28         -1.641169e-40 -3.914311e-03
graph29         -7.258053e-39 -2.071064e-02
orbit0          -6.644969e-40 -6.937693e-03
orbit1           9.506901e-43  6.409748e-06
orbit2          -1.571566e-40  2.288547e-03
orbit3          -4.731118e-40 -1.424085e-02
orbit4          -5.578855e-44 -1.486287e-06
orbit5           3.373870e-43 -7.102730e-06
orbit6           1.915138e-45  2.599476e-08
orbit7          -2.097618e-40  3.095856e-03
orbit8          -1.987854e-41 -9.777286e-04
orbit9           3.977542e-43  3.610617e-06
orbit10          1.084729e-42  2.290501e-05
orbit11          6.030311e-40  9.183346e-03
orbit12         -1.430795e-41  6.297548e-04
orbit13          2.144516e-39  7.427342e-02
orbit14         -4.520156e-39 -1.073465e-01
orbit15         -1.730239e-45 -3.297883e-08
orbit16         -1.156462e-44 -4.985271e-07
orbit17          1.803650e-44  4.027030e-07
orbit18         -1.274412e-45 -1.371762e-08
orbit19          6.468713e-47  7.678748e-10
orbit20          6.944150e-46 -1.632849e-08
orbit21          1.404184e-43 -2.015835e-06
orbit22          3.059826e-48  4.143278e-11
orbit23         -6.987765e-40 -2.521168e-03
orbit24         -1.028990e-45 -1.555220e-07
orbit25          4.547087e-45 -4.874857e-07
orbit26          2.304399e-42  4.598518e-05
orbit27         -7.681356e-44 -2.574216e-06
orbit28          2.974954e-43  6.366042e-06
orbit29          1.640722e-44  2.399238e-06
orbit30          5.408040e-42  1.273417e-04
orbit31          5.423978e-46  8.342248e-09
orbit32          1.697297e-45  1.852300e-08
orbit33          8.803020e-40  1.290740e-02
orbit34          3.086283e-42  6.824413e-05
orbit35          1.170567e-44  1.256471e-07
orbit36         -3.595427e-43 -3.135105e-05
orbit37          2.851935e-44 -1.307558e-06
orbit38         -4.594299e-42  1.919836e-04
orbit39          2.367912e-44  3.632110e-07
orbit40          1.762236e-44 -1.085401e-07
orbit41          3.724975e-42 -6.346335e-05
orbit42          2.882541e-39  3.955300e-02
orbit43          4.201400e-43 -3.984879e-06
orbit44          3.383689e-39 -1.525122e-01
orbit45         -2.675279e-44 -5.159219e-06
orbit46         -1.315566e-43  1.148754e-05
orbit47          1.338481e-41  9.316410e-05
orbit48         -1.305995e-42 -1.994953e-04
orbit49         -9.739156e-43 -4.886649e-05
orbit50         -5.186636e-41 -1.962629e-04
orbit51          7.164946e-42  2.820757e-04
orbit52          2.898100e-42  1.209109e-04
orbit53          9.357682e-41 -9.887140e-04
orbit54         -4.417780e-43 -4.555261e-06
orbit55          9.464225e-39  1.949764e-01
orbit56          2.314510e-43  9.052949e-06
orbit57         -7.104611e-42 -1.890540e-04
orbit58         -4.989657e-39 -1.462312e-01
orbit59          1.242712e-42  5.394856e-06
orbit60          2.272280e-41  2.242273e-03
orbit61          2.622407e-38  5.808952e-01
orbit62          4.336175e-41  1.354262e-03
orbit63          5.993478e-41  1.270643e-03
orbit64         -3.796231e-41 -4.090219e-03
orbit65         -2.241729e-42  5.567227e-06
orbit66         -7.487340e-41 -1.312956e-03
orbit67         -6.177186e-39 -2.811666e-01
orbit68         -2.067960e-40 -1.563308e-02
orbit69         -8.876107e-39 -4.893526e-01
orbit70         -1.635925e-40 -3.923895e-03
orbit71         -4.329454e-39 -6.003997e-02
orbit72         -7.258053e-39 -2.059978e-02
AP               2.061933e-39 -1.408735e-01
bet              2.064951e-43 -4.761025e-06
ecc             -1.793748e-40 -9.415109e-03
eccrad          -1.076249e-39 -5.657099e-02
close           -3.616841e-38 -3.733114e-01
constraint       4.033093e-39  5.168808e-02
coreness        -6.060803e-40  2.315545e-03
knn              2.144581e-42  3.710501e-05
hubscore         4.310745e-38 -1.177247e+00
pagerank        -2.402307e-38 -1.185351e+00
trans           -7.949530e-39 -3.986770e-01
evcent           4.287188e-38 -1.164379e+00
first           -6.644969e-40 -6.817729e-03
upto_second      1.036244e-42  7.483469e-06
upto_third      -4.848879e-43 -7.309926e-06
upto_fourth     -6.662091e-43 -3.499374e-06
upto_fifth       2.248696e-43  3.758207e-05
upto_sixth       1.258925e-42  7.317357e-05
second           1.039561e-42  7.357405e-06
third           -8.020804e-43 -1.147598e-05
fourth           4.096881e-44  1.068676e-05
fifth            1.155302e-42  1.484231e-05
sixth           -1.019565e-43 -4.519218e-05
ratio1           2.218885e-42  3.826232e-05
ratio2           2.115353e-41  4.510186e-04
ratio3           6.123711e-42 -5.882653e-04
ratio4          -1.436441e-41 -6.617808e-04
ratio5          -4.135735e-40 -1.061419e-02
ratio6           2.256257e-43 -5.727016e-07
selfinter        1.692377e-39  7.916141e-02
walktrap_vertex -4.906487e-39 -8.125084e-02
bigcom1         -1.982541e-39  1.198951e-01
bigcom2         -8.871855e-39 -4.258963e-01
bigcom3         -9.027552e-39 -3.829746e-01
bigcom4         -2.675891e-39  4.699134e-02
bigcom6         -8.863362e-39 -3.923437e-01
bigcom8          2.030889e-39  3.090351e-01
bigcom9         -8.897430e-39 -3.916135e-01
bigcom11        -8.876107e-39 -3.808914e-01
bigcom13        -8.884624e-39 -4.079612e-01
bigcom15        -8.887467e-39 -2.446578e-01
bigcom16         1.355910e-37  1.676267e+00
bigcom21        -8.921721e-39 -3.251654e-01
bigcom22         1.692489e-38  5.159530e-01
bigcom24        -8.863362e-39 -4.190211e-01
bigcom26        -8.894581e-39 -3.436509e-01
bigcom28         1.159137e-39  1.070979e-01
bigcom30        -8.918856e-39 -3.704392e-01
bigcom31        -8.861949e-39 -3.014483e-01
bigcom32        -8.874689e-39 -3.592269e-01
bigcom33        -8.864777e-39 -3.389432e-01
bigcom34        -8.867607e-39 -3.716167e-01
bigcom36        -8.873272e-39 -3.557696e-01
bigcom37        -8.863362e-39 -2.251154e-01
bigcom38        -8.877526e-39 -3.866978e-01
bigcom39        -8.878944e-39 -3.654678e-01
bigcom40        -9.384384e-39 -3.953275e-01
bigcom43        -8.869022e-39 -3.286014e-01
bigcom44        -8.964911e-39 -2.372575e-01
bigcom46        -8.873272e-39 -3.710307e-01
bigcom47        -8.871855e-39 -4.370743e-01
bigcom49        -8.870438e-39 -3.805317e-01
bigcom50        -8.874689e-39 -3.620722e-01
bigcom51        -8.866191e-39 -3.589665e-01
bigcom52        -8.864777e-39 -3.611239e-01
bigcom54        -8.866191e-39 -3.855883e-01
bigcom56        -8.864777e-39 -3.416583e-01
bigcom62        -8.864777e-39 -4.122181e-01
bigcom66        -8.867607e-39 -4.321805e-01
bigcom68        -8.866191e-39 -4.067042e-01
bigcom69        -8.873272e-39 -4.084281e-01
bigcom71        -8.877526e-39 -3.361022e-01
bigcom72        -8.869022e-39 -3.585192e-01
bigcom73        -8.866191e-39 -4.057630e-01
bigcom74        -8.867607e-39 -3.685870e-01
bigcom75        -8.863362e-39 -4.530147e-01
bigcom76        -8.867607e-39 -4.016576e-01
bigcom77        -8.866191e-39 -2.077504e-01
bigcom79        -8.866191e-39 -4.553617e-01
bigcom80        -8.866191e-39 -4.473167e-01
bigcom82        -8.867607e-39 -3.932444e-01
bigcom83        -8.864777e-39 -1.969402e-01
bigcom84        -8.863362e-39 -3.967883e-01
bigcom85        -8.870438e-39 -3.540737e-01
bigcom87         1.933138e-37  1.892450e+00
bigcom89        -8.864777e-39 -3.625818e-01
bigcom91        -8.864777e-39 -2.471859e-01
bigcom92        -8.877526e-39 -3.506909e-01
bigcom93        -8.866191e-39 -3.097648e-01
bigcom96        -8.863362e-39 -2.983163e-01
bigcom97        -8.871855e-39 -3.181954e-01
bigcom98        -8.867607e-39 -4.402412e-01
bigcom99        -8.867607e-39 -3.373467e-01
bigcom101       -8.871855e-39 -2.717888e-01
bigcom104       -8.874689e-39 -2.981232e-01
bigcom106       -8.869022e-39 -4.599022e-01
bigcom109       -8.867607e-39 -3.425042e-01
bigcom113        1.355910e-37  1.594795e+00
bigcom116        5.861977e-38  9.924486e-01
bigcom120       -8.863362e-39 -4.391722e-01
bigcom123       -8.867607e-39 -3.670762e-01
bigcom126       -8.863362e-39 -3.698862e-01
bigcom127       -8.863362e-39 -2.171184e-01
bigcom137        1.933138e-37  2.062789e+00
bigcom139       -8.863362e-39 -4.626980e-01
bigcom140       -8.866191e-39 -3.265654e-01
bigcom143       -8.866191e-39 -4.619533e-01
bigcom145       -8.866191e-39 -2.471014e-01
bigcom146       -8.867607e-39 -3.375187e-01
bigcom147       -8.867607e-39 -4.009569e-01
bigcom149       -8.861949e-39 -8.024594e-02
bigcom153       -8.870438e-39 -4.249408e-01
bigcom154       -8.877526e-39 -3.083010e-01
bigcom156       -8.863362e-39 -3.951437e-01
bigcom157       -8.863362e-39 -1.903664e-01
bigcom158       -8.863362e-39 -3.235634e-01
bigcom160       -8.867607e-39 -3.939726e-01
bigcom161       -8.863362e-39 -3.220788e-01
bigcom162       -8.864777e-39 -2.895218e-01
bigcom164       -8.863362e-39 -4.516515e-01
bigcom166       -8.871855e-39 -2.569694e-01
bigcom167       -8.873272e-39 -3.394588e-01
bigcom171       -8.861949e-39 -3.844206e-01
bigcom173       -8.867607e-39 -3.216750e-01
bigcom175       -8.864777e-39 -2.042453e-01
bigcom176       -8.866191e-39 -3.073859e-01
bigcom177       -8.866191e-39 -2.524979e-01
bigcom178       -8.867607e-39 -3.250964e-01
bigcom180       -8.864777e-39 -4.591052e-01
bigcom181       -8.869022e-39 -3.749088e-01
bigcom184       -8.864777e-39 -3.908667e-01
bigcom186       -8.864777e-39 -4.703307e-01
bigcom187       -8.864777e-39 -5.114136e-01
bigcom189       -8.866191e-39 -4.006712e-01
bigcom194       -8.866191e-39 -2.871948e-01
bigcom195       -8.866191e-39 -4.666264e-01
bigcom196       -8.863362e-39 -4.868970e-01
bigcom204       -8.870438e-39 -3.619382e-01
bigcom205       -8.866191e-39 -3.482977e-01
bigcom212       -8.864777e-39 -2.678961e-01
bigcom214       -8.869022e-39 -3.353116e-01
bigcom222       -8.863362e-39 -4.136816e-01
bigcom223        0.000000e+00  0.000000e+00
bigcom226       -8.864777e-39 -4.429994e-01
bigcom227       -8.864777e-39 -3.153263e-01
bigcom229       -8.866191e-39 -3.643181e-01
bigcom233       -8.863362e-39 -5.402522e-01
bigcom236       -8.864777e-39 -3.569727e-01
bigcom237       -8.861949e-39 -1.741606e-01
bigcom246       -8.867607e-39 -3.622501e-01
bigcom248       -8.869022e-39 -3.592874e-01
bigcom249       -8.863362e-39 -3.253935e-01
bigcom250       -8.863362e-39 -8.676672e-01
bigcom254       -8.867607e-39 -4.619874e-01
bigcom266       -8.861949e-39 -3.036179e-01
bigcom269       -8.871855e-39 -3.586459e-01
bigcom272        2.438203e-37  1.995398e+00
bigcom274       -8.883204e-39 -2.029821e-01
bigcom281       -8.864777e-39 -3.775851e-01
bigcom291        0.000000e+00  0.000000e+00
bigcom292       -8.864777e-39 -3.037099e-01
bigcom295       -8.861949e-39 -4.184605e-01
bigcom299       -8.864777e-39 -3.428299e-01
bigcom301       -8.864777e-39 -2.866631e-01
bigcom306       -8.864777e-39 -4.152982e-01
bigcom309       -8.867607e-39 -3.100581e-01
bigcom314       -8.863362e-39 -1.188655e-01
bigcom321        1.035215e-37  1.296762e+00
bigcom341       -8.861949e-39 -5.505837e-01
bigcom350       -8.863362e-39 -2.612946e-02
bigcom353       -8.864777e-39 -1.867007e-01
bigcom359       -8.863362e-39 -5.823819e-01
bigcom363       -8.866191e-39 -2.093641e-01
bigcom365       -8.863362e-39 -4.430295e-01
bigcom385       -8.867607e-39 -3.044944e-01
bigcom386       -8.863362e-39 -2.961655e-01
bigcom408       -8.867607e-39 -2.565179e-01
bigcom412       -8.867607e-39 -3.537728e-01
bigcom480       -8.867607e-39 -2.815899e-01
spin_vertex      1.089203e-39 -1.124023e-01
membership_s1    4.388761e-39  1.373772e-01
membership_s3   -8.887467e-39 -3.439100e-01
membership_s4   -1.859298e-40  1.125623e-01
membership_s5   -4.833716e-39 -8.318481e-02
membership_s6    1.787223e-39 -1.435749e-02
membership_s7   -6.317931e-39 -2.540393e-01
membership_s8   -8.874689e-39 -3.943750e-01
membership_s9   -8.880364e-39 -3.843158e-01
membership_s11  -8.874689e-39 -2.959110e-01
membership_s12   1.175521e-37  1.145497e+00
membership_s14  -8.867607e-39 -2.842276e-01
membership_s15   9.182855e-39  1.396112e-01
membership_s16  -8.874689e-39 -3.518391e-01
membership_s17  -8.873272e-39 -3.640446e-01
membership_s18  -8.923154e-39 -3.377772e-01
membership_s20  -8.869022e-39 -4.113712e-01
membership_s21  -7.955881e-40  8.063509e-02
membership_s22  -8.890311e-39 -3.789023e-01
membership_s24  -8.891734e-39 -3.581995e-01
membership_s25  -8.873272e-39 -3.859916e-01
membership_s26   1.357427e-37  1.776893e+00
membership_s27  -1.310508e-39  4.382748e-02
membership_s28  -8.880364e-39 -4.008612e-01
membership_s30  -2.754295e-39 -3.525396e-02
membership_s31   9.006412e-39  2.122960e-01
membership_s32   2.506737e-39  1.616070e-01
membership_s33   1.596424e-37  1.812776e+00
membership_s36  -4.616925e-39 -1.257224e-01
membership_s37  -8.963465e-39 -3.892625e-01
V1              -6.166086e-39 -1.388839e-01
V2               6.292588e-39  2.798895e-02
pdi              2.343466e-35  5.684789e+02
adhesion         2.698030e-43  2.914738e-07
cohesion        -5.403451e-43 -7.729529e-07
inner           -2.027957e-43  1.332701e-06
outer           -3.633463e-43  1.807905e-06
ioratio         -1.044264e-38 -2.858104e-01
comsize         -1.083812e-42 -4.105432e-06
[1] "Dataset: low_CT Model GBM, run: 6 of 10 2015-06-17 20:58:11"
Iter   TrainDeviance   ValidDeviance   StepSize   Improve
     1        0.1844            -nan     0.0100    0.0000

[1] "GBM variable coefficients"
                            var   rel.inf
graph13                 graph13 13.720890
V1                           V1 12.132866
knn                         knn 11.642866
ratio5                   ratio5 11.615568
graph12                 graph12 10.163622
orbit51                 orbit51  9.513229
membership_s26   membership_s26  8.099289
outer                     outer  4.973040
orbit18                 orbit18  4.762042
bigcom87               bigcom87  3.546430
membership_s12   membership_s12  3.537322
graph10                 graph10  2.903892
inner                     inner  1.925349
fourth                   fourth  1.463594
graph0                   graph0  0.000000
graph1                   graph1  0.000000
graph2                   graph2  0.000000
graph3                   graph3  0.000000
graph4                   graph4  0.000000
graph5                   graph5  0.000000
graph6                   graph6  0.000000
graph7                   graph7  0.000000
graph8                   graph8  0.000000
graph9                   graph9  0.000000
graph11                 graph11  0.000000
graph14                 graph14  0.000000
graph15                 graph15  0.000000
graph16                 graph16  0.000000
graph17                 graph17  0.000000
graph18                 graph18  0.000000
graph19                 graph19  0.000000
graph20                 graph20  0.000000
graph21                 graph21  0.000000
graph22                 graph22  0.000000
graph23                 graph23  0.000000
graph24                 graph24  0.000000
graph25                 graph25  0.000000
graph26                 graph26  0.000000
graph27                 graph27  0.000000
graph28                 graph28  0.000000
graph29                 graph29  0.000000
orbit0                   orbit0  0.000000
orbit1                   orbit1  0.000000
orbit2                   orbit2  0.000000
orbit3                   orbit3  0.000000
orbit4                   orbit4  0.000000
orbit5                   orbit5  0.000000
orbit6                   orbit6  0.000000
orbit7                   orbit7  0.000000
orbit8                   orbit8  0.000000
orbit9                   orbit9  0.000000
orbit10                 orbit10  0.000000
orbit11                 orbit11  0.000000
orbit12                 orbit12  0.000000
orbit13                 orbit13  0.000000
orbit14                 orbit14  0.000000
orbit15                 orbit15  0.000000
orbit16                 orbit16  0.000000
orbit17                 orbit17  0.000000
orbit19                 orbit19  0.000000
orbit20                 orbit20  0.000000
orbit21                 orbit21  0.000000
orbit22                 orbit22  0.000000
orbit23                 orbit23  0.000000
orbit24                 orbit24  0.000000
orbit25                 orbit25  0.000000
orbit26                 orbit26  0.000000
orbit27                 orbit27  0.000000
orbit28                 orbit28  0.000000
orbit29                 orbit29  0.000000
orbit30                 orbit30  0.000000
orbit31                 orbit31  0.000000
orbit32                 orbit32  0.000000
orbit33                 orbit33  0.000000
orbit34                 orbit34  0.000000
orbit35                 orbit35  0.000000
orbit36                 orbit36  0.000000
orbit37                 orbit37  0.000000
orbit38                 orbit38  0.000000
orbit39                 orbit39  0.000000
orbit40                 orbit40  0.000000
orbit41                 orbit41  0.000000
orbit42                 orbit42  0.000000
orbit43                 orbit43  0.000000
orbit44                 orbit44  0.000000
orbit45                 orbit45  0.000000
orbit46                 orbit46  0.000000
orbit47                 orbit47  0.000000
orbit48                 orbit48  0.000000
orbit49                 orbit49  0.000000
orbit50                 orbit50  0.000000
orbit52                 orbit52  0.000000
orbit53                 orbit53  0.000000
orbit54                 orbit54  0.000000
orbit55                 orbit55  0.000000
orbit56                 orbit56  0.000000
orbit57                 orbit57  0.000000
orbit58                 orbit58  0.000000
orbit59                 orbit59  0.000000
orbit60                 orbit60  0.000000
orbit61                 orbit61  0.000000
orbit62                 orbit62  0.000000
orbit63                 orbit63  0.000000
orbit64                 orbit64  0.000000
orbit65                 orbit65  0.000000
orbit66                 orbit66  0.000000
orbit67                 orbit67  0.000000
orbit68                 orbit68  0.000000
orbit69                 orbit69  0.000000
orbit70                 orbit70  0.000000
orbit71                 orbit71  0.000000
orbit72                 orbit72  0.000000
AP                           AP  0.000000
bet                         bet  0.000000
ecc                         ecc  0.000000
eccrad                   eccrad  0.000000
close                     close  0.000000
constraint           constraint  0.000000
coreness               coreness  0.000000
hubscore               hubscore  0.000000
pagerank               pagerank  0.000000
trans                     trans  0.000000
evcent                   evcent  0.000000
first                     first  0.000000
upto_second         upto_second  0.000000
upto_third           upto_third  0.000000
upto_fourth         upto_fourth  0.000000
upto_fifth           upto_fifth  0.000000
upto_sixth           upto_sixth  0.000000
second                   second  0.000000
third                     third  0.000000
fifth                     fifth  0.000000
sixth                     sixth  0.000000
ratio1                   ratio1  0.000000
ratio2                   ratio2  0.000000
ratio3                   ratio3  0.000000
ratio4                   ratio4  0.000000
ratio6                   ratio6  0.000000
selfinter             selfinter  0.000000
walktrap_vertex walktrap_vertex  0.000000
bigcom1                 bigcom1  0.000000
bigcom2                 bigcom2  0.000000
bigcom3                 bigcom3  0.000000
bigcom4                 bigcom4  0.000000
bigcom6                 bigcom6  0.000000
bigcom8                 bigcom8  0.000000
bigcom9                 bigcom9  0.000000
bigcom11               bigcom11  0.000000
bigcom13               bigcom13  0.000000
bigcom15               bigcom15  0.000000
bigcom16               bigcom16  0.000000
bigcom21               bigcom21  0.000000
bigcom22               bigcom22  0.000000
bigcom24               bigcom24  0.000000
bigcom26               bigcom26  0.000000
bigcom28               bigcom28  0.000000
bigcom30               bigcom30  0.000000
bigcom31               bigcom31  0.000000
bigcom32               bigcom32  0.000000
bigcom33               bigcom33  0.000000
bigcom34               bigcom34  0.000000
bigcom36               bigcom36  0.000000
bigcom37               bigcom37  0.000000
bigcom38               bigcom38  0.000000
bigcom39               bigcom39  0.000000
bigcom40               bigcom40  0.000000
bigcom43               bigcom43  0.000000
bigcom44               bigcom44  0.000000
bigcom46               bigcom46  0.000000
bigcom47               bigcom47  0.000000
bigcom49               bigcom49  0.000000
bigcom50               bigcom50  0.000000
bigcom51               bigcom51  0.000000
bigcom52               bigcom52  0.000000
bigcom54               bigcom54  0.000000
bigcom56               bigcom56  0.000000
bigcom62               bigcom62  0.000000
bigcom66               bigcom66  0.000000
bigcom68               bigcom68  0.000000
bigcom69               bigcom69  0.000000
bigcom71               bigcom71  0.000000
bigcom72               bigcom72  0.000000
bigcom73               bigcom73  0.000000
bigcom74               bigcom74  0.000000
bigcom75               bigcom75  0.000000
bigcom76               bigcom76  0.000000
bigcom77               bigcom77  0.000000
bigcom79               bigcom79  0.000000
bigcom80               bigcom80  0.000000
bigcom82               bigcom82  0.000000
bigcom83               bigcom83  0.000000
bigcom84               bigcom84  0.000000
bigcom85               bigcom85  0.000000
bigcom89               bigcom89  0.000000
bigcom91               bigcom91  0.000000
bigcom92               bigcom92  0.000000
bigcom93               bigcom93  0.000000
bigcom96               bigcom96  0.000000
bigcom97               bigcom97  0.000000
bigcom98               bigcom98  0.000000
bigcom99               bigcom99  0.000000
bigcom101             bigcom101  0.000000
bigcom104             bigcom104  0.000000
bigcom106             bigcom106  0.000000
bigcom109             bigcom109  0.000000
bigcom113             bigcom113  0.000000
bigcom116             bigcom116  0.000000
bigcom120             bigcom120  0.000000
bigcom123             bigcom123  0.000000
bigcom126             bigcom126  0.000000
bigcom127             bigcom127  0.000000
bigcom137             bigcom137  0.000000
bigcom139             bigcom139  0.000000
bigcom140             bigcom140  0.000000
bigcom143             bigcom143  0.000000
bigcom145             bigcom145  0.000000
bigcom146             bigcom146  0.000000
bigcom147             bigcom147  0.000000
bigcom149             bigcom149  0.000000
bigcom153             bigcom153  0.000000
bigcom154             bigcom154  0.000000
bigcom156             bigcom156  0.000000
bigcom157             bigcom157  0.000000
bigcom158             bigcom158  0.000000
bigcom160             bigcom160  0.000000
bigcom161             bigcom161  0.000000
bigcom162             bigcom162  0.000000
bigcom164             bigcom164  0.000000
bigcom166             bigcom166  0.000000
bigcom167             bigcom167  0.000000
bigcom171             bigcom171  0.000000
bigcom173             bigcom173  0.000000
bigcom175             bigcom175  0.000000
bigcom176             bigcom176  0.000000
bigcom177             bigcom177  0.000000
bigcom178             bigcom178  0.000000
bigcom180             bigcom180  0.000000
bigcom181             bigcom181  0.000000
bigcom184             bigcom184  0.000000
bigcom186             bigcom186  0.000000
bigcom187             bigcom187  0.000000
bigcom189             bigcom189  0.000000
bigcom194             bigcom194  0.000000
bigcom195             bigcom195  0.000000
bigcom196             bigcom196  0.000000
bigcom204             bigcom204  0.000000
bigcom205             bigcom205  0.000000
bigcom212             bigcom212  0.000000
bigcom214             bigcom214  0.000000
bigcom222             bigcom222  0.000000
bigcom223             bigcom223  0.000000
bigcom226             bigcom226  0.000000
bigcom227             bigcom227  0.000000
bigcom229             bigcom229  0.000000
bigcom233             bigcom233  0.000000
bigcom236             bigcom236  0.000000
bigcom237             bigcom237  0.000000
bigcom246             bigcom246  0.000000
bigcom248             bigcom248  0.000000
bigcom249             bigcom249  0.000000
bigcom250             bigcom250  0.000000
bigcom254             bigcom254  0.000000
bigcom266             bigcom266  0.000000
bigcom269             bigcom269  0.000000
bigcom272             bigcom272  0.000000
bigcom274             bigcom274  0.000000
bigcom281             bigcom281  0.000000
bigcom291             bigcom291  0.000000
bigcom292             bigcom292  0.000000
bigcom295             bigcom295  0.000000
bigcom299             bigcom299  0.000000
bigcom301             bigcom301  0.000000
bigcom306             bigcom306  0.000000
bigcom309             bigcom309  0.000000
bigcom314             bigcom314  0.000000
bigcom321             bigcom321  0.000000
bigcom341             bigcom341  0.000000
bigcom350             bigcom350  0.000000
bigcom353             bigcom353  0.000000
bigcom359             bigcom359  0.000000
bigcom363             bigcom363  0.000000
bigcom365             bigcom365  0.000000
bigcom385             bigcom385  0.000000
bigcom386             bigcom386  0.000000
bigcom408             bigcom408  0.000000
bigcom412             bigcom412  0.000000
bigcom480             bigcom480  0.000000
spin_vertex         spin_vertex  0.000000
membership_s1     membership_s1  0.000000
membership_s3     membership_s3  0.000000
membership_s4     membership_s4  0.000000
membership_s5     membership_s5  0.000000
membership_s6     membership_s6  0.000000
membership_s7     membership_s7  0.000000
membership_s8     membership_s8  0.000000
membership_s9     membership_s9  0.000000
membership_s11   membership_s11  0.000000
membership_s14   membership_s14  0.000000
membership_s15   membership_s15  0.000000
membership_s16   membership_s16  0.000000
membership_s17   membership_s17  0.000000
membership_s18   membership_s18  0.000000
membership_s20   membership_s20  0.000000
membership_s21   membership_s21  0.000000
membership_s22   membership_s22  0.000000
membership_s24   membership_s24  0.000000
membership_s25   membership_s25  0.000000
membership_s27   membership_s27  0.000000
membership_s28   membership_s28  0.000000
membership_s30   membership_s30  0.000000
membership_s31   membership_s31  0.000000
membership_s32   membership_s32  0.000000
membership_s33   membership_s33  0.000000
membership_s36   membership_s36  0.000000
membership_s37   membership_s37  0.000000
V2                           V2  0.000000
pdi                         pdi  0.000000
adhesion               adhesion  0.000000
cohesion               cohesion  0.000000
ioratio                 ioratio  0.000000
comsize                 comsize  0.000000
[1] "Dataset: low_CT Model RF, run: 6 of 10 2015-06-17 20:58:13"
     |      Out-of-bag   |
Tree |      MSE  %Var(y) |
   1 |  0.02059   241.47 |
   2 |  0.01642   192.60 |
   3 |  0.01444   169.31 |
   4 |  0.01363   159.86 |
   5 |  0.01342   157.45 |
   6 |  0.01221   143.17 |
   7 |  0.01203   141.10 |
   8 |  0.01179   138.26 |
   9 |  0.01178   138.16 |
  10 |  0.01164   136.51 |
  11 |  0.01132   132.72 |
  12 |  0.01145   134.33 |
  13 |  0.01124   131.85 |
  14 |    0.011   128.99 |
  15 |  0.01085   127.30 |
  16 |  0.01082   126.89 |
  17 |  0.01063   124.66 |
  18 |  0.01054   123.61 |
  19 |  0.01053   123.55 |
  20 |  0.01049   123.04 |
  21 |  0.01039   121.82 |
  22 |  0.01035   121.38 |
  23 |  0.01027   120.41 |
  24 |  0.01025   120.23 |
  25 |  0.01024   120.15 |
  26 |  0.01024   120.13 |
  27 |   0.0102   119.60 |
  28 |  0.01015   119.00 |
  29 |  0.01018   119.42 |
  30 |  0.01019   119.52 |
  31 |   0.0102   119.63 |
  32 |  0.01018   119.45 |
  33 |  0.01012   118.66 |
  34 |  0.01005   117.87 |
  35 |  0.01004   117.74 |
  36 |  0.01003   117.63 |
  37 |  0.01006   118.00 |
  38 |  0.01005   117.88 |
  39 |  0.01004   117.74 |
  40 |  0.01007   118.16 |
  41 |  0.01007   118.10 |
  42 |  0.01006   117.99 |
  43 |  0.01003   117.63 |
  44 |  0.01003   117.65 |
  45 |  0.01005   117.88 |
  46 |  0.01004   117.76 |
  47 |  0.01001   117.44 |
  48 |     0.01   117.29 |
  49 | 0.009992   117.19 |
  50 | 0.009987   117.14 |
  51 | 0.009958   116.79 |
  52 | 0.009966   116.89 |
  53 | 0.009953   116.73 |
  54 |  0.00994   116.58 |
  55 | 0.009911   116.24 |
  56 | 0.009905   116.17 |
  57 | 0.009904   116.16 |
  58 | 0.009896   116.07 |
  59 | 0.009882   115.90 |
  60 | 0.009866   115.72 |
  61 | 0.009856   115.60 |
  62 | 0.009837   115.37 |
  63 | 0.009833   115.33 |
  64 | 0.009822   115.19 |
  65 | 0.009826   115.25 |
  66 | 0.009826   115.24 |
  67 | 0.009823   115.21 |
  68 |  0.00981   115.06 |
  69 | 0.009797   114.91 |
  70 | 0.009791   114.83 |
  71 | 0.009776   114.66 |
  72 | 0.009756   114.42 |
  73 | 0.009749   114.34 |
  74 | 0.009751   114.36 |
  75 | 0.009728   114.10 |
  76 | 0.009729   114.11 |
  77 | 0.009737   114.20 |
  78 | 0.009739   114.22 |
  79 | 0.009744   114.28 |
  80 | 0.009733   114.16 |
  81 | 0.009728   114.09 |
  82 | 0.009733   114.15 |
  83 |  0.00972   114.01 |
  84 |  0.00971   113.89 |
  85 |  0.00971   113.88 |
  86 | 0.009711   113.90 |
  87 | 0.009702   113.80 |
  88 | 0.009706   113.83 |
  89 | 0.009706   113.84 |
  90 | 0.009711   113.89 |
  91 | 0.009717   113.97 |
  92 | 0.009719   113.99 |
  93 | 0.009712   113.90 |
  94 |  0.00971   113.89 |
  95 | 0.009703   113.81 |
  96 | 0.009707   113.85 |
  97 |  0.00972   114.00 |
  98 | 0.009725   114.06 |
  99 | 0.009733   114.16 |
 100 | 0.009728   114.10 |
[1] "Random Forest variable coefficients"
                      %IncMSE IncNodePurity
graph5           9.782749e-04  1.064054e-01
graph6           1.839280e-03  1.707028e-01
graph7           3.219646e-05  9.817636e-02
graph8           0.000000e+00  5.887218e-19
graph9           3.372875e-03  3.895373e-01
graph10          2.962088e-03  3.544450e-01
graph11          3.212581e-03  2.439192e-01
graph12          1.181232e-02  3.172779e-01
graph13          4.704115e-03  4.516790e-01
graph14          1.618098e-03  2.705544e-01
graph15          1.048181e-03  1.721341e-01
graph16          7.209628e-03  2.697976e-01
graph17          6.727421e-03  3.437599e-01
graph18          3.404212e-05  6.966032e-02
graph19          4.149281e-03  3.035650e-01
graph20          8.749831e-04  8.817343e-02
graph21          6.975656e-04  3.950570e-01
graph22          2.516048e-04  5.591911e-02
graph23          1.751115e-03  2.424341e-01
graph24          5.937139e-05  4.673009e-02
graph25          2.262646e-04  1.126311e-01
graph26          1.968500e-04  1.451854e-01
graph27          0.000000e+00  5.204170e-19
graph28          0.000000e+00  1.528725e-18
graph29          0.000000e+00  2.949030e-19
orbit0           5.854335e-06  1.077290e-01
orbit1           1.537022e-03  3.741915e-01
orbit2          -1.068871e-05  1.037884e-01
orbit3          -8.761292e-06  2.469697e-02
orbit4           1.103384e-03  3.045349e-01
orbit5           9.512895e-04  3.866602e-01
orbit6           2.019815e-03  2.639923e-01
orbit7           2.491689e-05  1.105281e-01
orbit8           2.461700e-04  7.703426e-02
orbit9           5.171310e-03  2.963124e-01
orbit10          3.014188e-04  7.248525e-02
orbit11         -4.009544e-06  4.388783e-02
orbit12          1.251708e-04  2.996943e-02
orbit13          3.013345e-05  1.858144e-02
orbit14          0.000000e+00  7.567731e-19
orbit15          5.465943e-03  4.237356e-01
orbit16          4.293650e-04  2.074063e-01
orbit17          3.040649e-03  5.839554e-01
orbit18          4.586605e-03  5.982980e-01
orbit19          9.816786e-04  3.649146e-01
orbit20          2.953176e-03  1.560315e-01
orbit21          2.276682e-05  9.548940e-02
orbit22          2.942290e-03  3.150046e-01
orbit23          2.576361e-05  1.836262e-01
orbit24          1.468541e-02  6.473426e-01
orbit25          6.115785e-06  9.376316e-02
orbit26          3.714937e-04  1.412325e-01
orbit27          3.682523e-03  5.272752e-01
orbit28          3.719433e-03  2.074693e-01
orbit29          1.733853e-05  1.805556e-02
orbit30          1.118480e-03  1.198394e-01
orbit31          9.058963e-04  2.723143e-01
orbit32          5.313521e-04  5.104261e-02
orbit33         -4.332756e-06  3.657216e-02
orbit34          8.918153e-04  1.828241e-01
orbit35          8.215324e-03  3.273072e-01
orbit36          7.596083e-04  1.676894e-01
orbit37          2.310361e-04  1.789390e-01
orbit38          8.306241e-05  5.234763e-02
orbit39          6.094577e-03  3.234358e-01
orbit40          4.750485e-05  7.087984e-02
orbit41          1.790979e-04  5.275209e-02
orbit42          1.550888e-04  1.052605e-01
orbit43          0.000000e+00  1.333333e-02
orbit44          0.000000e+00  1.734723e-19
orbit45          2.958722e-03  1.358479e-01
orbit46          4.596369e-04  1.479484e-01
orbit47          1.040731e-03  4.877588e-02
orbit48          8.332923e-05  6.402685e-04
orbit49          8.160311e-04  1.991803e-01
orbit50          2.245057e-06  9.776167e-02
orbit51          1.927056e-03  3.275951e-01
orbit52          8.840062e-04  8.346654e-02
orbit53         -4.334634e-06  9.090909e-03
orbit54          2.108267e-05  4.533955e-02
orbit55          0.000000e+00  6.737662e-02
orbit56          1.029110e-03  2.481967e-01
orbit57          0.000000e+00  5.312591e-19
orbit58          0.000000e+00  8.359199e-19
orbit59          2.095138e-04  1.024936e-01
orbit60          8.397164e-04  1.293454e-01
orbit61          1.251849e-04  1.183726e-01
orbit62          1.080730e-03  9.432801e-02
orbit63          0.000000e+00  7.871308e-19
orbit64         -1.302649e-05  2.746812e-04
orbit65          8.864435e-04  6.273051e-02
orbit66          0.000000e+00  7.838782e-19
orbit67          0.000000e+00  9.952976e-19
orbit68          0.000000e+00  2.659548e-18
orbit69          0.000000e+00  4.336809e-19
orbit70          0.000000e+00  1.888680e-18
orbit71          0.000000e+00  1.153591e-18
orbit72          0.000000e+00  4.336809e-19
AP               0.000000e+00  1.301043e-19
bet              4.845823e-04  3.972566e-01
ecc              6.075017e-05  1.285415e-01
eccrad           4.130106e-05  1.347027e-01
close            3.224468e-03  1.884147e-01
constraint       7.051925e-05  3.868313e-01
coreness         2.780438e-05  1.695140e-01
knn              7.079923e-03  3.913639e-01
hubscore         1.906899e-03  2.907553e-01
pagerank         7.024898e-04  9.761512e-01
trans            4.262575e-06  1.875000e-02
evcent           4.282742e-04  1.992144e-01
first            1.682740e-04  9.317704e-02
upto_second      8.452989e-04  3.079449e-01
upto_third       2.483521e-03  2.678485e-01
upto_fourth      5.017409e-03  2.023284e-01
upto_fifth       5.901930e-03  1.943052e-01
upto_sixth       1.064493e-03  3.306771e-01
second           1.949083e-03  2.366526e-01
third            7.915888e-03  2.861151e-01
fourth           3.352122e-03  1.224021e+00
fifth            4.644685e-03  5.640000e-01
sixth            1.670649e-03  4.938708e-01
ratio1           5.479456e-03  4.284600e-01
ratio2           3.247558e-03  9.679629e-01
ratio3           2.211847e-03  9.157673e-01
ratio4           1.160148e-02  7.088705e-01
ratio5           9.057930e-04  8.534636e-01
ratio6           4.618688e-03  5.010640e-01
selfinter       -1.380349e-05  3.299992e-02
walktrap_vertex  1.768223e-04  2.158961e-01
bigcom1          2.262017e-04  8.084867e-02
bigcom2          0.000000e+00  6.938894e-19
bigcom3          0.000000e+00  6.071532e-20
bigcom4          3.670037e-05  4.397837e-02
bigcom6          0.000000e+00  0.000000e+00
bigcom8          0.000000e+00  1.084202e-20
bigcom9          0.000000e+00  5.724587e-19
bigcom11         0.000000e+00  6.938894e-19
bigcom13         0.000000e+00  7.459311e-19
bigcom15        -8.103369e-07  1.098839e-01
bigcom16         3.764331e-05  2.870247e-01
bigcom21         0.000000e+00  7.112366e-19
bigcom22        -1.054127e-05  7.781849e-02
bigcom24         0.000000e+00  8.673617e-19
bigcom26         0.000000e+00  4.597017e-19
bigcom28        -5.683984e-06  2.239189e-02
bigcom30         0.000000e+00  1.734723e-19
bigcom31         0.000000e+00  1.409463e-19
bigcom32         0.000000e+00  4.336809e-20
bigcom33         0.000000e+00  5.551115e-19
bigcom34         0.000000e+00  5.551115e-19
bigcom36         0.000000e+00  8.673617e-21
bigcom37         0.000000e+00  2.775558e-19
bigcom38         0.000000e+00  2.775558e-19
bigcom39         0.000000e+00  1.561251e-19
bigcom40         0.000000e+00  8.239937e-20
bigcom43         0.000000e+00  1.422473e-18
bigcom44         0.000000e+00  4.336809e-19
bigcom46         0.000000e+00  5.551115e-19
bigcom47         0.000000e+00  0.000000e+00
bigcom49         0.000000e+00  5.551115e-19
bigcom50         0.000000e+00  0.000000e+00
bigcom51         0.000000e+00  2.775558e-19
bigcom52         0.000000e+00  6.938894e-19
bigcom54         0.000000e+00  2.949030e-19
bigcom56         0.000000e+00  1.387779e-19
bigcom62         0.000000e+00  1.387779e-19
bigcom66         0.000000e+00  9.887924e-19
bigcom68         0.000000e+00  1.387779e-19
bigcom69         0.000000e+00  7.112366e-19
bigcom71         0.000000e+00  6.505213e-21
bigcom72         0.000000e+00  4.250073e-19
bigcom73         0.000000e+00  6.938894e-19
bigcom74         0.000000e+00  2.775558e-19
bigcom75         0.000000e+00  1.561251e-19
bigcom76         0.000000e+00  9.714451e-19
bigcom77         0.000000e+00  4.163336e-19
bigcom79         0.000000e+00  5.551115e-19
bigcom80         0.000000e+00  0.000000e+00
bigcom82         0.000000e+00  1.162265e-18
bigcom83         0.000000e+00  0.000000e+00
bigcom84         0.000000e+00  6.938894e-19
bigcom85         0.000000e+00  2.949030e-19
bigcom87         1.663767e-05  3.032404e-01
bigcom89         0.000000e+00  2.775558e-19
bigcom91         0.000000e+00  5.724587e-19
bigcom92         0.000000e+00  4.423545e-19
bigcom93         0.000000e+00  0.000000e+00
bigcom96         0.000000e+00  2.775558e-19
bigcom97         0.000000e+00  1.734723e-20
bigcom98         0.000000e+00  5.551115e-19
bigcom99         0.000000e+00  1.908196e-19
bigcom101        0.000000e+00  2.602085e-20
bigcom104        0.000000e+00  5.551115e-19
bigcom106        0.000000e+00  6.938894e-19
bigcom109        0.000000e+00  1.734723e-20
bigcom113        3.486025e-05  2.721031e-01
bigcom116        2.570640e-04  2.481862e-01
bigcom120        0.000000e+00  9.714451e-19
bigcom123        0.000000e+00  4.250073e-19
bigcom126        0.000000e+00  4.163336e-19
bigcom127        0.000000e+00  1.387779e-19
bigcom137       -1.570818e-06  3.872468e-01
bigcom139        0.000000e+00  5.551115e-19
bigcom140        0.000000e+00  4.336809e-19
bigcom143        0.000000e+00  0.000000e+00
bigcom145        0.000000e+00  2.775558e-19
bigcom146        0.000000e+00  2.775558e-19
bigcom147        0.000000e+00  5.551115e-19
bigcom149        0.000000e+00  0.000000e+00
bigcom153        0.000000e+00  7.003946e-19
bigcom154        0.000000e+00  2.949030e-19
bigcom156        0.000000e+00  0.000000e+00
bigcom157        0.000000e+00  9.887924e-19
bigcom158        0.000000e+00  0.000000e+00
bigcom160        0.000000e+00  1.387779e-18
bigcom161        0.000000e+00  1.387779e-19
bigcom162        0.000000e+00  1.561251e-19
bigcom164        0.000000e+00  8.673617e-21
bigcom166        0.000000e+00  9.887924e-19
bigcom167        0.000000e+00  6.938894e-19
bigcom171        0.000000e+00  1.387779e-19
bigcom173        0.000000e+00  1.543904e-18
bigcom175        0.000000e+00  1.734723e-20
bigcom176        0.000000e+00  5.551115e-19
bigcom177        0.000000e+00  8.326673e-19
bigcom178        0.000000e+00  1.626303e-19
bigcom180        0.000000e+00  5.876376e-19
bigcom181        0.000000e+00  1.006140e-18
bigcom184        0.000000e+00  4.163336e-19
bigcom186        0.000000e+00  1.387779e-19
bigcom187        0.000000e+00  1.387779e-19
bigcom189        0.000000e+00  9.714451e-19
bigcom194        0.000000e+00  0.000000e+00
bigcom195        0.000000e+00  1.118897e-18
bigcom196        0.000000e+00  0.000000e+00
bigcom204        0.000000e+00  4.423545e-19
bigcom205        0.000000e+00  4.163336e-19
bigcom212        0.000000e+00  2.775558e-19
bigcom214        0.000000e+00  1.734723e-20
bigcom222        0.000000e+00  1.387779e-19
bigcom223        0.000000e+00  0.000000e+00
bigcom226        0.000000e+00  5.551115e-19
bigcom227        0.000000e+00  4.510281e-19
bigcom229        0.000000e+00  1.387779e-19
bigcom233        0.000000e+00  9.714451e-19
bigcom236        0.000000e+00  5.551115e-19
bigcom237        0.000000e+00  0.000000e+00
bigcom246        0.000000e+00  1.734723e-20
bigcom248        0.000000e+00  8.326673e-19
bigcom249        0.000000e+00  0.000000e+00
bigcom250        0.000000e+00  5.551115e-19
bigcom254        0.000000e+00  0.000000e+00
bigcom266        0.000000e+00  8.326673e-19
bigcom269        0.000000e+00  8.326673e-19
bigcom272       -1.116860e-05  5.717073e-01
bigcom274        0.000000e+00  1.452831e-19
bigcom281        0.000000e+00  2.775558e-19
bigcom291        0.000000e+00  4.163336e-19
bigcom292        0.000000e+00  5.551115e-19
bigcom295        0.000000e+00  2.775558e-19
bigcom299        0.000000e+00  8.326673e-19
bigcom301        0.000000e+00  0.000000e+00
bigcom306        0.000000e+00  1.387779e-19
bigcom309        0.000000e+00  1.647987e-19
bigcom314        0.000000e+00  6.938894e-19
bigcom321       -9.616842e-06  1.913385e-01
bigcom341        0.000000e+00  0.000000e+00
bigcom350        0.000000e+00  1.387779e-19
bigcom353        0.000000e+00  7.112366e-19
bigcom359        0.000000e+00  8.326673e-19
bigcom363        0.000000e+00  6.938894e-19
bigcom365        0.000000e+00  4.163336e-19
bigcom385        0.000000e+00  5.637851e-19
bigcom386        0.000000e+00  4.163336e-19
bigcom408        0.000000e+00  0.000000e+00
bigcom412        0.000000e+00  6.938894e-19
bigcom480        0.000000e+00  1.387779e-19
spin_vertex      4.993350e-05  3.256692e-01
membership_s1    1.024683e-04  9.956423e-02
membership_s3    0.000000e+00  4.597017e-19
membership_s4    5.621607e-04  4.477725e-01
membership_s5    3.431730e-05  1.820023e-02
membership_s6    0.000000e+00  3.686287e-20
membership_s7    0.000000e+00  5.963112e-20
membership_s8    0.000000e+00  7.199102e-19
membership_s9    0.000000e+00  1.249001e-18
membership_s11   0.000000e+00  6.158268e-19
membership_s12  -3.770843e-05  1.504074e-01
membership_s14   0.000000e+00  2.775558e-19
membership_s15   1.387601e-05  4.746065e-02
membership_s16   0.000000e+00  7.112366e-19
membership_s17   0.000000e+00  2.775558e-19
membership_s18   0.000000e+00  2.179246e-19
membership_s20   0.000000e+00  5.898060e-19
membership_s21  -2.472666e-05  9.977389e-02
membership_s22   0.000000e+00  2.602085e-20
membership_s24   0.000000e+00  4.423545e-19
membership_s25   0.000000e+00  5.637851e-19
membership_s26   2.761715e-04  3.097919e-01
membership_s27   2.677012e-05  1.696404e-01
membership_s28   0.000000e+00  1.647987e-19
membership_s30   3.851338e-06  7.722981e-03
membership_s31  -2.351700e-05  1.056230e-01
membership_s32   1.243078e-05  1.469069e-01
membership_s33  -2.825129e-05  2.715550e-01
membership_s36   1.545162e-05  2.174466e-02
membership_s37   2.157963e-05  9.000000e-03
V1               4.010259e-03  1.175610e+00
V2               9.127133e-04  8.882315e-01
pdi             -1.308327e-05  1.440079e-02
adhesion         7.625710e-03  6.132468e-01
cohesion         4.846995e-03  7.252521e-01
inner            2.534355e-03  9.216274e-01
outer            1.437532e-03  1.282279e+00
ioratio          9.625571e-03  1.039880e+00
comsize          3.776335e-03  1.067386e+00
[1] "Dataset: low_CT Model GLM, run: 6 of 10 2015-06-17 21:00:07"
[1] "glmnet variable coefficients"
                         [,1]          [,2]
(Intercept)     -4.747345e+00 -5.898389e+00
graph0          -7.049418e-40 -4.382191e-03
graph1           1.785485e-42  4.679663e-06
graph2          -3.675677e-40 -1.151448e-02
graph3           6.922221e-45 -1.025612e-06
graph4           2.578519e-45  2.028219e-08
graph5          -1.726529e-41 -9.105115e-04
graph6           6.603045e-43  4.904200e-06
graph7          -1.208725e-41  5.556846e-04
graph8          -4.547156e-39 -1.008555e-01
graph9           3.499513e-46  2.472657e-09
graph10          7.558618e-47  2.850908e-10
graph11          4.015681e-48  3.296595e-11
graph12          2.016316e-45 -9.983364e-08
graph13         -9.432185e-45 -4.692802e-07
graph14          6.499701e-46  5.804317e-09
graph15          3.343653e-42  6.348637e-05
graph16          1.610595e-44 -1.757963e-07
graph17          2.200780e-44  5.302295e-08
graph18          4.029169e-43 -5.146394e-06
graph19          8.225767e-44 -2.786038e-06
graph20         -9.320247e-43 -4.617627e-05
graph21          3.705656e-42  1.223512e-04
graph22         -4.248190e-43 -3.230544e-06
graph23          8.309289e-43  1.217754e-05
graph24          1.347565e-42 -1.682922e-05
graph25          3.260285e-41  8.281194e-04
graph26         -3.986681e-42 -8.212739e-05
graph27         -1.749377e-40 -1.247868e-02
graph28         -1.719216e-40 -2.751847e-03
graph29         -7.115862e-39 -1.911169e-02
orbit0          -7.049418e-40 -4.375870e-03
orbit1           1.790215e-42  4.675337e-06
orbit2          -1.510182e-40  3.543934e-03
orbit3          -3.675677e-40 -1.151006e-02
orbit4           2.997237e-45 -1.098620e-06
orbit5           3.703657e-43 -7.873702e-06
orbit6           2.578522e-45  2.042367e-08
orbit7          -1.760567e-40  5.739167e-03
orbit8          -1.726529e-41 -9.103128e-04
orbit9           8.801149e-43  3.810685e-06
orbit10          1.055757e-42  2.279470e-05
orbit11          6.879774e-40  6.574632e-03
orbit12         -1.298828e-41  5.397064e-04
orbit13          2.455498e-39  7.740488e-02
orbit14         -4.547156e-39 -1.008484e-01
orbit15         -1.273647e-46 -8.766783e-09
orbit16         -2.395998e-45 -2.663425e-07
orbit17          1.758121e-44  3.691792e-07
orbit18         -1.486716e-45 -3.288439e-08
orbit19          9.336002e-47  6.283832e-10
orbit20          6.175625e-46 -1.322694e-08
orbit21          1.963458e-43 -4.888707e-06
orbit22          4.015681e-48  3.313389e-11
orbit23         -6.441345e-40  5.030122e-03
orbit24          2.234102e-45 -7.793149e-08
orbit25          4.227087e-45 -4.213069e-07
orbit26          2.073501e-42  3.419102e-05
orbit27         -3.761492e-44 -1.732356e-06
orbit28          3.378423e-43  3.047079e-06
orbit29          2.042281e-44  1.652279e-06
orbit30          5.808624e-42  1.241936e-04
orbit31          7.439698e-46  5.948469e-09
orbit32          1.592526e-45  2.788716e-08
orbit33          1.021944e-39  1.418276e-02
orbit34          3.343653e-42  6.265488e-05
orbit35          2.459485e-44  7.664195e-08
orbit36         -4.109102e-43 -3.875608e-05
orbit37          2.514034e-44 -1.151343e-06
orbit38         -1.280739e-42  2.768215e-04
orbit39          4.643955e-44  2.847331e-07
orbit40          1.658568e-44 -1.030712e-07
orbit41          3.272503e-42 -4.313890e-05
orbit42          3.032663e-39  5.239769e-02
orbit43          4.028576e-43 -4.933713e-06
orbit44          4.394248e-39 -1.525745e-01
orbit45          1.141205e-43 -3.857105e-06
orbit46         -8.509225e-44  1.314196e-05
orbit47          1.508284e-41 -1.307795e-05
orbit48         -1.125929e-42 -1.845586e-04
orbit49         -9.356778e-43 -4.629442e-05
orbit50         -5.210475e-41 -3.854650e-04
orbit51          7.318368e-42  2.583427e-04
orbit52          2.824879e-42  8.875309e-05
orbit53          9.212739e-41 -6.843252e-04
orbit54         -4.249072e-43 -3.070326e-06
orbit55          9.037011e-39  1.225698e-01
orbit56          9.640215e-43  1.548430e-05
orbit57         -7.021191e-42 -1.764088e-04
orbit58         -4.782055e-39 -1.281874e-01
orbit59          1.352569e-42 -2.589351e-05
orbit60          2.770539e-41  2.340295e-03
orbit61          2.874939e-38  5.773949e-01
orbit62          4.426703e-41  1.249698e-03
orbit63          4.115691e-41  1.098424e-03
orbit64         -3.119458e-41 -4.072421e-03
orbit65         -9.833533e-43 -3.759160e-05
orbit66         -7.984047e-41 -1.303253e-03
orbit67         -6.163238e-39 -2.929258e-01
orbit68         -1.748074e-40 -1.247866e-02
orbit69         -8.698047e-39 -6.127762e-01
orbit70         -1.714630e-40 -2.748545e-03
orbit71         -4.841083e-39 -6.701023e-02
orbit72         -7.115862e-39 -1.902112e-02
AP              -3.475821e-39 -2.735786e-01
bet              2.497152e-44 -5.495991e-06
ecc             -1.903573e-40  8.119217e-03
eccrad          -1.142144e-39  4.885495e-02
close           -1.275225e-38 -1.309365e-01
constraint       4.870523e-39  5.710710e-02
coreness        -8.611231e-40 -1.202910e-02
knn              4.368474e-42  2.640129e-05
hubscore         1.622184e-37 -1.667252e-01
pagerank        -2.368778e-38 -8.270494e-01
trans           -7.640437e-39 -3.479244e-01
evcent           1.609685e-37 -2.156567e-01
first           -7.049418e-40 -4.240227e-03
upto_second      1.902264e-42  5.667506e-06
upto_third      -2.182520e-43 -3.687057e-06
upto_fourth     -4.967755e-43 -3.688978e-06
upto_fifth       2.330824e-43  3.863703e-05
upto_sixth       1.137180e-42  6.996675e-05
second           1.906255e-42  5.541469e-06
third           -4.828677e-43 -6.005895e-06
fourth          -2.682264e-43  2.599063e-06
fifth            8.744064e-43  1.537311e-05
sixth           -1.013341e-43 -4.664541e-05
ratio1           4.451682e-42  2.752600e-05
ratio2          -5.110350e-42 -2.029122e-04
ratio3           6.608368e-42 -6.249322e-04
ratio4          -1.361228e-41 -6.796068e-04
ratio5          -1.027399e-41 -3.362805e-04
ratio6           2.769889e-43 -1.028536e-05
selfinter       -1.936390e-39 -3.162094e-02
walktrap_vertex -4.776024e-39 -1.022764e-01
bigcom1         -1.831277e-39  9.101506e-02
bigcom2         -8.696660e-39 -3.725580e-01
bigcom3         -8.847600e-39 -3.556423e-01
bigcom4         -2.584564e-39  3.981282e-02
bigcom6         -8.689733e-39 -3.527753e-01
bigcom8         -8.824697e-39 -2.934786e-01
bigcom9         -8.720296e-39 -3.712582e-01
bigcom11        -8.702210e-39 -3.500626e-01
bigcom13        -8.711940e-39 -3.620286e-01
bigcom15         4.461124e-38  1.126496e+00
bigcom16         1.357645e-37  1.640548e+00
bigcom21        -8.746866e-39 -3.166153e-01
bigcom22         1.677934e-38  5.066836e-01
bigcom24        -8.692503e-39 -2.856376e-01
bigcom26        -8.725877e-39 -3.004221e-01
bigcom28         1.863410e-39  1.422574e-01
bigcom30        -8.741259e-39 -3.418448e-01
bigcom31        -8.689733e-39 -2.458596e-01
bigcom32        -8.703599e-39 -3.182922e-01
bigcom33        -8.691118e-39 -2.788703e-01
bigcom34        -8.692503e-39 -4.055464e-01
bigcom36        -8.700822e-39 -3.406631e-01
bigcom37        -8.689733e-39 -2.072493e-01
bigcom38        -8.703599e-39 -3.697084e-01
bigcom39        -8.703599e-39 -3.364932e-01
bigcom40        -9.190473e-39 -4.024043e-01
bigcom43        -8.693888e-39 -3.058717e-01
bigcom44        -8.789148e-39 -2.425919e-01
bigcom46        -8.700822e-39 -3.120249e-01
bigcom47        -8.696660e-39 -3.637472e-01
bigcom49        -8.698047e-39 -3.324207e-01
bigcom50        -8.699435e-39 -3.084936e-01
bigcom51        -8.692503e-39 -3.545040e-01
bigcom52        -8.691118e-39 -2.999195e-01
bigcom54        -8.692503e-39 -3.423750e-01
bigcom56        -8.692503e-39 -3.234233e-01
bigcom62        -8.691118e-39 -3.579525e-01
bigcom66        -8.693888e-39 -3.692950e-01
bigcom68        -8.692503e-39 -3.432221e-01
bigcom69        -8.696660e-39 -3.389323e-01
bigcom71        -8.709158e-39 -3.001693e-01
bigcom72        -8.695274e-39 -3.174061e-01
bigcom73        -8.692503e-39 -3.720284e-01
bigcom74        -8.695274e-39 -3.494199e-01
bigcom75        -8.689733e-39 -3.904781e-01
bigcom76        -8.693888e-39 -3.370004e-01
bigcom77        -8.692503e-39 -1.963853e-01
bigcom79        -8.692503e-39 -3.939440e-01
bigcom80        -8.691118e-39 -3.990293e-01
bigcom82        -8.695274e-39 -3.757467e-01
bigcom83        -8.691118e-39 -1.686238e-01
bigcom84        -8.691118e-39 -3.653544e-01
bigcom85        -8.696660e-39 -3.020251e-01
bigcom87         1.598159e-37  1.740131e+00
bigcom89        -8.691118e-39 -3.743546e-01
bigcom91        -8.691118e-39 -2.017915e-01
bigcom92        -8.700822e-39 -2.826918e-01
bigcom93        -8.692503e-39 -2.736422e-01
bigcom96        -8.689733e-39 -2.384142e-01
bigcom97        -8.696660e-39 -2.852472e-01
bigcom98        -8.693888e-39 -3.949330e-01
bigcom99        -8.692503e-39 -3.190939e-01
bigcom101       -8.695274e-39 -2.341324e-01
bigcom104       -8.700822e-39 -2.548735e-01
bigcom106       -8.693888e-39 -3.963256e-01
bigcom109       -8.692503e-39 -3.060880e-01
bigcom113        1.357645e-37  1.548832e+00
bigcom116        6.360492e-38  1.065416e+00
bigcom120       -8.691118e-39 -3.937337e-01
bigcom123       -8.693888e-39 -3.327302e-01
bigcom126       -8.691118e-39 -3.096664e-01
bigcom127       -8.689733e-39 -2.098332e-01
bigcom137        1.934873e-37  2.081990e+00
bigcom139       -8.691118e-39 -3.691969e-01
bigcom140       -8.692503e-39 -3.005491e-01
bigcom143       -8.693888e-39 -3.580914e-01
bigcom145       -8.691118e-39 -1.830701e-01
bigcom146       -8.692503e-39 -3.392571e-01
bigcom147       -8.693888e-39 -3.915825e-01
bigcom149       -8.688349e-39 -1.015777e-01
bigcom153       -8.696660e-39 -3.719952e-01
bigcom154       -8.702210e-39 -2.515838e-01
bigcom156       -8.691118e-39 -3.161172e-01
bigcom157       -8.691118e-39 -1.651298e-01
bigcom158       -8.691118e-39 -2.853412e-01
bigcom160       -8.692503e-39 -3.595380e-01
bigcom161       -8.691118e-39 -3.439657e-01
bigcom162       -8.691118e-39 -2.406824e-01
bigcom164       -8.692503e-39 -4.005681e-01
bigcom166       -8.696660e-39 -2.440112e-01
bigcom167       -8.702210e-39 -3.238560e-01
bigcom171       -8.688349e-39 -3.139949e-01
bigcom173       -8.693888e-39 -3.088018e-01
bigcom175       -8.691118e-39 -1.897596e-01
bigcom176       -8.692503e-39 -2.489586e-01
bigcom177       -8.691118e-39 -2.710154e-01
bigcom178       -8.693888e-39 -2.322832e-01
bigcom180       -8.691118e-39 -4.653074e-01
bigcom181       -8.695274e-39 -3.113286e-01
bigcom184       -8.691118e-39 -3.356495e-01
bigcom186       -8.689733e-39 -4.415545e-01
bigcom187       -8.689733e-39 -5.249444e-01
bigcom189       -8.693888e-39 -3.411280e-01
bigcom194       -8.693888e-39 -2.787879e-01
bigcom195       -8.692503e-39 -3.906101e-01
bigcom196       -8.689733e-39 -4.757880e-01
bigcom204       -8.698047e-39 -3.448664e-01
bigcom205       -8.691118e-39 -3.077542e-01
bigcom212       -8.692503e-39 -2.745206e-01
bigcom214       -8.692503e-39 -3.292368e-01
bigcom222       -8.691118e-39 -4.766325e-01
bigcom223        0.000000e+00  0.000000e+00
bigcom226       -8.691118e-39 -4.937883e-01
bigcom227       -8.689733e-39 -3.199253e-01
bigcom229       -8.692503e-39 -3.013500e-01
bigcom233       -8.689733e-39 -5.061783e-01
bigcom236       -8.692503e-39 -3.180655e-01
bigcom237       -8.688349e-39 -1.621237e-01
bigcom246       -8.693888e-39 -2.930840e-01
bigcom248       -8.692503e-39 -3.951033e-01
bigcom249       -8.688349e-39 -2.776000e-01
bigcom250       -8.691118e-39 -6.111487e-01
bigcom254       -8.692503e-39 -4.862001e-01
bigcom266       -8.689733e-39 -3.834695e-01
bigcom269       -8.696660e-39 -3.508350e-01
bigcom272        3.281702e-37  2.330118e+00
bigcom274       -8.709158e-39 -1.741680e-01
bigcom281       -8.691118e-39 -3.621113e-01
bigcom291       -8.688349e-39 -4.152549e-01
bigcom292       -8.689733e-39 -2.047769e-01
bigcom295       -8.688349e-39 -3.714406e-01
bigcom299       -8.689733e-39 -2.994936e-01
bigcom301       -8.692503e-39 -3.062228e-01
bigcom306       -8.691118e-39 -3.971479e-01
bigcom309       -8.696660e-39 -2.500446e-01
bigcom314       -8.689733e-39 -1.096306e-01
bigcom321        1.177257e-37  1.388190e+00
bigcom341       -8.691118e-39 -4.309237e-01
bigcom350       -8.688349e-39 -2.069891e-02
bigcom353       -8.688349e-39 -2.759112e-01
bigcom359       -8.689733e-39 -3.865535e-01
bigcom363       -8.692503e-39 -1.872095e-01
bigcom365       -8.689733e-39 -3.518094e-01
bigcom385       -8.693888e-39 -2.684812e-01
bigcom386       -8.688349e-39 -2.936918e-01
bigcom408       -8.698047e-39 -2.266989e-01
bigcom412       -8.693888e-39 -3.283254e-01
bigcom480       -8.692503e-39 -2.409311e-01
spin_vertex      1.921485e-39 -4.869556e-02
membership_s1    2.916358e-39  1.081646e-01
membership_s3   -8.713331e-39 -2.897022e-01
membership_s4    1.639516e-39  1.534007e-01
membership_s5   -2.343754e-39  6.197580e-02
membership_s6    1.895555e-39 -5.702534e-02
membership_s7   -6.001883e-39 -2.270853e-01
membership_s8   -8.696660e-39 -3.008911e-01
membership_s9   -8.709158e-39 -3.534439e-01
membership_s11  -8.700822e-39 -2.674637e-01
membership_s12   1.177257e-37  1.218229e+00
membership_s14  -8.693888e-39 -2.084304e-01
membership_s15   1.002096e-38  1.562418e-01
membership_s16  -8.700822e-39 -3.135456e-01
membership_s17  -8.698047e-39 -3.245308e-01
membership_s18  -8.751076e-39 -3.089759e-01
membership_s20  -8.693888e-39 -3.524830e-01
membership_s21  -1.056904e-39  6.096372e-02
membership_s22  -8.716116e-39 -3.419167e-01
membership_s24  -8.716116e-39 -3.432550e-01
membership_s25  -8.700822e-39 -2.918881e-01
membership_s26   1.038442e-37  1.719107e+00
membership_s27  -1.247682e-39  5.116891e-02
membership_s28  -8.709158e-39 -3.647291e-01
membership_s30  -4.004401e-39 -9.608085e-02
membership_s31   5.667135e-39  1.276884e-01
membership_s32   2.756227e-39  1.741597e-01
membership_s33   1.598159e-37  1.803419e+00
membership_s36  -4.332078e-39 -1.285639e-01
membership_s37  -8.789148e-39 -5.678843e-01
V1              -8.881429e-39 -1.128599e-01
V2               6.225049e-39  1.702903e-01
pdi             -2.341732e-37  1.051721e+02
adhesion         4.682034e-43  2.631916e-06
cohesion        -9.372156e-43 -5.429216e-06
inner           -3.361553e-43  9.538346e-07
outer           -5.928479e-43 -1.708178e-06
ioratio         -1.672124e-38 -1.985079e-01
comsize         -2.019485e-42 -1.185062e-05
[1] "Dataset: low_CT Model GBM, run: 7 of 10 2015-06-17 21:01:23"
Iter   TrainDeviance   ValidDeviance   StepSize   Improve
     1        0.1813            -nan     0.0100   -0.0000

[1] "GBM variable coefficients"
                            var   rel.inf
orbit18                 orbit18 27.695827
graph1                   graph1 14.342482
selfinter             selfinter  8.760419
ratio4                   ratio4  8.711263
bet                         bet  7.193721
graph3                   graph3  5.652210
bigcom116             bigcom116  5.532963
ratio2                   ratio2  5.515274
membership_s26   membership_s26  3.950789
comsize                 comsize  3.946663
orbit26                 orbit26  2.699735
inner                     inner  2.449037
graph25                 graph25  2.243259
outer                     outer  1.306358
graph0                   graph0  0.000000
graph2                   graph2  0.000000
graph4                   graph4  0.000000
graph5                   graph5  0.000000
graph6                   graph6  0.000000
graph7                   graph7  0.000000
graph8                   graph8  0.000000
graph9                   graph9  0.000000
graph10                 graph10  0.000000
graph11                 graph11  0.000000
graph12                 graph12  0.000000
graph13                 graph13  0.000000
graph14                 graph14  0.000000
graph15                 graph15  0.000000
graph16                 graph16  0.000000
graph17                 graph17  0.000000
graph18                 graph18  0.000000
graph19                 graph19  0.000000
graph20                 graph20  0.000000
graph21                 graph21  0.000000
graph22                 graph22  0.000000
graph23                 graph23  0.000000
graph24                 graph24  0.000000
graph26                 graph26  0.000000
graph27                 graph27  0.000000
graph28                 graph28  0.000000
graph29                 graph29  0.000000
orbit0                   orbit0  0.000000
orbit1                   orbit1  0.000000
orbit2                   orbit2  0.000000
orbit3                   orbit3  0.000000
orbit4                   orbit4  0.000000
orbit5                   orbit5  0.000000
orbit6                   orbit6  0.000000
orbit7                   orbit7  0.000000
orbit8                   orbit8  0.000000
orbit9                   orbit9  0.000000
orbit10                 orbit10  0.000000
orbit11                 orbit11  0.000000
orbit12                 orbit12  0.000000
orbit13                 orbit13  0.000000
orbit14                 orbit14  0.000000
orbit15                 orbit15  0.000000
orbit16                 orbit16  0.000000
orbit17                 orbit17  0.000000
orbit19                 orbit19  0.000000
orbit20                 orbit20  0.000000
orbit21                 orbit21  0.000000
orbit22                 orbit22  0.000000
orbit23                 orbit23  0.000000
orbit24                 orbit24  0.000000
orbit25                 orbit25  0.000000
orbit27                 orbit27  0.000000
orbit28                 orbit28  0.000000
orbit29                 orbit29  0.000000
orbit30                 orbit30  0.000000
orbit31                 orbit31  0.000000
orbit32                 orbit32  0.000000
orbit33                 orbit33  0.000000
orbit34                 orbit34  0.000000
orbit35                 orbit35  0.000000
orbit36                 orbit36  0.000000
orbit37                 orbit37  0.000000
orbit38                 orbit38  0.000000
orbit39                 orbit39  0.000000
orbit40                 orbit40  0.000000
orbit41                 orbit41  0.000000
orbit42                 orbit42  0.000000
orbit43                 orbit43  0.000000
orbit44                 orbit44  0.000000
orbit45                 orbit45  0.000000
orbit46                 orbit46  0.000000
orbit47                 orbit47  0.000000
orbit48                 orbit48  0.000000
orbit49                 orbit49  0.000000
orbit50                 orbit50  0.000000
orbit51                 orbit51  0.000000
orbit52                 orbit52  0.000000
orbit53                 orbit53  0.000000
orbit54                 orbit54  0.000000
orbit55                 orbit55  0.000000
orbit56                 orbit56  0.000000
orbit57                 orbit57  0.000000
orbit58                 orbit58  0.000000
orbit59                 orbit59  0.000000
orbit60                 orbit60  0.000000
orbit61                 orbit61  0.000000
orbit62                 orbit62  0.000000
orbit63                 orbit63  0.000000
orbit64                 orbit64  0.000000
orbit65                 orbit65  0.000000
orbit66                 orbit66  0.000000
orbit67                 orbit67  0.000000
orbit68                 orbit68  0.000000
orbit69                 orbit69  0.000000
orbit70                 orbit70  0.000000
orbit71                 orbit71  0.000000
orbit72                 orbit72  0.000000
AP                           AP  0.000000
ecc                         ecc  0.000000
eccrad                   eccrad  0.000000
close                     close  0.000000
constraint           constraint  0.000000
coreness               coreness  0.000000
knn                         knn  0.000000
hubscore               hubscore  0.000000
pagerank               pagerank  0.000000
trans                     trans  0.000000
evcent                   evcent  0.000000
first                     first  0.000000
upto_second         upto_second  0.000000
upto_third           upto_third  0.000000
upto_fourth         upto_fourth  0.000000
upto_fifth           upto_fifth  0.000000
upto_sixth           upto_sixth  0.000000
second                   second  0.000000
third                     third  0.000000
fourth                   fourth  0.000000
fifth                     fifth  0.000000
sixth                     sixth  0.000000
ratio1                   ratio1  0.000000
ratio3                   ratio3  0.000000
ratio5                   ratio5  0.000000
ratio6                   ratio6  0.000000
walktrap_vertex walktrap_vertex  0.000000
bigcom1                 bigcom1  0.000000
bigcom2                 bigcom2  0.000000
bigcom3                 bigcom3  0.000000
bigcom4                 bigcom4  0.000000
bigcom6                 bigcom6  0.000000
bigcom8                 bigcom8  0.000000
bigcom9                 bigcom9  0.000000
bigcom11               bigcom11  0.000000
bigcom13               bigcom13  0.000000
bigcom15               bigcom15  0.000000
bigcom16               bigcom16  0.000000
bigcom21               bigcom21  0.000000
bigcom22               bigcom22  0.000000
bigcom24               bigcom24  0.000000
bigcom26               bigcom26  0.000000
bigcom28               bigcom28  0.000000
bigcom30               bigcom30  0.000000
bigcom31               bigcom31  0.000000
bigcom32               bigcom32  0.000000
bigcom33               bigcom33  0.000000
bigcom34               bigcom34  0.000000
bigcom36               bigcom36  0.000000
bigcom37               bigcom37  0.000000
bigcom38               bigcom38  0.000000
bigcom39               bigcom39  0.000000
bigcom40               bigcom40  0.000000
bigcom43               bigcom43  0.000000
bigcom44               bigcom44  0.000000
bigcom46               bigcom46  0.000000
bigcom47               bigcom47  0.000000
bigcom49               bigcom49  0.000000
bigcom50               bigcom50  0.000000
bigcom51               bigcom51  0.000000
bigcom52               bigcom52  0.000000
bigcom54               bigcom54  0.000000
bigcom56               bigcom56  0.000000
bigcom62               bigcom62  0.000000
bigcom66               bigcom66  0.000000
bigcom68               bigcom68  0.000000
bigcom69               bigcom69  0.000000
bigcom71               bigcom71  0.000000
bigcom72               bigcom72  0.000000
bigcom73               bigcom73  0.000000
bigcom74               bigcom74  0.000000
bigcom75               bigcom75  0.000000
bigcom76               bigcom76  0.000000
bigcom77               bigcom77  0.000000
bigcom79               bigcom79  0.000000
bigcom80               bigcom80  0.000000
bigcom82               bigcom82  0.000000
bigcom83               bigcom83  0.000000
bigcom84               bigcom84  0.000000
bigcom85               bigcom85  0.000000
bigcom87               bigcom87  0.000000
bigcom89               bigcom89  0.000000
bigcom91               bigcom91  0.000000
bigcom92               bigcom92  0.000000
bigcom93               bigcom93  0.000000
bigcom96               bigcom96  0.000000
bigcom97               bigcom97  0.000000
bigcom98               bigcom98  0.000000
bigcom99               bigcom99  0.000000
bigcom101             bigcom101  0.000000
bigcom104             bigcom104  0.000000
bigcom106             bigcom106  0.000000
bigcom109             bigcom109  0.000000
bigcom113             bigcom113  0.000000
bigcom120             bigcom120  0.000000
bigcom123             bigcom123  0.000000
bigcom126             bigcom126  0.000000
bigcom127             bigcom127  0.000000
bigcom137             bigcom137  0.000000
bigcom139             bigcom139  0.000000
bigcom140             bigcom140  0.000000
bigcom143             bigcom143  0.000000
bigcom145             bigcom145  0.000000
bigcom146             bigcom146  0.000000
bigcom147             bigcom147  0.000000
bigcom149             bigcom149  0.000000
bigcom153             bigcom153  0.000000
bigcom154             bigcom154  0.000000
bigcom156             bigcom156  0.000000
bigcom157             bigcom157  0.000000
bigcom158             bigcom158  0.000000
bigcom160             bigcom160  0.000000
bigcom161             bigcom161  0.000000
bigcom162             bigcom162  0.000000
bigcom164             bigcom164  0.000000
bigcom166             bigcom166  0.000000
bigcom167             bigcom167  0.000000
bigcom171             bigcom171  0.000000
bigcom173             bigcom173  0.000000
bigcom175             bigcom175  0.000000
bigcom176             bigcom176  0.000000
bigcom177             bigcom177  0.000000
bigcom178             bigcom178  0.000000
bigcom180             bigcom180  0.000000
bigcom181             bigcom181  0.000000
bigcom184             bigcom184  0.000000
bigcom186             bigcom186  0.000000
bigcom187             bigcom187  0.000000
bigcom189             bigcom189  0.000000
bigcom194             bigcom194  0.000000
bigcom195             bigcom195  0.000000
bigcom196             bigcom196  0.000000
bigcom204             bigcom204  0.000000
bigcom205             bigcom205  0.000000
bigcom212             bigcom212  0.000000
bigcom214             bigcom214  0.000000
bigcom222             bigcom222  0.000000
bigcom223             bigcom223  0.000000
bigcom226             bigcom226  0.000000
bigcom227             bigcom227  0.000000
bigcom229             bigcom229  0.000000
bigcom233             bigcom233  0.000000
bigcom236             bigcom236  0.000000
bigcom237             bigcom237  0.000000
bigcom246             bigcom246  0.000000
bigcom248             bigcom248  0.000000
bigcom249             bigcom249  0.000000
bigcom250             bigcom250  0.000000
bigcom254             bigcom254  0.000000
bigcom266             bigcom266  0.000000
bigcom269             bigcom269  0.000000
bigcom272             bigcom272  0.000000
bigcom274             bigcom274  0.000000
bigcom281             bigcom281  0.000000
bigcom291             bigcom291  0.000000
bigcom292             bigcom292  0.000000
bigcom295             bigcom295  0.000000
bigcom299             bigcom299  0.000000
bigcom301             bigcom301  0.000000
bigcom306             bigcom306  0.000000
bigcom309             bigcom309  0.000000
bigcom314             bigcom314  0.000000
bigcom321             bigcom321  0.000000
bigcom341             bigcom341  0.000000
bigcom350             bigcom350  0.000000
bigcom353             bigcom353  0.000000
bigcom359             bigcom359  0.000000
bigcom363             bigcom363  0.000000
bigcom365             bigcom365  0.000000
bigcom385             bigcom385  0.000000
bigcom386             bigcom386  0.000000
bigcom408             bigcom408  0.000000
bigcom412             bigcom412  0.000000
bigcom480             bigcom480  0.000000
spin_vertex         spin_vertex  0.000000
membership_s1     membership_s1  0.000000
membership_s3     membership_s3  0.000000
membership_s4     membership_s4  0.000000
membership_s5     membership_s5  0.000000
membership_s6     membership_s6  0.000000
membership_s7     membership_s7  0.000000
membership_s8     membership_s8  0.000000
membership_s9     membership_s9  0.000000
membership_s11   membership_s11  0.000000
membership_s12   membership_s12  0.000000
membership_s14   membership_s14  0.000000
membership_s15   membership_s15  0.000000
membership_s16   membership_s16  0.000000
membership_s17   membership_s17  0.000000
membership_s18   membership_s18  0.000000
membership_s20   membership_s20  0.000000
membership_s21   membership_s21  0.000000
membership_s22   membership_s22  0.000000
membership_s24   membership_s24  0.000000
membership_s25   membership_s25  0.000000
membership_s27   membership_s27  0.000000
membership_s28   membership_s28  0.000000
membership_s30   membership_s30  0.000000
membership_s31   membership_s31  0.000000
membership_s32   membership_s32  0.000000
membership_s33   membership_s33  0.000000
membership_s36   membership_s36  0.000000
membership_s37   membership_s37  0.000000
V1                           V1  0.000000
V2                           V2  0.000000
pdi                         pdi  0.000000
adhesion               adhesion  0.000000
cohesion               cohesion  0.000000
ioratio                 ioratio  0.000000
[1] "Dataset: low_CT Model RF, run: 7 of 10 2015-06-17 21:01:24"
     |      Out-of-bag   |
Tree |      MSE  %Var(y) |
   1 |  0.01623   196.95 |
   2 |  0.01481   179.68 |
   3 |   0.0137   166.26 |
   4 |  0.01266   153.57 |
   5 |  0.01279   155.18 |
   6 |   0.0126   152.86 |
   7 |  0.01217   147.64 |
   8 |  0.01226   148.76 |
   9 |  0.01176   142.69 |
  10 |  0.01154   139.99 |
  11 |  0.01134   137.65 |
  12 |  0.01136   137.88 |
  13 |   0.0111   134.68 |
  14 |  0.01095   132.82 |
  15 |  0.01084   131.48 |
  16 |  0.01078   130.84 |
  17 |  0.01067   129.51 |
  18 |  0.01059   128.51 |
  19 |  0.01051   127.50 |
  20 |  0.01039   126.08 |
  21 |  0.01034   125.41 |
  22 |  0.01023   124.14 |
  23 |  0.01016   123.22 |
  24 |  0.01018   123.46 |
  25 |  0.01015   123.14 |
  26 |  0.01009   122.40 |
  27 |  0.01007   122.13 |
  28 |  0.01004   121.87 |
  29 |  0.01004   121.78 |
  30 |     0.01   121.36 |
  31 | 0.009984   121.14 |
  32 |   0.0099   120.12 |
  33 | 0.009895   120.06 |
  34 | 0.009866   119.70 |
  35 |  0.00983   119.27 |
  36 | 0.009822   119.18 |
  37 | 0.009768   118.52 |
  38 | 0.009731   118.07 |
  39 | 0.009756   118.37 |
  40 | 0.009764   118.48 |
  41 | 0.009774   118.59 |
  42 | 0.009753   118.34 |
  43 | 0.009764   118.47 |
  44 | 0.009766   118.50 |
  45 | 0.009709   117.80 |
  46 |   0.0097   117.70 |
  47 | 0.009689   117.56 |
  48 |  0.00967   117.34 |
  49 | 0.009649   117.08 |
  50 | 0.009627   116.80 |
  51 | 0.009627   116.81 |
  52 | 0.009616   116.68 |
  53 | 0.009602   116.50 |
  54 | 0.009613   116.64 |
  55 | 0.009589   116.34 |
  56 | 0.009599   116.47 |
  57 | 0.009578   116.21 |
  58 | 0.009558   115.98 |
  59 | 0.009534   115.68 |
  60 | 0.009537   115.72 |
  61 | 0.009524   115.55 |
  62 | 0.009511   115.41 |
  63 | 0.009499   115.26 |
  64 |   0.0095   115.27 |
  65 | 0.009483   115.06 |
  66 | 0.009473   114.94 |
  67 | 0.009459   114.77 |
  68 | 0.009444   114.58 |
  69 |  0.00944   114.55 |
  70 | 0.009441   114.55 |
  71 | 0.009429   114.41 |
  72 | 0.009433   114.45 |
  73 | 0.009433   114.45 |
  74 | 0.009424   114.34 |
  75 | 0.009432   114.45 |
  76 | 0.009422   114.32 |
  77 | 0.009415   114.23 |
  78 | 0.009424   114.35 |
  79 |  0.00942   114.30 |
  80 | 0.009414   114.22 |
  81 | 0.009407   114.14 |
  82 | 0.009403   114.09 |
  83 | 0.009409   114.17 |
  84 | 0.009406   114.13 |
  85 | 0.009404   114.11 |
  86 | 0.009403   114.09 |
  87 | 0.009409   114.17 |
  88 | 0.009401   114.07 |
  89 | 0.009405   114.11 |
  90 | 0.009399   114.04 |
  91 | 0.009399   114.04 |
  92 | 0.009393   113.97 |
  93 | 0.009386   113.89 |
  94 | 0.009384   113.86 |
  95 |  0.00939   113.94 |
  96 | 0.009387   113.89 |
  97 | 0.009393   113.97 |
  98 | 0.009386   113.88 |
  99 | 0.009385   113.87 |
 100 | 0.009379   113.80 |
[1] "Random Forest variable coefficients"
                      %IncMSE IncNodePurity
graph5           1.718959e-04  1.051988e-01
graph6           3.218031e-03  2.845554e-01
graph7           8.672256e-06  2.743485e-02
graph8           0.000000e+00  3.035766e-20
graph9           1.244439e-03  2.950341e-01
graph10          4.473248e-03  3.094834e-01
graph11          2.629885e-03  2.373932e-01
graph12          1.434349e-02  4.437100e-01
graph13          4.986407e-03  2.567404e-01
graph14          1.220852e-03  1.776138e-01
graph15          1.550055e-03  1.488854e-01
graph16          1.367845e-03  2.825968e-01
graph17          3.728303e-03  2.860590e-01
graph18          2.314316e-04  5.416296e-02
graph19          2.526084e-03  3.320996e-01
graph20          2.035697e-04  1.369476e-01
graph21          1.514074e-03  1.836346e-01
graph22          8.822143e-05  3.446787e-02
graph23          2.637196e-03  3.252582e-01
graph24          4.272513e-05  9.764818e-02
graph25          3.752387e-04  1.040880e-01
graph26          5.966837e-05  4.521695e-02
graph27         -3.286591e-06  4.769532e-03
graph28          0.000000e+00  1.296706e-18
graph29          0.000000e+00  0.000000e+00
orbit0           4.499235e-06  7.384704e-02
orbit1           1.477206e-03  2.382456e-01
orbit2           3.410138e-05  2.189477e-01
orbit3          -8.590172e-06  4.305472e-02
orbit4           2.198820e-03  1.975429e-01
orbit5           4.983348e-03  2.737245e-01
orbit6           9.437295e-04  2.564651e-01
orbit7           4.501607e-06  1.164507e-01
orbit8           1.794999e-03  7.978958e-02
orbit9           2.183461e-03  2.498445e-01
orbit10          1.720565e-05  1.076765e-01
orbit11          2.492494e-05  2.233452e-02
orbit12          7.683606e-05  5.776398e-02
orbit13          4.349717e-06  2.178997e-02
orbit14          0.000000e+00  7.047314e-20
orbit15          1.351523e-03  2.368553e-01
orbit16          1.336138e-03  1.571820e-01
orbit17          5.959688e-03  4.732622e-01
orbit18          3.767748e-03  4.110353e-01
orbit19          3.329012e-03  3.008233e-01
orbit20          2.056356e-04  1.773294e-01
orbit21          3.593922e-03  1.461327e-01
orbit22          1.134385e-03  2.430956e-01
orbit23          3.778659e-05  1.497926e-01
orbit24          7.825266e-03  4.856471e-01
orbit25          4.064482e-05  3.083344e-02
orbit26          3.274185e-04  1.382325e-01
orbit27          5.460893e-03  2.781281e-01
orbit28          5.584534e-03  3.536115e-01
orbit29          2.472331e-04  3.083752e-02
orbit30          8.355720e-04  9.947739e-02
orbit31          5.275761e-03  3.137819e-01
orbit32          5.191471e-05  1.764559e-02
orbit33          3.106466e-06  6.353982e-02
orbit34          1.532259e-03  2.467788e-01
orbit35          9.754676e-03  2.336049e-01
orbit36          7.266830e-04  2.101943e-01
orbit37          3.209782e-04  1.571564e-01
orbit38          1.155209e-03  6.958825e-02
orbit39          4.992406e-03  4.067508e-01
orbit40          0.000000e+00  4.163336e-19
orbit41          1.522559e-05  5.076706e-02
orbit42          9.520346e-05  6.901479e-02
orbit43          5.237887e-05  9.714286e-03
orbit44          0.000000e+00  2.168404e-21
orbit45          5.673370e-03  2.227537e-01
orbit46          6.198998e-04  8.872040e-02
orbit47          9.894983e-04  3.562291e-02
orbit48          5.453752e-07  2.415386e-03
orbit49          8.470430e-05  7.878261e-02
orbit50          7.380114e-05  1.354658e-01
orbit51          4.046730e-03  2.099018e-01
orbit52          1.508431e-03  9.213241e-02
orbit53          0.000000e+00  8.750000e-03
orbit54          1.448719e-04  2.968589e-02
orbit55          3.424404e-05  1.053833e-02
orbit56          2.504759e-03  2.980114e-01
orbit57          0.000000e+00  1.192622e-20
orbit58          0.000000e+00  0.000000e+00
orbit59          2.639601e-05  2.466897e-02
orbit60          1.527450e-04  3.108138e-02
orbit61          1.223130e-04  2.071760e-01
orbit62          8.174673e-04  1.150594e-01
orbit63          1.806129e-05  2.100151e-02
orbit64          4.136597e-05  4.641559e-02
orbit65          1.741543e-05  3.976461e-02
orbit66          0.000000e+00  1.946143e-18
orbit67          0.000000e+00  1.249001e-18
orbit68          0.000000e+00  1.734723e-20
orbit69          0.000000e+00  0.000000e+00
orbit70          0.000000e+00  6.396793e-20
orbit71          0.000000e+00  0.000000e+00
orbit72          0.000000e+00  0.000000e+00
AP              -4.674624e-08  3.563657e-02
bet              4.309787e-04  6.062613e-01
ecc              4.285454e-05  9.846964e-02
eccrad           6.850166e-05  1.051859e-01
close            2.967358e-03  2.805674e-01
constraint       3.590535e-05  1.244547e-01
coreness         2.685477e-04  2.030805e-01
knn              1.744760e-03  3.791167e-01
hubscore         4.541667e-03  2.351920e-01
pagerank         1.380345e-03  9.127707e-01
trans            3.455394e-05  2.113636e-02
evcent           1.382255e-03  1.868177e-01
first            4.318768e-04  5.421509e-02
upto_second      6.283779e-04  2.748880e-01
upto_third       2.360429e-03  1.373929e-01
upto_fourth      2.716225e-03  2.953686e-01
upto_fifth       4.218180e-03  3.239342e-01
upto_sixth       2.446521e-03  3.063509e-01
second           1.058446e-03  2.238575e-01
third            3.594363e-03  2.156403e-01
fourth           1.975937e-03  1.290664e+00
fifth            2.419866e-03  3.429309e-01
sixth            2.823304e-03  4.786257e-01
ratio1           4.389125e-03  3.478894e-01
ratio2           3.365999e-03  1.063043e+00
ratio3           1.251027e-03  7.087759e-01
ratio4           1.321666e-02  9.255997e-01
ratio5           1.663464e-03  8.997600e-01
ratio6           3.670492e-03  4.444868e-01
selfinter       -1.506156e-06  8.798826e-02
walktrap_vertex  8.358861e-04  1.134585e-01
bigcom1          1.087467e-04  3.038934e-03
bigcom2          0.000000e+00  0.000000e+00
bigcom3          0.000000e+00  8.673617e-21
bigcom4          1.304235e-04  1.566626e-02
bigcom6          0.000000e+00  0.000000e+00
bigcom8          1.737857e-04  1.811583e-01
bigcom9          0.000000e+00  0.000000e+00
bigcom11         0.000000e+00  0.000000e+00
bigcom13         0.000000e+00  0.000000e+00
bigcom15         3.732341e-06  1.357456e-01
bigcom16        -1.986597e-05  3.378492e-01
bigcom21         0.000000e+00  0.000000e+00
bigcom22         1.250164e-05  1.335224e-02
bigcom24         0.000000e+00  0.000000e+00
bigcom26         0.000000e+00  0.000000e+00
bigcom28         2.000143e-06  1.155575e-02
bigcom30         0.000000e+00  2.168404e-21
bigcom31         0.000000e+00  0.000000e+00
bigcom32         0.000000e+00  0.000000e+00
bigcom33         0.000000e+00  0.000000e+00
bigcom34         0.000000e+00  0.000000e+00
bigcom36         0.000000e+00  0.000000e+00
bigcom37         0.000000e+00  0.000000e+00
bigcom38         0.000000e+00  0.000000e+00
bigcom39         0.000000e+00  0.000000e+00
bigcom40         0.000000e+00  5.637851e-20
bigcom43         0.000000e+00  6.938894e-20
bigcom44         0.000000e+00  0.000000e+00
bigcom46         0.000000e+00  0.000000e+00
bigcom47         0.000000e+00  0.000000e+00
bigcom49         0.000000e+00  0.000000e+00
bigcom50         0.000000e+00  0.000000e+00
bigcom51         0.000000e+00  0.000000e+00
bigcom52         0.000000e+00  0.000000e+00
bigcom54         0.000000e+00  0.000000e+00
bigcom56         0.000000e+00  0.000000e+00
bigcom62         0.000000e+00  1.387779e-19
bigcom66         0.000000e+00  0.000000e+00
bigcom68         0.000000e+00  0.000000e+00
bigcom69         0.000000e+00  1.387779e-19
bigcom71         0.000000e+00  0.000000e+00
bigcom72         0.000000e+00  0.000000e+00
bigcom73         0.000000e+00  0.000000e+00
bigcom74         0.000000e+00  0.000000e+00
bigcom75         0.000000e+00  1.387779e-19
bigcom76         0.000000e+00  0.000000e+00
bigcom77         0.000000e+00  0.000000e+00
bigcom79         0.000000e+00  0.000000e+00
bigcom80         0.000000e+00  0.000000e+00
bigcom82         0.000000e+00  0.000000e+00
bigcom83         0.000000e+00  0.000000e+00
bigcom84         0.000000e+00  0.000000e+00
bigcom85         0.000000e+00  2.168404e-21
bigcom87        -9.184154e-06  3.854385e-01
bigcom89         0.000000e+00  6.938894e-20
bigcom91         0.000000e+00  0.000000e+00
bigcom92         0.000000e+00  2.168404e-21
bigcom93         0.000000e+00  0.000000e+00
bigcom96         0.000000e+00  0.000000e+00
bigcom97         0.000000e+00  0.000000e+00
bigcom98         0.000000e+00  0.000000e+00
bigcom99         0.000000e+00  0.000000e+00
bigcom101        0.000000e+00  0.000000e+00
bigcom104        0.000000e+00  0.000000e+00
bigcom106        0.000000e+00  6.505213e-21
bigcom109        0.000000e+00  0.000000e+00
bigcom113       -1.555629e-05  3.220237e-01
bigcom116        1.271962e-04  2.832562e-01
bigcom120        0.000000e+00  0.000000e+00
bigcom123        0.000000e+00  0.000000e+00
bigcom126        0.000000e+00  0.000000e+00
bigcom127        0.000000e+00  0.000000e+00
bigcom137       -9.129348e-07  2.959925e-01
bigcom139        0.000000e+00  8.333333e-03
bigcom140        0.000000e+00  0.000000e+00
bigcom143        0.000000e+00  0.000000e+00
bigcom145        0.000000e+00  0.000000e+00
bigcom146        0.000000e+00  0.000000e+00
bigcom147        0.000000e+00  0.000000e+00
bigcom149        0.000000e+00  0.000000e+00
bigcom153        0.000000e+00  0.000000e+00
bigcom154        0.000000e+00  0.000000e+00
bigcom156        0.000000e+00  0.000000e+00
bigcom157        0.000000e+00  0.000000e+00
bigcom158        0.000000e+00  0.000000e+00
bigcom160        0.000000e+00  0.000000e+00
bigcom161        0.000000e+00  0.000000e+00
bigcom162        0.000000e+00  0.000000e+00
bigcom164        0.000000e+00  0.000000e+00
bigcom166        0.000000e+00  0.000000e+00
bigcom167        0.000000e+00  0.000000e+00
bigcom171        0.000000e+00  0.000000e+00
bigcom173        0.000000e+00  0.000000e+00
bigcom175        0.000000e+00  0.000000e+00
bigcom176        0.000000e+00  0.000000e+00
bigcom177        0.000000e+00  0.000000e+00
bigcom178        0.000000e+00  6.938894e-20
bigcom180        0.000000e+00  0.000000e+00
bigcom181        0.000000e+00  0.000000e+00
bigcom184        0.000000e+00  0.000000e+00
bigcom186        0.000000e+00  0.000000e+00
bigcom187        0.000000e+00  0.000000e+00
bigcom189        0.000000e+00  0.000000e+00
bigcom194        0.000000e+00  0.000000e+00
bigcom195        0.000000e+00  2.168404e-21
bigcom196        0.000000e+00  0.000000e+00
bigcom204        0.000000e+00  1.398621e-19
bigcom205        0.000000e+00  0.000000e+00
bigcom212        0.000000e+00  0.000000e+00
bigcom214        0.000000e+00  0.000000e+00
bigcom222        0.000000e+00  0.000000e+00
bigcom223        0.000000e+00  0.000000e+00
bigcom226        0.000000e+00  0.000000e+00
bigcom227        0.000000e+00  1.387779e-19
bigcom229        0.000000e+00  0.000000e+00
bigcom233        0.000000e+00  2.168404e-21
bigcom236        0.000000e+00  0.000000e+00
bigcom237        0.000000e+00  0.000000e+00
bigcom246        0.000000e+00  0.000000e+00
bigcom248        0.000000e+00  0.000000e+00
bigcom249        0.000000e+00  0.000000e+00
bigcom250        0.000000e+00  0.000000e+00
bigcom254        0.000000e+00  2.168404e-21
bigcom266        0.000000e+00  0.000000e+00
bigcom269        0.000000e+00  0.000000e+00
bigcom272        0.000000e+00  0.000000e+00
bigcom274        0.000000e+00  0.000000e+00
bigcom281        0.000000e+00  0.000000e+00
bigcom291        0.000000e+00  0.000000e+00
bigcom292        0.000000e+00  0.000000e+00
bigcom295        0.000000e+00  0.000000e+00
bigcom299        0.000000e+00  0.000000e+00
bigcom301        0.000000e+00  1.387779e-19
bigcom306        0.000000e+00  2.168404e-21
bigcom309        0.000000e+00  0.000000e+00
bigcom314        0.000000e+00  0.000000e+00
bigcom321        1.339185e-05  1.690401e-01
bigcom341        0.000000e+00  0.000000e+00
bigcom350        0.000000e+00  0.000000e+00
bigcom353        0.000000e+00  0.000000e+00
bigcom359        0.000000e+00  0.000000e+00
bigcom363        0.000000e+00  0.000000e+00
bigcom365        0.000000e+00  0.000000e+00
bigcom385        0.000000e+00  0.000000e+00
bigcom386        0.000000e+00  0.000000e+00
bigcom408        0.000000e+00  0.000000e+00
bigcom412        0.000000e+00  0.000000e+00
bigcom480        0.000000e+00  0.000000e+00
spin_vertex      4.547626e-06  2.144717e-01
membership_s1   -6.689271e-06  7.633696e-02
membership_s3    0.000000e+00  1.084202e-20
membership_s4    4.516219e-04  3.172406e-01
membership_s5    4.408118e-05  4.230117e-02
membership_s6   -4.302926e-06  8.571429e-03
membership_s7    0.000000e+00  1.517883e-20
membership_s8    0.000000e+00  4.336809e-21
membership_s9    0.000000e+00  4.336809e-21
membership_s11   0.000000e+00  0.000000e+00
membership_s12  -3.902952e-05  2.131286e-01
membership_s14   0.000000e+00  0.000000e+00
membership_s15   0.000000e+00  1.275902e-03
membership_s16   0.000000e+00  0.000000e+00
membership_s17   0.000000e+00  2.168404e-21
membership_s18   0.000000e+00  0.000000e+00
membership_s20   0.000000e+00  0.000000e+00
membership_s21  -5.741294e-06  6.067871e-02
membership_s22   0.000000e+00  0.000000e+00
membership_s24   0.000000e+00  1.084202e-21
membership_s25   0.000000e+00  4.336809e-21
membership_s26   1.051257e-04  7.317666e-02
membership_s27  -2.993295e-08  8.085418e-02
membership_s28   0.000000e+00  0.000000e+00
membership_s30   2.039556e-04  8.001357e-02
membership_s31   3.234130e-05  2.105339e-02
membership_s32  -6.611809e-05  1.639711e-01
membership_s33  -2.318448e-05  3.972461e-01
membership_s36   5.147624e-06  3.259609e-03
membership_s37   0.000000e+00  6.505213e-21
V1               2.477392e-03  8.478671e-01
V2               1.174520e-03  1.123349e+00
pdi             -5.517332e-05  3.273091e-02
adhesion         8.492744e-03  7.204524e-01
cohesion         7.700286e-03  6.730218e-01
inner            2.532415e-03  8.699206e-01
outer            1.071955e-03  1.265446e+00
ioratio          4.958084e-03  1.180452e+00
comsize          5.036372e-03  1.333666e+00
[1] "Dataset: low_CT Model GLM, run: 7 of 10 2015-06-17 21:03:08"
[1] "glmnet variable coefficients"
                         [,1]          [,2]
(Intercept)     -4.781867e+00 -6.021497e+00
graph0          -4.158273e-40 -7.475391e-03
graph1           1.314381e-42  5.393652e-06
graph2          -5.586539e-40 -3.581108e-02
graph3           3.609805e-45 -1.036635e-06
graph4           1.994742e-45  2.056647e-08
graph5          -1.486286e-41 -1.056865e-03
graph6           5.221186e-43  3.922945e-06
graph7          -9.996031e-42  7.368498e-04
graph8          -4.074162e-39 -9.970543e-02
graph9           1.877077e-46 -2.895927e-09
graph10          5.910413e-47  3.918810e-10
graph11          3.127621e-48  3.392294e-11
graph12          1.347882e-45 -1.463337e-07
graph13         -6.943198e-45 -6.324182e-07
graph14          5.181401e-46  6.658766e-09
graph15          3.324314e-42  6.773268e-05
graph16          1.187217e-44 -2.823951e-07
graph17          1.790644e-44  5.307686e-08
graph18          4.863671e-43 -2.571751e-07
graph19          5.643605e-44 -4.624713e-06
graph20         -8.775115e-43 -5.462751e-05
graph21          3.820542e-42  1.476836e-04
graph22         -3.513144e-43  8.827386e-07
graph23          6.468574e-43  1.313375e-05
graph24          1.609024e-42 -9.808612e-07
graph25          3.667316e-41  1.002233e-03
graph26         -3.434741e-42 -1.863308e-04
graph27         -1.688778e-40 -1.406370e-02
graph28         -1.490582e-40 -4.529630e-03
graph29         -7.004861e-39 -1.844020e-02
orbit0          -4.158273e-40 -7.374081e-03
orbit1           1.315199e-42  5.431742e-06
orbit2           4.336905e-41  5.458961e-03
orbit3          -5.586539e-40 -3.565709e-02
orbit4          -1.401380e-46 -1.114668e-06
orbit5           3.114197e-43 -6.945922e-06
orbit6           1.994740e-45  2.070791e-08
orbit7           1.336851e-40  1.238467e-02
orbit8          -1.486286e-41 -1.055166e-03
orbit9           6.333856e-43 -1.515404e-06
orbit10          1.163577e-42  4.261694e-05
orbit11          5.934880e-40 -6.310267e-03
orbit12         -1.068228e-41  7.369187e-04
orbit13          1.757335e-39  4.145695e-02
orbit14         -4.074162e-39 -9.961960e-02
orbit15         -3.153860e-46 -1.811333e-08
orbit16          1.657264e-45 -7.937397e-07
orbit17          1.576811e-44  4.593834e-07
orbit18         -9.077657e-46 -8.868251e-09
orbit19          7.117259e-47  5.727618e-10
orbit20          4.326433e-46 -1.496491e-08
orbit21          3.278884e-43  1.770349e-06
orbit22          3.127621e-48  3.410826e-11
orbit23          1.573043e-40  2.031043e-02
orbit24          1.204488e-45 -1.311889e-07
orbit25          4.559480e-45 -5.118219e-07
orbit26          2.102411e-42  4.436009e-05
orbit27         -3.272372e-44 -2.350372e-06
orbit28          2.731209e-43 -1.400788e-07
orbit29          2.637497e-44  2.536674e-06
orbit30          5.641107e-42  1.618451e-04
orbit31          5.725680e-46  6.084487e-09
orbit32          1.670935e-45  4.602307e-08
orbit33          1.272007e-39  2.497313e-02
orbit34          3.324314e-42  6.618696e-05
orbit35          1.724927e-44 -1.153483e-07
orbit36         -2.279072e-43 -3.790078e-05
orbit37          2.121704e-44 -1.230061e-06
orbit38          1.316940e-42  1.920331e-04
orbit39          3.365442e-44  9.398121e-08
orbit40          1.732457e-44  7.051375e-08
orbit41          3.080073e-42 -5.629790e-05
orbit42          1.868852e-39 -1.232143e-02
orbit43          4.863072e-43 -1.597007e-08
orbit44          4.404886e-39 -1.673241e-01
orbit45          7.638256e-44 -6.220416e-06
orbit46         -1.466267e-44  1.443954e-05
orbit47          1.778918e-41  6.444289e-05
orbit48         -9.501539e-43 -2.313491e-04
orbit49         -8.808596e-43 -5.470159e-05
orbit50         -5.316816e-41 -7.302881e-04
orbit51          7.331933e-42  2.965559e-04
orbit52          3.125015e-42  1.234863e-04
orbit53          1.034226e-40 -9.940308e-04
orbit54         -3.513979e-43  1.090842e-06
orbit55          7.405734e-39  1.941225e-01
orbit56          7.643893e-43  1.690336e-05
orbit57         -6.696930e-42 -2.010547e-04
orbit58         -4.518855e-39 -1.469422e-01
orbit59          1.667534e-42 -9.922790e-06
orbit60          1.969111e-41  2.532716e-03
orbit61          2.878261e-38  7.557431e-01
orbit62          4.889007e-41  1.467880e-03
orbit63          8.889757e-41  2.696048e-03
orbit64         -2.985995e-41 -3.973044e-03
orbit65         -6.672157e-43 -1.777500e-04
orbit66         -6.460325e-41 -1.200057e-03
orbit67         -5.729554e-39 -2.535218e-01
orbit68         -1.686805e-40 -1.407072e-02
orbit69         -8.409422e-39 -5.715543e-01
orbit70         -1.490051e-40 -4.567354e-03
orbit71         -3.942585e-39 -4.729605e-02
orbit72         -7.004861e-39 -1.829055e-02
AP               2.138699e-39 -6.483197e-02
bet              1.627412e-43 -3.798223e-06
ecc             -5.117545e-40  1.040214e-02
eccrad          -3.070527e-39  6.156012e-02
close           -7.692402e-39  2.898304e-02
constraint       3.977340e-39  6.137182e-02
coreness        -2.751010e-40  1.304598e-02
knn              3.541777e-42  4.120330e-05
hubscore         1.179731e-37 -1.152473e+00
pagerank        -2.273850e-38 -1.319387e+00
trans           -7.889781e-39 -3.982680e-01
evcent           1.168474e-37 -1.139854e+00
first           -4.158273e-40 -7.366559e-03
upto_second      1.403147e-42  6.518456e-06
upto_third      -1.710303e-43 -2.193116e-06
upto_fourth     -2.987276e-43  6.872279e-07
upto_fifth       5.307542e-43  3.954177e-05
upto_sixth       1.362203e-42  6.674141e-05
second           1.405658e-42  6.260446e-06
third           -3.723255e-43 -3.898987e-06
fourth          -7.186044e-44  5.984145e-06
fifth            6.154913e-43  8.282238e-06
sixth           -5.764105e-43 -5.028973e-05
ratio1           3.617791e-42  4.174090e-05
ratio2           1.819160e-41  4.169592e-04
ratio3          -3.210032e-43 -3.322121e-04
ratio4          -1.379721e-41 -5.471852e-04
ratio5          -9.986545e-42 -3.499939e-04
ratio6          -3.126462e-43 -3.951585e-06
selfinter        2.402335e-39  8.376205e-02
walktrap_vertex -5.529355e-39 -1.362223e-01
bigcom1         -3.981663e-39 -6.435104e-03
bigcom2         -8.400008e-39 -4.454229e-01
bigcom3         -8.544860e-39 -4.210022e-01
bigcom4         -2.027768e-39  6.531969e-02
bigcom6         -8.397323e-39 -3.900408e-01
bigcom8          2.160394e-39  2.921023e-01
bigcom9         -8.435082e-39 -4.069024e-01
bigcom11        -8.408076e-39 -4.493446e-01
bigcom13        -8.417508e-39 -4.306226e-01
bigcom15         3.983912e-38  1.179316e+00
bigcom16         1.601091e-37  1.881809e+00
bigcom21        -8.454089e-39 -3.313084e-01
bigcom22         3.536952e-39  2.256330e-01
bigcom24        -8.398665e-39 -2.910160e-01
bigcom26        -8.431020e-39 -3.644172e-01
bigcom28         1.837475e-39  9.881245e-02
bigcom30        -8.443217e-39 -3.675054e-01
bigcom31        -8.395980e-39 -2.626386e-01
bigcom32        -8.410769e-39 -3.634675e-01
bigcom33        -8.395980e-39 -3.636501e-01
bigcom34        -8.398665e-39 -3.988906e-01
bigcom36        -8.405385e-39 -3.820728e-01
bigcom37        -8.398665e-39 -2.015803e-01
bigcom38        -8.410769e-39 -4.081826e-01
bigcom39        -8.409422e-39 -4.176806e-01
bigcom40        -8.881510e-39 -4.606055e-01
bigcom43        -8.402696e-39 -3.671460e-01
bigcom44        -8.495108e-39 -2.649475e-01
bigcom46        -8.408076e-39 -3.897910e-01
bigcom47        -8.404040e-39 -4.285330e-01
bigcom49        -8.404040e-39 -3.472306e-01
bigcom50        -8.406731e-39 -3.569818e-01
bigcom51        -8.400008e-39 -4.177520e-01
bigcom52        -8.397323e-39 -3.644497e-01
bigcom54        -8.400008e-39 -4.277488e-01
bigcom56        -8.401352e-39 -3.657127e-01
bigcom62        -8.398665e-39 -4.395816e-01
bigcom66        -8.398665e-39 -4.936695e-01
bigcom68        -8.397323e-39 -3.961715e-01
bigcom69        -8.406731e-39 -4.164927e-01
bigcom71        -8.413463e-39 -3.432740e-01
bigcom72        -8.401352e-39 -3.658609e-01
bigcom73        -8.400008e-39 -4.387420e-01
bigcom74        -8.402696e-39 -4.060694e-01
bigcom75        -8.397323e-39 -4.968118e-01
bigcom76        -8.397323e-39 -3.497068e-01
bigcom77        -8.398665e-39 -1.990712e-01
bigcom79        -8.398665e-39 -4.187212e-01
bigcom80        -8.400008e-39 -4.488558e-01
bigcom82        -8.402696e-39 -3.923699e-01
bigcom83        -8.398665e-39 -1.837060e-01
bigcom84        -8.398665e-39 -4.013384e-01
bigcom85        -8.404040e-39 -3.066985e-01
bigcom87         1.601091e-37  1.716346e+00
bigcom89        -8.400008e-39 -4.006531e-01
bigcom91        -8.398665e-39 -2.445945e-01
bigcom92        -8.409422e-39 -3.488499e-01
bigcom93        -8.400008e-39 -2.680344e-01
bigcom96        -8.397323e-39 -2.907525e-01
bigcom97        -8.405385e-39 -3.199086e-01
bigcom98        -8.401352e-39 -4.046218e-01
bigcom99        -8.401352e-39 -3.460103e-01
bigcom101       -8.404040e-39 -3.011472e-01
bigcom104       -8.406731e-39 -3.083095e-01
bigcom106       -8.401352e-39 -4.819621e-01
bigcom109       -8.401352e-39 -4.272873e-01
bigcom113        1.601091e-37  2.310337e+00
bigcom116        8.357966e-38  1.320222e+00
bigcom120       -8.398665e-39 -5.410689e-01
bigcom123       -8.401352e-39 -4.592504e-01
bigcom126       -8.398665e-39 -3.576915e-01
bigcom127       -8.397323e-39 -2.248326e-01
bigcom137        1.937804e-37  2.187782e+00
bigcom139       -8.398665e-39 -4.781252e-01
bigcom140       -8.398665e-39 -3.829926e-01
bigcom143       -8.401352e-39 -4.699195e-01
bigcom145       -8.397323e-39 -2.233955e-01
bigcom146       -8.400008e-39 -3.221904e-01
bigcom147       -8.401352e-39 -4.500888e-01
bigcom149       -8.395980e-39 -7.922903e-02
bigcom153       -8.404040e-39 -4.789834e-01
bigcom154       -8.409422e-39 -3.427745e-01
bigcom156       -8.398665e-39 -3.740890e-01
bigcom157       -8.398665e-39 -1.755342e-01
bigcom158       -8.398665e-39 -3.138903e-01
bigcom160       -8.401352e-39 -4.411218e-01
bigcom161       -8.398665e-39 -3.402607e-01
bigcom162       -8.398665e-39 -2.411576e-01
bigcom164       -8.398665e-39 -4.613844e-01
bigcom166       -8.405385e-39 -2.681082e-01
bigcom167       -8.408076e-39 -3.900988e-01
bigcom171       -8.395980e-39 -3.567588e-01
bigcom173       -8.400008e-39 -3.502492e-01
bigcom175       -8.398665e-39 -1.871366e-01
bigcom176       -8.400008e-39 -3.779238e-01
bigcom177       -8.398665e-39 -3.048975e-01
bigcom178       -8.401352e-39 -3.227979e-01
bigcom180       -8.398665e-39 -5.164579e-01
bigcom181       -8.401352e-39 -3.160326e-01
bigcom184       -8.395980e-39 -3.533696e-01
bigcom186       -8.398665e-39 -3.639357e-01
bigcom187       -8.398665e-39 -4.390334e-01
bigcom189       -8.402696e-39 -4.156470e-01
bigcom194       -8.400008e-39 -3.194669e-01
bigcom195       -8.400008e-39 -4.312608e-01
bigcom196       -8.395980e-39 -3.955055e-01
bigcom204       -8.406731e-39 -4.116579e-01
bigcom205       -8.400008e-39 -2.696011e-01
bigcom212       -8.400008e-39 -3.264884e-01
bigcom214       -8.402696e-39 -3.587671e-01
bigcom222       -8.398665e-39 -5.338120e-01
bigcom223        0.000000e+00  0.000000e+00
bigcom226       -8.398665e-39 -4.473850e-01
bigcom227       -8.398665e-39 -3.244207e-01
bigcom229       -8.398665e-39 -3.672858e-01
bigcom233       -8.397323e-39 -4.738625e-01
bigcom236       -8.400008e-39 -4.081263e-01
bigcom237       -8.395980e-39 -1.630951e-01
bigcom246       -8.400008e-39 -3.401921e-01
bigcom248       -8.402696e-39 -2.155352e-01
bigcom249       -8.397323e-39 -3.159922e-01
bigcom250       -8.397323e-39 -2.396963e-01
bigcom254       -8.400008e-39 -4.002258e-01
bigcom266       -8.397323e-39 -4.448994e-01
bigcom269       -8.402696e-39 -3.774321e-01
bigcom272       -8.398665e-39 -4.503800e-01
bigcom274       -8.413463e-39 -2.062529e-01
bigcom281       -8.397323e-39 -4.302183e-01
bigcom291       -8.395980e-39 -4.588461e-01
bigcom292       -8.397323e-39 -3.667032e-01
bigcom295       -8.395980e-39 -4.711981e-01
bigcom299       -8.397323e-39 -3.983417e-01
bigcom301       -8.401352e-39 -3.543940e-01
bigcom306       -8.400008e-39 -3.919041e-01
bigcom309       -8.404040e-39 -2.919563e-01
bigcom314       -8.397323e-39 -9.666502e-02
bigcom321        9.276372e-38  1.347180e+00
bigcom341       -8.398665e-39 -4.881427e-01
bigcom350       -8.397323e-39 -2.185333e-02
bigcom353       -8.398665e-39 -2.286049e-01
bigcom359       -8.398665e-39 -5.041892e-01
bigcom363       -8.398665e-39 -1.839038e-01
bigcom365       -8.397323e-39 -5.046931e-01
bigcom385       -8.400008e-39 -3.591829e-01
bigcom386       -8.397323e-39 -2.919178e-01
bigcom408       -8.405385e-39 -3.194218e-01
bigcom412       -8.398665e-39 -3.630723e-01
bigcom480       -8.401352e-39 -2.856370e-01
spin_vertex      1.980495e-39 -5.113333e-02
membership_s1    4.687713e-39  1.776584e-01
membership_s3   -8.421557e-39 -3.649320e-01
membership_s4    1.969209e-39  1.746658e-01
membership_s5   -1.902752e-39  2.576218e-02
membership_s6    2.027511e-39 -4.384117e-02
membership_s7   -5.714889e-39 -2.405876e-01
membership_s8   -8.409422e-39 -3.906175e-01
membership_s9   -8.416160e-39 -3.919367e-01
membership_s11  -8.404040e-39 -3.250151e-01
membership_s12   1.180189e-37  1.257947e+00
membership_s14  -8.401352e-39 -2.495277e-01
membership_s15   6.354960e-40 -3.226798e-01
membership_s16  -8.409422e-39 -3.908231e-01
membership_s17  -8.404040e-39 -3.920762e-01
membership_s18  -8.451368e-39 -3.768902e-01
membership_s20  -8.402696e-39 -4.160654e-01
membership_s21  -5.762791e-40  9.402598e-02
membership_s22  -8.420207e-39 -3.797497e-01
membership_s24  -8.418858e-39 -3.701261e-01
membership_s25  -8.408076e-39 -3.828354e-01
membership_s26   5.908708e-38  1.320195e+00
membership_s27  -8.132320e-40  4.328754e-02
membership_s28  -8.416160e-39 -4.581754e-01
membership_s30  -2.103210e-39 -3.512014e-02
membership_s31   3.301700e-39  1.309984e-01
membership_s32   2.269442e-40  1.157758e-01
membership_s33   1.937804e-37  2.029007e+00
membership_s36  -4.013136e-39 -1.065641e-01
membership_s37  -8.492361e-39 -6.387512e-01
V1              -7.126431e-39 -1.239865e-01
V2               5.918637e-39  1.327058e-01
pdi              1.992336e-35  1.500681e+02
adhesion         4.606527e-43  2.474359e-06
cohesion        -9.232440e-43 -5.364504e-06
inner           -3.417927e-43 -7.537322e-07
outer           -5.655544e-43  1.740304e-06
ioratio         -1.523172e-38 -2.990868e-01
comsize         -2.059721e-42 -1.941485e-05
[1] "Dataset: low_CT Model GBM, run: 8 of 10 2015-06-17 21:04:13"
Iter   TrainDeviance   ValidDeviance   StepSize   Improve
     1        0.1779            -nan     0.0100    0.0000

[1] "GBM variable coefficients"
                            var   rel.inf
graph11                 graph11 25.036780
coreness               coreness 14.713994
orbit51                 orbit51 14.576932
membership_s4     membership_s4  7.509917
ratio5                   ratio5  4.966912
fourth                   fourth  4.811422
membership_s33   membership_s33  4.802125
ratio2                   ratio2  4.792854
bet                         bet  4.632366
constraint           constraint  3.371957
ratio6                   ratio6  2.890249
orbit61                 orbit61  2.799398
bigcom15               bigcom15  1.943069
ioratio                 ioratio  1.608119
outer                     outer  1.543906
graph0                   graph0  0.000000
graph1                   graph1  0.000000
graph2                   graph2  0.000000
graph3                   graph3  0.000000
graph4                   graph4  0.000000
graph5                   graph5  0.000000
graph6                   graph6  0.000000
graph7                   graph7  0.000000
graph8                   graph8  0.000000
graph9                   graph9  0.000000
graph10                 graph10  0.000000
graph12                 graph12  0.000000
graph13                 graph13  0.000000
graph14                 graph14  0.000000
graph15                 graph15  0.000000
graph16                 graph16  0.000000
graph17                 graph17  0.000000
graph18                 graph18  0.000000
graph19                 graph19  0.000000
graph20                 graph20  0.000000
graph21                 graph21  0.000000
graph22                 graph22  0.000000
graph23                 graph23  0.000000
graph24                 graph24  0.000000
graph25                 graph25  0.000000
graph26                 graph26  0.000000
graph27                 graph27  0.000000
graph28                 graph28  0.000000
graph29                 graph29  0.000000
orbit0                   orbit0  0.000000
orbit1                   orbit1  0.000000
orbit2                   orbit2  0.000000
orbit3                   orbit3  0.000000
orbit4                   orbit4  0.000000
orbit5                   orbit5  0.000000
orbit6                   orbit6  0.000000
orbit7                   orbit7  0.000000
orbit8                   orbit8  0.000000
orbit9                   orbit9  0.000000
orbit10                 orbit10  0.000000
orbit11                 orbit11  0.000000
orbit12                 orbit12  0.000000
orbit13                 orbit13  0.000000
orbit14                 orbit14  0.000000
orbit15                 orbit15  0.000000
orbit16                 orbit16  0.000000
orbit17                 orbit17  0.000000
orbit18                 orbit18  0.000000
orbit19                 orbit19  0.000000
orbit20                 orbit20  0.000000
orbit21                 orbit21  0.000000
orbit22                 orbit22  0.000000
orbit23                 orbit23  0.000000
orbit24                 orbit24  0.000000
orbit25                 orbit25  0.000000
orbit26                 orbit26  0.000000
orbit27                 orbit27  0.000000
orbit28                 orbit28  0.000000
orbit29                 orbit29  0.000000
orbit30                 orbit30  0.000000
orbit31                 orbit31  0.000000
orbit32                 orbit32  0.000000
orbit33                 orbit33  0.000000
orbit34                 orbit34  0.000000
orbit35                 orbit35  0.000000
orbit36                 orbit36  0.000000
orbit37                 orbit37  0.000000
orbit38                 orbit38  0.000000
orbit39                 orbit39  0.000000
orbit40                 orbit40  0.000000
orbit41                 orbit41  0.000000
orbit42                 orbit42  0.000000
orbit43                 orbit43  0.000000
orbit44                 orbit44  0.000000
orbit45                 orbit45  0.000000
orbit46                 orbit46  0.000000
orbit47                 orbit47  0.000000
orbit48                 orbit48  0.000000
orbit49                 orbit49  0.000000
orbit50                 orbit50  0.000000
orbit52                 orbit52  0.000000
orbit53                 orbit53  0.000000
orbit54                 orbit54  0.000000
orbit55                 orbit55  0.000000
orbit56                 orbit56  0.000000
orbit57                 orbit57  0.000000
orbit58                 orbit58  0.000000
orbit59                 orbit59  0.000000
orbit60                 orbit60  0.000000
orbit62                 orbit62  0.000000
orbit63                 orbit63  0.000000
orbit64                 orbit64  0.000000
orbit65                 orbit65  0.000000
orbit66                 orbit66  0.000000
orbit67                 orbit67  0.000000
orbit68                 orbit68  0.000000
orbit69                 orbit69  0.000000
orbit70                 orbit70  0.000000
orbit71                 orbit71  0.000000
orbit72                 orbit72  0.000000
AP                           AP  0.000000
ecc                         ecc  0.000000
eccrad                   eccrad  0.000000
close                     close  0.000000
knn                         knn  0.000000
hubscore               hubscore  0.000000
pagerank               pagerank  0.000000
trans                     trans  0.000000
evcent                   evcent  0.000000
first                     first  0.000000
upto_second         upto_second  0.000000
upto_third           upto_third  0.000000
upto_fourth         upto_fourth  0.000000
upto_fifth           upto_fifth  0.000000
upto_sixth           upto_sixth  0.000000
second                   second  0.000000
third                     third  0.000000
fifth                     fifth  0.000000
sixth                     sixth  0.000000
ratio1                   ratio1  0.000000
ratio3                   ratio3  0.000000
ratio4                   ratio4  0.000000
selfinter             selfinter  0.000000
walktrap_vertex walktrap_vertex  0.000000
bigcom1                 bigcom1  0.000000
bigcom2                 bigcom2  0.000000
bigcom3                 bigcom3  0.000000
bigcom4                 bigcom4  0.000000
bigcom6                 bigcom6  0.000000
bigcom8                 bigcom8  0.000000
bigcom9                 bigcom9  0.000000
bigcom11               bigcom11  0.000000
bigcom13               bigcom13  0.000000
bigcom16               bigcom16  0.000000
bigcom21               bigcom21  0.000000
bigcom22               bigcom22  0.000000
bigcom24               bigcom24  0.000000
bigcom26               bigcom26  0.000000
bigcom28               bigcom28  0.000000
bigcom30               bigcom30  0.000000
bigcom31               bigcom31  0.000000
bigcom32               bigcom32  0.000000
bigcom33               bigcom33  0.000000
bigcom34               bigcom34  0.000000
bigcom36               bigcom36  0.000000
bigcom37               bigcom37  0.000000
bigcom38               bigcom38  0.000000
bigcom39               bigcom39  0.000000
bigcom40               bigcom40  0.000000
bigcom43               bigcom43  0.000000
bigcom44               bigcom44  0.000000
bigcom46               bigcom46  0.000000
bigcom47               bigcom47  0.000000
bigcom49               bigcom49  0.000000
bigcom50               bigcom50  0.000000
bigcom51               bigcom51  0.000000
bigcom52               bigcom52  0.000000
bigcom54               bigcom54  0.000000
bigcom56               bigcom56  0.000000
bigcom62               bigcom62  0.000000
bigcom66               bigcom66  0.000000
bigcom68               bigcom68  0.000000
bigcom69               bigcom69  0.000000
bigcom71               bigcom71  0.000000
bigcom72               bigcom72  0.000000
bigcom73               bigcom73  0.000000
bigcom74               bigcom74  0.000000
bigcom75               bigcom75  0.000000
bigcom76               bigcom76  0.000000
bigcom77               bigcom77  0.000000
bigcom79               bigcom79  0.000000
bigcom80               bigcom80  0.000000
bigcom82               bigcom82  0.000000
bigcom83               bigcom83  0.000000
bigcom84               bigcom84  0.000000
bigcom85               bigcom85  0.000000
bigcom87               bigcom87  0.000000
bigcom89               bigcom89  0.000000
bigcom91               bigcom91  0.000000
bigcom92               bigcom92  0.000000
bigcom93               bigcom93  0.000000
bigcom96               bigcom96  0.000000
bigcom97               bigcom97  0.000000
bigcom98               bigcom98  0.000000
bigcom99               bigcom99  0.000000
bigcom101             bigcom101  0.000000
bigcom104             bigcom104  0.000000
bigcom106             bigcom106  0.000000
bigcom109             bigcom109  0.000000
bigcom113             bigcom113  0.000000
bigcom116             bigcom116  0.000000
bigcom120             bigcom120  0.000000
bigcom123             bigcom123  0.000000
bigcom126             bigcom126  0.000000
bigcom127             bigcom127  0.000000
bigcom137             bigcom137  0.000000
bigcom139             bigcom139  0.000000
bigcom140             bigcom140  0.000000
bigcom143             bigcom143  0.000000
bigcom145             bigcom145  0.000000
bigcom146             bigcom146  0.000000
bigcom147             bigcom147  0.000000
bigcom149             bigcom149  0.000000
bigcom153             bigcom153  0.000000
bigcom154             bigcom154  0.000000
bigcom156             bigcom156  0.000000
bigcom157             bigcom157  0.000000
bigcom158             bigcom158  0.000000
bigcom160             bigcom160  0.000000
bigcom161             bigcom161  0.000000
bigcom162             bigcom162  0.000000
bigcom164             bigcom164  0.000000
bigcom166             bigcom166  0.000000
bigcom167             bigcom167  0.000000
bigcom171             bigcom171  0.000000
bigcom173             bigcom173  0.000000
bigcom175             bigcom175  0.000000
bigcom176             bigcom176  0.000000
bigcom177             bigcom177  0.000000
bigcom178             bigcom178  0.000000
bigcom180             bigcom180  0.000000
bigcom181             bigcom181  0.000000
bigcom184             bigcom184  0.000000
bigcom186             bigcom186  0.000000
bigcom187             bigcom187  0.000000
bigcom189             bigcom189  0.000000
bigcom194             bigcom194  0.000000
bigcom195             bigcom195  0.000000
bigcom196             bigcom196  0.000000
bigcom204             bigcom204  0.000000
bigcom205             bigcom205  0.000000
bigcom212             bigcom212  0.000000
bigcom214             bigcom214  0.000000
bigcom222             bigcom222  0.000000
bigcom223             bigcom223  0.000000
bigcom226             bigcom226  0.000000
bigcom227             bigcom227  0.000000
bigcom229             bigcom229  0.000000
bigcom233             bigcom233  0.000000
bigcom236             bigcom236  0.000000
bigcom237             bigcom237  0.000000
bigcom246             bigcom246  0.000000
bigcom248             bigcom248  0.000000
bigcom249             bigcom249  0.000000
bigcom250             bigcom250  0.000000
bigcom254             bigcom254  0.000000
bigcom266             bigcom266  0.000000
bigcom269             bigcom269  0.000000
bigcom272             bigcom272  0.000000
bigcom274             bigcom274  0.000000
bigcom281             bigcom281  0.000000
bigcom291             bigcom291  0.000000
bigcom292             bigcom292  0.000000
bigcom295             bigcom295  0.000000
bigcom299             bigcom299  0.000000
bigcom301             bigcom301  0.000000
bigcom306             bigcom306  0.000000
bigcom309             bigcom309  0.000000
bigcom314             bigcom314  0.000000
bigcom321             bigcom321  0.000000
bigcom341             bigcom341  0.000000
bigcom350             bigcom350  0.000000
bigcom353             bigcom353  0.000000
bigcom359             bigcom359  0.000000
bigcom363             bigcom363  0.000000
bigcom365             bigcom365  0.000000
bigcom385             bigcom385  0.000000
bigcom386             bigcom386  0.000000
bigcom408             bigcom408  0.000000
bigcom412             bigcom412  0.000000
bigcom480             bigcom480  0.000000
spin_vertex         spin_vertex  0.000000
membership_s1     membership_s1  0.000000
membership_s3     membership_s3  0.000000
membership_s5     membership_s5  0.000000
membership_s6     membership_s6  0.000000
membership_s7     membership_s7  0.000000
membership_s8     membership_s8  0.000000
membership_s9     membership_s9  0.000000
membership_s11   membership_s11  0.000000
membership_s12   membership_s12  0.000000
membership_s14   membership_s14  0.000000
membership_s15   membership_s15  0.000000
membership_s16   membership_s16  0.000000
membership_s17   membership_s17  0.000000
membership_s18   membership_s18  0.000000
membership_s20   membership_s20  0.000000
membership_s21   membership_s21  0.000000
membership_s22   membership_s22  0.000000
membership_s24   membership_s24  0.000000
membership_s25   membership_s25  0.000000
membership_s26   membership_s26  0.000000
membership_s27   membership_s27  0.000000
membership_s28   membership_s28  0.000000
membership_s30   membership_s30  0.000000
membership_s31   membership_s31  0.000000
membership_s32   membership_s32  0.000000
membership_s36   membership_s36  0.000000
membership_s37   membership_s37  0.000000
V1                           V1  0.000000
V2                           V2  0.000000
pdi                         pdi  0.000000
adhesion               adhesion  0.000000
cohesion               cohesion  0.000000
inner                     inner  0.000000
comsize                 comsize  0.000000
[1] "Dataset: low_CT Model RF, run: 8 of 10 2015-06-17 21:04:15"
     |      Out-of-bag   |
Tree |      MSE  %Var(y) |
   1 |  0.01057   133.14 |
   2 |  0.01384   174.25 |
   3 |  0.01247   157.05 |
   4 |  0.01397   175.89 |
   5 |  0.01365   171.92 |
   6 |  0.01318   165.98 |
   7 |  0.01219   153.48 |
   8 |  0.01154   145.37 |
   9 |  0.01123   141.41 |
  10 |  0.01153   145.19 |
  11 |  0.01105   139.17 |
  12 |  0.01082   136.24 |
  13 |  0.01062   133.69 |
  14 |  0.01053   132.63 |
  15 |   0.0105   132.25 |
  16 |  0.01036   130.45 |
  17 |  0.01031   129.85 |
  18 |  0.01009   127.01 |
  19 | 0.009949   125.28 |
  20 | 0.009903   124.70 |
  21 |  0.00996   125.42 |
  22 | 0.009894   124.60 |
  23 | 0.009908   124.77 |
  24 | 0.009805   123.47 |
  25 | 0.009722   122.42 |
  26 | 0.009707   122.24 |
  27 |  0.00962   121.15 |
  28 | 0.009553   120.30 |
  29 | 0.009489   119.49 |
  30 | 0.009487   119.47 |
  31 | 0.009424   118.67 |
  32 | 0.009374   118.04 |
  33 | 0.009338   117.60 |
  34 | 0.009281   116.88 |
  35 | 0.009268   116.71 |
  36 | 0.009259   116.59 |
  37 | 0.009246   116.43 |
  38 |  0.00923   116.23 |
  39 | 0.009215   116.04 |
  40 | 0.009196   115.81 |
  41 | 0.009182   115.63 |
  42 | 0.009206   115.92 |
  43 | 0.009187   115.69 |
  44 | 0.009191   115.74 |
  45 | 0.009167   115.44 |
  46 | 0.009157   115.31 |
  47 |  0.00915   115.23 |
  48 |  0.00915   115.23 |
  49 | 0.009144   115.14 |
  50 | 0.009133   115.01 |
  51 | 0.009129   114.96 |
  52 | 0.009116   114.79 |
  53 | 0.009115   114.79 |
  54 | 0.009081   114.36 |
  55 | 0.009077   114.31 |
  56 | 0.009066   114.16 |
  57 | 0.009056   114.04 |
  58 | 0.009046   113.91 |
  59 | 0.009044   113.89 |
  60 | 0.009034   113.76 |
  61 | 0.009036   113.79 |
  62 | 0.009037   113.80 |
  63 |  0.00902   113.58 |
  64 | 0.009008   113.43 |
  65 | 0.009012   113.49 |
  66 | 0.009018   113.56 |
  67 | 0.009007   113.43 |
  68 | 0.008998   113.31 |
  69 | 0.008989   113.20 |
  70 | 0.008994   113.26 |
  71 | 0.008989   113.20 |
  72 | 0.008985   113.14 |
  73 | 0.008982   113.11 |
  74 | 0.008989   113.20 |
  75 | 0.009013   113.50 |
  76 | 0.009012   113.48 |
  77 | 0.009008   113.44 |
  78 | 0.009015   113.52 |
  79 | 0.009008   113.44 |
  80 |  0.00901   113.46 |
  81 | 0.008999   113.33 |
  82 | 0.009004   113.39 |
  83 | 0.009002   113.36 |
  84 | 0.009005   113.39 |
  85 | 0.009005   113.40 |
  86 | 0.009003   113.38 |
  87 | 0.009001   113.35 |
  88 | 0.009011   113.48 |
  89 | 0.009019   113.57 |
  90 | 0.009023   113.63 |
  91 | 0.009023   113.62 |
  92 | 0.009021   113.60 |
  93 | 0.009022   113.62 |
  94 | 0.009027   113.67 |
  95 | 0.009027   113.68 |
  96 | 0.009037   113.80 |
  97 |  0.00903   113.72 |
  98 |  0.00902   113.59 |
  99 | 0.009025   113.65 |
 100 | 0.009016   113.54 |
[1] "Random Forest variable coefficients"
                      %IncMSE IncNodePurity
graph5           2.875188e-04  9.731744e-02
graph6           2.724669e-03  2.013536e-01
graph7           1.822771e-04  7.592706e-02
graph8           0.000000e+00  1.734723e-20
graph9           3.513944e-03  5.055437e-01
graph10          8.518425e-03  4.623753e-01
graph11          4.908648e-03  3.232564e-01
graph12          3.772655e-03  3.192066e-01
graph13          3.523678e-03  3.404465e-01
graph14          1.827536e-03  3.081898e-01
graph15          1.355523e-03  1.316087e-01
graph16          3.203911e-03  3.531836e-01
graph17          8.174474e-03  2.022303e-01
graph18          4.384042e-06  8.750000e-03
graph19          4.807441e-03  3.610019e-01
graph20          1.611316e-04  8.915537e-02
graph21          9.987544e-04  2.535244e-01
graph22          1.433082e-04  7.981921e-02
graph23          2.409577e-03  1.483079e-01
graph24          8.193592e-05  4.316014e-02
graph25          2.219423e-04  1.187925e-01
graph26          7.958160e-04  8.156341e-02
graph27          0.000000e+00  8.673617e-21
graph28          0.000000e+00  2.276825e-20
graph29          0.000000e+00  0.000000e+00
orbit0           9.931288e-05  1.729354e-01
orbit1           2.638779e-03  4.189784e-01
orbit2           8.788302e-06  1.448181e-01
orbit3           0.000000e+00  1.084202e-19
orbit4           7.048721e-04  2.523165e-01
orbit5           6.128598e-04  2.906372e-01
orbit6           1.444200e-03  3.899800e-01
orbit7          -2.389632e-06  1.669134e-01
orbit8           1.998116e-04  7.894998e-02
orbit9           2.158938e-03  2.368605e-01
orbit10          2.766733e-04  1.024442e-02
orbit11          2.333838e-05  1.362979e-02
orbit12          8.195391e-05  8.032373e-02
orbit13          6.156092e-05  5.234507e-03
orbit14          0.000000e+00  2.602085e-20
orbit15          3.908204e-03  4.301273e-01
orbit16          2.192808e-04  1.990557e-01
orbit17          3.301561e-03  3.383835e-01
orbit18          3.414126e-03  5.616639e-01
orbit19          2.395036e-03  3.721707e-01
orbit20          2.227537e-03  1.967870e-01
orbit21          2.587876e-03  1.733250e-01
orbit22          7.897528e-03  3.505272e-01
orbit23          1.757859e-05  5.515159e-02
orbit24          7.229262e-03  4.853120e-01
orbit25          0.000000e+00  1.883259e-18
orbit26          3.435546e-05  1.055481e-01
orbit27          3.454685e-03  5.372513e-01
orbit28          3.667528e-03  2.429013e-01
orbit29          1.505001e-04  7.915112e-02
orbit30          1.208369e-03  1.805627e-01
orbit31          2.910423e-03  2.782133e-01
orbit32          0.000000e+00  3.195402e-02
orbit33         -9.291990e-06  1.191092e-02
orbit34          1.229463e-03  1.654580e-01
orbit35          1.502842e-02  4.071455e-01
orbit36          3.817740e-04  1.606643e-01
orbit37          3.246083e-04  8.448367e-02
orbit38          1.139569e-03  7.305696e-02
orbit39          8.805664e-03  3.454153e-01
orbit40          2.349557e-04  2.894579e-02
orbit41          1.497733e-05  5.240915e-02
orbit42          1.754744e-04  6.997351e-02
orbit43          4.310345e-06  9.000000e-03
orbit44          0.000000e+00  0.000000e+00
orbit45          1.454466e-03  2.382286e-01
orbit46          1.979968e-04  9.577563e-02
orbit47          8.870759e-05  2.771221e-02
orbit48          1.015924e-04  4.260410e-02
orbit49          2.326770e-04  1.988048e-01
orbit50          2.624211e-05  1.171332e-01
orbit51          1.657482e-03  3.691521e-01
orbit52          3.173548e-04  6.728877e-02
orbit53          6.592425e-08  1.483336e-02
orbit54          7.873270e-05  5.484272e-02
orbit55          0.000000e+00  1.784091e-02
orbit56          2.621524e-03  2.347340e-01
orbit57          0.000000e+00  0.000000e+00
orbit58          0.000000e+00  0.000000e+00
orbit59          2.572899e-04  2.954548e-02
orbit60          3.958092e-04  1.764605e-01
orbit61          1.928082e-04  1.452110e-01
orbit62          2.136310e-03  1.540762e-01
orbit63          4.186272e-06  3.283334e-02
orbit64          3.284663e-06  2.673556e-02
orbit65          1.323880e-03  1.331999e-01
orbit66          0.000000e+00  8.673617e-21
orbit67          0.000000e+00  8.673617e-21
orbit68          6.485084e-06  8.823529e-03
orbit69          0.000000e+00  0.000000e+00
orbit70          0.000000e+00  0.000000e+00
orbit71          0.000000e+00  0.000000e+00
orbit72          0.000000e+00  0.000000e+00
AP               8.663721e-06  5.226174e-04
bet              5.706426e-04  5.556014e-01
ecc              8.412191e-05  1.099761e-01
eccrad           2.034354e-05  6.711112e-02
close            2.122476e-03  1.760502e-01
constraint       2.276674e-05  1.475672e-01
coreness         1.911681e-04  2.514424e-01
knn              7.384588e-03  5.099218e-01
hubscore         3.023641e-03  2.022833e-01
pagerank         6.211755e-04  1.097075e+00
trans            0.000000e+00  9.974660e-20
evcent           3.846644e-03  1.949844e-01
first            3.721884e-05  4.644889e-02
upto_second      2.107058e-03  2.750723e-01
upto_third       2.166538e-03  1.403757e-01
upto_fourth      7.809184e-03  3.288541e-01
upto_fifth       3.025717e-03  3.598289e-01
upto_sixth       2.282306e-04  1.311522e-01
second           9.522095e-04  2.308698e-01
third            2.527090e-03  2.409592e-01
fourth           4.412754e-03  7.925479e-01
fifth            2.355418e-03  4.059646e-01
sixth            4.128878e-03  5.191046e-01
ratio1           9.145062e-03  3.624212e-01
ratio2           5.772534e-03  8.964545e-01
ratio3           1.034756e-03  2.811316e-01
ratio4           1.885394e-02  7.076764e-01
ratio5           1.276102e-03  1.291955e+00
ratio6           3.435980e-03  4.295420e-01
selfinter        1.362437e-05  4.817221e-02
walktrap_vertex  3.777953e-04  2.024084e-01
bigcom1          1.436352e-04  1.070695e-02
bigcom2          0.000000e+00  0.000000e+00
bigcom3          0.000000e+00  0.000000e+00
bigcom4          6.536391e-05  6.540666e-02
bigcom6          0.000000e+00  0.000000e+00
bigcom8          3.773736e-04  1.559133e-01
bigcom9          0.000000e+00  0.000000e+00
bigcom11         0.000000e+00  8.673617e-21
bigcom13         0.000000e+00  0.000000e+00
bigcom15         3.854289e-05  8.508441e-02
bigcom16        -1.881380e-05  3.562096e-01
bigcom21         0.000000e+00  4.336809e-21
bigcom22         4.167554e-05  7.826658e-02
bigcom24         0.000000e+00  0.000000e+00
bigcom26         0.000000e+00  0.000000e+00
bigcom28        -2.241696e-05  6.355203e-02
bigcom30         0.000000e+00  0.000000e+00
bigcom31         0.000000e+00  0.000000e+00
bigcom32         0.000000e+00  0.000000e+00
bigcom33         0.000000e+00  0.000000e+00
bigcom34         0.000000e+00  0.000000e+00
bigcom36         0.000000e+00  0.000000e+00
bigcom37         0.000000e+00  0.000000e+00
bigcom38         0.000000e+00  0.000000e+00
bigcom39         0.000000e+00  0.000000e+00
bigcom40         0.000000e+00  1.084202e-21
bigcom43         0.000000e+00  0.000000e+00
bigcom44         0.000000e+00  8.673617e-21
bigcom46         0.000000e+00  0.000000e+00
bigcom47         0.000000e+00  0.000000e+00
bigcom49         0.000000e+00  0.000000e+00
bigcom50         0.000000e+00  0.000000e+00
bigcom51         0.000000e+00  0.000000e+00
bigcom52         0.000000e+00  0.000000e+00
bigcom54         0.000000e+00  2.775558e-19
bigcom56         0.000000e+00  0.000000e+00
bigcom62         0.000000e+00  0.000000e+00
bigcom66         0.000000e+00  0.000000e+00
bigcom68         0.000000e+00  8.673617e-21
bigcom69         0.000000e+00  0.000000e+00
bigcom71         0.000000e+00  0.000000e+00
bigcom72         0.000000e+00  0.000000e+00
bigcom73         0.000000e+00  0.000000e+00
bigcom74         0.000000e+00  0.000000e+00
bigcom75         0.000000e+00  0.000000e+00
bigcom76         0.000000e+00  0.000000e+00
bigcom77         0.000000e+00  0.000000e+00
bigcom79         0.000000e+00  0.000000e+00
bigcom80         0.000000e+00  0.000000e+00
bigcom82         0.000000e+00  8.673617e-21
bigcom83         0.000000e+00  0.000000e+00
bigcom84         0.000000e+00  0.000000e+00
bigcom85         0.000000e+00  0.000000e+00
bigcom87         0.000000e+00  0.000000e+00
bigcom89         0.000000e+00  0.000000e+00
bigcom91         0.000000e+00  0.000000e+00
bigcom92         0.000000e+00  0.000000e+00
bigcom93         0.000000e+00  0.000000e+00
bigcom96         0.000000e+00  0.000000e+00
bigcom97         0.000000e+00  0.000000e+00
bigcom98         0.000000e+00  0.000000e+00
bigcom99         0.000000e+00  0.000000e+00
bigcom101        0.000000e+00  0.000000e+00
bigcom104        0.000000e+00  0.000000e+00
bigcom106        0.000000e+00  0.000000e+00
bigcom109        0.000000e+00  0.000000e+00
bigcom113        0.000000e+00  0.000000e+00
bigcom116        2.078569e-04  1.670067e-01
bigcom120        0.000000e+00  0.000000e+00
bigcom123        0.000000e+00  0.000000e+00
bigcom126        0.000000e+00  0.000000e+00
bigcom127        0.000000e+00  0.000000e+00
bigcom137       -2.314101e-05  4.053809e-01
bigcom139        0.000000e+00  0.000000e+00
bigcom140        0.000000e+00  0.000000e+00
bigcom143        0.000000e+00  0.000000e+00
bigcom145        0.000000e+00  0.000000e+00
bigcom146        0.000000e+00  0.000000e+00
bigcom147        0.000000e+00  0.000000e+00
bigcom149        0.000000e+00  0.000000e+00
bigcom153        0.000000e+00  0.000000e+00
bigcom154        0.000000e+00  0.000000e+00
bigcom156        0.000000e+00  0.000000e+00
bigcom157        0.000000e+00  0.000000e+00
bigcom158        0.000000e+00  0.000000e+00
bigcom160        0.000000e+00  0.000000e+00
bigcom161        0.000000e+00  0.000000e+00
bigcom162        0.000000e+00  0.000000e+00
bigcom164        0.000000e+00  0.000000e+00
bigcom166        0.000000e+00  0.000000e+00
bigcom167        0.000000e+00  0.000000e+00
bigcom171        0.000000e+00  0.000000e+00
bigcom173        0.000000e+00  0.000000e+00
bigcom175        0.000000e+00  0.000000e+00
bigcom176        0.000000e+00  0.000000e+00
bigcom177        0.000000e+00  0.000000e+00
bigcom178        0.000000e+00  8.673617e-21
bigcom180        0.000000e+00  0.000000e+00
bigcom181        0.000000e+00  0.000000e+00
bigcom184        0.000000e+00  0.000000e+00
bigcom186        0.000000e+00  0.000000e+00
bigcom187        0.000000e+00  0.000000e+00
bigcom189        0.000000e+00  0.000000e+00
bigcom194        0.000000e+00  0.000000e+00
bigcom195        0.000000e+00  0.000000e+00
bigcom196        0.000000e+00  0.000000e+00
bigcom204        0.000000e+00  0.000000e+00
bigcom205        0.000000e+00  0.000000e+00
bigcom212        0.000000e+00  0.000000e+00
bigcom214        0.000000e+00  0.000000e+00
bigcom222        0.000000e+00  0.000000e+00
bigcom223        0.000000e+00  0.000000e+00
bigcom226        0.000000e+00  0.000000e+00
bigcom227        0.000000e+00  0.000000e+00
bigcom229        0.000000e+00  0.000000e+00
bigcom233        0.000000e+00  0.000000e+00
bigcom236        0.000000e+00  0.000000e+00
bigcom237        0.000000e+00  0.000000e+00
bigcom246        0.000000e+00  0.000000e+00
bigcom248        0.000000e+00  0.000000e+00
bigcom249        0.000000e+00  0.000000e+00
bigcom250        0.000000e+00  0.000000e+00
bigcom254        0.000000e+00  0.000000e+00
bigcom266        0.000000e+00  0.000000e+00
bigcom269        0.000000e+00  0.000000e+00
bigcom272        1.034650e-06  4.164365e-01
bigcom274        0.000000e+00  0.000000e+00
bigcom281        0.000000e+00  0.000000e+00
bigcom291        0.000000e+00  0.000000e+00
bigcom292        0.000000e+00  0.000000e+00
bigcom295        0.000000e+00  0.000000e+00
bigcom299        0.000000e+00  0.000000e+00
bigcom301        0.000000e+00  0.000000e+00
bigcom306        0.000000e+00  0.000000e+00
bigcom309        0.000000e+00  0.000000e+00
bigcom314        0.000000e+00  0.000000e+00
bigcom321        0.000000e+00  0.000000e+00
bigcom341        0.000000e+00  0.000000e+00
bigcom350        0.000000e+00  0.000000e+00
bigcom353        0.000000e+00  0.000000e+00
bigcom359        0.000000e+00  0.000000e+00
bigcom363        0.000000e+00  0.000000e+00
bigcom365        0.000000e+00  0.000000e+00
bigcom385        0.000000e+00  0.000000e+00
bigcom386        0.000000e+00  0.000000e+00
bigcom408        0.000000e+00  0.000000e+00
bigcom412        0.000000e+00  0.000000e+00
bigcom480        0.000000e+00  0.000000e+00
spin_vertex      6.176849e-05  1.953112e-01
membership_s1    1.832757e-05  4.067752e-02
membership_s3    0.000000e+00  0.000000e+00
membership_s4    5.358061e-04  2.270293e-01
membership_s5    5.960007e-05  1.808739e-02
membership_s6    0.000000e+00  3.284197e-05
membership_s7    0.000000e+00  2.168404e-21
membership_s8    0.000000e+00  0.000000e+00
membership_s9    0.000000e+00  0.000000e+00
membership_s11   0.000000e+00  0.000000e+00
membership_s12  -3.226968e-05  1.171184e-01
membership_s14   0.000000e+00  8.673617e-21
membership_s15  -1.893939e-06  3.153767e-02
membership_s16   0.000000e+00  0.000000e+00
membership_s17   0.000000e+00  8.673617e-21
membership_s18   0.000000e+00  0.000000e+00
membership_s20   0.000000e+00  0.000000e+00
membership_s21   0.000000e+00  0.000000e+00
membership_s22   0.000000e+00  0.000000e+00
membership_s24   0.000000e+00  0.000000e+00
membership_s25   0.000000e+00  0.000000e+00
membership_s26   1.734227e-04  2.761032e-01
membership_s27   4.076078e-06  1.476292e-01
membership_s28   0.000000e+00  0.000000e+00
membership_s30   1.559302e-05  5.317581e-02
membership_s31   2.028955e-05  6.327483e-02
membership_s32  -3.315116e-05  3.698395e-02
membership_s33  -2.227566e-05  3.399232e-01
membership_s36   1.287370e-05  2.638435e-02
membership_s37   0.000000e+00  0.000000e+00
V1               1.893985e-03  8.618767e-01
V2               1.911074e-03  6.281223e-01
pdi             -1.510048e-06  5.262950e-03
adhesion         9.555704e-03  5.775788e-01
cohesion         1.048310e-02  7.245127e-01
inner            3.702835e-03  8.901903e-01
outer            1.469592e-03  1.362493e+00
ioratio          7.913599e-03  7.614243e-01
comsize          7.070545e-03  1.418969e+00
[1] "Dataset: low_CT Model GLM, run: 8 of 10 2015-06-17 21:05:38"
[1] "glmnet variable coefficients"
                         [,1]          [,2]
(Intercept)     -4.819636e+00 -4.817790e+00
graph0          -2.855423e-40 -3.645250e-05
graph1          -4.547318e-43 -5.696699e-08
graph2          -5.949862e-40 -7.619589e-05
graph3          -7.465899e-44 -9.648473e-09
graph4           1.610741e-46  2.376833e-11
graph5          -1.164305e-41 -1.508032e-06
graph6          -2.730653e-43 -3.452501e-08
graph7          -2.392827e-41 -3.075680e-06
graph8          -4.680810e-39 -6.121128e-04
graph9          -1.255007e-45 -1.615250e-10
graph10         -6.360676e-48 -7.324208e-13
graph11          3.772826e-49  5.337596e-14
graph12         -2.364403e-45 -3.027957e-10
graph13         -4.547171e-44 -5.894854e-09
graph14         -3.713650e-47 -4.130134e-12
graph15          3.441222e-42  4.577655e-07
graph16         -2.966600e-46 -1.021598e-11
graph17         -8.338568e-45 -1.044818e-09
graph18         -8.479140e-43 -1.097202e-07
graph19         -9.869168e-44 -1.258988e-08
graph20         -7.901953e-43 -1.038209e-07
graph21          2.841958e-42  3.797080e-07
graph22         -5.904871e-43 -7.614342e-08
graph23         -3.216838e-44 -1.937061e-09
graph24         -3.171442e-43 -3.418535e-08
graph25          4.076626e-41  5.410725e-06
graph26         -3.297335e-42 -4.007388e-07
graph27         -1.604343e-40 -2.092275e-05
graph28         -1.419514e-40 -1.847724e-05
graph29         -8.093758e-39 -1.044903e-03
orbit0          -2.855423e-40 -3.645066e-05
orbit1          -4.558346e-43 -5.711025e-08
orbit2           3.190319e-41  4.612391e-06
orbit3          -5.949862e-40 -7.619066e-05
orbit4          -8.825993e-44 -1.142220e-08
orbit5           2.116443e-45  1.427016e-09
orbit6           1.610733e-46  2.377311e-11
orbit7           6.444569e-41  8.798693e-06
orbit8          -1.164305e-41 -1.507990e-06
orbit9          -1.613929e-43 -1.954811e-08
orbit10         -1.533747e-42 -1.985932e-07
orbit11          3.199373e-40  4.344729e-05
orbit12         -2.488661e-41 -3.201734e-06
orbit13          1.907106e-39  2.546053e-04
orbit14         -4.680810e-39 -6.120979e-04
orbit15         -2.259036e-45 -2.932072e-10
orbit16         -1.088230e-44 -1.373179e-09
orbit17          1.599847e-44  2.125978e-09
orbit18         -9.203379e-46 -1.203758e-10
orbit19         -3.548394e-49  6.055324e-14
orbit20          3.845400e-47  6.112661e-12
orbit21          1.382685e-43  1.893394e-08
orbit22          3.772826e-49  5.338159e-14
orbit23          5.930586e-41  8.245156e-06
orbit24         -2.836000e-45 -3.639327e-10
orbit25         -3.763738e-45 -4.773197e-10
orbit26         -1.949848e-43 -2.392690e-08
orbit27         -8.118350e-44 -1.056930e-08
orbit28          1.161770e-43  1.602494e-08
orbit29         -8.326689e-44 -1.073786e-08
orbit30          5.846499e-42  7.746564e-07
orbit31          3.858496e-47  5.893769e-12
orbit32         -1.781625e-45 -2.315979e-10
orbit33          5.493813e-40  7.363721e-05
orbit34          3.441222e-42  4.577660e-07
orbit35         -8.874186e-45 -1.125932e-09
orbit36         -1.780980e-43 -2.290656e-08
orbit37          2.617526e-44  3.491812e-09
orbit38          1.379994e-42  1.936543e-07
orbit39         -3.541766e-45 -3.819028e-10
orbit40         -1.881928e-44 -2.412677e-09
orbit41         -3.208882e-42 -4.178024e-07
orbit42          7.708471e-40  1.039257e-04
orbit43         -8.480167e-43 -1.097275e-07
orbit44          5.018220e-39  6.647698e-04
orbit45         -1.062730e-43 -1.357001e-08
orbit46         -3.514686e-43 -4.453904e-08
orbit47         -8.453044e-43 -6.363138e-08
orbit48         -1.253480e-42 -1.615430e-07
orbit49         -7.931097e-43 -1.042018e-07
orbit50         -4.442766e-41 -5.848510e-06
orbit51          7.992038e-42  1.060081e-06
orbit52         -3.864007e-43 -4.336244e-08
orbit53          1.023547e-40  1.359126e-05
orbit54         -5.905781e-43 -7.615069e-08
orbit55          6.350614e-39  8.420512e-04
orbit56          4.563151e-44  8.278039e-09
orbit57         -6.564527e-42 -8.533046e-07
orbit58         -4.333990e-39 -5.680571e-04
orbit59         -3.528583e-43 -3.854929e-08
orbit60          5.272848e-43  1.578942e-07
orbit61          2.961861e-38  3.918407e-03
orbit62          5.448742e-41  7.223237e-06
orbit63          1.016569e-40  1.359483e-05
orbit64         -2.381947e-41 -3.013210e-06
orbit65         -6.742904e-43 -5.043591e-08
orbit66         -6.162304e-41 -8.003962e-06
orbit67         -5.748565e-39 -7.516712e-04
orbit68         -1.601702e-40 -2.088670e-05
orbit69         -8.101548e-39 -1.064452e-03
orbit70         -1.421013e-40 -1.849564e-05
orbit71         -4.123662e-39 -5.370995e-04
orbit72         -8.093758e-39 -1.044803e-03
AP               2.569567e-39  3.358204e-04
bet              1.029576e-43  1.350455e-08
ecc              5.640060e-40  7.175721e-05
eccrad           3.384036e-39  4.305394e-04
close           -3.836880e-38 -4.977326e-03
constraint       2.347213e-39  3.044156e-04
coreness        -3.183186e-40 -4.086778e-05
knn              3.051864e-43  4.315255e-08
hubscore        -8.954916e-38 -1.139288e-02
pagerank        -2.188619e-38 -2.905794e-03
trans           -7.876646e-39 -1.034047e-03
evcent          -8.807386e-38 -1.120197e-02
first           -2.855423e-40 -3.644815e-05
upto_second     -4.250581e-43 -5.306848e-08
upto_third      -5.097426e-43 -6.640513e-08
upto_fourth     -4.275439e-43 -5.553770e-08
upto_fifth       4.071539e-43  5.521469e-08
upto_sixth       1.081222e-42  1.446474e-07
second          -4.241949e-43 -5.295440e-08
third           -7.231159e-43 -9.439178e-08
fourth           4.686564e-43  6.129187e-08
fifth            7.914700e-43  1.033242e-07
sixth           -3.919577e-43 -5.365309e-08
ratio1           3.723604e-43  5.193397e-08
ratio2           2.036540e-41  2.681734e-06
ratio3          -4.885905e-43 -8.963418e-08
ratio4          -1.593722e-41 -2.137795e-06
ratio5          -9.538554e-42 -1.282291e-06
ratio6          -1.676507e-43 -2.405073e-08
selfinter        5.556171e-40  7.348996e-05
walktrap_vertex -4.228829e-39 -5.539317e-04
bigcom1         -1.025647e-39 -1.326064e-04
bigcom2         -8.096353e-39 -1.068108e-03
bigcom3         -8.218885e-39 -1.085446e-03
bigcom4         -1.736371e-39 -2.262069e-04
bigcom6         -8.088573e-39 -1.070127e-03
bigcom8          2.936631e-39  3.927329e-04
bigcom9         -8.122395e-39 -1.073064e-03
bigcom11        -8.096353e-39 -1.068864e-03
bigcom13        -8.111958e-39 -1.071665e-03
bigcom15         4.521477e-38  5.976138e-03
bigcom16         1.604183e-37  2.119551e-02
bigcom21        -8.144662e-39 -1.073184e-03
bigcom22         1.647270e-38  2.177863e-03
bigcom24        -8.091165e-39 -1.068017e-03
bigcom26        -8.122395e-39 -1.072649e-03
bigcom28         2.585991e-39  3.442143e-04
bigcom30        -8.134168e-39 -1.073344e-03
bigcom31        -8.088573e-39 -1.066398e-03
bigcom32        -8.100249e-39 -1.071133e-03
bigcom33        -8.089869e-39 -1.068720e-03
bigcom34        -8.092461e-39 -1.069202e-03
bigcom36        -8.093758e-39 -1.069713e-03
bigcom37        -8.088573e-39 -1.069262e-03
bigcom38        -8.102848e-39 -1.070136e-03
bigcom39        -8.100249e-39 -1.069754e-03
bigcom40        -8.552930e-39 -1.127945e-03
bigcom43        -8.093758e-39 -1.068401e-03
bigcom44        -8.178956e-39 -1.077845e-03
bigcom46        -8.098950e-39 -1.069506e-03
bigcom47        -8.096353e-39 -1.069913e-03
bigcom49        -8.095055e-39 -1.069546e-03
bigcom50        -8.095055e-39 -1.068554e-03
bigcom51        -8.091165e-39 -1.069407e-03
bigcom52        -8.088573e-39 -1.070744e-03
bigcom54        -8.089869e-39 -1.069957e-03
bigcom56        -8.091165e-39 -1.068245e-03
bigcom62        -8.089869e-39 -1.071359e-03
bigcom66        -8.092461e-39 -1.070045e-03
bigcom68        -8.091165e-39 -1.070631e-03
bigcom69        -8.097651e-39 -1.070971e-03
bigcom71        -8.102848e-39 -1.068177e-03
bigcom72        -8.093758e-39 -1.069842e-03
bigcom73        -8.091165e-39 -1.070036e-03
bigcom74        -8.093758e-39 -1.068165e-03
bigcom75        -8.088573e-39 -1.070390e-03
bigcom76        -8.092461e-39 -1.070210e-03
bigcom77        -8.091165e-39 -1.066597e-03
bigcom79        -8.091165e-39 -1.070793e-03
bigcom80        -8.091165e-39 -1.072212e-03
bigcom82        -8.093758e-39 -1.070224e-03
bigcom83        -8.088573e-39 -1.068416e-03
bigcom84        -8.089869e-39 -1.067737e-03
bigcom85        -8.092461e-39 -1.069045e-03
bigcom87        -8.092461e-39 -1.069784e-03
bigcom89        -8.089869e-39 -1.070596e-03
bigcom91        -8.088573e-39 -1.061733e-03
bigcom92        -8.101548e-39 -1.070259e-03
bigcom93        -8.089869e-39 -1.067805e-03
bigcom96        -8.088573e-39 -1.067926e-03
bigcom97        -8.092461e-39 -1.068235e-03
bigcom98        -8.091165e-39 -1.071494e-03
bigcom99        -8.091165e-39 -1.068025e-03
bigcom101       -8.093758e-39 -1.069137e-03
bigcom104       -8.097651e-39 -1.067684e-03
bigcom106       -8.093758e-39 -1.072061e-03
bigcom109       -8.089869e-39 -1.067284e-03
bigcom113       -8.091165e-39 -1.070204e-03
bigcom116        5.939673e-38  7.848190e-03
bigcom120       -8.088573e-39 -1.071677e-03
bigcom123       -8.089869e-39 -1.070106e-03
bigcom126       -8.089869e-39 -1.070412e-03
bigcom127       -8.088573e-39 -1.069072e-03
bigcom137        1.940896e-37  2.564502e-02
bigcom139       -8.088573e-39 -1.071485e-03
bigcom140       -8.091165e-39 -1.069743e-03
bigcom143       -8.091165e-39 -1.072207e-03
bigcom145       -8.091165e-39 -1.065942e-03
bigcom146       -8.092461e-39 -1.066829e-03
bigcom147       -8.091165e-39 -1.070696e-03
bigcom149       -8.087278e-39 -1.064895e-03
bigcom153       -8.093758e-39 -1.071718e-03
bigcom154       -8.101548e-39 -1.068513e-03
bigcom156       -8.088573e-39 -1.069354e-03
bigcom157       -8.089869e-39 -1.066264e-03
bigcom158       -8.089869e-39 -1.069060e-03
bigcom160       -8.092461e-39 -1.069234e-03
bigcom161       -8.089869e-39 -1.068858e-03
bigcom162       -8.087278e-39 -1.067985e-03
bigcom164       -8.091165e-39 -1.070714e-03
bigcom166       -8.093758e-39 -1.067875e-03
bigcom167       -8.100249e-39 -1.070375e-03
bigcom171       -8.087278e-39 -1.071316e-03
bigcom173       -8.092461e-39 -1.067463e-03
bigcom175       -8.089869e-39 -1.067758e-03
bigcom176       -8.091165e-39 -1.068418e-03
bigcom177       -8.091165e-39 -1.066609e-03
bigcom178       -8.091165e-39 -1.068913e-03
bigcom180       -8.088573e-39 -1.072029e-03
bigcom181       -8.093758e-39 -1.066535e-03
bigcom184       -8.089869e-39 -1.064928e-03
bigcom186       -8.089869e-39 -1.070744e-03
bigcom187       -8.089869e-39 -1.070682e-03
bigcom189       -8.093758e-39 -1.068104e-03
bigcom194       -8.092461e-39 -1.068196e-03
bigcom195       -8.089869e-39 -1.070992e-03
bigcom196       -8.088573e-39 -1.071697e-03
bigcom204       -8.097651e-39 -1.068793e-03
bigcom205       -8.091165e-39 -1.071896e-03
bigcom212       -8.091165e-39 -1.066297e-03
bigcom214       -8.092461e-39 -1.069292e-03
bigcom222       -8.089869e-39 -1.065665e-03
bigcom223        0.000000e+00  0.000000e+00
bigcom226       -8.089869e-39 -1.067920e-03
bigcom227       -8.089869e-39 -1.067018e-03
bigcom229       -8.091165e-39 -1.068354e-03
bigcom233       -8.088573e-39 -1.072250e-03
bigcom236       -8.091165e-39 -1.069713e-03
bigcom237       -8.087278e-39 -1.066921e-03
bigcom246       -8.091165e-39 -1.067499e-03
bigcom248       -8.095055e-39 -1.069219e-03
bigcom249       -8.088573e-39 -1.068946e-03
bigcom250       -8.089869e-39 -1.069473e-03
bigcom254       -8.092461e-39 -1.069563e-03
bigcom266       -8.088573e-39 -1.069863e-03
bigcom269       -8.096353e-39 -1.070887e-03
bigcom272        2.445959e-37  3.231624e-02
bigcom274       -8.108051e-39 -1.067405e-03
bigcom281       -8.089869e-39 -1.069653e-03
bigcom291       -8.087278e-39 -1.071077e-03
bigcom292       -8.089869e-39 -1.067441e-03
bigcom295        0.000000e+00  0.000000e+00
bigcom299       -8.088573e-39 -1.067626e-03
bigcom301       -8.092461e-39 -1.069608e-03
bigcom306       -8.091165e-39 -1.069940e-03
bigcom309       -8.093758e-39 -1.069574e-03
bigcom314       -8.087278e-39 -1.056856e-03
bigcom321       -8.096353e-39 -1.070715e-03
bigcom341       -8.089869e-39 -1.070604e-03
bigcom350       -8.088573e-39 -1.056486e-03
bigcom353       -8.089869e-39 -1.065266e-03
bigcom359       -8.088573e-39 -1.069408e-03
bigcom363       -8.091165e-39 -1.068743e-03
bigcom365       -8.088573e-39 -1.070706e-03
bigcom385       -8.091165e-39 -1.068838e-03
bigcom386       -8.088573e-39 -1.065455e-03
bigcom408       -8.095055e-39 -1.069367e-03
bigcom412       -8.092461e-39 -1.066700e-03
bigcom480       -8.092461e-39 -1.067975e-03
spin_vertex      1.124372e-39  1.411189e-04
membership_s1    3.683341e-39  4.850502e-04
membership_s3   -8.110655e-39 -1.073789e-03
membership_s4    2.206313e-39  2.924621e-04
membership_s5   -1.633200e-39 -2.139588e-04
membership_s6   -2.569985e-40 -3.189933e-05
membership_s7   -5.273052e-39 -6.969044e-04
membership_s8   -8.098950e-39 -1.072140e-03
membership_s9   -8.106750e-39 -1.074808e-03
membership_s11  -8.097651e-39 -1.072439e-03
membership_s12   1.042977e-37  1.377919e-02
membership_s14  -8.093758e-39 -1.071388e-03
membership_s15   1.468188e-39  1.935260e-04
membership_s16  -8.098950e-39 -1.072448e-03
membership_s17  -8.096353e-39 -1.072551e-03
membership_s18  -8.143349e-39 -1.075809e-03
membership_s20  -8.091165e-39 -1.072518e-03
membership_s21  -8.256507e-39 -1.091239e-03
membership_s22  -8.109353e-39 -1.073242e-03
membership_s24  -8.113261e-39 -1.073810e-03
membership_s25  -8.097651e-39 -1.070036e-03
membership_s26   1.110517e-37  1.467008e-02
membership_s27   1.892916e-39  2.499888e-04
membership_s28  -8.105449e-39 -1.073950e-03
membership_s30  -1.821177e-39 -2.403288e-04
membership_s31   3.296818e-39  4.340552e-04
membership_s32   3.105780e-39  4.099055e-04
membership_s33   1.604183e-37  2.119126e-02
membership_s36  -4.954735e-39 -6.551329e-04
membership_s37  -8.178956e-39 -1.083750e-03
V1              -1.939086e-39 -2.613605e-04
V2               5.881040e-39  7.685417e-04
pdi              2.093642e-35  2.747939e+00
adhesion         1.219415e-43  1.611454e-08
cohesion        -2.435139e-43 -3.218009e-08
inner           -3.727343e-44 -4.896848e-09
outer           -1.680968e-43 -2.219630e-08
ioratio         -8.535024e-39 -1.129494e-03
comsize         -7.569198e-43 -1.001692e-07
[1] "Dataset: low_CT Model GBM, run: 9 of 10 2015-06-17 21:05:39"
Iter   TrainDeviance   ValidDeviance   StepSize   Improve
     1        0.1815            -nan     0.0100    0.0000

[1] "GBM variable coefficients"
                            var   rel.inf
graph12                 graph12 21.878149
adhesion               adhesion 17.169591
V1                           V1 15.279977
ratio3                   ratio3 14.327740
constraint           constraint  6.279839
bigcom16               bigcom16  4.635265
graph14                 graph14  4.497175
orbit52                 orbit52  4.277424
outer                     outer  3.813246
ratio6                   ratio6  2.778178
membership_s26   membership_s26  1.919755
bigcom116             bigcom116  1.668539
inner                     inner  1.475123
graph0                   graph0  0.000000
graph1                   graph1  0.000000
graph2                   graph2  0.000000
graph3                   graph3  0.000000
graph4                   graph4  0.000000
graph5                   graph5  0.000000
graph6                   graph6  0.000000
graph7                   graph7  0.000000
graph8                   graph8  0.000000
graph9                   graph9  0.000000
graph10                 graph10  0.000000
graph11                 graph11  0.000000
graph13                 graph13  0.000000
graph15                 graph15  0.000000
graph16                 graph16  0.000000
graph17                 graph17  0.000000
graph18                 graph18  0.000000
graph19                 graph19  0.000000
graph20                 graph20  0.000000
graph21                 graph21  0.000000
graph22                 graph22  0.000000
graph23                 graph23  0.000000
graph24                 graph24  0.000000
graph25                 graph25  0.000000
graph26                 graph26  0.000000
graph27                 graph27  0.000000
graph28                 graph28  0.000000
graph29                 graph29  0.000000
orbit0                   orbit0  0.000000
orbit1                   orbit1  0.000000
orbit2                   orbit2  0.000000
orbit3                   orbit3  0.000000
orbit4                   orbit4  0.000000
orbit5                   orbit5  0.000000
orbit6                   orbit6  0.000000
orbit7                   orbit7  0.000000
orbit8                   orbit8  0.000000
orbit9                   orbit9  0.000000
orbit10                 orbit10  0.000000
orbit11                 orbit11  0.000000
orbit12                 orbit12  0.000000
orbit13                 orbit13  0.000000
orbit14                 orbit14  0.000000
orbit15                 orbit15  0.000000
orbit16                 orbit16  0.000000
orbit17                 orbit17  0.000000
orbit18                 orbit18  0.000000
orbit19                 orbit19  0.000000
orbit20                 orbit20  0.000000
orbit21                 orbit21  0.000000
orbit22                 orbit22  0.000000
orbit23                 orbit23  0.000000
orbit24                 orbit24  0.000000
orbit25                 orbit25  0.000000
orbit26                 orbit26  0.000000
orbit27                 orbit27  0.000000
orbit28                 orbit28  0.000000
orbit29                 orbit29  0.000000
orbit30                 orbit30  0.000000
orbit31                 orbit31  0.000000
orbit32                 orbit32  0.000000
orbit33                 orbit33  0.000000
orbit34                 orbit34  0.000000
orbit35                 orbit35  0.000000
orbit36                 orbit36  0.000000
orbit37                 orbit37  0.000000
orbit38                 orbit38  0.000000
orbit39                 orbit39  0.000000
orbit40                 orbit40  0.000000
orbit41                 orbit41  0.000000
orbit42                 orbit42  0.000000
orbit43                 orbit43  0.000000
orbit44                 orbit44  0.000000
orbit45                 orbit45  0.000000
orbit46                 orbit46  0.000000
orbit47                 orbit47  0.000000
orbit48                 orbit48  0.000000
orbit49                 orbit49  0.000000
orbit50                 orbit50  0.000000
orbit51                 orbit51  0.000000
orbit53                 orbit53  0.000000
orbit54                 orbit54  0.000000
orbit55                 orbit55  0.000000
orbit56                 orbit56  0.000000
orbit57                 orbit57  0.000000
orbit58                 orbit58  0.000000
orbit59                 orbit59  0.000000
orbit60                 orbit60  0.000000
orbit61                 orbit61  0.000000
orbit62                 orbit62  0.000000
orbit63                 orbit63  0.000000
orbit64                 orbit64  0.000000
orbit65                 orbit65  0.000000
orbit66                 orbit66  0.000000
orbit67                 orbit67  0.000000
orbit68                 orbit68  0.000000
orbit69                 orbit69  0.000000
orbit70                 orbit70  0.000000
orbit71                 orbit71  0.000000
orbit72                 orbit72  0.000000
AP                           AP  0.000000
bet                         bet  0.000000
ecc                         ecc  0.000000
eccrad                   eccrad  0.000000
close                     close  0.000000
coreness               coreness  0.000000
knn                         knn  0.000000
hubscore               hubscore  0.000000
pagerank               pagerank  0.000000
trans                     trans  0.000000
evcent                   evcent  0.000000
first                     first  0.000000
upto_second         upto_second  0.000000
upto_third           upto_third  0.000000
upto_fourth         upto_fourth  0.000000
upto_fifth           upto_fifth  0.000000
upto_sixth           upto_sixth  0.000000
second                   second  0.000000
third                     third  0.000000
fourth                   fourth  0.000000
fifth                     fifth  0.000000
sixth                     sixth  0.000000
ratio1                   ratio1  0.000000
ratio2                   ratio2  0.000000
ratio4                   ratio4  0.000000
ratio5                   ratio5  0.000000
selfinter             selfinter  0.000000
walktrap_vertex walktrap_vertex  0.000000
bigcom1                 bigcom1  0.000000
bigcom2                 bigcom2  0.000000
bigcom3                 bigcom3  0.000000
bigcom4                 bigcom4  0.000000
bigcom6                 bigcom6  0.000000
bigcom8                 bigcom8  0.000000
bigcom9                 bigcom9  0.000000
bigcom11               bigcom11  0.000000
bigcom13               bigcom13  0.000000
bigcom15               bigcom15  0.000000
bigcom21               bigcom21  0.000000
bigcom22               bigcom22  0.000000
bigcom24               bigcom24  0.000000
bigcom26               bigcom26  0.000000
bigcom28               bigcom28  0.000000
bigcom30               bigcom30  0.000000
bigcom31               bigcom31  0.000000
bigcom32               bigcom32  0.000000
bigcom33               bigcom33  0.000000
bigcom34               bigcom34  0.000000
bigcom36               bigcom36  0.000000
bigcom37               bigcom37  0.000000
bigcom38               bigcom38  0.000000
bigcom39               bigcom39  0.000000
bigcom40               bigcom40  0.000000
bigcom43               bigcom43  0.000000
bigcom44               bigcom44  0.000000
bigcom46               bigcom46  0.000000
bigcom47               bigcom47  0.000000
bigcom49               bigcom49  0.000000
bigcom50               bigcom50  0.000000
bigcom51               bigcom51  0.000000
bigcom52               bigcom52  0.000000
bigcom54               bigcom54  0.000000
bigcom56               bigcom56  0.000000
bigcom62               bigcom62  0.000000
bigcom66               bigcom66  0.000000
bigcom68               bigcom68  0.000000
bigcom69               bigcom69  0.000000
bigcom71               bigcom71  0.000000
bigcom72               bigcom72  0.000000
bigcom73               bigcom73  0.000000
bigcom74               bigcom74  0.000000
bigcom75               bigcom75  0.000000
bigcom76               bigcom76  0.000000
bigcom77               bigcom77  0.000000
bigcom79               bigcom79  0.000000
bigcom80               bigcom80  0.000000
bigcom82               bigcom82  0.000000
bigcom83               bigcom83  0.000000
bigcom84               bigcom84  0.000000
bigcom85               bigcom85  0.000000
bigcom87               bigcom87  0.000000
bigcom89               bigcom89  0.000000
bigcom91               bigcom91  0.000000
bigcom92               bigcom92  0.000000
bigcom93               bigcom93  0.000000
bigcom96               bigcom96  0.000000
bigcom97               bigcom97  0.000000
bigcom98               bigcom98  0.000000
bigcom99               bigcom99  0.000000
bigcom101             bigcom101  0.000000
bigcom104             bigcom104  0.000000
bigcom106             bigcom106  0.000000
bigcom109             bigcom109  0.000000
bigcom113             bigcom113  0.000000
bigcom120             bigcom120  0.000000
bigcom123             bigcom123  0.000000
bigcom126             bigcom126  0.000000
bigcom127             bigcom127  0.000000
bigcom137             bigcom137  0.000000
bigcom139             bigcom139  0.000000
bigcom140             bigcom140  0.000000
bigcom143             bigcom143  0.000000
bigcom145             bigcom145  0.000000
bigcom146             bigcom146  0.000000
bigcom147             bigcom147  0.000000
bigcom149             bigcom149  0.000000
bigcom153             bigcom153  0.000000
bigcom154             bigcom154  0.000000
bigcom156             bigcom156  0.000000
bigcom157             bigcom157  0.000000
bigcom158             bigcom158  0.000000
bigcom160             bigcom160  0.000000
bigcom161             bigcom161  0.000000
bigcom162             bigcom162  0.000000
bigcom164             bigcom164  0.000000
bigcom166             bigcom166  0.000000
bigcom167             bigcom167  0.000000
bigcom171             bigcom171  0.000000
bigcom173             bigcom173  0.000000
bigcom175             bigcom175  0.000000
bigcom176             bigcom176  0.000000
bigcom177             bigcom177  0.000000
bigcom178             bigcom178  0.000000
bigcom180             bigcom180  0.000000
bigcom181             bigcom181  0.000000
bigcom184             bigcom184  0.000000
bigcom186             bigcom186  0.000000
bigcom187             bigcom187  0.000000
bigcom189             bigcom189  0.000000
bigcom194             bigcom194  0.000000
bigcom195             bigcom195  0.000000
bigcom196             bigcom196  0.000000
bigcom204             bigcom204  0.000000
bigcom205             bigcom205  0.000000
bigcom212             bigcom212  0.000000
bigcom214             bigcom214  0.000000
bigcom222             bigcom222  0.000000
bigcom223             bigcom223  0.000000
bigcom226             bigcom226  0.000000
bigcom227             bigcom227  0.000000
bigcom229             bigcom229  0.000000
bigcom233             bigcom233  0.000000
bigcom236             bigcom236  0.000000
bigcom237             bigcom237  0.000000
bigcom246             bigcom246  0.000000
bigcom248             bigcom248  0.000000
bigcom249             bigcom249  0.000000
bigcom250             bigcom250  0.000000
bigcom254             bigcom254  0.000000
bigcom266             bigcom266  0.000000
bigcom269             bigcom269  0.000000
bigcom272             bigcom272  0.000000
bigcom274             bigcom274  0.000000
bigcom281             bigcom281  0.000000
bigcom291             bigcom291  0.000000
bigcom292             bigcom292  0.000000
bigcom295             bigcom295  0.000000
bigcom299             bigcom299  0.000000
bigcom301             bigcom301  0.000000
bigcom306             bigcom306  0.000000
bigcom309             bigcom309  0.000000
bigcom314             bigcom314  0.000000
bigcom321             bigcom321  0.000000
bigcom341             bigcom341  0.000000
bigcom350             bigcom350  0.000000
bigcom353             bigcom353  0.000000
bigcom359             bigcom359  0.000000
bigcom363             bigcom363  0.000000
bigcom365             bigcom365  0.000000
bigcom385             bigcom385  0.000000
bigcom386             bigcom386  0.000000
bigcom408             bigcom408  0.000000
bigcom412             bigcom412  0.000000
bigcom480             bigcom480  0.000000
spin_vertex         spin_vertex  0.000000
membership_s1     membership_s1  0.000000
membership_s3     membership_s3  0.000000
membership_s4     membership_s4  0.000000
membership_s5     membership_s5  0.000000
membership_s6     membership_s6  0.000000
membership_s7     membership_s7  0.000000
membership_s8     membership_s8  0.000000
membership_s9     membership_s9  0.000000
membership_s11   membership_s11  0.000000
membership_s12   membership_s12  0.000000
membership_s14   membership_s14  0.000000
membership_s15   membership_s15  0.000000
membership_s16   membership_s16  0.000000
membership_s17   membership_s17  0.000000
membership_s18   membership_s18  0.000000
membership_s20   membership_s20  0.000000
membership_s21   membership_s21  0.000000
membership_s22   membership_s22  0.000000
membership_s24   membership_s24  0.000000
membership_s25   membership_s25  0.000000
membership_s27   membership_s27  0.000000
membership_s28   membership_s28  0.000000
membership_s30   membership_s30  0.000000
membership_s31   membership_s31  0.000000
membership_s32   membership_s32  0.000000
membership_s33   membership_s33  0.000000
membership_s36   membership_s36  0.000000
membership_s37   membership_s37  0.000000
V2                           V2  0.000000
pdi                         pdi  0.000000
cohesion               cohesion  0.000000
ioratio                 ioratio  0.000000
comsize                 comsize  0.000000
[1] "Dataset: low_CT Model RF, run: 9 of 10 2015-06-17 21:05:40"
     |      Out-of-bag   |
Tree |      MSE  %Var(y) |
   1 |   0.0155   187.52 |
   2 |  0.01451   175.56 |
   3 |  0.01489   180.12 |
   4 |  0.01486   179.74 |
   5 |  0.01358   164.27 |
   6 |  0.01243   150.40 |
   7 |  0.01151   139.26 |
   8 |   0.0112   135.48 |
   9 |  0.01087   131.50 |
  10 |  0.01079   130.49 |
  11 |  0.01075   130.06 |
  12 |  0.01085   131.28 |
  13 |  0.01078   130.45 |
  14 |  0.01056   127.79 |
  15 |  0.01041   125.95 |
  16 |  0.01029   124.50 |
  17 |  0.01021   123.49 |
  18 |  0.01017   123.02 |
  19 |  0.01007   121.84 |
  20 |  0.01002   121.29 |
  21 | 0.009967   120.59 |
  22 | 0.009897   119.75 |
  23 | 0.009837   119.02 |
  24 | 0.009767   118.17 |
  25 | 0.009719   117.59 |
  26 | 0.009682   117.15 |
  27 | 0.009643   116.67 |
  28 | 0.009644   116.68 |
  29 | 0.009641   116.65 |
  30 | 0.009646   116.71 |
  31 | 0.009672   117.02 |
  32 | 0.009677   117.08 |
  33 | 0.009684   117.17 |
  34 |  0.00967   117.00 |
  35 | 0.009636   116.58 |
  36 | 0.009624   116.44 |
  37 | 0.009609   116.26 |
  38 | 0.009621   116.41 |
  39 | 0.009619   116.38 |
  40 | 0.009598   116.13 |
  41 | 0.009597   116.12 |
  42 |  0.00961   116.27 |
  43 | 0.009595   116.08 |
  44 | 0.009612   116.29 |
  45 | 0.009609   116.26 |
  46 | 0.009593   116.06 |
  47 |   0.0096   116.15 |
  48 | 0.009597   116.11 |
  49 | 0.009606   116.22 |
  50 | 0.009609   116.26 |
  51 | 0.009578   115.89 |
  52 | 0.009574   115.83 |
  53 | 0.009547   115.50 |
  54 | 0.009524   115.23 |
  55 | 0.009531   115.32 |
  56 | 0.009527   115.27 |
  57 | 0.009533   115.34 |
  58 | 0.009531   115.31 |
  59 | 0.009529   115.29 |
  60 | 0.009514   115.10 |
  61 | 0.009502   114.97 |
  62 |   0.0095   114.94 |
  63 | 0.009489   114.81 |
  64 | 0.009479   114.68 |
  65 | 0.009461   114.47 |
  66 | 0.009453   114.37 |
  67 | 0.009456   114.41 |
  68 | 0.009485   114.76 |
  69 | 0.009517   115.15 |
  70 | 0.009522   115.20 |
  71 | 0.009531   115.32 |
  72 | 0.009529   115.30 |
  73 | 0.009518   115.15 |
  74 |  0.00952   115.18 |
  75 |  0.00952   115.18 |
  76 | 0.009497   114.90 |
  77 | 0.009498   114.91 |
  78 | 0.009478   114.68 |
  79 | 0.009473   114.61 |
  80 | 0.009462   114.48 |
  81 | 0.009459   114.45 |
  82 | 0.009451   114.35 |
  83 | 0.009448   114.31 |
  84 | 0.009441   114.22 |
  85 | 0.009442   114.23 |
  86 | 0.009433   114.12 |
  87 | 0.009426   114.04 |
  88 |  0.00943   114.10 |
  89 |  0.00943   114.09 |
  90 | 0.009434   114.14 |
  91 | 0.009423   114.01 |
  92 | 0.009411   113.86 |
  93 | 0.009412   113.88 |
  94 | 0.009403   113.77 |
  95 |  0.00942   113.97 |
  96 | 0.009423   114.00 |
  97 | 0.009411   113.86 |
  98 | 0.009409   113.84 |
  99 | 0.009411   113.86 |
 100 | 0.009407   113.81 |
[1] "Random Forest variable coefficients"
                      %IncMSE IncNodePurity
graph5           1.083590e-03  1.545998e-01
graph6           3.891612e-03  1.864527e-01
graph7           2.627360e-05  3.971351e-02
graph8           0.000000e+00  4.163336e-19
graph9           1.652065e-03  3.597220e-01
graph10          4.355412e-03  3.023244e-01
graph11          3.344835e-03  3.926708e-01
graph12          6.381326e-03  2.909910e-01
graph13          3.429392e-03  2.666109e-01
graph14          4.943287e-03  1.476980e-01
graph15          1.931423e-03  2.159159e-01
graph16          1.505346e-03  2.707302e-01
graph17          4.565697e-03  2.651705e-01
graph18          1.312705e-05  6.565864e-02
graph19          1.196475e-03  1.609134e-01
graph20          2.980812e-04  1.883451e-01
graph21          8.139426e-04  1.768253e-01
graph22          5.960934e-05  6.181702e-02
graph23          1.064621e-03  2.720743e-01
graph24          2.842151e-05  1.526659e-02
graph25          3.348712e-04  1.229154e-01
graph26          6.614867e-04  7.992495e-02
graph27          0.000000e+00  3.469447e-20
graph28          0.000000e+00  0.000000e+00
graph29          0.000000e+00  0.000000e+00
orbit0          -1.854394e-06  4.584432e-02
orbit1           1.682642e-03  2.597096e-01
orbit2          -1.727862e-05  1.125448e-01
orbit3          -4.389816e-06  1.428571e-02
orbit4           2.095174e-03  2.608069e-01
orbit5           5.417228e-03  3.459315e-01
orbit6           4.523338e-03  2.834606e-01
orbit7          -8.591964e-06  2.204807e-01
orbit8           1.634360e-03  1.244755e-01
orbit9           4.529367e-03  2.563512e-01
orbit10         -4.268032e-06  1.764706e-02
orbit11          3.098538e-05  8.115226e-02
orbit12          2.117603e-05  3.671233e-02
orbit13          1.713313e-05  3.670541e-02
orbit14          0.000000e+00  0.000000e+00
orbit15          4.312789e-03  2.218409e-01
orbit16          9.564667e-04  3.351352e-01
orbit17          2.841096e-03  4.200794e-01
orbit18          1.995441e-03  5.016815e-01
orbit19          1.036777e-03  1.855586e-01
orbit20          1.137018e-03  2.007319e-01
orbit21          2.145850e-03  1.862348e-01
orbit22          5.641844e-03  3.807235e-01
orbit23          1.303629e-05  2.093029e-01
orbit24          3.121088e-03  3.737998e-01
orbit25          4.518311e-04  4.596889e-02
orbit26          2.232555e-04  1.198509e-01
orbit27          3.264113e-03  4.190467e-01
orbit28          4.791315e-03  6.221420e-01
orbit29          5.966800e-06  1.036437e-01
orbit30          1.759067e-04  7.836828e-02
orbit31          3.276342e-03  1.899486e-01
orbit32          3.121322e-04  9.121535e-02
orbit33          1.383215e-05  2.495672e-02
orbit34          5.221251e-03  2.336056e-01
orbit35          1.341422e-02  4.913975e-01
orbit36          7.480376e-04  1.900365e-01
orbit37          1.134245e-03  1.228331e-01
orbit38          5.937603e-04  1.779451e-01
orbit39          4.430747e-03  3.459911e-01
orbit40          1.010315e-04  9.263203e-02
orbit41         -6.320516e-06  1.511930e-01
orbit42          5.502285e-05  1.398818e-01
orbit43          2.259646e-05  9.256929e-02
orbit44          0.000000e+00  1.333333e-02
orbit45          3.032741e-03  2.455171e-01
orbit46          3.042302e-04  1.354715e-01
orbit47          2.590326e-04  9.320223e-02
orbit48          4.831624e-05  2.564283e-02
orbit49          5.095785e-04  6.428704e-02
orbit50          4.512552e-05  2.396261e-01
orbit51          7.541592e-03  4.107413e-01
orbit52          6.779749e-04  9.626866e-02
orbit53         -1.442135e-05  8.473968e-02
orbit54          2.158353e-04  4.306922e-02
orbit55          0.000000e+00  1.600000e-02
orbit56          1.393548e-03  3.168601e-01
orbit57          0.000000e+00  0.000000e+00
orbit58          0.000000e+00  0.000000e+00
orbit59          2.026607e-04  5.869964e-02
orbit60          3.390521e-04  1.433178e-01
orbit61          9.656069e-05  1.144694e-01
orbit62          1.239490e-03  1.417012e-01
orbit63          9.919179e-06  1.755183e-03
orbit64          3.444009e-05  3.094036e-03
orbit65          5.205896e-04  1.426723e-01
orbit66          0.000000e+00  0.000000e+00
orbit67          0.000000e+00  0.000000e+00
orbit68          0.000000e+00  0.000000e+00
orbit69          0.000000e+00  0.000000e+00
orbit70          0.000000e+00  0.000000e+00
orbit71          0.000000e+00  0.000000e+00
orbit72          0.000000e+00  0.000000e+00
AP              -1.688147e-05  1.880507e-02
bet              3.639507e-04  5.948568e-01
ecc              3.487267e-05  6.288364e-02
eccrad           1.476431e-05  7.545955e-02
close            3.169526e-03  2.308749e-01
constraint       1.540600e-05  2.902502e-01
coreness         2.535769e-04  1.713147e-01
knn              7.461830e-03  5.030727e-01
hubscore         1.264721e-03  2.518302e-01
pagerank         1.605587e-03  1.036661e+00
trans            0.000000e+00  7.244639e-18
evcent           3.588527e-03  2.993510e-01
first            1.605060e-05  1.244565e-01
upto_second      4.370602e-03  3.523566e-01
upto_third       2.299014e-03  2.201022e-01
upto_fourth      5.394054e-03  1.222903e-01
upto_fifth       4.323143e-03  2.025812e-01
upto_sixth       1.840321e-03  1.748993e-01
second           1.973092e-03  1.949280e-01
third            4.286123e-04  2.850664e-01
fourth           1.539665e-03  1.197466e+00
fifth            5.038650e-03  5.282625e-01
sixth            2.228913e-03  4.028611e-01
ratio1           1.060740e-02  4.317752e-01
ratio2           2.726634e-03  8.758556e-01
ratio3           1.233613e-03  5.748046e-01
ratio4           1.652105e-02  5.016870e-01
ratio5           1.439506e-03  1.143588e+00
ratio6           3.811638e-03  5.231258e-01
selfinter        1.312667e-06  3.358989e-02
walktrap_vertex  2.854673e-04  8.940726e-02
bigcom1          8.298101e-05  4.020418e-02
bigcom2          0.000000e+00  2.081668e-19
bigcom3          0.000000e+00  0.000000e+00
bigcom4          3.948089e-06  3.886597e-02
bigcom6          0.000000e+00  0.000000e+00
bigcom8          1.114300e-04  1.983134e-01
bigcom9          0.000000e+00  0.000000e+00
bigcom11         0.000000e+00  0.000000e+00
bigcom13         0.000000e+00  0.000000e+00
bigcom15        -4.697402e-05  1.284818e-01
bigcom16         7.542992e-06  3.719459e-01
bigcom21         0.000000e+00  0.000000e+00
bigcom22         1.122130e-05  5.958003e-02
bigcom24         0.000000e+00  0.000000e+00
bigcom26         0.000000e+00  0.000000e+00
bigcom28        -3.484597e-05  5.421939e-02
bigcom30         0.000000e+00  6.938894e-20
bigcom31         0.000000e+00  0.000000e+00
bigcom32         0.000000e+00  0.000000e+00
bigcom33         0.000000e+00  0.000000e+00
bigcom34         0.000000e+00  0.000000e+00
bigcom36         0.000000e+00  0.000000e+00
bigcom37         0.000000e+00  0.000000e+00
bigcom38         0.000000e+00  0.000000e+00
bigcom39         0.000000e+00  1.734723e-20
bigcom40         0.000000e+00  0.000000e+00
bigcom43         0.000000e+00  0.000000e+00
bigcom44         0.000000e+00  0.000000e+00
bigcom46         0.000000e+00  0.000000e+00
bigcom47         0.000000e+00  1.387779e-19
bigcom49         0.000000e+00  0.000000e+00
bigcom50         0.000000e+00  0.000000e+00
bigcom51         0.000000e+00  0.000000e+00
bigcom52         0.000000e+00  0.000000e+00
bigcom54         0.000000e+00  0.000000e+00
bigcom56         0.000000e+00  0.000000e+00
bigcom62         0.000000e+00  0.000000e+00
bigcom66         0.000000e+00  0.000000e+00
bigcom68         0.000000e+00  0.000000e+00
bigcom69         0.000000e+00  0.000000e+00
bigcom71         0.000000e+00  0.000000e+00
bigcom72         0.000000e+00  0.000000e+00
bigcom73         0.000000e+00  0.000000e+00
bigcom74         0.000000e+00  0.000000e+00
bigcom75         0.000000e+00  0.000000e+00
bigcom76         0.000000e+00  0.000000e+00
bigcom77         0.000000e+00  0.000000e+00
bigcom79         0.000000e+00  0.000000e+00
bigcom80         0.000000e+00  0.000000e+00
bigcom82         0.000000e+00  0.000000e+00
bigcom83         0.000000e+00  0.000000e+00
bigcom84         0.000000e+00  0.000000e+00
bigcom85         0.000000e+00  0.000000e+00
bigcom87         3.449135e-06  4.128424e-01
bigcom89         0.000000e+00  0.000000e+00
bigcom91         0.000000e+00  0.000000e+00
bigcom92         0.000000e+00  0.000000e+00
bigcom93         0.000000e+00  2.775558e-19
bigcom96         0.000000e+00  0.000000e+00
bigcom97         0.000000e+00  0.000000e+00
bigcom98         0.000000e+00  0.000000e+00
bigcom99         0.000000e+00  0.000000e+00
bigcom101        0.000000e+00  0.000000e+00
bigcom104        0.000000e+00  0.000000e+00
bigcom106        0.000000e+00  0.000000e+00
bigcom109        0.000000e+00  0.000000e+00
bigcom113        4.043837e-05  3.652016e-01
bigcom116        1.727791e-04  2.073101e-01
bigcom120        0.000000e+00  0.000000e+00
bigcom123        0.000000e+00  0.000000e+00
bigcom126        0.000000e+00  0.000000e+00
bigcom127        0.000000e+00  0.000000e+00
bigcom137       -1.536719e-05  3.600522e-01
bigcom139        0.000000e+00  0.000000e+00
bigcom140        0.000000e+00  0.000000e+00
bigcom143        0.000000e+00  0.000000e+00
bigcom145        0.000000e+00  0.000000e+00
bigcom146        0.000000e+00  0.000000e+00
bigcom147        0.000000e+00  0.000000e+00
bigcom149        0.000000e+00  0.000000e+00
bigcom153        0.000000e+00  0.000000e+00
bigcom154        0.000000e+00  0.000000e+00
bigcom156        0.000000e+00  0.000000e+00
bigcom157        0.000000e+00  0.000000e+00
bigcom158        0.000000e+00  0.000000e+00
bigcom160        0.000000e+00  0.000000e+00
bigcom161        0.000000e+00  0.000000e+00
bigcom162        0.000000e+00  0.000000e+00
bigcom164        0.000000e+00  0.000000e+00
bigcom166        0.000000e+00  0.000000e+00
bigcom167        0.000000e+00  0.000000e+00
bigcom171        0.000000e+00  0.000000e+00
bigcom173        0.000000e+00  0.000000e+00
bigcom175        0.000000e+00  0.000000e+00
bigcom176        0.000000e+00  0.000000e+00
bigcom177        0.000000e+00  0.000000e+00
bigcom178        0.000000e+00  0.000000e+00
bigcom180        0.000000e+00  0.000000e+00
bigcom181        0.000000e+00  0.000000e+00
bigcom184        0.000000e+00  0.000000e+00
bigcom186        0.000000e+00  0.000000e+00
bigcom187        0.000000e+00  0.000000e+00
bigcom189        0.000000e+00  0.000000e+00
bigcom194        0.000000e+00  0.000000e+00
bigcom195        0.000000e+00  0.000000e+00
bigcom196        0.000000e+00  0.000000e+00
bigcom204        0.000000e+00  0.000000e+00
bigcom205        0.000000e+00  0.000000e+00
bigcom212        0.000000e+00  0.000000e+00
bigcom214        0.000000e+00  0.000000e+00
bigcom222        0.000000e+00  0.000000e+00
bigcom223        0.000000e+00  0.000000e+00
bigcom226        0.000000e+00  0.000000e+00
bigcom227        0.000000e+00  0.000000e+00
bigcom229        0.000000e+00  0.000000e+00
bigcom233        0.000000e+00  0.000000e+00
bigcom236        0.000000e+00  0.000000e+00
bigcom237        0.000000e+00  0.000000e+00
bigcom246        0.000000e+00  0.000000e+00
bigcom248        0.000000e+00  0.000000e+00
bigcom249        0.000000e+00  0.000000e+00
bigcom250        0.000000e+00  0.000000e+00
bigcom254        0.000000e+00  0.000000e+00
bigcom266        0.000000e+00  0.000000e+00
bigcom269        0.000000e+00  0.000000e+00
bigcom272       -8.431915e-08  4.599923e-01
bigcom274        0.000000e+00  0.000000e+00
bigcom281        0.000000e+00  0.000000e+00
bigcom291        0.000000e+00  0.000000e+00
bigcom292        0.000000e+00  0.000000e+00
bigcom295        0.000000e+00  1.387779e-19
bigcom299        0.000000e+00  0.000000e+00
bigcom301        0.000000e+00  0.000000e+00
bigcom306        0.000000e+00  0.000000e+00
bigcom309        0.000000e+00  0.000000e+00
bigcom314        0.000000e+00  0.000000e+00
bigcom321        1.096259e-05  1.928685e-01
bigcom341        0.000000e+00  0.000000e+00
bigcom350        0.000000e+00  0.000000e+00
bigcom353        0.000000e+00  0.000000e+00
bigcom359        0.000000e+00  0.000000e+00
bigcom363        0.000000e+00  3.469447e-20
bigcom365        0.000000e+00  0.000000e+00
bigcom385        0.000000e+00  0.000000e+00
bigcom386        0.000000e+00  0.000000e+00
bigcom408        0.000000e+00  0.000000e+00
bigcom412        0.000000e+00  0.000000e+00
bigcom480        0.000000e+00  0.000000e+00
spin_vertex      1.041055e-05  4.362239e-02
membership_s1    7.705575e-06  3.980120e-02
membership_s3    0.000000e+00  0.000000e+00
membership_s4    3.057803e-04  2.203494e-01
membership_s5   -7.248227e-06  1.185923e-02
membership_s6    3.905487e-06  1.159420e-02
membership_s7    0.000000e+00  0.000000e+00
membership_s8    0.000000e+00  0.000000e+00
membership_s9    0.000000e+00  0.000000e+00
membership_s11   0.000000e+00  0.000000e+00
membership_s12  -6.325215e-05  1.552667e-01
membership_s14   0.000000e+00  0.000000e+00
membership_s15   5.549080e-05  8.125601e-02
membership_s16   0.000000e+00  0.000000e+00
membership_s17   0.000000e+00  0.000000e+00
membership_s18   0.000000e+00  4.336809e-21
membership_s20   0.000000e+00  0.000000e+00
membership_s21   1.320775e-05  6.871860e-02
membership_s22   0.000000e+00  6.938894e-20
membership_s24   0.000000e+00  0.000000e+00
membership_s25   0.000000e+00  0.000000e+00
membership_s26   1.405149e-04  1.979189e-01
membership_s27   2.252092e-05  1.109335e-01
membership_s28   0.000000e+00  0.000000e+00
membership_s30   1.542232e-04  1.608992e-01
membership_s31   6.234222e-05  1.278584e-01
membership_s32   4.860809e-05  6.002348e-02
membership_s33  -5.258505e-05  3.731394e-01
membership_s36  -6.374924e-07  1.754828e-02
membership_s37   1.323919e-05  9.166667e-03
V1               2.566503e-03  9.480732e-01
V2               1.187294e-03  5.621356e-01
pdi              8.559326e-06  7.340236e-03
adhesion         5.466713e-03  6.150961e-01
cohesion         6.022376e-03  7.601730e-01
inner            3.141143e-03  9.273786e-01
outer            1.032802e-03  1.382330e+00
ioratio          5.063062e-03  6.634565e-01
comsize          6.391365e-03  9.833292e-01
[1] "Dataset: low_CT Model GLM, run: 9 of 10 2015-06-17 21:07:10"
[1] "glmnet variable coefficients"
                         [,1]          [,2]
(Intercept)     -4.778962e+00 -5.722190e+00
graph0          -2.556743e-40 -9.265829e-03
graph1           1.466821e-42 -9.216698e-07
graph2          -1.504799e-40 -1.171778e-02
graph3           9.580604e-45 -1.602194e-06
graph4           2.246130e-45  2.126580e-08
graph5          -1.706387e-41 -1.227515e-03
graph6           6.469585e-43  5.111448e-06
graph7          -7.973006e-42  6.419835e-04
graph8          -4.169542e-39 -1.013402e-01
graph9           2.564528e-46 -9.427122e-09
graph10          7.025964e-47  5.303390e-10
graph11          3.504730e-48  3.317248e-11
graph12          2.075306e-45 -1.069741e-07
graph13         -2.038112e-45 -6.185750e-07
graph14          5.929103e-46  5.775056e-09
graph15          4.010841e-42  7.500348e-05
graph16          1.607581e-44 -1.590818e-07
graph17          2.342655e-44  2.031731e-07
graph18          5.828540e-43 -8.281194e-06
graph19          8.539965e-44 -3.157413e-06
graph20         -8.888682e-43 -4.691705e-05
graph21          4.639809e-42  1.559614e-04
graph22         -3.597535e-43 -3.016699e-06
graph23          9.186388e-43  1.871722e-05
graph24          2.027472e-42 -8.299713e-06
graph25          3.843928e-41  8.247164e-04
graph26         -2.228145e-42 -1.448288e-04
graph27         -1.699994e-40 -9.876756e-03
graph28         -1.467932e-40 -4.933636e-03
graph29         -6.896296e-39 -1.806877e-02
orbit0          -2.556743e-40 -9.233886e-03
orbit1           1.467691e-42 -9.544723e-07
orbit2           4.797057e-41  2.472252e-03
orbit3          -1.504799e-40 -1.169001e-02
orbit4           4.246472e-45 -1.719524e-06
orbit5           5.120437e-43 -1.199372e-05
orbit6           2.246129e-45  2.138650e-08
orbit7           6.475620e-41  8.737956e-03
orbit8          -1.706387e-41 -1.226297e-03
orbit9           7.943161e-43  4.846685e-06
orbit10          1.376647e-42  1.887124e-05
orbit11          9.149144e-40  1.005618e-02
orbit12         -8.829961e-42  6.214712e-04
orbit13          2.315243e-39  9.005235e-02
orbit14         -4.169542e-39 -1.013062e-01
orbit15         -3.392520e-46 -2.033490e-08
orbit16          4.460991e-45 -1.093909e-06
orbit17          2.096796e-44  3.311997e-07
orbit18         -7.881867e-46 -7.158259e-09
orbit19          8.127269e-47  7.115976e-10
orbit20          7.899593e-46 -1.300094e-08
orbit21          2.997148e-43 -6.197948e-06
orbit22          3.504730e-48  3.353665e-11
orbit23          3.819243e-41  3.252483e-02
orbit24          2.011593e-45 -9.365648e-08
orbit25          6.342079e-45 -4.068954e-07
orbit26          2.595274e-42  6.557383e-05
orbit27         -2.881314e-44 -2.146499e-06
orbit28          4.123652e-43  2.887743e-06
orbit29          4.012297e-44  1.788731e-06
orbit30          7.263159e-42  2.264793e-04
orbit31          6.534956e-46  6.547353e-09
orbit32          1.924123e-45  1.325934e-08
orbit33          1.379318e-39  1.068363e-02
orbit34          4.010841e-42  7.368467e-05
orbit35          2.090140e-44  1.727101e-07
orbit36         -2.288202e-43 -3.948534e-05
orbit37          3.572248e-44 -1.468267e-06
orbit38         -1.991194e-42  2.311564e-04
orbit39          4.324128e-44  4.941199e-07
orbit40          2.240307e-44  9.273688e-08
orbit41          3.278353e-42 -1.245980e-04
orbit42          3.170897e-39  8.708081e-02
orbit43          5.827913e-43 -8.151245e-06
orbit44          4.510113e-39 -8.612550e-02
orbit45          1.116614e-43 -4.070008e-06
orbit46          2.955894e-44  8.967300e-06
orbit47          1.895289e-41  4.275495e-04
orbit48         -9.141876e-43 -2.168088e-04
orbit49         -8.924248e-43 -4.719249e-05
orbit50         -4.946912e-41  2.485532e-04
orbit51          8.978825e-42  3.364078e-04
orbit52          3.686825e-42  1.055786e-04
orbit53          1.076744e-40 -1.680364e-03
orbit54         -3.598360e-43 -2.895771e-06
orbit55          6.472968e-39  1.138741e-01
orbit56          1.048524e-42  2.208998e-05
orbit57         -6.931324e-42 -1.769430e-04
orbit58         -4.694635e-39 -1.761214e-01
orbit59          2.089480e-42 -1.610503e-05
orbit60          2.658039e-41  1.860054e-03
orbit61          2.963254e-38  6.220984e-01
orbit62          5.148326e-41  1.264176e-03
orbit63          6.545067e-41 -4.330062e-04
orbit64         -2.531645e-41 -3.310478e-03
orbit65          9.048539e-43 -1.247007e-04
orbit66         -6.545187e-41 -1.187319e-03
orbit67         -5.943622e-39 -1.858323e-01
orbit68         -1.697800e-40 -9.890115e-03
orbit69         -8.433727e-39 -3.315904e-01
orbit70         -1.464440e-40 -4.965551e-03
orbit71         -3.953992e-39 -5.281738e-02
orbit72         -6.896296e-39 -1.797302e-02
AP               1.737862e-39 -3.068641e-02
bet              1.918756e-43 -6.308203e-06
ecc             -8.909083e-40 -9.847192e-03
eccrad          -5.345450e-39 -5.931926e-02
close           -9.180641e-39 -1.453584e-01
constraint       2.611181e-39  5.190413e-02
coreness        -5.289301e-40 -1.173203e-02
knn              2.983012e-42  3.958682e-05
hubscore         1.456480e-37 -7.641238e-02
pagerank        -2.284027e-38 -8.642011e-01
trans           -7.039326e-39 -3.993856e-01
evcent           1.443822e-37 -1.575257e-01
first           -2.556743e-40 -9.167174e-03
upto_second      1.561224e-42  2.301130e-07
upto_third      -1.731179e-43 -3.888567e-06
upto_fourth     -3.694033e-43 -1.405273e-06
upto_fifth       3.769765e-43  3.579344e-05
upto_sixth       1.176386e-42  6.915633e-05
second           1.563221e-42  1.692812e-07
third           -3.843064e-43 -5.824328e-06
fourth          -1.807250e-43  6.434198e-06
fifth            6.995973e-43  1.097989e-05
sixth           -3.288528e-43 -4.201176e-05
ratio1           3.054424e-42  4.120227e-05
ratio2           1.964903e-41  5.215774e-04
ratio3           1.665747e-42 -5.924759e-04
ratio4          -1.696189e-41 -8.803267e-04
ratio5          -1.009034e-41 -3.978628e-04
ratio6          -6.654806e-44 -1.287470e-06
selfinter       -1.574396e-39 -3.546528e-02
walktrap_vertex -3.935591e-39 -8.889574e-02
bigcom1         -1.543997e-39  1.015465e-01
bigcom2         -8.429667e-39 -4.536845e-01
bigcom3         -8.574152e-39 -3.752736e-01
bigcom4         -2.001426e-39  2.510690e-02
bigcom6         -8.421557e-39 -4.196154e-01
bigcom8          1.812951e-39  2.410840e-01
bigcom9         -8.455450e-39 -4.208619e-01
bigcom11        -8.432373e-39 -3.710575e-01
bigcom13        -8.441860e-39 -4.378515e-01
bigcom15         4.488103e-38  1.160184e+00
bigcom16         1.937566e-37  2.106081e+00
bigcom21        -8.470449e-39 -3.287385e-01
bigcom22         3.951381e-39  2.289760e-01
bigcom24        -8.424259e-39 -3.615686e-01
bigcom26        -8.458173e-39 -3.582263e-01
bigcom28         2.598823e-39  5.065231e-02
bigcom30        -8.470449e-39 -3.632112e-01
bigcom31        -8.421557e-39 -2.752931e-01
bigcom32        -8.433727e-39 -3.145127e-01
bigcom33        -8.422908e-39 -3.321783e-01
bigcom34        -8.424259e-39 -5.501419e-01
bigcom36        -8.429667e-39 -3.540258e-01
bigcom37        -8.422908e-39 -1.955488e-01
bigcom38        -8.433727e-39 -3.944922e-01
bigcom39        -8.435082e-39 -3.642270e-01
bigcom40        -8.910136e-39 -4.404667e-01
bigcom43        -8.425610e-39 -3.415374e-01
bigcom44        -8.525443e-39 -2.402827e-01
bigcom46        -8.432373e-39 -3.452328e-01
bigcom47        -8.429667e-39 -4.468524e-01
bigcom49        -8.426962e-39 -3.705983e-01
bigcom50        -8.429667e-39 -3.533370e-01
bigcom51        -8.421557e-39 -3.935498e-01
bigcom52        -8.422908e-39 -3.309163e-01
bigcom54        -8.422908e-39 -3.854729e-01
bigcom56        -8.425610e-39 -3.801389e-01
bigcom62        -8.422908e-39 -3.771588e-01
bigcom66        -8.424259e-39 -3.871812e-01
bigcom68        -8.424259e-39 -4.168683e-01
bigcom69        -8.431020e-39 -3.955383e-01
bigcom71        -8.439147e-39 -3.240325e-01
bigcom72        -8.424259e-39 -3.442593e-01
bigcom73        -8.422908e-39 -3.672998e-01
bigcom74        -8.426962e-39 -3.883962e-01
bigcom75        -8.421557e-39 -4.124865e-01
bigcom76        -8.425610e-39 -3.932169e-01
bigcom77        -8.422908e-39 -2.025128e-01
bigcom79        -8.421557e-39 -5.151685e-01
bigcom80        -8.424259e-39 -3.862055e-01
bigcom82        -8.425610e-39 -3.977351e-01
bigcom83        -8.422908e-39 -1.844781e-01
bigcom84        -8.421557e-39 -3.591070e-01
bigcom85        -8.428314e-39 -3.550686e-01
bigcom87         2.442630e-37  2.173057e+00
bigcom89        -8.424259e-39 -3.762773e-01
bigcom91        -8.421557e-39 -2.865730e-01
bigcom92        -8.436436e-39 -3.673153e-01
bigcom93        -8.424259e-39 -3.483149e-01
bigcom96        -8.421557e-39 -2.714142e-01
bigcom97        -8.429667e-39 -3.161570e-01
bigcom98        -8.424259e-39 -3.931214e-01
bigcom99        -8.424259e-39 -3.520137e-01
bigcom101       -8.428314e-39 -2.871424e-01
bigcom104       -8.432373e-39 -2.968991e-01
bigcom106       -8.422908e-39 -4.074470e-01
bigcom109       -8.424259e-39 -3.473622e-01
bigcom113        1.600853e-37  1.859161e+00
bigcom116        6.387455e-38  1.201475e+00
bigcom120       -8.421557e-39 -3.495024e-01
bigcom123       -8.424259e-39 -3.069384e-01
bigcom126       -8.422908e-39 -3.841972e-01
bigcom127       -8.420207e-39 -1.874159e-01
bigcom137        2.442630e-37  2.343987e+00
bigcom139       -8.422908e-39 -4.031221e-01
bigcom140       -8.422908e-39 -6.752588e-01
bigcom143       -8.424259e-39 -3.862962e-01
bigcom145       -8.424259e-39 -2.514337e-01
bigcom146       -8.424259e-39 -4.606045e-01
bigcom147       -8.425610e-39 -4.164662e-01
bigcom149       -8.420207e-39 -1.872644e-01
bigcom153       -8.428314e-39 -3.873158e-01
bigcom154       -8.432373e-39 -2.299705e-01
bigcom156       -8.422908e-39 -3.442068e-01
bigcom157       -8.422908e-39 -1.608391e-01
bigcom158       -8.422908e-39 -3.043775e-01
bigcom160       -8.425610e-39 -3.595299e-01
bigcom161       -8.422908e-39 -3.635789e-01
bigcom162       -8.422908e-39 -2.775700e-01
bigcom164       -8.424259e-39 -3.821849e-01
bigcom166       -8.429667e-39 -2.427330e-01
bigcom167       -8.433727e-39 -3.556063e-01
bigcom171       -8.420207e-39 -3.486955e-01
bigcom173       -8.422908e-39 -3.659393e-01
bigcom175       -8.422908e-39 -1.882147e-01
bigcom176       -8.424259e-39 -2.726613e-01
bigcom177       -8.421557e-39 -2.704004e-01
bigcom178       -8.424259e-39 -3.114796e-01
bigcom180       -8.422908e-39 -5.583746e-01
bigcom181       -8.426962e-39 -3.802976e-01
bigcom184       -8.422908e-39 -3.393253e-01
bigcom186       -8.422908e-39 -4.455838e-01
[truncated: 114,212 more chars]
