# Supplementary material for: Distinctive Behaviors of Druggable Proteins in Cellular Networks
Source: PLoS Comput Biol. 2015 Dec 23;11(12):e1004597. doi: 10.1371/journal.pcbi.1004597 (PMC4689399; doi:10.1371/journal.pcbi.1004597)
Supplement: S1 File — (ZIP) [file pcbi.1004597.s004.zip › S1_File/direct.murcko.20150613.random.ppi.optimised_Target_results_low_targets.txt]

[[1]]
[1] "low_targets"

[1] "Dataset: low_targets Model GBM, run: 1 of 10 2015-06-17 20:43:40"
Iter   TrainDeviance   ValidDeviance   StepSize   Improve
     1        0.2150            -nan     0.0100   -0.0000
     2        0.2142            -nan     0.0100   -0.0000
     3        0.2134            -nan     0.0100   -0.0000
     4        0.2127            -nan     0.0100    0.0000
     5        0.2120            -nan     0.0100   -0.0000
     6        0.2111            -nan     0.0100    0.0000
     7        0.2104            -nan     0.0100    0.0001
     8        0.2096            -nan     0.0100   -0.0000
     9        0.2087            -nan     0.0100   -0.0001
    10        0.2080            -nan     0.0100   -0.0000
    20        0.2011            -nan     0.0100    0.0000
    40        0.1884            -nan     0.0100   -0.0000
    49        0.1839            -nan     0.0100   -0.0001

[1] "GBM variable coefficients"
                            var    rel.inf
V2                           V2 6.66457948
ratio5                   ratio5 4.45757556
V1                           V1 4.20907625
bet                         bet 4.16875862
inner                     inner 3.64298668
comsize                 comsize 3.40722729
pagerank               pagerank 3.15748768
ratio2                   ratio2 3.11024904
ioratio                 ioratio 3.07010355
outer                     outer 2.94681851
adhesion               adhesion 2.85258569
fifth                     fifth 2.29344539
fourth                   fourth 1.88732031
graph4                   graph4 1.82976109
orbit36                 orbit36 1.63856168
orbit26                 orbit26 1.59423928
cohesion               cohesion 1.55499470
graph15                 graph15 1.54784093
orbit18                 orbit18 1.53962028
ratio1                   ratio1 1.53386568
membership_s24   membership_s24 1.50294082
orbit38                 orbit38 1.47594884
orbit51                 orbit51 1.47481904
upto_sixth           upto_sixth 1.41558057
ratio3                   ratio3 1.24962780
graph13                 graph13 1.19667293
graph16                 graph16 1.17595137
graph17                 graph17 1.14560530
graph23                 graph23 1.12435701
graph19                 graph19 1.11054971
third                     third 1.10481194
coreness               coreness 1.05248516
orbit31                 orbit31 1.04129173
sixth                     sixth 1.02639565
orbit27                 orbit27 0.99549780
ratio4                   ratio4 0.97582402
orbit49                 orbit49 0.94688171
graph14                 graph14 0.93456825
graph11                 graph11 0.90265522
graph21                 graph21 0.87302431
orbit30                 orbit30 0.85935166
membership_s22   membership_s22 0.83037288
graph10                 graph10 0.81310870
orbit66                 orbit66 0.80427139
spin_vertex         spin_vertex 0.77812372
close                     close 0.72492696
orbit35                 orbit35 0.71367399
knn                         knn 0.71313975
orbit39                 orbit39 0.67837628
orbit20                 orbit20 0.66152305
membership_s7     membership_s7 0.64141288
ratio6                   ratio6 0.63219881
graph26                 graph26 0.51010493
orbit37                 orbit37 0.50745844
orbit21                 orbit21 0.50700973
hubscore               hubscore 0.48412042
orbit29                 orbit29 0.44166913
orbit57                 orbit57 0.39842334
graph20                 graph20 0.39275689
graph6                   graph6 0.37008131
membership_s30   membership_s30 0.36103783
graph12                 graph12 0.35382142
graph9                   graph9 0.34960511
orbit5                   orbit5 0.34029686
graph18                 graph18 0.33414086
graph3                   graph3 0.32057163
upto_fifth           upto_fifth 0.31991129
orbit19                 orbit19 0.31149153
orbit16                 orbit16 0.30026007
orbit28                 orbit28 0.27445557
upto_second         upto_second 0.26717518
constraint           constraint 0.26264000
graph22                 graph22 0.22406170
selfinter             selfinter 0.22260007
orbit24                 orbit24 0.21403579
orbit2                   orbit2 0.19259777
trans                     trans 0.18581519
upto_third           upto_third 0.17817374
ecc                         ecc 0.17760096
orbit62                 orbit62 0.16896866
orbit53                 orbit53 0.16307281
graph5                   graph5 0.14659993
orbit46                 orbit46 0.13848798
membership_s4     membership_s4 0.13426882
walktrap_vertex walktrap_vertex 0.13229373
orbit17                 orbit17 0.12832675
orbit9                   orbit9 0.12357974
graph7                   graph7 0.11452276
graph0                   graph0 0.10755434
orbit7                   orbit7 0.09855810
orbit52                 orbit52 0.09007044
membership_s21   membership_s21 0.08490073
orbit15                 orbit15 0.08471616
bigcom4                 bigcom4 0.08356439
orbit10                 orbit10 0.08293218
orbit47                 orbit47 0.08217643
orbit50                 orbit50 0.07771262
membership_s27   membership_s27 0.07100940
graph2                   graph2 0.06376418
orbit1                   orbit1 0.05897725
second                   second 0.05639216
evcent                   evcent 0.05355834
bigcom8                 bigcom8 0.05177508
graph25                 graph25 0.04396817
bigcom1                 bigcom1 0.03785414
orbit65                 orbit65 0.03541099
graph1                   graph1 0.00000000
graph8                   graph8 0.00000000
graph24                 graph24 0.00000000
graph27                 graph27 0.00000000
graph28                 graph28 0.00000000
graph29                 graph29 0.00000000
orbit0                   orbit0 0.00000000
orbit3                   orbit3 0.00000000
orbit4                   orbit4 0.00000000
orbit6                   orbit6 0.00000000
orbit8                   orbit8 0.00000000
orbit11                 orbit11 0.00000000
orbit12                 orbit12 0.00000000
orbit13                 orbit13 0.00000000
orbit14                 orbit14 0.00000000
orbit22                 orbit22 0.00000000
orbit23                 orbit23 0.00000000
orbit25                 orbit25 0.00000000
orbit32                 orbit32 0.00000000
orbit33                 orbit33 0.00000000
orbit34                 orbit34 0.00000000
orbit40                 orbit40 0.00000000
orbit41                 orbit41 0.00000000
orbit42                 orbit42 0.00000000
orbit43                 orbit43 0.00000000
orbit44                 orbit44 0.00000000
orbit45                 orbit45 0.00000000
orbit48                 orbit48 0.00000000
orbit54                 orbit54 0.00000000
orbit55                 orbit55 0.00000000
orbit56                 orbit56 0.00000000
orbit58                 orbit58 0.00000000
orbit59                 orbit59 0.00000000
orbit60                 orbit60 0.00000000
orbit61                 orbit61 0.00000000
orbit63                 orbit63 0.00000000
orbit64                 orbit64 0.00000000
orbit67                 orbit67 0.00000000
orbit68                 orbit68 0.00000000
orbit69                 orbit69 0.00000000
orbit70                 orbit70 0.00000000
orbit71                 orbit71 0.00000000
orbit72                 orbit72 0.00000000
AP                           AP 0.00000000
eccrad                   eccrad 0.00000000
first                     first 0.00000000
upto_fourth         upto_fourth 0.00000000
bigcom2                 bigcom2 0.00000000
bigcom3                 bigcom3 0.00000000
bigcom6                 bigcom6 0.00000000
bigcom9                 bigcom9 0.00000000
bigcom11               bigcom11 0.00000000
bigcom13               bigcom13 0.00000000
bigcom15               bigcom15 0.00000000
bigcom16               bigcom16 0.00000000
bigcom21               bigcom21 0.00000000
bigcom22               bigcom22 0.00000000
bigcom24               bigcom24 0.00000000
bigcom26               bigcom26 0.00000000
bigcom28               bigcom28 0.00000000
bigcom30               bigcom30 0.00000000
bigcom31               bigcom31 0.00000000
bigcom32               bigcom32 0.00000000
bigcom33               bigcom33 0.00000000
bigcom34               bigcom34 0.00000000
bigcom36               bigcom36 0.00000000
bigcom37               bigcom37 0.00000000
bigcom38               bigcom38 0.00000000
bigcom39               bigcom39 0.00000000
bigcom40               bigcom40 0.00000000
bigcom43               bigcom43 0.00000000
bigcom44               bigcom44 0.00000000
bigcom46               bigcom46 0.00000000
bigcom47               bigcom47 0.00000000
bigcom49               bigcom49 0.00000000
bigcom50               bigcom50 0.00000000
bigcom51               bigcom51 0.00000000
bigcom52               bigcom52 0.00000000
bigcom54               bigcom54 0.00000000
bigcom56               bigcom56 0.00000000
bigcom62               bigcom62 0.00000000
bigcom66               bigcom66 0.00000000
bigcom68               bigcom68 0.00000000
bigcom69               bigcom69 0.00000000
bigcom71               bigcom71 0.00000000
bigcom72               bigcom72 0.00000000
bigcom73               bigcom73 0.00000000
bigcom74               bigcom74 0.00000000
bigcom75               bigcom75 0.00000000
bigcom76               bigcom76 0.00000000
bigcom77               bigcom77 0.00000000
bigcom79               bigcom79 0.00000000
bigcom80               bigcom80 0.00000000
bigcom82               bigcom82 0.00000000
bigcom83               bigcom83 0.00000000
bigcom84               bigcom84 0.00000000
bigcom85               bigcom85 0.00000000
bigcom87               bigcom87 0.00000000
bigcom89               bigcom89 0.00000000
bigcom91               bigcom91 0.00000000
bigcom92               bigcom92 0.00000000
bigcom93               bigcom93 0.00000000
bigcom96               bigcom96 0.00000000
bigcom97               bigcom97 0.00000000
bigcom98               bigcom98 0.00000000
bigcom99               bigcom99 0.00000000
bigcom101             bigcom101 0.00000000
bigcom104             bigcom104 0.00000000
bigcom106             bigcom106 0.00000000
bigcom109             bigcom109 0.00000000
bigcom113             bigcom113 0.00000000
bigcom116             bigcom116 0.00000000
bigcom120             bigcom120 0.00000000
bigcom123             bigcom123 0.00000000
bigcom126             bigcom126 0.00000000
bigcom127             bigcom127 0.00000000
bigcom137             bigcom137 0.00000000
bigcom139             bigcom139 0.00000000
bigcom140             bigcom140 0.00000000
bigcom143             bigcom143 0.00000000
bigcom145             bigcom145 0.00000000
bigcom146             bigcom146 0.00000000
bigcom147             bigcom147 0.00000000
bigcom149             bigcom149 0.00000000
bigcom153             bigcom153 0.00000000
bigcom154             bigcom154 0.00000000
bigcom156             bigcom156 0.00000000
bigcom157             bigcom157 0.00000000
bigcom158             bigcom158 0.00000000
bigcom160             bigcom160 0.00000000
bigcom161             bigcom161 0.00000000
bigcom162             bigcom162 0.00000000
bigcom164             bigcom164 0.00000000
bigcom166             bigcom166 0.00000000
bigcom167             bigcom167 0.00000000
bigcom171             bigcom171 0.00000000
bigcom173             bigcom173 0.00000000
bigcom175             bigcom175 0.00000000
bigcom176             bigcom176 0.00000000
bigcom177             bigcom177 0.00000000
bigcom178             bigcom178 0.00000000
bigcom180             bigcom180 0.00000000
bigcom181             bigcom181 0.00000000
bigcom184             bigcom184 0.00000000
bigcom186             bigcom186 0.00000000
bigcom187             bigcom187 0.00000000
bigcom189             bigcom189 0.00000000
bigcom194             bigcom194 0.00000000
bigcom195             bigcom195 0.00000000
bigcom196             bigcom196 0.00000000
bigcom204             bigcom204 0.00000000
bigcom205             bigcom205 0.00000000
bigcom212             bigcom212 0.00000000
bigcom214             bigcom214 0.00000000
bigcom222             bigcom222 0.00000000
bigcom223             bigcom223 0.00000000
bigcom226             bigcom226 0.00000000
bigcom227             bigcom227 0.00000000
bigcom229             bigcom229 0.00000000
bigcom233             bigcom233 0.00000000
bigcom236             bigcom236 0.00000000
bigcom237             bigcom237 0.00000000
bigcom246             bigcom246 0.00000000
bigcom248             bigcom248 0.00000000
bigcom249             bigcom249 0.00000000
bigcom250             bigcom250 0.00000000
bigcom254             bigcom254 0.00000000
bigcom266             bigcom266 0.00000000
bigcom269             bigcom269 0.00000000
bigcom272             bigcom272 0.00000000
bigcom274             bigcom274 0.00000000
bigcom281             bigcom281 0.00000000
bigcom291             bigcom291 0.00000000
bigcom292             bigcom292 0.00000000
bigcom295             bigcom295 0.00000000
bigcom299             bigcom299 0.00000000
bigcom301             bigcom301 0.00000000
bigcom306             bigcom306 0.00000000
bigcom309             bigcom309 0.00000000
bigcom314             bigcom314 0.00000000
bigcom321             bigcom321 0.00000000
bigcom341             bigcom341 0.00000000
bigcom350             bigcom350 0.00000000
bigcom353             bigcom353 0.00000000
bigcom359             bigcom359 0.00000000
bigcom363             bigcom363 0.00000000
bigcom365             bigcom365 0.00000000
bigcom385             bigcom385 0.00000000
bigcom386             bigcom386 0.00000000
bigcom408             bigcom408 0.00000000
bigcom412             bigcom412 0.00000000
bigcom480             bigcom480 0.00000000
membership_s1     membership_s1 0.00000000
membership_s3     membership_s3 0.00000000
membership_s5     membership_s5 0.00000000
membership_s6     membership_s6 0.00000000
membership_s8     membership_s8 0.00000000
membership_s9     membership_s9 0.00000000
membership_s11   membership_s11 0.00000000
membership_s12   membership_s12 0.00000000
membership_s14   membership_s14 0.00000000
membership_s15   membership_s15 0.00000000
membership_s16   membership_s16 0.00000000
membership_s17   membership_s17 0.00000000
membership_s18   membership_s18 0.00000000
membership_s20   membership_s20 0.00000000
membership_s25   membership_s25 0.00000000
membership_s26   membership_s26 0.00000000
membership_s28   membership_s28 0.00000000
membership_s31   membership_s31 0.00000000
membership_s32   membership_s32 0.00000000
membership_s33   membership_s33 0.00000000
membership_s36   membership_s36 0.00000000
membership_s37   membership_s37 0.00000000
pdi                         pdi 0.00000000
[1] "Dataset: low_targets Model RF, run: 1 of 10 2015-06-17 20:44:18"
     |      Out-of-bag   |
Tree |      MSE  %Var(y) |
   1 |  0.04423   200.32 |
   2 |  0.04142   187.61 |
   3 |  0.03832   173.57 |
   4 |  0.03735   169.16 |
   5 |  0.03587   162.48 |
   6 |   0.0335   151.72 |
   7 |  0.03243   146.87 |
   8 |  0.03144   142.41 |
   9 |  0.03086   139.76 |
  10 |  0.03038   137.60 |
  11 |  0.02942   133.23 |
  12 |  0.02917   132.13 |
  13 |  0.02925   132.49 |
  14 |  0.02898   131.27 |
  15 |  0.02842   128.72 |
  16 |  0.02817   127.57 |
  17 |  0.02774   125.63 |
  18 |  0.02738   124.01 |
  19 |   0.0273   123.64 |
  20 |  0.02713   122.87 |
  21 |  0.02698   122.19 |
  22 |  0.02686   121.65 |
  23 |   0.0268   121.36 |
  24 |  0.02659   120.42 |
  25 |  0.02644   119.77 |
  26 |  0.02617   118.55 |
  27 |  0.02608   118.11 |
  28 |  0.02607   118.08 |
  29 |  0.02603   117.89 |
  30 |  0.02594   117.47 |
  31 |  0.02587   117.18 |
  32 |  0.02577   116.71 |
  33 |  0.02576   116.68 |
  34 |  0.02572   116.49 |
  35 |  0.02565   116.16 |
  36 |  0.02563   116.06 |
  37 |  0.02564   116.11 |
  38 |   0.0256   115.93 |
  39 |  0.02552   115.57 |
  40 |  0.02555   115.70 |
  41 |  0.02546   115.31 |
  42 |  0.02544   115.23 |
  43 |  0.02541   115.07 |
  44 |  0.02538   114.97 |
  45 |  0.02535   114.80 |
  46 |  0.02527   114.46 |
  47 |  0.02526   114.41 |
  48 |   0.0252   114.11 |
  49 |  0.02518   114.03 |
  50 |  0.02515   113.91 |
  51 |  0.02515   113.91 |
  52 |  0.02515   113.90 |
  53 |  0.02509   113.65 |
  54 |  0.02511   113.74 |
  55 |  0.02506   113.49 |
  56 |  0.02506   113.52 |
  57 |  0.02507   113.53 |
  58 |  0.02505   113.47 |
  59 |  0.02506   113.50 |
  60 |  0.02507   113.54 |
  61 |  0.02503   113.36 |
  62 |    0.025   113.23 |
  63 |  0.02501   113.26 |
  64 |  0.02501   113.29 |
  65 |    0.025   113.24 |
  66 |  0.02501   113.29 |
  67 |  0.02498   113.12 |
  68 |  0.02499   113.20 |
  69 |  0.02498   113.13 |
  70 |  0.02495   113.00 |
  71 |  0.02493   112.89 |
  72 |  0.02492   112.85 |
  73 |  0.02495   113.02 |
  74 |  0.02492   112.87 |
  75 |  0.02492   112.88 |
  76 |   0.0249   112.77 |
  77 |  0.02492   112.87 |
  78 |   0.0249   112.78 |
  79 |   0.0249   112.79 |
  80 |  0.02489   112.71 |
  81 |  0.02489   112.72 |
  82 |  0.02489   112.72 |
  83 |  0.02488   112.69 |
  84 |  0.02486   112.59 |
  85 |  0.02482   112.42 |
  86 |  0.02482   112.40 |
  87 |   0.0248   112.33 |
  88 |  0.02477   112.18 |
  89 |  0.02477   112.19 |
  90 |  0.02477   112.18 |
  91 |  0.02476   112.13 |
  92 |  0.02475   112.10 |
  93 |  0.02476   112.16 |
  94 |  0.02478   112.24 |
  95 |  0.02479   112.25 |
  96 |  0.02477   112.17 |
  97 |  0.02475   112.11 |
  98 |  0.02474   112.05 |
  99 |  0.02473   112.00 |
 100 |  0.02474   112.05 |
[1] "Random Forest variable coefficients"
                      %IncMSE IncNodePurity
graph5           4.296796e-03  5.483029e-01
graph6           2.335504e-03  5.482785e-01
graph7           4.886256e-04  2.491621e-01
graph8           0.000000e+00  2.310542e-02
graph9           4.277962e-03  7.897885e-01
graph10          7.343197e-03  1.219395e+00
graph11          7.218067e-03  8.186367e-01
graph12          6.121572e-03  8.115119e-01
graph13          2.811480e-03  1.058603e+00
graph14          5.320025e-03  7.867222e-01
graph15          8.542294e-03  9.824709e-01
graph16          6.062259e-03  7.850241e-01
graph17          6.850202e-03  6.221743e-01
graph18          1.046205e-03  1.683963e-01
graph19          3.551983e-03  8.713925e-01
graph20          6.207898e-03  5.302683e-01
graph21          3.277250e-03  6.168429e-01
graph22          5.846135e-04  1.214112e-01
graph23          3.984014e-03  7.472566e-01
graph24          1.036780e-03  2.145292e-01
graph25          2.055414e-03  3.101247e-01
graph26          2.505884e-04  2.072091e-01
graph27          1.307701e-05  4.114894e-02
graph28          3.166774e-05  3.544220e-02
graph29          0.000000e+00  0.000000e+00
orbit0           8.163585e-07  7.283613e-02
orbit1           3.540450e-03  8.272666e-01
orbit2           2.081963e-04  1.468662e-01
orbit3           1.429612e-05  6.156520e-02
orbit4           4.471579e-03  6.970199e-01
orbit5           2.899105e-03  5.156516e-01
orbit6           1.734208e-03  6.054956e-01
orbit7           2.645406e-05  8.515637e-02
orbit8           2.486869e-03  6.532470e-01
orbit9           1.932397e-03  6.010968e-01
orbit10          6.488433e-04  1.600458e-01
orbit11          0.000000e+00  8.170548e-18
orbit12          3.677942e-04  1.509346e-01
orbit13          0.000000e+00  3.500000e-02
orbit14          2.758098e-06  3.818686e-02
orbit15          4.528789e-03  4.985766e-01
orbit16          3.272278e-03  5.101607e-01
orbit17          6.796187e-03  7.465380e-01
orbit18          4.938488e-03  1.759217e+00
orbit19          2.966668e-03  6.317395e-01
orbit20          2.737862e-03  6.308218e-01
orbit21          3.120612e-03  4.733655e-01
orbit22          8.498366e-03  8.142019e-01
orbit23          7.150315e-05  1.051483e-01
orbit24          6.289003e-03  7.584069e-01
orbit25          8.528362e-04  2.395719e-01
orbit26          2.189420e-03  3.041347e-01
orbit27          9.515155e-03  1.239510e+00
orbit28          4.665064e-03  9.294223e-01
orbit29          4.149842e-04  3.054094e-01
orbit30          2.035280e-04  2.804662e-01
orbit31          2.865172e-03  6.785583e-01
orbit32          6.795318e-04  3.669548e-01
orbit33          4.897161e-04  2.646772e-01
orbit34          8.883592e-03  8.554386e-01
orbit35          5.721367e-03  7.114543e-01
orbit36          1.005646e-02  1.095860e+00
orbit37          5.944684e-03  6.185005e-01
orbit38          2.797417e-03  3.317224e-01
orbit39          6.439997e-03  8.014243e-01
orbit40          7.572586e-04  2.137520e-01
orbit41          9.096637e-05  6.515384e-02
orbit42          1.038892e-04  3.774373e-02
orbit43          8.108703e-04  3.275331e-01
orbit44          3.508842e-05  1.484215e-01
orbit45          5.622254e-03  7.213679e-01
orbit46          9.828383e-04  4.120526e-01
orbit47          1.488670e-03  4.315779e-01
orbit48          8.981658e-05  8.323904e-02
orbit49          4.777419e-03  5.967092e-01
orbit50          1.453312e-03  3.246539e-01
orbit51          7.319586e-03  5.569329e-01
orbit52          2.632119e-04  2.184821e-01
orbit53          1.517920e-04  7.379832e-02
orbit54          2.624284e-04  1.348656e-01
orbit55          0.000000e+00  1.734723e-20
orbit56          2.487495e-03  7.040685e-01
orbit57          6.380767e-05  1.869651e-01
orbit58          1.173150e-04  3.829344e-02
orbit59          2.799236e-04  1.227915e-01
orbit60          1.845989e-04  8.249456e-02
orbit61          0.000000e+00  1.387779e-19
orbit62          1.799019e-03  2.811406e-01
orbit63          3.059265e-05  1.156464e-02
orbit64          3.947372e-04  7.557069e-02
orbit65          3.542339e-04  1.905659e-01
orbit66          7.593374e-05  1.430309e-01
orbit67          7.090686e-05  2.643442e-02
orbit68          1.738765e-05  3.029579e-02
orbit69          0.000000e+00  6.938894e-20
orbit70          1.365548e-04  5.035288e-02
orbit71          4.115059e-05  2.582738e-02
orbit72          0.000000e+00  0.000000e+00
AP              -4.103476e-06  1.249485e-02
bet              2.384069e-03  1.324084e+00
ecc              5.264409e-04  3.855702e-01
eccrad           2.899358e-04  2.196611e-01
close            4.100128e-03  5.630239e-01
constraint       1.965498e-03  7.705229e-01
coreness         7.440723e-04  4.552217e-01
knn              6.633006e-03  1.221838e+00
hubscore         9.382803e-03  9.133436e-01
pagerank         5.775923e-03  2.315153e+00
trans            2.082450e-04  1.158966e-01
evcent           7.284112e-03  7.922490e-01
first            2.836414e-04  1.156828e-01
upto_second      5.964061e-03  5.819878e-01
upto_third       5.507742e-03  6.813072e-01
upto_fourth      4.769791e-03  6.264677e-01
upto_fifth       3.570729e-03  6.595420e-01
upto_sixth       2.446971e-03  7.918466e-01
second           4.523698e-03  5.720126e-01
third            8.069301e-03  1.065829e+00
fourth           4.632591e-03  1.733176e+00
fifth            4.290295e-03  1.691043e+00
sixth            6.348590e-03  1.115879e+00
ratio1           6.669648e-03  1.403376e+00
ratio2           6.745636e-03  2.180688e+00
ratio3           4.830447e-03  1.256896e+00
ratio4           5.396602e-03  1.429987e+00
ratio5           2.561135e-03  1.970389e+00
ratio6           7.223204e-03  1.318686e+00
selfinter       -2.003029e-05  1.426794e-01
walktrap_vertex  1.854513e-03  3.062015e-01
bigcom1          1.027129e-04  3.160812e-01
bigcom2          0.000000e+00  0.000000e+00
bigcom3          1.510034e-04  1.989637e-01
bigcom4          3.352425e-03  3.456754e-01
bigcom6          0.000000e+00  0.000000e+00
bigcom8          2.065457e-04  2.354007e-01
bigcom9         -2.712914e-05  9.754695e-02
bigcom11         0.000000e+00  0.000000e+00
bigcom13         0.000000e+00  0.000000e+00
bigcom15         0.000000e+00  0.000000e+00
bigcom16        -5.221621e-05  4.333199e-01
bigcom21         0.000000e+00  0.000000e+00
bigcom22         3.750967e-05  7.387430e-02
bigcom24         0.000000e+00  0.000000e+00
bigcom26         0.000000e+00  1.110223e-18
bigcom28         6.045698e-05  8.081216e-02
bigcom30         4.863563e-06  1.705660e-01
bigcom31         0.000000e+00  0.000000e+00
bigcom32         0.000000e+00  0.000000e+00
bigcom33         0.000000e+00  0.000000e+00
bigcom34         0.000000e+00  0.000000e+00
bigcom36         0.000000e+00  6.938894e-20
bigcom37         0.000000e+00  0.000000e+00
bigcom38         3.199071e-05  3.202071e-01
bigcom39         0.000000e+00  0.000000e+00
bigcom40         1.792780e-05  4.058705e-02
bigcom43         0.000000e+00  0.000000e+00
bigcom44         2.009162e-05  3.685650e-02
bigcom46         0.000000e+00  0.000000e+00
bigcom47         0.000000e+00  0.000000e+00
bigcom49         0.000000e+00  6.938894e-20
bigcom50         0.000000e+00  0.000000e+00
bigcom51         0.000000e+00  0.000000e+00
bigcom52         0.000000e+00  0.000000e+00
bigcom54         0.000000e+00  0.000000e+00
bigcom56         0.000000e+00  0.000000e+00
bigcom62         0.000000e+00  0.000000e+00
bigcom66         0.000000e+00  0.000000e+00
bigcom68        -3.625208e-05  4.378268e-01
bigcom69         0.000000e+00  0.000000e+00
bigcom71         0.000000e+00  0.000000e+00
bigcom72         0.000000e+00  0.000000e+00
bigcom73         0.000000e+00  0.000000e+00
bigcom74         0.000000e+00  6.938894e-20
bigcom75         0.000000e+00  0.000000e+00
bigcom76         0.000000e+00  0.000000e+00
bigcom77        -1.158469e-06  3.660094e-01
bigcom79         0.000000e+00  0.000000e+00
bigcom80         0.000000e+00  0.000000e+00
bigcom82         8.883761e-05  1.068953e+00
bigcom83        -1.933944e-05  4.438907e-01
bigcom84         0.000000e+00  0.000000e+00
bigcom85         0.000000e+00  0.000000e+00
bigcom87         0.000000e+00  0.000000e+00
bigcom89         0.000000e+00  1.734723e-20
bigcom91         0.000000e+00  0.000000e+00
bigcom92         0.000000e+00  6.938894e-20
bigcom93         0.000000e+00  0.000000e+00
bigcom96         0.000000e+00  0.000000e+00
bigcom97         0.000000e+00  0.000000e+00
bigcom98         0.000000e+00  0.000000e+00
bigcom99         0.000000e+00  0.000000e+00
bigcom101        8.628128e-06  2.333333e-02
bigcom104        0.000000e+00  0.000000e+00
bigcom106        0.000000e+00  2.081668e-19
bigcom109        0.000000e+00  0.000000e+00
bigcom113        0.000000e+00  0.000000e+00
bigcom116        0.000000e+00  0.000000e+00
bigcom120        0.000000e+00  0.000000e+00
bigcom123       -3.649911e-05  4.807849e-01
bigcom126        0.000000e+00  0.000000e+00
bigcom127        0.000000e+00  0.000000e+00
bigcom137        0.000000e+00  0.000000e+00
bigcom139        0.000000e+00  0.000000e+00
bigcom140        0.000000e+00  0.000000e+00
bigcom143        0.000000e+00  0.000000e+00
bigcom145        0.000000e+00  0.000000e+00
bigcom146        0.000000e+00  0.000000e+00
bigcom147        0.000000e+00  0.000000e+00
bigcom149        0.000000e+00  0.000000e+00
bigcom153        0.000000e+00  0.000000e+00
bigcom154        3.676317e-05  3.495975e-01
bigcom156        0.000000e+00  0.000000e+00
bigcom157        0.000000e+00  0.000000e+00
bigcom158        0.000000e+00  0.000000e+00
bigcom160        0.000000e+00  6.938894e-20
bigcom161        0.000000e+00  0.000000e+00
bigcom162       -1.086359e-05  6.049744e-01
bigcom164        0.000000e+00  0.000000e+00
bigcom166        6.172912e-06  2.516078e-01
bigcom167        0.000000e+00  0.000000e+00
bigcom171        0.000000e+00  0.000000e+00
bigcom173        0.000000e+00  0.000000e+00
bigcom175        0.000000e+00  0.000000e+00
bigcom176        0.000000e+00  0.000000e+00
bigcom177        0.000000e+00  0.000000e+00
bigcom178        0.000000e+00  0.000000e+00
bigcom180        0.000000e+00  0.000000e+00
bigcom181        0.000000e+00  0.000000e+00
bigcom184        0.000000e+00  0.000000e+00
bigcom186        0.000000e+00  0.000000e+00
bigcom187        0.000000e+00  0.000000e+00
bigcom189        0.000000e+00  0.000000e+00
bigcom194        0.000000e+00  0.000000e+00
bigcom195        0.000000e+00  0.000000e+00
bigcom196        0.000000e+00  0.000000e+00
bigcom204       -1.292956e-04  2.621912e-01
bigcom205        0.000000e+00  0.000000e+00
bigcom212        0.000000e+00  0.000000e+00
bigcom214        0.000000e+00  1.734723e-20
bigcom222        0.000000e+00  0.000000e+00
bigcom223        0.000000e+00  0.000000e+00
bigcom226        0.000000e+00  0.000000e+00
bigcom227        0.000000e+00  6.938894e-20
bigcom229        0.000000e+00  0.000000e+00
bigcom233        0.000000e+00  0.000000e+00
bigcom236        0.000000e+00  0.000000e+00
bigcom237        0.000000e+00  0.000000e+00
bigcom246        0.000000e+00  0.000000e+00
bigcom248        0.000000e+00  0.000000e+00
bigcom249        0.000000e+00  0.000000e+00
bigcom250        0.000000e+00  0.000000e+00
bigcom254        0.000000e+00  0.000000e+00
bigcom266        0.000000e+00  0.000000e+00
bigcom269        0.000000e+00  0.000000e+00
bigcom272        0.000000e+00  0.000000e+00
bigcom274        0.000000e+00  0.000000e+00
bigcom281        0.000000e+00  0.000000e+00
bigcom291        0.000000e+00  0.000000e+00
bigcom292        0.000000e+00  0.000000e+00
bigcom295        0.000000e+00  0.000000e+00
bigcom299        0.000000e+00  0.000000e+00
bigcom301        0.000000e+00  0.000000e+00
bigcom306        0.000000e+00  2.081668e-19
bigcom309        0.000000e+00  0.000000e+00
bigcom314        0.000000e+00  0.000000e+00
bigcom321        0.000000e+00  0.000000e+00
bigcom341        0.000000e+00  0.000000e+00
bigcom350        0.000000e+00  0.000000e+00
bigcom353        0.000000e+00  0.000000e+00
bigcom359        0.000000e+00  6.938894e-20
bigcom363       -6.399882e-07  2.925404e-01
bigcom365        0.000000e+00  0.000000e+00
bigcom385        0.000000e+00  0.000000e+00
bigcom386        0.000000e+00  0.000000e+00
bigcom408        0.000000e+00  0.000000e+00
bigcom412        0.000000e+00  0.000000e+00
bigcom480        0.000000e+00  1.734723e-20
spin_vertex      1.466410e-03  8.453986e-01
membership_s1    1.834688e-04  2.534000e-01
membership_s3    0.000000e+00  3.122502e-19
membership_s4    2.170942e-04  1.911573e-01
membership_s5    4.559594e-05  1.580520e-01
membership_s6    2.918918e-04  1.455075e-01
membership_s7    1.013547e-04  4.195077e-01
membership_s8    6.636161e-06  3.507114e-01
membership_s9    0.000000e+00  0.000000e+00
membership_s11   0.000000e+00  0.000000e+00
membership_s12   0.000000e+00  0.000000e+00
membership_s14  -6.019264e-05  3.249655e-01
membership_s15   8.790461e-06  1.088445e-01
membership_s16   0.000000e+00  0.000000e+00
membership_s17   0.000000e+00  0.000000e+00
membership_s18   0.000000e+00  2.775558e-19
membership_s20   0.000000e+00  0.000000e+00
membership_s21   3.576085e-05  4.361181e-02
membership_s22   3.038548e-05  3.405858e-01
membership_s24  -5.684935e-05  4.661908e-01
membership_s25   0.000000e+00  0.000000e+00
membership_s26   0.000000e+00  0.000000e+00
membership_s27   4.744761e-05  2.274591e-01
membership_s28   0.000000e+00  4.285714e-03
membership_s30   5.998553e-04  4.943189e-01
membership_s31   7.415971e-05  2.273101e-01
membership_s32   9.951349e-06  1.248867e-01
membership_s33  -6.005145e-05  2.462508e-01
membership_s36   4.189362e-04  3.046775e-01
membership_s37   0.000000e+00  2.125036e-19
V1               3.040932e-03  2.255655e+00
V2               1.982716e-03  2.232673e+00
pdi             -1.513535e-05  5.159685e-02
adhesion         2.463601e-02  2.906745e+00
cohesion         2.146874e-02  2.762011e+00
inner            1.013018e-02  2.203547e+00
outer            5.095239e-03  1.745245e+00
ioratio          1.089746e-02  2.421962e+00
comsize          4.113950e-03  2.396737e+00
[1] "Dataset: low_targets Model GLM, run: 1 of 10 2015-06-17 20:46:56"
[1] "glmnet variable coefficients"
                     [,1]          [,2]
(Intercept)     -3.767404 -1.558900e+01
graph0           0.000000  2.363871e-04
graph1           0.000000  0.000000e+00
graph2           0.000000  9.923215e-04
graph3           0.000000 -1.774761e-06
graph4           0.000000  2.134308e-09
graph5           0.000000  4.645654e-05
graph6           0.000000  0.000000e+00
graph7           0.000000  1.005916e-03
graph8           0.000000  2.744210e-01
graph9           0.000000 -2.739887e-08
graph10          0.000000  1.294771e-10
graph11          0.000000  3.751443e-11
graph12          0.000000  0.000000e+00
graph13          0.000000  0.000000e+00
graph14          0.000000  0.000000e+00
graph15          0.000000  1.324884e-04
graph16          0.000000  0.000000e+00
graph17          0.000000 -1.178741e-06
graph18          0.000000 -4.910293e-05
graph19          0.000000  3.551517e-06
graph20          0.000000  8.955046e-05
graph21          0.000000 -4.115713e-04
graph22          0.000000 -4.372388e-06
graph23          0.000000  5.022743e-07
graph24          0.000000  6.186763e-05
graph25          0.000000 -3.205148e-04
graph26          0.000000  8.571210e-05
graph27          0.000000 -2.268995e-02
graph28          0.000000 -3.042097e-03
graph29          0.000000 -1.657723e+00
orbit0           0.000000  7.576923e-04
orbit1           0.000000  0.000000e+00
orbit2           0.000000 -3.538392e-02
orbit3           0.000000  9.144950e-04
orbit4           0.000000 -4.386814e-06
orbit5           0.000000  3.570555e-10
orbit6           0.000000  8.536798e-10
orbit7           0.000000 -5.573067e-02
orbit8           0.000000  6.208825e-05
orbit9           0.000000  0.000000e+00
orbit10          0.000000 -1.825623e-06
orbit11          0.000000 -7.619307e-03
orbit12          0.000000  7.934449e-04
orbit13          0.000000  4.703664e-02
orbit14          0.000000  2.715193e-01
orbit15          0.000000 -2.965601e-07
orbit16          0.000000  2.398130e-07
orbit17          0.000000  1.747361e-06
orbit18          0.000000  3.059620e-08
orbit19          0.000000  1.735111e-12
orbit20          0.000000  5.426478e-08
orbit21          0.000000 -4.072554e-05
orbit22          0.000000  2.154809e-11
orbit23          0.000000  1.399946e-01
orbit24          0.000000  8.931620e-08
orbit25          0.000000 -4.147398e-06
orbit26          0.000000  1.114711e-05
orbit27          0.000000 -2.624942e-06
orbit28          0.000000  3.010990e-05
orbit29          0.000000  1.786386e-05
orbit30          0.000000  5.099219e-04
orbit31          0.000000  0.000000e+00
orbit32          0.000000  2.626444e-08
orbit33          0.000000  4.513780e-02
orbit34          0.000000  1.322509e-04
orbit35          0.000000  3.207426e-07
orbit36          0.000000  1.054790e-05
orbit37          0.000000 -9.915242e-06
orbit38          0.000000 -2.062717e-03
orbit39          0.000000 -4.436272e-06
orbit40          0.000000  0.000000e+00
orbit41          0.000000 -2.766464e-04
orbit42          0.000000 -5.252988e-01
orbit43          0.000000 -4.495609e-05
orbit44          0.000000 -2.193616e-01
orbit45          0.000000  7.168476e-06
orbit46          0.000000  9.360842e-05
orbit47          0.000000  2.060611e-03
orbit48          0.000000 -3.565565e-04
orbit49          0.000000  8.974171e-05
orbit50          0.000000  1.022422e-02
orbit51          0.000000 -5.170429e-04
orbit52          0.000000 -8.129155e-05
orbit53          0.000000 -5.176586e-03
orbit54          0.000000 -3.148888e-06
orbit55          0.000000 -5.636909e-01
orbit56          0.000000  2.374612e-05
orbit57          0.000000  0.000000e+00
orbit58          0.000000 -9.304385e-01
orbit59          0.000000  2.015034e-04
orbit60          0.000000 -1.438634e-02
orbit61          0.000000 -1.007689e+00
orbit62          0.000000  0.000000e+00
orbit63          0.000000 -7.362786e-02
orbit64          0.000000 -2.934210e-04
orbit65          0.000000 -8.599203e-04
orbit66          0.000000  2.038734e-03
orbit67          0.000000  7.435961e-02
orbit68          0.000000 -2.114131e-02
orbit69          0.000000 -6.928644e-01
orbit70          0.000000 -4.084891e-03
orbit71          0.000000  5.540126e-02
orbit72          0.000000 -1.643159e+00
AP               0.000000  4.902894e-01
bet              0.000000 -4.598982e-05
ecc              0.000000  9.253882e-02
eccrad           0.000000  4.962209e-01
close            0.000000  0.000000e+00
constraint       0.000000 -1.342775e-01
coreness         0.000000  5.426276e-03
knn              0.000000  2.622423e-04
hubscore         0.000000  0.000000e+00
pagerank         0.000000 -9.265806e-01
trans            0.000000 -1.592885e-01
evcent           0.000000  0.000000e+00
first            0.000000  7.849366e-04
upto_second      0.000000  0.000000e+00
upto_third       0.000000  1.355092e-06
upto_fourth      0.000000 -3.711538e-07
upto_fifth       0.000000  0.000000e+00
upto_sixth       0.000000  8.585953e-04
second           0.000000  0.000000e+00
third            0.000000  1.352906e-05
fourth           0.000000 -8.526888e-05
fifth            0.000000  5.042273e-06
sixth            0.000000  3.285343e-04
ratio1           0.000000  1.620110e-04
ratio2           0.000000 -2.716637e-04
ratio3           0.000000 -6.791362e-03
ratio4           0.000000 -1.326826e-04
ratio5           0.000000  0.000000e+00
ratio6           0.000000 -4.801161e-04
selfinter        0.000000 -3.035515e-02
walktrap_vertex  0.000000 -1.936112e-01
bigcom1          0.000000  2.458952e-01
bigcom2          0.000000 -8.870841e-01
bigcom3          0.000000 -2.015624e-02
bigcom4          0.000000  2.780557e-01
bigcom6          0.000000 -4.891703e-01
bigcom8          0.000000  1.204975e-01
bigcom9          0.000000  2.092915e-01
bigcom11         0.000000 -8.705599e-01
bigcom13         0.000000 -8.801220e-01
bigcom15         0.000000 -7.192275e-01
bigcom16         0.000000  2.047988e+00
bigcom21         0.000000 -1.101112e+00
bigcom22         0.000000 -3.969248e-02
bigcom24         0.000000 -6.674770e-01
bigcom26         0.000000 -1.114364e+00
bigcom28         0.000000  4.504493e-02
bigcom30         0.000000  8.756077e-02
bigcom31         0.000000 -4.934062e-01
bigcom32         0.000000 -8.592693e-01
bigcom33         0.000000 -3.413192e-01
bigcom34         0.000000 -1.010300e+00
bigcom36         0.000000 -9.996122e-01
bigcom37         0.000000 -1.638052e+00
bigcom38         0.000000  1.181329e+00
bigcom39         0.000000 -6.613642e-01
bigcom40         0.000000 -1.280253e-01
bigcom43         0.000000 -7.656016e-01
bigcom44         0.000000  3.560087e-01
bigcom46         0.000000 -1.011697e+00
bigcom47         0.000000 -2.985859e-01
bigcom49         0.000000 -5.652552e-01
bigcom50         0.000000 -1.018743e+00
bigcom51         0.000000 -5.519772e-01
bigcom52         0.000000 -6.616036e-01
bigcom54         0.000000 -5.354608e-01
bigcom56         0.000000 -7.570775e-01
bigcom62         0.000000 -5.810824e-01
bigcom66         0.000000 -6.083843e-01
bigcom68         0.000000  2.199941e+00
bigcom69         0.000000 -7.858359e-01
bigcom71         0.000000 -8.539830e-01
bigcom72         0.000000 -5.516014e-01
bigcom73         0.000000 -4.949225e-01
bigcom74         0.000000 -6.428588e-01
bigcom75         0.000000 -1.708552e-01
bigcom76         0.000000 -6.684983e-01
bigcom77         0.000000  1.658697e+00
bigcom79         0.000000 -5.847972e-01
bigcom80         0.000000 -5.327887e-01
bigcom82         0.000000  2.863718e+00
bigcom83         0.000000  2.123503e+00
bigcom84         0.000000 -2.908681e-01
bigcom85         0.000000 -5.917412e-01
bigcom87         0.000000 -5.209498e-01
bigcom89         0.000000 -6.879947e-01
bigcom91         0.000000 -6.610941e-01
bigcom92         0.000000 -1.083537e+00
bigcom93         0.000000 -1.011244e+00
bigcom96         0.000000 -9.753160e-01
bigcom97         0.000000 -7.115145e-01
bigcom98         0.000000 -6.629290e-01
bigcom99         0.000000 -8.503737e-01
bigcom101        0.000000 -1.722032e+00
bigcom104        0.000000 -9.451445e-01
bigcom106        0.000000 -5.743180e-01
bigcom109        0.000000 -7.819439e-01
bigcom113        0.000000 -2.847327e-01
bigcom116        0.000000 -6.022177e-01
bigcom120        0.000000 -3.288013e-01
bigcom123        0.000000  2.251743e+00
bigcom126        0.000000 -3.314245e-01
bigcom127        0.000000  0.000000e+00
bigcom137        0.000000 -7.814492e-01
bigcom139        0.000000 -2.084368e-01
bigcom140        0.000000 -1.861746e+00
bigcom143        0.000000 -5.489205e-01
bigcom145        0.000000 -2.447834e-01
bigcom146        0.000000 -4.272321e-01
bigcom147        0.000000 -4.392507e-01
bigcom149        0.000000  0.000000e+00
bigcom153        0.000000 -6.173307e-01
bigcom154        0.000000  9.661192e-01
bigcom156        0.000000 -6.410913e-01
bigcom157        0.000000  0.000000e+00
bigcom158        0.000000 -7.647327e-01
bigcom160        0.000000 -5.574736e-01
bigcom161        0.000000 -2.704187e-01
bigcom162        0.000000  2.831998e+00
bigcom164        0.000000 -4.628429e-01
bigcom166        0.000000  1.537292e+00
bigcom167        0.000000 -7.203795e-01
bigcom171        0.000000 -4.813544e-01
bigcom173        0.000000 -6.225750e-01
bigcom175        0.000000  0.000000e+00
bigcom176        0.000000 -5.076390e-01
bigcom177        0.000000 -4.822581e-01
bigcom178        0.000000 -5.968245e-01
bigcom180        0.000000 -4.148846e-01
bigcom181        0.000000 -7.349850e-01
bigcom184        0.000000 -4.869366e-01
bigcom186        0.000000 -3.479434e-01
bigcom187        0.000000 -1.367784e+00
bigcom189        0.000000 -8.269102e-01
bigcom194        0.000000 -6.401233e-01
bigcom195        0.000000 -7.122974e-01
bigcom196        0.000000 -3.872283e-01
bigcom204        0.000000  1.529604e+00
bigcom205        0.000000  0.000000e+00
bigcom212        0.000000 -5.085901e-01
bigcom214        0.000000 -9.151283e-01
bigcom222        0.000000 -2.963262e-01
bigcom223        0.000000  0.000000e+00
bigcom226        0.000000 -2.328898e-01
bigcom227        0.000000 -5.679278e-01
bigcom229        0.000000 -4.064020e-01
bigcom233        0.000000 -1.757413e-01
bigcom236        0.000000 -4.494705e-01
bigcom237        0.000000  0.000000e+00
bigcom246        0.000000 -5.543836e-01
bigcom248        0.000000 -7.454958e-02
bigcom249        0.000000 -5.171245e-01
bigcom250        0.000000 -6.152751e-01
bigcom254        0.000000 -4.459931e-01
bigcom266        0.000000 -4.575027e-01
bigcom269        0.000000 -8.303495e-01
bigcom272        0.000000 -6.192660e-01
bigcom274        0.000000 -2.640453e-03
bigcom281        0.000000 -2.548832e-01
bigcom291        0.000000 -4.518966e-01
bigcom292        0.000000 -7.554123e-01
bigcom295        0.000000 -2.276900e-01
bigcom299        0.000000 -6.919280e-01
bigcom301        0.000000 -5.465362e-01
bigcom306        0.000000 -6.686628e-01
bigcom309        0.000000 -5.741161e-01
bigcom314        0.000000  0.000000e+00
bigcom321        0.000000 -8.912231e-01
bigcom341        0.000000  0.000000e+00
bigcom350        0.000000 -2.055638e+00
bigcom353        0.000000 -8.385453e-01
bigcom359        0.000000 -3.258024e-01
bigcom363        0.000000  6.624441e-01
bigcom365        0.000000 -2.236388e-03
bigcom385        0.000000 -9.565893e-01
bigcom386        0.000000 -3.636657e-01
bigcom408        0.000000 -6.692541e-01
bigcom412        0.000000 -1.598725e+00
bigcom480        0.000000 -7.837608e-01
spin_vertex      0.000000 -4.606490e-01
membership_s1    0.000000 -1.241583e-01
membership_s3    0.000000 -1.147998e+00
membership_s4    0.000000  1.133411e-01
membership_s5    0.000000 -1.816360e-01
membership_s6    0.000000  2.556696e-02
membership_s7    0.000000  2.376085e-01
membership_s8    0.000000  1.635003e+00
membership_s9    0.000000 -1.403685e+00
membership_s11   0.000000 -8.194460e-01
membership_s12   0.000000 -8.810929e-01
membership_s14   0.000000  1.659907e+00
membership_s15   0.000000 -5.401251e-01
membership_s16   0.000000 -7.484831e-01
membership_s17   0.000000 -8.266858e-01
membership_s18   0.000000 -6.238323e-01
membership_s20   0.000000 -7.568815e-01
membership_s21   0.000000  2.287906e-01
membership_s22   0.000000  7.813036e-01
membership_s24   0.000000  1.660198e+00
membership_s25   0.000000 -8.767274e-01
membership_s26   0.000000 -6.435229e-01
membership_s27   0.000000  5.526620e-02
membership_s28   0.000000 -1.437968e+00
membership_s30   0.000000  2.436467e-01
membership_s31   0.000000 -1.634925e-03
membership_s32   0.000000  3.870157e-03
membership_s33   0.000000  1.817137e+00
membership_s36   0.000000 -3.338590e-02
membership_s37   0.000000 -1.384288e+00
V1               0.000000  2.632156e-02
V2               0.000000 -2.500472e-01
pdi              0.000000 -1.222361e+02
adhesion         0.000000  0.000000e+00
cohesion         0.000000  0.000000e+00
inner            0.000000 -4.988883e-05
outer            0.000000  1.251101e-05
ioratio          0.000000  6.951403e-01
comsize          0.000000  1.370753e-04
[1] "Dataset: low_targets Model GBM, run: 2 of 10 2015-06-17 20:47:30"
Iter   TrainDeviance   ValidDeviance   StepSize   Improve
     1        0.2182            -nan     0.0100   -0.0001
     2        0.2172            -nan     0.0100   -0.0000
     3        0.2160            -nan     0.0100    0.0001
     4        0.2154            -nan     0.0100   -0.0001
     5        0.2146            -nan     0.0100    0.0000
     6        0.2137            -nan     0.0100   -0.0000
     7        0.2129            -nan     0.0100    0.0000
     8        0.2122            -nan     0.0100    0.0000
     9        0.2114            -nan     0.0100    0.0001
    10        0.2108            -nan     0.0100   -0.0001
    20        0.2036            -nan     0.0100    0.0001
    40        0.1905            -nan     0.0100   -0.0000
    49        0.1854            -nan     0.0100   -0.0000

[1] "GBM variable coefficients"
                            var    rel.inf
V2                           V2 4.65673604
bet                         bet 4.48521710
outer                     outer 4.39557546
ratio2                   ratio2 4.27489915
comsize                 comsize 4.13448352
inner                     inner 3.65901904
V1                           V1 3.56984698
ratio5                   ratio5 3.32597519
cohesion               cohesion 3.07291074
pagerank               pagerank 2.91766319
ioratio                 ioratio 2.84901271
adhesion               adhesion 2.68504418
orbit18                 orbit18 2.33319543
graph13                 graph13 2.32662312
graph21                 graph21 1.75117278
fifth                     fifth 1.73594867
graph17                 graph17 1.59099075
graph19                 graph19 1.35863597
graph15                 graph15 1.29234812
ratio3                   ratio3 1.24227557
graph10                 graph10 1.24109868
walktrap_vertex walktrap_vertex 1.21762451
ratio6                   ratio6 1.21432129
third                     third 1.17132051
graph16                 graph16 1.14116959
orbit35                 orbit35 1.12378901
orbit27                 orbit27 1.07335516
orbit49                 orbit49 1.06388048
orbit36                 orbit36 1.05248955
upto_sixth           upto_sixth 1.04587746
graph12                 graph12 1.03874323
graph6                   graph6 1.02236377
spin_vertex         spin_vertex 1.01163518
orbit26                 orbit26 1.01042116
orbit1                   orbit1 0.99132989
upto_fifth           upto_fifth 0.93314643
constraint           constraint 0.92832132
sixth                     sixth 0.91606279
hubscore               hubscore 0.90345400
ratio4                   ratio4 0.80467721
graph23                 graph23 0.78353012
fourth                   fourth 0.77716810
graph14                 graph14 0.77054666
orbit4                   orbit4 0.74387651
orbit19                 orbit19 0.74300150
ratio1                   ratio1 0.70924600
orbit37                 orbit37 0.69651753
orbit21                 orbit21 0.68034800
orbit9                   orbit9 0.63720757
orbit56                 orbit56 0.62553566
knn                         knn 0.61896782
orbit51                 orbit51 0.55690676
orbit46                 orbit46 0.55527325
membership_s7     membership_s7 0.54572376
membership_s24   membership_s24 0.54200939
orbit66                 orbit66 0.53996822
graph11                 graph11 0.52781103
upto_fourth         upto_fourth 0.52112809
orbit39                 orbit39 0.47920213
coreness               coreness 0.45989644
graph3                   graph3 0.44058134
graph4                   graph4 0.42175354
orbit20                 orbit20 0.42102414
orbit45                 orbit45 0.39742704
orbit17                 orbit17 0.38658022
graph9                   graph9 0.36750380
orbit30                 orbit30 0.35486811
ecc                         ecc 0.32445739
graph1                   graph1 0.31138851
upto_third           upto_third 0.31103543
close                     close 0.29822629
orbit32                 orbit32 0.28241646
graph25                 graph25 0.27754573
orbit31                 orbit31 0.24217776
membership_s30   membership_s30 0.24204571
evcent                   evcent 0.21839179
graph22                 graph22 0.21412011
orbit65                 orbit65 0.21201882
orbit28                 orbit28 0.20526864
membership_s32   membership_s32 0.20069478
orbit57                 orbit57 0.19628097
membership_s4     membership_s4 0.16797224
orbit60                 orbit60 0.16045567
graph20                 graph20 0.15556746
orbit2                   orbit2 0.15514267
graph26                 graph26 0.15452101
orbit47                 orbit47 0.15418445
membership_s27   membership_s27 0.11776715
orbit38                 orbit38 0.11508039
orbit16                 orbit16 0.11181869
trans                     trans 0.10704310
orbit29                 orbit29 0.10320018
bigcom4                 bigcom4 0.10315682
upto_second         upto_second 0.09558648
orbit54                 orbit54 0.08814058
membership_s6     membership_s6 0.07868394
orbit33                 orbit33 0.07725881
graph18                 graph18 0.07671136
orbit48                 orbit48 0.07311504
membership_s21   membership_s21 0.06965962
membership_s36   membership_s36 0.06812458
graph0                   graph0 0.06449279
membership_s1     membership_s1 0.05941198
orbit11                 orbit11 0.05742962
orbit25                 orbit25 0.05667336
orbit5                   orbit5 0.05199671
graph2                   graph2 0.04576964
orbit62                 orbit62 0.02870960
graph5                   graph5 0.00000000
graph7                   graph7 0.00000000
graph8                   graph8 0.00000000
graph24                 graph24 0.00000000
graph27                 graph27 0.00000000
graph28                 graph28 0.00000000
graph29                 graph29 0.00000000
orbit0                   orbit0 0.00000000
orbit3                   orbit3 0.00000000
orbit6                   orbit6 0.00000000
orbit7                   orbit7 0.00000000
orbit8                   orbit8 0.00000000
orbit10                 orbit10 0.00000000
orbit12                 orbit12 0.00000000
orbit13                 orbit13 0.00000000
orbit14                 orbit14 0.00000000
orbit15                 orbit15 0.00000000
orbit22                 orbit22 0.00000000
orbit23                 orbit23 0.00000000
orbit24                 orbit24 0.00000000
orbit34                 orbit34 0.00000000
orbit40                 orbit40 0.00000000
orbit41                 orbit41 0.00000000
orbit42                 orbit42 0.00000000
orbit43                 orbit43 0.00000000
orbit44                 orbit44 0.00000000
orbit50                 orbit50 0.00000000
orbit52                 orbit52 0.00000000
orbit53                 orbit53 0.00000000
orbit55                 orbit55 0.00000000
orbit58                 orbit58 0.00000000
orbit59                 orbit59 0.00000000
orbit61                 orbit61 0.00000000
orbit63                 orbit63 0.00000000
orbit64                 orbit64 0.00000000
orbit67                 orbit67 0.00000000
orbit68                 orbit68 0.00000000
orbit69                 orbit69 0.00000000
orbit70                 orbit70 0.00000000
orbit71                 orbit71 0.00000000
orbit72                 orbit72 0.00000000
AP                           AP 0.00000000
eccrad                   eccrad 0.00000000
first                     first 0.00000000
second                   second 0.00000000
selfinter             selfinter 0.00000000
bigcom1                 bigcom1 0.00000000
bigcom2                 bigcom2 0.00000000
bigcom3                 bigcom3 0.00000000
bigcom6                 bigcom6 0.00000000
bigcom8                 bigcom8 0.00000000
bigcom9                 bigcom9 0.00000000
bigcom11               bigcom11 0.00000000
bigcom13               bigcom13 0.00000000
bigcom15               bigcom15 0.00000000
bigcom16               bigcom16 0.00000000
bigcom21               bigcom21 0.00000000
bigcom22               bigcom22 0.00000000
bigcom24               bigcom24 0.00000000
bigcom26               bigcom26 0.00000000
bigcom28               bigcom28 0.00000000
bigcom30               bigcom30 0.00000000
bigcom31               bigcom31 0.00000000
bigcom32               bigcom32 0.00000000
bigcom33               bigcom33 0.00000000
bigcom34               bigcom34 0.00000000
bigcom36               bigcom36 0.00000000
bigcom37               bigcom37 0.00000000
bigcom38               bigcom38 0.00000000
bigcom39               bigcom39 0.00000000
bigcom40               bigcom40 0.00000000
bigcom43               bigcom43 0.00000000
bigcom44               bigcom44 0.00000000
bigcom46               bigcom46 0.00000000
bigcom47               bigcom47 0.00000000
bigcom49               bigcom49 0.00000000
bigcom50               bigcom50 0.00000000
bigcom51               bigcom51 0.00000000
bigcom52               bigcom52 0.00000000
bigcom54               bigcom54 0.00000000
bigcom56               bigcom56 0.00000000
bigcom62               bigcom62 0.00000000
bigcom66               bigcom66 0.00000000
bigcom68               bigcom68 0.00000000
bigcom69               bigcom69 0.00000000
bigcom71               bigcom71 0.00000000
bigcom72               bigcom72 0.00000000
bigcom73               bigcom73 0.00000000
bigcom74               bigcom74 0.00000000
bigcom75               bigcom75 0.00000000
bigcom76               bigcom76 0.00000000
bigcom77               bigcom77 0.00000000
bigcom79               bigcom79 0.00000000
bigcom80               bigcom80 0.00000000
bigcom82               bigcom82 0.00000000
bigcom83               bigcom83 0.00000000
bigcom84               bigcom84 0.00000000
bigcom85               bigcom85 0.00000000
bigcom87               bigcom87 0.00000000
bigcom89               bigcom89 0.00000000
bigcom91               bigcom91 0.00000000
bigcom92               bigcom92 0.00000000
bigcom93               bigcom93 0.00000000
bigcom96               bigcom96 0.00000000
bigcom97               bigcom97 0.00000000
bigcom98               bigcom98 0.00000000
bigcom99               bigcom99 0.00000000
bigcom101             bigcom101 0.00000000
bigcom104             bigcom104 0.00000000
bigcom106             bigcom106 0.00000000
bigcom109             bigcom109 0.00000000
bigcom113             bigcom113 0.00000000
bigcom116             bigcom116 0.00000000
bigcom120             bigcom120 0.00000000
bigcom123             bigcom123 0.00000000
bigcom126             bigcom126 0.00000000
bigcom127             bigcom127 0.00000000
bigcom137             bigcom137 0.00000000
bigcom139             bigcom139 0.00000000
bigcom140             bigcom140 0.00000000
bigcom143             bigcom143 0.00000000
bigcom145             bigcom145 0.00000000
bigcom146             bigcom146 0.00000000
bigcom147             bigcom147 0.00000000
bigcom149             bigcom149 0.00000000
bigcom153             bigcom153 0.00000000
bigcom154             bigcom154 0.00000000
bigcom156             bigcom156 0.00000000
bigcom157             bigcom157 0.00000000
bigcom158             bigcom158 0.00000000
bigcom160             bigcom160 0.00000000
bigcom161             bigcom161 0.00000000
bigcom162             bigcom162 0.00000000
bigcom164             bigcom164 0.00000000
bigcom166             bigcom166 0.00000000
bigcom167             bigcom167 0.00000000
bigcom171             bigcom171 0.00000000
bigcom173             bigcom173 0.00000000
bigcom175             bigcom175 0.00000000
bigcom176             bigcom176 0.00000000
bigcom177             bigcom177 0.00000000
bigcom178             bigcom178 0.00000000
bigcom180             bigcom180 0.00000000
bigcom181             bigcom181 0.00000000
bigcom184             bigcom184 0.00000000
bigcom186             bigcom186 0.00000000
bigcom187             bigcom187 0.00000000
bigcom189             bigcom189 0.00000000
bigcom194             bigcom194 0.00000000
bigcom195             bigcom195 0.00000000
bigcom196             bigcom196 0.00000000
bigcom204             bigcom204 0.00000000
bigcom205             bigcom205 0.00000000
bigcom212             bigcom212 0.00000000
bigcom214             bigcom214 0.00000000
bigcom222             bigcom222 0.00000000
bigcom223             bigcom223 0.00000000
bigcom226             bigcom226 0.00000000
bigcom227             bigcom227 0.00000000
bigcom229             bigcom229 0.00000000
bigcom233             bigcom233 0.00000000
bigcom236             bigcom236 0.00000000
bigcom237             bigcom237 0.00000000
bigcom246             bigcom246 0.00000000
bigcom248             bigcom248 0.00000000
bigcom249             bigcom249 0.00000000
bigcom250             bigcom250 0.00000000
bigcom254             bigcom254 0.00000000
bigcom266             bigcom266 0.00000000
bigcom269             bigcom269 0.00000000
bigcom272             bigcom272 0.00000000
bigcom274             bigcom274 0.00000000
bigcom281             bigcom281 0.00000000
bigcom291             bigcom291 0.00000000
bigcom292             bigcom292 0.00000000
bigcom295             bigcom295 0.00000000
bigcom299             bigcom299 0.00000000
bigcom301             bigcom301 0.00000000
bigcom306             bigcom306 0.00000000
bigcom309             bigcom309 0.00000000
bigcom314             bigcom314 0.00000000
bigcom321             bigcom321 0.00000000
bigcom341             bigcom341 0.00000000
bigcom350             bigcom350 0.00000000
bigcom353             bigcom353 0.00000000
bigcom359             bigcom359 0.00000000
bigcom363             bigcom363 0.00000000
bigcom365             bigcom365 0.00000000
bigcom385             bigcom385 0.00000000
bigcom386             bigcom386 0.00000000
bigcom408             bigcom408 0.00000000
bigcom412             bigcom412 0.00000000
bigcom480             bigcom480 0.00000000
membership_s3     membership_s3 0.00000000
membership_s5     membership_s5 0.00000000
membership_s8     membership_s8 0.00000000
membership_s9     membership_s9 0.00000000
membership_s11   membership_s11 0.00000000
membership_s12   membership_s12 0.00000000
membership_s14   membership_s14 0.00000000
membership_s15   membership_s15 0.00000000
membership_s16   membership_s16 0.00000000
membership_s17   membership_s17 0.00000000
membership_s18   membership_s18 0.00000000
membership_s20   membership_s20 0.00000000
membership_s22   membership_s22 0.00000000
membership_s25   membership_s25 0.00000000
membership_s26   membership_s26 0.00000000
membership_s28   membership_s28 0.00000000
membership_s31   membership_s31 0.00000000
membership_s33   membership_s33 0.00000000
membership_s37   membership_s37 0.00000000
pdi                         pdi 0.00000000
[1] "Dataset: low_targets Model RF, run: 2 of 10 2015-06-17 20:47:55"
     |      Out-of-bag   |
Tree |      MSE  %Var(y) |
   1 |  0.04208   186.94 |
   2 |  0.04361   193.72 |
   3 |  0.04244   188.53 |
   4 |  0.03987   177.10 |
   5 |  0.03697   164.22 |
   6 |   0.0351   155.92 |
   7 |  0.03368   149.64 |
   8 |  0.03327   147.79 |
   9 |   0.0323   143.50 |
  10 |  0.03186   141.52 |
  11 |  0.03121   138.66 |
  12 |  0.03048   135.39 |
  13 |  0.02962   131.58 |
  14 |  0.02894   128.55 |
  15 |  0.02867   127.35 |
  16 |  0.02842   126.26 |
  17 |  0.02838   126.06 |
  18 |   0.0282   125.25 |
  19 |  0.02801   124.45 |
  20 |  0.02766   122.89 |
  21 |  0.02745   121.96 |
  22 |  0.02738   121.61 |
  23 |  0.02722   120.94 |
  24 |  0.02709   120.35 |
  25 |  0.02693   119.65 |
  26 |  0.02691   119.56 |
  27 |  0.02689   119.44 |
  28 |  0.02669   118.56 |
  29 |  0.02662   118.26 |
  30 |  0.02643   117.42 |
  31 |   0.0265   117.73 |
  32 |  0.02646   117.56 |
  33 |  0.02637   117.15 |
  34 |  0.02632   116.94 |
  35 |   0.0262   116.40 |
  36 |  0.02614   116.11 |
  37 |   0.0261   115.97 |
  38 |  0.02605   115.74 |
  39 |  0.02607   115.83 |
  40 |  0.02605   115.74 |
  41 |  0.02603   115.62 |
  42 |  0.02599   115.45 |
  43 |  0.02594   115.25 |
  44 |  0.02589   115.03 |
  45 |  0.02588   114.99 |
  46 |  0.02588   114.96 |
  47 |  0.02584   114.78 |
  48 |  0.02576   114.43 |
  49 |  0.02574   114.36 |
  50 |  0.02571   114.22 |
  51 |  0.02571   114.22 |
  52 |  0.02568   114.06 |
  53 |  0.02568   114.09 |
  54 |  0.02567   114.03 |
  55 |  0.02567   114.03 |
  56 |  0.02566   113.99 |
  57 |  0.02565   113.93 |
  58 |  0.02563   113.85 |
  59 |  0.02565   113.95 |
  60 |  0.02564   113.92 |
  61 |  0.02561   113.78 |
  62 |   0.0256   113.72 |
  63 |  0.02557   113.60 |
  64 |  0.02557   113.57 |
  65 |  0.02553   113.40 |
  66 |  0.02552   113.35 |
  67 |   0.0255   113.30 |
  68 |  0.02545   113.08 |
  69 |  0.02545   113.07 |
  70 |  0.02546   113.09 |
  71 |  0.02543   112.96 |
  72 |  0.02543   112.98 |
  73 |  0.02545   113.06 |
  74 |  0.02541   112.90 |
  75 |   0.0254   112.81 |
  76 |  0.02537   112.71 |
  77 |  0.02536   112.66 |
  78 |  0.02535   112.59 |
  79 |  0.02538   112.73 |
  80 |  0.02539   112.79 |
  81 |  0.02539   112.81 |
  82 |  0.02538   112.75 |
  83 |  0.02538   112.73 |
  84 |  0.02535   112.61 |
  85 |  0.02534   112.58 |
  86 |  0.02531   112.45 |
  87 |  0.02529   112.36 |
  88 |  0.02527   112.25 |
  89 |  0.02525   112.18 |
  90 |  0.02525   112.16 |
  91 |  0.02525   112.15 |
  92 |  0.02523   112.09 |
  93 |  0.02522   112.05 |
  94 |  0.02522   112.05 |
  95 |  0.02524   112.10 |
  96 |  0.02523   112.09 |
  97 |  0.02521   112.00 |
  98 |   0.0252   111.95 |
  99 |   0.0252   111.94 |
 100 |  0.02518   111.87 |
[1] "Random Forest variable coefficients"
                      %IncMSE IncNodePurity
graph5           2.065421e-03  6.382962e-01
graph6           6.406639e-03  8.420074e-01
graph7           3.758565e-04  1.907074e-01
graph8          -8.798590e-06  7.614853e-02
graph9           2.767521e-03  7.752318e-01
graph10          7.473692e-03  1.070091e+00
graph11          5.755731e-03  8.994132e-01
graph12          3.063674e-03  8.159516e-01
graph13          6.631255e-03  1.005146e+00
graph14          4.549297e-03  7.008961e-01
graph15          7.896482e-03  8.136662e-01
graph16          7.257509e-03  8.490879e-01
graph17          5.991418e-03  8.336595e-01
graph18          1.534749e-04  1.389066e-01
graph19          5.408600e-03  8.508682e-01
graph20          3.697013e-03  6.810043e-01
graph21          6.173359e-03  5.346614e-01
graph22          3.706578e-04  1.753387e-01
graph23          2.858279e-03  7.847352e-01
graph24          3.097189e-04  1.135188e-01
graph25          1.922279e-03  3.491490e-01
graph26          1.807432e-04  2.594227e-01
graph27          0.000000e+00  3.469447e-20
graph28          3.639143e-06  1.504400e-02
graph29          0.000000e+00  5.551115e-19
orbit0           1.855556e-04  1.285446e-01
orbit1           7.383841e-03  8.760729e-01
orbit2           3.996565e-04  2.128313e-01
orbit3           1.091680e-04  1.535056e-01
orbit4           1.827471e-03  6.720984e-01
orbit5           4.159104e-03  6.290535e-01
orbit6           3.736521e-03  7.678873e-01
orbit7           1.875798e-05  1.130109e-01
orbit8           1.193853e-03  4.575198e-01
orbit9           3.441491e-03  7.347532e-01
orbit10          2.821100e-04  2.958451e-01
orbit11          8.314236e-06  2.465677e-02
orbit12          3.558975e-04  2.226763e-01
orbit13          4.278990e-06  2.222222e-02
orbit14         -2.164502e-06  5.544680e-02
orbit15          2.183320e-03  6.618123e-01
orbit16          1.513228e-03  5.045778e-01
orbit17          6.221042e-03  5.883753e-01
orbit18          8.436742e-03  2.504901e+00
orbit19          3.702578e-03  7.065844e-01
orbit20          4.370459e-03  6.419380e-01
orbit21          1.791984e-03  4.452231e-01
orbit22          5.863432e-03  6.509488e-01
orbit23          1.092019e-04  1.060828e-01
orbit24          3.409044e-03  7.546879e-01
orbit25          7.181161e-04  3.019215e-01
orbit26          1.455634e-03  3.122285e-01
orbit27          7.126940e-03  1.308014e+00
orbit28          2.910056e-03  7.089606e-01
orbit29          2.094576e-04  1.579734e-01
orbit30          1.443404e-04  2.061461e-01
orbit31          4.386876e-03  8.426131e-01
orbit32          1.301686e-03  1.766730e-01
orbit33          8.926268e-04  1.717564e-01
orbit34          8.921745e-03  9.047735e-01
orbit35          5.135561e-03  1.051158e+00
orbit36          9.592191e-03  1.256762e+00
orbit37          4.136140e-03  3.674520e-01
orbit38          1.852095e-03  3.600429e-01
orbit39          4.880976e-03  6.876310e-01
orbit40          9.173521e-04  3.002527e-01
orbit41          2.347956e-05  3.600625e-02
orbit42          8.516300e-05  4.462415e-02
orbit43          1.006251e-03  1.418803e-01
orbit44          8.673679e-06  4.138986e-02
orbit45          8.217496e-03  9.988174e-01
orbit46          1.373819e-03  4.540454e-01
orbit47          1.217304e-03  6.074159e-01
orbit48          2.510834e-04  8.915063e-02
orbit49          2.167207e-03  5.718163e-01
orbit50          1.928491e-04  4.528864e-01
orbit51          7.515493e-03  5.721072e-01
orbit52          2.666980e-04  7.730747e-02
orbit53          7.889726e-05  8.647719e-02
orbit54          2.868379e-04  1.001097e-01
orbit55          0.000000e+00  8.673617e-21
orbit56          3.844462e-03  9.328711e-01
orbit57          1.741905e-04  7.230643e-02
orbit58          0.000000e+00  1.734723e-20
orbit59          2.534848e-04  1.031388e-01
orbit60          5.208988e-04  2.148970e-02
orbit61          0.000000e+00  2.602085e-20
orbit62          3.069257e-03  2.368954e-01
orbit63          3.168568e-06  3.852565e-04
orbit64          4.314064e-06  1.333333e-02
orbit65          2.334645e-04  1.669155e-01
orbit66          1.368272e-04  1.330988e-01
orbit67          1.722891e-05  6.388968e-02
orbit68          0.000000e+00  4.215378e-18
orbit69          0.000000e+00  8.673617e-21
orbit70          1.548303e-06  5.060651e-02
orbit71          3.209818e-05  4.578697e-02
orbit72          0.000000e+00  0.000000e+00
AP              -3.836752e-06  9.846295e-02
bet              4.622503e-03  1.587861e+00
ecc              1.622541e-04  2.475679e-01
eccrad           4.076344e-05  3.018145e-01
close            9.085363e-03  9.404849e-01
constraint       1.588832e-03  9.200915e-01
coreness         7.200292e-04  5.626110e-01
knn              7.578805e-03  1.337298e+00
hubscore         3.910513e-03  7.709686e-01
pagerank         8.030641e-03  3.063938e+00
trans            2.927891e-04  2.000919e-01
evcent           2.744812e-03  6.256687e-01
first            1.396393e-03  2.580208e-01
upto_second      2.921535e-03  5.908241e-01
upto_third       3.311157e-03  6.767386e-01
upto_fourth      1.429541e-03  7.149979e-01
upto_fifth       6.719391e-03  1.000084e+00
upto_sixth       2.896839e-03  8.592072e-01
second           2.886474e-03  5.442064e-01
third            4.875593e-03  1.045907e+00
fourth           5.916508e-03  1.943928e+00
fifth            6.447250e-03  1.827687e+00
sixth            5.807952e-03  7.454819e-01
ratio1           7.891410e-03  1.066275e+00
ratio2           5.483495e-03  2.133434e+00
ratio3           5.962464e-03  1.527707e+00
ratio4           4.963732e-03  1.454154e+00
ratio5           4.307026e-03  2.622716e+00
ratio6           6.713960e-03  1.428962e+00
selfinter        2.687665e-05  1.115410e-01
walktrap_vertex  4.453960e-04  3.495520e-01
bigcom1          2.131252e-04  1.649415e-01
bigcom2          0.000000e+00  8.673617e-21
bigcom3          1.264577e-04  3.233788e-01
bigcom4          1.913776e-03  3.379376e-01
bigcom6          0.000000e+00  0.000000e+00
bigcom8          1.470110e-04  1.756534e-01
bigcom9         -2.782628e-05  5.304882e-02
bigcom11         0.000000e+00  2.775558e-19
bigcom13         0.000000e+00  8.673617e-21
bigcom15         0.000000e+00  1.500000e-02
bigcom16         3.072949e-05  4.763495e-01
bigcom21         0.000000e+00  0.000000e+00
bigcom22         4.484542e-06  1.023296e-01
bigcom24         0.000000e+00  0.000000e+00
bigcom26         0.000000e+00  2.775558e-19
bigcom28         2.385942e-05  1.112192e-01
bigcom30         1.498489e-04  2.189102e-01
bigcom31         0.000000e+00  0.000000e+00
bigcom32         0.000000e+00  2.775558e-19
bigcom33         0.000000e+00  0.000000e+00
bigcom34         0.000000e+00  0.000000e+00
bigcom36         0.000000e+00  2.775558e-19
bigcom37         0.000000e+00  0.000000e+00
bigcom38         1.894351e-05  2.361723e-01
bigcom39         0.000000e+00  2.775558e-19
bigcom40         1.072520e-04  1.867323e-01
bigcom43         0.000000e+00  8.673617e-21
bigcom44         0.000000e+00  4.336809e-20
bigcom46         0.000000e+00  0.000000e+00
bigcom47         0.000000e+00  2.775558e-19
bigcom49         0.000000e+00  2.775558e-19
bigcom50         0.000000e+00  1.734723e-20
bigcom51         0.000000e+00  0.000000e+00
bigcom52         0.000000e+00  0.000000e+00
bigcom54         0.000000e+00  0.000000e+00
bigcom56         0.000000e+00  0.000000e+00
bigcom62         0.000000e+00  0.000000e+00
bigcom66         0.000000e+00  0.000000e+00
bigcom68        -1.511018e-05  6.158015e-01
bigcom69         0.000000e+00  8.326673e-19
bigcom71         0.000000e+00  2.775558e-19
bigcom72        -3.936482e-05  4.139614e-01
bigcom73         0.000000e+00  0.000000e+00
bigcom74        -1.695124e-05  4.339288e-01
bigcom75         0.000000e+00  0.000000e+00
bigcom76         0.000000e+00  0.000000e+00
bigcom77        -2.364792e-05  3.678986e-01
bigcom79         0.000000e+00  5.551115e-19
bigcom80         0.000000e+00  2.775558e-19
bigcom82         4.617090e-05  8.558809e-01
bigcom83        -1.990606e-05  4.533853e-01
bigcom84         0.000000e+00  0.000000e+00
bigcom85         0.000000e+00  0.000000e+00
bigcom87         0.000000e+00  8.673617e-21
bigcom89         0.000000e+00  0.000000e+00
bigcom91         0.000000e+00  0.000000e+00
bigcom92         0.000000e+00  5.551115e-19
bigcom93         0.000000e+00  0.000000e+00
bigcom96         0.000000e+00  2.775558e-19
bigcom97         0.000000e+00  0.000000e+00
bigcom98         0.000000e+00  8.673617e-21
bigcom99         0.000000e+00  2.775558e-19
bigcom101        0.000000e+00  2.775558e-19
bigcom104        0.000000e+00  0.000000e+00
bigcom106        0.000000e+00  5.551115e-19
bigcom109        0.000000e+00  2.775558e-19
bigcom113        0.000000e+00  8.413409e-19
bigcom116        0.000000e+00  0.000000e+00
bigcom120        0.000000e+00  0.000000e+00
bigcom123       -2.455153e-05  4.935235e-01
bigcom126        0.000000e+00  0.000000e+00
bigcom127        0.000000e+00  0.000000e+00
bigcom137        0.000000e+00  0.000000e+00
bigcom139        0.000000e+00  0.000000e+00
bigcom140        0.000000e+00  0.000000e+00
bigcom143        0.000000e+00  0.000000e+00
bigcom145        0.000000e+00  2.775558e-19
bigcom146        0.000000e+00  0.000000e+00
bigcom147        0.000000e+00  1.734723e-20
bigcom149        0.000000e+00  0.000000e+00
bigcom153        0.000000e+00  0.000000e+00
bigcom154        1.430966e-04  3.848564e-01
bigcom156        0.000000e+00  0.000000e+00
bigcom157        0.000000e+00  2.775558e-19
bigcom158        0.000000e+00  0.000000e+00
bigcom160        0.000000e+00  0.000000e+00
bigcom161        0.000000e+00  0.000000e+00
bigcom162        4.626092e-06  6.610983e-01
bigcom164        0.000000e+00  0.000000e+00
bigcom166       -4.019589e-07  2.721281e-01
bigcom167        0.000000e+00  0.000000e+00
bigcom171        0.000000e+00  0.000000e+00
bigcom173        0.000000e+00  8.673617e-21
bigcom175        0.000000e+00  0.000000e+00
bigcom176        0.000000e+00  0.000000e+00
bigcom177        0.000000e+00  0.000000e+00
bigcom178        0.000000e+00  0.000000e+00
bigcom180        0.000000e+00  5.551115e-19
bigcom181        0.000000e+00  8.673617e-21
bigcom184        0.000000e+00  0.000000e+00
bigcom186        0.000000e+00  0.000000e+00
bigcom187        0.000000e+00  0.000000e+00
bigcom189        0.000000e+00  0.000000e+00
bigcom194        0.000000e+00  0.000000e+00
bigcom195        0.000000e+00  0.000000e+00
bigcom196        0.000000e+00  0.000000e+00
bigcom204       -1.051664e-04  3.367495e-01
bigcom205        0.000000e+00  0.000000e+00
bigcom212        0.000000e+00  0.000000e+00
bigcom214        0.000000e+00  2.862294e-19
bigcom222        0.000000e+00  0.000000e+00
bigcom223        0.000000e+00  0.000000e+00
bigcom226        0.000000e+00  2.775558e-19
bigcom227        0.000000e+00  8.673617e-21
bigcom229        0.000000e+00  8.673617e-21
bigcom233        0.000000e+00  0.000000e+00
bigcom236        0.000000e+00  0.000000e+00
bigcom237        0.000000e+00  0.000000e+00
bigcom246        0.000000e+00  0.000000e+00
bigcom248        0.000000e+00  0.000000e+00
bigcom249        0.000000e+00  0.000000e+00
bigcom250        0.000000e+00  0.000000e+00
bigcom254        0.000000e+00  0.000000e+00
bigcom266        0.000000e+00  8.673617e-21
bigcom269        0.000000e+00  2.862294e-19
bigcom272        0.000000e+00  2.775558e-19
bigcom274        0.000000e+00  8.326673e-19
bigcom281        0.000000e+00  0.000000e+00
bigcom291        0.000000e+00  0.000000e+00
bigcom292        0.000000e+00  0.000000e+00
bigcom295        0.000000e+00  0.000000e+00
bigcom299       -2.572705e-05  5.802547e-01
bigcom301        0.000000e+00  2.775558e-19
bigcom306        0.000000e+00  8.673617e-21
bigcom309        0.000000e+00  0.000000e+00
bigcom314        0.000000e+00  0.000000e+00
bigcom321        0.000000e+00  0.000000e+00
bigcom341        0.000000e+00  0.000000e+00
bigcom350        0.000000e+00  8.673617e-21
bigcom353        0.000000e+00  0.000000e+00
bigcom359        0.000000e+00  0.000000e+00
bigcom363       -2.377066e-05  5.223572e-01
bigcom365        0.000000e+00  0.000000e+00
bigcom385        0.000000e+00  2.775558e-19
bigcom386        0.000000e+00  1.734723e-20
bigcom408        0.000000e+00  0.000000e+00
bigcom412        0.000000e+00  0.000000e+00
bigcom480        0.000000e+00  0.000000e+00
spin_vertex      1.866858e-03  8.800877e-01
membership_s1    1.015891e-04  2.870103e-01
membership_s3    0.000000e+00  8.673617e-21
membership_s4    5.246911e-04  1.857151e-01
membership_s5   -6.024144e-07  1.459036e-01
membership_s6    3.363501e-04  1.782007e-01
membership_s7    1.639073e-04  4.031768e-01
membership_s8    2.925048e-05  3.709450e-01
membership_s9    0.000000e+00  5.551115e-19
membership_s11   0.000000e+00  0.000000e+00
membership_s12   0.000000e+00  1.500000e-02
membership_s14   6.215511e-06  3.464977e-01
membership_s15  -1.038371e-05  8.645849e-02
membership_s16   0.000000e+00  1.734723e-20
membership_s17   0.000000e+00  0.000000e+00
membership_s18   0.000000e+00  5.551115e-19
membership_s20   0.000000e+00  8.673617e-21
membership_s21   4.030526e-05  1.735784e-01
membership_s22   2.343266e-05  4.232508e-02
membership_s24  -6.460470e-05  2.835081e-01
membership_s25   0.000000e+00  0.000000e+00
membership_s26   0.000000e+00  0.000000e+00
membership_s27   8.664636e-05  2.996188e-01
membership_s28   0.000000e+00  0.000000e+00
membership_s30   3.129211e-04  3.522408e-01
membership_s31   1.819934e-05  1.893584e-01
membership_s32   1.099619e-05  2.560280e-01
membership_s33  -4.684749e-05  2.609319e-01
membership_s36   2.761438e-04  3.633276e-01
membership_s37   0.000000e+00  3.469447e-20
V1               4.564584e-03  2.268619e+00
V2               2.120934e-03  2.142486e+00
pdi             -2.105444e-05  5.191285e-02
adhesion         1.490306e-02  2.409465e+00
cohesion         1.593839e-02  2.388643e+00
inner            6.714756e-03  1.994400e+00
outer            3.495346e-03  2.425269e+00
ioratio          4.735277e-03  2.195722e+00
comsize          2.918030e-03  2.227901e+00
[1] "Dataset: low_targets Model GLM, run: 2 of 10 2015-06-17 20:49:55"
[1] "glmnet variable coefficients"
                     [,1]          [,2]
(Intercept)     -3.747148 -8.419141e+00
graph0           0.000000  9.595288e-05
graph1           0.000000  0.000000e+00
graph2           0.000000  0.000000e+00
graph3           0.000000 -1.408540e-06
graph4           0.000000  0.000000e+00
graph5           0.000000  3.816880e-05
graph6           0.000000  0.000000e+00
graph7           0.000000  0.000000e+00
graph8           0.000000  1.348558e-01
graph9           0.000000 -7.069730e-09
graph10          0.000000  0.000000e+00
graph11          0.000000  6.057618e-13
graph12          0.000000  0.000000e+00
graph13          0.000000  0.000000e+00
graph14          0.000000  0.000000e+00
graph15          0.000000  2.052382e-04
graph16          0.000000  0.000000e+00
graph17          0.000000 -1.232443e-06
graph18          0.000000 -3.039927e-06
graph19          0.000000  3.485015e-06
graph20          0.000000  9.496930e-05
graph21          0.000000 -3.887817e-04
graph22          0.000000 -2.469805e-06
graph23          0.000000 -1.846715e-07
graph24          0.000000  1.718491e-05
graph25          0.000000 -2.072882e-03
graph26          0.000000  1.231990e-04
graph27          0.000000 -1.981362e-02
graph28          0.000000 -3.242648e-06
graph29          0.000000 -1.261065e+00
orbit0           0.000000  3.904240e-05
orbit1           0.000000  0.000000e+00
orbit2           0.000000 -3.933626e-02
orbit3           0.000000  0.000000e+00
orbit4           0.000000 -3.459761e-06
orbit5           0.000000  4.022023e-05
orbit6           0.000000  0.000000e+00
orbit7           0.000000 -1.228759e-02
orbit8           0.000000  1.361546e-05
orbit9           0.000000  0.000000e+00
orbit10          0.000000 -6.985332e-05
orbit11          0.000000 -7.099048e-02
orbit12          0.000000  0.000000e+00
orbit13          0.000000  3.333723e-02
orbit14          0.000000  1.519931e-01
orbit15          0.000000 -2.026472e-07
orbit16          0.000000  5.708796e-07
orbit17          0.000000  7.753803e-07
orbit18          0.000000 -9.779374e-09
orbit19          0.000000  0.000000e+00
orbit20          0.000000  4.244973e-09
orbit21          0.000000 -7.112755e-05
orbit22          0.000000  1.009673e-11
orbit23          0.000000  1.713058e-02
orbit24          0.000000  6.827174e-08
orbit25          0.000000 -3.497553e-06
orbit26          0.000000  4.480607e-05
orbit27          0.000000 -2.724125e-06
orbit28          0.000000  2.918451e-07
orbit29          0.000000  7.605183e-06
orbit30          0.000000  4.041546e-04
orbit31          0.000000  0.000000e+00
orbit32          0.000000 -8.932369e-09
orbit33          0.000000  5.367446e-02
orbit34          0.000000  2.195942e-04
orbit35          0.000000  1.662523e-07
orbit36          0.000000  1.405264e-05
orbit37          0.000000 -7.953303e-06
orbit38          0.000000 -1.004832e-03
orbit39          0.000000 -1.602479e-06
orbit40          0.000000  0.000000e+00
orbit41          0.000000 -3.236785e-04
orbit42          0.000000 -3.391772e-01
orbit43          0.000000 -3.296086e-07
orbit44          0.000000 -1.462384e-01
orbit45          0.000000  1.979376e-07
orbit46          0.000000  1.245425e-04
orbit47          0.000000  3.215166e-03
orbit48          0.000000 -2.404497e-04
orbit49          0.000000  9.688658e-05
orbit50          0.000000  7.471675e-03
orbit51          0.000000 -2.652993e-04
orbit52          0.000000 -7.398727e-05
orbit53          0.000000 -4.730086e-03
orbit54          0.000000 -2.917390e-06
orbit55          0.000000 -4.980334e-01
orbit56          0.000000 -3.591002e-06
orbit57          0.000000  0.000000e+00
orbit58          0.000000 -1.496792e+00
orbit59          0.000000  1.135875e-04
orbit60          0.000000 -1.299498e-02
orbit61          0.000000 -8.613917e-01
orbit62          0.000000 -2.011110e-06
orbit63          0.000000 -8.197337e-02
orbit64          0.000000 -2.110124e-05
orbit65          0.000000 -3.866782e-04
orbit66          0.000000  6.294179e-03
orbit67          0.000000  2.205947e-01
orbit68          0.000000 -1.827962e-02
orbit69          0.000000 -2.561497e-01
orbit70          0.000000 -1.324676e-03
orbit71          0.000000  3.176757e-01
orbit72          0.000000 -1.277020e+00
AP               0.000000  3.308693e-01
bet              0.000000 -2.459562e-05
ecc              0.000000  5.143064e-02
eccrad           0.000000  2.759354e-01
close            0.000000  0.000000e+00
constraint       0.000000 -2.419095e-02
coreness         0.000000  0.000000e+00
knn              0.000000  6.653996e-05
hubscore         0.000000 -1.688462e+00
pagerank         0.000000 -8.203390e-01
trans            0.000000 -9.590141e-02
evcent           0.000000 -4.029532e-02
first            0.000000  1.196809e-04
upto_second      0.000000  0.000000e+00
upto_third       0.000000  5.175170e-06
upto_fourth      0.000000  0.000000e+00
upto_fifth       0.000000  0.000000e+00
upto_sixth       0.000000  3.924408e-04
second           0.000000  0.000000e+00
third            0.000000  1.389537e-05
fourth           0.000000 -1.159006e-04
fifth            0.000000  1.165895e-05
sixth            0.000000  8.650749e-05
ratio1           0.000000  9.506930e-06
ratio2           0.000000 -4.192610e-04
ratio3           0.000000 -6.593339e-03
ratio4           0.000000 -1.098656e-03
ratio5           0.000000  0.000000e+00
ratio6           0.000000 -3.567524e-04
selfinter        0.000000  9.600174e-02
walktrap_vertex  0.000000 -1.733188e-01
bigcom1          0.000000  2.166347e-03
bigcom2          0.000000 -7.830217e-01
bigcom3          0.000000 -7.581373e-04
bigcom4          0.000000  3.454422e-01
bigcom6          0.000000 -4.118631e-01
bigcom8          0.000000 -7.210932e-02
bigcom9          0.000000  4.307176e-01
bigcom11         0.000000 -7.832376e-01
bigcom13         0.000000 -7.192274e-01
bigcom15         0.000000 -6.395960e-01
bigcom16         0.000000  1.955236e+00
bigcom21         0.000000 -1.158665e+00
bigcom22         0.000000 -3.317350e-02
bigcom24         0.000000 -6.043479e-01
bigcom26         0.000000 -1.055461e+00
bigcom28         0.000000  5.869007e-02
bigcom30         0.000000  1.094768e-01
bigcom31         0.000000 -4.023366e-01
bigcom32         0.000000 -8.309639e-01
bigcom33         0.000000 -4.834847e-01
bigcom34         0.000000 -7.122175e-01
bigcom36         0.000000 -8.511547e-01
bigcom37         0.000000 -1.370239e+00
bigcom38         0.000000  8.348532e-01
bigcom39         0.000000 -5.482608e-01
bigcom40         0.000000  6.074502e-03
bigcom43         0.000000 -6.936567e-01
bigcom44         0.000000  4.571552e-02
bigcom46         0.000000 -7.930665e-01
bigcom47         0.000000 -3.539797e-01
bigcom49         0.000000 -4.193724e-01
bigcom50         0.000000 -1.027036e+00
bigcom51         0.000000 -4.898101e-01
bigcom52         0.000000 -6.802072e-01
bigcom54         0.000000 -4.570795e-01
bigcom56         0.000000 -7.586225e-01
bigcom62         0.000000 -5.948585e-01
bigcom66         0.000000 -6.326152e-01
bigcom68         0.000000  2.732672e+00
bigcom69         0.000000 -7.413284e-01
bigcom71         0.000000 -9.250094e-01
bigcom72         0.000000  1.774006e+00
bigcom73         0.000000 -3.889007e-01
bigcom74         0.000000  1.835763e+00
bigcom75         0.000000 -2.018068e-01
bigcom76         0.000000 -6.225647e-01
bigcom77         0.000000  1.798915e+00
bigcom79         0.000000 -6.113606e-01
bigcom80         0.000000 -5.401480e-01
bigcom82         0.000000  2.858916e+00
bigcom83         0.000000  3.659331e+00
bigcom84         0.000000 -1.542959e-01
bigcom85         0.000000 -5.075442e-01
bigcom87         0.000000 -5.149218e-01
bigcom89         0.000000 -7.531812e-01
bigcom91         0.000000 -3.473507e-01
bigcom92         0.000000 -8.368179e-01
bigcom93         0.000000  0.000000e+00
bigcom96         0.000000 -8.073665e-01
bigcom97         0.000000 -4.981169e-01
bigcom98         0.000000 -5.018692e-01
bigcom99         0.000000 -4.566262e-01
bigcom101        0.000000 -1.133323e+00
bigcom104        0.000000 -8.760731e-01
bigcom106        0.000000 -5.661660e-01
bigcom109        0.000000 -7.478673e-01
bigcom113        0.000000 -2.300929e-01
bigcom116        0.000000 -6.902506e-01
bigcom120        0.000000 -2.424834e-01
bigcom123        0.000000  2.202623e+00
bigcom126        0.000000 -2.350605e-01
bigcom127        0.000000  0.000000e+00
bigcom137        0.000000 -7.498868e-01
bigcom139        0.000000 -4.374836e-01
bigcom140        0.000000 -8.629844e-01
bigcom143        0.000000 -5.573367e-01
bigcom145        0.000000 -2.507928e-01
bigcom146        0.000000 -4.757051e-01
bigcom147        0.000000 -3.198528e-01
bigcom149        0.000000  0.000000e+00
bigcom153        0.000000 -5.615555e-01
bigcom154        0.000000  1.048214e+00
bigcom156        0.000000 -5.474071e-01
bigcom157        0.000000  0.000000e+00
bigcom158        0.000000 -7.381898e-01
bigcom160        0.000000 -5.466033e-01
bigcom161        0.000000 -1.925032e-01
bigcom162        0.000000  2.781891e+00
bigcom164        0.000000 -2.641225e-01
bigcom166        0.000000  1.420281e+00
bigcom167        0.000000 -7.300928e-01
bigcom171        0.000000 -4.179230e-01
bigcom173        0.000000 -6.320431e-01
bigcom175        0.000000  0.000000e+00
bigcom176        0.000000 -7.531315e-01
bigcom177        0.000000 -3.012927e-01
bigcom178        0.000000 -6.239005e-01
bigcom180        0.000000 -2.253743e-01
bigcom181        0.000000 -5.420262e-01
bigcom184        0.000000 -5.070868e-01
bigcom186        0.000000 -3.008717e-01
bigcom187        0.000000 -1.142301e+00
bigcom189        0.000000 -6.603413e-01
bigcom194        0.000000 -5.943025e-01
bigcom195        0.000000 -5.208201e-01
bigcom196        0.000000 -3.872317e-01
bigcom204        0.000000  1.498698e+00
bigcom205        0.000000  0.000000e+00
bigcom212        0.000000 -3.182066e-01
bigcom214        0.000000 -8.328863e-01
bigcom222        0.000000 -3.271695e-01
bigcom223        0.000000  0.000000e+00
bigcom226        0.000000 -1.592738e-01
bigcom227        0.000000 -5.814514e-01
bigcom229        0.000000 -5.110844e-01
bigcom233        0.000000 -1.644793e-01
bigcom236        0.000000 -5.893833e-01
bigcom237        0.000000  0.000000e+00
bigcom246        0.000000 -3.022603e-01
bigcom248        0.000000 -6.775366e-02
bigcom249        0.000000 -4.596401e-01
bigcom250        0.000000 -5.837513e-01
bigcom254        0.000000 -1.782210e-01
bigcom266        0.000000 -3.907253e-01
bigcom269        0.000000 -8.263647e-01
bigcom272        0.000000 -4.779758e-01
bigcom274        0.000000  1.641458e-01
bigcom281        0.000000 -1.156285e-01
bigcom291        0.000000 -2.807487e-01
bigcom292        0.000000 -7.397124e-01
bigcom295        0.000000 -2.200441e-01
bigcom299        0.000000  2.532048e+00
bigcom301        0.000000 -4.261125e-01
bigcom306        0.000000 -4.498479e-01
bigcom309        0.000000 -5.450311e-01
bigcom314        0.000000 -2.016554e-01
bigcom321        0.000000 -7.517951e-01
bigcom341        0.000000  0.000000e+00
bigcom350        0.000000 -2.327984e+00
bigcom353        0.000000 -2.457906e-01
bigcom359        0.000000 -3.312080e-01
bigcom363        0.000000  1.262949e+00
bigcom365        0.000000  0.000000e+00
bigcom385        0.000000 -8.336938e-01
bigcom386        0.000000 -2.906817e-01
bigcom408        0.000000 -7.753804e-01
bigcom412        0.000000 -1.377297e+00
bigcom480        0.000000 -7.475616e-01
spin_vertex      0.000000 -3.290388e-01
membership_s1    0.000000 -6.574789e-02
membership_s3    0.000000 -1.067740e+00
membership_s4    0.000000  0.000000e+00
membership_s5    0.000000 -3.199078e-01
membership_s6    0.000000  1.478993e-01
membership_s7    0.000000  2.633291e-01
membership_s8    0.000000  1.514962e+00
membership_s9    0.000000 -1.059079e+00
membership_s11   0.000000 -6.154917e-01
membership_s12   0.000000 -8.075566e-01
membership_s14   0.000000  1.936050e+00
membership_s15   0.000000 -5.271798e-01
membership_s16   0.000000 -8.543920e-01
membership_s17   0.000000 -8.056173e-01
membership_s18   0.000000 -4.756400e-01
membership_s20   0.000000 -7.536259e-01
membership_s21   0.000000  3.437159e-01
membership_s22   0.000000 -7.330843e-01
membership_s24   0.000000  1.016976e+00
membership_s25   0.000000 -8.262009e-01
membership_s26   0.000000 -6.631743e-01
membership_s27   0.000000  1.022772e-01
membership_s28   0.000000 -1.400510e+00
membership_s30   0.000000  2.003037e-01
membership_s31   0.000000 -1.931356e-01
membership_s32   0.000000  1.760712e-02
membership_s33   0.000000  1.772476e+00
membership_s36   0.000000 -7.470277e-02
membership_s37   0.000000 -1.347905e+00
V1               0.000000  2.927322e-03
V2               0.000000 -3.352448e-01
pdi              0.000000 -2.826931e+02
adhesion         0.000000  0.000000e+00
cohesion         0.000000  0.000000e+00
inner            0.000000 -5.851355e-05
outer            0.000000  1.250086e-05
ioratio          0.000000  4.151146e-01
comsize          0.000000  1.969413e-04
[1] "Dataset: low_targets Model GBM, run: 3 of 10 2015-06-17 20:50:26"
Iter   TrainDeviance   ValidDeviance   StepSize   Improve
     1        0.2272            -nan     0.0100   -0.0001
     2        0.2263            -nan     0.0100    0.0000
     3        0.2255            -nan     0.0100    0.0000
     4        0.2247            -nan     0.0100    0.0000
     5        0.2237            -nan     0.0100    0.0000
     6        0.2227            -nan     0.0100   -0.0000
     7        0.2218            -nan     0.0100    0.0000
     8        0.2208            -nan     0.0100    0.0000
     9        0.2201            -nan     0.0100   -0.0000
    10        0.2192            -nan     0.0100   -0.0000
    20        0.2125            -nan     0.0100   -0.0001
    40        0.2005            -nan     0.0100   -0.0001
    49        0.1959            -nan     0.0100   -0.0001

[1] "GBM variable coefficients"
                            var    rel.inf
comsize                 comsize 5.59098371
ratio5                   ratio5 5.47857066
ratio2                   ratio2 4.12600042
ioratio                 ioratio 4.02607963
fourth                   fourth 3.83552413
V1                           V1 3.52671747
inner                     inner 3.48410185
pagerank               pagerank 3.36603534
fifth                     fifth 3.27862544
adhesion               adhesion 2.91051832
bet                         bet 2.50019646
orbit18                 orbit18 2.49426758
membership_s24   membership_s24 2.29996987
cohesion               cohesion 2.22910772
graph19                 graph19 2.22769130
orbit19                 orbit19 2.06103312
V2                           V2 1.98780535
graph10                 graph10 1.96189727
spin_vertex         spin_vertex 1.71709989
ratio1                   ratio1 1.69654638
ratio4                   ratio4 1.58191085
hubscore               hubscore 1.53483017
outer                     outer 1.38697507
orbit30                 orbit30 1.36129441
graph23                 graph23 1.36127968
orbit16                 orbit16 1.31942431
graph16                 graph16 1.28362461
graph12                 graph12 1.22523698
graph15                 graph15 1.20887531
graph13                 graph13 1.16848235
orbit20                 orbit20 1.04983221
graph4                   graph4 1.04554336
ratio3                   ratio3 1.02848906
orbit17                 orbit17 1.00849889
graph1                   graph1 0.97001632
upto_fifth           upto_fifth 0.89689696
ratio6                   ratio6 0.84521230
graph17                 graph17 0.82649394
graph11                 graph11 0.74146465
orbit35                 orbit35 0.71240070
membership_s7     membership_s7 0.68726294
orbit37                 orbit37 0.68387779
knn                         knn 0.62877650
graph3                   graph3 0.58014266
close                     close 0.57912207
sixth                     sixth 0.54172267
orbit36                 orbit36 0.52783686
orbit27                 orbit27 0.50291575
orbit38                 orbit38 0.50042697
graph14                 graph14 0.49442718
orbit39                 orbit39 0.48678207
graph18                 graph18 0.42733704
membership_s22   membership_s22 0.42650703
orbit28                 orbit28 0.42196019
membership_s30   membership_s30 0.40979952
orbit47                 orbit47 0.39916917
third                     third 0.38826492
upto_sixth           upto_sixth 0.37760674
upto_fourth         upto_fourth 0.36061911
graph21                 graph21 0.35371582
graph6                   graph6 0.35188207
upto_third           upto_third 0.31897825
orbit31                 orbit31 0.31383862
orbit24                 orbit24 0.30995865
graph0                   graph0 0.30528353
orbit57                 orbit57 0.28385412
orbit49                 orbit49 0.26811251
orbit21                 orbit21 0.25981365
coreness               coreness 0.25874143
graph2                   graph2 0.25479341
graph5                   graph5 0.24190753
selfinter             selfinter 0.22415782
orbit29                 orbit29 0.21541930
orbit33                 orbit33 0.19251949
membership_s27   membership_s27 0.19107086
orbit15                 orbit15 0.18392705
orbit26                 orbit26 0.18363303
graph20                 graph20 0.17302078
membership_s36   membership_s36 0.15966901
orbit12                 orbit12 0.15488892
orbit56                 orbit56 0.12876750
membership_s5     membership_s5 0.11994146
orbit1                   orbit1 0.11192099
graph7                   graph7 0.11149443
walktrap_vertex walktrap_vertex 0.11013243
bigcom40               bigcom40 0.10805706
graph9                   graph9 0.10498340
membership_s4     membership_s4 0.10413741
bigcom8                 bigcom8 0.09934709
orbit62                 orbit62 0.08333741
orbit25                 orbit25 0.08133008
orbit48                 orbit48 0.07416632
orbit50                 orbit50 0.07099780
trans                     trans 0.06850546
orbit59                 orbit59 0.06580187
orbit51                 orbit51 0.06498271
orbit4                   orbit4 0.06218615
graph22                 graph22 0.05969114
bigcom4                 bigcom4 0.05932948
graph24                 graph24 0.05843867
ecc                         ecc 0.05609618
orbit45                 orbit45 0.05237354
graph25                 graph25 0.05085923
orbit6                   orbit6 0.05001012
constraint           constraint 0.03551965
orbit2                   orbit2 0.02829533
graph8                   graph8 0.00000000
graph26                 graph26 0.00000000
graph27                 graph27 0.00000000
graph28                 graph28 0.00000000
graph29                 graph29 0.00000000
orbit0                   orbit0 0.00000000
orbit3                   orbit3 0.00000000
orbit5                   orbit5 0.00000000
orbit7                   orbit7 0.00000000
orbit8                   orbit8 0.00000000
orbit9                   orbit9 0.00000000
orbit10                 orbit10 0.00000000
orbit11                 orbit11 0.00000000
orbit13                 orbit13 0.00000000
orbit14                 orbit14 0.00000000
orbit22                 orbit22 0.00000000
orbit23                 orbit23 0.00000000
orbit32                 orbit32 0.00000000
orbit34                 orbit34 0.00000000
orbit40                 orbit40 0.00000000
orbit41                 orbit41 0.00000000
orbit42                 orbit42 0.00000000
orbit43                 orbit43 0.00000000
orbit44                 orbit44 0.00000000
orbit46                 orbit46 0.00000000
orbit52                 orbit52 0.00000000
orbit53                 orbit53 0.00000000
orbit54                 orbit54 0.00000000
orbit55                 orbit55 0.00000000
orbit58                 orbit58 0.00000000
orbit60                 orbit60 0.00000000
orbit61                 orbit61 0.00000000
orbit63                 orbit63 0.00000000
orbit64                 orbit64 0.00000000
orbit65                 orbit65 0.00000000
orbit66                 orbit66 0.00000000
orbit67                 orbit67 0.00000000
orbit68                 orbit68 0.00000000
orbit69                 orbit69 0.00000000
orbit70                 orbit70 0.00000000
orbit71                 orbit71 0.00000000
orbit72                 orbit72 0.00000000
AP                           AP 0.00000000
eccrad                   eccrad 0.00000000
evcent                   evcent 0.00000000
first                     first 0.00000000
upto_second         upto_second 0.00000000
second                   second 0.00000000
bigcom1                 bigcom1 0.00000000
bigcom2                 bigcom2 0.00000000
bigcom3                 bigcom3 0.00000000
bigcom6                 bigcom6 0.00000000
bigcom9                 bigcom9 0.00000000
bigcom11               bigcom11 0.00000000
bigcom13               bigcom13 0.00000000
bigcom15               bigcom15 0.00000000
bigcom16               bigcom16 0.00000000
bigcom21               bigcom21 0.00000000
bigcom22               bigcom22 0.00000000
bigcom24               bigcom24 0.00000000
bigcom26               bigcom26 0.00000000
bigcom28               bigcom28 0.00000000
bigcom30               bigcom30 0.00000000
bigcom31               bigcom31 0.00000000
bigcom32               bigcom32 0.00000000
bigcom33               bigcom33 0.00000000
bigcom34               bigcom34 0.00000000
bigcom36               bigcom36 0.00000000
bigcom37               bigcom37 0.00000000
bigcom38               bigcom38 0.00000000
bigcom39               bigcom39 0.00000000
bigcom43               bigcom43 0.00000000
bigcom44               bigcom44 0.00000000
bigcom46               bigcom46 0.00000000
bigcom47               bigcom47 0.00000000
bigcom49               bigcom49 0.00000000
bigcom50               bigcom50 0.00000000
bigcom51               bigcom51 0.00000000
bigcom52               bigcom52 0.00000000
bigcom54               bigcom54 0.00000000
bigcom56               bigcom56 0.00000000
bigcom62               bigcom62 0.00000000
bigcom66               bigcom66 0.00000000
bigcom68               bigcom68 0.00000000
bigcom69               bigcom69 0.00000000
bigcom71               bigcom71 0.00000000
bigcom72               bigcom72 0.00000000
bigcom73               bigcom73 0.00000000
bigcom74               bigcom74 0.00000000
bigcom75               bigcom75 0.00000000
bigcom76               bigcom76 0.00000000
bigcom77               bigcom77 0.00000000
bigcom79               bigcom79 0.00000000
bigcom80               bigcom80 0.00000000
bigcom82               bigcom82 0.00000000
bigcom83               bigcom83 0.00000000
bigcom84               bigcom84 0.00000000
bigcom85               bigcom85 0.00000000
bigcom87               bigcom87 0.00000000
bigcom89               bigcom89 0.00000000
bigcom91               bigcom91 0.00000000
bigcom92               bigcom92 0.00000000
bigcom93               bigcom93 0.00000000
bigcom96               bigcom96 0.00000000
bigcom97               bigcom97 0.00000000
bigcom98               bigcom98 0.00000000
bigcom99               bigcom99 0.00000000
bigcom101             bigcom101 0.00000000
bigcom104             bigcom104 0.00000000
bigcom106             bigcom106 0.00000000
bigcom109             bigcom109 0.00000000
bigcom113             bigcom113 0.00000000
bigcom116             bigcom116 0.00000000
bigcom120             bigcom120 0.00000000
bigcom123             bigcom123 0.00000000
bigcom126             bigcom126 0.00000000
bigcom127             bigcom127 0.00000000
bigcom137             bigcom137 0.00000000
bigcom139             bigcom139 0.00000000
bigcom140             bigcom140 0.00000000
bigcom143             bigcom143 0.00000000
bigcom145             bigcom145 0.00000000
bigcom146             bigcom146 0.00000000
bigcom147             bigcom147 0.00000000
bigcom149             bigcom149 0.00000000
bigcom153             bigcom153 0.00000000
bigcom154             bigcom154 0.00000000
bigcom156             bigcom156 0.00000000
bigcom157             bigcom157 0.00000000
bigcom158             bigcom158 0.00000000
bigcom160             bigcom160 0.00000000
bigcom161             bigcom161 0.00000000
bigcom162             bigcom162 0.00000000
bigcom164             bigcom164 0.00000000
bigcom166             bigcom166 0.00000000
bigcom167             bigcom167 0.00000000
bigcom171             bigcom171 0.00000000
bigcom173             bigcom173 0.00000000
bigcom175             bigcom175 0.00000000
bigcom176             bigcom176 0.00000000
bigcom177             bigcom177 0.00000000
bigcom178             bigcom178 0.00000000
bigcom180             bigcom180 0.00000000
bigcom181             bigcom181 0.00000000
bigcom184             bigcom184 0.00000000
bigcom186             bigcom186 0.00000000
bigcom187             bigcom187 0.00000000
bigcom189             bigcom189 0.00000000
bigcom194             bigcom194 0.00000000
bigcom195             bigcom195 0.00000000
bigcom196             bigcom196 0.00000000
bigcom204             bigcom204 0.00000000
bigcom205             bigcom205 0.00000000
bigcom212             bigcom212 0.00000000
bigcom214             bigcom214 0.00000000
bigcom222             bigcom222 0.00000000
bigcom223             bigcom223 0.00000000
bigcom226             bigcom226 0.00000000
bigcom227             bigcom227 0.00000000
bigcom229             bigcom229 0.00000000
bigcom233             bigcom233 0.00000000
bigcom236             bigcom236 0.00000000
bigcom237             bigcom237 0.00000000
bigcom246             bigcom246 0.00000000
bigcom248             bigcom248 0.00000000
bigcom249             bigcom249 0.00000000
bigcom250             bigcom250 0.00000000
bigcom254             bigcom254 0.00000000
bigcom266             bigcom266 0.00000000
bigcom269             bigcom269 0.00000000
bigcom272             bigcom272 0.00000000
bigcom274             bigcom274 0.00000000
bigcom281             bigcom281 0.00000000
bigcom291             bigcom291 0.00000000
bigcom292             bigcom292 0.00000000
bigcom295             bigcom295 0.00000000
bigcom299             bigcom299 0.00000000
bigcom301             bigcom301 0.00000000
bigcom306             bigcom306 0.00000000
bigcom309             bigcom309 0.00000000
bigcom314             bigcom314 0.00000000
bigcom321             bigcom321 0.00000000
bigcom341             bigcom341 0.00000000
bigcom350             bigcom350 0.00000000
bigcom353             bigcom353 0.00000000
bigcom359             bigcom359 0.00000000
bigcom363             bigcom363 0.00000000
bigcom365             bigcom365 0.00000000
bigcom385             bigcom385 0.00000000
bigcom386             bigcom386 0.00000000
bigcom408             bigcom408 0.00000000
bigcom412             bigcom412 0.00000000
bigcom480             bigcom480 0.00000000
membership_s1     membership_s1 0.00000000
membership_s3     membership_s3 0.00000000
membership_s6     membership_s6 0.00000000
membership_s8     membership_s8 0.00000000
membership_s9     membership_s9 0.00000000
membership_s11   membership_s11 0.00000000
membership_s12   membership_s12 0.00000000
membership_s14   membership_s14 0.00000000
membership_s15   membership_s15 0.00000000
membership_s16   membership_s16 0.00000000
membership_s17   membership_s17 0.00000000
membership_s18   membership_s18 0.00000000
membership_s20   membership_s20 0.00000000
membership_s21   membership_s21 0.00000000
membership_s25   membership_s25 0.00000000
membership_s26   membership_s26 0.00000000
membership_s28   membership_s28 0.00000000
membership_s31   membership_s31 0.00000000
membership_s32   membership_s32 0.00000000
membership_s33   membership_s33 0.00000000
membership_s37   membership_s37 0.00000000
pdi                         pdi 0.00000000
[1] "Dataset: low_targets Model RF, run: 3 of 10 2015-06-17 20:50:51"
     |      Out-of-bag   |
Tree |      MSE  %Var(y) |
   1 |  0.04536   192.00 |
   2 |  0.04327   183.16 |
   3 |  0.04296   181.83 |
   4 |  0.03885   164.42 |
   5 |  0.03666   155.18 |
   6 |  0.03569   151.05 |
   7 |    0.035   148.13 |
   8 |  0.03417   144.63 |
   9 |  0.03347   141.65 |
  10 |  0.03296   139.52 |
  11 |   0.0324   137.14 |
  12 |  0.03181   134.65 |
  13 |  0.03148   133.23 |
  14 |  0.03103   131.32 |
  15 |  0.03063   129.64 |
  16 |  0.03032   128.33 |
  17 |  0.02995   126.77 |
  18 |  0.02961   125.33 |
  19 |  0.02945   124.66 |
  20 |   0.0291   123.18 |
  21 |  0.02895   122.54 |
  22 |  0.02886   122.16 |
  23 |  0.02873   121.61 |
  24 |   0.0286   121.06 |
  25 |  0.02847   120.48 |
  26 |  0.02835   120.00 |
  27 |  0.02829   119.76 |
  28 |  0.02819   119.32 |
  29 |  0.02811   118.96 |
  30 |  0.02801   118.56 |
  31 |  0.02793   118.21 |
  32 |  0.02786   117.90 |
  33 |  0.02784   117.84 |
  34 |  0.02779   117.64 |
  35 |  0.02774   117.40 |
  36 |  0.02769   117.19 |
  37 |  0.02768   117.16 |
  38 |  0.02763   116.93 |
  39 |  0.02759   116.79 |
  40 |  0.02757   116.71 |
  41 |  0.02755   116.62 |
  42 |  0.02755   116.59 |
  43 |  0.02749   116.34 |
  44 |   0.0275   116.40 |
  45 |  0.02747   116.27 |
  46 |  0.02747   116.28 |
  47 |  0.02743   116.11 |
  48 |  0.02737   115.86 |
  49 |  0.02736   115.79 |
  50 |   0.0273   115.56 |
  51 |   0.0273   115.55 |
  52 |   0.0273   115.55 |
  53 |  0.02727   115.40 |
  54 |  0.02721   115.17 |
  55 |  0.02719   115.08 |
  56 |  0.02713   114.84 |
  57 |  0.02711   114.74 |
  58 |  0.02713   114.84 |
  59 |  0.02712   114.78 |
  60 |  0.02711   114.73 |
  61 |  0.02709   114.67 |
  62 |  0.02709   114.66 |
  63 |  0.02707   114.58 |
  64 |  0.02701   114.32 |
  65 |  0.02698   114.21 |
  66 |  0.02698   114.17 |
  67 |  0.02694   114.02 |
  68 |  0.02692   113.96 |
  69 |   0.0269   113.86 |
  70 |  0.02689   113.83 |
  71 |  0.02689   113.82 |
  72 |  0.02688   113.75 |
  73 |  0.02687   113.72 |
  74 |  0.02684   113.61 |
  75 |  0.02684   113.61 |
  76 |  0.02682   113.51 |
  77 |  0.02681   113.46 |
  78 |   0.0268   113.44 |
  79 |  0.02678   113.35 |
  80 |  0.02675   113.21 |
  81 |  0.02674   113.19 |
  82 |  0.02675   113.20 |
  83 |  0.02672   113.08 |
  84 |   0.0267   113.00 |
  85 |  0.02669   112.98 |
  86 |  0.02668   112.94 |
  87 |  0.02669   112.99 |
  88 |  0.02668   112.92 |
  89 |  0.02666   112.85 |
  90 |  0.02667   112.87 |
  91 |  0.02667   112.89 |
  92 |  0.02668   112.91 |
  93 |  0.02671   113.04 |
  94 |   0.0267   113.00 |
  95 |   0.0267   113.00 |
  96 |  0.02671   113.04 |
  97 |  0.02671   113.04 |
  98 |  0.02671   113.04 |
  99 |  0.02668   112.93 |
 100 |  0.02667   112.89 |
[1] "Random Forest variable coefficients"
                      %IncMSE IncNodePurity
graph5           2.238618e-03  6.347503e-01
graph6           6.350059e-03  8.667297e-01
graph7           1.044208e-03  3.595583e-01
graph8           2.112573e-06  8.727102e-02
graph9           4.096929e-03  7.336941e-01
graph10          9.665321e-03  1.152139e+00
graph11          3.491123e-03  7.734454e-01
graph12          5.514918e-03  7.260485e-01
graph13          4.994715e-03  9.563720e-01
graph14          2.884886e-03  7.718750e-01
graph15          1.162351e-02  8.801878e-01
graph16          5.066172e-03  1.118498e+00
graph17          8.288039e-03  9.013827e-01
graph18          1.304430e-03  1.935557e-01
graph19          4.556753e-03  7.996751e-01
graph20          1.699223e-03  5.996796e-01
graph21          4.544181e-03  4.634327e-01
graph22          1.070687e-03  1.580788e-01
graph23          4.560515e-03  1.031161e+00
graph24          7.597109e-04  2.400644e-01
graph25          1.273416e-03  2.984270e-01
graph26          6.595149e-04  1.186648e-01
graph27          4.315926e-06  2.928571e-02
graph28          2.199201e-05  8.413694e-02
graph29          0.000000e+00  0.000000e+00
orbit0           1.879959e-04  1.693522e-01
orbit1           4.693026e-03  6.987059e-01
orbit2           6.654795e-05  2.790407e-01
orbit3           7.430392e-05  1.595980e-01
orbit4           5.634089e-03  7.555918e-01
orbit5           4.647634e-03  4.633639e-01
orbit6           3.565531e-03  8.561245e-01
orbit7          -1.008915e-05  1.304593e-01
orbit8           1.499841e-03  3.903161e-01
orbit9           5.188043e-03  7.280326e-01
orbit10          1.822279e-03  2.043871e-01
orbit11         -6.463321e-06  7.984999e-02
orbit12          2.614811e-04  2.106004e-01
orbit13          0.000000e+00  1.333333e-02
orbit14          1.272188e-05  5.689940e-02
orbit15          3.299689e-03  5.985818e-01
orbit16          4.716263e-03  1.035730e+00
orbit17          8.383078e-03  1.010434e+00
orbit18          6.619424e-03  2.169832e+00
orbit19          3.048671e-03  5.882605e-01
orbit20          3.153729e-03  8.942161e-01
orbit21          3.619609e-03  3.810378e-01
orbit22          4.433954e-03  7.491491e-01
orbit23         -2.924829e-05  9.396461e-02
orbit24          7.287065e-03  8.105247e-01
orbit25          1.414920e-03  3.712601e-01
orbit26          1.504699e-03  3.750609e-01
orbit27          8.366952e-03  1.364087e+00
orbit28          3.654702e-03  8.921309e-01
orbit29          1.250605e-03  2.972224e-01
orbit30          4.020863e-04  4.626147e-01
orbit31          3.928693e-03  7.050060e-01
orbit32          1.231475e-03  2.142027e-01
orbit33          4.130012e-04  3.744084e-01
orbit34          8.290992e-03  7.713688e-01
orbit35          3.972850e-03  7.298230e-01
orbit36          1.038915e-02  1.374713e+00
orbit37          2.544523e-03  7.006544e-01
orbit38          7.814110e-04  2.693869e-01
orbit39          5.333938e-03  8.326872e-01
orbit40          1.446303e-03  2.890372e-01
orbit41          4.661279e-05  7.871927e-02
orbit42          1.257403e-05  1.400528e-02
orbit43          4.487110e-04  1.931641e-01
orbit44          6.490697e-06  5.691094e-03
orbit45          6.411340e-03  8.751630e-01
orbit46          7.268718e-04  2.445556e-01
orbit47          1.496426e-03  4.524333e-01
orbit48          8.474442e-05  3.836658e-02
orbit49          3.939745e-03  5.139272e-01
orbit50          1.204881e-04  3.872390e-01
orbit51          8.070560e-03  6.909140e-01
orbit52          6.392301e-04  1.568422e-01
orbit53          3.545410e-04  1.246697e-01
orbit54          8.551938e-04  2.128840e-01
orbit55          0.000000e+00  1.647987e-19
orbit56          6.566238e-03  6.782744e-01
orbit57          9.460113e-05  1.047867e-01
orbit58         -5.459382e-06  1.963480e-02
orbit59          1.458810e-03  1.931272e-01
orbit60          0.000000e+00  6.071532e-19
orbit61          0.000000e+00  3.816392e-19
orbit62          9.413759e-04  2.438909e-01
orbit63         -1.637707e-05  1.796544e-02
orbit64          5.738059e-05  2.533699e-02
orbit65          7.326305e-05  9.352931e-02
orbit66          1.754536e-04  1.532874e-01
orbit67          1.608363e-05  2.839613e-02
orbit68          0.000000e+00  1.614368e-02
orbit69          0.000000e+00  6.938894e-20
orbit70          1.413298e-04  3.108289e-02
orbit71          8.590393e-06  3.347817e-02
orbit72          0.000000e+00  6.938894e-20
AP              -6.316682e-06  8.146783e-02
bet              2.821643e-03  1.572175e+00
ecc              5.803260e-04  2.705060e-01
eccrad           1.342440e-04  3.498978e-01
close            4.106839e-03  6.329572e-01
constraint       7.072154e-04  9.004198e-01
coreness         3.801376e-04  6.032759e-01
knn              8.285909e-03  1.150906e+00
hubscore         3.727833e-03  8.596639e-01
pagerank         6.308575e-03  2.812707e+00
trans            1.431733e-04  1.844866e-01
evcent           5.876643e-03  9.382725e-01
first            3.610386e-04  1.533780e-01
upto_second      3.521815e-03  8.318636e-01
upto_third       5.584681e-03  9.400864e-01
upto_fourth      4.225996e-03  6.622154e-01
upto_fifth       4.393724e-03  9.519807e-01
upto_sixth       2.111491e-03  5.785283e-01
second           2.454439e-03  5.461104e-01
third            6.698964e-03  9.172587e-01
fourth           5.150642e-03  1.995475e+00
fifth            4.234760e-03  1.670978e+00
sixth            6.672270e-03  1.504782e+00
ratio1           8.450122e-03  1.370367e+00
ratio2           7.753262e-03  2.588392e+00
ratio3           5.810816e-03  1.692090e+00
ratio4           7.865526e-03  1.456822e+00
ratio5           4.432584e-03  2.360133e+00
ratio6           4.888042e-03  1.582419e+00
selfinter       -3.528343e-05  2.023874e-01
walktrap_vertex  7.443487e-04  4.781322e-01
bigcom1          1.047786e-04  3.193749e-01
bigcom2          0.000000e+00  2.081668e-19
bigcom3          4.124829e-05  1.552529e-01
bigcom4          1.789337e-03  3.731890e-01
bigcom6          0.000000e+00  1.387779e-19
bigcom8          2.995757e-04  3.124844e-01
bigcom9         -1.786495e-05  1.049444e-01
bigcom11         0.000000e+00  0.000000e+00
bigcom13         0.000000e+00  6.938894e-20
bigcom15         0.000000e+00  2.428613e-19
bigcom16         2.733857e-05  3.766126e-01
bigcom21         0.000000e+00  2.602085e-19
bigcom22         7.970430e-06  6.530497e-02
bigcom24         0.000000e+00  1.387779e-19
bigcom26         0.000000e+00  2.862294e-19
bigcom28         8.663810e-06  6.685916e-02
bigcom30         3.107472e-05  1.186273e-01
bigcom31         0.000000e+00  0.000000e+00
bigcom32         0.000000e+00  8.673617e-20
bigcom33         0.000000e+00  3.469447e-20
bigcom34         0.000000e+00  0.000000e+00
bigcom36         0.000000e+00  8.333333e-03
bigcom37         0.000000e+00  6.938894e-20
bigcom38         0.000000e+00  1.647987e-19
bigcom39         0.000000e+00  0.000000e+00
bigcom40         1.644376e-04  2.326344e-01
bigcom43         0.000000e+00  0.000000e+00
bigcom44         3.338239e-05  3.593629e-02
bigcom46         0.000000e+00  1.734723e-19
bigcom47         0.000000e+00  0.000000e+00
bigcom49         0.000000e+00  2.081668e-19
bigcom50         0.000000e+00  1.387779e-19
bigcom51         0.000000e+00  3.469447e-20
bigcom52         0.000000e+00  0.000000e+00
bigcom54         0.000000e+00  1.474515e-19
bigcom56         0.000000e+00  1.387779e-19
bigcom62         0.000000e+00  1.734723e-20
bigcom66         0.000000e+00  1.474515e-19
bigcom68        -3.426009e-06  5.858881e-01
bigcom69         0.000000e+00  0.000000e+00
bigcom71         0.000000e+00  2.428613e-19
bigcom72        -1.844432e-05  4.337475e-01
bigcom73         0.000000e+00  0.000000e+00
bigcom74        -1.572658e-05  4.031466e-01
bigcom75         0.000000e+00  0.000000e+00
bigcom76         0.000000e+00  0.000000e+00
bigcom77        -2.243809e-05  4.366005e-01
bigcom79         0.000000e+00  0.000000e+00
bigcom80         0.000000e+00  0.000000e+00
bigcom82         2.924816e-05  9.097166e-01
bigcom83        -2.046209e-05  4.559679e-01
bigcom84         0.000000e+00  3.469447e-20
bigcom85         0.000000e+00  0.000000e+00
bigcom87         0.000000e+00  0.000000e+00
bigcom89         0.000000e+00  0.000000e+00
bigcom91         0.000000e+00  0.000000e+00
bigcom92         0.000000e+00  1.474515e-19
bigcom93         0.000000e+00  0.000000e+00
bigcom96         0.000000e+00  1.734723e-20
bigcom97         0.000000e+00  6.071532e-20
bigcom98         0.000000e+00  8.333333e-03
bigcom99         0.000000e+00  8.673617e-21
bigcom101        0.000000e+00  1.474515e-19
bigcom104        0.000000e+00  1.734723e-20
bigcom106        0.000000e+00  0.000000e+00
bigcom109        0.000000e+00  0.000000e+00
bigcom113        0.000000e+00  0.000000e+00
bigcom116        0.000000e+00  2.862294e-19
bigcom120        0.000000e+00  0.000000e+00
bigcom123       -4.355898e-05  4.589009e-01
bigcom126        0.000000e+00  0.000000e+00
bigcom127        0.000000e+00  0.000000e+00
bigcom137        0.000000e+00  2.602085e-20
bigcom139        0.000000e+00  0.000000e+00
bigcom140        0.000000e+00  0.000000e+00
bigcom143        0.000000e+00  6.938894e-20
bigcom145        0.000000e+00  1.734723e-20
bigcom146        0.000000e+00  0.000000e+00
bigcom147        0.000000e+00  0.000000e+00
bigcom149        0.000000e+00  0.000000e+00
bigcom153        0.000000e+00  1.734723e-20
bigcom154        5.638884e-05  3.400545e-01
bigcom156        0.000000e+00  1.734723e-19
bigcom157        0.000000e+00  0.000000e+00
bigcom158        0.000000e+00  0.000000e+00
bigcom160        0.000000e+00  8.673617e-21
bigcom161        0.000000e+00  0.000000e+00
bigcom162       -1.064997e-05  6.352419e-01
bigcom164        0.000000e+00  1.387779e-19
bigcom166       -1.012770e-05  3.026494e-01
bigcom167        0.000000e+00  5.204170e-20
bigcom171        0.000000e+00  0.000000e+00
bigcom173        0.000000e+00  0.000000e+00
bigcom175        0.000000e+00  0.000000e+00
bigcom176        0.000000e+00  0.000000e+00
bigcom177        0.000000e+00  1.734723e-20
bigcom178        0.000000e+00  0.000000e+00
bigcom180        0.000000e+00  3.469447e-20
bigcom181        0.000000e+00  8.673617e-21
bigcom184        0.000000e+00  0.000000e+00
bigcom186        0.000000e+00  0.000000e+00
bigcom187        0.000000e+00  0.000000e+00
bigcom189        0.000000e+00  1.387779e-19
bigcom194        0.000000e+00  0.000000e+00
bigcom195        0.000000e+00  3.469447e-20
bigcom196        0.000000e+00  0.000000e+00
bigcom204       -5.513168e-05  3.237338e-01
bigcom205        0.000000e+00  0.000000e+00
bigcom212        0.000000e+00  0.000000e+00
bigcom214        0.000000e+00  0.000000e+00
bigcom222        0.000000e+00  8.673617e-21
bigcom223        0.000000e+00  0.000000e+00
bigcom226        0.000000e+00  0.000000e+00
bigcom227        0.000000e+00  0.000000e+00
bigcom229        0.000000e+00  0.000000e+00
bigcom233        0.000000e+00  0.000000e+00
bigcom236        0.000000e+00  1.734723e-20
bigcom237        0.000000e+00  0.000000e+00
bigcom246        0.000000e+00  0.000000e+00
bigcom248        0.000000e+00  8.673617e-21
bigcom249        0.000000e+00  0.000000e+00
bigcom250        0.000000e+00  0.000000e+00
bigcom254        0.000000e+00  1.387779e-19
bigcom266        0.000000e+00  0.000000e+00
bigcom269        0.000000e+00  4.336809e-20
bigcom272        0.000000e+00  0.000000e+00
bigcom274       -4.805844e-07  1.138774e-02
bigcom281        0.000000e+00  0.000000e+00
bigcom291        0.000000e+00  0.000000e+00
bigcom292        0.000000e+00  1.387779e-19
bigcom295        0.000000e+00  0.000000e+00
bigcom299       -3.794905e-06  6.575782e-01
bigcom301        0.000000e+00  0.000000e+00
bigcom306        0.000000e+00  3.469447e-20
bigcom309        0.000000e+00  0.000000e+00
bigcom314        0.000000e+00  0.000000e+00
bigcom321        0.000000e+00  1.647987e-19
bigcom341        0.000000e+00  1.734723e-20
bigcom350        0.000000e+00  0.000000e+00
bigcom353        0.000000e+00  0.000000e+00
bigcom359        0.000000e+00  2.602085e-20
bigcom363       -7.796139e-08  2.549886e-01
bigcom365        0.000000e+00  0.000000e+00
bigcom385        0.000000e+00  1.387779e-19
bigcom386        0.000000e+00  0.000000e+00
bigcom408        0.000000e+00  1.387779e-19
bigcom412        0.000000e+00  0.000000e+00
bigcom480        0.000000e+00  0.000000e+00
spin_vertex      1.697445e-03  7.396323e-01
membership_s1    5.263237e-05  1.989925e-01
membership_s3    0.000000e+00  6.071532e-20
membership_s4    3.213258e-04  2.105822e-01
membership_s5    3.026453e-06  1.220407e-01
membership_s6    1.038089e-03  2.963509e-01
membership_s7    2.317957e-04  4.896264e-01
membership_s8    2.597821e-05  4.285242e-01
membership_s9    0.000000e+00  0.000000e+00
membership_s11   0.000000e+00  0.000000e+00
membership_s12   0.000000e+00  5.204170e-20
membership_s14  -5.730070e-06  2.889097e-01
membership_s15  -1.108099e-05  7.588009e-02
membership_s16   0.000000e+00  0.000000e+00
membership_s17   0.000000e+00  1.734723e-19
membership_s18   0.000000e+00  1.301043e-19
membership_s20   0.000000e+00  0.000000e+00
membership_s21  -1.502440e-06  1.870471e-01
membership_s22   1.174501e-05  3.547454e-01
membership_s24   5.508548e-06  4.886195e-01
membership_s25   0.000000e+00  2.081668e-19
membership_s26   0.000000e+00  7.806256e-20
membership_s27   2.730263e-05  3.862207e-01
membership_s28   0.000000e+00  3.469447e-20
membership_s30   1.813588e-04  4.578061e-01
membership_s31   1.650471e-05  2.957394e-01
membership_s32   8.289470e-05  1.984443e-01
membership_s33  -3.364565e-05  2.873980e-01
membership_s36   4.412338e-04  2.984861e-01
membership_s37   0.000000e+00  2.688821e-19
V1               4.507524e-03  2.624075e+00
V2               1.669549e-03  2.034482e+00
pdi             -4.149169e-06  6.352766e-02
adhesion         2.140834e-02  3.009099e+00
cohesion         2.192195e-02  2.938282e+00
inner            8.107419e-03  2.013478e+00
outer            4.615030e-03  1.968944e+00
ioratio          7.500729e-03  2.753792e+00
comsize          5.380362e-03  2.411064e+00
[1] "Dataset: low_targets Model GLM, run: 3 of 10 2015-06-17 20:53:08"
[1] "glmnet variable coefficients"
                     [,1]          [,2]
(Intercept)     -3.696368 -1.934428e+01
graph0           0.000000  4.116007e-03
graph1           0.000000  0.000000e+00
graph2           0.000000  6.342226e-04
graph3           0.000000 -1.228216e-05
graph4           0.000000  0.000000e+00
graph5           0.000000  1.971144e-04
graph6           0.000000  0.000000e+00
graph7           0.000000  6.060146e-04
graph8           0.000000  3.268650e-01
graph9           0.000000 -2.200878e-08
graph10          0.000000  1.939651e-12
graph11          0.000000  2.497333e-11
graph12          0.000000  0.000000e+00
graph13          0.000000  0.000000e+00
graph14          0.000000  0.000000e+00
graph15          0.000000  1.668512e-04
graph16          0.000000 -1.117970e-10
graph17          0.000000 -5.187607e-06
graph18          0.000000 -4.637898e-06
graph19          0.000000  2.137489e-05
graph20          0.000000  6.441915e-05
graph21          0.000000 -1.150542e-04
graph22          0.000000  0.000000e+00
graph23          0.000000 -3.187512e-05
graph24          0.000000  3.990035e-05
graph25          0.000000 -7.014306e-04
graph26          0.000000 -3.565769e-04
graph27          0.000000 -2.168026e-02
graph28          0.000000 -1.714059e-02
graph29          0.000000 -2.001601e+00
orbit0           0.000000  1.667921e-02
orbit1           0.000000  0.000000e+00
orbit2           0.000000 -3.773298e-03
orbit3           0.000000  4.166789e-03
orbit4           0.000000 -1.600117e-05
orbit5           0.000000  6.583629e-05
orbit6           0.000000  0.000000e+00
orbit7           0.000000 -6.314639e-02
orbit8           0.000000  1.382175e-04
orbit9           0.000000  8.951123e-07
orbit10          0.000000 -2.131424e-04
orbit11          0.000000 -3.477004e-02
orbit12          0.000000  7.302859e-04
orbit13          0.000000  5.223807e-02
orbit14          0.000000  3.404055e-01
orbit15          0.000000 -3.802670e-07
orbit16          0.000000  2.806850e-07
orbit17          0.000000  1.926784e-06
orbit18          0.000000  6.223892e-09
orbit19          0.000000  0.000000e+00
orbit20          0.000000  2.235626e-08
orbit21          0.000000 -5.474247e-05
orbit22          0.000000  1.556957e-11
orbit23          0.000000  6.553458e-02
orbit24          0.000000  1.807048e-07
orbit25          0.000000 -3.458383e-06
orbit26          0.000000  5.379253e-06
orbit27          0.000000 -7.431230e-06
orbit28          0.000000  1.874622e-05
orbit29          0.000000  1.751916e-05
orbit30          0.000000  5.157399e-04
orbit31          0.000000  0.000000e+00
orbit32          0.000000  1.393030e-07
orbit33          0.000000  9.565095e-03
orbit34          0.000000  1.732643e-04
orbit35          0.000000  1.114283e-07
orbit36          0.000000  1.414579e-05
orbit37          0.000000 -9.870048e-06
orbit38          0.000000 -2.039001e-04
orbit39          0.000000 -4.349022e-08
orbit40          0.000000 -1.235693e-05
orbit41          0.000000 -5.243209e-04
orbit42          0.000000 -5.496502e-01
orbit43          0.000000 -1.287118e-05
orbit44          0.000000 -4.999737e-01
orbit45          0.000000  1.798761e-05
orbit46          0.000000  1.100124e-04
orbit47          0.000000  7.098245e-03
orbit48          0.000000 -3.453930e-04
orbit49          0.000000  6.093357e-05
orbit50          0.000000  8.720607e-03
orbit51          0.000000 -4.840937e-04
orbit52          0.000000  2.972958e-05
orbit53          0.000000 -8.248461e-03
orbit54          0.000000  0.000000e+00
orbit55          0.000000 -7.203089e-01
orbit56          0.000000 -1.969897e-05
orbit57          0.000000 -2.767139e-04
orbit58          0.000000 -7.304670e-01
orbit59          0.000000  1.821547e-04
orbit60          0.000000 -1.337957e-02
orbit61          0.000000 -1.128622e+00
orbit62          0.000000  0.000000e+00
orbit63          0.000000 -1.187024e-01
orbit64          0.000000 -3.747561e-03
orbit65          0.000000 -3.513616e-03
orbit66          0.000000  6.285370e-03
orbit67          0.000000 -2.506395e-02
orbit68          0.000000 -1.923894e-02
orbit69          0.000000 -8.956693e-01
orbit70          0.000000 -1.883893e-02
orbit71          0.000000  8.637442e-02
orbit72          0.000000 -1.974905e+00
AP               0.000000  7.800304e-01
bet              0.000000 -4.956706e-05
ecc              0.000000  8.821022e-02
eccrad           0.000000  4.520500e-01
close            0.000000  0.000000e+00
constraint       0.000000 -5.297051e-03
coreness         0.000000 -6.444820e-03
knn              0.000000  1.866550e-04
hubscore         0.000000 -1.087073e+01
pagerank         0.000000 -1.732164e+00
trans            0.000000 -2.387359e-01
evcent           0.000000 -1.206091e+00
first            0.000000  1.683882e-02
upto_second      0.000000  0.000000e+00
upto_third       0.000000  3.050516e-05
upto_fourth      0.000000  0.000000e+00
upto_fifth       0.000000  0.000000e+00
upto_sixth       0.000000  1.211021e-03
second           0.000000  0.000000e+00
third            0.000000  4.250834e-05
fourth           0.000000 -1.308957e-04
fifth            0.000000  5.202245e-06
sixth            0.000000  3.858201e-04
ratio1           0.000000  1.393030e-04
ratio2           0.000000 -5.288831e-04
ratio3           0.000000 -1.232194e-02
ratio4           0.000000 -2.598429e-03
ratio5           0.000000  0.000000e+00
ratio6           0.000000 -5.354128e-04
selfinter        0.000000  5.061515e-02
walktrap_vertex  0.000000 -1.586230e-01
bigcom1          0.000000  7.695991e-02
bigcom2          0.000000 -1.006629e+00
bigcom3          0.000000 -5.400988e-02
bigcom4          0.000000  2.368014e-01
bigcom6          0.000000 -8.220779e-01
bigcom8          0.000000  2.736968e-01
bigcom9          0.000000  2.853389e-01
bigcom11         0.000000 -1.207246e+00
bigcom13         0.000000 -1.165219e+00
bigcom15         0.000000 -8.195640e-01
bigcom16         0.000000  1.763635e+00
bigcom21         0.000000 -1.330834e+00
bigcom22         0.000000 -1.538217e-01
bigcom24         0.000000 -8.998924e-01
bigcom26         0.000000 -1.420300e+00
bigcom28         0.000000 -1.892478e-01
bigcom30         0.000000 -3.429258e-02
bigcom31         0.000000 -7.029751e-01
bigcom32         0.000000 -1.158357e+00
bigcom33         0.000000 -9.834844e-01
bigcom34         0.000000 -4.709179e-01
bigcom36         0.000000 -1.404776e+00
bigcom37         0.000000 -1.804525e+00
bigcom38         0.000000 -1.398932e+00
bigcom39         0.000000 -8.743249e-01
bigcom40         0.000000 -1.168669e-01
bigcom43         0.000000 -1.074204e+00
bigcom44         0.000000  1.224019e-01
bigcom46         0.000000 -9.844223e-01
bigcom47         0.000000 -3.216359e-01
bigcom49         0.000000 -8.573102e-01
bigcom50         0.000000 -1.336342e+00
bigcom51         0.000000 -9.171079e-01
bigcom52         0.000000 -9.730762e-01
bigcom54         0.000000 -9.136713e-01
bigcom56         0.000000 -1.034289e+00
bigcom62         0.000000 -9.622337e-01
bigcom66         0.000000 -9.224871e-01
bigcom68         0.000000  2.443045e+00
bigcom69         0.000000 -1.145930e+00
bigcom71         0.000000 -1.271971e+00
bigcom72         0.000000  1.681159e+00
bigcom73         0.000000 -7.355613e-01
bigcom74         0.000000  1.792372e+00
bigcom75         0.000000 -4.576828e-01
bigcom76         0.000000 -1.050828e+00
bigcom77         0.000000  1.558308e+00
bigcom79         0.000000 -9.499582e-01
bigcom80         0.000000 -8.560862e-01
bigcom82         0.000000  2.692104e+00
bigcom83         0.000000  1.990422e+00
bigcom84         0.000000 -5.519329e-01
bigcom85         0.000000 -9.163858e-01
bigcom87         0.000000 -8.498134e-01
bigcom89         0.000000 -1.238874e+00
bigcom91         0.000000 -1.006662e+00
bigcom92         0.000000 -1.323026e+00
bigcom93         0.000000 -1.392885e+00
bigcom96         0.000000 -1.219051e+00
bigcom97         0.000000 -1.023656e+00
bigcom98         0.000000 -9.909450e-01
bigcom99         0.000000 -1.073876e+00
bigcom101        0.000000 -1.812717e+00
bigcom104        0.000000 -1.323671e+00
bigcom106        0.000000 -9.623844e-01
bigcom109        0.000000 -1.181895e+00
bigcom113        0.000000 -4.668443e-01
bigcom116        0.000000 -1.014862e+00
bigcom120        0.000000 -5.270981e-01
bigcom123        0.000000  2.256152e+00
bigcom126        0.000000 -5.484922e-01
bigcom127        0.000000  0.000000e+00
bigcom137        0.000000 -1.114643e+00
bigcom139        0.000000 -7.646201e-01
bigcom140        0.000000 -2.127745e+00
bigcom143        0.000000 -8.867826e-01
bigcom145        0.000000 -3.694936e-01
bigcom146        0.000000 -8.178905e-01
bigcom147        0.000000 -7.058514e-01
bigcom149        0.000000  0.000000e+00
bigcom153        0.000000 -8.374132e-01
bigcom154        0.000000  9.176456e-01
bigcom156        0.000000 -1.013319e+00
bigcom157        0.000000  0.000000e+00
bigcom158        0.000000 -9.885954e-01
bigcom160        0.000000 -8.199203e-01
bigcom161        0.000000 -4.367483e-01
bigcom162        0.000000  2.758000e+00
bigcom164        0.000000 -8.007020e-01
bigcom166        0.000000  1.359554e+00
bigcom167        0.000000 -1.085389e+00
bigcom171        0.000000  0.000000e+00
bigcom173        0.000000 -1.089755e+00
bigcom175        0.000000 -3.048755e-02
bigcom176        0.000000 -1.380546e+00
bigcom177        0.000000 -6.756911e-01
bigcom178        0.000000 -9.951524e-01
bigcom180        0.000000 -4.386098e-01
bigcom181        0.000000 -8.945931e-01
bigcom184        0.000000 -4.069742e-01
bigcom186        0.000000 -5.176603e-01
bigcom187        0.000000 -1.541119e+00
bigcom189        0.000000 -9.816010e-01
bigcom194        0.000000 -9.578995e-01
bigcom195        0.000000 -8.061576e-01
bigcom196        0.000000 -6.705421e-01
bigcom204        0.000000  1.534219e+00
bigcom205        0.000000 -3.860152e-02
bigcom212        0.000000 -8.356883e-01
bigcom214        0.000000 -1.280714e+00
bigcom222        0.000000 -6.180856e-01
bigcom223        0.000000  0.000000e+00
bigcom226        0.000000 -4.454940e-01
bigcom227        0.000000 -6.302812e-01
bigcom229        0.000000 -9.223473e-01
bigcom233        0.000000  0.000000e+00
bigcom236        0.000000 -1.051051e+00
bigcom237        0.000000 -1.364437e-01
bigcom246        0.000000 -5.685938e-01
bigcom248        0.000000 -2.190071e-01
bigcom249        0.000000 -6.655710e-01
bigcom250        0.000000 -9.513903e-01
bigcom254        0.000000 -7.410360e-01
bigcom266        0.000000 -4.830955e-01
bigcom269        0.000000 -1.149051e+00
bigcom272        0.000000 -8.633163e-01
bigcom274        0.000000  8.407263e-02
bigcom281        0.000000 -5.527388e-01
bigcom291        0.000000 -6.145177e-01
bigcom292        0.000000 -1.013927e+00
bigcom295        0.000000 -5.293860e-01
bigcom299        0.000000  2.467153e+00
bigcom301        0.000000 -8.997558e-01
bigcom306        0.000000 -8.226802e-01
bigcom309        0.000000 -8.758121e-01
bigcom314        0.000000 -6.247782e-01
bigcom321        0.000000 -1.189199e+00
bigcom341        0.000000 -1.115531e-01
bigcom350        0.000000 -2.540277e+00
bigcom353        0.000000 -8.971865e-01
bigcom359        0.000000 -6.184906e-01
bigcom363        0.000000  6.411703e-01
bigcom365        0.000000  0.000000e+00
bigcom385        0.000000 -1.259727e+00
bigcom386        0.000000 -7.479544e-01
bigcom408        0.000000 -1.023201e+00
bigcom412        0.000000 -1.775455e+00
bigcom480        0.000000 -1.123816e+00
spin_vertex      0.000000 -7.036692e-01
membership_s1    0.000000 -1.400842e-01
membership_s3    0.000000 -1.595077e+00
membership_s4    0.000000  1.336604e-01
membership_s5    0.000000 -2.084158e-01
membership_s6    0.000000  2.194044e-01
membership_s7    0.000000  2.630263e-01
membership_s8    0.000000  1.295708e+00
membership_s9    0.000000 -1.862087e+00
membership_s11   0.000000 -1.192999e+00
membership_s12   0.000000 -1.153303e+00
membership_s14   0.000000  1.648136e+00
membership_s15   0.000000 -6.651786e-01
membership_s16   0.000000 -1.266774e+00
membership_s17   0.000000 -1.115307e+00
membership_s18   0.000000 -6.258120e-01
membership_s20   0.000000 -1.015353e+00
membership_s21   0.000000  9.866657e-02
membership_s22   0.000000  8.765465e-01
membership_s24   0.000000  1.618314e+00
membership_s25   0.000000 -1.240320e+00
membership_s26   0.000000 -9.140600e-01
membership_s27   0.000000  8.706808e-02
membership_s28   0.000000 -1.879906e+00
membership_s30   0.000000  1.929071e-01
membership_s31   0.000000 -1.575512e-01
membership_s32   0.000000  5.671549e-02
membership_s33   0.000000  1.765782e+00
membership_s36   0.000000  2.576069e-02
membership_s37   0.000000 -1.725926e+00
V1               0.000000  6.652597e-02
V2               0.000000 -3.367366e-01
pdi              0.000000 -1.306366e+03
adhesion         0.000000 -4.973957e-07
cohesion         0.000000  0.000000e+00
inner            0.000000 -6.175669e-05
outer            0.000000  2.312906e-05
ioratio          0.000000  5.392211e-01
comsize          0.000000  1.623839e-04
[1] "Dataset: low_targets Model GBM, run: 4 of 10 2015-06-17 20:53:57"
Iter   TrainDeviance   ValidDeviance   StepSize   Improve
     1        0.2205            -nan     0.0100   -0.0000
     2        0.2195            -nan     0.0100   -0.0000
     3        0.2188            -nan     0.0100   -0.0001
     4        0.2179            -nan     0.0100    0.0000
     5        0.2171            -nan     0.0100    0.0000
     6        0.2163            -nan     0.0100    0.0000
     7        0.2155            -nan     0.0100   -0.0000
     8        0.2146            -nan     0.0100   -0.0000
     9        0.2135            -nan     0.0100   -0.0000
    10        0.2126            -nan     0.0100    0.0000
    20        0.2060            -nan     0.0100   -0.0000
    40        0.1938            -nan     0.0100   -0.0000
    49        0.1889            -nan     0.0100   -0.0001

[1] "GBM variable coefficients"
                            var    rel.inf
ioratio                 ioratio 5.04202901
pagerank               pagerank 4.27132188
orbit18                 orbit18 3.64636998
ratio2                   ratio2 3.55955927
V1                           V1 3.39909336
V2                           V2 3.27930278
fifth                     fifth 2.86042583
inner                     inner 2.84378625
ratio5                   ratio5 2.71867375
graph17                 graph17 2.50657625
adhesion               adhesion 2.29533780
fourth                   fourth 2.20471427
comsize                 comsize 2.08427046
graph15                 graph15 1.91379584
cohesion               cohesion 1.82271704
spin_vertex         spin_vertex 1.79536832
graph16                 graph16 1.79084211
membership_s24   membership_s24 1.65180906
orbit20                 orbit20 1.64514163
ratio1                   ratio1 1.64474388
ratio4                   ratio4 1.56956958
orbit17                 orbit17 1.55543490
orbit36                 orbit36 1.46077809
bet                         bet 1.43197917
graph10                 graph10 1.39781338
outer                     outer 1.37005320
upto_second         upto_second 1.36880358
graph4                   graph4 1.36878508
graph21                 graph21 1.34947161
graph13                 graph13 1.26824443
ratio6                   ratio6 1.22708366
graph11                 graph11 1.15185283
graph23                 graph23 1.12864531
orbit30                 orbit30 1.12254183
ratio3                   ratio3 1.08648514
knn                         knn 0.93680499
graph19                 graph19 0.92759380
upto_sixth           upto_sixth 0.92643724
orbit5                   orbit5 0.86038217
graph9                   graph9 0.84048407
orbit51                 orbit51 0.81639145
graph20                 graph20 0.79952093
upto_fifth           upto_fifth 0.78269898
graph14                 graph14 0.73066393
membership_s30   membership_s30 0.72147518
close                     close 0.72027772
orbit35                 orbit35 0.66860068
constraint           constraint 0.63736358
orbit49                 orbit49 0.63727703
hubscore               hubscore 0.63613616
orbit16                 orbit16 0.61823390
upto_third           upto_third 0.58041415
orbit26                 orbit26 0.57604134
graph1                   graph1 0.50103314
graph12                 graph12 0.46919259
orbit4                   orbit4 0.45700148
walktrap_vertex walktrap_vertex 0.44716277
upto_fourth         upto_fourth 0.44519456
orbit25                 orbit25 0.44399676
orbit10                 orbit10 0.43470059
orbit28                 orbit28 0.42500948
orbit21                 orbit21 0.41638494
graph5                   graph5 0.41098920
orbit47                 orbit47 0.39286685
orbit9                   orbit9 0.38269357
graph18                 graph18 0.38236675
graph3                   graph3 0.37538788
graph6                   graph6 0.36552785
orbit27                 orbit27 0.32897725
orbit39                 orbit39 0.31114855
orbit57                 orbit57 0.30489860
orbit66                 orbit66 0.29671723
orbit52                 orbit52 0.29404142
coreness               coreness 0.28927160
AP                           AP 0.27183873
membership_s7     membership_s7 0.26592581
orbit38                 orbit38 0.24808924
orbit19                 orbit19 0.24735986
evcent                   evcent 0.23679277
orbit24                 orbit24 0.23349448
orbit45                 orbit45 0.23252771
trans                     trans 0.22562124
orbit50                 orbit50 0.20023934
graph0                   graph0 0.19033398
membership_s4     membership_s4 0.18679728
orbit56                 orbit56 0.17411911
graph2                   graph2 0.17176472
selfinter             selfinter 0.17117062
orbit63                 orbit63 0.17029149
third                     third 0.16729952
bigcom3                 bigcom3 0.16273378
membership_s6     membership_s6 0.15881746
membership_s27   membership_s27 0.15761991
orbit53                 orbit53 0.15041701
bigcom1                 bigcom1 0.14607513
graph25                 graph25 0.13808846
sixth                     sixth 0.12180671
membership_s1     membership_s1 0.11833287
membership_s21   membership_s21 0.11207234
bigcom4                 bigcom4 0.10828346
orbit37                 orbit37 0.10414114
ecc                         ecc 0.09983788
orbit32                 orbit32 0.09734650
graph26                 graph26 0.09331478
orbit62                 orbit62 0.08294940
orbit54                 orbit54 0.08275114
graph7                   graph7 0.08203891
orbit60                 orbit60 0.06814034
orbit1                   orbit1 0.04909435
orbit31                 orbit31 0.04769157
graph8                   graph8 0.00000000
graph22                 graph22 0.00000000
graph24                 graph24 0.00000000
graph27                 graph27 0.00000000
graph28                 graph28 0.00000000
graph29                 graph29 0.00000000
orbit0                   orbit0 0.00000000
orbit2                   orbit2 0.00000000
orbit3                   orbit3 0.00000000
orbit6                   orbit6 0.00000000
orbit7                   orbit7 0.00000000
orbit8                   orbit8 0.00000000
orbit11                 orbit11 0.00000000
orbit12                 orbit12 0.00000000
orbit13                 orbit13 0.00000000
orbit14                 orbit14 0.00000000
orbit15                 orbit15 0.00000000
orbit22                 orbit22 0.00000000
orbit23                 orbit23 0.00000000
orbit29                 orbit29 0.00000000
orbit33                 orbit33 0.00000000
orbit34                 orbit34 0.00000000
orbit40                 orbit40 0.00000000
orbit41                 orbit41 0.00000000
orbit42                 orbit42 0.00000000
orbit43                 orbit43 0.00000000
orbit44                 orbit44 0.00000000
orbit46                 orbit46 0.00000000
orbit48                 orbit48 0.00000000
orbit55                 orbit55 0.00000000
orbit58                 orbit58 0.00000000
orbit59                 orbit59 0.00000000
orbit61                 orbit61 0.00000000
orbit64                 orbit64 0.00000000
orbit65                 orbit65 0.00000000
orbit67                 orbit67 0.00000000
orbit68                 orbit68 0.00000000
orbit69                 orbit69 0.00000000
orbit70                 orbit70 0.00000000
orbit71                 orbit71 0.00000000
orbit72                 orbit72 0.00000000
eccrad                   eccrad 0.00000000
first                     first 0.00000000
second                   second 0.00000000
bigcom2                 bigcom2 0.00000000
bigcom6                 bigcom6 0.00000000
bigcom8                 bigcom8 0.00000000
bigcom9                 bigcom9 0.00000000
bigcom11               bigcom11 0.00000000
bigcom13               bigcom13 0.00000000
bigcom15               bigcom15 0.00000000
bigcom16               bigcom16 0.00000000
bigcom21               bigcom21 0.00000000
bigcom22               bigcom22 0.00000000
bigcom24               bigcom24 0.00000000
bigcom26               bigcom26 0.00000000
bigcom28               bigcom28 0.00000000
bigcom30               bigcom30 0.00000000
bigcom31               bigcom31 0.00000000
bigcom32               bigcom32 0.00000000
bigcom33               bigcom33 0.00000000
bigcom34               bigcom34 0.00000000
bigcom36               bigcom36 0.00000000
bigcom37               bigcom37 0.00000000
bigcom38               bigcom38 0.00000000
bigcom39               bigcom39 0.00000000
bigcom40               bigcom40 0.00000000
bigcom43               bigcom43 0.00000000
bigcom44               bigcom44 0.00000000
bigcom46               bigcom46 0.00000000
bigcom47               bigcom47 0.00000000
bigcom49               bigcom49 0.00000000
bigcom50               bigcom50 0.00000000
bigcom51               bigcom51 0.00000000
bigcom52               bigcom52 0.00000000
bigcom54               bigcom54 0.00000000
bigcom56               bigcom56 0.00000000
bigcom62               bigcom62 0.00000000
bigcom66               bigcom66 0.00000000
bigcom68               bigcom68 0.00000000
bigcom69               bigcom69 0.00000000
bigcom71               bigcom71 0.00000000
bigcom72               bigcom72 0.00000000
bigcom73               bigcom73 0.00000000
bigcom74               bigcom74 0.00000000
bigcom75               bigcom75 0.00000000
bigcom76               bigcom76 0.00000000
bigcom77               bigcom77 0.00000000
bigcom79               bigcom79 0.00000000
bigcom80               bigcom80 0.00000000
bigcom82               bigcom82 0.00000000
bigcom83               bigcom83 0.00000000
bigcom84               bigcom84 0.00000000
bigcom85               bigcom85 0.00000000
bigcom87               bigcom87 0.00000000
bigcom89               bigcom89 0.00000000
bigcom91               bigcom91 0.00000000
bigcom92               bigcom92 0.00000000
bigcom93               bigcom93 0.00000000
bigcom96               bigcom96 0.00000000
bigcom97               bigcom97 0.00000000
bigcom98               bigcom98 0.00000000
bigcom99               bigcom99 0.00000000
bigcom101             bigcom101 0.00000000
bigcom104             bigcom104 0.00000000
bigcom106             bigcom106 0.00000000
bigcom109             bigcom109 0.00000000
bigcom113             bigcom113 0.00000000
bigcom116             bigcom116 0.00000000
bigcom120             bigcom120 0.00000000
bigcom123             bigcom123 0.00000000
bigcom126             bigcom126 0.00000000
bigcom127             bigcom127 0.00000000
bigcom137             bigcom137 0.00000000
bigcom139             bigcom139 0.00000000
bigcom140             bigcom140 0.00000000
bigcom143             bigcom143 0.00000000
bigcom145             bigcom145 0.00000000
bigcom146             bigcom146 0.00000000
bigcom147             bigcom147 0.00000000
bigcom149             bigcom149 0.00000000
bigcom153             bigcom153 0.00000000
bigcom154             bigcom154 0.00000000
bigcom156             bigcom156 0.00000000
bigcom157             bigcom157 0.00000000
bigcom158             bigcom158 0.00000000
bigcom160             bigcom160 0.00000000
bigcom161             bigcom161 0.00000000
bigcom162             bigcom162 0.00000000
bigcom164             bigcom164 0.00000000
bigcom166             bigcom166 0.00000000
bigcom167             bigcom167 0.00000000
bigcom171             bigcom171 0.00000000
bigcom173             bigcom173 0.00000000
bigcom175             bigcom175 0.00000000
bigcom176             bigcom176 0.00000000
bigcom177             bigcom177 0.00000000
bigcom178             bigcom178 0.00000000
bigcom180             bigcom180 0.00000000
bigcom181             bigcom181 0.00000000
bigcom184             bigcom184 0.00000000
bigcom186             bigcom186 0.00000000
bigcom187             bigcom187 0.00000000
bigcom189             bigcom189 0.00000000
bigcom194             bigcom194 0.00000000
bigcom195             bigcom195 0.00000000
bigcom196             bigcom196 0.00000000
bigcom204             bigcom204 0.00000000
bigcom205             bigcom205 0.00000000
bigcom212             bigcom212 0.00000000
bigcom214             bigcom214 0.00000000
bigcom222             bigcom222 0.00000000
bigcom223             bigcom223 0.00000000
bigcom226             bigcom226 0.00000000
bigcom227             bigcom227 0.00000000
bigcom229             bigcom229 0.00000000
bigcom233             bigcom233 0.00000000
bigcom236             bigcom236 0.00000000
bigcom237             bigcom237 0.00000000
bigcom246             bigcom246 0.00000000
bigcom248             bigcom248 0.00000000
bigcom249             bigcom249 0.00000000
bigcom250             bigcom250 0.00000000
bigcom254             bigcom254 0.00000000
bigcom266             bigcom266 0.00000000
bigcom269             bigcom269 0.00000000
bigcom272             bigcom272 0.00000000
bigcom274             bigcom274 0.00000000
bigcom281             bigcom281 0.00000000
bigcom291             bigcom291 0.00000000
bigcom292             bigcom292 0.00000000
bigcom295             bigcom295 0.00000000
bigcom299             bigcom299 0.00000000
bigcom301             bigcom301 0.00000000
bigcom306             bigcom306 0.00000000
bigcom309             bigcom309 0.00000000
bigcom314             bigcom314 0.00000000
bigcom321             bigcom321 0.00000000
bigcom341             bigcom341 0.00000000
bigcom350             bigcom350 0.00000000
bigcom353             bigcom353 0.00000000
bigcom359             bigcom359 0.00000000
bigcom363             bigcom363 0.00000000
bigcom365             bigcom365 0.00000000
bigcom385             bigcom385 0.00000000
bigcom386             bigcom386 0.00000000
bigcom408             bigcom408 0.00000000
bigcom412             bigcom412 0.00000000
bigcom480             bigcom480 0.00000000
membership_s3     membership_s3 0.00000000
membership_s5     membership_s5 0.00000000
membership_s8     membership_s8 0.00000000
membership_s9     membership_s9 0.00000000
membership_s11   membership_s11 0.00000000
membership_s12   membership_s12 0.00000000
membership_s14   membership_s14 0.00000000
membership_s15   membership_s15 0.00000000
membership_s16   membership_s16 0.00000000
membership_s17   membership_s17 0.00000000
membership_s18   membership_s18 0.00000000
membership_s20   membership_s20 0.00000000
membership_s22   membership_s22 0.00000000
membership_s25   membership_s25 0.00000000
membership_s26   membership_s26 0.00000000
membership_s28   membership_s28 0.00000000
membership_s31   membership_s31 0.00000000
membership_s32   membership_s32 0.00000000
membership_s33   membership_s33 0.00000000
membership_s36   membership_s36 0.00000000
membership_s37   membership_s37 0.00000000
pdi                         pdi 0.00000000
[1] "Dataset: low_targets Model RF, run: 4 of 10 2015-06-17 20:54:22"
     |      Out-of-bag   |
Tree |      MSE  %Var(y) |
   1 |  0.04554   199.94 |
   2 |  0.04299   188.75 |
   3 |   0.0414   181.76 |
   4 |  0.03947   173.31 |
   5 |  0.03843   168.72 |
   6 |  0.03528   154.92 |
   7 |  0.03456   151.76 |
   8 |  0.03372   148.05 |
   9 |  0.03251   142.75 |
  10 |  0.03152   138.38 |
  11 |  0.03057   134.22 |
  12 |  0.03001   131.76 |
  13 |  0.02965   130.20 |
  14 |  0.02911   127.84 |
  15 |  0.02875   126.21 |
  16 |   0.0285   125.13 |
  17 |  0.02832   124.33 |
  18 |  0.02815   123.58 |
  19 |  0.02803   123.06 |
  20 |  0.02787   122.37 |
  21 |  0.02785   122.26 |
  22 |  0.02774   121.78 |
  23 |  0.02768   121.53 |
  24 |  0.02752   120.85 |
  25 |  0.02743   120.43 |
  26 |  0.02723   119.57 |
  27 |   0.0271   118.97 |
  28 |  0.02702   118.62 |
  29 |  0.02689   118.05 |
  30 |  0.02681   117.73 |
  31 |  0.02674   117.41 |
  32 |  0.02677   117.54 |
  33 |  0.02673   117.38 |
  34 |   0.0267   117.22 |
  35 |  0.02671   117.29 |
  36 |  0.02674   117.40 |
  37 |  0.02669   117.20 |
  38 |  0.02662   116.89 |
  39 |  0.02659   116.73 |
  40 |   0.0265   116.36 |
  41 |  0.02643   116.07 |
  42 |  0.02642   116.02 |
  43 |  0.02636   115.75 |
  44 |  0.02634   115.64 |
  45 |  0.02629   115.42 |
  46 |  0.02628   115.37 |
  47 |  0.02626   115.32 |
  48 |  0.02626   115.29 |
  49 |   0.0262   115.05 |
  50 |  0.02613   114.73 |
  51 |  0.02609   114.57 |
  52 |  0.02611   114.65 |
  53 |  0.02607   114.45 |
  54 |  0.02602   114.25 |
  55 |  0.02598   114.09 |
  56 |  0.02597   114.04 |
  57 |  0.02593   113.87 |
  58 |  0.02589   113.68 |
  59 |  0.02586   113.55 |
  60 |  0.02582   113.38 |
  61 |  0.02579   113.23 |
  62 |  0.02577   113.13 |
  63 |  0.02573   112.99 |
  64 |  0.02573   112.95 |
  65 |  0.02569   112.79 |
  66 |  0.02565   112.64 |
  67 |  0.02563   112.54 |
  68 |  0.02562   112.49 |
  69 |  0.02559   112.38 |
  70 |  0.02557   112.29 |
  71 |  0.02555   112.19 |
  72 |  0.02554   112.12 |
  73 |   0.0255   111.96 |
  74 |  0.02549   111.92 |
  75 |  0.02548   111.88 |
  76 |  0.02547   111.85 |
  77 |  0.02545   111.72 |
  78 |  0.02545   111.75 |
  79 |  0.02547   111.81 |
  80 |  0.02544   111.71 |
  81 |  0.02546   111.78 |
  82 |  0.02549   111.90 |
  83 |  0.02547   111.84 |
  84 |  0.02546   111.79 |
  85 |  0.02545   111.75 |
  86 |  0.02542   111.63 |
  87 |   0.0254   111.51 |
  88 |  0.02541   111.57 |
  89 |  0.02542   111.62 |
  90 |  0.02541   111.57 |
  91 |  0.02541   111.55 |
  92 |  0.02539   111.47 |
  93 |  0.02539   111.50 |
  94 |  0.02539   111.50 |
  95 |  0.02538   111.44 |
  96 |  0.02536   111.33 |
  97 |  0.02537   111.41 |
  98 |  0.02536   111.35 |
  99 |  0.02536   111.36 |
 100 |  0.02536   111.37 |
[1] "Random Forest variable coefficients"
                      %IncMSE IncNodePurity
graph5           1.782533e-03  4.385717e-01
graph6           5.930862e-03  7.748867e-01
graph7           1.941801e-04  1.526917e-01
graph8          -1.035048e-06  2.262156e-02
graph9           4.285294e-03  9.435913e-01
graph10          6.780982e-03  9.191673e-01
graph11          5.921311e-03  9.051634e-01
graph12          6.228684e-03  8.458245e-01
graph13          8.151832e-03  1.166145e+00
graph14          4.472524e-03  8.664827e-01
graph15          7.851375e-03  8.253565e-01
graph16          5.184973e-03  1.012376e+00
graph17          4.715641e-03  7.353627e-01
graph18          1.726048e-03  1.327686e-01
graph19          6.747364e-03  8.847384e-01
graph20          2.073820e-03  5.352585e-01
graph21          3.659055e-03  6.741399e-01
graph22          1.898402e-04  1.713909e-01
graph23          7.015329e-03  8.469222e-01
graph24          1.129806e-03  1.649095e-01
graph25          2.450367e-03  3.359427e-01
graph26          7.577512e-05  1.028841e-01
graph27          1.297570e-04  1.909559e-02
graph28          5.513641e-07  4.291781e-02
graph29          0.000000e+00  7.372575e-20
orbit0           1.433248e-04  1.729573e-01
orbit1           3.613897e-03  7.792480e-01
orbit2           3.028658e-04  2.475275e-01
orbit3           1.583342e-04  6.251802e-02
orbit4           6.261437e-03  7.345680e-01
orbit5           3.341283e-03  5.323053e-01
orbit6           3.604847e-03  6.620456e-01
orbit7           4.251543e-05  7.670653e-02
orbit8           8.039691e-04  5.649582e-01
orbit9           4.732431e-03  7.924310e-01
orbit10          1.179895e-03  1.055408e-01
orbit11          7.846993e-04  1.383380e-01
orbit12          1.375054e-04  7.809937e-02
orbit13          1.294506e-05  5.089470e-02
orbit14          9.838216e-06  1.564591e-02
orbit15          3.747015e-03  7.594086e-01
orbit16          2.468385e-03  6.030728e-01
orbit17          7.208397e-03  7.736113e-01
orbit18          5.022679e-03  2.114473e+00
orbit19          2.771201e-03  6.374715e-01
orbit20          1.894870e-03  6.982521e-01
orbit21          2.505161e-03  5.126911e-01
orbit22          5.824110e-03  8.949698e-01
orbit23          4.749298e-05  7.514022e-02
orbit24          6.903367e-03  7.932121e-01
orbit25          1.183253e-03  2.465476e-01
orbit26          1.966761e-03  3.885443e-01
orbit27          1.210394e-02  1.045134e+00
orbit28          6.131233e-03  6.758607e-01
orbit29          2.804991e-04  1.774705e-01
orbit30          9.437671e-05  2.769670e-01
orbit31          4.343607e-03  7.516980e-01
orbit32          3.151314e-04  1.524294e-01
orbit33          9.348598e-05  2.445784e-01
orbit34          6.445214e-03  6.660694e-01
orbit35          7.019719e-03  1.012061e+00
orbit36          5.806555e-03  9.197871e-01
orbit37          4.452826e-03  8.287457e-01
orbit38          9.132028e-04  3.523393e-01
orbit39          5.232006e-03  9.743083e-01
orbit40          1.227436e-03  3.192741e-01
orbit41         -8.212768e-07  5.494192e-02
orbit42          8.646779e-06  1.924528e-02
orbit43          1.519729e-03  1.354219e-01
orbit44          3.032637e-05  1.432123e-01
orbit45          8.918547e-03  1.041198e+00
orbit46          6.572781e-04  4.352949e-01
orbit47          8.046664e-04  7.381644e-01
orbit48          4.690535e-05  1.502857e-02
orbit49          3.011507e-03  5.131541e-01
orbit50          1.897386e-04  4.076735e-01
orbit51          6.587970e-03  3.838031e-01
orbit52          3.647233e-04  1.388597e-01
orbit53          5.751559e-04  1.510628e-01
orbit54          4.378790e-04  2.127484e-01
orbit55          0.000000e+00  8.673617e-20
orbit56          5.923566e-03  8.386492e-01
orbit57          5.171121e-05  1.803863e-01
orbit58          9.976758e-05  7.174310e-02
orbit59          8.200148e-04  1.624261e-01
orbit60          0.000000e+00  9.801188e-19
orbit61          0.000000e+00  2.255141e-19
orbit62          1.387135e-03  2.711183e-01
orbit63         -4.447571e-06  2.033333e-02
orbit64          0.000000e+00  3.513846e-02
orbit65          4.449888e-04  2.519123e-01
orbit66          1.683199e-04  1.358989e-01
orbit67          8.152577e-05  6.353142e-02
orbit68          0.000000e+00  2.862294e-19
orbit69          0.000000e+00  1.214306e-19
orbit70          6.717082e-06  5.103761e-02
orbit71         -1.866093e-05  5.763841e-03
orbit72          0.000000e+00  3.469447e-20
AP              -3.556038e-06  6.769281e-02
bet              3.409592e-03  1.499390e+00
ecc              5.483491e-04  3.384919e-01
eccrad           1.026197e-03  3.504964e-01
close            3.075328e-03  7.387314e-01
constraint       8.939468e-04  8.941629e-01
coreness         1.028231e-03  6.085030e-01
knn              1.112180e-02  1.283580e+00
hubscore         4.133260e-03  9.685140e-01
pagerank         7.239937e-03  2.877340e+00
trans            1.232439e-04  2.232226e-01
evcent           4.119273e-03  7.423805e-01
first            1.738529e-05  1.535181e-01
upto_second      6.965866e-03  8.399046e-01
upto_third       3.093465e-03  7.812970e-01
upto_fourth      4.873105e-03  6.066086e-01
upto_fifth       4.612748e-03  7.595646e-01
upto_sixth       2.951702e-03  6.781117e-01
second           4.049344e-03  6.478703e-01
third            9.411763e-03  9.845870e-01
fourth           6.622884e-03  2.161330e+00
fifth            4.810512e-03  1.616384e+00
sixth            4.004494e-03  1.150761e+00
ratio1           1.050748e-02  1.301047e+00
ratio2           7.283759e-03  2.118253e+00
ratio3           1.268375e-02  1.381312e+00
ratio4           5.938152e-03  1.539557e+00
ratio5           4.291531e-03  2.163075e+00
ratio6           6.962808e-03  1.475711e+00
selfinter        6.303621e-05  2.190752e-01
walktrap_vertex  1.141837e-03  2.707891e-01
bigcom1          1.014233e-04  2.405889e-01
bigcom2          0.000000e+00  9.540979e-20
bigcom3          9.878153e-05  2.596708e-01
bigcom4          3.224652e-03  3.355457e-01
bigcom6          0.000000e+00  0.000000e+00
bigcom8          5.985928e-05  2.071499e-01
bigcom9         -2.503405e-05  1.115486e-01
bigcom11         0.000000e+00  8.673617e-21
bigcom13         0.000000e+00  1.734723e-20
bigcom15         0.000000e+00  1.387779e-19
bigcom16         1.269905e-05  5.288308e-01
bigcom21         0.000000e+00  1.127570e-19
bigcom22         0.000000e+00  1.821460e-19
bigcom24         0.000000e+00  0.000000e+00
bigcom26         0.000000e+00  1.214306e-19
bigcom28        -1.391318e-05  7.473145e-02
bigcom30         4.442477e-05  1.836706e-01
bigcom31         0.000000e+00  0.000000e+00
bigcom32         0.000000e+00  3.469447e-20
bigcom33         0.000000e+00  0.000000e+00
bigcom34         0.000000e+00  3.469447e-20
bigcom36         0.000000e+00  1.387779e-19
bigcom37         0.000000e+00  0.000000e+00
bigcom38         2.708305e-05  1.984638e-01
bigcom39         0.000000e+00  6.938894e-20
bigcom40         4.129144e-04  2.666857e-01
bigcom43         0.000000e+00  1.214306e-19
bigcom44         8.801528e-06  9.230681e-02
bigcom46         0.000000e+00  6.938894e-20
bigcom47         0.000000e+00  0.000000e+00
bigcom49         0.000000e+00  3.469447e-20
bigcom50         0.000000e+00  1.387779e-19
bigcom51         0.000000e+00  3.469447e-20
bigcom52         0.000000e+00  3.469447e-20
bigcom54         0.000000e+00  0.000000e+00
bigcom56         0.000000e+00  5.204170e-20
bigcom62         0.000000e+00  0.000000e+00
bigcom66         0.000000e+00  3.469447e-20
bigcom68        -1.765846e-05  6.355089e-01
bigcom69         0.000000e+00  0.000000e+00
bigcom71         0.000000e+00  1.561251e-19
bigcom72        -4.374580e-05  3.143736e-01
bigcom73         0.000000e+00  0.000000e+00
bigcom74        -4.649180e-05  4.926408e-01
bigcom75         0.000000e+00  0.000000e+00
bigcom76         0.000000e+00  6.938894e-20
bigcom77        -2.258844e-05  7.036965e-01
bigcom79         0.000000e+00  0.000000e+00
bigcom80         0.000000e+00  6.938894e-20
bigcom82         7.672413e-05  1.039995e+00
bigcom83         0.000000e+00  0.000000e+00
bigcom84         0.000000e+00  0.000000e+00
bigcom85         0.000000e+00  0.000000e+00
bigcom87         0.000000e+00  0.000000e+00
bigcom89         0.000000e+00  0.000000e+00
bigcom91         0.000000e+00  0.000000e+00
bigcom92         0.000000e+00  3.469447e-20
bigcom93         0.000000e+00  0.000000e+00
bigcom96         0.000000e+00  0.000000e+00
bigcom97         0.000000e+00  0.000000e+00
bigcom98         0.000000e+00  3.469447e-20
bigcom99         0.000000e+00  8.673617e-21
bigcom101        0.000000e+00  0.000000e+00
bigcom104        0.000000e+00  5.204170e-20
bigcom106        0.000000e+00  0.000000e+00
bigcom109        0.000000e+00  3.469447e-20
bigcom113        0.000000e+00  3.469447e-20
bigcom116        0.000000e+00  6.938894e-20
bigcom120        0.000000e+00  0.000000e+00
bigcom123        0.000000e+00  0.000000e+00
bigcom126        0.000000e+00  0.000000e+00
bigcom127        0.000000e+00  0.000000e+00
bigcom137        0.000000e+00  0.000000e+00
bigcom139        0.000000e+00  6.938894e-20
bigcom140        0.000000e+00  0.000000e+00
bigcom143        0.000000e+00  3.469447e-20
bigcom145        0.000000e+00  0.000000e+00
bigcom146        0.000000e+00  0.000000e+00
bigcom147        0.000000e+00  0.000000e+00
bigcom149        0.000000e+00  0.000000e+00
bigcom153        0.000000e+00  0.000000e+00
bigcom154        2.040936e-05  2.944913e-01
bigcom156        0.000000e+00  3.469447e-20
bigcom157        0.000000e+00  0.000000e+00
bigcom158        0.000000e+00  0.000000e+00
bigcom160        0.000000e+00  0.000000e+00
bigcom161        0.000000e+00  2.775558e-19
bigcom162        2.733448e-06  5.333182e-01
bigcom164        0.000000e+00  0.000000e+00
bigcom166       -1.898359e-05  2.552670e-01
bigcom167        0.000000e+00  3.469447e-20
bigcom171        0.000000e+00  0.000000e+00
bigcom173        0.000000e+00  3.469447e-20
bigcom175        0.000000e+00  5.204170e-20
bigcom176        0.000000e+00  3.035766e-20
bigcom177        0.000000e+00  0.000000e+00
bigcom178        0.000000e+00  0.000000e+00
bigcom180        0.000000e+00  3.469447e-20
bigcom181        0.000000e+00  1.040834e-19
bigcom184        0.000000e+00  3.469447e-20
bigcom186        0.000000e+00  0.000000e+00
bigcom187        0.000000e+00  8.333333e-03
bigcom189        0.000000e+00  3.469447e-20
bigcom194        0.000000e+00  3.469447e-20
bigcom195        0.000000e+00  1.734723e-20
bigcom196        0.000000e+00  0.000000e+00
bigcom204       -4.996269e-05  3.488900e-01
bigcom205        0.000000e+00  0.000000e+00
bigcom212        0.000000e+00  0.000000e+00
bigcom214        0.000000e+00  1.734723e-20
bigcom222        0.000000e+00  0.000000e+00
bigcom223        0.000000e+00  0.000000e+00
bigcom226        0.000000e+00  0.000000e+00
bigcom227        0.000000e+00  0.000000e+00
bigcom229        0.000000e+00  0.000000e+00
bigcom233        0.000000e+00  0.000000e+00
bigcom236        0.000000e+00  0.000000e+00
bigcom237        0.000000e+00  0.000000e+00
bigcom246        0.000000e+00  0.000000e+00
bigcom248        0.000000e+00  3.469447e-20
bigcom249        0.000000e+00  3.469447e-20
bigcom250        0.000000e+00  0.000000e+00
bigcom254        0.000000e+00  0.000000e+00
bigcom266        0.000000e+00  0.000000e+00
bigcom269        0.000000e+00  3.469447e-20
bigcom272        0.000000e+00  0.000000e+00
bigcom274        0.000000e+00  6.938894e-20
bigcom281        0.000000e+00  0.000000e+00
bigcom291        0.000000e+00  0.000000e+00
bigcom292        0.000000e+00  3.469447e-20
bigcom295        0.000000e+00  5.898060e-19
bigcom299       -1.048121e-05  7.419946e-01
bigcom301        0.000000e+00  1.387779e-19
bigcom306        0.000000e+00  6.938894e-20
bigcom309        0.000000e+00  3.469447e-20
bigcom314        0.000000e+00  0.000000e+00
bigcom321        0.000000e+00  1.040834e-19
bigcom341        0.000000e+00  0.000000e+00
bigcom350        0.000000e+00  0.000000e+00
bigcom353        0.000000e+00  0.000000e+00
bigcom359        0.000000e+00  1.040834e-19
bigcom363        5.645847e-06  2.084160e-01
bigcom365        0.000000e+00  1.734723e-20
bigcom385        0.000000e+00  3.469447e-20
bigcom386        0.000000e+00  0.000000e+00
bigcom408        0.000000e+00  0.000000e+00
bigcom412        0.000000e+00  1.387779e-19
bigcom480        0.000000e+00  0.000000e+00
spin_vertex      1.440729e-03  1.087389e+00
membership_s1    1.231097e-04  2.914530e-01
membership_s3    0.000000e+00  1.170938e-19
membership_s4    3.768493e-04  2.783476e-01
membership_s5    2.635106e-05  1.099947e-01
membership_s6    6.890824e-04  3.081620e-01
membership_s7    1.808159e-04  3.208982e-01
membership_s8   -5.466409e-05  3.481705e-01
membership_s9    0.000000e+00  5.204170e-20
membership_s11   0.000000e+00  1.040834e-19
membership_s12   0.000000e+00  2.602085e-20
membership_s14  -8.954435e-06  2.917121e-01
membership_s15   4.891703e-05  1.477526e-01
membership_s16   0.000000e+00  0.000000e+00
membership_s17   0.000000e+00  3.469447e-20
membership_s18   0.000000e+00  1.908196e-19
membership_s20   0.000000e+00  0.000000e+00
membership_s21   1.307400e-04  2.928660e-01
membership_s22   9.459855e-05  3.445439e-01
membership_s24  -1.081730e-05  6.288823e-01
membership_s25   0.000000e+00  1.040834e-19
membership_s26   0.000000e+00  1.040834e-19
membership_s27   6.775909e-05  3.306726e-01
membership_s28   0.000000e+00  1.734723e-19
membership_s30   5.292094e-04  4.208413e-01
membership_s31   2.873401e-05  4.543346e-01
membership_s32   4.882917e-05  2.602467e-01
membership_s33  -4.226150e-05  2.090828e-01
membership_s36   1.969522e-04  2.001666e-01
membership_s37   0.000000e+00  3.035766e-19
V1               3.005328e-03  2.402079e+00
V2               2.342986e-03  2.153906e+00
pdi             -5.932274e-07  5.923627e-02
adhesion         2.966936e-02  2.840909e+00
cohesion         3.000119e-02  2.793888e+00
inner            6.079829e-03  2.381868e+00
outer            2.355031e-03  1.853479e+00
ioratio          1.089601e-02  2.071687e+00
comsize          3.255725e-03  2.510960e+00
[1] "Dataset: low_targets Model GLM, run: 4 of 10 2015-06-17 20:56:33"
[1] "glmnet variable coefficients"
                     [,1]          [,2]
(Intercept)     -3.734893 -2.579215e+01
graph0           0.000000  1.309393e-02
graph1           0.000000  3.138872e-06
graph2           0.000000 -8.338430e-03
graph3           0.000000 -8.502472e-06
graph4           0.000000  0.000000e+00
graph5           0.000000  6.021724e-04
graph6           0.000000  0.000000e+00
graph7           0.000000  4.397634e-03
graph8           0.000000  2.585766e-01
graph9           0.000000 -1.684892e-08
graph10          0.000000  3.508039e-10
graph11          0.000000  4.835887e-12
graph12          0.000000 -2.199651e-09
graph13          0.000000  0.000000e+00
graph14          0.000000  0.000000e+00
graph15          0.000000  2.625981e-04
graph16          0.000000  0.000000e+00
graph17          0.000000 -9.763768e-07
graph18          0.000000 -5.842027e-05
graph19          0.000000  1.450031e-05
graph20          0.000000  1.191523e-04
graph21          0.000000 -6.030483e-04
graph22          0.000000 -3.304845e-05
graph23          0.000000  6.834589e-06
graph24          0.000000  5.622719e-08
graph25          0.000000 -3.287824e-03
graph26          0.000000  4.336671e-05
graph27          0.000000 -3.285358e-02
graph28          0.000000 -1.124752e-02
graph29          0.000000 -1.967911e+00
orbit0           0.000000  1.156970e-02
orbit1           0.000000  1.485136e-08
orbit2           0.000000 -1.432964e-02
orbit3           0.000000 -6.535180e-03
orbit4           0.000000 -1.643803e-05
orbit5           0.000000  1.026504e-04
orbit6           0.000000  0.000000e+00
orbit7           0.000000 -3.718149e-02
orbit8           0.000000  5.765823e-04
orbit9           0.000000  0.000000e+00
orbit10          0.000000 -2.080884e-04
orbit11          0.000000 -7.774046e-02
orbit12          0.000000  4.733730e-03
orbit13          0.000000  1.881016e-01
orbit14          0.000000  2.690862e-01
orbit15          0.000000 -2.967763e-07
orbit16          0.000000  9.868194e-07
orbit17          0.000000  8.748192e-07
orbit18          0.000000  8.571834e-10
orbit19          0.000000  1.485462e-10
orbit20          0.000000  3.433365e-08
orbit21          0.000000 -8.395523e-05
orbit22          0.000000  1.723175e-11
orbit23          0.000000  7.282225e-02
orbit24          0.000000  2.441931e-10
orbit25          0.000000 -6.758861e-06
orbit26          0.000000 -8.809123e-05
orbit27          0.000000 -8.549131e-06
orbit28          0.000000  1.605970e-05
orbit29          0.000000  3.945468e-05
orbit30          0.000000  5.002732e-04
orbit31          0.000000  0.000000e+00
orbit32          0.000000  3.263439e-07
orbit33          0.000000  5.588421e-02
orbit34          0.000000  3.083759e-04
orbit35          0.000000  4.393239e-07
orbit36          0.000000  4.144073e-05
orbit37          0.000000 -7.949027e-06
orbit38          0.000000 -2.946343e-03
orbit39          0.000000 -8.721909e-06
orbit40          0.000000  2.353431e-07
orbit41          0.000000 -9.228005e-04
orbit42          0.000000 -5.125485e-01
orbit43          0.000000 -5.093022e-05
orbit44          0.000000 -1.009468e-01
orbit45          0.000000  2.356208e-05
orbit46          0.000000  1.386248e-04
orbit47          0.000000  1.707866e-03
orbit48          0.000000 -5.723716e-04
orbit49          0.000000  1.232618e-04
orbit50          0.000000  6.355898e-03
orbit51          0.000000 -1.829621e-04
orbit52          0.000000 -4.601788e-04
orbit53          0.000000 -1.570653e-02
orbit54          0.000000 -3.101418e-05
orbit55          0.000000 -1.215293e+00
orbit56          0.000000  3.763253e-05
orbit57          0.000000  4.541838e-06
orbit58          0.000000 -7.649452e-01
orbit59          0.000000  1.262108e-04
orbit60          0.000000 -2.242760e-02
orbit61          0.000000 -1.248588e+00
orbit62          0.000000 -2.976566e-07
orbit63          0.000000 -1.038357e-01
orbit64          0.000000 -7.558351e-03
orbit65          0.000000 -1.524373e-03
orbit66          0.000000  2.060988e-03
orbit67          0.000000  6.291640e-02
orbit68          0.000000 -2.962809e-02
orbit69          0.000000 -1.570488e+00
orbit70          0.000000 -8.660503e-03
orbit71          0.000000 -6.477186e-02
orbit72          0.000000 -1.940548e+00
AP               0.000000  6.425406e-01
bet              0.000000 -5.041663e-05
ecc              0.000000  1.070247e-01
eccrad           0.000000  5.753761e-01
close            0.000000  0.000000e+00
constraint       0.000000  6.306397e-02
coreness         0.000000 -6.407009e-03
knn              0.000000  3.421862e-04
hubscore         0.000000 -1.409730e-01
pagerank         0.000000 -1.781293e-01
trans            0.000000 -3.091774e-01
evcent           0.000000  0.000000e+00
first            0.000000  1.399494e-02
upto_second      0.000000  0.000000e+00
upto_third       0.000000  2.796494e-05
upto_fourth      0.000000 -3.188772e-10
upto_fifth       0.000000  0.000000e+00
upto_sixth       0.000000  1.651262e-03
second           0.000000  0.000000e+00
third            0.000000  3.279484e-05
fourth           0.000000 -1.301180e-04
fifth            0.000000 -6.618558e-07
sixth            0.000000  4.836196e-04
ratio1           0.000000  1.161494e-04
ratio2           0.000000 -5.000961e-04
ratio3           0.000000 -1.440944e-02
ratio4           0.000000 -1.723997e-03
ratio5           0.000000  0.000000e+00
ratio6           0.000000 -5.779520e-04
selfinter        0.000000  1.361450e-01
walktrap_vertex  0.000000 -1.002008e-01
bigcom1          0.000000 -7.672092e-02
bigcom2          0.000000 -1.356013e+00
bigcom3          0.000000 -4.123840e-02
bigcom4          0.000000  1.821653e-01
bigcom6          0.000000 -8.289991e-01
bigcom8          0.000000 -2.849441e-01
bigcom9          0.000000  6.470701e-02
bigcom11         0.000000 -1.365901e+00
bigcom13         0.000000 -1.255033e+00
bigcom15         0.000000 -1.137263e+00
bigcom16         0.000000  1.975103e+00
bigcom21         0.000000 -1.828389e+00
bigcom22         0.000000 -1.792957e+00
bigcom24         0.000000 -1.040199e+00
bigcom26         0.000000 -1.458639e+00
bigcom28         0.000000  2.615551e-02
bigcom30         0.000000  3.565987e-02
bigcom31         0.000000 -6.873247e-01
bigcom32         0.000000 -1.162822e+00
bigcom33         0.000000 -8.910919e-01
bigcom34         0.000000 -1.465748e+00
bigcom36         0.000000 -1.479244e+00
bigcom37         0.000000 -1.633134e+00
bigcom38         0.000000  5.887202e-01
bigcom39         0.000000 -1.146091e+00
bigcom40         0.000000 -9.426118e-02
bigcom43         0.000000 -1.263984e+00
bigcom44         0.000000  2.178543e-01
bigcom46         0.000000 -1.347504e+00
bigcom47         0.000000 -6.124889e-01
bigcom49         0.000000 -9.529914e-01
bigcom50         0.000000 -1.433265e+00
bigcom51         0.000000 -1.051481e+00
bigcom52         0.000000 -9.912442e-01
bigcom54         0.000000 -9.283297e-01
bigcom56         0.000000 -1.264068e+00
bigcom62         0.000000 -9.922614e-01
bigcom66         0.000000 -1.071098e+00
bigcom68         0.000000  2.388911e+00
bigcom69         0.000000 -1.243548e+00
bigcom71         0.000000 -1.493498e+00
bigcom72         0.000000  1.678998e+00
bigcom73         0.000000 -7.563114e-01
bigcom74         0.000000  2.109343e+00
bigcom75         0.000000 -5.393822e-01
bigcom76         0.000000 -1.184307e+00
bigcom77         0.000000  2.064423e+00
bigcom79         0.000000 -1.064962e+00
bigcom80         0.000000 -8.509011e-01
bigcom82         0.000000  2.976114e+00
bigcom83         0.000000 -1.423804e+00
bigcom84         0.000000 -6.503299e-01
bigcom85         0.000000 -9.782646e-01
bigcom87         0.000000 -9.230139e-01
bigcom89         0.000000 -1.338170e+00
bigcom91         0.000000 -1.005475e+00
bigcom92         0.000000 -1.436083e+00
bigcom93         0.000000 -1.601200e+00
bigcom96         0.000000 -1.278775e+00
bigcom97         0.000000 -1.000825e+00
bigcom98         0.000000 -1.140075e+00
bigcom99         0.000000 -1.342142e+00
bigcom101        0.000000 -2.250813e+00
bigcom104        0.000000 -1.507759e+00
bigcom106        0.000000 -1.026942e+00
bigcom109        0.000000 -1.384752e+00
bigcom113        0.000000 -5.172283e-01
bigcom116        0.000000 -1.082371e+00
bigcom120        0.000000 -5.167845e-01
bigcom123        0.000000 -1.023432e+00
bigcom126        0.000000 -6.870779e-01
bigcom127        0.000000  0.000000e+00
bigcom137        0.000000 -9.225182e-01
bigcom139        0.000000 -8.314425e-01
bigcom140        0.000000 -8.002081e-01
bigcom143        0.000000 -8.791213e-01
bigcom145        0.000000 -7.185593e-01
bigcom146        0.000000 -9.480096e-01
bigcom147        0.000000 -8.502764e-01
bigcom149        0.000000  0.000000e+00
bigcom153        0.000000 -9.138807e-01
bigcom154        0.000000  9.825384e-01
bigcom156        0.000000 -9.792909e-01
bigcom157        0.000000  0.000000e+00
bigcom158        0.000000 -8.304505e-01
bigcom160        0.000000 -8.865871e-01
bigcom161        0.000000 -4.981613e-01
bigcom162        0.000000  2.878381e+00
bigcom164        0.000000 -8.569149e-01
bigcom166        0.000000  1.742183e+00
bigcom167        0.000000 -1.182717e+00
bigcom171        0.000000 -6.417532e-01
bigcom173        0.000000 -1.187156e+00
bigcom175        0.000000 -2.714810e-01
bigcom176        0.000000 -1.533167e+00
bigcom177        0.000000 -8.577966e-01
bigcom178        0.000000 -9.100448e-01
bigcom180        0.000000 -3.151117e-01
bigcom181        0.000000 -1.845911e+00
bigcom184        0.000000 -1.098345e+00
bigcom186        0.000000 -6.562851e-01
bigcom187        0.000000 -1.675079e+00
bigcom189        0.000000 -1.358428e+00
bigcom194        0.000000 -1.117305e+00
bigcom195        0.000000 -1.032539e+00
bigcom196        0.000000 -7.433888e-01
bigcom204        0.000000  1.512021e+00
bigcom205        0.000000 -1.925213e-02
bigcom212        0.000000 -8.726688e-01
bigcom214        0.000000 -1.106274e+00
bigcom222        0.000000 -5.669210e-01
bigcom223        0.000000  0.000000e+00
bigcom226        0.000000 -5.671915e-01
bigcom227        0.000000 -1.118940e+00
bigcom229        0.000000 -9.447432e-01
bigcom233        0.000000 -4.241768e-01
bigcom236        0.000000 -1.032510e+00
bigcom237        0.000000 -3.397950e-03
bigcom246        0.000000 -8.584398e-01
bigcom248        0.000000 -3.045718e-01
bigcom249        0.000000 -8.798743e-01
bigcom250        0.000000 -1.064519e+00
bigcom254        0.000000 -7.625089e-01
bigcom266        0.000000 -8.768284e-01
bigcom269        0.000000 -1.311007e+00
bigcom272        0.000000 -1.109255e+00
bigcom274        0.000000  4.202765e-02
bigcom281        0.000000 -6.908542e-01
bigcom291        0.000000  0.000000e+00
bigcom292        0.000000 -1.104885e+00
bigcom295        0.000000 -5.872567e-01
bigcom299        0.000000  2.530901e+00
bigcom301        0.000000 -1.045624e+00
bigcom306        0.000000 -9.464774e-01
bigcom309        0.000000 -8.297841e-01
bigcom314        0.000000 -5.755943e-01
bigcom321        0.000000 -1.425663e+00
bigcom341        0.000000 -1.594327e-01
bigcom350        0.000000 -1.628079e+00
bigcom353        0.000000 -1.400542e+00
bigcom359        0.000000 -6.564286e-01
bigcom363        0.000000  5.460992e-01
bigcom365        0.000000 -1.142193e-01
bigcom385        0.000000 -1.321523e+00
bigcom386        0.000000 -7.990116e-01
bigcom408        0.000000 -1.224290e+00
bigcom412        0.000000 -1.908440e+00
bigcom480        0.000000 -1.214526e+00
spin_vertex      0.000000 -6.895101e-01
membership_s1    0.000000 -1.515177e-01
membership_s3    0.000000 -1.381083e+00
membership_s4    0.000000  3.783996e-02
membership_s5    0.000000 -1.909579e-01
membership_s6    0.000000  2.002274e-01
membership_s7    0.000000  8.477735e-02
membership_s8    0.000000  1.277567e+00
membership_s9    0.000000 -1.965590e+00
membership_s11   0.000000 -1.273602e+00
membership_s12   0.000000 -1.130710e+00
membership_s14   0.000000  1.727393e+00
membership_s15   0.000000 -7.212828e-01
membership_s16   0.000000 -1.341192e+00
membership_s17   0.000000 -1.217084e+00
membership_s18   0.000000 -6.984922e-01
membership_s20   0.000000 -9.742448e-01
membership_s21   0.000000  3.214587e-01
membership_s22   0.000000  9.379213e-01
membership_s24   0.000000  1.714080e+00
membership_s25   0.000000 -1.240906e+00
membership_s26   0.000000 -6.781217e-01
membership_s27   0.000000  1.570272e-02
membership_s28   0.000000 -1.899310e+00
membership_s30   0.000000  8.426639e-02
membership_s31   0.000000 -1.169907e-02
membership_s32   0.000000  3.944889e-02
membership_s33   0.000000  1.843129e+00
membership_s36   0.000000 -6.183535e-02
membership_s37   0.000000 -1.757018e+00
V1               0.000000  2.336916e-01
V2               0.000000 -3.814664e-01
pdi              0.000000 -1.390067e+03
adhesion         0.000000  0.000000e+00
cohesion         0.000000  0.000000e+00
inner            0.000000 -6.861885e-05
outer            0.000000  5.855518e-05
ioratio          0.000000  6.705634e-01
comsize          0.000000  7.988224e-05
[1] "Dataset: low_targets Model GBM, run: 5 of 10 2015-06-17 20:57:25"
Iter   TrainDeviance   ValidDeviance   StepSize   Improve
     1        0.2184            -nan     0.0100    0.0000
     2        0.2173            -nan     0.0100   -0.0000
     3        0.2165            -nan     0.0100    0.0000
     4        0.2158            -nan     0.0100   -0.0001
     5        0.2149            -nan     0.0100    0.0000
     6        0.2141            -nan     0.0100   -0.0000
     7        0.2135            -nan     0.0100   -0.0000
     8        0.2127            -nan     0.0100    0.0000
     9        0.2119            -nan     0.0100   -0.0000
    10        0.2110            -nan     0.0100   -0.0000
    20        0.2044            -nan     0.0100   -0.0000
    40        0.1919            -nan     0.0100    0.0000
    49        0.1871            -nan     0.0100   -0.0000

[1] "GBM variable coefficients"
                            var    rel.inf
ioratio                 ioratio 5.33803322
ratio5                   ratio5 4.90352684
pagerank               pagerank 3.94394860
comsize                 comsize 3.68494432
orbit18                 orbit18 3.54835169
V1                           V1 3.38390660
fourth                   fourth 3.05286151
fifth                     fifth 2.98055918
ratio2                   ratio2 2.97554258
inner                     inner 2.96894846
V2                           V2 2.93740288
bet                         bet 2.82178216
adhesion               adhesion 2.49746138
orbit17                 orbit17 2.17380451
cohesion               cohesion 1.91329928
outer                     outer 1.74247723
graph23                 graph23 1.67841490
ratio6                   ratio6 1.64281532
graph19                 graph19 1.63918731
ratio4                   ratio4 1.62820821
orbit26                 orbit26 1.49397719
orbit36                 orbit36 1.44932402
orbit20                 orbit20 1.34513786
graph15                 graph15 1.33120410
knn                         knn 1.32058111
graph3                   graph3 1.31643128
spin_vertex         spin_vertex 1.28861924
graph13                 graph13 1.28795633
graph16                 graph16 1.28396754
orbit27                 orbit27 1.18496385
graph6                   graph6 1.03360690
orbit30                 orbit30 0.97483700
graph11                 graph11 0.95220344
graph17                 graph17 0.92536512
graph4                   graph4 0.88286963
orbit19                 orbit19 0.87802304
orbit35                 orbit35 0.85969755
orbit51                 orbit51 0.85528279
orbit47                 orbit47 0.85427823
graph26                 graph26 0.77949434
walktrap_vertex walktrap_vertex 0.68210056
graph14                 graph14 0.65617962
orbit16                 orbit16 0.65146504
close                     close 0.64973302
graph9                   graph9 0.62387913
coreness               coreness 0.62085158
orbit4                   orbit4 0.61317369
upto_sixth           upto_sixth 0.60583760
orbit21                 orbit21 0.60189294
graph5                   graph5 0.59437522
orbit38                 orbit38 0.52844434
membership_s22   membership_s22 0.52638678
orbit49                 orbit49 0.52436882
graph10                 graph10 0.52265485
membership_s24   membership_s24 0.51054520
constraint           constraint 0.50330667
graph20                 graph20 0.50073332
upto_third           upto_third 0.48812538
third                     third 0.48292509
orbit15                 orbit15 0.47209994
orbit50                 orbit50 0.46778996
ratio3                   ratio3 0.46187815
ratio1                   ratio1 0.44756441
orbit59                 orbit59 0.41200555
sixth                     sixth 0.36902765
hubscore               hubscore 0.34569013
orbit66                 orbit66 0.32099191
membership_s7     membership_s7 0.31184262
orbit10                 orbit10 0.29448051
graph12                 graph12 0.27519823
orbit32                 orbit32 0.27192635
orbit57                 orbit57 0.26994165
membership_s1     membership_s1 0.25913847
bigcom4                 bigcom4 0.24011100
orbit2                   orbit2 0.22639365
membership_s32   membership_s32 0.22597943
graph21                 graph21 0.21796617
orbit31                 orbit31 0.20160876
upto_fifth           upto_fifth 0.19452477
graph18                 graph18 0.19364662
orbit45                 orbit45 0.19004102
membership_s6     membership_s6 0.18725690
membership_s21   membership_s21 0.18679350
orbit9                   orbit9 0.18347620
graph1                   graph1 0.17910409
orbit5                   orbit5 0.17703496
trans                     trans 0.17365222
orbit37                 orbit37 0.16982422
orbit53                 orbit53 0.16309271
orbit28                 orbit28 0.15278313
membership_s31   membership_s31 0.15136197
membership_s36   membership_s36 0.12769470
orbit11                 orbit11 0.10611411
bigcom1                 bigcom1 0.09092790
selfinter             selfinter 0.08699836
graph25                 graph25 0.08590419
membership_s4     membership_s4 0.08575598
evcent                   evcent 0.07539261
orbit1                   orbit1 0.07257094
orbit24                 orbit24 0.06515579
graph2                   graph2 0.06359813
membership_s27   membership_s27 0.05928730
orbit56                 orbit56 0.04609758
graph0                   graph0 0.00000000
graph7                   graph7 0.00000000
graph8                   graph8 0.00000000
graph22                 graph22 0.00000000
graph24                 graph24 0.00000000
graph27                 graph27 0.00000000
graph28                 graph28 0.00000000
graph29                 graph29 0.00000000
orbit0                   orbit0 0.00000000
orbit3                   orbit3 0.00000000
orbit6                   orbit6 0.00000000
orbit7                   orbit7 0.00000000
orbit8                   orbit8 0.00000000
orbit12                 orbit12 0.00000000
orbit13                 orbit13 0.00000000
orbit14                 orbit14 0.00000000
orbit22                 orbit22 0.00000000
orbit23                 orbit23 0.00000000
orbit25                 orbit25 0.00000000
orbit29                 orbit29 0.00000000
orbit33                 orbit33 0.00000000
orbit34                 orbit34 0.00000000
orbit39                 orbit39 0.00000000
orbit40                 orbit40 0.00000000
orbit41                 orbit41 0.00000000
orbit42                 orbit42 0.00000000
orbit43                 orbit43 0.00000000
orbit44                 orbit44 0.00000000
orbit46                 orbit46 0.00000000
orbit48                 orbit48 0.00000000
orbit52                 orbit52 0.00000000
orbit54                 orbit54 0.00000000
orbit55                 orbit55 0.00000000
orbit58                 orbit58 0.00000000
orbit60                 orbit60 0.00000000
orbit61                 orbit61 0.00000000
orbit62                 orbit62 0.00000000
orbit63                 orbit63 0.00000000
orbit64                 orbit64 0.00000000
orbit65                 orbit65 0.00000000
orbit67                 orbit67 0.00000000
orbit68                 orbit68 0.00000000
orbit69                 orbit69 0.00000000
orbit70                 orbit70 0.00000000
orbit71                 orbit71 0.00000000
orbit72                 orbit72 0.00000000
AP                           AP 0.00000000
ecc                         ecc 0.00000000
eccrad                   eccrad 0.00000000
first                     first 0.00000000
upto_second         upto_second 0.00000000
upto_fourth         upto_fourth 0.00000000
second                   second 0.00000000
bigcom2                 bigcom2 0.00000000
bigcom3                 bigcom3 0.00000000
bigcom6                 bigcom6 0.00000000
bigcom8                 bigcom8 0.00000000
bigcom9                 bigcom9 0.00000000
bigcom11               bigcom11 0.00000000
bigcom13               bigcom13 0.00000000
bigcom15               bigcom15 0.00000000
bigcom16               bigcom16 0.00000000
bigcom21               bigcom21 0.00000000
bigcom22               bigcom22 0.00000000
bigcom24               bigcom24 0.00000000
bigcom26               bigcom26 0.00000000
bigcom28               bigcom28 0.00000000
bigcom30               bigcom30 0.00000000
bigcom31               bigcom31 0.00000000
bigcom32               bigcom32 0.00000000
bigcom33               bigcom33 0.00000000
bigcom34               bigcom34 0.00000000
bigcom36               bigcom36 0.00000000
bigcom37               bigcom37 0.00000000
bigcom38               bigcom38 0.00000000
bigcom39               bigcom39 0.00000000
bigcom40               bigcom40 0.00000000
bigcom43               bigcom43 0.00000000
bigcom44               bigcom44 0.00000000
bigcom46               bigcom46 0.00000000
bigcom47               bigcom47 0.00000000
bigcom49               bigcom49 0.00000000
bigcom50               bigcom50 0.00000000
bigcom51               bigcom51 0.00000000
bigcom52               bigcom52 0.00000000
bigcom54               bigcom54 0.00000000
bigcom56               bigcom56 0.00000000
bigcom62               bigcom62 0.00000000
bigcom66               bigcom66 0.00000000
bigcom68               bigcom68 0.00000000
bigcom69               bigcom69 0.00000000
bigcom71               bigcom71 0.00000000
bigcom72               bigcom72 0.00000000
bigcom73               bigcom73 0.00000000
bigcom74               bigcom74 0.00000000
bigcom75               bigcom75 0.00000000
bigcom76               bigcom76 0.00000000
bigcom77               bigcom77 0.00000000
bigcom79               bigcom79 0.00000000
bigcom80               bigcom80 0.00000000
bigcom82               bigcom82 0.00000000
bigcom83               bigcom83 0.00000000
bigcom84               bigcom84 0.00000000
bigcom85               bigcom85 0.00000000
bigcom87               bigcom87 0.00000000
bigcom89               bigcom89 0.00000000
bigcom91               bigcom91 0.00000000
bigcom92               bigcom92 0.00000000
bigcom93               bigcom93 0.00000000
bigcom96               bigcom96 0.00000000
bigcom97               bigcom97 0.00000000
bigcom98               bigcom98 0.00000000
bigcom99               bigcom99 0.00000000
bigcom101             bigcom101 0.00000000
bigcom104             bigcom104 0.00000000
bigcom106             bigcom106 0.00000000
bigcom109             bigcom109 0.00000000
bigcom113             bigcom113 0.00000000
bigcom116             bigcom116 0.00000000
bigcom120             bigcom120 0.00000000
bigcom123             bigcom123 0.00000000
bigcom126             bigcom126 0.00000000
bigcom127             bigcom127 0.00000000
bigcom137             bigcom137 0.00000000
bigcom139             bigcom139 0.00000000
bigcom140             bigcom140 0.00000000
bigcom143             bigcom143 0.00000000
bigcom145             bigcom145 0.00000000
bigcom146             bigcom146 0.00000000
bigcom147             bigcom147 0.00000000
bigcom149             bigcom149 0.00000000
bigcom153             bigcom153 0.00000000
bigcom154             bigcom154 0.00000000
bigcom156             bigcom156 0.00000000
bigcom157             bigcom157 0.00000000
bigcom158             bigcom158 0.00000000
bigcom160             bigcom160 0.00000000
bigcom161             bigcom161 0.00000000
bigcom162             bigcom162 0.00000000
bigcom164             bigcom164 0.00000000
bigcom166             bigcom166 0.00000000
bigcom167             bigcom167 0.00000000
bigcom171             bigcom171 0.00000000
bigcom173             bigcom173 0.00000000
bigcom175             bigcom175 0.00000000
bigcom176             bigcom176 0.00000000
bigcom177             bigcom177 0.00000000
bigcom178             bigcom178 0.00000000
bigcom180             bigcom180 0.00000000
bigcom181             bigcom181 0.00000000
bigcom184             bigcom184 0.00000000
bigcom186             bigcom186 0.00000000
bigcom187             bigcom187 0.00000000
bigcom189             bigcom189 0.00000000
bigcom194             bigcom194 0.00000000
bigcom195             bigcom195 0.00000000
bigcom196             bigcom196 0.00000000
bigcom204             bigcom204 0.00000000
bigcom205             bigcom205 0.00000000
bigcom212             bigcom212 0.00000000
bigcom214             bigcom214 0.00000000
bigcom222             bigcom222 0.00000000
bigcom223             bigcom223 0.00000000
bigcom226             bigcom226 0.00000000
bigcom227             bigcom227 0.00000000
bigcom229             bigcom229 0.00000000
bigcom233             bigcom233 0.00000000
bigcom236             bigcom236 0.00000000
bigcom237             bigcom237 0.00000000
bigcom246             bigcom246 0.00000000
bigcom248             bigcom248 0.00000000
bigcom249             bigcom249 0.00000000
bigcom250             bigcom250 0.00000000
bigcom254             bigcom254 0.00000000
bigcom266             bigcom266 0.00000000
bigcom269             bigcom269 0.00000000
bigcom272             bigcom272 0.00000000
bigcom274             bigcom274 0.00000000
bigcom281             bigcom281 0.00000000
bigcom291             bigcom291 0.00000000
bigcom292             bigcom292 0.00000000
bigcom295             bigcom295 0.00000000
bigcom299             bigcom299 0.00000000
bigcom301             bigcom301 0.00000000
bigcom306             bigcom306 0.00000000
bigcom309             bigcom309 0.00000000
bigcom314             bigcom314 0.00000000
bigcom321             bigcom321 0.00000000
bigcom341             bigcom341 0.00000000
bigcom350             bigcom350 0.00000000
bigcom353             bigcom353 0.00000000
bigcom359             bigcom359 0.00000000
bigcom363             bigcom363 0.00000000
bigcom365             bigcom365 0.00000000
bigcom385             bigcom385 0.00000000
bigcom386             bigcom386 0.00000000
bigcom408             bigcom408 0.00000000
bigcom412             bigcom412 0.00000000
bigcom480             bigcom480 0.00000000
membership_s3     membership_s3 0.00000000
membership_s5     membership_s5 0.00000000
membership_s8     membership_s8 0.00000000
membership_s9     membership_s9 0.00000000
membership_s11   membership_s11 0.00000000
membership_s12   membership_s12 0.00000000
membership_s14   membership_s14 0.00000000
membership_s15   membership_s15 0.00000000
membership_s16   membership_s16 0.00000000
membership_s17   membership_s17 0.00000000
membership_s18   membership_s18 0.00000000
membership_s20   membership_s20 0.00000000
membership_s25   membership_s25 0.00000000
membership_s26   membership_s26 0.00000000
membership_s28   membership_s28 0.00000000
membership_s30   membership_s30 0.00000000
membership_s33   membership_s33 0.00000000
membership_s37   membership_s37 0.00000000
pdi                         pdi 0.00000000
[1] "Dataset: low_targets Model RF, run: 5 of 10 2015-06-17 20:57:49"
     |      Out-of-bag   |
Tree |      MSE  %Var(y) |
   1 |  0.04949   219.94 |
   2 |   0.0433   192.41 |
   3 |  0.04139   183.96 |
   4 |  0.03938   175.02 |
   5 |   0.0374   166.20 |
   6 |  0.03625   161.10 |
   7 |  0.03434   152.61 |
   8 |  0.03339   148.40 |
   9 |  0.03224   143.27 |
  10 |  0.03135   139.31 |
  11 |  0.03014   133.92 |
  12 |  0.02963   131.69 |
  13 |  0.02929   130.17 |
  14 |  0.02877   127.87 |
  15 |  0.02845   126.43 |
  16 |  0.02824   125.49 |
  17 |  0.02818   125.21 |
  18 |  0.02769   123.07 |
  19 |  0.02743   121.91 |
  20 |   0.0272   120.88 |
  21 |  0.02716   120.69 |
  22 |  0.02706   120.26 |
  23 |  0.02697   119.84 |
  24 |  0.02683   119.23 |
  25 |  0.02671   118.68 |
  26 |  0.02664   118.39 |
  27 |  0.02657   118.08 |
  28 |  0.02652   117.86 |
  29 |  0.02653   117.91 |
  30 |  0.02649   117.71 |
  31 |  0.02647   117.65 |
  32 |  0.02645   117.53 |
  33 |  0.02636   117.13 |
  34 |  0.02624   116.62 |
  35 |  0.02617   116.28 |
  36 |  0.02613   116.12 |
  37 |  0.02612   116.08 |
  38 |   0.0261   115.99 |
  39 |  0.02608   115.91 |
  40 |  0.02602   115.61 |
  41 |  0.02599   115.50 |
  42 |  0.02597   115.42 |
  43 |  0.02592   115.20 |
  44 |   0.0259   115.09 |
  45 |  0.02583   114.78 |
  46 |  0.02581   114.68 |
  47 |  0.02579   114.60 |
  48 |  0.02583   114.77 |
  49 |  0.02577   114.52 |
  50 |  0.02576   114.46 |
  51 |  0.02573   114.36 |
  52 |  0.02571   114.27 |
  53 |   0.0257   114.21 |
  54 |  0.02566   114.03 |
  55 |  0.02565   114.00 |
  56 |  0.02565   113.99 |
  57 |  0.02564   113.97 |
  58 |  0.02565   114.00 |
  59 |  0.02565   113.97 |
  60 |  0.02566   114.04 |
  61 |  0.02566   114.02 |
  62 |  0.02565   113.98 |
  63 |  0.02567   114.06 |
  64 |  0.02563   113.91 |
  65 |  0.02564   113.96 |
  66 |  0.02563   113.88 |
  67 |  0.02562   113.86 |
  68 |  0.02561   113.80 |
  69 |  0.02558   113.69 |
  70 |  0.02556   113.59 |
  71 |  0.02556   113.57 |
  72 |  0.02555   113.52 |
  73 |  0.02554   113.49 |
  74 |  0.02553   113.45 |
  75 |  0.02551   113.36 |
  76 |  0.02548   113.24 |
  77 |  0.02546   113.13 |
  78 |  0.02542   112.95 |
  79 |  0.02541   112.94 |
  80 |  0.02542   112.96 |
  81 |  0.02544   113.05 |
  82 |  0.02545   113.11 |
  83 |  0.02544   113.06 |
  84 |  0.02543   113.03 |
  85 |  0.02543   113.03 |
  86 |  0.02542   112.95 |
  87 |   0.0254   112.90 |
  88 |  0.02538   112.80 |
  89 |  0.02537   112.75 |
  90 |  0.02534   112.62 |
  91 |  0.02532   112.53 |
  92 |  0.02533   112.58 |
  93 |  0.02535   112.66 |
  94 |  0.02536   112.71 |
  95 |  0.02535   112.65 |
  96 |  0.02534   112.59 |
  97 |  0.02533   112.59 |
  98 |  0.02533   112.55 |
  99 |  0.02532   112.54 |
 100 |  0.02532   112.52 |
[1] "Random Forest variable coefficients"
                      %IncMSE IncNodePurity
graph5           3.911615e-03  6.272104e-01
graph6           4.790669e-03  6.789966e-01
graph7           6.504402e-04  1.105268e-01
graph8           0.000000e+00  1.333333e-02
graph9           2.435310e-03  6.493090e-01
graph10          5.577815e-03  1.032214e+00
graph11          6.603277e-03  6.018604e-01
graph12          7.286715e-03  7.770867e-01
graph13          6.267116e-03  8.330191e-01
graph14          5.206919e-03  5.894148e-01
graph15          1.064557e-02  8.604894e-01
graph16          3.872939e-03  9.803389e-01
graph17          5.870551e-03  6.474715e-01
graph18          1.070005e-03  1.273376e-01
graph19          7.372148e-03  9.930419e-01
graph20          2.574859e-03  4.982697e-01
graph21          3.234011e-03  7.313433e-01
graph22          3.485951e-04  2.163124e-01
graph23          3.403584e-03  9.652550e-01
graph24          1.164930e-03  1.804768e-01
graph25          1.369830e-03  2.722241e-01
graph26          7.509822e-04  1.564356e-01
graph27          0.000000e+00  3.066124e-18
graph28          1.719194e-04  4.982230e-02
graph29          0.000000e+00  0.000000e+00
orbit0           5.840163e-05  1.198411e-01
orbit1           2.535099e-03  6.531065e-01
orbit2           1.201289e-05  1.986546e-01
orbit3           5.210742e-05  7.276548e-02
orbit4           3.352375e-03  7.352501e-01
orbit5           6.894060e-03  6.119018e-01
orbit6           3.860631e-03  9.562494e-01
orbit7           1.560806e-04  2.577664e-01
orbit8           3.363091e-03  3.994791e-01
orbit9           5.373267e-03  6.665254e-01
orbit10          1.509878e-03  1.391169e-01
orbit11         -1.847271e-05  6.971959e-02
orbit12          2.433875e-04  1.331075e-01
orbit13         -4.363002e-06  8.571429e-03
orbit14          0.000000e+00  1.600000e-02
orbit15          3.665248e-03  7.207029e-01
orbit16          4.864965e-03  6.739201e-01
orbit17          6.980771e-03  9.028086e-01
orbit18          3.698520e-03  2.342218e+00
orbit19          4.671129e-03  5.520116e-01
orbit20          5.067506e-03  8.135856e-01
orbit21          2.707405e-03  4.535613e-01
orbit22          4.456677e-03  7.668282e-01
orbit23          2.366314e-05  9.803717e-02
orbit24          6.573570e-03  1.100510e+00
orbit25          2.756057e-03  2.004700e-01
orbit26          9.960435e-04  3.380899e-01
orbit27          6.127061e-03  1.069651e+00
orbit28          2.911331e-03  7.991901e-01
orbit29          1.553300e-03  1.880865e-01
orbit30          1.749543e-04  2.148963e-01
orbit31          8.157089e-03  7.442852e-01
orbit32          9.926362e-04  2.316250e-01
orbit33          5.589347e-04  1.686015e-01
orbit34          1.191510e-02  1.055100e+00
orbit35          4.915606e-03  7.631492e-01
orbit36          7.618818e-03  8.862928e-01
orbit37          4.744456e-03  5.005901e-01
orbit38          1.675828e-03  3.741733e-01
orbit39          5.476932e-03  7.561948e-01
orbit40          6.473591e-04  1.456902e-01
orbit41          8.912647e-05  5.842077e-02
orbit42          2.968998e-05  1.167763e-02
orbit43          1.131938e-03  1.413680e-01
orbit44          0.000000e+00  1.409463e-18
orbit45          8.666261e-03  9.922461e-01
orbit46          7.780975e-04  6.002600e-01
orbit47          8.971035e-04  6.326245e-01
orbit48          1.709105e-05  6.253839e-02
orbit49          2.546777e-03  6.777526e-01
orbit50          7.113912e-04  2.147675e-01
orbit51          8.008014e-03  5.875766e-01
orbit52          3.110530e-04  1.864229e-01
orbit53          2.049375e-04  7.252175e-02
orbit54          1.827905e-04  1.337035e-01
orbit55          0.000000e+00  5.551115e-19
orbit56          6.461985e-03  6.765229e-01
orbit57          2.572024e-04  1.348568e-01
orbit58          2.436249e-05  2.214298e-02
orbit59          2.256552e-03  2.193763e-01
orbit60          1.625747e-05  6.112232e-02
orbit61          0.000000e+00  3.295975e-19
orbit62          1.888549e-03  2.733532e-01
orbit63          2.900428e-05  3.360508e-02
orbit64          0.000000e+00  7.684825e-18
orbit65          8.482174e-04  2.596002e-01
orbit66          1.272350e-04  1.667477e-01
orbit67          7.074557e-05  6.958025e-02
orbit68          0.000000e+00  2.242130e-18
orbit69          0.000000e+00  2.081668e-19
orbit70          1.004146e-04  6.096395e-02
orbit71          0.000000e+00  2.862294e-19
orbit72          0.000000e+00  2.775558e-19
AP              -2.321527e-07  6.335168e-02
bet              2.147458e-03  1.443210e+00
ecc              5.404716e-05  1.972119e-01
eccrad           2.002622e-04  2.705031e-01
close            3.817743e-03  5.332100e-01
constraint       1.350835e-03  1.136816e+00
coreness         4.460168e-04  6.034783e-01
knn              9.675149e-03  1.434087e+00
hubscore         3.781983e-03  8.941023e-01
pagerank         4.319967e-03  2.984894e+00
trans            2.141162e-04  1.194283e-01
evcent           4.634897e-03  7.616256e-01
first            9.278573e-05  1.370147e-01
upto_second      3.888736e-03  5.340615e-01
upto_third       4.457614e-03  7.382518e-01
upto_fourth      1.657517e-03  6.824646e-01
upto_fifth       3.995068e-03  7.844730e-01
upto_sixth       3.248575e-03  7.172899e-01
second           2.375747e-03  6.178426e-01
third            7.035605e-03  1.303158e+00
fourth           5.311982e-03  1.885768e+00
fifth            3.159589e-03  2.027432e+00
sixth            5.397309e-03  9.755185e-01
ratio1           7.084234e-03  1.255990e+00
ratio2           4.435442e-03  1.900902e+00
ratio3           4.789079e-03  1.780503e+00
ratio4           4.143384e-03  9.926897e-01
ratio5           4.088696e-03  1.898362e+00
ratio6           6.269330e-03  1.786323e+00
selfinter        2.985726e-05  2.564438e-01
walktrap_vertex  9.635220e-04  4.065994e-01
bigcom1          1.415642e-04  2.951167e-01
bigcom2          0.000000e+00  1.647987e-19
bigcom3          3.261719e-05  2.290540e-01
bigcom4          2.366938e-03  3.019797e-01
bigcom6          0.000000e+00  1.387779e-19
bigcom8          3.492493e-04  3.617676e-01
bigcom9         -1.395987e-05  5.339188e-02
bigcom11         0.000000e+00  1.734723e-19
bigcom13         0.000000e+00  4.857226e-19
bigcom15         0.000000e+00  4.163336e-19
bigcom16        -2.775727e-05  5.323404e-01
bigcom21         0.000000e+00  7.112366e-19
bigcom22        -2.322949e-05  8.441904e-02
bigcom24         0.000000e+00  1.474515e-19
bigcom26         0.000000e+00  8.500145e-19
bigcom28        -1.817722e-05  2.896825e-02
bigcom30         3.997925e-05  1.417460e-01
bigcom31         0.000000e+00  2.775558e-19
bigcom32         0.000000e+00  1.474515e-19
bigcom33         0.000000e+00  2.081668e-19
bigcom34         0.000000e+00  1.387779e-19
bigcom36         0.000000e+00  6.938894e-19
bigcom37         0.000000e+00  0.000000e+00
bigcom38        -8.519860e-06  2.843227e-01
bigcom39         0.000000e+00  2.775558e-19
bigcom40         2.631790e-04  2.459871e-01
bigcom43         0.000000e+00  6.938894e-20
bigcom44         0.000000e+00  2.470588e-02
bigcom46         0.000000e+00  4.163336e-19
bigcom47         0.000000e+00  3.469447e-19
bigcom49         0.000000e+00  4.857226e-19
bigcom50         0.000000e+00  5.030698e-19
bigcom51         0.000000e+00  0.000000e+00
bigcom52         0.000000e+00  1.387779e-19
bigcom54         0.000000e+00  2.775558e-19
bigcom56         0.000000e+00  4.857226e-19
bigcom62         0.000000e+00  0.000000e+00
bigcom66         0.000000e+00  4.293441e-19
bigcom68        -3.190932e-05  5.658036e-01
bigcom69         0.000000e+00  9.714451e-19
bigcom71         0.000000e+00  1.075529e-18
bigcom72        -4.855193e-05  3.420177e-01
bigcom73         0.000000e+00  6.245005e-19
bigcom74        -2.356972e-05  6.120291e-01
bigcom75         0.000000e+00  2.775558e-19
bigcom76         0.000000e+00  5.551115e-19
bigcom77         0.000000e+00  0.000000e+00
bigcom79         0.000000e+00  0.000000e+00
bigcom80         0.000000e+00  1.387779e-19
bigcom82        -9.612485e-06  4.333177e-01
bigcom83        -3.037783e-06  5.892768e-01
bigcom84         0.000000e+00  0.000000e+00
bigcom85         0.000000e+00  6.938894e-20
bigcom87         0.000000e+00  1.821460e-19
bigcom89         0.000000e+00  1.387779e-19
bigcom91         0.000000e+00  1.387779e-19
bigcom92         0.000000e+00  2.775558e-19
bigcom93         0.000000e+00  0.000000e+00
bigcom96         0.000000e+00  0.000000e+00
bigcom97         0.000000e+00  3.469447e-19
bigcom98         0.000000e+00  0.000000e+00
bigcom99         0.000000e+00  1.387779e-19
bigcom101        0.000000e+00  1.387779e-19
bigcom104        0.000000e+00  1.734723e-19
bigcom106        0.000000e+00  0.000000e+00
bigcom109        0.000000e+00  6.245005e-19
bigcom113        0.000000e+00  8.673617e-21
bigcom116        0.000000e+00  2.775558e-19
bigcom120        0.000000e+00  0.000000e+00
bigcom123       -1.801908e-05  4.320953e-01
bigcom126        0.000000e+00  8.673617e-20
bigcom127        0.000000e+00  1.561251e-19
bigcom137        0.000000e+00  1.387779e-19
bigcom139        0.000000e+00  1.387779e-19
bigcom140        0.000000e+00  0.000000e+00
bigcom143        0.000000e+00  3.642919e-19
bigcom145        0.000000e+00  2.081668e-19
bigcom146        0.000000e+00  1.734723e-20
bigcom147        0.000000e+00  0.000000e+00
bigcom149        0.000000e+00  0.000000e+00
bigcom153        0.000000e+00  2.341877e-19
bigcom154        6.606716e-05  4.294737e-01
bigcom156        0.000000e+00  6.938894e-19
bigcom157        0.000000e+00  0.000000e+00
bigcom158        0.000000e+00  1.387779e-19
bigcom160        0.000000e+00  1.387779e-19
bigcom161        0.000000e+00  0.000000e+00
bigcom162        0.000000e+00  9.374685e-01
bigcom164        0.000000e+00  1.387779e-19
bigcom166        2.355393e-05  2.645591e-01
bigcom167        0.000000e+00  6.938894e-19
bigcom171        0.000000e+00  0.000000e+00
bigcom173        0.000000e+00  1.387779e-19
bigcom175        0.000000e+00  0.000000e+00
bigcom176        0.000000e+00  1.387779e-19
bigcom177        0.000000e+00  5.551115e-19
bigcom178        0.000000e+00  0.000000e+00
bigcom180        0.000000e+00  0.000000e+00
bigcom181        0.000000e+00  4.163336e-19
bigcom184        0.000000e+00  2.168404e-19
bigcom186        0.000000e+00  1.387779e-19
bigcom187        0.000000e+00  1.387779e-19
bigcom189        0.000000e+00  7.806256e-20
bigcom194        0.000000e+00  0.000000e+00
bigcom195        0.000000e+00  6.938894e-20
bigcom196        0.000000e+00  2.081668e-19
bigcom204       -2.432807e-05  4.280399e-01
bigcom205        0.000000e+00  0.000000e+00
bigcom212        0.000000e+00  1.387779e-19
bigcom214        0.000000e+00  0.000000e+00
bigcom222        0.000000e+00  8.673617e-21
bigcom223        0.000000e+00  0.000000e+00
bigcom226        0.000000e+00  1.387779e-19
bigcom227        0.000000e+00  1.734723e-20
bigcom229        0.000000e+00  1.561251e-19
bigcom233        0.000000e+00  0.000000e+00
bigcom236        0.000000e+00  1.387779e-19
bigcom237        0.000000e+00  0.000000e+00
bigcom246        0.000000e+00  6.938894e-20
bigcom248        0.000000e+00  6.938894e-20
bigcom249        0.000000e+00  3.469447e-19
bigcom250        0.000000e+00  0.000000e+00
bigcom254        0.000000e+00  2.081668e-19
bigcom266        0.000000e+00  8.673617e-21
bigcom269        0.000000e+00  1.474515e-19
bigcom272        0.000000e+00  1.387779e-19
bigcom274        0.000000e+00  7.372575e-19
bigcom281        0.000000e+00  0.000000e+00
bigcom291        0.000000e+00  1.387779e-19
bigcom292        0.000000e+00  1.734723e-20
bigcom295        0.000000e+00  0.000000e+00
bigcom299       -7.482990e-06  3.897298e-01
bigcom301        0.000000e+00  2.168404e-19
bigcom306        0.000000e+00  0.000000e+00
bigcom309        0.000000e+00  2.168404e-19
bigcom314        0.000000e+00  0.000000e+00
bigcom321        0.000000e+00  1.908196e-19
bigcom341        0.000000e+00  4.336809e-20
bigcom350        0.000000e+00  0.000000e+00
bigcom353        0.000000e+00  0.000000e+00
bigcom359        0.000000e+00  0.000000e+00
bigcom363        0.000000e+00  6.938894e-20
bigcom365        0.000000e+00  0.000000e+00
bigcom385        0.000000e+00  1.387779e-19
bigcom386        0.000000e+00  1.387779e-19
bigcom408        0.000000e+00  1.387779e-19
bigcom412        0.000000e+00  2.775558e-19
bigcom480        0.000000e+00  3.469447e-19
spin_vertex      1.331936e-03  8.065031e-01
membership_s1    1.799663e-04  3.309063e-01
membership_s3    0.000000e+00  4.250073e-19
membership_s4    1.477965e-04  1.683520e-01
membership_s5    1.206737e-04  1.306416e-01
membership_s6    3.974441e-04  1.543238e-01
membership_s7    4.496146e-04  5.444402e-01
membership_s8    4.071743e-05  3.088195e-01
membership_s9    0.000000e+00  2.255141e-19
membership_s11   0.000000e+00  1.561251e-19
membership_s12   0.000000e+00  7.112366e-19
membership_s14   1.108264e-07  2.806215e-01
membership_s15   1.259338e-05  1.411606e-01
membership_s16   0.000000e+00  7.632783e-19
membership_s17   0.000000e+00  1.387779e-19
membership_s18   0.000000e+00  9.974660e-19
membership_s20   0.000000e+00  4.250073e-19
membership_s21   2.704091e-05  1.917286e-01
membership_s22   1.362087e-04  3.357024e-01
membership_s24  -1.747013e-04  3.741681e-01
membership_s25   0.000000e+00  2.081668e-19
membership_s26   0.000000e+00  2.341877e-19
membership_s27   8.834511e-06  2.011176e-01
membership_s28   0.000000e+00  4.510281e-19
membership_s30   2.321666e-04  4.067527e-01
membership_s31   2.834866e-05  1.581010e-01
membership_s32   4.083948e-05  2.314912e-01
membership_s33  -3.922947e-05  2.321186e-01
membership_s36   5.403102e-04  4.045239e-01
membership_s37   0.000000e+00  1.405126e-18
V1               3.610792e-03  2.380409e+00
V2               1.950832e-03  2.098611e+00
pdi              1.110507e-05  4.946144e-02
adhesion         2.071119e-02  2.929424e+00
cohesion         1.759339e-02  2.766769e+00
inner            9.854175e-03  2.498783e+00
outer            5.605502e-03  2.151842e+00
ioratio          8.895572e-03  2.558619e+00
comsize          4.301105e-03  2.439347e+00
[1] "Dataset: low_targets Model GLM, run: 5 of 10 2015-06-17 21:00:09"
[1] "glmnet variable coefficients"
                     [,1]          [,2]
(Intercept)     -3.747541 -2.264833e+01
graph0           0.000000  1.407523e-02
graph1           0.000000  0.000000e+00
graph2           0.000000 -2.534264e-02
graph3           0.000000 -1.057632e-05
graph4           0.000000  2.312681e-09
graph5           0.000000  1.844746e-04
graph6           0.000000  1.163249e-05
graph7           0.000000  4.488290e-03
graph8           0.000000  2.007223e-01
graph9           0.000000 -4.180774e-08
graph10          0.000000  5.730296e-11
graph11          0.000000  3.491831e-14
graph12          0.000000  0.000000e+00
graph13          0.000000  0.000000e+00
graph14          0.000000  0.000000e+00
graph15          0.000000  3.341828e-04
graph16          0.000000 -3.170842e-08
graph17          0.000000 -3.266904e-06
graph18          0.000000 -1.785519e-04
graph19          0.000000  5.080098e-06
graph20          0.000000  1.132091e-04
graph21          0.000000 -2.471304e-04
graph22          0.000000 -9.336661e-05
graph23          0.000000  6.541560e-08
graph24          0.000000  2.370694e-04
graph25          0.000000 -4.165446e-03
graph26          0.000000 -1.747535e-04
graph27          0.000000 -3.070474e-02
graph28          0.000000 -1.007921e-02
graph29          0.000000 -1.199902e+00
orbit0           0.000000  9.902754e-03
orbit1           0.000000  0.000000e+00
orbit2           0.000000 -1.270636e-03
orbit3           0.000000 -1.749440e-02
orbit4           0.000000 -1.426827e-05
orbit5           0.000000  2.355396e-05
orbit6           0.000000  6.989092e-10
orbit7           0.000000 -3.730061e-02
orbit8           0.000000  2.397315e-04
orbit9           0.000000  1.798858e-05
orbit10          0.000000  0.000000e+00
orbit11          0.000000 -1.199838e-02
orbit12          0.000000  5.177312e-03
orbit13          0.000000 -2.401430e-01
orbit14          0.000000  2.040929e-01
orbit15          0.000000 -2.226014e-07
orbit16          0.000000 -4.651252e-07
orbit17          0.000000  1.010221e-06
orbit18          0.000000 -2.189855e-08
orbit19          0.000000  7.601648e-11
orbit20          0.000000  2.665529e-08
orbit21          0.000000 -6.919418e-05
orbit22          0.000000  1.024249e-11
orbit23          0.000000  3.087304e-02
orbit24          0.000000  2.544626e-08
orbit25          0.000000 -4.917856e-06
orbit26          0.000000  1.335226e-04
orbit27          0.000000 -4.972668e-06
orbit28          0.000000  3.312906e-05
orbit29          0.000000  9.117441e-06
orbit30          0.000000  5.902826e-04
orbit31          0.000000  0.000000e+00
orbit32          0.000000  4.724045e-07
orbit33          0.000000 -1.952756e-02
orbit34          0.000000  3.137568e-04
orbit35          0.000000  3.274228e-07
orbit36          0.000000  4.947639e-05
orbit37          0.000000 -8.616509e-06
orbit38          0.000000 -4.074832e-04
orbit39          0.000000 -2.387756e-06
orbit40          0.000000 -3.437605e-06
orbit41          0.000000 -3.646431e-04
orbit42          0.000000 -3.638408e-01
orbit43          0.000000 -1.716832e-04
orbit44          0.000000 -1.533432e+00
orbit45          0.000000  1.495136e-06
orbit46          0.000000  2.185610e-04
orbit47          0.000000 -9.233895e-06
orbit48          0.000000 -3.391316e-04
orbit49          0.000000  1.415543e-04
orbit50          0.000000 -1.654861e-02
orbit51          0.000000 -4.652781e-04
orbit52          0.000000  0.000000e+00
orbit53          0.000000 -2.653829e-02
orbit54          0.000000 -9.683296e-05
orbit55          0.000000 -2.005088e-01
orbit56          0.000000  5.447056e-05
orbit57          0.000000 -2.949566e-04
orbit58          0.000000 -7.611687e-01
orbit59          0.000000  4.109569e-04
orbit60          0.000000 -7.600576e-03
orbit61          0.000000 -5.006751e-01
orbit62          0.000000 -7.021504e-05
orbit63          0.000000 -1.316709e-01
orbit64          0.000000 -9.460763e-03
orbit65          0.000000 -2.113081e-03
orbit66          0.000000  1.284227e-02
orbit67          0.000000  6.445901e-01
orbit68          0.000000 -2.945718e-02
orbit69          0.000000 -1.128020e-01
orbit70          0.000000 -8.819236e-03
orbit71          0.000000 -4.824933e-01
orbit72          0.000000 -1.184119e+00
AP               0.000000  8.725389e-01
bet              0.000000 -5.350662e-05
ecc              0.000000  7.064555e-02
eccrad           0.000000  3.949763e-01
close            0.000000  0.000000e+00
constraint       0.000000  7.587055e-02
coreness         0.000000 -5.668158e-03
knn              0.000000  2.105582e-04
hubscore         0.000000 -3.784843e-04
pagerank         0.000000 -1.543105e+00
trans            0.000000 -1.180151e-01
evcent           0.000000  0.000000e+00
first            0.000000  1.675143e-02
upto_second      0.000000  0.000000e+00
upto_third       0.000000  2.122345e-05
upto_fourth      0.000000 -4.387490e-07
upto_fifth       0.000000  0.000000e+00
upto_sixth       0.000000  1.441728e-03
second           0.000000  0.000000e+00
third            0.000000  3.966836e-05
fourth           0.000000 -1.206997e-04
fifth            0.000000  8.787586e-06
sixth            0.000000  4.081054e-04
ratio1           0.000000  8.461296e-05
ratio2           0.000000 -6.161645e-04
ratio3           0.000000 -1.357734e-02
ratio4           0.000000 -3.080291e-03
ratio5           0.000000  0.000000e+00
ratio6           0.000000 -4.969475e-04
selfinter        0.000000  8.180999e-02
walktrap_vertex  0.000000 -1.422952e-01
bigcom1          0.000000  3.392542e-02
bigcom2          0.000000 -1.130330e+00
bigcom3          0.000000 -7.000281e-02
bigcom4          0.000000  1.712729e-01
bigcom6          0.000000 -7.941393e-01
bigcom8          0.000000  1.449595e-01
bigcom9          0.000000  1.440274e-01
bigcom11         0.000000 -1.267973e+00
bigcom13         0.000000 -1.185620e+00
bigcom15         0.000000 -9.560647e-01
bigcom16         0.000000  1.852223e+00
bigcom21         0.000000 -1.721208e+00
bigcom22         0.000000 -2.373023e-01
bigcom24         0.000000 -9.224432e-01
bigcom26         0.000000 -1.426533e+00
bigcom28         0.000000 -3.182531e-01
bigcom30         0.000000 -1.352210e-02
bigcom31         0.000000 -5.334887e-01
bigcom32         0.000000 -1.093609e+00
bigcom33         0.000000 -5.449993e-01
bigcom34         0.000000 -1.181469e+00
bigcom36         0.000000 -1.321757e+00
bigcom37         0.000000 -1.746332e+00
bigcom38         0.000000  1.003553e+00
bigcom39         0.000000 -8.893053e-01
bigcom40         0.000000 -1.500993e-01
bigcom43         0.000000 -1.008641e+00
bigcom44         0.000000  2.795071e-01
bigcom46         0.000000 -1.334457e+00
bigcom47         0.000000 -5.581544e-01
bigcom49         0.000000 -7.568657e-01
bigcom50         0.000000 -1.261031e+00
bigcom51         0.000000 -6.585294e-01
bigcom52         0.000000 -9.308423e-01
bigcom54         0.000000 -8.321066e-01
bigcom56         0.000000 -1.083998e+00
bigcom62         0.000000 -9.486679e-01
bigcom66         0.000000 -9.433977e-01
bigcom68         0.000000  2.005369e+00
bigcom69         0.000000 -1.012722e+00
bigcom71         0.000000 -1.325642e+00
bigcom72         0.000000  1.636581e+00
bigcom73         0.000000 -3.017938e-01
bigcom74         0.000000  2.182777e+00
bigcom75         0.000000 -5.102607e-01
bigcom76         0.000000 -1.014304e+00
bigcom77         0.000000 -8.171068e-01
bigcom79         0.000000 -9.222755e-01
bigcom80         0.000000 -5.908254e-01
bigcom82         0.000000  1.974266e+00
bigcom83         0.000000  2.848006e+00
bigcom84         0.000000 -4.657146e-01
bigcom85         0.000000 -9.532841e-01
bigcom87         0.000000 -7.644592e-01
bigcom89         0.000000 -1.182573e+00
bigcom91         0.000000 -8.209193e-01
bigcom92         0.000000 -1.324937e+00
bigcom93         0.000000 -1.058145e+00
bigcom96         0.000000  0.000000e+00
bigcom97         0.000000 -9.571266e-01
bigcom98         0.000000 -9.971669e-01
bigcom99         0.000000 -1.061985e+00
bigcom101        0.000000 -1.820161e+00
bigcom104        0.000000 -1.188690e+00
bigcom106        0.000000 -9.812914e-01
bigcom109        0.000000 -1.184526e+00
bigcom113        0.000000 -5.703592e-01
bigcom116        0.000000 -9.382270e-01
bigcom120        0.000000 -5.157341e-01
bigcom123        0.000000  2.135146e+00
bigcom126        0.000000 -6.173393e-01
bigcom127        0.000000  0.000000e+00
bigcom137        0.000000 -9.993612e-01
bigcom139        0.000000 -7.847131e-01
bigcom140        0.000000 -2.082996e+00
bigcom143        0.000000 -7.927650e-01
bigcom145        0.000000 -4.445735e-01
bigcom146        0.000000 -7.979310e-01
bigcom147        0.000000 -6.089564e-01
bigcom149        0.000000  0.000000e+00
bigcom153        0.000000 -8.474807e-01
bigcom154        0.000000  9.960872e-01
bigcom156        0.000000 -1.032383e+00
bigcom157        0.000000  0.000000e+00
bigcom158        0.000000 -9.930609e-01
bigcom160        0.000000 -7.832749e-01
bigcom161        0.000000 -4.160502e-01
bigcom162        0.000000  6.837268e+00
bigcom164        0.000000 -7.497658e-01
bigcom166        0.000000  1.615481e+00
bigcom167        0.000000 -1.034771e+00
bigcom171        0.000000 -6.156435e-01
bigcom173        0.000000 -1.024878e+00
bigcom175        0.000000  0.000000e+00
bigcom176        0.000000 -1.306573e+00
bigcom177        0.000000 -6.080856e-01
bigcom178        0.000000 -8.459339e-01
bigcom180        0.000000 -2.743936e-01
bigcom181        0.000000 -1.050119e+00
bigcom184        0.000000 -8.883496e-01
bigcom186        0.000000  0.000000e+00
bigcom187        0.000000 -1.705213e+00
bigcom189        0.000000 -8.063527e-01
bigcom194        0.000000 -9.822693e-01
bigcom195        0.000000 -9.793064e-01
bigcom196        0.000000 -2.997963e-02
bigcom204        0.000000  1.754421e+00
bigcom205        0.000000  0.000000e+00
bigcom212        0.000000 -5.164053e-01
bigcom214        0.000000 -1.270142e+00
bigcom222        0.000000 -6.305475e-01
bigcom223        0.000000  0.000000e+00
bigcom226        0.000000 -4.480098e-01
bigcom227        0.000000 -9.676230e-01
bigcom229        0.000000 -8.867549e-01
bigcom233        0.000000 -3.668510e-01
bigcom236        0.000000 -9.975897e-01
bigcom237        0.000000 -6.305370e-03
bigcom246        0.000000 -7.938919e-01
bigcom248        0.000000 -3.144884e-01
bigcom249        0.000000 -6.235113e-01
bigcom250        0.000000 -9.157301e-01
bigcom254        0.000000 -6.906017e-01
bigcom266        0.000000 -8.092321e-01
bigcom269        0.000000 -1.144153e+00
bigcom272        0.000000 -9.619554e-01
bigcom274        0.000000 -5.063812e-01
bigcom281        0.000000 -3.138962e-01
bigcom291        0.000000 -6.886149e-01
bigcom292        0.000000 -1.059290e+00
bigcom295        0.000000 -4.238883e-01
bigcom299        0.000000  2.413412e+00
bigcom301        0.000000 -6.256720e-01
bigcom306        0.000000 -8.863841e-01
bigcom309        0.000000 -8.148212e-01
bigcom314        0.000000 -5.483475e-01
bigcom321        0.000000 -1.223664e+00
bigcom341        0.000000 -1.249986e-02
bigcom350        0.000000  0.000000e+00
bigcom353        0.000000 -1.274045e+00
bigcom359        0.000000 -5.903600e-01
bigcom363        0.000000 -1.931999e+00
bigcom365        0.000000  0.000000e+00
bigcom385        0.000000 -1.206522e+00
bigcom386        0.000000 -7.352186e-01
bigcom408        0.000000 -4.681000e-01
bigcom412        0.000000 -1.902384e+00
bigcom480        0.000000 -9.661456e-01
spin_vertex      0.000000 -6.751854e-01
membership_s1    0.000000 -7.235687e-02
membership_s3    0.000000 -1.513327e+00
membership_s4    0.000000  7.600859e-02
membership_s5    0.000000 -3.838571e-01
membership_s6    0.000000  2.248500e-01
membership_s7    0.000000  1.660736e-01
membership_s8    0.000000  1.264891e+00
membership_s9    0.000000 -1.756473e+00
membership_s11   0.000000 -1.112752e+00
membership_s12   0.000000 -1.128157e+00
membership_s14   0.000000  1.967234e+00
membership_s15   0.000000 -4.520442e-01
membership_s16   0.000000 -1.220958e+00
membership_s17   0.000000 -1.097179e+00
membership_s18   0.000000 -1.336485e+00
membership_s20   0.000000 -9.217086e-01
membership_s21   0.000000  1.652942e-01
membership_s22   0.000000  7.544568e-01
membership_s24   0.000000  1.412881e+00
membership_s25   0.000000 -1.099157e+00
membership_s26   0.000000 -8.639579e-01
membership_s27   0.000000  6.620318e-02
membership_s28   0.000000 -1.750619e+00
membership_s30   0.000000  1.461596e-01
membership_s31   0.000000 -2.045018e-02
membership_s32   0.000000  4.924402e-02
membership_s33   0.000000  1.727985e+00
membership_s36   0.000000  2.301343e-02
membership_s37   0.000000 -1.647422e+00
V1               0.000000  1.427710e-01
V2               0.000000 -4.606239e-01
pdi              0.000000 -1.286209e+03
adhesion         0.000000 -1.184492e-05
cohesion         0.000000  4.898433e-06
inner            0.000000 -6.134518e-05
outer            0.000000  2.809577e-05
ioratio          0.000000  6.365998e-01
comsize          0.000000  1.129123e-04
[1] "Dataset: low_targets Model GBM, run: 6 of 10 2015-06-17 21:00:55"
Iter   TrainDeviance   ValidDeviance   StepSize   Improve
     1        0.2112            -nan     0.0100   -0.0000
     2        0.2106            -nan     0.0100   -0.0000
     3        0.2098            -nan     0.0100   -0.0000
     4        0.2091            -nan     0.0100    0.0000
     5        0.2084            -nan     0.0100   -0.0000
     6        0.2077            -nan     0.0100   -0.0001
     7        0.2069            -nan     0.0100   -0.0001
     8        0.2061            -nan     0.0100   -0.0000
     9        0.2055            -nan     0.0100    0.0001
    10        0.2046            -nan     0.0100   -0.0001
    20        0.1973            -nan     0.0100   -0.0000
    40        0.1854            -nan     0.0100    0.0000
    49        0.1809            -nan     0.0100    0.0000

[1] "GBM variable coefficients"
                            var    rel.inf
ratio2                   ratio2 4.77047456
V2                           V2 4.35799372
V1                           V1 3.83451180
ioratio                 ioratio 3.59409419
comsize                 comsize 3.57162467
graph13                 graph13 3.25627359
inner                     inner 3.19476568
adhesion               adhesion 2.97101131
ratio5                   ratio5 2.84175332
pagerank               pagerank 2.76509410
graph16                 graph16 2.50599824
outer                     outer 2.36631688
orbit18                 orbit18 2.13567724
fifth                     fifth 2.03181699
graph17                 graph17 1.89916990
bet                         bet 1.86978839
cohesion               cohesion 1.71977074
ratio4                   ratio4 1.70347698
fourth                   fourth 1.62862151
ratio6                   ratio6 1.48685659
graph15                 graph15 1.37548318
orbit36                 orbit36 1.31508707
spin_vertex         spin_vertex 1.30853067
orbit28                 orbit28 1.27989322
orbit30                 orbit30 1.21877747
graph10                 graph10 1.17098231
hubscore               hubscore 1.13796761
orbit27                 orbit27 1.05845834
orbit17                 orbit17 1.02660068
close                     close 1.01725694
membership_s7     membership_s7 1.01675640
graph21                 graph21 0.97635005
membership_s24   membership_s24 0.96557016
graph4                   graph4 0.96414664
orbit47                 orbit47 0.95566389
orbit45                 orbit45 0.95456237
orbit49                 orbit49 0.94550108
third                     third 0.94248247
orbit5                   orbit5 0.92691604
graph14                 graph14 0.92400862
graph1                   graph1 0.86574250
orbit16                 orbit16 0.86295754
graph3                   graph3 0.81577412
membership_s22   membership_s22 0.81556307
graph6                   graph6 0.79121120
graph23                 graph23 0.73272119
graph19                 graph19 0.72313298
upto_third           upto_third 0.69858580
ratio3                   ratio3 0.69136734
graph20                 graph20 0.68868348
orbit9                   orbit9 0.65920079
orbit21                 orbit21 0.62610170
orbit56                 orbit56 0.62061640
graph12                 graph12 0.60093977
membership_s30   membership_s30 0.57393851
orbit37                 orbit37 0.56109116
orbit38                 orbit38 0.54577567
walktrap_vertex walktrap_vertex 0.52608069
graph5                   graph5 0.48499618
constraint           constraint 0.48285987
upto_fourth         upto_fourth 0.47138215
sixth                     sixth 0.46984384
ratio1                   ratio1 0.46547424
orbit19                 orbit19 0.45100520
graph9                   graph9 0.43690631
orbit31                 orbit31 0.43481214
orbit2                   orbit2 0.41257526
graph7                   graph7 0.40339543
membership_s21   membership_s21 0.40318736
orbit25                 orbit25 0.40112663
knn                         knn 0.38080502
orbit35                 orbit35 0.35973397
orbit26                 orbit26 0.31083361
upto_second         upto_second 0.29406696
orbit66                 orbit66 0.28057133
orbit40                 orbit40 0.25688916
orbit29                 orbit29 0.25094537
bigcom8                 bigcom8 0.24980230
coreness               coreness 0.24467583
upto_sixth           upto_sixth 0.22474660
orbit20                 orbit20 0.21624062
orbit65                 orbit65 0.21469597
orbit12                 orbit12 0.21145520
graph2                   graph2 0.20252681
orbit32                 orbit32 0.17543793
selfinter             selfinter 0.16872877
orbit4                   orbit4 0.16637702
orbit39                 orbit39 0.16095327
graph18                 graph18 0.14513889
upto_fifth           upto_fifth 0.11923348
orbit24                 orbit24 0.11697909
orbit48                 orbit48 0.11110631
graph22                 graph22 0.10800074
evcent                   evcent 0.10781515
membership_s27   membership_s27 0.10641034
ecc                         ecc 0.10335989
membership_s6     membership_s6 0.10070145
orbit46                 orbit46 0.10056142
orbit54                 orbit54 0.10041622
orbit10                 orbit10 0.09921265
graph26                 graph26 0.09867034
bigcom4                 bigcom4 0.09444974
graph25                 graph25 0.08922799
orbit15                 orbit15 0.07898982
orbit50                 orbit50 0.07387212
trans                     trans 0.06014580
bigcom1                 bigcom1 0.05703037
membership_s4     membership_s4 0.05605833
graph0                   graph0 0.00000000
graph8                   graph8 0.00000000
graph11                 graph11 0.00000000
graph24                 graph24 0.00000000
graph27                 graph27 0.00000000
graph28                 graph28 0.00000000
graph29                 graph29 0.00000000
orbit0                   orbit0 0.00000000
orbit1                   orbit1 0.00000000
orbit3                   orbit3 0.00000000
orbit6                   orbit6 0.00000000
orbit7                   orbit7 0.00000000
orbit8                   orbit8 0.00000000
orbit11                 orbit11 0.00000000
orbit13                 orbit13 0.00000000
orbit14                 orbit14 0.00000000
orbit22                 orbit22 0.00000000
orbit23                 orbit23 0.00000000
orbit33                 orbit33 0.00000000
orbit34                 orbit34 0.00000000
orbit41                 orbit41 0.00000000
orbit42                 orbit42 0.00000000
orbit43                 orbit43 0.00000000
orbit44                 orbit44 0.00000000
orbit51                 orbit51 0.00000000
orbit52                 orbit52 0.00000000
orbit53                 orbit53 0.00000000
orbit55                 orbit55 0.00000000
orbit57                 orbit57 0.00000000
orbit58                 orbit58 0.00000000
orbit59                 orbit59 0.00000000
orbit60                 orbit60 0.00000000
orbit61                 orbit61 0.00000000
orbit62                 orbit62 0.00000000
orbit63                 orbit63 0.00000000
orbit64                 orbit64 0.00000000
orbit67                 orbit67 0.00000000
orbit68                 orbit68 0.00000000
orbit69                 orbit69 0.00000000
orbit70                 orbit70 0.00000000
orbit71                 orbit71 0.00000000
orbit72                 orbit72 0.00000000
AP                           AP 0.00000000
eccrad                   eccrad 0.00000000
first                     first 0.00000000
second                   second 0.00000000
bigcom2                 bigcom2 0.00000000
bigcom3                 bigcom3 0.00000000
bigcom6                 bigcom6 0.00000000
bigcom9                 bigcom9 0.00000000
bigcom11               bigcom11 0.00000000
bigcom13               bigcom13 0.00000000
bigcom15               bigcom15 0.00000000
bigcom16               bigcom16 0.00000000
bigcom21               bigcom21 0.00000000
bigcom22               bigcom22 0.00000000
bigcom24               bigcom24 0.00000000
bigcom26               bigcom26 0.00000000
bigcom28               bigcom28 0.00000000
bigcom30               bigcom30 0.00000000
bigcom31               bigcom31 0.00000000
bigcom32               bigcom32 0.00000000
bigcom33               bigcom33 0.00000000
bigcom34               bigcom34 0.00000000
bigcom36               bigcom36 0.00000000
bigcom37               bigcom37 0.00000000
bigcom38               bigcom38 0.00000000
bigcom39               bigcom39 0.00000000
bigcom40               bigcom40 0.00000000
bigcom43               bigcom43 0.00000000
bigcom44               bigcom44 0.00000000
bigcom46               bigcom46 0.00000000
bigcom47               bigcom47 0.00000000
bigcom49               bigcom49 0.00000000
bigcom50               bigcom50 0.00000000
bigcom51               bigcom51 0.00000000
bigcom52               bigcom52 0.00000000
bigcom54               bigcom54 0.00000000
bigcom56               bigcom56 0.00000000
bigcom62               bigcom62 0.00000000
bigcom66               bigcom66 0.00000000
bigcom68               bigcom68 0.00000000
bigcom69               bigcom69 0.00000000
bigcom71               bigcom71 0.00000000
bigcom72               bigcom72 0.00000000
bigcom73               bigcom73 0.00000000
bigcom74               bigcom74 0.00000000
bigcom75               bigcom75 0.00000000
bigcom76               bigcom76 0.00000000
bigcom77               bigcom77 0.00000000
bigcom79               bigcom79 0.00000000
bigcom80               bigcom80 0.00000000
bigcom82               bigcom82 0.00000000
bigcom83               bigcom83 0.00000000
bigcom84               bigcom84 0.00000000
bigcom85               bigcom85 0.00000000
bigcom87               bigcom87 0.00000000
bigcom89               bigcom89 0.00000000
bigcom91               bigcom91 0.00000000
bigcom92               bigcom92 0.00000000
bigcom93               bigcom93 0.00000000
bigcom96               bigcom96 0.00000000
bigcom97               bigcom97 0.00000000
bigcom98               bigcom98 0.00000000
bigcom99               bigcom99 0.00000000
bigcom101             bigcom101 0.00000000
bigcom104             bigcom104 0.00000000
bigcom106             bigcom106 0.00000000
bigcom109             bigcom109 0.00000000
bigcom113             bigcom113 0.00000000
bigcom116             bigcom116 0.00000000
bigcom120             bigcom120 0.00000000
bigcom123             bigcom123 0.00000000
bigcom126             bigcom126 0.00000000
bigcom127             bigcom127 0.00000000
bigcom137             bigcom137 0.00000000
bigcom139             bigcom139 0.00000000
bigcom140             bigcom140 0.00000000
bigcom143             bigcom143 0.00000000
bigcom145             bigcom145 0.00000000
bigcom146             bigcom146 0.00000000
bigcom147             bigcom147 0.00000000
bigcom149             bigcom149 0.00000000
bigcom153             bigcom153 0.00000000
bigcom154             bigcom154 0.00000000
bigcom156             bigcom156 0.00000000
bigcom157             bigcom157 0.00000000
bigcom158             bigcom158 0.00000000
bigcom160             bigcom160 0.00000000
bigcom161             bigcom161 0.00000000
bigcom162             bigcom162 0.00000000
bigcom164             bigcom164 0.00000000
bigcom166             bigcom166 0.00000000
bigcom167             bigcom167 0.00000000
bigcom171             bigcom171 0.00000000
bigcom173             bigcom173 0.00000000
bigcom175             bigcom175 0.00000000
bigcom176             bigcom176 0.00000000
bigcom177             bigcom177 0.00000000
bigcom178             bigcom178 0.00000000
bigcom180             bigcom180 0.00000000
bigcom181             bigcom181 0.00000000
bigcom184             bigcom184 0.00000000
bigcom186             bigcom186 0.00000000
bigcom187             bigcom187 0.00000000
bigcom189             bigcom189 0.00000000
bigcom194             bigcom194 0.00000000
bigcom195             bigcom195 0.00000000
bigcom196             bigcom196 0.00000000
bigcom204             bigcom204 0.00000000
bigcom205             bigcom205 0.00000000
bigcom212             bigcom212 0.00000000
bigcom214             bigcom214 0.00000000
bigcom222             bigcom222 0.00000000
bigcom223             bigcom223 0.00000000
bigcom226             bigcom226 0.00000000
bigcom227             bigcom227 0.00000000
bigcom229             bigcom229 0.00000000
bigcom233             bigcom233 0.00000000
bigcom236             bigcom236 0.00000000
bigcom237             bigcom237 0.00000000
bigcom246             bigcom246 0.00000000
bigcom248             bigcom248 0.00000000
bigcom249             bigcom249 0.00000000
bigcom250             bigcom250 0.00000000
bigcom254             bigcom254 0.00000000
bigcom266             bigcom266 0.00000000
bigcom269             bigcom269 0.00000000
bigcom272             bigcom272 0.00000000
bigcom274             bigcom274 0.00000000
bigcom281             bigcom281 0.00000000
bigcom291             bigcom291 0.00000000
bigcom292             bigcom292 0.00000000
bigcom295             bigcom295 0.00000000
bigcom299             bigcom299 0.00000000
bigcom301             bigcom301 0.00000000
bigcom306             bigcom306 0.00000000
bigcom309             bigcom309 0.00000000
bigcom314             bigcom314 0.00000000
bigcom321             bigcom321 0.00000000
bigcom341             bigcom341 0.00000000
bigcom350             bigcom350 0.00000000
bigcom353             bigcom353 0.00000000
bigcom359             bigcom359 0.00000000
bigcom363             bigcom363 0.00000000
bigcom365             bigcom365 0.00000000
bigcom385             bigcom385 0.00000000
bigcom386             bigcom386 0.00000000
bigcom408             bigcom408 0.00000000
bigcom412             bigcom412 0.00000000
bigcom480             bigcom480 0.00000000
membership_s1     membership_s1 0.00000000
membership_s3     membership_s3 0.00000000
membership_s5     membership_s5 0.00000000
membership_s8     membership_s8 0.00000000
membership_s9     membership_s9 0.00000000
membership_s11   membership_s11 0.00000000
membership_s12   membership_s12 0.00000000
membership_s14   membership_s14 0.00000000
membership_s15   membership_s15 0.00000000
membership_s16   membership_s16 0.00000000
membership_s17   membership_s17 0.00000000
membership_s18   membership_s18 0.00000000
membership_s20   membership_s20 0.00000000
membership_s25   membership_s25 0.00000000
membership_s26   membership_s26 0.00000000
membership_s28   membership_s28 0.00000000
membership_s31   membership_s31 0.00000000
membership_s32   membership_s32 0.00000000
membership_s33   membership_s33 0.00000000
membership_s36   membership_s36 0.00000000
membership_s37   membership_s37 0.00000000
pdi                         pdi 0.00000000
[1] "Dataset: low_targets Model RF, run: 6 of 10 2015-06-17 21:01:21"
     |      Out-of-bag   |
Tree |      MSE  %Var(y) |
   1 |  0.04291   198.85 |
   2 |  0.04107   190.33 |
   3 |  0.04064   188.34 |
   4 |  0.03886   180.09 |
   5 |  0.03657   169.45 |
   6 |  0.03424   158.67 |
   7 |  0.03296   152.75 |
   8 |  0.03089   143.15 |
   9 |  0.02991   138.61 |
  10 |  0.02977   137.95 |
  11 |  0.02924   135.48 |
  12 |  0.02851   132.13 |
  13 |  0.02823   130.81 |
  14 |  0.02776   128.65 |
  15 |   0.0274   126.95 |
  16 |  0.02727   126.35 |
  17 |  0.02726   126.30 |
  18 |  0.02686   124.46 |
  19 |  0.02663   123.38 |
  20 |  0.02644   122.54 |
  21 |  0.02624   121.60 |
  22 |  0.02601   120.52 |
  23 |  0.02584   119.73 |
  24 |  0.02575   119.34 |
  25 |  0.02562   118.70 |
  26 |  0.02554   118.34 |
  27 |  0.02549   118.12 |
  28 |  0.02549   118.10 |
  29 |  0.02535   117.46 |
  30 |  0.02533   117.37 |
  31 |  0.02522   116.86 |
  32 |  0.02513   116.45 |
  33 |  0.02504   116.05 |
  34 |  0.02501   115.88 |
  35 |  0.02497   115.69 |
  36 |  0.02489   115.34 |
  37 |  0.02495   115.62 |
  38 |  0.02491   115.44 |
  39 |  0.02485   115.15 |
  40 |  0.02474   114.65 |
  41 |  0.02472   114.57 |
  42 |  0.02473   114.59 |
  43 |  0.02471   114.51 |
  44 |   0.0247   114.44 |
  45 |  0.02472   114.56 |
  46 |  0.02468   114.37 |
  47 |   0.0247   114.48 |
  48 |  0.02468   114.38 |
  49 |  0.02464   114.20 |
  50 |  0.02463   114.15 |
  51 |  0.02464   114.16 |
  52 |  0.02462   114.07 |
  53 |  0.02459   113.97 |
  54 |  0.02456   113.82 |
  55 |  0.02456   113.80 |
  56 |  0.02455   113.75 |
  57 |  0.02452   113.65 |
  58 |  0.02448   113.46 |
  59 |  0.02449   113.48 |
  60 |  0.02451   113.59 |
  61 |  0.02452   113.64 |
  62 |   0.0245   113.54 |
  63 |  0.02448   113.44 |
  64 |  0.02449   113.47 |
  65 |  0.02448   113.42 |
  66 |  0.02446   113.33 |
  67 |  0.02443   113.21 |
  68 |  0.02443   113.19 |
  69 |  0.02439   113.01 |
  70 |  0.02437   112.95 |
  71 |  0.02434   112.79 |
  72 |  0.02433   112.76 |
  73 |  0.02435   112.83 |
  74 |  0.02433   112.75 |
  75 |  0.02432   112.70 |
  76 |  0.02432   112.69 |
  77 |  0.02429   112.56 |
  78 |  0.02426   112.42 |
  79 |  0.02425   112.39 |
  80 |  0.02425   112.38 |
  81 |  0.02423   112.30 |
  82 |  0.02423   112.27 |
  83 |  0.02424   112.34 |
  84 |  0.02424   112.33 |
  85 |  0.02422   112.24 |
  86 |  0.02421   112.20 |
  87 |  0.02421   112.19 |
  88 |  0.02421   112.19 |
  89 |   0.0242   112.14 |
  90 |  0.02419   112.07 |
  91 |  0.02418   112.07 |
  92 |  0.02417   111.99 |
  93 |  0.02417   112.02 |
  94 |  0.02417   111.99 |
  95 |  0.02415   111.93 |
  96 |  0.02415   111.91 |
  97 |  0.02415   111.92 |
  98 |  0.02414   111.87 |
  99 |  0.02415   111.90 |
 100 |  0.02414   111.85 |
[1] "Random Forest variable coefficients"
                      %IncMSE IncNodePurity
graph5           1.827092e-03  4.349378e-01
graph6           5.640687e-03  7.995909e-01
graph7           5.478076e-04  2.705147e-01
graph8           9.665079e-06  6.494937e-02
graph9           6.481295e-03  7.421572e-01
graph10          6.819141e-03  1.044959e+00
graph11          7.158813e-03  8.551618e-01
graph12          3.924455e-03  6.249251e-01
graph13          6.124246e-03  8.756186e-01
graph14          3.925080e-03  7.469630e-01
graph15          1.111135e-02  7.564090e-01
graph16          7.946131e-03  1.178682e+00
graph17          3.324851e-03  6.041337e-01
graph18          1.331690e-03  6.487940e-02
graph19          4.402691e-03  8.520627e-01
graph20          8.758054e-04  5.180238e-01
graph21          5.407370e-03  5.363760e-01
graph22          1.177918e-03  1.420967e-01
graph23          3.692924e-03  9.019272e-01
graph24          6.300757e-04  3.610606e-02
graph25          1.271166e-03  2.981238e-01
graph26          9.238076e-04  2.063356e-01
graph27          1.759409e-05  2.676681e-02
graph28          9.046632e-05  2.020597e-02
graph29          0.000000e+00  2.602085e-20
orbit0           3.547556e-04  1.011724e-01
orbit1           4.077066e-03  9.149915e-01
orbit2           1.478609e-04  1.178302e-01
orbit3           2.834098e-04  1.013270e-01
orbit4           3.981843e-03  8.563282e-01
orbit5           2.697598e-03  4.905151e-01
orbit6           5.005504e-03  7.168796e-01
orbit7           1.018968e-04  1.977392e-01
orbit8           1.406846e-03  4.759277e-01
orbit9           4.022295e-03  6.956184e-01
orbit10          6.132182e-04  1.571221e-01
orbit11          2.843270e-04  1.271174e-01
orbit12          4.919403e-04  1.208174e-01
orbit13          4.368720e-06  1.714286e-02
orbit14          1.755664e-05  8.270065e-02
orbit15          6.205526e-03  6.666684e-01
orbit16          4.432673e-03  1.038248e+00
orbit17          6.997066e-03  8.635381e-01
orbit18          5.722615e-03  2.032110e+00
orbit19          2.544672e-03  6.246557e-01
orbit20          3.273132e-03  7.626614e-01
orbit21          3.163106e-03  3.860624e-01
orbit22          4.092845e-03  6.836716e-01
orbit23          8.426908e-06  9.166649e-02
orbit24          4.821748e-03  6.313650e-01
orbit25          8.600951e-04  2.091193e-01
orbit26          2.034547e-03  4.544728e-01
orbit27          9.010620e-03  1.301796e+00
orbit28          3.945972e-03  6.924957e-01
orbit29          7.217456e-04  1.671857e-01
orbit30          2.507009e-04  2.117794e-01
orbit31          4.187526e-03  6.121488e-01
orbit32          1.265910e-03  1.661811e-01
orbit33          2.239548e-04  2.697308e-01
orbit34          6.489003e-03  9.166589e-01
orbit35          5.542279e-03  1.188378e+00
orbit36          4.830014e-03  9.427385e-01
orbit37          2.495752e-03  4.219088e-01
orbit38          1.499806e-03  4.229636e-01
orbit39          4.670414e-03  7.072056e-01
orbit40          6.311060e-04  1.395776e-01
orbit41          1.932369e-04  5.461246e-02
orbit42         -4.319654e-06  1.684349e-02
orbit43          9.658220e-04  2.159470e-01
orbit44          2.120630e-05  9.446140e-02
orbit45          5.282365e-03  1.081131e+00
orbit46          1.097891e-03  3.603135e-01
orbit47          8.555064e-04  7.501644e-01
orbit48          3.530769e-04  5.987128e-02
orbit49          1.436456e-03  4.942774e-01
orbit50          1.395303e-04  2.936174e-01
orbit51          3.424674e-03  4.239844e-01
orbit52          1.702818e-04  9.061560e-02
orbit53          8.853858e-05  5.055437e-02
orbit54          6.563168e-04  1.027188e-01
orbit55          0.000000e+00  5.204170e-20
orbit56          5.481268e-03  1.108609e+00
orbit57          1.732597e-04  1.356204e-01
orbit58          1.104274e-04  2.110968e-02
orbit59          1.280376e-03  1.872614e-01
orbit60          4.545692e-04  7.065559e-02
orbit61          0.000000e+00  0.000000e+00
orbit62          5.901812e-04  2.137942e-01
orbit63          2.397698e-06  9.642857e-03
orbit64          4.282655e-06  3.354626e-02
orbit65          3.839125e-04  1.923484e-01
orbit66          7.405526e-05  5.147528e-02
orbit67          4.161606e-05  6.209196e-02
orbit68          0.000000e+00  8.333333e-03
orbit69          0.000000e+00  0.000000e+00
orbit70          3.363380e-05  2.177275e-02
orbit71         -1.056417e-05  1.674231e-02
orbit72          0.000000e+00  0.000000e+00
AP              -1.608365e-05  4.170383e-02
bet              1.836118e-03  1.347402e+00
ecc              9.758206e-05  1.178172e-01
eccrad           3.772886e-04  2.741258e-01
close            2.942134e-03  8.010641e-01
constraint       8.966977e-04  3.848532e-01
coreness         6.090702e-04  4.077223e-01
knn              8.196104e-03  1.356281e+00
hubscore         4.341900e-03  8.106511e-01
pagerank         7.389813e-03  2.724078e+00
trans            3.267524e-04  1.167329e-01
evcent           3.883772e-03  9.528589e-01
first            4.508215e-04  7.569048e-02
upto_second      4.140526e-03  6.307450e-01
upto_third       5.397337e-03  9.603979e-01
upto_fourth      4.822066e-03  7.528739e-01
upto_fifth       3.687527e-03  9.118316e-01
upto_sixth       4.472738e-03  8.097069e-01
second           3.778095e-03  6.617086e-01
third            2.737358e-03  1.132227e+00
fourth           4.122170e-03  1.281354e+00
fifth            4.226766e-03  1.467432e+00
sixth            4.910848e-03  9.297095e-01
ratio1           6.189537e-03  1.114867e+00
ratio2           4.336698e-03  1.931271e+00
ratio3           3.300429e-03  1.151310e+00
ratio4           7.815223e-03  1.085876e+00
ratio5           3.410603e-03  2.089755e+00
ratio6           8.037435e-03  1.155502e+00
selfinter       -1.732827e-05  2.681589e-01
walktrap_vertex  7.543964e-04  2.668705e-01
bigcom1          1.327231e-04  3.614009e-01
bigcom2          0.000000e+00  0.000000e+00
bigcom3          2.812443e-05  1.706334e-01
bigcom4          1.819140e-03  2.654670e-01
bigcom6          0.000000e+00  0.000000e+00
bigcom8          1.293867e-04  2.610947e-01
bigcom9          1.238085e-05  1.109279e-01
bigcom11         0.000000e+00  0.000000e+00
bigcom13         0.000000e+00  2.602085e-20
bigcom15         0.000000e+00  0.000000e+00
bigcom16        -2.329500e-06  4.661238e-01
bigcom21         0.000000e+00  1.734723e-20
bigcom22         2.573966e-05  3.295873e-02
bigcom24         0.000000e+00  0.000000e+00
bigcom26         0.000000e+00  2.197802e-04
bigcom28        -6.069401e-05  6.360489e-02
bigcom30         4.215178e-05  1.899896e-01
bigcom31         0.000000e+00  0.000000e+00
bigcom32         0.000000e+00  0.000000e+00
bigcom33         0.000000e+00  0.000000e+00
bigcom34         0.000000e+00  0.000000e+00
bigcom36         0.000000e+00  0.000000e+00
bigcom37         0.000000e+00  0.000000e+00
bigcom38        -1.622219e-05  1.929232e-01
bigcom39         0.000000e+00  0.000000e+00
bigcom40         2.365499e-04  1.203545e-01
bigcom43         0.000000e+00  1.734723e-20
bigcom44         0.000000e+00  6.938894e-20
bigcom46         0.000000e+00  1.734723e-20
bigcom47         0.000000e+00  0.000000e+00
bigcom49         0.000000e+00  0.000000e+00
bigcom50         0.000000e+00  0.000000e+00
bigcom51         0.000000e+00  0.000000e+00
bigcom52         0.000000e+00  0.000000e+00
bigcom54         0.000000e+00  0.000000e+00
bigcom56         0.000000e+00  0.000000e+00
bigcom62         0.000000e+00  0.000000e+00
bigcom66         0.000000e+00  0.000000e+00
bigcom68         0.000000e+00  0.000000e+00
bigcom69         0.000000e+00  8.673617e-21
bigcom71         0.000000e+00  8.673617e-21
bigcom72        -3.071389e-05  3.934580e-01
bigcom73         0.000000e+00  4.336809e-21
bigcom74        -4.125439e-05  4.079995e-01
bigcom75         0.000000e+00  0.000000e+00
bigcom76         0.000000e+00  0.000000e+00
bigcom77        -2.757674e-05  3.044903e-01
bigcom79         0.000000e+00  1.734723e-20
bigcom80         0.000000e+00  0.000000e+00
bigcom82        -2.379034e-07  4.215826e-01
bigcom83        -9.787448e-06  3.608642e-01
bigcom84         0.000000e+00  0.000000e+00
bigcom85         0.000000e+00  8.673617e-21
bigcom87         0.000000e+00  1.301043e-20
bigcom89         0.000000e+00  0.000000e+00
bigcom91         0.000000e+00  0.000000e+00
bigcom92         0.000000e+00  1.734723e-20
bigcom93         0.000000e+00  1.301043e-20
bigcom96         0.000000e+00  0.000000e+00
bigcom97         0.000000e+00  6.938894e-20
bigcom98         0.000000e+00  0.000000e+00
bigcom99         0.000000e+00  0.000000e+00
bigcom101        0.000000e+00  0.000000e+00
bigcom104        0.000000e+00  1.734723e-20
bigcom106        0.000000e+00  0.000000e+00
bigcom109        0.000000e+00  0.000000e+00
bigcom113        0.000000e+00  0.000000e+00
bigcom116        0.000000e+00  0.000000e+00
bigcom120        0.000000e+00  0.000000e+00
bigcom123       -8.699888e-06  3.747746e-01
bigcom126        0.000000e+00  0.000000e+00
bigcom127        0.000000e+00  0.000000e+00
bigcom137        0.000000e+00  0.000000e+00
bigcom139        0.000000e+00  0.000000e+00
bigcom140        0.000000e+00  0.000000e+00
bigcom143        0.000000e+00  0.000000e+00
bigcom145        0.000000e+00  0.000000e+00
bigcom146        0.000000e+00  0.000000e+00
bigcom147        0.000000e+00  8.673617e-21
bigcom149        0.000000e+00  0.000000e+00
bigcom153        0.000000e+00  0.000000e+00
bigcom154        0.000000e+00  0.000000e+00
bigcom156        0.000000e+00  0.000000e+00
bigcom157        0.000000e+00  0.000000e+00
bigcom158        0.000000e+00  0.000000e+00
bigcom160        0.000000e+00  0.000000e+00
bigcom161        0.000000e+00  0.000000e+00
bigcom162       -8.112593e-06  6.938842e-01
bigcom164        0.000000e+00  4.336809e-21
bigcom166        0.000000e+00  0.000000e+00
bigcom167        0.000000e+00  0.000000e+00
bigcom171        0.000000e+00  0.000000e+00
bigcom173        0.000000e+00  0.000000e+00
bigcom175        0.000000e+00  0.000000e+00
bigcom176        0.000000e+00  1.734723e-20
bigcom177        0.000000e+00  0.000000e+00
bigcom178        0.000000e+00  0.000000e+00
bigcom180        0.000000e+00  3.469447e-20
bigcom181        0.000000e+00  0.000000e+00
bigcom184        0.000000e+00  0.000000e+00
bigcom186        0.000000e+00  0.000000e+00
bigcom187        0.000000e+00  0.000000e+00
bigcom189        0.000000e+00  0.000000e+00
bigcom194        0.000000e+00  0.000000e+00
bigcom195        0.000000e+00  0.000000e+00
bigcom196        0.000000e+00  0.000000e+00
bigcom204       -9.832681e-05  2.473142e-01
bigcom205        0.000000e+00  0.000000e+00
bigcom212        0.000000e+00  0.000000e+00
bigcom214        0.000000e+00  0.000000e+00
bigcom222        0.000000e+00  0.000000e+00
bigcom223        0.000000e+00  0.000000e+00
bigcom226        0.000000e+00  0.000000e+00
bigcom227        0.000000e+00  0.000000e+00
bigcom229        0.000000e+00  6.938894e-20
bigcom233        0.000000e+00  0.000000e+00
bigcom236        0.000000e+00  1.734723e-20
bigcom237        0.000000e+00  0.000000e+00
bigcom246        0.000000e+00  0.000000e+00
bigcom248        0.000000e+00  0.000000e+00
bigcom249        0.000000e+00  0.000000e+00
bigcom250        0.000000e+00  0.000000e+00
bigcom254        0.000000e+00  0.000000e+00
bigcom266        0.000000e+00  0.000000e+00
bigcom269        0.000000e+00  0.000000e+00
bigcom272        0.000000e+00  0.000000e+00
bigcom274        0.000000e+00  1.734723e-20
bigcom281        0.000000e+00  1.734723e-20
bigcom291        0.000000e+00  0.000000e+00
bigcom292        0.000000e+00  0.000000e+00
bigcom295        0.000000e+00  0.000000e+00
bigcom299       -1.310196e-05  6.127108e-01
bigcom301        0.000000e+00  0.000000e+00
bigcom306        0.000000e+00  0.000000e+00
bigcom309        0.000000e+00  4.336809e-21
bigcom314        0.000000e+00  0.000000e+00
bigcom321        0.000000e+00  0.000000e+00
bigcom341        0.000000e+00  0.000000e+00
bigcom350        0.000000e+00  0.000000e+00
bigcom353        0.000000e+00  0.000000e+00
bigcom359        0.000000e+00  0.000000e+00
bigcom363        2.919312e-06  3.707022e-01
bigcom365        0.000000e+00  0.000000e+00
bigcom385        0.000000e+00  0.000000e+00
bigcom386        0.000000e+00  0.000000e+00
bigcom408        0.000000e+00  0.000000e+00
bigcom412        0.000000e+00  2.602085e-20
bigcom480        0.000000e+00  0.000000e+00
spin_vertex      2.751878e-03  7.201504e-01
membership_s1    2.722315e-04  2.342298e-01
membership_s3    0.000000e+00  4.770490e-20
membership_s4    3.544790e-04  2.365542e-01
membership_s5    2.147719e-04  1.945325e-01
membership_s6    1.586914e-04  1.160329e-01
membership_s7    3.538015e-04  5.089939e-01
membership_s8    0.000000e+00  0.000000e+00
membership_s9    0.000000e+00  0.000000e+00
membership_s11   0.000000e+00  0.000000e+00
membership_s12   0.000000e+00  0.000000e+00
membership_s14  -1.216931e-05  2.064939e-01
membership_s15   3.835893e-05  1.349161e-01
membership_s16   0.000000e+00  8.673617e-21
membership_s17   0.000000e+00  3.469447e-20
membership_s18   0.000000e+00  0.000000e+00
membership_s20   0.000000e+00  0.000000e+00
membership_s21  -3.780692e-05  1.986331e-01
membership_s22   2.192750e-05  2.870647e-01
membership_s24  -4.753039e-05  5.446541e-01
membership_s25   0.000000e+00  0.000000e+00
membership_s26   0.000000e+00  1.301043e-20
membership_s27   4.096600e-05  2.242165e-01
membership_s28   0.000000e+00  2.168404e-20
membership_s30   4.675728e-04  3.845108e-01
membership_s31   1.728020e-05  2.402569e-01
membership_s32   3.057346e-05  3.296618e-01
membership_s33  -5.395562e-05  2.543699e-01
membership_s36   4.993563e-04  3.606510e-01
membership_s37   0.000000e+00  3.903128e-20
V1               3.790747e-03  2.372038e+00
V2               1.842695e-03  1.600404e+00
pdi             -2.925424e-05  3.847963e-02
adhesion         2.084507e-02  3.006860e+00
cohesion         1.701204e-02  2.953420e+00
inner            8.663899e-03  2.492214e+00
outer            2.907224e-03  2.249571e+00
ioratio          9.647505e-03  2.381560e+00
comsize          3.981778e-03  2.433950e+00
[1] "Dataset: low_targets Model GLM, run: 6 of 10 2015-06-17 21:03:18"
[1] "glmnet variable coefficients"
                     [,1]          [,2]
(Intercept)     -3.791358 -1.259441e+01
graph0           0.000000  0.000000e+00
graph1           0.000000  0.000000e+00
graph2           0.000000  2.819393e-04
graph3           0.000000 -1.583756e-06
graph4           0.000000  3.231404e-11
graph5           0.000000  3.797697e-04
graph6           0.000000  0.000000e+00
graph7           0.000000  2.620773e-03
graph8           0.000000  2.714575e-01
graph9           0.000000 -8.823117e-08
graph10          0.000000  5.308021e-11
graph11          0.000000  7.912069e-11
graph12          0.000000  0.000000e+00
graph13          0.000000  0.000000e+00
graph14          0.000000  0.000000e+00
graph15          0.000000  3.189739e-04
graph16          0.000000 -2.289910e-07
graph17          0.000000 -3.050735e-06
graph18          0.000000 -4.426351e-06
graph19          0.000000  9.944161e-06
graph20          0.000000  8.775056e-05
graph21          0.000000 -4.226508e-04
graph22          0.000000 -1.236688e-05
graph23          0.000000  3.602556e-05
graph24          0.000000  6.311720e-05
graph25          0.000000 -2.136996e-03
graph26          0.000000 -3.156553e-04
graph27          0.000000 -1.970636e-02
graph28          0.000000 -7.657751e-03
graph29          0.000000 -1.700402e+00
orbit0           0.000000  0.000000e+00
orbit1           0.000000  0.000000e+00
orbit2           0.000000 -1.793217e-02
orbit3           0.000000  2.716716e-04
orbit4           0.000000 -1.603733e-06
orbit5           0.000000  9.051027e-07
orbit6           0.000000  2.092117e-09
orbit7           0.000000 -1.531714e-02
orbit8           0.000000  5.188566e-04
orbit9           0.000000  0.000000e+00
orbit10          0.000000 -2.311878e-05
orbit11          0.000000 -2.089557e-02
orbit12          0.000000  2.852653e-03
orbit13          0.000000  1.664253e-01
orbit14          0.000000  2.671502e-01
orbit15          0.000000 -3.480402e-07
orbit16          0.000000 -2.736493e-07
orbit17          0.000000  1.374895e-06
orbit18          0.000000 -3.771474e-08
orbit19          0.000000  7.189331e-10
orbit20          0.000000 -3.219615e-09
orbit21          0.000000 -2.069223e-08
orbit22          0.000000  6.112582e-11
orbit23          0.000000  1.351071e-04
orbit24          0.000000  4.137451e-11
orbit25          0.000000 -2.045298e-06
orbit26          0.000000  5.126722e-05
orbit27          0.000000 -1.032395e-05
orbit28          0.000000  4.874596e-06
orbit29          0.000000  4.668147e-06
orbit30          0.000000  1.838542e-04
orbit31          0.000000  0.000000e+00
orbit32          0.000000  1.627047e-08
orbit33          0.000000  2.687479e-02
orbit34          0.000000  3.388848e-04
orbit35          0.000000  3.223151e-10
orbit36          0.000000  3.043636e-05
orbit37          0.000000 -9.430390e-06
orbit38          0.000000 -1.347423e-03
orbit39          0.000000 -8.418521e-06
orbit40          0.000000  0.000000e+00
orbit41          0.000000 -3.621080e-04
orbit42          0.000000 -4.060234e-01
orbit43          0.000000 -2.532883e-06
orbit44          0.000000  0.000000e+00
orbit45          0.000000  7.945830e-06
orbit46          0.000000  7.652582e-05
orbit47          0.000000  1.481346e-03
orbit48          0.000000 -2.505153e-04
orbit49          0.000000  9.757669e-05
orbit50          0.000000  7.143519e-03
orbit51          0.000000 -1.798218e-04
orbit52          0.000000 -1.653889e-04
orbit53          0.000000 -8.943814e-03
orbit54          0.000000 -8.493638e-06
orbit55          0.000000 -7.869595e-01
orbit56          0.000000  6.306082e-05
orbit57          0.000000  0.000000e+00
orbit58          0.000000 -4.252235e-01
orbit59          0.000000  1.641927e-04
orbit60          0.000000 -1.201017e-02
orbit61          0.000000 -1.204526e+00
orbit62          0.000000 -9.359974e-06
orbit63          0.000000 -6.936768e-02
orbit64          0.000000 -6.610704e-04
orbit65          0.000000 -2.428521e-04
orbit66          0.000000  0.000000e+00
orbit67          0.000000  3.033723e-02
orbit68          0.000000 -1.802846e-02
orbit69          0.000000 -6.020067e-01
orbit70          0.000000 -7.685849e-03
orbit71          0.000000 -7.857816e-03
orbit72          0.000000 -1.678966e+00
AP               0.000000  6.410332e-01
bet              0.000000 -2.762172e-05
ecc              0.000000  2.869177e-02
eccrad           0.000000  1.566453e-01
close            0.000000  0.000000e+00
constraint       0.000000 -4.212805e-02
coreness         0.000000 -3.397176e-02
knn              0.000000  1.085595e-04
hubscore         0.000000  0.000000e+00
pagerank         0.000000 -1.578292e+00
trans            0.000000 -2.253194e-01
evcent           0.000000  0.000000e+00
first            0.000000  0.000000e+00
upto_second      0.000000  0.000000e+00
upto_third       0.000000  2.098387e-05
upto_fourth      0.000000  0.000000e+00
upto_fifth       0.000000  0.000000e+00
upto_sixth       0.000000  7.700560e-04
second           0.000000  0.000000e+00
third            0.000000  4.710578e-05
fourth           0.000000 -9.835814e-05
fifth            0.000000  2.542211e-07
sixth            0.000000  2.480488e-04
ratio1           0.000000  1.521041e-05
ratio2           0.000000 -1.194700e-03
ratio3           0.000000 -9.256657e-03
ratio4           0.000000 -1.162573e-04
ratio5           0.000000  0.000000e+00
ratio6           0.000000 -3.495968e-04
selfinter        0.000000  1.860624e-01
walktrap_vertex  0.000000 -5.043479e-02
bigcom1          0.000000  1.244479e-01
bigcom2          0.000000 -9.880949e-01
bigcom3          0.000000 -1.809816e-02
bigcom4          0.000000  1.379756e-01
bigcom6          0.000000  0.000000e+00
bigcom8          0.000000  1.849939e-01
bigcom9          0.000000  8.717251e-02
bigcom11         0.000000 -9.510126e-01
bigcom13         0.000000 -9.510642e-01
bigcom15         0.000000 -7.916496e-01
bigcom16         0.000000  1.857028e+00
bigcom21         0.000000 -1.220015e+00
bigcom22         0.000000 -8.706745e-02
bigcom24         0.000000 -6.645172e-01
bigcom26         0.000000 -1.163538e+00
bigcom28         0.000000  5.238983e-02
bigcom30         0.000000  4.677453e-02
bigcom31         0.000000 -4.356162e-01
bigcom32         0.000000 -8.190483e-01
bigcom33         0.000000 -6.314589e-01
bigcom34         0.000000 -4.442625e-01
bigcom36         0.000000 -1.203877e+00
bigcom37         0.000000  0.000000e+00
bigcom38         0.000000  6.464049e-01
bigcom39         0.000000 -6.529932e-01
bigcom40         0.000000 -7.694821e-02
bigcom43         0.000000 -8.102032e-01
bigcom44         0.000000  1.947087e-01
bigcom46         0.000000 -8.300617e-01
bigcom47         0.000000 -4.202567e-01
bigcom49         0.000000 -6.280038e-01
bigcom50         0.000000 -1.097816e+00
bigcom51         0.000000 -6.729410e-01
bigcom52         0.000000 -7.019694e-01
bigcom54         0.000000 -6.328500e-01
bigcom56         0.000000 -8.063577e-01
bigcom62         0.000000 -5.451785e-01
bigcom66         0.000000 -7.050875e-01
bigcom68         0.000000 -8.015794e-01
bigcom69         0.000000 -8.958340e-01
bigcom71         0.000000 -1.032060e+00
bigcom72         0.000000  1.711270e+00
bigcom73         0.000000 -4.369982e-01
bigcom74         0.000000  2.000734e+00
bigcom75         0.000000 -2.096406e-01
bigcom76         0.000000 -7.672925e-01
bigcom77         0.000000  1.950344e+00
bigcom79         0.000000 -7.480956e-01
bigcom80         0.000000 -5.838801e-01
bigcom82         0.000000  1.949166e+00
bigcom83         0.000000  2.177146e+00
bigcom84         0.000000 -2.561375e-02
bigcom85         0.000000 -6.969144e-01
bigcom87         0.000000 -5.736257e-01
bigcom89         0.000000 -9.545141e-01
bigcom91         0.000000 -6.089413e-01
bigcom92         0.000000 -1.152678e+00
bigcom93         0.000000 -1.240928e+00
bigcom96         0.000000 -8.880703e-01
bigcom97         0.000000 -8.258234e-01
bigcom98         0.000000 -7.112363e-01
bigcom99         0.000000 -1.152064e+00
bigcom101        0.000000 -1.759190e+00
bigcom104        0.000000 -1.106422e+00
bigcom106        0.000000 -5.996538e-01
bigcom109        0.000000 -1.021016e+00
bigcom113        0.000000 -2.711802e-01
bigcom116        0.000000 -7.515268e-01
bigcom120        0.000000 -3.075689e-01
bigcom123        0.000000  2.442529e+00
bigcom126        0.000000 -3.765341e-01
bigcom127        0.000000  0.000000e+00
bigcom137        0.000000 -7.697810e-01
bigcom139        0.000000 -4.790497e-01
bigcom140        0.000000 -7.128374e-01
bigcom143        0.000000 -5.227954e-01
bigcom145        0.000000 -3.027834e-01
bigcom146        0.000000 -3.581664e-01
bigcom147        0.000000 -3.535057e-01
bigcom149        0.000000  0.000000e+00
bigcom153        0.000000 -5.801740e-01
bigcom154        0.000000 -1.074412e+00
bigcom156        0.000000 -6.628357e-01
bigcom157        0.000000  0.000000e+00
bigcom158        0.000000 -8.681975e-01
bigcom160        0.000000 -5.544076e-01
bigcom161        0.000000 -3.689098e-01
bigcom162        0.000000  2.979561e+00
bigcom164        0.000000 -5.693492e-01
bigcom166        0.000000 -4.640909e-01
bigcom167        0.000000 -7.109281e-01
bigcom171        0.000000 -4.459211e-01
bigcom173        0.000000 -8.145687e-01
bigcom175        0.000000  0.000000e+00
bigcom176        0.000000 -1.239393e+00
bigcom177        0.000000 -5.261574e-01
bigcom178        0.000000 -6.676730e-01
bigcom180        0.000000 -3.622958e-01
bigcom181        0.000000 -8.973458e-01
bigcom184        0.000000 -6.119272e-01
bigcom186        0.000000 -3.764891e-01
bigcom187        0.000000 -5.888784e-01
bigcom189        0.000000 -8.958785e-01
bigcom194        0.000000 -6.408662e-01
bigcom195        0.000000 -7.490720e-01
bigcom196        0.000000 -5.260702e-01
bigcom204        0.000000  1.678771e+00
bigcom205        0.000000 -1.336195e-01
bigcom212        0.000000 -4.757135e-01
bigcom214        0.000000 -8.770675e-01
bigcom222        0.000000 -4.289589e-01
bigcom223        0.000000  0.000000e+00
bigcom226        0.000000 -2.126789e-01
bigcom227        0.000000 -6.551827e-01
bigcom229        0.000000 -5.824346e-01
bigcom233        0.000000 -1.106635e-01
bigcom236        0.000000 -7.645841e-01
bigcom237        0.000000 -7.960954e-02
bigcom246        0.000000 -5.751099e-01
bigcom248        0.000000 -1.344343e-01
bigcom249        0.000000 -4.905847e-01
bigcom250        0.000000 -3.177415e-01
bigcom254        0.000000 -4.011191e-01
bigcom266        0.000000 -6.071606e-01
bigcom269        0.000000 -9.140204e-01
bigcom272        0.000000 -7.560025e-01
bigcom274        0.000000  1.143660e-01
bigcom281        0.000000 -3.746612e-01
bigcom291        0.000000 -5.403855e-01
bigcom292        0.000000 -6.371371e-01
bigcom295        0.000000 -2.470824e-01
bigcom299        0.000000  2.711018e+00
bigcom301        0.000000 -6.853445e-01
bigcom306        0.000000 -7.588687e-01
bigcom309        0.000000 -6.042118e-01
bigcom314        0.000000 -2.541309e-01
bigcom321        0.000000 -1.010796e+00
bigcom341        0.000000 -3.193291e-02
bigcom350        0.000000 -2.211919e+00
bigcom353        0.000000 -6.351061e-01
bigcom359        0.000000  0.000000e+00
bigcom363        0.000000  8.638632e-01
bigcom365        0.000000  0.000000e+00
bigcom385        0.000000 -8.703172e-01
bigcom386        0.000000 -4.418412e-01
bigcom408        0.000000 -7.987058e-01
bigcom412        0.000000 -9.890610e-01
bigcom480        0.000000 -8.448304e-01
spin_vertex      0.000000 -6.729444e-01
membership_s1    0.000000 -2.509354e-01
membership_s3    0.000000 -1.257713e+00
membership_s4    0.000000  2.466730e-01
membership_s5    0.000000 -1.352257e-01
membership_s6    0.000000  1.628185e-01
membership_s7    0.000000  1.543187e-01
membership_s8    0.000000 -8.834054e-01
membership_s9    0.000000 -1.188359e+00
membership_s11   0.000000 -8.086283e-01
membership_s12   0.000000 -7.873328e-01
membership_s14   0.000000  1.557649e+00
membership_s15   0.000000 -5.037327e-01
membership_s16   0.000000 -9.661172e-01
membership_s17   0.000000 -8.598972e-01
membership_s18   0.000000 -5.063111e-01
membership_s20   0.000000 -7.832996e-01
membership_s21   0.000000  4.422186e-01
membership_s22   0.000000  9.397281e-01
membership_s24   0.000000  1.920309e+00
membership_s25   0.000000 -9.469588e-01
membership_s26   0.000000 -7.515899e-01
membership_s27   0.000000  1.509408e-02
membership_s28   0.000000 -1.446751e+00
membership_s30   0.000000  9.201129e-02
membership_s31   0.000000  3.745154e-05
membership_s32   0.000000  3.904575e-02
membership_s33   0.000000  2.293514e+00
membership_s36   0.000000 -3.400019e-03
membership_s37   0.000000 -1.459208e+00
V1               0.000000  0.000000e+00
V2               0.000000 -5.728208e-01
pdi              0.000000 -1.215976e+03
adhesion         0.000000  0.000000e+00
cohesion         0.000000  0.000000e+00
inner            0.000000 -6.723434e-05
outer            0.000000  6.516668e-06
ioratio          0.000000  4.359878e-01
comsize          0.000000  2.318377e-04
[1] "Dataset: low_targets Model GBM, run: 7 of 10 2015-06-17 21:03:53"
Iter   TrainDeviance   ValidDeviance   StepSize   Improve
     1        0.2136            -nan     0.0100    0.0000
     2        0.2126            -nan     0.0100    0.0000
     3        0.2115            -nan     0.0100    0.0001
     4        0.2106            -nan     0.0100    0.0000
     5        0.2097            -nan     0.0100   -0.0000
     6        0.2090            -nan     0.0100    0.0000
     7        0.2083            -nan     0.0100   -0.0000
     8        0.2075            -nan     0.0100   -0.0000
     9        0.2066            -nan     0.0100    0.0000
    10        0.2060            -nan     0.0100   -0.0001
    20        0.1982            -nan     0.0100   -0.0000
    40        0.1864            -nan     0.0100   -0.0000
    49        0.1819            -nan     0.0100   -0.0000

[1] "GBM variable coefficients"
                            var    rel.inf
ratio5                   ratio5 4.68596668
ratio2                   ratio2 4.12569795
inner                     inner 3.80053392
bet                         bet 3.62402622
fourth                   fourth 3.06760508
orbit18                 orbit18 2.90507923
V1                           V1 2.77742680
comsize                 comsize 2.68615268
ioratio                 ioratio 2.66519317
V2                           V2 2.51790129
orbit27                 orbit27 2.40256667
graph19                 graph19 2.39062405
membership_s24   membership_s24 2.15738438
cohesion               cohesion 2.01239852
pagerank               pagerank 2.00634979
graph10                 graph10 1.94170829
adhesion               adhesion 1.90946627
graph14                 graph14 1.85642746
graph17                 graph17 1.83650134
orbit35                 orbit35 1.69238374
outer                     outer 1.62839021
ratio1                   ratio1 1.61613540
graph3                   graph3 1.56238129
orbit16                 orbit16 1.50254763
graph16                 graph16 1.49669597
close                     close 1.47660205
knn                         knn 1.47385225
graph13                 graph13 1.45348671
orbit17                 orbit17 1.29214058
orbit26                 orbit26 1.23126804
graph12                 graph12 1.20096713
graph21                 graph21 1.19259618
hubscore               hubscore 1.08150175
ratio6                   ratio6 1.02466002
spin_vertex         spin_vertex 1.02089439
sixth                     sixth 0.96907469
orbit19                 orbit19 0.93069447
orbit36                 orbit36 0.92269305
graph6                   graph6 0.90026838
orbit30                 orbit30 0.88353037
graph15                 graph15 0.83848548
upto_third           upto_third 0.79411415
third                     third 0.66381152
graph4                   graph4 0.65112016
orbit28                 orbit28 0.64306673
orbit5                   orbit5 0.61704410
walktrap_vertex walktrap_vertex 0.61204499
orbit39                 orbit39 0.60944204
constraint           constraint 0.58987205
orbit15                 orbit15 0.58117962
orbit9                   orbit9 0.57719837
membership_s7     membership_s7 0.55532369
ratio4                   ratio4 0.54224022
graph5                   graph5 0.54130164
graph18                 graph18 0.53498767
orbit4                   orbit4 0.53024595
membership_s22   membership_s22 0.52297947
graph25                 graph25 0.51797912
orbit49                 orbit49 0.51586618
orbit21                 orbit21 0.49446582
upto_fifth           upto_fifth 0.46169570
graph9                   graph9 0.45753347
membership_s1     membership_s1 0.45191286
orbit10                 orbit10 0.40928633
orbit52                 orbit52 0.40657536
graph1                   graph1 0.40439173
orbit20                 orbit20 0.39932271
ratio3                   ratio3 0.38668915
orbit38                 orbit38 0.36563986
selfinter             selfinter 0.34764569
graph11                 graph11 0.34604883
upto_fourth         upto_fourth 0.34425572
graph26                 graph26 0.34309752
graph20                 graph20 0.32741263
orbit62                 orbit62 0.31423220
orbit65                 orbit65 0.30792742
orbit66                 orbit66 0.30403069
orbit29                 orbit29 0.27901420
orbit37                 orbit37 0.25469582
coreness               coreness 0.24956175
orbit56                 orbit56 0.19413743
bigcom4                 bigcom4 0.19269131
graph23                 graph23 0.18771329
graph7                   graph7 0.17730829
upto_sixth           upto_sixth 0.17282169
orbit1                   orbit1 0.16859897
graph0                   graph0 0.15905214
orbit50                 orbit50 0.14839237
orbit41                 orbit41 0.14716799
graph2                   graph2 0.14210870
bigcom28               bigcom28 0.13532673
membership_s21   membership_s21 0.11459394
membership_s32   membership_s32 0.10470250
membership_s36   membership_s36 0.09744136
orbit51                 orbit51 0.09730542
trans                     trans 0.08274655
ecc                         ecc 0.07397234
membership_s5     membership_s5 0.07074453
graph24                 graph24 0.06752516
orbit54                 orbit54 0.06654526
orbit24                 orbit24 0.06650000
membership_s6     membership_s6 0.06407609
membership_s30   membership_s30 0.06213947
membership_s4     membership_s4 0.05389300
fifth                     fifth 0.04894591
orbit32                 orbit32 0.04719660
orbit25                 orbit25 0.04084021
graph8                   graph8 0.00000000
graph22                 graph22 0.00000000
graph27                 graph27 0.00000000
graph28                 graph28 0.00000000
graph29                 graph29 0.00000000
orbit0                   orbit0 0.00000000
orbit2                   orbit2 0.00000000
orbit3                   orbit3 0.00000000
orbit6                   orbit6 0.00000000
orbit7                   orbit7 0.00000000
orbit8                   orbit8 0.00000000
orbit11                 orbit11 0.00000000
orbit12                 orbit12 0.00000000
orbit13                 orbit13 0.00000000
orbit14                 orbit14 0.00000000
orbit22                 orbit22 0.00000000
orbit23                 orbit23 0.00000000
orbit31                 orbit31 0.00000000
orbit33                 orbit33 0.00000000
orbit34                 orbit34 0.00000000
orbit40                 orbit40 0.00000000
orbit42                 orbit42 0.00000000
orbit43                 orbit43 0.00000000
orbit44                 orbit44 0.00000000
orbit45                 orbit45 0.00000000
orbit46                 orbit46 0.00000000
orbit47                 orbit47 0.00000000
orbit48                 orbit48 0.00000000
orbit53                 orbit53 0.00000000
orbit55                 orbit55 0.00000000
orbit57                 orbit57 0.00000000
orbit58                 orbit58 0.00000000
orbit59                 orbit59 0.00000000
orbit60                 orbit60 0.00000000
orbit61                 orbit61 0.00000000
orbit63                 orbit63 0.00000000
orbit64                 orbit64 0.00000000
orbit67                 orbit67 0.00000000
orbit68                 orbit68 0.00000000
orbit69                 orbit69 0.00000000
orbit70                 orbit70 0.00000000
orbit71                 orbit71 0.00000000
orbit72                 orbit72 0.00000000
AP                           AP 0.00000000
eccrad                   eccrad 0.00000000
evcent                   evcent 0.00000000
first                     first 0.00000000
upto_second         upto_second 0.00000000
second                   second 0.00000000
bigcom1                 bigcom1 0.00000000
bigcom2                 bigcom2 0.00000000
bigcom3                 bigcom3 0.00000000
bigcom6                 bigcom6 0.00000000
bigcom8                 bigcom8 0.00000000
bigcom9                 bigcom9 0.00000000
bigcom11               bigcom11 0.00000000
bigcom13               bigcom13 0.00000000
bigcom15               bigcom15 0.00000000
bigcom16               bigcom16 0.00000000
bigcom21               bigcom21 0.00000000
bigcom22               bigcom22 0.00000000
bigcom24               bigcom24 0.00000000
bigcom26               bigcom26 0.00000000
bigcom30               bigcom30 0.00000000
bigcom31               bigcom31 0.00000000
bigcom32               bigcom32 0.00000000
bigcom33               bigcom33 0.00000000
bigcom34               bigcom34 0.00000000
bigcom36               bigcom36 0.00000000
bigcom37               bigcom37 0.00000000
bigcom38               bigcom38 0.00000000
bigcom39               bigcom39 0.00000000
bigcom40               bigcom40 0.00000000
bigcom43               bigcom43 0.00000000
bigcom44               bigcom44 0.00000000
bigcom46               bigcom46 0.00000000
bigcom47               bigcom47 0.00000000
bigcom49               bigcom49 0.00000000
bigcom50               bigcom50 0.00000000
bigcom51               bigcom51 0.00000000
bigcom52               bigcom52 0.00000000
bigcom54               bigcom54 0.00000000
bigcom56               bigcom56 0.00000000
bigcom62               bigcom62 0.00000000
bigcom66               bigcom66 0.00000000
bigcom68               bigcom68 0.00000000
bigcom69               bigcom69 0.00000000
bigcom71               bigcom71 0.00000000
bigcom72               bigcom72 0.00000000
bigcom73               bigcom73 0.00000000
bigcom74               bigcom74 0.00000000
bigcom75               bigcom75 0.00000000
bigcom76               bigcom76 0.00000000
bigcom77               bigcom77 0.00000000
bigcom79               bigcom79 0.00000000
bigcom80               bigcom80 0.00000000
bigcom82               bigcom82 0.00000000
bigcom83               bigcom83 0.00000000
bigcom84               bigcom84 0.00000000
bigcom85               bigcom85 0.00000000
bigcom87               bigcom87 0.00000000
bigcom89               bigcom89 0.00000000
bigcom91               bigcom91 0.00000000
bigcom92               bigcom92 0.00000000
bigcom93               bigcom93 0.00000000
bigcom96               bigcom96 0.00000000
bigcom97               bigcom97 0.00000000
bigcom98               bigcom98 0.00000000
bigcom99               bigcom99 0.00000000
bigcom101             bigcom101 0.00000000
bigcom104             bigcom104 0.00000000
bigcom106             bigcom106 0.00000000
bigcom109             bigcom109 0.00000000
bigcom113             bigcom113 0.00000000
bigcom116             bigcom116 0.00000000
bigcom120             bigcom120 0.00000000
bigcom123             bigcom123 0.00000000
bigcom126             bigcom126 0.00000000
bigcom127             bigcom127 0.00000000
bigcom137             bigcom137 0.00000000
bigcom139             bigcom139 0.00000000
bigcom140             bigcom140 0.00000000
bigcom143             bigcom143 0.00000000
bigcom145             bigcom145 0.00000000
bigcom146             bigcom146 0.00000000
bigcom147             bigcom147 0.00000000
bigcom149             bigcom149 0.00000000
bigcom153             bigcom153 0.00000000
bigcom154             bigcom154 0.00000000
bigcom156             bigcom156 0.00000000
bigcom157             bigcom157 0.00000000
bigcom158             bigcom158 0.00000000
bigcom160             bigcom160 0.00000000
bigcom161             bigcom161 0.00000000
bigcom162             bigcom162 0.00000000
bigcom164             bigcom164 0.00000000
bigcom166             bigcom166 0.00000000
bigcom167             bigcom167 0.00000000
bigcom171             bigcom171 0.00000000
bigcom173             bigcom173 0.00000000
bigcom175             bigcom175 0.00000000
bigcom176             bigcom176 0.00000000
bigcom177             bigcom177 0.00000000
bigcom178             bigcom178 0.00000000
bigcom180             bigcom180 0.00000000
bigcom181             bigcom181 0.00000000
bigcom184             bigcom184 0.00000000
bigcom186             bigcom186 0.00000000
bigcom187             bigcom187 0.00000000
bigcom189             bigcom189 0.00000000
bigcom194             bigcom194 0.00000000
bigcom195             bigcom195 0.00000000
bigcom196             bigcom196 0.00000000
bigcom204             bigcom204 0.00000000
bigcom205             bigcom205 0.00000000
bigcom212             bigcom212 0.00000000
bigcom214             bigcom214 0.00000000
bigcom222             bigcom222 0.00000000
bigcom223             bigcom223 0.00000000
bigcom226             bigcom226 0.00000000
bigcom227             bigcom227 0.00000000
bigcom229             bigcom229 0.00000000
bigcom233             bigcom233 0.00000000
bigcom236             bigcom236 0.00000000
bigcom237             bigcom237 0.00000000
bigcom246             bigcom246 0.00000000
bigcom248             bigcom248 0.00000000
bigcom249             bigcom249 0.00000000
bigcom250             bigcom250 0.00000000
bigcom254             bigcom254 0.00000000
bigcom266             bigcom266 0.00000000
bigcom269             bigcom269 0.00000000
bigcom272             bigcom272 0.00000000
bigcom274             bigcom274 0.00000000
bigcom281             bigcom281 0.00000000
bigcom291             bigcom291 0.00000000
bigcom292             bigcom292 0.00000000
bigcom295             bigcom295 0.00000000
bigcom299             bigcom299 0.00000000
bigcom301             bigcom301 0.00000000
bigcom306             bigcom306 0.00000000
bigcom309             bigcom309 0.00000000
bigcom314             bigcom314 0.00000000
bigcom321             bigcom321 0.00000000
bigcom341             bigcom341 0.00000000
bigcom350             bigcom350 0.00000000
bigcom353             bigcom353 0.00000000
bigcom359             bigcom359 0.00000000
bigcom363             bigcom363 0.00000000
bigcom365             bigcom365 0.00000000
bigcom385             bigcom385 0.00000000
bigcom386             bigcom386 0.00000000
bigcom408             bigcom408 0.00000000
bigcom412             bigcom412 0.00000000
bigcom480             bigcom480 0.00000000
membership_s3     membership_s3 0.00000000
membership_s8     membership_s8 0.00000000
membership_s9     membership_s9 0.00000000
membership_s11   membership_s11 0.00000000
membership_s12   membership_s12 0.00000000
membership_s14   membership_s14 0.00000000
membership_s15   membership_s15 0.00000000
membership_s16   membership_s16 0.00000000
membership_s17   membership_s17 0.00000000
membership_s18   membership_s18 0.00000000
membership_s20   membership_s20 0.00000000
membership_s25   membership_s25 0.00000000
membership_s26   membership_s26 0.00000000
membership_s27   membership_s27 0.00000000
membership_s28   membership_s28 0.00000000
membership_s31   membership_s31 0.00000000
membership_s33   membership_s33 0.00000000
membership_s37   membership_s37 0.00000000
pdi                         pdi 0.00000000
[1] "Dataset: low_targets Model RF, run: 7 of 10 2015-06-17 21:04:19"
     |      Out-of-bag   |
Tree |      MSE  %Var(y) |
   1 |  0.03532   161.54 |
   2 |  0.03491   159.64 |
   3 |  0.03461   158.26 |
   4 |  0.03376   154.39 |
   5 |  0.03144   143.76 |
   6 |  0.03117   142.54 |
   7 |  0.02956   135.16 |
   8 |  0.02949   134.87 |
   9 |  0.02937   134.33 |
  10 |  0.02856   130.60 |
  11 |   0.0283   129.42 |
  12 |  0.02798   127.96 |
  13 |  0.02782   127.21 |
  14 |  0.02745   125.51 |
  15 |  0.02743   125.46 |
  16 |  0.02684   122.72 |
  17 |  0.02662   121.73 |
  18 |  0.02666   121.90 |
  19 |  0.02665   121.87 |
  20 |  0.02658   121.54 |
  21 |  0.02649   121.14 |
  22 |  0.02622   119.92 |
  23 |  0.02612   119.47 |
  24 |  0.02605   119.12 |
  25 |  0.02593   118.58 |
  26 |  0.02588   118.34 |
  27 |  0.02589   118.39 |
  28 |  0.02575   117.76 |
  29 |  0.02574   117.72 |
  30 |  0.02562   117.17 |
  31 |  0.02561   117.11 |
  32 |  0.02563   117.19 |
  33 |  0.02556   116.88 |
  34 |  0.02557   116.93 |
  35 |  0.02566   117.32 |
  36 |  0.02562   117.17 |
  37 |  0.02558   116.98 |
  38 |  0.02561   117.09 |
  39 |  0.02555   116.83 |
  40 |  0.02546   116.42 |
  41 |  0.02538   116.06 |
  42 |  0.02535   115.91 |
  43 |  0.02535   115.91 |
  44 |  0.02534   115.86 |
  45 |  0.02531   115.73 |
  46 |  0.02525   115.46 |
  47 |  0.02521   115.31 |
  48 |   0.0252   115.22 |
  49 |  0.02519   115.18 |
  50 |   0.0251   114.78 |
  51 |  0.02509   114.73 |
  52 |  0.02505   114.55 |
  53 |  0.02505   114.55 |
  54 |  0.02501   114.37 |
  55 |    0.025   114.31 |
  56 |  0.02494   114.06 |
  57 |  0.02497   114.19 |
  58 |    0.025   114.32 |
  59 |  0.02499   114.26 |
  60 |    0.025   114.34 |
  61 |    0.025   114.30 |
  62 |  0.02497   114.18 |
  63 |  0.02493   113.99 |
  64 |  0.02491   113.93 |
  65 |   0.0249   113.85 |
  66 |  0.02486   113.70 |
  67 |  0.02484   113.60 |
  68 |  0.02483   113.55 |
  69 |  0.02481   113.46 |
  70 |  0.02483   113.56 |
  71 |  0.02481   113.45 |
  72 |  0.02481   113.44 |
  73 |   0.0248   113.40 |
  74 |  0.02479   113.36 |
  75 |  0.02478   113.32 |
  76 |   0.0248   113.42 |
  77 |  0.02479   113.35 |
  78 |  0.02478   113.32 |
  79 |  0.02477   113.27 |
  80 |   0.0248   113.41 |
  81 |  0.02478   113.34 |
  82 |  0.02477   113.29 |
  83 |  0.02475   113.20 |
  84 |  0.02477   113.27 |
  85 |  0.02475   113.20 |
  86 |  0.02474   113.14 |
  87 |  0.02475   113.18 |
  88 |  0.02472   113.05 |
  89 |  0.02471   113.02 |
  90 |  0.02471   113.00 |
  91 |  0.02471   112.99 |
  92 |  0.02469   112.91 |
  93 |  0.02469   112.90 |
  94 |  0.02466   112.78 |
  95 |  0.02466   112.75 |
  96 |  0.02465   112.72 |
  97 |  0.02465   112.72 |
  98 |  0.02464   112.67 |
  99 |  0.02464   112.70 |
 100 |  0.02465   112.71 |
[1] "Random Forest variable coefficients"
                      %IncMSE IncNodePurity
graph5           9.267162e-04  4.313757e-01
graph6           9.842524e-03  8.472076e-01
graph7           2.400217e-04  2.290070e-01
graph8          -7.718664e-06  5.599073e-02
graph9           6.206453e-03  7.986345e-01
graph10          1.294781e-02  1.189455e+00
graph11          7.332309e-03  8.255653e-01
graph12          6.614391e-03  8.734307e-01
graph13          1.134997e-02  1.123086e+00
graph14          3.826339e-03  7.868945e-01
graph15          7.265704e-03  7.902210e-01
graph16          6.003369e-03  8.285028e-01
graph17          6.334725e-03  7.465203e-01
graph18          2.156624e-04  1.838883e-01
graph19          7.788064e-03  1.055288e+00
graph20          7.902876e-04  4.194937e-01
graph21          4.136126e-03  4.048623e-01
graph22          6.312438e-04  1.263157e-01
graph23          3.249209e-03  8.517986e-01
graph24          4.902842e-04  1.878127e-01
graph25          2.077769e-03  2.923026e-01
graph26          5.678060e-04  2.302127e-01
graph27          1.296730e-05  7.053971e-02
graph28          6.754279e-05  5.169640e-02
graph29          0.000000e+00  6.938894e-20
orbit0           1.424576e-04  1.283403e-01
orbit1           5.178340e-03  7.075040e-01
orbit2           1.064410e-04  2.253086e-01
orbit3           3.875185e-05  1.107431e-01
orbit4           7.825753e-03  9.046081e-01
orbit5           4.797647e-03  7.848335e-01
orbit6           6.525158e-03  7.899139e-01
orbit7           1.616246e-03  1.590170e-01
orbit8           1.032560e-03  5.139750e-01
orbit9           5.948824e-03  6.995141e-01
orbit10          7.942270e-04  7.040805e-02
orbit11          4.648309e-05  1.192751e-01
orbit12          2.292810e-04  1.167118e-01
orbit13          1.713062e-05  4.755944e-02
orbit14          1.683398e-06  4.186157e-02
orbit15          3.104673e-03  7.933321e-01
orbit16          3.769649e-03  7.660084e-01
orbit17          7.525491e-03  1.057479e+00
orbit18          7.877045e-03  1.958449e+00
orbit19          2.767730e-03  7.112171e-01
orbit20          6.553619e-03  6.284385e-01
orbit21          3.001388e-03  4.199235e-01
orbit22          1.015736e-02  7.165886e-01
orbit23          1.367224e-05  5.111263e-02
orbit24          7.281104e-03  9.209195e-01
orbit25          1.207347e-03  2.385705e-01
orbit26          1.543368e-03  2.232041e-01
orbit27          1.244161e-02  1.221725e+00
orbit28          6.545027e-03  8.995176e-01
orbit29          3.079841e-04  1.359675e-01
orbit30          6.249342e-04  2.526261e-01
orbit31          6.386219e-03  7.147719e-01
orbit32          1.716300e-03  2.996565e-01
orbit33          2.375472e-04  2.183795e-01
orbit34          5.189446e-03  6.890544e-01
orbit35          6.005470e-03  8.594179e-01
orbit36          9.564435e-03  1.146440e+00
orbit37          2.433869e-03  4.853598e-01
orbit38          1.759939e-03  2.123386e-01
orbit39          3.444577e-03  5.727287e-01
orbit40          8.771243e-05  1.317367e-01
orbit41          0.000000e+00  4.303030e-02
orbit42          0.000000e+00  3.642919e-19
orbit43          2.200340e-04  1.743658e-01
orbit44         -3.893512e-06  5.963325e-02
orbit45          6.183286e-03  1.014842e+00
orbit46          8.231661e-04  3.817327e-01
orbit47          1.335310e-03  7.292480e-01
orbit48          1.371742e-05  4.696874e-02
orbit49          1.796989e-03  5.549797e-01
orbit50          2.600594e-04  4.555763e-01
orbit51          3.065632e-03  3.546538e-01
orbit52          1.184000e-03  2.116537e-01
orbit53          6.586578e-04  1.445988e-01
orbit54          2.427337e-04  1.970520e-01
orbit55          0.000000e+00  5.204170e-19
orbit56          3.460088e-03  8.516370e-01
orbit57          2.496451e-04  1.792860e-01
orbit58          2.697183e-05  2.573225e-02
orbit59          1.098260e-03  2.721087e-01
orbit60          2.174695e-05  5.387898e-03
orbit61          0.000000e+00  1.561251e-19
orbit62          2.868697e-03  3.520396e-01
orbit63          1.042740e-04  2.024894e-02
orbit64          0.000000e+00  1.333333e-02
orbit65          3.568435e-04  1.347606e-01
orbit66          9.169021e-05  1.178182e-01
orbit67          8.732257e-05  6.270715e-02
orbit68          0.000000e+00  5.345355e-02
orbit69          0.000000e+00  1.908196e-19
orbit70          5.136016e-05  4.704512e-02
orbit71         -1.678274e-07  1.061100e-02
orbit72          0.000000e+00  0.000000e+00
AP               9.406553e-06  4.098020e-02
bet              2.191205e-03  1.295637e+00
ecc              3.432367e-04  1.605309e-01
eccrad           7.559305e-05  1.956084e-01
close            3.128768e-03  8.160478e-01
constraint       1.218929e-03  8.325117e-01
coreness         6.408695e-04  3.879415e-01
knn              5.820856e-03  1.169988e+00
hubscore         3.826260e-03  7.939106e-01
pagerank         6.530653e-03  2.488938e+00
trans            4.546289e-04  1.179413e-01
evcent           4.085101e-03  6.918491e-01
first            2.300461e-04  1.129227e-01
upto_second      2.909975e-03  7.098943e-01
upto_third       7.020027e-03  7.861390e-01
upto_fourth      4.221142e-03  7.860580e-01
upto_fifth       5.549126e-03  6.451235e-01
upto_sixth       2.881348e-03  6.507904e-01
second           5.138395e-03  8.120614e-01
third            5.401485e-03  8.563954e-01
fourth           4.986111e-03  1.939629e+00
fifth            3.752731e-03  1.416069e+00
sixth            8.498912e-03  1.080948e+00
ratio1           8.289233e-03  1.188451e+00
ratio2           1.063356e-02  2.521758e+00
ratio3           4.731175e-03  1.613921e+00
ratio4           6.929119e-03  1.311728e+00
ratio5           5.191623e-03  2.281776e+00
ratio6           7.234693e-03  1.040978e+00
selfinter        4.537052e-06  2.581807e-01
walktrap_vertex  7.632796e-04  3.990243e-01
bigcom1          5.356592e-05  1.377798e-01
bigcom2          0.000000e+00  5.142857e-03
bigcom3          8.345329e-06  1.242054e-01
bigcom4          5.710142e-04  3.942707e-01
bigcom6          0.000000e+00  0.000000e+00
bigcom8          2.585139e-04  2.779267e-01
bigcom9         -2.117705e-05  1.223159e-01
bigcom11         0.000000e+00  1.734723e-20
bigcom13         0.000000e+00  4.683753e-19
bigcom15         0.000000e+00  3.859760e-19
bigcom16        -1.694857e-05  5.058123e-01
bigcom21         0.000000e+00  4.336809e-19
bigcom22        -1.472291e-05  1.039256e-01
bigcom24         0.000000e+00  1.387779e-19
bigcom26         0.000000e+00  1.517883e-19
bigcom28         6.710255e-06  8.029831e-02
bigcom30         2.202424e-05  1.941455e-01
bigcom31         0.000000e+00  0.000000e+00
bigcom32         0.000000e+00  1.561251e-19
bigcom33         0.000000e+00  0.000000e+00
bigcom34         0.000000e+00  0.000000e+00
bigcom36         0.000000e+00  1.734723e-20
bigcom37         0.000000e+00  0.000000e+00
bigcom38         3.020985e-05  2.939857e-01
bigcom39         0.000000e+00  0.000000e+00
bigcom40         2.023341e-04  3.458885e-01
bigcom43         0.000000e+00  6.071532e-20
bigcom44         1.202476e-05  8.148192e-02
bigcom46         0.000000e+00  8.673617e-21
bigcom47         0.000000e+00  1.387779e-19
bigcom49         0.000000e+00  3.469447e-20
bigcom50         0.000000e+00  0.000000e+00
bigcom51         0.000000e+00  0.000000e+00
bigcom52         0.000000e+00  0.000000e+00
bigcom54         0.000000e+00  1.734723e-20
bigcom56         0.000000e+00  1.387779e-19
bigcom62         0.000000e+00  0.000000e+00
bigcom66         0.000000e+00  3.469447e-20
bigcom68        -9.631723e-06  4.901906e-01
bigcom69         0.000000e+00  3.642919e-19
bigcom71         0.000000e+00  2.168404e-19
bigcom72        -2.094496e-05  3.745554e-01
bigcom73         0.000000e+00  3.469447e-20
bigcom74        -4.900095e-07  4.641791e-01
bigcom75         0.000000e+00  0.000000e+00
bigcom76         0.000000e+00  4.336809e-20
bigcom77         9.433492e-06  4.178238e-01
bigcom79         0.000000e+00  5.204170e-20
bigcom80         0.000000e+00  0.000000e+00
bigcom82         7.269903e-05  9.542943e-01
bigcom83        -4.047229e-06  4.413658e-01
bigcom84         0.000000e+00  0.000000e+00
bigcom85         0.000000e+00  1.734723e-20
bigcom87         0.000000e+00  0.000000e+00
bigcom89         0.000000e+00  0.000000e+00
bigcom91         0.000000e+00  1.387779e-19
bigcom92         0.000000e+00  2.081668e-19
bigcom93         0.000000e+00  0.000000e+00
bigcom96         0.000000e+00  0.000000e+00
bigcom97         0.000000e+00  0.000000e+00
bigcom98         0.000000e+00  1.387779e-19
bigcom99         0.000000e+00  0.000000e+00
bigcom101        4.332756e-06  1.714286e-02
bigcom104        0.000000e+00  2.949030e-19
bigcom106        0.000000e+00  1.387779e-19
bigcom109        0.000000e+00  2.949030e-19
bigcom113        0.000000e+00  1.778092e-19
bigcom116        0.000000e+00  1.908196e-19
bigcom120        0.000000e+00  0.000000e+00
bigcom123        1.396138e-05  6.079265e-01
bigcom126        0.000000e+00  0.000000e+00
bigcom127        0.000000e+00  0.000000e+00
bigcom137        0.000000e+00  8.673617e-21
bigcom139        0.000000e+00  3.469447e-20
bigcom140        0.000000e+00  0.000000e+00
bigcom143        0.000000e+00  4.336809e-20
bigcom145        0.000000e+00  0.000000e+00
bigcom146        0.000000e+00  4.163336e-19
bigcom147        0.000000e+00  1.734723e-20
bigcom149        0.000000e+00  1.387779e-19
bigcom153        0.000000e+00  3.469447e-20
bigcom154        1.691272e-04  3.252704e-01
bigcom156        0.000000e+00  1.387779e-19
bigcom157        0.000000e+00  1.734723e-20
bigcom158        0.000000e+00  2.602085e-20
bigcom160        0.000000e+00  1.387779e-19
bigcom161        0.000000e+00  3.469447e-20
bigcom162        0.000000e+00  1.734723e-20
bigcom164        0.000000e+00  3.469447e-20
bigcom166        1.650982e-05  2.917873e-01
bigcom167        0.000000e+00  6.938894e-20
bigcom171        0.000000e+00  0.000000e+00
bigcom173        0.000000e+00  1.734723e-20
bigcom175        0.000000e+00  1.734723e-20
bigcom176        0.000000e+00  2.602085e-20
bigcom177        0.000000e+00  0.000000e+00
bigcom178        0.000000e+00  6.938894e-19
bigcom180        0.000000e+00  2.168404e-20
bigcom181        0.000000e+00  1.734723e-20
bigcom184        0.000000e+00  3.469447e-20
bigcom186        0.000000e+00  1.734723e-20
bigcom187        0.000000e+00  0.000000e+00
bigcom189        0.000000e+00  5.204170e-20
bigcom194        0.000000e+00  0.000000e+00
bigcom195        0.000000e+00  0.000000e+00
bigcom196        0.000000e+00  1.387779e-19
bigcom204       -4.923404e-05  2.271346e-01
bigcom205        0.000000e+00  0.000000e+00
bigcom212        0.000000e+00  3.469447e-20
bigcom214        0.000000e+00  1.734723e-20
bigcom222        0.000000e+00  0.000000e+00
bigcom223        0.000000e+00  0.000000e+00
bigcom226        0.000000e+00  0.000000e+00
bigcom227        0.000000e+00  0.000000e+00
bigcom229        0.000000e+00  3.469447e-20
bigcom233        0.000000e+00  0.000000e+00
bigcom236        0.000000e+00  0.000000e+00
bigcom237        0.000000e+00  0.000000e+00
bigcom246        0.000000e+00  1.561251e-19
bigcom248        0.000000e+00  3.469447e-20
bigcom249        0.000000e+00  3.469447e-20
bigcom250        0.000000e+00  5.204170e-20
bigcom254        0.000000e+00  6.938894e-20
bigcom266        0.000000e+00  0.000000e+00
bigcom269        0.000000e+00  1.734723e-19
bigcom272        0.000000e+00  1.734723e-19
bigcom274       -2.427708e-06  4.276528e-03
bigcom281        0.000000e+00  1.734723e-20
bigcom291        0.000000e+00  0.000000e+00
bigcom292        0.000000e+00  0.000000e+00
bigcom295        0.000000e+00  0.000000e+00
bigcom299       -5.433632e-06  4.391181e-01
bigcom301        0.000000e+00  3.469447e-20
bigcom306        0.000000e+00  1.561251e-19
bigcom309        0.000000e+00  0.000000e+00
bigcom314        0.000000e+00  0.000000e+00
bigcom321        0.000000e+00  2.515349e-19
bigcom341        0.000000e+00  3.469447e-20
bigcom350        0.000000e+00  8.673617e-20
bigcom353        0.000000e+00  1.387779e-19
bigcom359        0.000000e+00  0.000000e+00
bigcom363        1.855293e-06  3.554734e-01
bigcom365        0.000000e+00  0.000000e+00
bigcom385        0.000000e+00  8.673617e-21
bigcom386        0.000000e+00  0.000000e+00
bigcom408        0.000000e+00  0.000000e+00
bigcom412        0.000000e+00  1.734723e-19
bigcom480        0.000000e+00  3.469447e-20
spin_vertex      1.495003e-03  5.082066e-01
membership_s1    1.564682e-04  2.640416e-01
membership_s3    0.000000e+00  2.775558e-19
membership_s4    3.790641e-04  2.256350e-01
membership_s5    3.030568e-05  1.480858e-01
membership_s6    8.781133e-04  1.988274e-01
membership_s7    1.551580e-04  3.610161e-01
membership_s8   -1.641536e-05  3.380477e-01
membership_s9    0.000000e+00  1.994932e-19
membership_s11   0.000000e+00  8.847090e-19
membership_s12   0.000000e+00  1.561251e-19
membership_s14  -2.469224e-05  3.072290e-01
membership_s15   2.006466e-05  7.281867e-02
membership_s16   0.000000e+00  1.734723e-20
membership_s17   0.000000e+00  6.071532e-20
membership_s18   0.000000e+00  4.844720e-03
membership_s20   0.000000e+00  4.336809e-19
membership_s21   4.089382e-05  1.211413e-01
membership_s22   1.156557e-04  3.502859e-01
membership_s24   5.511630e-05  4.282036e-01
membership_s25   0.000000e+00  1.734723e-20
membership_s26   0.000000e+00  8.673617e-20
membership_s27  -9.143003e-06  2.602801e-01
membership_s28   0.000000e+00  8.673617e-20
membership_s30   1.494614e-04  4.094417e-01
membership_s31   1.457478e-04  2.621239e-01
membership_s32  -1.026368e-05  1.953581e-01
membership_s33  -5.329232e-05  3.822141e-01
membership_s36   1.525094e-04  2.004095e-01
membership_s37   0.000000e+00  4.076600e-19
V1               4.225937e-03  1.963927e+00
V2               2.344810e-03  1.925380e+00
pdi              5.557980e-06  8.835316e-02
adhesion         1.064064e-02  2.756379e+00
cohesion         9.595121e-03  2.082175e+00
inner            4.094728e-03  2.176042e+00
outer            2.308999e-03  1.631899e+00
ioratio          5.824319e-03  2.240588e+00
comsize          3.385631e-03  2.667228e+00
[1] "Dataset: low_targets Model GLM, run: 7 of 10 2015-06-17 21:06:46"
[1] "glmnet variable coefficients"
                     [,1]          [,2]
(Intercept)     -3.777512 -1.324574e+01
graph0           0.000000  1.547949e-02
graph1           0.000000  1.452486e-05
graph2           0.000000  1.474835e-02
graph3           0.000000 -4.146493e-06
graph4           0.000000  0.000000e+00
graph5           0.000000  3.667716e-04
graph6           0.000000  0.000000e+00
graph7           0.000000  3.921247e-03
graph8           0.000000  3.720281e-01
graph9           0.000000 -7.530127e-09
graph10          0.000000  3.289016e-10
graph11          0.000000  0.000000e+00
graph12          0.000000  0.000000e+00
graph13          0.000000  0.000000e+00
graph14          0.000000 -9.409818e-11
graph15          0.000000  8.607959e-05
graph16          0.000000 -4.130533e-08
graph17          0.000000 -2.204200e-06
graph18          0.000000 -4.539167e-05
graph19          0.000000  8.883734e-06
graph20          0.000000  1.115159e-04
graph21          0.000000 -3.733586e-04
graph22          0.000000 -4.156822e-05
graph23          0.000000  5.780054e-10
graph24          0.000000  2.396130e-07
graph25          0.000000 -2.794166e-03
graph26          0.000000  9.995443e-06
graph27          0.000000 -2.883458e-02
graph28          0.000000 -1.019237e-02
graph29          0.000000 -2.132887e+00
orbit0           0.000000  1.213532e-02
orbit1           0.000000  1.517187e-06
orbit2           0.000000 -1.182731e-02
orbit3           0.000000  2.556780e-02
orbit4           0.000000 -8.077014e-06
orbit5           0.000000  5.055157e-05
orbit6           0.000000  0.000000e+00
orbit7           0.000000 -2.103953e-02
orbit8           0.000000  4.602969e-04
orbit9           0.000000  4.236640e-07
orbit10          0.000000 -9.456429e-05
orbit11          0.000000 -5.461255e-02
orbit12          0.000000  4.654464e-03
orbit13          0.000000 -1.357295e-02
orbit14          0.000000  3.905590e-01
orbit15          0.000000 -2.434920e-07
orbit16          0.000000  8.740884e-08
orbit17          0.000000  2.984963e-06
orbit18          0.000000  4.741269e-08
orbit19          0.000000  3.123135e-10
orbit20          0.000000 -2.149834e-08
orbit21          0.000000 -4.106263e-05
orbit22          0.000000  0.000000e+00
orbit23          0.000000  2.674274e-02
orbit24          0.000000  3.571432e-07
orbit25          0.000000 -4.655576e-06
orbit26          0.000000 -6.127643e-07
orbit27          0.000000 -3.800619e-06
orbit28          0.000000  4.142440e-05
orbit29          0.000000  2.303029e-05
orbit30          0.000000  6.503306e-04
orbit31          0.000000  0.000000e+00
orbit32          0.000000  2.167769e-07
orbit33          0.000000 -1.615512e-02
orbit34          0.000000  7.611636e-05
orbit35          0.000000  1.159227e-07
orbit36          0.000000  1.600782e-05
orbit37          0.000000 -1.194495e-05
orbit38          0.000000 -1.965867e-03
orbit39          0.000000 -6.305861e-06
orbit40          0.000000  0.000000e+00
orbit41          0.000000 -7.588291e-04
orbit42          0.000000 -1.108860e+00
orbit43          0.000000 -3.861485e-05
orbit44          0.000000 -2.700957e-01
orbit45          0.000000  1.348291e-05
orbit46          0.000000  9.255826e-05
orbit47          0.000000  3.468896e-03
orbit48          0.000000 -4.309361e-04
orbit49          0.000000  1.169664e-04
orbit50          0.000000  7.006986e-03
orbit51          0.000000 -1.625238e-04
orbit52          0.000000 -1.313880e-04
orbit53          0.000000 -1.198933e-02
orbit54          0.000000 -3.251773e-05
orbit55          0.000000 -6.172606e-01
orbit56          0.000000  2.778079e-05
orbit57          0.000000 -1.099561e-04
orbit58          0.000000 -1.158876e+00
orbit59          0.000000  1.374270e-04
orbit60          0.000000 -1.917768e-02
orbit61          0.000000 -1.510681e+00
orbit62          0.000000 -6.307910e-04
orbit63          0.000000 -1.357479e-01
orbit64          0.000000  0.000000e+00
orbit65          0.000000 -1.194275e-03
orbit66          0.000000  1.222762e-03
orbit67          0.000000  6.547833e-02
orbit68          0.000000 -2.576763e-02
orbit69          0.000000 -6.626559e-01
orbit70          0.000000 -9.723576e-03
orbit71          0.000000  2.929238e-02
orbit72          0.000000 -2.090907e+00
AP               0.000000  6.147162e-01
bet              0.000000 -5.484506e-05
ecc              0.000000  6.868611e-02
eccrad           0.000000  3.705795e-01
close            0.000000  0.000000e+00
constraint       0.000000 -3.352818e-02
coreness         0.000000 -6.013168e-02
knn              0.000000  2.526223e-04
hubscore         0.000000 -1.104081e+00
pagerank         0.000000 -1.672107e+00
trans            0.000000 -5.790793e-01
evcent           0.000000  0.000000e+00
first            0.000000  2.349365e-02
upto_second      0.000000  4.099574e-07
upto_third       0.000000  5.114411e-06
upto_fourth      0.000000 -1.316252e-06
upto_fifth       0.000000 -7.217321e-06
upto_sixth       0.000000  6.718360e-04
second           0.000000  0.000000e+00
third            0.000000  6.306446e-06
fourth           0.000000 -4.114497e-05
fifth            0.000000 -1.111074e-06
sixth            0.000000  3.765339e-04
ratio1           0.000000  1.171313e-04
ratio2           0.000000 -2.350258e-04
ratio3           0.000000 -1.017468e-02
ratio4           0.000000 -9.495014e-03
ratio5           0.000000 -4.070660e-02
ratio6           0.000000 -4.785043e-04
selfinter        0.000000  1.378274e-01
walktrap_vertex  0.000000 -2.353517e-02
bigcom1          0.000000 -5.767052e-02
bigcom2          0.000000 -1.168332e+00
bigcom3          0.000000 -4.146682e-01
bigcom4          0.000000  2.049207e-01
bigcom6          0.000000 -7.342687e-01
bigcom8          0.000000  1.500979e-01
bigcom9          0.000000  1.940858e-01
bigcom11         0.000000 -1.220251e+00
bigcom13         0.000000 -1.104917e+00
bigcom15         0.000000 -1.074363e+00
bigcom16         0.000000  3.210562e+00
bigcom21         0.000000 -1.567124e+00
bigcom22         0.000000 -9.915588e-02
bigcom24         0.000000 -9.363398e-01
bigcom26         0.000000 -1.506748e+00
bigcom28         0.000000  7.613005e-03
bigcom30         0.000000  1.559956e-01
bigcom31         0.000000 -6.390098e-01
bigcom32         0.000000 -1.179810e+00
bigcom33         0.000000 -8.951103e-01
bigcom34         0.000000 -9.263679e-01
bigcom36         0.000000 -1.131088e+00
bigcom37         0.000000 -1.907281e+00
bigcom38         0.000000  6.017106e-01
bigcom39         0.000000 -9.568125e-01
bigcom40         0.000000 -3.768682e-02
bigcom43         0.000000 -1.074082e+00
bigcom44         0.000000  2.458048e-01
bigcom46         0.000000 -1.498842e+00
bigcom47         0.000000 -7.128415e-01
bigcom49         0.000000 -7.769601e-01
bigcom50         0.000000 -1.261262e+00
bigcom51         0.000000 -9.128043e-01
bigcom52         0.000000 -1.092065e+00
bigcom54         0.000000 -9.500186e-01
bigcom56         0.000000 -1.075233e+00
bigcom62         0.000000 -1.067475e+00
bigcom66         0.000000 -1.018438e+00
bigcom68         0.000000  2.061151e+00
bigcom69         0.000000 -1.236051e+00
bigcom71         0.000000 -1.352582e+00
bigcom72         0.000000  1.809567e+00
bigcom73         0.000000 -7.715237e-01
bigcom74         0.000000  1.888431e+00
bigcom75         0.000000 -4.685411e-01
bigcom76         0.000000 -1.061197e+00
bigcom77         0.000000  1.550821e+00
bigcom79         0.000000 -9.575743e-01
bigcom80         0.000000 -8.650892e-01
bigcom82         0.000000  3.254110e+00
bigcom83         0.000000  1.955745e+00
bigcom84         0.000000 -3.808128e-01
bigcom85         0.000000 -9.655118e-01
bigcom87         0.000000 -9.866634e-01
bigcom89         0.000000 -1.242726e+00
bigcom91         0.000000 -1.070875e+00
bigcom92         0.000000 -1.247071e+00
bigcom93         0.000000 -1.225283e+00
bigcom96         0.000000 -1.336439e+00
bigcom97         0.000000 -9.270648e-01
bigcom98         0.000000 -9.209283e-01
bigcom99         0.000000 -1.203755e+00
bigcom101        0.000000 -2.181332e+00
bigcom104        0.000000 -1.308081e+00
bigcom106        0.000000 -9.795780e-01
bigcom109        0.000000 -1.087873e+00
bigcom113        0.000000 -5.297684e-01
bigcom116        0.000000 -1.038252e+00
bigcom120        0.000000 -6.112802e-01
bigcom123        0.000000  2.472426e+00
bigcom126        0.000000 -5.460492e-01
bigcom127        0.000000  0.000000e+00
bigcom137        0.000000 -1.130291e+00
bigcom139        0.000000 -8.404474e-01
bigcom140        0.000000 -1.268026e+00
bigcom143        0.000000 -9.950243e-01
bigcom145        0.000000 -1.707019e-02
bigcom146        0.000000 -7.495113e-01
bigcom147        0.000000 -6.743745e-01
bigcom149        0.000000  0.000000e+00
bigcom153        0.000000 -1.044202e+00
bigcom154        0.000000  9.228840e-01
bigcom156        0.000000 -1.055380e+00
bigcom157        0.000000  0.000000e+00
bigcom158        0.000000 -9.667918e-01
bigcom160        0.000000 -9.811043e-01
bigcom161        0.000000 -5.168602e-01
bigcom162        0.000000 -7.054558e-01
bigcom164        0.000000 -9.138566e-01
bigcom166        0.000000  1.403499e+00
bigcom167        0.000000 -1.160531e+00
bigcom171        0.000000 -7.645674e-01
bigcom173        0.000000 -1.046868e+00
bigcom175        0.000000 -4.056435e-03
bigcom176        0.000000 -1.521641e+00
bigcom177        0.000000 -3.559011e-01
bigcom178        0.000000 -9.891053e-01
bigcom180        0.000000 -5.585035e-01
bigcom181        0.000000 -1.209991e+00
bigcom184        0.000000 -7.560106e-01
bigcom186        0.000000 -6.050881e-01
bigcom187        0.000000 -1.088709e+00
bigcom189        0.000000 -1.175110e+00
bigcom194        0.000000 -1.000008e+00
bigcom195        0.000000 -9.891695e-01
bigcom196        0.000000 -5.504956e-01
bigcom204        0.000000  1.509246e+00
bigcom205        0.000000 -1.973726e-02
bigcom212        0.000000 -8.712869e-01
bigcom214        0.000000 -1.339803e+00
bigcom222        0.000000 -6.963194e-01
bigcom223        0.000000  0.000000e+00
bigcom226        0.000000  0.000000e+00
bigcom227        0.000000 -1.027061e+00
bigcom229        0.000000 -1.001040e+00
bigcom233        0.000000 -5.634288e-01
bigcom236        0.000000 -1.102469e+00
bigcom237        0.000000  0.000000e+00
bigcom246        0.000000 -8.253119e-01
bigcom248        0.000000 -3.436197e-01
bigcom249        0.000000 -6.005096e-01
bigcom250        0.000000 -7.217789e-01
bigcom254        0.000000 -7.742425e-01
bigcom266        0.000000 -6.912267e-01
bigcom269        0.000000 -1.257517e+00
bigcom272        0.000000 -9.536990e-01
bigcom274        0.000000  1.228681e-01
bigcom281        0.000000 -4.186898e-01
bigcom291        0.000000 -6.786901e-01
bigcom292        0.000000 -9.811035e-01
bigcom295        0.000000  0.000000e+00
bigcom299        0.000000  2.489382e+00
bigcom301        0.000000 -9.555359e-01
bigcom306        0.000000 -9.289129e-01
bigcom309        0.000000 -8.153453e-01
bigcom314        0.000000 -6.787465e-01
bigcom321        0.000000 -1.179296e+00
bigcom341        0.000000 -3.644398e-02
bigcom350        0.000000 -2.780876e+00
bigcom353        0.000000 -1.200736e+00
bigcom359        0.000000 -6.085978e-01
bigcom363        0.000000  1.002744e+00
bigcom365        0.000000  0.000000e+00
bigcom385        0.000000 -1.201443e+00
bigcom386        0.000000  0.000000e+00
bigcom408        0.000000 -1.236348e+00
bigcom412        0.000000 -1.754360e+00
bigcom480        0.000000 -1.114893e+00
spin_vertex      0.000000 -2.774184e-01
membership_s1    0.000000  2.179846e-02
membership_s3    0.000000 -1.250783e+00
membership_s4    0.000000  1.852293e-01
membership_s5    0.000000 -1.707679e-01
membership_s6    0.000000  2.986041e-01
membership_s7    0.000000  2.767060e-01
membership_s8    0.000000  1.526953e+00
membership_s9    0.000000 -1.411567e+00
membership_s11   0.000000 -7.917874e-01
membership_s12   0.000000 -8.631475e-01
membership_s14   0.000000  2.026276e+00
membership_s15   0.000000 -4.261909e-01
membership_s16   0.000000 -1.011966e+00
membership_s17   0.000000 -9.139669e-01
membership_s18   0.000000 -6.334390e-01
membership_s20   0.000000 -8.681825e-01
membership_s21   0.000000  4.293752e-01
membership_s22   0.000000  1.063014e+00
membership_s24   0.000000  1.910946e+00
membership_s25   0.000000 -9.330193e-01
membership_s26   0.000000 -7.794966e-01
membership_s27   0.000000  1.142104e-01
membership_s28   0.000000 -1.438035e+00
membership_s30   0.000000  2.663806e-01
membership_s31   0.000000  6.859480e-03
membership_s32   0.000000 -5.431668e-02
membership_s33   0.000000  2.148551e+00
membership_s36   0.000000  3.290724e-02
membership_s37   0.000000 -1.543240e+00
V1               0.000000  1.669006e-01
V2               0.000000  1.326921e-01
pdi              0.000000 -2.790208e+02
adhesion         0.000000 -5.376968e-07
cohesion         0.000000  0.000000e+00
inner            0.000000 -5.273501e-05
outer            0.000000  3.250624e-05
ioratio          0.000000  4.764605e-01
comsize          0.000000  1.125412e-04
[1] "Dataset: low_targets Model GBM, run: 8 of 10 2015-06-17 21:07:33"
Iter   TrainDeviance   ValidDeviance   StepSize   Improve
     1        0.2227            -nan     0.0100    0.0000
     2        0.2219            -nan     0.0100    0.0000
     3        0.2211            -nan     0.0100   -0.0001
     4        0.2202            -nan     0.0100   -0.0000
     5        0.2192            -nan     0.0100    0.0001
     6        0.2183            -nan     0.0100   -0.0000
     7        0.2174            -nan     0.0100   -0.0000
     8        0.2166            -nan     0.0100   -0.0000
     9        0.2159            -nan     0.0100    0.0000
    10        0.2152            -nan     0.0100   -0.0000
    20        0.2082            -nan     0.0100   -0.0001
    40        0.1965            -nan     0.0100   -0.0000
    49        0.1915            -nan     0.0100    0.0001

[1] "GBM variable coefficients"
                            var    rel.inf
V1                           V1 5.45345224
comsize                 comsize 5.07107829
pagerank               pagerank 4.51984046
V2                           V2 4.51395195
ioratio                 ioratio 4.19624916
inner                     inner 3.26711933
orbit18                 orbit18 3.18192773
ratio5                   ratio5 3.08043154
bet                         bet 3.04416613
ratio2                   ratio2 2.93914003
cohesion               cohesion 2.68998296
fifth                     fifth 2.56467641
orbit17                 orbit17 2.11576568
adhesion               adhesion 2.09195447
fourth                   fourth 2.02115805
spin_vertex         spin_vertex 1.84627146
graph13                 graph13 1.64092456
knn                         knn 1.63084715
ratio6                   ratio6 1.54945606
outer                     outer 1.40465065
orbit27                 orbit27 1.36756565
third                     third 1.34236432
membership_s24   membership_s24 1.26432339
graph15                 graph15 1.20203607
graph17                 graph17 1.19743902
ratio3                   ratio3 1.17778809
graph14                 graph14 1.17292266
graph3                   graph3 1.11156499
hubscore               hubscore 1.07831088
ratio1                   ratio1 1.03162081
orbit49                 orbit49 1.02697851
orbit19                 orbit19 0.99732848
graph5                   graph5 0.95536247
orbit30                 orbit30 0.93581939
ratio4                   ratio4 0.88012689
graph21                 graph21 0.87495815
graph16                 graph16 0.83437751
upto_sixth           upto_sixth 0.76060767
membership_s22   membership_s22 0.75889234
orbit45                 orbit45 0.75473739
graph4                   graph4 0.73246599
upto_fifth           upto_fifth 0.71302328
walktrap_vertex walktrap_vertex 0.69568970
graph10                 graph10 0.67797746
orbit16                 orbit16 0.66219022
orbit31                 orbit31 0.62401308
orbit35                 orbit35 0.62207023
orbit21                 orbit21 0.61872929
orbit25                 orbit25 0.60083052
membership_s30   membership_s30 0.59125179
graph12                 graph12 0.58220115
coreness               coreness 0.58120740
graph19                 graph19 0.54331373
orbit66                 orbit66 0.49918623
orbit51                 orbit51 0.49798179
graph26                 graph26 0.48495355
orbit38                 orbit38 0.48212691
graph20                 graph20 0.45461468
orbit47                 orbit47 0.44370184
constraint           constraint 0.44179790
upto_third           upto_third 0.43536141
orbit36                 orbit36 0.40815971
orbit5                   orbit5 0.40147232
graph11                 graph11 0.38137881
membership_s7     membership_s7 0.37635798
orbit39                 orbit39 0.35653994
orbit37                 orbit37 0.34335082
membership_s32   membership_s32 0.34117410
graph9                   graph9 0.34026342
bigcom4                 bigcom4 0.31193994
graph23                 graph23 0.30529577
graph0                   graph0 0.29178951
upto_fourth         upto_fourth 0.27938237
orbit28                 orbit28 0.27643818
graph18                 graph18 0.26983666
orbit10                 orbit10 0.26313524
orbit26                 orbit26 0.23832120
orbit20                 orbit20 0.21559368
orbit32                 orbit32 0.21059207
sixth                     sixth 0.20885335
graph6                   graph6 0.20435144
orbit4                   orbit4 0.19131192
membership_s4     membership_s4 0.16711113
orbit53                 orbit53 0.16389202
graph1                   graph1 0.16250646
membership_s27   membership_s27 0.15287130
orbit46                 orbit46 0.14482294
trans                     trans 0.13617099
orbit29                 orbit29 0.10751461
orbit11                 orbit11 0.10092465
orbit57                 orbit57 0.10084446
orbit65                 orbit65 0.09762651
orbit62                 orbit62 0.08748611
membership_s21   membership_s21 0.08507722
membership_s36   membership_s36 0.07753118
orbit50                 orbit50 0.07561911
second                   second 0.07408654
orbit12                 orbit12 0.07398043
bigcom1                 bigcom1 0.06919123
graph25                 graph25 0.06826433
close                     close 0.06469584
graph28                 graph28 0.05393981
ecc                         ecc 0.05302748
orbit56                 orbit56 0.05127948
orbit2                   orbit2 0.04390282
orbit54                 orbit54 0.03923777
graph2                   graph2 0.00000000
graph7                   graph7 0.00000000
graph8                   graph8 0.00000000
graph22                 graph22 0.00000000
graph24                 graph24 0.00000000
graph27                 graph27 0.00000000
graph29                 graph29 0.00000000
orbit0                   orbit0 0.00000000
orbit1                   orbit1 0.00000000
orbit3                   orbit3 0.00000000
orbit6                   orbit6 0.00000000
orbit7                   orbit7 0.00000000
orbit8                   orbit8 0.00000000
orbit9                   orbit9 0.00000000
orbit13                 orbit13 0.00000000
orbit14                 orbit14 0.00000000
orbit15                 orbit15 0.00000000
orbit22                 orbit22 0.00000000
orbit23                 orbit23 0.00000000
orbit24                 orbit24 0.00000000
orbit33                 orbit33 0.00000000
orbit34                 orbit34 0.00000000
orbit40                 orbit40 0.00000000
orbit41                 orbit41 0.00000000
orbit42                 orbit42 0.00000000
orbit43                 orbit43 0.00000000
orbit44                 orbit44 0.00000000
orbit48                 orbit48 0.00000000
orbit52                 orbit52 0.00000000
orbit55                 orbit55 0.00000000
orbit58                 orbit58 0.00000000
orbit59                 orbit59 0.00000000
orbit60                 orbit60 0.00000000
orbit61                 orbit61 0.00000000
orbit63                 orbit63 0.00000000
orbit64                 orbit64 0.00000000
orbit67                 orbit67 0.00000000
orbit68                 orbit68 0.00000000
orbit69                 orbit69 0.00000000
orbit70                 orbit70 0.00000000
orbit71                 orbit71 0.00000000
orbit72                 orbit72 0.00000000
AP                           AP 0.00000000
eccrad                   eccrad 0.00000000
evcent                   evcent 0.00000000
first                     first 0.00000000
upto_second         upto_second 0.00000000
selfinter             selfinter 0.00000000
bigcom2                 bigcom2 0.00000000
bigcom3                 bigcom3 0.00000000
bigcom6                 bigcom6 0.00000000
bigcom8                 bigcom8 0.00000000
bigcom9                 bigcom9 0.00000000
bigcom11               bigcom11 0.00000000
bigcom13               bigcom13 0.00000000
bigcom15               bigcom15 0.00000000
bigcom16               bigcom16 0.00000000
bigcom21               bigcom21 0.00000000
bigcom22               bigcom22 0.00000000
bigcom24               bigcom24 0.00000000
bigcom26               bigcom26 0.00000000
bigcom28               bigcom28 0.00000000
bigcom30               bigcom30 0.00000000
bigcom31               bigcom31 0.00000000
bigcom32               bigcom32 0.00000000
bigcom33               bigcom33 0.00000000
bigcom34               bigcom34 0.00000000
bigcom36               bigcom36 0.00000000
bigcom37               bigcom37 0.00000000
bigcom38               bigcom38 0.00000000
bigcom39               bigcom39 0.00000000
bigcom40               bigcom40 0.00000000
bigcom43               bigcom43 0.00000000
bigcom44               bigcom44 0.00000000
bigcom46               bigcom46 0.00000000
bigcom47               bigcom47 0.00000000
bigcom49               bigcom49 0.00000000
bigcom50               bigcom50 0.00000000
bigcom51               bigcom51 0.00000000
bigcom52               bigcom52 0.00000000
bigcom54               bigcom54 0.00000000
bigcom56               bigcom56 0.00000000
bigcom62               bigcom62 0.00000000
bigcom66               bigcom66 0.00000000
bigcom68               bigcom68 0.00000000
bigcom69               bigcom69 0.00000000
bigcom71               bigcom71 0.00000000
bigcom72               bigcom72 0.00000000
bigcom73               bigcom73 0.00000000
bigcom74               bigcom74 0.00000000
bigcom75               bigcom75 0.00000000
bigcom76               bigcom76 0.00000000
bigcom77               bigcom77 0.00000000
bigcom79               bigcom79 0.00000000
bigcom80               bigcom80 0.00000000
bigcom82               bigcom82 0.00000000
bigcom83               bigcom83 0.00000000
bigcom84               bigcom84 0.00000000
bigcom85               bigcom85 0.00000000
bigcom87               bigcom87 0.00000000
bigcom89               bigcom89 0.00000000
bigcom91               bigcom91 0.00000000
bigcom92               bigcom92 0.00000000
bigcom93               bigcom93 0.00000000
bigcom96               bigcom96 0.00000000
bigcom97               bigcom97 0.00000000
bigcom98               bigcom98 0.00000000
bigcom99               bigcom99 0.00000000
bigcom101             bigcom101 0.00000000
bigcom104             bigcom104 0.00000000
bigcom106             bigcom106 0.00000000
bigcom109             bigcom109 0.00000000
bigcom113             bigcom113 0.00000000
bigcom116             bigcom116 0.00000000
bigcom120             bigcom120 0.00000000
bigcom123             bigcom123 0.00000000
bigcom126             bigcom126 0.00000000
bigcom127             bigcom127 0.00000000
bigcom137             bigcom137 0.00000000
bigcom139             bigcom139 0.00000000
bigcom140             bigcom140 0.00000000
bigcom143             bigcom143 0.00000000
bigcom145             bigcom145 0.00000000
bigcom146             bigcom146 0.00000000
bigcom147             bigcom147 0.00000000
bigcom149             bigcom149 0.00000000
bigcom153             bigcom153 0.00000000
bigcom154             bigcom154 0.00000000
bigcom156             bigcom156 0.00000000
bigcom157             bigcom157 0.00000000
bigcom158             bigcom158 0.00000000
bigcom160             bigcom160 0.00000000
bigcom161             bigcom161 0.00000000
bigcom162             bigcom162 0.00000000
bigcom164             bigcom164 0.00000000
bigcom166             bigcom166 0.00000000
bigcom167             bigcom167 0.00000000
bigcom171             bigcom171 0.00000000
bigcom173             bigcom173 0.00000000
bigcom175             bigcom175 0.00000000
bigcom176             bigcom176 0.00000000
bigcom177             bigcom177 0.00000000
bigcom178             bigcom178 0.00000000
bigcom180             bigcom180 0.00000000
bigcom181             bigcom181 0.00000000
bigcom184             bigcom184 0.00000000
bigcom186             bigcom186 0.00000000
bigcom187             bigcom187 0.00000000
bigcom189             bigcom189 0.00000000
bigcom194             bigcom194 0.00000000
bigcom195             bigcom195 0.00000000
bigcom196             bigcom196 0.00000000
bigcom204             bigcom204 0.00000000
bigcom205             bigcom205 0.00000000
bigcom212             bigcom212 0.00000000
bigcom214             bigcom214 0.00000000
bigcom222             bigcom222 0.00000000
bigcom223             bigcom223 0.00000000
bigcom226             bigcom226 0.00000000
bigcom227             bigcom227 0.00000000
bigcom229             bigcom229 0.00000000
bigcom233             bigcom233 0.00000000
bigcom236             bigcom236 0.00000000
bigcom237             bigcom237 0.00000000
bigcom246             bigcom246 0.00000000
bigcom248             bigcom248 0.00000000
bigcom249             bigcom249 0.00000000
bigcom250             bigcom250 0.00000000
bigcom254             bigcom254 0.00000000
bigcom266             bigcom266 0.00000000
bigcom269             bigcom269 0.00000000
bigcom272             bigcom272 0.00000000
bigcom274             bigcom274 0.00000000
bigcom281             bigcom281 0.00000000
bigcom291             bigcom291 0.00000000
bigcom292             bigcom292 0.00000000
bigcom295             bigcom295 0.00000000
bigcom299             bigcom299 0.00000000
bigcom301             bigcom301 0.00000000
bigcom306             bigcom306 0.00000000
bigcom309             bigcom309 0.00000000
bigcom314             bigcom314 0.00000000
bigcom321             bigcom321 0.00000000
bigcom341             bigcom341 0.00000000
bigcom350             bigcom350 0.00000000
bigcom353             bigcom353 0.00000000
bigcom359             bigcom359 0.00000000
bigcom363             bigcom363 0.00000000
bigcom365             bigcom365 0.00000000
bigcom385             bigcom385 0.00000000
bigcom386             bigcom386 0.00000000
bigcom408             bigcom408 0.00000000
bigcom412             bigcom412 0.00000000
bigcom480             bigcom480 0.00000000
membership_s1     membership_s1 0.00000000
membership_s3     membership_s3 0.00000000
membership_s5     membership_s5 0.00000000
membership_s6     membership_s6 0.00000000
membership_s8     membership_s8 0.00000000
membership_s9     membership_s9 0.00000000
membership_s11   membership_s11 0.00000000
membership_s12   membership_s12 0.00000000
membership_s14   membership_s14 0.00000000
membership_s15   membership_s15 0.00000000
membership_s16   membership_s16 0.00000000
membership_s17   membership_s17 0.00000000
membership_s18   membership_s18 0.00000000
membership_s20   membership_s20 0.00000000
membership_s25   membership_s25 0.00000000
membership_s26   membership_s26 0.00000000
membership_s28   membership_s28 0.00000000
membership_s31   membership_s31 0.00000000
membership_s33   membership_s33 0.00000000
membership_s37   membership_s37 0.00000000
pdi                         pdi 0.00000000
[1] "Dataset: low_targets Model RF, run: 8 of 10 2015-06-17 21:07:59"
     |      Out-of-bag   |
Tree |      MSE  %Var(y) |
   1 |  0.04549   197.22 |
   2 |  0.04025   174.47 |
   3 |  0.03908   169.43 |
   4 |   0.0375   162.57 |
   5 |   0.0375   162.55 |
   6 |  0.03517   152.46 |
   7 |  0.03497   151.60 |
   8 |  0.03391   146.99 |
   9 |  0.03273   141.91 |
  10 |  0.03151   136.62 |
  11 |  0.03087   133.82 |
  12 |  0.03031   131.37 |
  13 |  0.02978   129.12 |
  14 |  0.02954   128.06 |
  15 |  0.02902   125.80 |
  16 |  0.02886   125.10 |
  17 |  0.02862   124.08 |
  18 |  0.02869   124.39 |
  19 |  0.02837   122.98 |
  20 |  0.02809   121.78 |
  21 |  0.02787   120.83 |
  22 |  0.02784   120.69 |
  23 |  0.02768   120.01 |
  24 |  0.02752   119.31 |
  25 |  0.02743   118.92 |
  26 |   0.0273   118.34 |
  27 |  0.02729   118.28 |
  28 |  0.02721   117.94 |
  29 |   0.0271   117.47 |
  30 |  0.02698   116.96 |
  31 |  0.02694   116.78 |
  32 |  0.02689   116.57 |
  33 |  0.02683   116.29 |
  34 |  0.02677   116.04 |
  35 |  0.02677   116.04 |
  36 |  0.02675   115.95 |
  37 |  0.02675   115.98 |
  38 |   0.0267   115.73 |
  39 |  0.02664   115.48 |
  40 |  0.02658   115.21 |
  41 |  0.02655   115.10 |
  42 |  0.02653   115.00 |
  43 |  0.02652   114.95 |
  44 |  0.02656   115.16 |
  45 |  0.02653   115.02 |
  46 |  0.02647   114.75 |
  47 |  0.02644   114.60 |
  48 |  0.02641   114.47 |
  49 |  0.02642   114.54 |
  50 |  0.02633   114.16 |
  51 |   0.0263   114.01 |
  52 |  0.02628   113.92 |
  53 |  0.02623   113.70 |
  54 |  0.02623   113.72 |
  55 |  0.02618   113.50 |
  56 |  0.02616   113.41 |
  57 |  0.02615   113.36 |
  58 |  0.02615   113.36 |
  59 |  0.02616   113.40 |
  60 |  0.02617   113.46 |
  61 |  0.02615   113.35 |
  62 |  0.02612   113.22 |
  63 |  0.02612   113.25 |
  64 |   0.0261   113.16 |
  65 |  0.02605   112.92 |
  66 |  0.02605   112.94 |
  67 |  0.02603   112.82 |
  68 |  0.02602   112.81 |
  69 |  0.02601   112.75 |
  70 |  0.02601   112.75 |
  71 |  0.02597   112.59 |
  72 |  0.02598   112.63 |
  73 |  0.02598   112.62 |
  74 |  0.02596   112.53 |
  75 |  0.02594   112.47 |
  76 |  0.02593   112.39 |
  77 |  0.02593   112.40 |
  78 |  0.02593   112.42 |
  79 |  0.02589   112.25 |
  80 |  0.02588   112.21 |
  81 |  0.02589   112.22 |
  82 |  0.02591   112.31 |
  83 |  0.02591   112.32 |
  84 |  0.02591   112.33 |
  85 |  0.02594   112.43 |
  86 |  0.02593   112.39 |
  87 |  0.02594   112.47 |
  88 |  0.02594   112.47 |
  89 |  0.02596   112.53 |
  90 |  0.02597   112.58 |
  91 |  0.02596   112.53 |
  92 |  0.02595   112.50 |
  93 |  0.02594   112.46 |
  94 |  0.02595   112.48 |
  95 |  0.02594   112.47 |
  96 |  0.02595   112.50 |
  97 |  0.02595   112.50 |
  98 |  0.02595   112.49 |
  99 |  0.02595   112.50 |
 100 |  0.02594   112.46 |
[1] "Random Forest variable coefficients"
                      %IncMSE IncNodePurity
graph5           1.740087e-03  5.169064e-01
graph6           5.214941e-03  7.603297e-01
graph7           5.045744e-04  2.303100e-01
graph8          -4.771744e-06  3.045169e-02
graph9           4.359114e-03  7.784558e-01
graph10          8.396729e-03  9.389305e-01
graph11          9.309659e-03  1.089413e+00
graph12          4.227816e-03  8.129340e-01
graph13          5.525195e-03  1.027996e+00
graph14          5.558523e-03  9.820456e-01
graph15          1.002600e-02  7.717998e-01
graph16          4.503070e-03  9.274855e-01
graph17          7.910744e-03  8.097007e-01
graph18          4.409149e-04  2.495019e-01
graph19          9.084994e-03  1.016973e+00
graph20          2.489958e-03  3.822985e-01
graph21          4.175070e-03  6.167301e-01
graph22         -8.738642e-06  1.001556e-01
graph23          4.699881e-03  8.534578e-01
graph24          5.642433e-04  2.032265e-01
graph25          1.252626e-03  1.147173e-01
graph26          7.248806e-04  2.496336e-01
graph27          0.000000e+00  4.796510e-18
graph28          3.046357e-05  4.550387e-02
graph29          0.000000e+00  0.000000e+00
orbit0           7.753005e-05  1.086596e-01
orbit1           5.333802e-03  8.338680e-01
orbit2           2.565280e-04  1.828866e-01
orbit3           4.390002e-06  8.864148e-02
orbit4           5.887685e-03  8.900523e-01
orbit5           2.997262e-03  5.449562e-01
orbit6           3.820723e-03  8.855563e-01
orbit7           9.422802e-05  1.314277e-01
orbit8           2.250807e-03  5.497991e-01
orbit9           3.961048e-03  6.181728e-01
orbit10          1.431411e-03  2.892205e-01
orbit11          2.694668e-05  6.257706e-02
orbit12          2.396777e-04  1.781733e-01
orbit13          0.000000e+00  8.571429e-03
orbit14          3.921229e-06  5.773161e-02
orbit15          2.299303e-03  7.360546e-01
orbit16          4.359740e-03  7.948717e-01
orbit17          7.228492e-03  8.520995e-01
orbit18          7.454168e-03  2.034191e+00
orbit19          3.976875e-03  7.321484e-01
orbit20          4.824670e-03  8.626590e-01
orbit21          2.359278e-03  5.160852e-01
orbit22          5.802738e-03  9.828500e-01
orbit23          3.114938e-05  1.172846e-01
orbit24          4.358019e-03  6.312874e-01
orbit25          9.233176e-04  2.438878e-01
orbit26          1.630440e-03  2.019839e-01
orbit27          9.501573e-03  1.259946e+00
orbit28          3.421471e-03  8.228682e-01
orbit29          1.002780e-03  2.790533e-01
orbit30          1.965454e-04  2.219605e-01
orbit31          3.638632e-03  7.265777e-01
orbit32          8.068045e-04  1.313913e-01
orbit33          1.483587e-04  3.651307e-01
orbit34          9.765854e-03  8.952347e-01
orbit35          6.501086e-03  7.997339e-01
orbit36          9.173270e-03  1.042804e+00
orbit37          4.853446e-03  6.563391e-01
orbit38          1.603654e-03  3.436568e-01
orbit39          5.084960e-03  8.738676e-01
orbit40          7.663263e-04  1.398683e-01
orbit41          2.985905e-05  3.985362e-02
orbit42          1.583147e-05  6.344920e-02
orbit43          6.313079e-04  1.202812e-01
orbit44          1.010564e-04  1.721072e-01
orbit45          7.750790e-03  6.601108e-01
orbit46          9.577860e-04  4.135319e-01
orbit47          8.513862e-04  7.173704e-01
orbit48          1.424658e-04  7.098552e-02
orbit49          4.723924e-03  6.465389e-01
orbit50          5.020768e-04  4.697920e-01
orbit51          5.294700e-03  5.889339e-01
orbit52          4.545406e-04  1.873683e-01
orbit53          3.310176e-04  1.380575e-01
orbit54          3.633967e-04  1.872105e-01
orbit55          0.000000e+00  9.000000e-03
orbit56          4.850814e-03  8.720309e-01
orbit57          3.437747e-04  1.283852e-01
orbit58          8.920150e-07  2.932917e-02
orbit59          6.749163e-04  2.065154e-01
orbit60          2.375166e-05  3.322052e-02
orbit61          0.000000e+00  8.673617e-21
orbit62          1.925037e-03  2.415950e-01
orbit63          5.835920e-06  1.692309e-02
orbit64          1.480288e-04  2.881575e-02
orbit65          5.446129e-04  1.460145e-01
orbit66          2.660556e-04  1.476904e-01
orbit67          0.000000e+00  8.673617e-21
orbit68          0.000000e+00  5.724587e-19
orbit69          0.000000e+00  0.000000e+00
orbit70          5.088135e-06  3.046165e-02
orbit71          5.183790e-05  4.157156e-02
orbit72          0.000000e+00  0.000000e+00
AP               1.404036e-05  4.846988e-02
bet              2.571699e-03  1.590380e+00
ecc              3.931896e-04  2.623865e-01
eccrad           2.445189e-04  2.330171e-01
close            4.385163e-03  8.565664e-01
constraint       4.086148e-04  8.024138e-01
coreness         6.936382e-04  5.368357e-01
knn              6.295868e-03  1.129843e+00
hubscore         5.284189e-03  8.120212e-01
pagerank         6.139277e-03  2.494706e+00
trans            6.206124e-05  2.575886e-01
evcent           4.293669e-03  8.858079e-01
first            9.831722e-05  1.674354e-01
upto_second      3.648157e-03  7.389328e-01
upto_third       3.729351e-03  8.855847e-01
upto_fourth      4.287164e-03  5.830336e-01
upto_fifth       3.520791e-03  8.522337e-01
upto_sixth       3.299075e-03  6.621977e-01
second           5.379512e-03  5.920786e-01
third            5.554991e-03  1.236200e+00
fourth           4.486313e-03  1.793127e+00
fifth            4.880065e-03  1.449255e+00
sixth            4.131333e-03  8.177253e-01
ratio1           7.529830e-03  1.129123e+00
ratio2           7.151352e-03  2.124725e+00
ratio3           7.094210e-03  1.346650e+00
ratio4           6.669830e-03  1.330320e+00
ratio5           4.318271e-03  2.287043e+00
ratio6           5.502274e-03  1.522133e+00
selfinter        2.021015e-05  2.293117e-01
walktrap_vertex  1.017205e-03  4.619095e-01
bigcom1          3.513685e-05  2.952024e-01
bigcom2          0.000000e+00  0.000000e+00
bigcom3          3.956231e-05  1.286911e-01
bigcom4          2.335341e-03  4.224072e-01
bigcom6          0.000000e+00  0.000000e+00
bigcom8          2.065139e-04  2.790617e-01
bigcom9         -2.833850e-05  1.407924e-01
bigcom11         0.000000e+00  0.000000e+00
bigcom13         0.000000e+00  0.000000e+00
bigcom15         0.000000e+00  8.673617e-21
bigcom16         2.011885e-05  4.995776e-01
bigcom21         0.000000e+00  0.000000e+00
bigcom22        -2.902341e-05  3.459645e-02
bigcom24         0.000000e+00  0.000000e+00
bigcom26         0.000000e+00  4.597017e-19
bigcom28         1.656660e-06  1.125699e-01
bigcom30         0.000000e+00  8.673617e-21
bigcom31         0.000000e+00  0.000000e+00
bigcom32         0.000000e+00  0.000000e+00
bigcom33         0.000000e+00  0.000000e+00
bigcom34         0.000000e+00  0.000000e+00
bigcom36         0.000000e+00  0.000000e+00
bigcom37         0.000000e+00  0.000000e+00
bigcom38         1.438263e-05  2.470369e-01
bigcom39         0.000000e+00  8.673617e-21
bigcom40         1.731189e-04  2.353399e-01
bigcom43         0.000000e+00  0.000000e+00
bigcom44        -1.109139e-06  5.627498e-02
bigcom46         0.000000e+00  0.000000e+00
bigcom47         0.000000e+00  0.000000e+00
bigcom49         0.000000e+00  0.000000e+00
bigcom50         0.000000e+00  8.673617e-21
bigcom51         0.000000e+00  1.110223e-18
bigcom52         0.000000e+00  0.000000e+00
bigcom54         0.000000e+00  0.000000e+00
bigcom56         0.000000e+00  1.387779e-19
bigcom62         0.000000e+00  0.000000e+00
bigcom66         0.000000e+00  0.000000e+00
bigcom68         5.999202e-06  3.978269e-01
bigcom69         0.000000e+00  0.000000e+00
bigcom71         0.000000e+00  1.387779e-19
bigcom72        -1.212046e-05  2.859955e-01
bigcom73         0.000000e+00  0.000000e+00
bigcom74        -1.862076e-05  5.770864e-01
bigcom75         0.000000e+00  0.000000e+00
bigcom76         0.000000e+00  0.000000e+00
bigcom77        -1.276470e-05  4.482705e-01
bigcom79         0.000000e+00  0.000000e+00
bigcom80         0.000000e+00  0.000000e+00
bigcom82         1.652667e-04  8.246672e-01
bigcom83        -3.784583e-06  4.680676e-01
bigcom84         0.000000e+00  0.000000e+00
bigcom85         0.000000e+00  0.000000e+00
bigcom87         0.000000e+00  0.000000e+00
bigcom89         0.000000e+00  0.000000e+00
bigcom91         0.000000e+00  0.000000e+00
bigcom92         0.000000e+00  0.000000e+00
bigcom93         0.000000e+00  8.673617e-21
bigcom96         0.000000e+00  0.000000e+00
bigcom97         0.000000e+00  0.000000e+00
bigcom98         0.000000e+00  1.734723e-20
bigcom99         0.000000e+00  0.000000e+00
bigcom101        0.000000e+00  0.000000e+00
bigcom104        0.000000e+00  0.000000e+00
bigcom106        0.000000e+00  0.000000e+00
bigcom109        0.000000e+00  0.000000e+00
bigcom113        0.000000e+00  0.000000e+00
bigcom116        0.000000e+00  3.469447e-20
bigcom120        0.000000e+00  0.000000e+00
bigcom123       -2.315260e-05  4.378176e-01
bigcom126        0.000000e+00  1.118897e-18
bigcom127        0.000000e+00  8.673617e-21
bigcom137        0.000000e+00  0.000000e+00
bigcom139        0.000000e+00  0.000000e+00
bigcom140        0.000000e+00  0.000000e+00
bigcom143        0.000000e+00  0.000000e+00
bigcom145        0.000000e+00  0.000000e+00
bigcom146        0.000000e+00  0.000000e+00
bigcom147        0.000000e+00  2.602085e-20
bigcom149        0.000000e+00  0.000000e+00
bigcom153        0.000000e+00  0.000000e+00
bigcom154        4.160182e-05  3.010537e-01
bigcom156        0.000000e+00  0.000000e+00
bigcom157        0.000000e+00  0.000000e+00
bigcom158        0.000000e+00  0.000000e+00
bigcom160        0.000000e+00  0.000000e+00
bigcom161        0.000000e+00  0.000000e+00
bigcom162       -1.605095e-06  5.470459e-01
bigcom164        0.000000e+00  2.602085e-20
bigcom166       -1.436007e-05  3.445087e-01
bigcom167        0.000000e+00  0.000000e+00
bigcom171        0.000000e+00  0.000000e+00
bigcom173        0.000000e+00  0.000000e+00
bigcom175        0.000000e+00  0.000000e+00
bigcom176        0.000000e+00  2.602085e-20
bigcom177        0.000000e+00  0.000000e+00
bigcom178        0.000000e+00  0.000000e+00
bigcom180        0.000000e+00  0.000000e+00
bigcom181        0.000000e+00  0.000000e+00
bigcom184        0.000000e+00  7.806256e-20
bigcom186        0.000000e+00  2.602085e-20
bigcom187        0.000000e+00  2.602085e-20
bigcom189        0.000000e+00  2.602085e-20
bigcom194        0.000000e+00  0.000000e+00
bigcom195        0.000000e+00  0.000000e+00
bigcom196        0.000000e+00  2.602085e-20
bigcom204        0.000000e+00  0.000000e+00
bigcom205        0.000000e+00  0.000000e+00
bigcom212        0.000000e+00  0.000000e+00
bigcom214        0.000000e+00  0.000000e+00
bigcom222        0.000000e+00  0.000000e+00
bigcom223        0.000000e+00  0.000000e+00
bigcom226        0.000000e+00  0.000000e+00
bigcom227        0.000000e+00  8.673617e-21
bigcom229        0.000000e+00  0.000000e+00
bigcom233        0.000000e+00  0.000000e+00
bigcom236        0.000000e+00  0.000000e+00
bigcom237        0.000000e+00  0.000000e+00
bigcom246        0.000000e+00  0.000000e+00
bigcom248        0.000000e+00  0.000000e+00
bigcom249        0.000000e+00  0.000000e+00
bigcom250        0.000000e+00  0.000000e+00
bigcom254        0.000000e+00  1.387779e-19
bigcom266        0.000000e+00  0.000000e+00
bigcom269        0.000000e+00  0.000000e+00
bigcom272        0.000000e+00  0.000000e+00
bigcom274        0.000000e+00  0.000000e+00
bigcom281        0.000000e+00  0.000000e+00
bigcom291        0.000000e+00  0.000000e+00
bigcom292        0.000000e+00  0.000000e+00
bigcom295        0.000000e+00  0.000000e+00
bigcom299        0.000000e+00  8.605475e-01
bigcom301        0.000000e+00  8.673617e-21
bigcom306        0.000000e+00  0.000000e+00
bigcom309        0.000000e+00  0.000000e+00
bigcom314        0.000000e+00  1.110223e-18
bigcom321        0.000000e+00  8.673617e-21
bigcom341        0.000000e+00  0.000000e+00
bigcom350        0.000000e+00  4.163336e-19
bigcom353        0.000000e+00  0.000000e+00
bigcom359        0.000000e+00  0.000000e+00
bigcom363       -9.999024e-06  2.584760e-01
bigcom365        0.000000e+00  0.000000e+00
bigcom385        0.000000e+00  0.000000e+00
bigcom386        0.000000e+00  0.000000e+00
bigcom408        0.000000e+00  0.000000e+00
bigcom412        0.000000e+00  0.000000e+00
bigcom480        0.000000e+00  6.938894e-20
spin_vertex      1.969335e-03  7.707015e-01
membership_s1    2.028224e-04  2.125505e-01
membership_s3    0.000000e+00  2.602085e-20
membership_s4    2.498747e-04  1.728951e-01
membership_s5   -2.081999e-05  1.215339e-01
membership_s6    7.158643e-04  2.147895e-01
membership_s7    3.234972e-04  4.410415e-01
membership_s8   -4.407847e-06  3.155947e-01
membership_s9    0.000000e+00  0.000000e+00
membership_s11   0.000000e+00  8.673617e-21
membership_s12   0.000000e+00  0.000000e+00
membership_s14   0.000000e+00  8.673617e-21
membership_s15   1.220167e-05  6.706596e-02
membership_s16   0.000000e+00  7.806256e-20
membership_s17   0.000000e+00  7.806256e-20
membership_s18   0.000000e+00  1.333333e-03
membership_s20   0.000000e+00  0.000000e+00
membership_s21   2.092625e-05  1.781786e-01
membership_s22  -1.897041e-05  3.143429e-01
membership_s24  -1.233382e-04  5.878643e-01
membership_s25   0.000000e+00  2.100000e-02
membership_s26   0.000000e+00  2.602085e-20
membership_s27   3.551279e-05  2.981604e-01
membership_s28   0.000000e+00  2.261905e-02
membership_s30   5.334303e-04  4.525298e-01
membership_s31   6.418720e-05  3.102689e-01
membership_s32   5.870701e-05  2.958539e-01
membership_s33  -5.284097e-06  4.548221e-01
membership_s36   3.842506e-04  4.989224e-01
membership_s37   0.000000e+00  6.158268e-19
V1               3.646693e-03  2.130363e+00
V2               1.967184e-03  2.264298e+00
pdi              1.984613e-05  2.347801e-02
adhesion         2.800687e-02  3.006360e+00
cohesion         2.560769e-02  2.803304e+00
inner            7.054763e-03  2.270731e+00
outer            4.489894e-03  1.676157e+00
ioratio          7.502331e-03  2.619368e+00
comsize          4.010071e-03  2.536268e+00
[1] "Dataset: low_targets Model GLM, run: 8 of 10 2015-06-17 21:10:17"
[1] "glmnet variable coefficients"
                     [,1]          [,2]
(Intercept)     -3.721505 -4.482963e+01
graph0           0.000000  9.356840e-02
graph1           0.000000  3.982630e-05
graph2           0.000000 -1.640767e-01
graph3           0.000000 -3.711079e-05
graph4           0.000000  2.895824e-08
graph5           0.000000  1.129067e-03
graph6           0.000000  9.028015e-06
graph7           0.000000  5.016208e-03
graph8           0.000000  4.266694e-01
graph9           0.000000 -1.491506e-08
graph10          0.000000  9.762007e-10
graph11          0.000000  1.126291e-10
graph12          0.000000  0.000000e+00
graph13          0.000000  3.195078e-08
graph14          0.000000  0.000000e+00
graph15          0.000000  4.166578e-04
graph16          0.000000 -8.172243e-08
graph17          0.000000 -4.375954e-06
graph18          0.000000 -1.007546e-04
graph19          0.000000  3.353905e-05
graph20          0.000000  6.586329e-05
graph21          0.000000 -4.988143e-04
graph22          0.000000 -1.416262e-05
graph23          0.000000  5.219176e-07
graph24          0.000000  1.457159e-04
graph25          0.000000 -2.405957e-03
graph26          0.000000  1.323951e-04
graph27          0.000000 -6.194148e-02
graph28          0.000000 -1.121290e-02
graph29          0.000000 -1.889953e+00
orbit0           0.000000  6.990601e-02
orbit1           0.000000  4.209314e-05
orbit2           0.000000 -2.114196e-02
orbit3           0.000000 -1.112810e-01
orbit4           0.000000 -5.070317e-05
orbit5           0.000000  3.494944e-04
orbit6           0.000000  1.692824e-09
orbit7           0.000000 -1.397717e-01
orbit8           0.000000  2.158568e-03
orbit9           0.000000  5.746579e-05
orbit10          0.000000 -3.770173e-04
orbit11          0.000000 -4.491381e-02
orbit12          0.000000  4.173577e-03
orbit13          0.000000  3.776976e-01
orbit14          0.000000  3.968042e-01
orbit15          0.000000 -6.140571e-07
orbit16          0.000000  1.246881e-06
orbit17          0.000000  2.904222e-06
orbit18          0.000000 -2.939432e-09
orbit19          0.000000  1.092355e-10
orbit20          0.000000 -3.669193e-08
orbit21          0.000000 -1.911047e-04
orbit22          0.000000  1.804159e-10
orbit23          0.000000  1.563279e-01
orbit24          0.000000  5.685228e-08
orbit25          0.000000 -6.265378e-06
orbit26          0.000000 -8.490429e-05
orbit27          0.000000 -7.032535e-06
orbit28          0.000000  5.785390e-05
orbit29          0.000000  6.120572e-05
orbit30          0.000000  5.548933e-04
orbit31          0.000000  0.000000e+00
orbit32          0.000000  4.164123e-07
orbit33          0.000000  1.005458e-01
orbit34          0.000000  4.100500e-04
orbit35          0.000000  1.404513e-06
orbit36          0.000000  7.495617e-05
orbit37          0.000000 -2.053535e-05
orbit38          0.000000 -1.164874e-03
orbit39          0.000000 -1.395254e-05
orbit40          0.000000  2.411181e-07
orbit41          0.000000 -1.021339e-03
orbit42          0.000000 -5.676180e-01
orbit43          0.000000 -8.759340e-05
orbit44          0.000000  4.684776e-02
orbit45          0.000000  4.336088e-05
orbit46          0.000000  1.825066e-04
orbit47          0.000000  1.404353e-03
orbit48          0.000000 -6.306904e-04
orbit49          0.000000  1.161076e-04
orbit50          0.000000  6.822744e-03
orbit51          0.000000 -7.526358e-05
orbit52          0.000000 -3.499995e-04
orbit53          0.000000 -1.450018e-02
orbit54          0.000000 -4.421483e-05
orbit55          0.000000 -2.026881e+00
orbit56          0.000000  3.247464e-05
orbit57          0.000000  1.157835e-05
orbit58          0.000000 -1.050071e+00
orbit59          0.000000  4.878321e-04
orbit60          0.000000 -3.669969e-02
orbit61          0.000000 -1.668345e+00
orbit62          0.000000  0.000000e+00
orbit63          0.000000 -2.157425e-01
orbit64          0.000000 -1.114560e-02
orbit65          0.000000 -1.683056e-03
orbit66          0.000000  3.138828e-03
orbit67          0.000000 -1.871128e+00
orbit68          0.000000 -5.666367e-02
orbit69          0.000000 -2.215784e+00
orbit70          0.000000 -1.297600e-02
orbit71          0.000000  2.176674e-02
orbit72          0.000000 -1.812698e+00
AP               0.000000  8.435685e-01
bet              0.000000 -5.055461e-05
ecc              0.000000  1.336251e-01
eccrad           0.000000  6.922104e-01
close            0.000000  7.405255e-01
constraint       0.000000  4.869241e-01
coreness         0.000000 -3.186473e-02
knn              0.000000  6.215147e-04
hubscore         0.000000 -4.206528e+01
pagerank         0.000000 -2.006730e+01
trans            0.000000 -1.457598e-01
evcent           0.000000 -1.506196e+01
first            0.000000  1.271789e-01
upto_second      0.000000  6.327611e-05
upto_third       0.000000  6.429403e-05
upto_fourth      0.000000 -1.079076e-06
upto_fifth       0.000000  0.000000e+00
upto_sixth       0.000000  3.033235e-03
second           0.000000  0.000000e+00
third            0.000000  7.776404e-05
fourth           0.000000 -1.608544e-04
fifth            0.000000  8.254410e-06
sixth            0.000000  9.377418e-04
ratio1           0.000000  4.286244e-04
ratio2           0.000000 -7.118430e-04
ratio3           0.000000 -2.364350e-02
ratio4           0.000000 -5.771748e-05
ratio5           0.000000  0.000000e+00
ratio6           0.000000 -9.423942e-04
selfinter        0.000000  7.396210e-02
walktrap_vertex  0.000000 -4.670142e-02
bigcom1          0.000000 -6.327728e-03
bigcom2          0.000000 -1.723705e+00
bigcom3          0.000000 -4.493349e-01
bigcom4          0.000000  1.378132e-01
bigcom6          0.000000 -1.474695e+00
bigcom8          0.000000  1.554185e-01
bigcom9          0.000000  2.721626e-01
bigcom11         0.000000 -1.848981e+00
bigcom13         0.000000 -1.829231e+00
bigcom15         0.000000 -1.292385e+00
bigcom16         0.000000  1.819858e+00
bigcom21         0.000000 -2.315073e+00
bigcom22         0.000000 -2.319171e-01
bigcom24         0.000000 -1.692327e+00
bigcom26         0.000000 -2.192679e+00
bigcom28         0.000000 -1.065656e-01
bigcom30         0.000000 -2.417630e+00
bigcom31         0.000000 -8.424018e-01
bigcom32         0.000000 -1.538054e+00
bigcom33         0.000000 -1.455148e+00
bigcom34         0.000000 -2.331136e+00
bigcom36         0.000000 -2.093804e+00
bigcom37         0.000000 -2.552234e+00
bigcom38         0.000000  7.329755e-01
bigcom39         0.000000 -1.574755e+00
bigcom40         0.000000 -1.261696e-01
bigcom43         0.000000 -1.879544e+00
bigcom44         0.000000 -7.359726e-02
bigcom46         0.000000 -2.153971e+00
bigcom47         0.000000 -1.012901e+00
bigcom49         0.000000 -1.337669e+00
bigcom50         0.000000 -2.166883e+00
bigcom51         0.000000 -1.588886e+00
bigcom52         0.000000 -1.764485e+00
bigcom54         0.000000 -1.571807e+00
bigcom56         0.000000 -1.913811e+00
bigcom62         0.000000 -1.710629e+00
bigcom66         0.000000 -1.559898e+00
bigcom68         0.000000  1.930270e+00
bigcom69         0.000000 -1.984252e+00
bigcom71         0.000000 -1.947078e+00
bigcom72         0.000000  1.610252e+00
bigcom73         0.000000 -1.297999e+00
bigcom74         0.000000  2.157389e+00
bigcom75         0.000000 -8.799289e-01
bigcom76         0.000000 -1.365585e+00
bigcom77         0.000000  1.411050e+00
bigcom79         0.000000 -1.777419e+00
bigcom80         0.000000 -1.445590e+00
bigcom82         0.000000  2.950099e+00
bigcom83         0.000000  1.881335e+00
bigcom84         0.000000 -1.096506e+00
bigcom85         0.000000 -1.644565e+00
bigcom87         0.000000 -1.260905e+00
bigcom89         0.000000 -2.036643e+00
bigcom91         0.000000 -1.705725e+00
bigcom92         0.000000 -2.007890e+00
bigcom93         0.000000 -2.341512e+00
bigcom96         0.000000 -2.002964e+00
bigcom97         0.000000 -1.718331e+00
bigcom98         0.000000 -1.831461e+00
bigcom99         0.000000 -2.022579e+00
bigcom101        0.000000 -3.086336e+00
bigcom104        0.000000 -2.152939e+00
bigcom106        0.000000 -1.573458e+00
bigcom109        0.000000 -1.870872e+00
bigcom113        0.000000 -9.080610e-01
bigcom116        0.000000 -1.587962e+00
bigcom120        0.000000 -8.943379e-01
bigcom123        0.000000  2.565637e+00
bigcom126        0.000000 -8.223724e-01
bigcom127        0.000000  0.000000e+00
bigcom137        0.000000 -1.842443e+00
bigcom139        0.000000 -1.232667e+00
bigcom140        0.000000 -1.658613e+00
bigcom143        0.000000 -1.401440e+00
bigcom145        0.000000 -1.241616e+00
bigcom146        0.000000 -1.459920e+00
bigcom147        0.000000 -1.355247e+00
bigcom149        0.000000  0.000000e+00
bigcom153        0.000000 -1.567271e+00
bigcom154        0.000000  7.711802e-01
bigcom156        0.000000 -1.739184e+00
bigcom157        0.000000  0.000000e+00
bigcom158        0.000000 -1.469823e+00
bigcom160        0.000000 -1.281710e+00
bigcom161        0.000000 -1.130009e+00
bigcom162        0.000000  2.797656e+00
bigcom164        0.000000 -1.419946e+00
bigcom166        0.000000  1.371823e+00
bigcom167        0.000000 -1.675673e+00
bigcom171        0.000000 -1.321464e+00
bigcom173        0.000000 -1.586246e+00
bigcom175        0.000000 -5.839031e-02
bigcom176        0.000000 -2.349684e+00
bigcom177        0.000000 -1.433355e+00
bigcom178        0.000000 -1.721615e+00
bigcom180        0.000000 -1.262633e+00
bigcom181        0.000000 -1.851484e+00
bigcom184        0.000000 -1.578644e+00
bigcom186        0.000000 -1.267272e+00
bigcom187        0.000000 -2.754941e+00
bigcom189        0.000000 -1.865057e+00
bigcom194        0.000000 -1.710303e+00
bigcom195        0.000000 -1.562416e+00
bigcom196        0.000000 -1.402595e+00
bigcom204        0.000000 -1.564651e+00
bigcom205        0.000000 -1.766918e-01
bigcom212        0.000000 -1.449896e+00
bigcom214        0.000000 -2.031160e+00
bigcom222        0.000000 -1.298105e+00
bigcom223        0.000000  0.000000e+00
bigcom226        0.000000 -9.400586e-01
bigcom227        0.000000 -1.667796e+00
bigcom229        0.000000 -1.594822e+00
bigcom233        0.000000 -7.399644e-01
bigcom236        0.000000 -1.619597e+00
bigcom237        0.000000 -1.137877e-01
bigcom246        0.000000 -1.311938e+00
bigcom248        0.000000 -5.878036e-01
bigcom249        0.000000 -1.430851e+00
bigcom250        0.000000 -1.554992e+00
bigcom254        0.000000 -1.306086e+00
bigcom266        0.000000 -1.605718e+00
bigcom269        0.000000 -1.966704e+00
bigcom272        0.000000 -1.635813e+00
bigcom274        0.000000  1.988907e-01
bigcom281        0.000000 -1.212222e+00
bigcom291        0.000000 -1.198884e+00
bigcom292        0.000000 -1.610566e+00
bigcom295        0.000000 -1.033489e+00
bigcom299        0.000000  7.845760e+00
bigcom301        0.000000 -1.632478e+00
bigcom306        0.000000 -1.536167e+00
bigcom309        0.000000 -1.601157e+00
bigcom314        0.000000 -1.061837e+00
bigcom321        0.000000 -1.906859e+00
bigcom341        0.000000 -1.720780e-01
bigcom350        0.000000 -2.761435e+00
bigcom353        0.000000 -1.851937e+00
bigcom359        0.000000 -1.191267e+00
bigcom363        0.000000  1.654324e-01
bigcom365        0.000000  0.000000e+00
bigcom385        0.000000 -1.653845e+00
bigcom386        0.000000 -1.396196e+00
bigcom408        0.000000 -1.724307e+00
bigcom412        0.000000 -2.842958e+00
bigcom480        0.000000 -1.463890e+00
spin_vertex      0.000000 -8.715599e-01
membership_s1    0.000000 -1.804809e-01
membership_s3    0.000000 -2.642649e+00
membership_s4    0.000000  3.592801e-01
membership_s5    0.000000 -6.323463e-02
membership_s6    0.000000  3.791724e-01
membership_s7    0.000000  4.544680e-01
membership_s8    0.000000  1.580704e+00
membership_s9    0.000000 -3.090815e+00
membership_s11   0.000000 -1.887037e+00
membership_s12   0.000000 -1.334654e+00
membership_s14   0.000000 -1.211021e+00
membership_s15   0.000000 -6.260377e-01
membership_s16   0.000000 -1.930263e+00
membership_s17   0.000000 -1.403324e+00
membership_s18   0.000000 -9.361537e-01
membership_s20   0.000000 -1.358609e+00
membership_s21   0.000000  3.774460e-01
membership_s22   0.000000  1.169874e+00
membership_s24   0.000000  2.298115e+00
membership_s25   0.000000 -1.724454e+00
membership_s26   0.000000 -1.382380e+00
membership_s27   0.000000  2.934906e-01
membership_s28   0.000000 -2.838188e+00
membership_s30   0.000000  4.448302e-01
membership_s31   0.000000 -2.363640e-02
membership_s32   0.000000  3.027051e-01
membership_s33   0.000000  2.782705e+00
membership_s36   0.000000  1.388879e-01
membership_s37   0.000000 -2.229050e+00
V1               0.000000  4.641093e-01
V2               0.000000 -1.146134e+00
pdi              0.000000 -1.925025e+03
adhesion         0.000000 -2.938017e-05
cohesion         0.000000  0.000000e+00
inner            0.000000 -1.069887e-04
outer            0.000000  7.350738e-05
ioratio          0.000000  1.720261e-01
comsize          0.000000  1.161360e-04
[1] "Dataset: low_targets Model GBM, run: 9 of 10 2015-06-17 21:11:49"
Iter   TrainDeviance   ValidDeviance   StepSize   Improve
     1        0.2174            -nan     0.0100   -0.0000
     2        0.2168            -nan     0.0100   -0.0001
     3        0.2159            -nan     0.0100   -0.0000
     4        0.2149            -nan     0.0100   -0.0000
     5        0.2137            -nan     0.0100    0.0000
     6        0.2130            -nan     0.0100   -0.0000
     7        0.2121            -nan     0.0100   -0.0000
     8        0.2114            -nan     0.0100   -0.0000
     9        0.2106            -nan     0.0100   -0.0001
    10        0.2098            -nan     0.0100   -0.0000
    20        0.2027            -nan     0.0100   -0.0000
    40        0.1913            -nan     0.0100   -0.0000
    49        0.1865            -nan     0.0100   -0.0000

[1] "GBM variable coefficients"
                            var    rel.inf
V1                           V1 4.88786842
ioratio                 ioratio 4.15237402
V2                           V2 3.79501029
adhesion               adhesion 3.44288228
ratio2                   ratio2 2.99979025
inner                     inner 2.81762652
orbit18                 orbit18 2.78842336
pagerank               pagerank 2.67014715
outer                     outer 2.59508206
graph15                 graph15 2.33886159
ratio5                   ratio5 2.21184982
orbit35                 orbit35 1.95261460
bet                         bet 1.92065725
graph23                 graph23 1.87473064
fourth                   fourth 1.82172347
comsize                 comsize 1.81599195
fifth                     fifth 1.73451003
graph10                 graph10 1.69091914
graph13                 graph13 1.63394698
graph4                   graph4 1.60295310
graph14                 graph14 1.48946815
graph6                   graph6 1.45309563
cohesion               cohesion 1.44482654
orbit17                 orbit17 1.40926997
ratio6                   ratio6 1.29337196
graph12                 graph12 1.25639157
sixth                     sixth 1.25109947
orbit16                 orbit16 1.22629456
orbit19                 orbit19 1.17188392
knn                         knn 1.16056903
orbit51                 orbit51 1.12763557
orbit28                 orbit28 1.10220389
upto_fifth           upto_fifth 1.07320874
orbit26                 orbit26 1.07038335
membership_s24   membership_s24 1.02253634
ratio3                   ratio3 0.99265127
orbit36                 orbit36 0.97515461
graph19                 graph19 0.97348888
spin_vertex         spin_vertex 0.97219315
orbit30                 orbit30 0.94399357
graph11                 graph11 0.93164362
orbit20                 orbit20 0.92585495
orbit49                 orbit49 0.88266253
graph17                 graph17 0.87511337
graph5                   graph5 0.86747540
graph3                   graph3 0.83741415
orbit29                 orbit29 0.79603924
orbit39                 orbit39 0.78746674
upto_sixth           upto_sixth 0.78306064
orbit27                 orbit27 0.77318526
orbit9                   orbit9 0.77147662
third                     third 0.75652440
orbit21                 orbit21 0.75582961
graph9                   graph9 0.71363690
graph18                 graph18 0.69794854
orbit5                   orbit5 0.69004971
membership_s22   membership_s22 0.61417747
ratio1                   ratio1 0.60609513
orbit47                 orbit47 0.54165337
coreness               coreness 0.47904029
walktrap_vertex walktrap_vertex 0.45479088
membership_s1     membership_s1 0.42052077
ratio4                   ratio4 0.40082780
orbit24                 orbit24 0.39610023
orbit4                   orbit4 0.39448854
orbit52                 orbit52 0.38655600
upto_fourth         upto_fourth 0.37131637
membership_s30   membership_s30 0.36722085
upto_third           upto_third 0.36403630
graph16                 graph16 0.35989126
orbit50                 orbit50 0.31295991
orbit46                 orbit46 0.29844405
graph26                 graph26 0.29717755
trans                     trans 0.29092583
graph21                 graph21 0.28778306
graph25                 graph25 0.28334159
orbit10                 orbit10 0.27407348
membership_s21   membership_s21 0.26514789
orbit53                 orbit53 0.26403211
close                     close 0.25461065
graph2                   graph2 0.25078977
orbit38                 orbit38 0.23459181
graph1                   graph1 0.20630014
orbit31                 orbit31 0.19619776
orbit66                 orbit66 0.19432267
orbit15                 orbit15 0.18452481
graph22                 graph22 0.16888589
second                   second 0.15898173
orbit37                 orbit37 0.15232721
membership_s27   membership_s27 0.14834075
orbit1                   orbit1 0.14625114
selfinter             selfinter 0.14611581
constraint           constraint 0.14267047
orbit45                 orbit45 0.14087259
orbit57                 orbit57 0.12741091
membership_s6     membership_s6 0.10924171
orbit25                 orbit25 0.10765416
graph20                 graph20 0.10544888
orbit33                 orbit33 0.10347857
orbit56                 orbit56 0.09162570
orbit40                 orbit40 0.09128631
membership_s7     membership_s7 0.08982652
orbit62                 orbit62 0.07932371
orbit65                 orbit65 0.07583126
graph0                   graph0 0.07139290
orbit32                 orbit32 0.06378568
membership_s32   membership_s32 0.06265616
orbit11                 orbit11 0.06081073
bigcom40               bigcom40 0.05659892
membership_s36   membership_s36 0.05372305
orbit59                 orbit59 0.04984282
graph24                 graph24 0.04558794
bigcom28               bigcom28 0.03959626
graph7                   graph7 0.02791743
bigcom8                 bigcom8 0.02751163
graph8                   graph8 0.00000000
graph27                 graph27 0.00000000
graph28                 graph28 0.00000000
graph29                 graph29 0.00000000
orbit0                   orbit0 0.00000000
orbit2                   orbit2 0.00000000
orbit3                   orbit3 0.00000000
orbit6                   orbit6 0.00000000
orbit7                   orbit7 0.00000000
orbit8                   orbit8 0.00000000
orbit12                 orbit12 0.00000000
orbit13                 orbit13 0.00000000
orbit14                 orbit14 0.00000000
orbit22                 orbit22 0.00000000
orbit23                 orbit23 0.00000000
orbit34                 orbit34 0.00000000
orbit41                 orbit41 0.00000000
orbit42                 orbit42 0.00000000
orbit43                 orbit43 0.00000000
orbit44                 orbit44 0.00000000
orbit48                 orbit48 0.00000000
orbit54                 orbit54 0.00000000
orbit55                 orbit55 0.00000000
orbit58                 orbit58 0.00000000
orbit60                 orbit60 0.00000000
orbit61                 orbit61 0.00000000
orbit63                 orbit63 0.00000000
orbit64                 orbit64 0.00000000
orbit67                 orbit67 0.00000000
orbit68                 orbit68 0.00000000
orbit69                 orbit69 0.00000000
orbit70                 orbit70 0.00000000
orbit71                 orbit71 0.00000000
orbit72                 orbit72 0.00000000
AP                           AP 0.00000000
ecc                         ecc 0.00000000
eccrad                   eccrad 0.00000000
hubscore               hubscore 0.00000000
evcent                   evcent 0.00000000
first                     first 0.00000000
upto_second         upto_second 0.00000000
bigcom1                 bigcom1 0.00000000
bigcom2                 bigcom2 0.00000000
bigcom3                 bigcom3 0.00000000
bigcom4                 bigcom4 0.00000000
bigcom6                 bigcom6 0.00000000
bigcom9                 bigcom9 0.00000000
bigcom11               bigcom11 0.00000000
bigcom13               bigcom13 0.00000000
bigcom15               bigcom15 0.00000000
bigcom16               bigcom16 0.00000000
bigcom21               bigcom21 0.00000000
bigcom22               bigcom22 0.00000000
bigcom24               bigcom24 0.00000000
bigcom26               bigcom26 0.00000000
bigcom30               bigcom30 0.00000000
bigcom31               bigcom31 0.00000000
bigcom32               bigcom32 0.00000000
bigcom33               bigcom33 0.00000000
bigcom34               bigcom34 0.00000000
bigcom36               bigcom36 0.00000000
bigcom37               bigcom37 0.00000000
bigcom38               bigcom38 0.00000000
bigcom39               bigcom39 0.00000000
bigcom43               bigcom43 0.00000000
bigcom44               bigcom44 0.00000000
bigcom46               bigcom46 0.00000000
bigcom47               bigcom47 0.00000000
bigcom49               bigcom49 0.00000000
bigcom50               bigcom50 0.00000000
bigcom51               bigcom51 0.00000000
bigcom52               bigcom52 0.00000000
bigcom54               bigcom54 0.00000000
bigcom56               bigcom56 0.00000000
bigcom62               bigcom62 0.00000000
bigcom66               bigcom66 0.00000000
bigcom68               bigcom68 0.00000000
bigcom69               bigcom69 0.00000000
bigcom71               bigcom71 0.00000000
bigcom72               bigcom72 0.00000000
bigcom73               bigcom73 0.00000000
bigcom74               bigcom74 0.00000000
bigcom75               bigcom75 0.00000000
bigcom76               bigcom76 0.00000000
bigcom77               bigcom77 0.00000000
bigcom79               bigcom79 0.00000000
bigcom80               bigcom80 0.00000000
bigcom82               bigcom82 0.00000000
bigcom83               bigcom83 0.00000000
bigcom84               bigcom84 0.00000000
bigcom85               bigcom85 0.00000000
bigcom87               bigcom87 0.00000000
bigcom89               bigcom89 0.00000000
bigcom91               bigcom91 0.00000000
bigcom92               bigcom92 0.00000000
bigcom93               bigcom93 0.00000000
bigcom96               bigcom96 0.00000000
bigcom97               bigcom97 0.00000000
bigcom98               bigcom98 0.00000000
bigcom99               bigcom99 0.00000000
bigcom101             bigcom101 0.00000000
bigcom104             bigcom104 0.00000000
bigcom106             bigcom106 0.00000000
bigcom109             bigcom109 0.00000000
bigcom113             bigcom113 0.00000000
bigcom116             bigcom116 0.00000000
bigcom120             bigcom120 0.00000000
bigcom123             bigcom123 0.00000000
bigcom126             bigcom126 0.00000000
bigcom127             bigcom127 0.00000000
bigcom137             bigcom137 0.00000000
bigcom139             bigcom139 0.00000000
bigcom140             bigcom140 0.00000000
bigcom143             bigcom143 0.00000000
bigcom145             bigcom145 0.00000000
bigcom146             bigcom146 0.00000000
bigcom147             bigcom147 0.00000000
bigcom149             bigcom149 0.00000000
bigcom153             bigcom153 0.00000000
bigcom154             bigcom154 0.00000000
bigcom156             bigcom156 0.00000000
bigcom157             bigcom157 0.00000000
bigcom158             bigcom158 0.00000000
bigcom160             bigcom160 0.00000000
bigcom161             bigcom161 0.00000000
bigcom162             bigcom162 0.00000000
bigcom164             bigcom164 0.00000000
bigcom166             bigcom166 0.00000000
bigcom167             bigcom167 0.00000000
bigcom171             bigcom171 0.00000000
bigcom173             bigcom173 0.00000000
bigcom175             bigcom175 0.00000000
bigcom176             bigcom176 0.00000000
bigcom177             bigcom177 0.00000000
bigcom178             bigcom178 0.00000000
bigcom180             bigcom180 0.00000000
bigcom181             bigcom181 0.00000000
bigcom184             bigcom184 0.00000000
bigcom186             bigcom186 0.00000000
bigcom187             bigcom187 0.00000000
bigcom189             bigcom189 0.00000000
bigcom194             bigcom194 0.00000000
bigcom195             bigcom195 0.00000000
bigcom196             bigcom196 0.00000000
bigcom204             bigcom204 0.00000000
bigcom205             bigcom205 0.00000000
bigcom212             bigcom212 0.00000000
bigcom214             bigcom214 0.00000000
bigcom222             bigcom222 0.00000000
bigcom223             bigcom223 0.00000000
bigcom226             bigcom226 0.00000000
bigcom227             bigcom227 0.00000000
bigcom229             bigcom229 0.00000000
bigcom233             bigcom233 0.00000000
bigcom236             bigcom236 0.00000000
bigcom237             bigcom237 0.00000000
bigcom246             bigcom246 0.00000000
bigcom248             bigcom248 0.00000000
bigcom249             bigcom249 0.00000000
bigcom250             bigcom250 0.00000000
bigcom254             bigcom254 0.00000000
bigcom266             bigcom266 0.00000000
bigcom269             bigcom269 0.00000000
bigcom272             bigcom272 0.00000000
bigcom274             bigcom274 0.00000000
bigcom281             bigcom281 0.00000000
bigcom291             bigcom291 0.00000000
bigcom292             bigcom292 0.00000000
bigcom295             bigcom295 0.00000000
bigcom299             bigcom299 0.00000000
bigcom301             bigcom301 0.00000000
bigcom306             bigcom306 0.00000000
bigcom309             bigcom309 0.00000000
bigcom314             bigcom314 0.00000000
bigcom321             bigcom321 0.00000000
bigcom341             bigcom341 0.00000000
bigcom350             bigcom350 0.00000000
bigcom353             bigcom353 0.00000000
bigcom359             bigcom359 0.00000000
bigcom363             bigcom363 0.00000000
bigcom365             bigcom365 0.00000000
bigcom385             bigcom385 0.00000000
bigcom386             bigcom386 0.00000000
bigcom408             bigcom408 0.00000000
bigcom412             bigcom412 0.00000000
bigcom480             bigcom480 0.00000000
membership_s3     membership_s3 0.00000000
membership_s4     membership_s4 0.00000000
membership_s5     membership_s5 0.00000000
membership_s8     membership_s8 0.00000000
membership_s9     membership_s9 0.00000000
membership_s11   membership_s11 0.00000000
membership_s12   membership_s12 0.00000000
membership_s14   membership_s14 0.00000000
membership_s15   membership_s15 0.00000000
membership_s16   membership_s16 0.00000000
membership_s17   membership_s17 0.00000000
membership_s18   membership_s18 0.00000000
membership_s20   membership_s20 0.00000000
membership_s25   membership_s25 0.00000000
membership_s26   membership_s26 0.00000000
membership_s28   membership_s28 0.00000000
membership_s31   membership_s31 0.00000000
membership_s33   membership_s33 0.00000000
membership_s37   membership_s37 0.00000000
pdi                         pdi 0.00000000
[1] "Dataset: low_targets Model RF, run: 9 of 10 2015-06-17 21:12:14"
     |      Out-of-bag   |
Tree |      MSE  %Var(y) |
   1 |  0.04794   214.09 |
   2 |  0.04149   185.29 |
   3 |  0.03878   173.19 |
   4 |  0.03583   160.00 |
   5 |  0.03482   155.49 |
   6 |  0.03291   146.96 |
   7 |  0.03164   141.31 |
   8 |  0.03044   135.93 |
   9 |  0.03071   137.17 |
  10 |  0.02991   133.56 |
  11 |  0.02954   131.93 |
  12 |  0.02903   129.63 |
  13 |  0.02873   128.29 |
  14 |  0.02833   126.54 |
  15 |   0.0283   126.41 |
  16 |  0.02788   124.49 |
  17 |  0.02753   122.94 |
  18 |  0.02737   122.22 |
  19 |  0.02721   121.53 |
  20 |  0.02708   120.92 |
  21 |  0.02681   119.72 |
  22 |   0.0269   120.14 |
  23 |  0.02683   119.82 |
  24 |  0.02678   119.59 |
  25 |  0.02663   118.93 |
  26 |  0.02655   118.57 |
  27 |  0.02653   118.47 |
  28 |  0.02647   118.23 |
  29 |   0.0264   117.89 |
  30 |  0.02636   117.75 |
  31 |  0.02629   117.39 |
  32 |  0.02621   117.04 |
  33 |  0.02608   116.47 |
  34 |  0.02611   116.59 |
  35 |  0.02611   116.59 |
  36 |  0.02608   116.48 |
  37 |    0.026   116.12 |
  38 |  0.02594   115.84 |
  39 |  0.02592   115.78 |
  40 |  0.02586   115.51 |
  41 |  0.02585   115.47 |
  42 |   0.0258   115.24 |
  43 |  0.02578   115.12 |
  44 |  0.02576   115.06 |
  45 |  0.02572   114.85 |
  46 |  0.02574   114.97 |
  47 |  0.02572   114.88 |
  48 |  0.02569   114.73 |
  49 |  0.02567   114.65 |
  50 |  0.02572   114.86 |
  51 |  0.02569   114.74 |
  52 |  0.02571   114.84 |
  53 |   0.0257   114.78 |
  54 |  0.02565   114.54 |
  55 |  0.02561   114.39 |
  56 |  0.02559   114.30 |
  57 |  0.02559   114.29 |
  58 |  0.02561   114.37 |
  59 |  0.02562   114.40 |
  60 |  0.02559   114.31 |
  61 |  0.02561   114.39 |
  62 |  0.02561   114.39 |
  63 |  0.02556   114.14 |
  64 |  0.02554   114.04 |
  65 |  0.02552   113.98 |
  66 |  0.02551   113.94 |
  67 |  0.02548   113.80 |
  68 |  0.02548   113.77 |
  69 |  0.02548   113.78 |
  70 |  0.02546   113.72 |
  71 |  0.02548   113.78 |
  72 |  0.02548   113.81 |
  73 |  0.02545   113.66 |
  74 |  0.02542   113.55 |
  75 |  0.02542   113.50 |
  76 |  0.02539   113.40 |
  77 |  0.02539   113.40 |
  78 |  0.02539   113.39 |
  79 |  0.02537   113.29 |
  80 |  0.02536   113.28 |
  81 |  0.02537   113.31 |
  82 |  0.02538   113.34 |
  83 |  0.02535   113.20 |
  84 |  0.02533   113.13 |
  85 |  0.02533   113.13 |
  86 |  0.02533   113.13 |
  87 |  0.02531   113.04 |
  88 |  0.02529   112.92 |
  89 |  0.02525   112.78 |
  90 |  0.02526   112.79 |
  91 |  0.02525   112.78 |
  92 |  0.02524   112.74 |
  93 |  0.02523   112.67 |
  94 |  0.02521   112.60 |
  95 |   0.0252   112.54 |
  96 |  0.02519   112.51 |
  97 |  0.02517   112.41 |
  98 |  0.02517   112.40 |
  99 |  0.02517   112.43 |
 100 |  0.02518   112.44 |
[1] "Random Forest variable coefficients"
                      %IncMSE IncNodePurity
graph5           2.517023e-03  4.584836e-01
graph6           5.664085e-03  7.322756e-01
graph7           1.483100e-03  2.270527e-01
graph8           0.000000e+00  2.775558e-19
graph9           3.130897e-03  8.483986e-01
graph10          6.738730e-03  1.103032e+00
graph11          8.212744e-03  6.952403e-01
graph12          4.965519e-03  9.045849e-01
graph13          7.372235e-03  1.100186e+00
graph14          5.054306e-03  7.940207e-01
graph15          7.637972e-03  9.269487e-01
graph16          3.395049e-03  9.523043e-01
graph17          3.783765e-03  7.466672e-01
graph18          7.533677e-04  1.298973e-01
graph19          6.795631e-03  9.833331e-01
graph20          1.890613e-03  4.357869e-01
graph21          2.776725e-03  4.894653e-01
graph22          5.135275e-04  1.590183e-01
graph23          3.173597e-03  7.348833e-01
graph24          3.029773e-04  1.750160e-01
graph25          2.100466e-03  2.346710e-01
graph26          2.722399e-04  2.502028e-01
graph27          0.000000e+00  3.469447e-20
graph28          1.749100e-06  2.252029e-02
graph29          0.000000e+00  0.000000e+00
orbit0           1.503678e-04  1.697736e-01
orbit1           3.983612e-03  8.155478e-01
orbit2           3.385652e-04  2.424324e-01
orbit3           1.793346e-05  2.962334e-02
orbit4           5.982379e-03  6.902794e-01
orbit5           3.334078e-03  5.797591e-01
orbit6           2.849692e-03  6.045791e-01
orbit7           1.119435e-04  1.926360e-01
orbit8           1.390632e-03  5.084076e-01
orbit9           1.873554e-03  8.018240e-01
orbit10          4.041230e-04  1.499148e-01
orbit11          6.794593e-05  2.606002e-02
orbit12          2.975591e-04  9.989144e-02
orbit13          2.413645e-05  4.165457e-02
orbit14          1.095050e-06  1.925309e-02
orbit15          2.919633e-03  5.696696e-01
orbit16          2.734611e-03  7.357789e-01
orbit17          5.851671e-03  7.189369e-01
orbit18          4.917154e-03  2.402943e+00
orbit19          3.441283e-03  6.787680e-01
orbit20          3.451005e-03  6.135757e-01
orbit21          2.171501e-03  3.314904e-01
orbit22          4.826305e-03  1.002052e+00
orbit23          3.527377e-05  3.235575e-02
orbit24          5.562388e-03  7.797474e-01
orbit25          1.446727e-03  2.542348e-01
orbit26          3.198329e-03  3.066042e-01
orbit27          6.554014e-03  1.367345e+00
orbit28          6.119785e-03  7.847051e-01
orbit29          8.347151e-04  1.774672e-01
orbit30          2.156931e-04  2.486062e-01
orbit31          4.234298e-03  8.401306e-01
orbit32          6.272361e-04  3.011552e-01
orbit33          1.049790e-04  2.957206e-01
orbit34          7.845240e-03  1.052452e+00
orbit35          4.035681e-03  8.984347e-01
orbit36          6.718963e-03  1.037563e+00
orbit37          3.758431e-03  5.102229e-01
orbit38          2.166409e-03  4.229942e-01
orbit39          6.294314e-03  5.641576e-01
orbit40          4.243021e-04  1.496105e-01
orbit41          3.392838e-05  6.421462e-02
orbit42          2.903122e-06  3.332297e-02
orbit43          1.280784e-03  1.918500e-01
orbit44          3.532286e-05  9.712701e-02
orbit45          7.384929e-03  1.089567e+00
orbit46          1.083002e-03  4.860591e-01
orbit47          1.433510e-03  8.477315e-01
orbit48          6.950801e-05  9.404575e-02
orbit49          2.442419e-03  4.195095e-01
orbit50          7.115471e-04  5.826909e-01
orbit51          2.083568e-03  5.158900e-01
orbit52          4.799692e-04  2.553719e-01
orbit53          5.177631e-04  1.363518e-01
orbit54          9.873967e-04  1.890117e-01
orbit55          0.000000e+00  3.816392e-19
orbit56          2.688476e-03  6.447183e-01
orbit57          1.789399e-04  6.814077e-02
orbit58         -3.566412e-06  6.425361e-03
orbit59          1.000835e-03  2.817154e-01
orbit60          1.609704e-05  5.061099e-02
orbit61          0.000000e+00  0.000000e+00
orbit62          1.492624e-03  3.414685e-01
orbit63          1.970687e-05  1.821885e-02
orbit64          6.106942e-20  9.447939e-03
orbit65          6.181712e-04  1.359536e-01
orbit66          1.802447e-04  9.702095e-02
orbit67          2.256610e-05  5.150647e-02
orbit68          0.000000e+00  9.228729e-18
orbit69          0.000000e+00  1.387779e-19
orbit70          1.586316e-04  1.572011e-02
orbit71         -8.695652e-06  1.225972e-02
orbit72          0.000000e+00  0.000000e+00
AP              -3.863335e-05  1.013404e-01
bet              2.939065e-03  1.532364e+00
ecc              9.278423e-05  2.368679e-01
eccrad           2.771658e-04  2.371043e-01
close            4.246338e-03  8.370597e-01
constraint       7.979381e-04  1.027038e+00
coreness         6.395666e-04  4.275218e-01
knn              7.919956e-03  1.545850e+00
hubscore         1.650181e-03  6.846771e-01
pagerank         4.792524e-03  2.570117e+00
trans            4.571081e-04  2.403349e-01
evcent           1.270248e-03  6.437177e-01
first            4.168970e-05  1.962178e-01
upto_second      4.693765e-03  6.501332e-01
upto_third       5.701155e-03  8.525574e-01
upto_fourth      4.596410e-03  7.414751e-01
upto_fifth       4.071969e-03  6.944328e-01
upto_sixth       2.877054e-03  5.729569e-01
second           6.809715e-03  4.836145e-01
third            4.794925e-03  9.271769e-01
fourth           4.879961e-03  1.936051e+00
fifth            3.547917e-03  1.493671e+00
sixth            4.733447e-03  1.036933e+00
ratio1           6.012087e-03  1.199589e+00
ratio2           8.008491e-03  2.177174e+00
ratio3           6.001722e-03  1.166987e+00
ratio4           5.049145e-03  1.324247e+00
ratio5           3.639003e-03  2.055343e+00
ratio6           8.289678e-03  1.223632e+00
selfinter        2.345476e-06  1.734781e-01
walktrap_vertex  1.034857e-03  3.896191e-01
bigcom1          3.631549e-05  3.264933e-01
bigcom2          0.000000e+00  0.000000e+00
bigcom3          1.663290e-04  2.329388e-01
bigcom4          2.310522e-03  3.758783e-01
bigcom6          0.000000e+00  0.000000e+00
bigcom8          2.055656e-04  3.702991e-01
bigcom9          0.000000e+00  1.387779e-19
bigcom11         0.000000e+00  1.387779e-19
bigcom13         0.000000e+00  3.469447e-19
bigcom15         0.000000e+00  1.040834e-19
bigcom16        -2.239324e-05  3.626185e-01
bigcom21         0.000000e+00  0.000000e+00
bigcom22        -5.728978e-06  1.041202e-01
bigcom24         0.000000e+00  0.000000e+00
bigcom26         0.000000e+00  0.000000e+00
bigcom28        -9.353702e-06  6.081765e-02
bigcom30         5.010016e-06  1.496143e-01
bigcom31         0.000000e+00  0.000000e+00
bigcom32         0.000000e+00  0.000000e+00
bigcom33         0.000000e+00  0.000000e+00
bigcom34         0.000000e+00  1.110223e-18
bigcom36         0.000000e+00  1.387779e-19
bigcom37         0.000000e+00  0.000000e+00
bigcom38         2.745900e-05  1.842842e-01
bigcom39         0.000000e+00  0.000000e+00
bigcom40         2.368470e-04  2.206178e-01
bigcom43         0.000000e+00  2.775558e-19
bigcom44         1.319526e-05  9.326997e-02
bigcom46         0.000000e+00  0.000000e+00
bigcom47         0.000000e+00  0.000000e+00
bigcom49         0.000000e+00  0.000000e+00
bigcom50         0.000000e+00  0.000000e+00
bigcom51         0.000000e+00  0.000000e+00
bigcom52         0.000000e+00  0.000000e+00
bigcom54         0.000000e+00  0.000000e+00
bigcom56         0.000000e+00  0.000000e+00
bigcom62         0.000000e+00  0.000000e+00
bigcom66         0.000000e+00  0.000000e+00
bigcom68        -4.522656e-05  4.118306e-01
bigcom69         0.000000e+00  0.000000e+00
bigcom71         0.000000e+00  1.387779e-19
bigcom72        -1.982035e-05  3.813774e-01
bigcom73         0.000000e+00  0.000000e+00
bigcom74        -2.247527e-05  3.726565e-01
bigcom75         0.000000e+00  0.000000e+00
bigcom76         0.000000e+00  0.000000e+00
bigcom77        -7.439230e-06  4.639689e-01
bigcom79         0.000000e+00  1.387779e-19
bigcom80         0.000000e+00  0.000000e+00
bigcom82         5.680837e-05  8.551659e-01
bigcom83         8.875232e-07  4.907875e-01
bigcom84         0.000000e+00  0.000000e+00
bigcom85         0.000000e+00  0.000000e+00
bigcom87         0.000000e+00  0.000000e+00
bigcom89         0.000000e+00  2.081668e-19
bigcom91         0.000000e+00  0.000000e+00
bigcom92         0.000000e+00  0.000000e+00
bigcom93         0.000000e+00  0.000000e+00
bigcom96         0.000000e+00  0.000000e+00
bigcom97         0.000000e+00  3.469447e-20
bigcom98         0.000000e+00  0.000000e+00
bigcom99         0.000000e+00  0.000000e+00
bigcom101        0.000000e+00  0.000000e+00
bigcom104        0.000000e+00  0.000000e+00
bigcom106        0.000000e+00  0.000000e+00
bigcom109        0.000000e+00  0.000000e+00
bigcom113        0.000000e+00  3.469447e-19
bigcom116        0.000000e+00  0.000000e+00
bigcom120        0.000000e+00  0.000000e+00
bigcom123        8.070044e-07  3.806711e-01
bigcom126        0.000000e+00  0.000000e+00
bigcom127        0.000000e+00  0.000000e+00
bigcom137        0.000000e+00  0.000000e+00
bigcom139        0.000000e+00  1.387779e-19
bigcom140        0.000000e+00  0.000000e+00
bigcom143        0.000000e+00  0.000000e+00
bigcom145        0.000000e+00  0.000000e+00
bigcom146        0.000000e+00  0.000000e+00
bigcom147        0.000000e+00  0.000000e+00
bigcom149        0.000000e+00  0.000000e+00
bigcom153        0.000000e+00  1.387779e-19
bigcom154        3.542069e-05  3.325566e-01
bigcom156        0.000000e+00  0.000000e+00
bigcom157        0.000000e+00  6.938894e-20
bigcom158        0.000000e+00  0.000000e+00
bigcom160        0.000000e+00  0.000000e+00
bigcom161        0.000000e+00  0.000000e+00
bigcom162       -3.649282e-06  5.945006e-01
bigcom164        0.000000e+00  0.000000e+00
bigcom166        4.803554e-05  3.582540e-01
bigcom167        0.000000e+00  3.469447e-19
bigcom171        0.000000e+00  0.000000e+00
bigcom173        0.000000e+00  0.000000e+00
bigcom175        0.000000e+00  0.000000e+00
bigcom176        0.000000e+00  0.000000e+00
bigcom177        0.000000e+00  0.000000e+00
bigcom178        0.000000e+00  0.000000e+00
bigcom180        0.000000e+00  0.000000e+00
bigcom181        0.000000e+00  0.000000e+00
bigcom184        0.000000e+00  0.000000e+00
bigcom186        0.000000e+00  0.000000e+00
bigcom187        0.000000e+00  6.938894e-20
bigcom189        0.000000e+00  0.000000e+00
bigcom194        0.000000e+00  0.000000e+00
bigcom195        0.000000e+00  0.000000e+00
bigcom196        0.000000e+00  0.000000e+00
bigcom204       -9.159704e-05  2.221821e-01
bigcom205        0.000000e+00  0.000000e+00
bigcom212        0.000000e+00  1.387779e-19
bigcom214        0.000000e+00  0.000000e+00
bigcom222        0.000000e+00  0.000000e+00
bigcom223        0.000000e+00  0.000000e+00
bigcom226        0.000000e+00  0.000000e+00
bigcom227        0.000000e+00  0.000000e+00
bigcom229        0.000000e+00  0.000000e+00
bigcom233        0.000000e+00  0.000000e+00
bigcom236        0.000000e+00  0.000000e+00
bigcom237        0.000000e+00  0.000000e+00
bigcom246        0.000000e+00  1.387779e-19
bigcom248        0.000000e+00  0.000000e+00
bigcom249        0.000000e+00  0.000000e+00
bigcom250        0.000000e+00  3.469447e-20
bigcom254        0.000000e+00  0.000000e+00
bigcom266        0.000000e+00  3.469447e-20
bigcom269        0.000000e+00  0.000000e+00
bigcom272        0.000000e+00  6.938894e-20
bigcom274        0.000000e+00  0.000000e+00
bigcom281        0.000000e+00  0.000000e+00
bigcom291        0.000000e+00  0.000000e+00
bigcom292        0.000000e+00  0.000000e+00
bigcom295        0.000000e+00  0.000000e+00
bigcom299       -2.919120e-05  6.250295e-01
bigcom301        0.000000e+00  0.000000e+00
bigcom306        0.000000e+00  0.000000e+00
bigcom309        0.000000e+00  0.000000e+00
bigcom314        0.000000e+00  0.000000e+00
bigcom321        0.000000e+00  6.938894e-20
bigcom341        0.000000e+00  0.000000e+00
bigcom350        0.000000e+00  0.000000e+00
bigcom353        0.000000e+00  0.000000e+00
bigcom359        0.000000e+00  0.000000e+00
bigcom363        6.012653e-06  2.892026e-01
bigcom365        0.000000e+00  0.000000e+00
bigcom385        0.000000e+00  6.938894e-20
bigcom386        0.000000e+00  0.000000e+00
bigcom408        0.000000e+00  0.000000e+00
bigcom412        0.000000e+00  0.000000e+00
bigcom480        0.000000e+00  0.000000e+00
spin_vertex      9.863803e-04  7.243402e-01
membership_s1    2.188554e-05  1.919962e-01
membership_s3    0.000000e+00  0.000000e+00
membership_s4    2.827805e-04  2.037958e-01
membership_s5    6.906561e-05  7.015210e-02
membership_s6    3.232760e-04  2.223478e-01
membership_s7    2.361045e-04  3.511169e-01
membership_s8    4.400650e-05  4.220944e-01
membership_s9    0.000000e+00  0.000000e+00
membership_s11   0.000000e+00  8.673617e-20
membership_s12   0.000000e+00  0.000000e+00
membership_s14  -4.258237e-05  3.113616e-01
membership_s15   0.000000e+00  2.428613e-19
membership_s16   0.000000e+00  0.000000e+00
membership_s17   0.000000e+00  6.938894e-20
membership_s18   0.000000e+00  3.469447e-20
membership_s20   0.000000e+00  0.000000e+00
membership_s21   7.675742e-05  2.044438e-01
membership_s22   7.922628e-05  3.572667e-01
membership_s24   4.325484e-05  5.294098e-01
membership_s25   0.000000e+00  3.469447e-20
membership_s26   0.000000e+00  0.000000e+00
membership_s27   7.624939e-05  3.293072e-01
membership_s28   0.000000e+00  0.000000e+00
membership_s30   2.189815e-04  4.614695e-01
membership_s31   2.586462e-05  2.133782e-01
membership_s32   3.050253e-05  2.320996e-01
membership_s33   0.000000e+00  0.000000e+00
membership_s36   6.771376e-04  4.761175e-01
membership_s37   0.000000e+00  1.734723e-19
V1               4.992159e-03  2.400446e+00
V2               3.108893e-03  2.424660e+00
pdi             -4.706823e-06  7.210639e-02
adhesion         3.756055e-02  2.547970e+00
cohesion         2.884158e-02  2.258711e+00
inner            8.844307e-03  2.183320e+00
outer            3.990660e-03  2.088286e+00
ioratio          1.332428e-02  2.689888e+00
comsize          3.332479e-03  2.242417e+00
[1] "Dataset: low_targets Model GLM, run: 9 of 10 2015-06-17 21:14:15"
[1] "glmnet variable coefficients"
                     [,1]          [,2]
(Intercept)     -3.752707 -7.122964e+00
graph0           0.000000  2.065280e-05
graph1           0.000000  0.000000e+00
graph2           0.000000  1.056098e-03
graph3           0.000000 -1.466494e-07
graph4           0.000000  0.000000e+00
graph5           0.000000  4.122983e-04
graph6           0.000000  0.000000e+00
graph7           0.000000  1.479333e-03
graph8           0.000000  2.565107e-01
graph9           0.000000 -7.806676e-08
graph10          0.000000  4.417628e-10
graph11          0.000000  0.000000e+00
graph12          0.000000  0.000000e+00
graph13          0.000000  0.000000e+00
graph14          0.000000  0.000000e+00
graph15          0.000000  3.080769e-04
graph16          0.000000  0.000000e+00
graph17          0.000000 -2.100828e-06
graph18          0.000000 -6.650475e-06
graph19          0.000000  1.031428e-05
graph20          0.000000  7.956595e-05
graph21          0.000000 -3.049392e-04
graph22          0.000000 -4.636855e-06
graph23          0.000000 -6.675243e-07
graph24          0.000000  3.154584e-05
graph25          0.000000 -1.584293e-03
graph26          0.000000  7.090614e-05
graph27          0.000000 -2.287242e-02
graph28          0.000000 -6.363519e-03
graph29          0.000000 -1.461429e+00
orbit0           0.000000  8.311565e-04
orbit1           0.000000  0.000000e+00
orbit2           0.000000 -1.133422e-02
orbit3           0.000000  2.238139e-03
orbit4           0.000000 -1.435535e-06
orbit5           0.000000  0.000000e+00
orbit6           0.000000  0.000000e+00
orbit7           0.000000 -1.742851e-02
orbit8           0.000000  2.924291e-04
orbit9           0.000000  5.390637e-07
orbit10          0.000000 -1.227622e-07
orbit11          0.000000 -2.004381e-02
orbit12          0.000000  1.839198e-03
orbit13          0.000000 -2.825210e-03
orbit14          0.000000  2.647389e-01
orbit15          0.000000 -3.298911e-07
orbit16          0.000000  0.000000e+00
orbit17          0.000000  1.401138e-07
orbit18          0.000000 -8.909497e-12
orbit19          0.000000  4.691411e-10
orbit20          0.000000  0.000000e+00
orbit21          0.000000 -1.596183e-05
orbit22          0.000000  0.000000e+00
orbit23          0.000000  9.272468e-03
orbit24          0.000000  1.659589e-07
orbit25          0.000000 -3.084926e-06
orbit26          0.000000  9.594111e-07
orbit27          0.000000 -6.050560e-06
orbit28          0.000000  3.232266e-05
orbit29          0.000000  1.479206e-05
orbit30          0.000000  5.215077e-04
orbit31          0.000000  0.000000e+00
orbit32          0.000000  1.869382e-08
orbit33          0.000000  3.459525e-03
orbit34          0.000000  2.841081e-04
orbit35          0.000000  1.223362e-07
orbit36          0.000000  4.893414e-06
orbit37          0.000000 -4.918969e-06
orbit38          0.000000 -1.708406e-03
orbit39          0.000000 -6.439374e-06
orbit40          0.000000  0.000000e+00
orbit41          0.000000 -4.199544e-04
orbit42          0.000000 -3.845660e-01
orbit43          0.000000 -4.831014e-06
orbit44          0.000000 -1.729122e-01
orbit45          0.000000  5.947594e-06
orbit46          0.000000  6.300003e-05
orbit47          0.000000  2.056904e-03
orbit48          0.000000 -3.038141e-04
orbit49          0.000000  7.630168e-05
orbit50          0.000000  8.859578e-03
orbit51          0.000000 -2.961936e-04
orbit52          0.000000 -7.323536e-05
orbit53          0.000000 -1.122465e-02
orbit54          0.000000 -2.240319e-06
orbit55          0.000000 -4.032394e-01
orbit56          0.000000 -2.249229e-11
orbit57          0.000000  0.000000e+00
orbit58          0.000000 -8.351806e-01
orbit59          0.000000  1.437507e-04
orbit60          0.000000 -1.116779e-02
orbit61          0.000000 -8.736481e-01
orbit62          0.000000  0.000000e+00
orbit63          0.000000 -1.074121e-01
orbit64          0.000000 -4.640410e-04
orbit65          0.000000 -7.162370e-04
orbit66          0.000000  2.101290e-03
orbit67          0.000000  5.483384e-03
orbit68          0.000000 -2.115164e-02
orbit69          0.000000 -3.516698e-01
orbit70          0.000000 -4.428603e-03
orbit71          0.000000 -6.704186e-06
orbit72          0.000000 -1.439319e+00
AP               0.000000  4.823464e-01
bet              0.000000 -4.285917e-05
ecc              0.000000  6.333593e-02
eccrad           0.000000  3.217958e-01
close            0.000000  0.000000e+00
constraint       0.000000 -7.933150e-02
coreness         0.000000 -7.613336e-05
knn              0.000000  2.158883e-04
hubscore         0.000000  0.000000e+00
pagerank         0.000000 -8.331995e-01
trans            0.000000 -1.766009e-01
evcent           0.000000  0.000000e+00
first            0.000000  3.501942e-04
upto_second      0.000000  0.000000e+00
upto_third       0.000000  4.730832e-06
upto_fourth      0.000000 -1.668114e-07
upto_fifth       0.000000 -7.841593e-07
upto_sixth       0.000000  2.607310e-04
second           0.000000  0.000000e+00
third            0.000000  1.581195e-05
fourth           0.000000 -1.050206e-04
fifth            0.000000  2.397406e-06
sixth            0.000000  3.721068e-04
ratio1           0.000000  8.120100e-05
ratio2           0.000000 -3.914912e-04
ratio3           0.000000 -1.089980e-02
ratio4           0.000000 -2.887578e-06
ratio5           0.000000  0.000000e+00
ratio6           0.000000 -6.240955e-04
selfinter        0.000000  9.201154e-02
walktrap_vertex  0.000000 -8.710899e-02
bigcom1          0.000000  3.058405e-02
bigcom2          0.000000 -8.078037e-01
bigcom3          0.000000  6.551717e-03
bigcom4          0.000000  1.918879e-01
bigcom6          0.000000 -4.833868e-01
bigcom8          0.000000  2.213316e-01
bigcom9          0.000000 -1.186517e+00
bigcom11         0.000000 -9.022086e-01
bigcom13         0.000000 -8.012121e-01
bigcom15         0.000000 -7.106683e-01
bigcom16         0.000000  1.711859e+00
bigcom21         0.000000 -1.037703e+00
bigcom22         0.000000 -4.779816e-02
bigcom24         0.000000 -5.264119e-01
bigcom26         0.000000 -1.158832e+00
bigcom28         0.000000  2.867832e-04
bigcom30         0.000000  8.232832e-02
bigcom31         0.000000 -3.965888e-01
bigcom32         0.000000 -6.991446e-01
bigcom33         0.000000 -4.900313e-01
bigcom34         0.000000 -1.001846e+00
bigcom36         0.000000 -9.436655e-01
bigcom37         0.000000 -1.722292e+00
bigcom38         0.000000  6.575470e-01
bigcom39         0.000000 -6.587299e-01
bigcom40         0.000000 -1.854720e-02
bigcom43         0.000000 -6.791804e-01
bigcom44         0.000000  1.700437e-01
bigcom46         0.000000 -8.909558e-01
bigcom47         0.000000 -4.121137e-01
bigcom49         0.000000 -4.373185e-01
bigcom50         0.000000 -1.031953e+00
bigcom51         0.000000 -6.437304e-01
bigcom52         0.000000 -5.941746e-01
bigcom54         0.000000 -5.695090e-01
bigcom56         0.000000 -7.697852e-01
bigcom62         0.000000 -7.327873e-01
bigcom66         0.000000 -4.689679e-01
bigcom68         0.000000  2.078284e+00
bigcom69         0.000000 -9.257269e-01
bigcom71         0.000000 -9.793751e-01
bigcom72         0.000000  2.067413e+00
bigcom73         0.000000 -4.786268e-01
bigcom74         0.000000  1.815623e+00
bigcom75         0.000000 -2.526589e-01
bigcom76         0.000000 -7.771012e-01
bigcom77         0.000000  1.946085e+00
bigcom79         0.000000 -6.213410e-01
bigcom80         0.000000 -6.170443e-01
bigcom82         0.000000  2.922129e+00
bigcom83         0.000000  1.961963e+00
bigcom84         0.000000 -1.307003e-01
bigcom85         0.000000 -5.552774e-01
bigcom87         0.000000 -5.691613e-01
bigcom89         0.000000 -8.012445e-01
bigcom91         0.000000 -6.455358e-01
bigcom92         0.000000 -1.099629e+00
bigcom93         0.000000 -1.105646e+00
bigcom96         0.000000 -1.026875e+00
bigcom97         0.000000 -7.586393e-01
bigcom98         0.000000 -7.247948e-01
bigcom99         0.000000 -1.023108e+00
bigcom101        0.000000 -1.631107e+00
bigcom104        0.000000 -9.757355e-01
bigcom106        0.000000 -6.665257e-01
bigcom109        0.000000 -8.832885e-01
bigcom113        0.000000  0.000000e+00
bigcom116        0.000000 -7.826346e-01
bigcom120        0.000000 -3.653871e-01
bigcom123        0.000000  2.535183e+00
bigcom126        0.000000 -3.698630e-01
bigcom127        0.000000  0.000000e+00
bigcom137        0.000000 -7.017488e-01
bigcom139        0.000000 -4.875152e-01
bigcom140        0.000000 -1.832375e+00
bigcom143        0.000000 -5.974948e-01
bigcom145        0.000000 -3.123113e-01
bigcom146        0.000000 -7.276196e-01
bigcom147        0.000000 -4.226489e-01
bigcom149        0.000000  0.000000e+00
bigcom153        0.000000 -6.233402e-01
bigcom154        0.000000  8.905527e-01
bigcom156        0.000000 -6.660400e-01
bigcom157        0.000000  0.000000e+00
bigcom158        0.000000 -8.189009e-01
bigcom160        0.000000 -5.687587e-01
bigcom161        0.000000 -3.138426e-01
bigcom162        0.000000  2.976136e+00
bigcom164        0.000000 -5.045050e-01
bigcom166        0.000000  1.511028e+00
bigcom167        0.000000 -7.711918e-01
bigcom171        0.000000 -4.808618e-01
bigcom173        0.000000 -6.125299e-01
bigcom175        0.000000 -1.810754e-02
bigcom176        0.000000 -1.161444e+00
bigcom177        0.000000 -4.441865e-01
bigcom178        0.000000 -7.249175e-01
bigcom180        0.000000 -3.223786e-01
bigcom181        0.000000 -1.035242e+00
bigcom184        0.000000 -4.755904e-01
bigcom186        0.000000 -3.650496e-01
bigcom187        0.000000 -2.672847e-01
bigcom189        0.000000 -8.982756e-01
bigcom194        0.000000 -6.425088e-01
bigcom195        0.000000 -6.384734e-01
bigcom196        0.000000 -3.901655e-01
bigcom204        0.000000  1.531755e+00
bigcom205        0.000000 -2.010906e-02
bigcom212        0.000000 -4.572860e-01
bigcom214        0.000000 -8.614187e-01
bigcom222        0.000000 -3.810026e-01
bigcom223        0.000000  0.000000e+00
bigcom226        0.000000 -5.826956e-02
bigcom227        0.000000 -5.967406e-01
bigcom229        0.000000 -6.191444e-01
bigcom233        0.000000 -2.071785e-01
bigcom236        0.000000 -6.701108e-01
bigcom237        0.000000  0.000000e+00
bigcom246        0.000000 -4.801454e-01
bigcom248        0.000000  0.000000e+00
bigcom249        0.000000 -4.755319e-01
bigcom250        0.000000 -5.414788e-01
bigcom254        0.000000 -3.506314e-01
bigcom266        0.000000 -4.120081e-01
bigcom269        0.000000 -9.197404e-01
bigcom272        0.000000 -6.385793e-01
bigcom274        0.000000  4.884535e-02
bigcom281        0.000000 -3.281642e-01
bigcom291        0.000000 -3.708167e-01
bigcom292        0.000000 -7.369823e-01
bigcom295        0.000000 -3.139884e-01
bigcom299        0.000000  2.461050e+00
bigcom301        0.000000 -5.885091e-01
bigcom306        0.000000 -6.398385e-01
bigcom309        0.000000 -6.318730e-01
bigcom314        0.000000 -4.352093e-01
bigcom321        0.000000 -8.480702e-01
bigcom341        0.000000 -1.188415e-03
bigcom350        0.000000 -1.839794e+00
bigcom353        0.000000 -8.872103e-01
bigcom359        0.000000 -3.246899e-01
bigcom363        0.000000  5.651115e-01
bigcom365        0.000000  0.000000e+00
bigcom385        0.000000 -9.846611e-01
bigcom386        0.000000 -3.510404e-01
bigcom408        0.000000 -8.119340e-01
bigcom412        0.000000 -1.422859e+00
bigcom480        0.000000 -7.334527e-01
spin_vertex      0.000000 -2.690300e-01
membership_s1    0.000000 -1.223499e-01
[truncated: 112,352 more chars]
