# Supplementary material for: Distinctive Behaviors of Druggable Proteins in Cellular Networks
Source: PLoS Comput Biol. 2015 Dec 23;11(12):e1004597. doi: 10.1371/journal.pcbi.1004597 (PMC4689399; doi:10.1371/journal.pcbi.1004597)
Supplement: S1 File — (ZIP) [file pcbi.1004597.s004.zip › S1_File/direct.murcko.20150613.random.ppi.optimised_Target_results_low_TnotC.txt]

[[1]]
[1] "low_TnotC"

[1] "Dataset: low_TnotC Model GBM, run: 1 of 10 2015-06-17 20:43:35"
Iter   TrainDeviance   ValidDeviance   StepSize   Improve
     1        0.1518            -nan     0.0100   -0.0000
     2        0.1510            -nan     0.0100    0.0001
     3        0.1502            -nan     0.0100    0.0001
     4        0.1494            -nan     0.0100   -0.0001
     5        0.1485            -nan     0.0100    0.0000
     6        0.1479            -nan     0.0100    0.0000
     7        0.1472            -nan     0.0100    0.0000
     8        0.1463            -nan     0.0100   -0.0000
     9        0.1447            -nan     0.0100    0.0000
    10        0.1438            -nan     0.0100   -0.0000
    20        0.1373            -nan     0.0100   -0.0001
    40        0.1263            -nan     0.0100    0.0001
    44        0.1246            -nan     0.0100    0.0001

[1] "GBM variable coefficients"
                            var    rel.inf
ratio2                   ratio2 4.84533146
orbit18                 orbit18 4.10820854
pagerank               pagerank 4.10632764
comsize                 comsize 3.70021871
orbit55                 orbit55 3.42912851
inner                     inner 3.11644795
knn                         knn 3.02713042
fourth                   fourth 2.98102780
V2                           V2 2.69760575
ratio5                   ratio5 2.66016426
ratio3                   ratio3 2.53455326
V1                           V1 2.52244311
orbit36                 orbit36 2.48831910
cohesion               cohesion 2.33041099
trans                     trans 2.29371330
graph16                 graph16 2.27233156
outer                     outer 1.93822036
orbit46                 orbit46 1.90106629
graph13                 graph13 1.81018571
orbit45                 orbit45 1.52865684
ioratio                 ioratio 1.42094595
adhesion               adhesion 1.37840929
graph23                 graph23 1.30528243
orbit21                 orbit21 1.30260541
graph21                 graph21 1.29836404
graph6                   graph6 1.26516645
ratio4                   ratio4 1.26122252
orbit37                 orbit37 1.20490690
fifth                     fifth 1.18621544
graph11                 graph11 1.15676449
graph15                 graph15 1.14469340
orbit20                 orbit20 0.84999164
orbit56                 orbit56 0.84735230
graph26                 graph26 0.83061489
membership_s18   membership_s18 0.80283450
graph9                   graph9 0.79817694
graph17                 graph17 0.78075113
orbit65                 orbit65 0.74222264
bet                         bet 0.73788770
orbit24                 orbit24 0.72917413
bigcom8                 bigcom8 0.71864214
orbit26                 orbit26 0.69584959
sixth                     sixth 0.69121761
orbit33                 orbit33 0.67884865
graph10                 graph10 0.65266014
orbit50                 orbit50 0.65124762
bigcom30               bigcom30 0.63985467
orbit35                 orbit35 0.62050299
orbit31                 orbit31 0.60364362
orbit17                 orbit17 0.60307776
graph14                 graph14 0.59934692
graph4                   graph4 0.59724928
orbit5                   orbit5 0.58986219
graph19                 graph19 0.56291787
ratio1                   ratio1 0.55186209
orbit9                   orbit9 0.51032791
close                     close 0.51028616
orbit28                 orbit28 0.50561020
graph1                   graph1 0.50534404
graph7                   graph7 0.47752856
orbit27                 orbit27 0.47739366
orbit39                 orbit39 0.47561939
bigcom9                 bigcom9 0.45071223
orbit15                 orbit15 0.44190071
graph5                   graph5 0.42407889
graph22                 graph22 0.41686442
bigcom21               bigcom21 0.41158883
orbit51                 orbit51 0.40357377
orbit60                 orbit60 0.40207823
graph12                 graph12 0.38905337
orbit13                 orbit13 0.37186486
graph20                 graph20 0.36220438
membership_s1     membership_s1 0.34858294
coreness               coreness 0.31592993
membership_s27   membership_s27 0.30965280
orbit40                 orbit40 0.30732172
graph3                   graph3 0.28691565
membership_s5     membership_s5 0.28541927
orbit16                 orbit16 0.26434904
upto_fourth         upto_fourth 0.26404009
constraint           constraint 0.25616589
orbit38                 orbit38 0.24874097
orbit64                 orbit64 0.23613679
selfinter             selfinter 0.22092389
orbit59                 orbit59 0.21096236
spin_vertex         spin_vertex 0.19490818
orbit4                   orbit4 0.18965730
upto_fifth           upto_fifth 0.18034003
membership_s32   membership_s32 0.16681107
upto_sixth           upto_sixth 0.16354446
walktrap_vertex walktrap_vertex 0.15873078
ratio6                   ratio6 0.15835147
graph24                 graph24 0.15569215
orbit30                 orbit30 0.12232040
hubscore               hubscore 0.11409564
orbit2                   orbit2 0.10013224
membership_s21   membership_s21 0.09410327
membership_s22   membership_s22 0.08178723
membership_s30   membership_s30 0.06905698
orbit48                 orbit48 0.05474026
third                     third 0.03863582
bigcom4                 bigcom4 0.03848177
orbit49                 orbit49 0.03558307
graph0                   graph0 0.00000000
graph2                   graph2 0.00000000
graph8                   graph8 0.00000000
graph18                 graph18 0.00000000
graph25                 graph25 0.00000000
graph27                 graph27 0.00000000
graph28                 graph28 0.00000000
graph29                 graph29 0.00000000
orbit0                   orbit0 0.00000000
orbit1                   orbit1 0.00000000
orbit3                   orbit3 0.00000000
orbit6                   orbit6 0.00000000
orbit7                   orbit7 0.00000000
orbit8                   orbit8 0.00000000
orbit10                 orbit10 0.00000000
orbit11                 orbit11 0.00000000
orbit12                 orbit12 0.00000000
orbit14                 orbit14 0.00000000
orbit19                 orbit19 0.00000000
orbit22                 orbit22 0.00000000
orbit23                 orbit23 0.00000000
orbit25                 orbit25 0.00000000
orbit29                 orbit29 0.00000000
orbit32                 orbit32 0.00000000
orbit34                 orbit34 0.00000000
orbit41                 orbit41 0.00000000
orbit42                 orbit42 0.00000000
orbit43                 orbit43 0.00000000
orbit44                 orbit44 0.00000000
orbit47                 orbit47 0.00000000
orbit52                 orbit52 0.00000000
orbit53                 orbit53 0.00000000
orbit54                 orbit54 0.00000000
orbit57                 orbit57 0.00000000
orbit58                 orbit58 0.00000000
orbit61                 orbit61 0.00000000
orbit62                 orbit62 0.00000000
orbit63                 orbit63 0.00000000
orbit66                 orbit66 0.00000000
orbit67                 orbit67 0.00000000
orbit68                 orbit68 0.00000000
orbit69                 orbit69 0.00000000
orbit70                 orbit70 0.00000000
orbit71                 orbit71 0.00000000
orbit72                 orbit72 0.00000000
AP                           AP 0.00000000
ecc                         ecc 0.00000000
eccrad                   eccrad 0.00000000
evcent                   evcent 0.00000000
first                     first 0.00000000
upto_second         upto_second 0.00000000
upto_third           upto_third 0.00000000
second                   second 0.00000000
bigcom1                 bigcom1 0.00000000
bigcom2                 bigcom2 0.00000000
bigcom3                 bigcom3 0.00000000
bigcom6                 bigcom6 0.00000000
bigcom11               bigcom11 0.00000000
bigcom13               bigcom13 0.00000000
bigcom15               bigcom15 0.00000000
bigcom16               bigcom16 0.00000000
bigcom22               bigcom22 0.00000000
bigcom24               bigcom24 0.00000000
bigcom26               bigcom26 0.00000000
bigcom28               bigcom28 0.00000000
bigcom31               bigcom31 0.00000000
bigcom32               bigcom32 0.00000000
bigcom33               bigcom33 0.00000000
bigcom34               bigcom34 0.00000000
bigcom36               bigcom36 0.00000000
bigcom37               bigcom37 0.00000000
bigcom38               bigcom38 0.00000000
bigcom39               bigcom39 0.00000000
bigcom40               bigcom40 0.00000000
bigcom43               bigcom43 0.00000000
bigcom44               bigcom44 0.00000000
bigcom46               bigcom46 0.00000000
bigcom47               bigcom47 0.00000000
bigcom49               bigcom49 0.00000000
bigcom50               bigcom50 0.00000000
bigcom51               bigcom51 0.00000000
bigcom52               bigcom52 0.00000000
bigcom54               bigcom54 0.00000000
bigcom56               bigcom56 0.00000000
bigcom62               bigcom62 0.00000000
bigcom66               bigcom66 0.00000000
bigcom68               bigcom68 0.00000000
bigcom69               bigcom69 0.00000000
bigcom71               bigcom71 0.00000000
bigcom72               bigcom72 0.00000000
bigcom73               bigcom73 0.00000000
bigcom74               bigcom74 0.00000000
bigcom75               bigcom75 0.00000000
bigcom76               bigcom76 0.00000000
bigcom77               bigcom77 0.00000000
bigcom79               bigcom79 0.00000000
bigcom80               bigcom80 0.00000000
bigcom82               bigcom82 0.00000000
bigcom83               bigcom83 0.00000000
bigcom84               bigcom84 0.00000000
bigcom85               bigcom85 0.00000000
bigcom87               bigcom87 0.00000000
bigcom89               bigcom89 0.00000000
bigcom91               bigcom91 0.00000000
bigcom92               bigcom92 0.00000000
bigcom93               bigcom93 0.00000000
bigcom96               bigcom96 0.00000000
bigcom97               bigcom97 0.00000000
bigcom98               bigcom98 0.00000000
bigcom99               bigcom99 0.00000000
bigcom101             bigcom101 0.00000000
bigcom104             bigcom104 0.00000000
bigcom106             bigcom106 0.00000000
bigcom109             bigcom109 0.00000000
bigcom113             bigcom113 0.00000000
bigcom116             bigcom116 0.00000000
bigcom120             bigcom120 0.00000000
bigcom123             bigcom123 0.00000000
bigcom126             bigcom126 0.00000000
bigcom127             bigcom127 0.00000000
bigcom137             bigcom137 0.00000000
bigcom139             bigcom139 0.00000000
bigcom140             bigcom140 0.00000000
bigcom143             bigcom143 0.00000000
bigcom145             bigcom145 0.00000000
bigcom146             bigcom146 0.00000000
bigcom147             bigcom147 0.00000000
bigcom149             bigcom149 0.00000000
bigcom153             bigcom153 0.00000000
bigcom154             bigcom154 0.00000000
bigcom156             bigcom156 0.00000000
bigcom157             bigcom157 0.00000000
bigcom158             bigcom158 0.00000000
bigcom160             bigcom160 0.00000000
bigcom161             bigcom161 0.00000000
bigcom162             bigcom162 0.00000000
bigcom164             bigcom164 0.00000000
bigcom166             bigcom166 0.00000000
bigcom167             bigcom167 0.00000000
bigcom171             bigcom171 0.00000000
bigcom173             bigcom173 0.00000000
bigcom175             bigcom175 0.00000000
bigcom176             bigcom176 0.00000000
bigcom177             bigcom177 0.00000000
bigcom178             bigcom178 0.00000000
bigcom180             bigcom180 0.00000000
bigcom181             bigcom181 0.00000000
bigcom184             bigcom184 0.00000000
bigcom186             bigcom186 0.00000000
bigcom187             bigcom187 0.00000000
bigcom189             bigcom189 0.00000000
bigcom194             bigcom194 0.00000000
bigcom195             bigcom195 0.00000000
bigcom196             bigcom196 0.00000000
bigcom204             bigcom204 0.00000000
bigcom205             bigcom205 0.00000000
bigcom212             bigcom212 0.00000000
bigcom214             bigcom214 0.00000000
bigcom222             bigcom222 0.00000000
bigcom223             bigcom223 0.00000000
bigcom226             bigcom226 0.00000000
bigcom227             bigcom227 0.00000000
bigcom229             bigcom229 0.00000000
bigcom233             bigcom233 0.00000000
bigcom236             bigcom236 0.00000000
bigcom237             bigcom237 0.00000000
bigcom246             bigcom246 0.00000000
bigcom248             bigcom248 0.00000000
bigcom249             bigcom249 0.00000000
bigcom250             bigcom250 0.00000000
bigcom254             bigcom254 0.00000000
bigcom266             bigcom266 0.00000000
bigcom269             bigcom269 0.00000000
bigcom272             bigcom272 0.00000000
bigcom274             bigcom274 0.00000000
bigcom281             bigcom281 0.00000000
bigcom291             bigcom291 0.00000000
bigcom292             bigcom292 0.00000000
bigcom295             bigcom295 0.00000000
bigcom299             bigcom299 0.00000000
bigcom301             bigcom301 0.00000000
bigcom306             bigcom306 0.00000000
bigcom309             bigcom309 0.00000000
bigcom314             bigcom314 0.00000000
bigcom321             bigcom321 0.00000000
bigcom341             bigcom341 0.00000000
bigcom350             bigcom350 0.00000000
bigcom353             bigcom353 0.00000000
bigcom359             bigcom359 0.00000000
bigcom363             bigcom363 0.00000000
bigcom365             bigcom365 0.00000000
bigcom385             bigcom385 0.00000000
bigcom386             bigcom386 0.00000000
bigcom408             bigcom408 0.00000000
bigcom412             bigcom412 0.00000000
bigcom480             bigcom480 0.00000000
membership_s3     membership_s3 0.00000000
membership_s4     membership_s4 0.00000000
membership_s6     membership_s6 0.00000000
membership_s7     membership_s7 0.00000000
membership_s8     membership_s8 0.00000000
membership_s9     membership_s9 0.00000000
membership_s11   membership_s11 0.00000000
membership_s12   membership_s12 0.00000000
membership_s14   membership_s14 0.00000000
membership_s15   membership_s15 0.00000000
membership_s16   membership_s16 0.00000000
membership_s17   membership_s17 0.00000000
membership_s20   membership_s20 0.00000000
membership_s24   membership_s24 0.00000000
membership_s25   membership_s25 0.00000000
membership_s26   membership_s26 0.00000000
membership_s28   membership_s28 0.00000000
membership_s31   membership_s31 0.00000000
membership_s33   membership_s33 0.00000000
membership_s36   membership_s36 0.00000000
membership_s37   membership_s37 0.00000000
pdi                         pdi 0.00000000
[1] "Dataset: low_TnotC Model RF, run: 1 of 10 2015-06-17 20:44:02"
     |      Out-of-bag   |
Tree |      MSE  %Var(y) |
   1 |  0.02376   164.75 |
   2 |  0.02443   169.43 |
   3 |  0.02353   163.15 |
   4 |  0.02364   163.91 |
   5 |  0.02147   148.89 |
   6 |   0.0207   143.54 |
   7 |  0.02047   141.96 |
   8 |  0.01971   136.68 |
   9 |  0.01903   131.92 |
  10 |  0.01896   131.45 |
  11 |  0.01856   128.69 |
  12 |  0.01836   127.32 |
  13 |  0.01833   127.11 |
  14 |  0.01807   125.31 |
  15 |  0.01786   123.82 |
  16 |  0.01779   123.38 |
  17 |  0.01775   123.11 |
  18 |  0.01771   122.81 |
  19 |  0.01756   121.73 |
  20 |  0.01743   120.84 |
  21 |  0.01736   120.35 |
  22 |  0.01729   119.89 |
  23 |  0.01724   119.53 |
  24 |  0.01717   119.04 |
  25 |  0.01715   118.90 |
  26 |  0.01707   118.37 |
  27 |  0.01703   118.11 |
  28 |  0.01708   118.41 |
  29 |  0.01704   118.14 |
  30 |  0.01703   118.08 |
  31 |  0.01694   117.50 |
  32 |  0.01692   117.35 |
  33 |  0.01691   117.28 |
  34 |  0.01689   117.11 |
  35 |   0.0169   117.16 |
  36 |  0.01686   116.93 |
  37 |  0.01681   116.54 |
  38 |   0.0168   116.50 |
  39 |   0.0168   116.47 |
  40 |  0.01682   116.65 |
  41 |  0.01682   116.64 |
  42 |  0.01683   116.68 |
  43 |  0.01683   116.72 |
  44 |  0.01677   116.31 |
  45 |  0.01675   116.13 |
  46 |  0.01673   115.99 |
  47 |  0.01672   115.93 |
  48 |   0.0167   115.80 |
  49 |  0.01668   115.68 |
  50 |  0.01669   115.76 |
  51 |  0.01671   115.85 |
  52 |  0.01669   115.74 |
  53 |   0.0167   115.83 |
  54 |  0.01672   115.91 |
  55 |  0.01668   115.63 |
  56 |  0.01663   115.33 |
  57 |  0.01659   115.04 |
  58 |  0.01659   115.04 |
  59 |  0.01655   114.75 |
  60 |  0.01654   114.70 |
  61 |  0.01654   114.66 |
  62 |  0.01653   114.61 |
  63 |  0.01653   114.61 |
  64 |  0.01651   114.45 |
  65 |  0.01648   114.24 |
  66 |  0.01646   114.14 |
  67 |  0.01647   114.19 |
  68 |  0.01646   114.15 |
  69 |  0.01646   114.14 |
  70 |  0.01644   114.03 |
  71 |  0.01644   113.96 |
  72 |  0.01643   113.93 |
  73 |  0.01641   113.80 |
  74 |  0.01639   113.67 |
  75 |  0.01638   113.59 |
  76 |  0.01639   113.67 |
  77 |   0.0164   113.72 |
  78 |  0.01638   113.60 |
  79 |  0.01637   113.49 |
  80 |  0.01635   113.40 |
  81 |  0.01637   113.48 |
  82 |  0.01638   113.55 |
  83 |  0.01637   113.53 |
  84 |  0.01635   113.36 |
  85 |  0.01634   113.28 |
  86 |  0.01632   113.13 |
  87 |  0.01633   113.25 |
  88 |  0.01632   113.15 |
  89 |  0.01633   113.20 |
  90 |  0.01633   113.20 |
  91 |  0.01632   113.17 |
  92 |  0.01631   113.09 |
  93 |  0.01631   113.10 |
  94 |  0.01632   113.14 |
  95 |  0.01632   113.18 |
  96 |  0.01631   113.11 |
  97 |  0.01631   113.10 |
  98 |   0.0163   113.04 |
  99 |  0.01629   112.93 |
 100 |  0.01629   112.94 |
[1] "Random Forest variable coefficients"
                      %IncMSE IncNodePurity
graph5           1.564244e-03  4.264585e-01
graph6           1.283214e-03  3.513516e-01
graph7           1.096066e-03  1.178238e-01
graph8           0.000000e+00  1.750000e-02
graph9           2.512762e-03  3.401253e-01
graph10          3.013304e-03  6.275875e-01
graph11          6.548372e-03  6.250272e-01
graph12          4.454443e-03  5.127698e-01
graph13          6.596687e-03  7.119395e-01
graph14          1.829294e-03  5.314435e-01
graph15          3.000647e-03  4.525288e-01
graph16          9.913398e-03  6.424406e-01
graph17          4.580950e-03  4.812911e-01
graph18          8.749890e-04  1.953835e-01
graph19          5.842656e-03  4.070854e-01
graph20          5.003036e-04  1.907147e-01
graph21          2.485557e-03  4.324796e-01
graph22          2.634172e-03  1.481093e-01
graph23          3.215986e-03  3.413326e-01
graph24          1.534279e-04  1.828934e-01
graph25          9.723115e-04  1.255318e-01
graph26          1.162878e-03  1.657319e-01
graph27          1.324619e-05  2.624187e-03
graph28          4.909094e-05  9.312309e-02
graph29          0.000000e+00  5.551115e-19
orbit0           8.389056e-05  8.856304e-02
orbit1           2.704564e-03  4.258686e-01
orbit2           5.274296e-04  1.870199e-01
orbit3           1.535352e-06  5.400641e-02
orbit4           2.260499e-03  3.364783e-01
orbit5           3.696479e-03  2.717872e-01
orbit6           5.612487e-03  6.940321e-01
orbit7           4.684797e-04  1.281375e-01
orbit8           1.485506e-03  3.162906e-01
orbit9           9.569666e-04  3.188752e-01
orbit10          9.677118e-04  2.237546e-01
orbit11          3.900375e-05  3.140530e-02
orbit12          1.513839e-03  1.832485e-01
orbit13          1.746426e-04  1.592194e-01
orbit14          0.000000e+00  3.909091e-02
orbit15          4.386234e-03  4.669114e-01
orbit16          2.369662e-03  4.361698e-01
orbit17          3.072818e-03  1.811181e-01
orbit18          5.781801e-03  1.122919e+00
orbit19          4.272336e-03  4.953833e-01
orbit20          8.069639e-03  2.329456e-01
orbit21          1.134015e-03  3.483665e-01
orbit22          6.277017e-03  7.082301e-01
orbit23          5.874353e-04  4.635884e-02
orbit24          6.595781e-03  6.668715e-01
orbit25          3.384180e-04  2.127463e-01
orbit26          4.897947e-05  4.402655e-02
orbit27          2.285108e-03  4.517693e-01
orbit28          3.527014e-03  2.671772e-01
orbit29          2.443083e-03  2.405157e-01
orbit30          1.970607e-04  1.081501e-01
orbit31          2.686603e-03  3.627426e-01
orbit32          2.501248e-04  1.077370e-01
orbit33          2.965067e-04  2.825316e-02
orbit34          4.904887e-03  4.716747e-01
orbit35          9.443873e-03  6.891348e-01
orbit36          2.379216e-03  4.635653e-01
orbit37          3.538139e-03  3.795083e-01
orbit38          2.558885e-03  3.240393e-01
orbit39          3.070818e-03  4.042241e-01
orbit40          2.399999e-04  1.669739e-01
orbit41          9.895790e-05  5.540279e-02
orbit42         -1.315213e-05  5.491061e-02
orbit43          8.412047e-04  2.142015e-01
orbit44          0.000000e+00  0.000000e+00
orbit45          4.619786e-03  6.369949e-01
orbit46          1.420044e-03  3.209179e-01
orbit47          2.057918e-04  5.215893e-02
orbit48          1.330854e-04  4.917806e-02
orbit49          9.544764e-04  2.512292e-01
orbit50          4.056501e-04  2.571594e-01
orbit51          1.516856e-03  2.125037e-01
orbit52          6.783095e-04  1.962775e-01
orbit53          7.009556e-04  1.429900e-01
orbit54          1.432988e-03  1.936273e-01
orbit55          1.318726e-04  6.033645e-01
orbit56          1.448330e-03  6.304910e-01
orbit57         -5.796092e-06  7.771497e-02
orbit58          0.000000e+00  1.040834e-19
orbit59          3.423588e-04  1.517165e-01
orbit60          3.037956e-04  7.486975e-02
orbit61          6.528447e-05  4.628548e-02
orbit62          7.378143e-04  1.939383e-01
orbit63          5.955502e-05  3.628003e-02
orbit64          1.171378e-04  5.990083e-02
orbit65          1.653594e-03  2.049473e-01
orbit66          1.273238e-04  2.412937e-02
orbit67          0.000000e+00  0.000000e+00
orbit68          2.592953e-05  5.160170e-02
orbit69          0.000000e+00  0.000000e+00
orbit70          8.564101e-05  2.129133e-02
orbit71          0.000000e+00  2.775558e-19
orbit72          0.000000e+00  0.000000e+00
AP               0.000000e+00  0.000000e+00
bet              1.187968e-03  6.743918e-01
ecc              6.231897e-04  4.919101e-02
eccrad           1.706736e-04  1.048351e-01
close            2.274449e-03  4.976307e-01
constraint       2.595528e-03  1.050345e+00
coreness         3.311464e-04  2.419018e-01
knn              4.695621e-03  7.410246e-01
hubscore         2.429491e-03  5.752361e-01
pagerank         5.406103e-03  2.156330e+00
trans            1.968821e-03  1.967010e-01
evcent           1.761035e-03  2.870327e-01
first            1.196400e-04  1.550869e-01
upto_second      3.908175e-03  4.329133e-01
upto_third       3.808198e-03  3.454408e-01
upto_fourth      3.215525e-03  3.669666e-01
upto_fifth       6.620438e-03  3.481013e-01
upto_sixth       5.664424e-03  5.403420e-01
second           1.526386e-03  3.711828e-01
third            5.870199e-03  8.173440e-01
fourth           5.393858e-03  1.174771e+00
fifth            5.042161e-03  8.460547e-01
sixth            3.647461e-03  8.206756e-01
ratio1           8.821913e-03  7.066819e-01
ratio2           5.982791e-03  1.346476e+00
ratio3           2.069874e-03  1.000087e+00
ratio4           5.248754e-03  1.119864e+00
ratio5           1.707456e-03  1.271267e+00
ratio6           5.781780e-03  6.577920e-01
selfinter        4.174123e-05  1.043113e-01
walktrap_vertex  2.462439e-04  2.937418e-01
bigcom1         -3.749061e-06  5.141043e-02
bigcom2          0.000000e+00  0.000000e+00
bigcom3          0.000000e+00  3.469447e-20
bigcom4          9.006071e-05  6.077902e-02
bigcom6          0.000000e+00  0.000000e+00
bigcom8          3.624144e-04  1.761839e-01
bigcom9          1.177866e-04  1.237259e-01
bigcom11         7.156411e-06  2.688020e-01
bigcom13         0.000000e+00  0.000000e+00
bigcom15         0.000000e+00  3.469447e-20
bigcom16         0.000000e+00  0.000000e+00
bigcom21        -1.967859e-05  6.057720e-02
bigcom22         1.685376e-05  6.858326e-02
bigcom24         0.000000e+00  0.000000e+00
bigcom26         0.000000e+00  0.000000e+00
bigcom28        -1.117470e-05  2.557927e-02
bigcom30         1.187700e-04  2.078967e-01
bigcom31         0.000000e+00  0.000000e+00
bigcom32         0.000000e+00  3.469447e-20
bigcom33         0.000000e+00  2.775558e-19
bigcom34         0.000000e+00  0.000000e+00
bigcom36         0.000000e+00  0.000000e+00
bigcom37         0.000000e+00  0.000000e+00
bigcom38         0.000000e+00  0.000000e+00
bigcom39         0.000000e+00  0.000000e+00
bigcom40         8.416786e-05  1.537657e-01
bigcom43         0.000000e+00  0.000000e+00
bigcom44         0.000000e+00  6.938894e-20
bigcom46         0.000000e+00  0.000000e+00
bigcom47         0.000000e+00  2.775558e-19
bigcom49        -1.740874e-05  1.996891e-01
bigcom50         0.000000e+00  0.000000e+00
bigcom51         0.000000e+00  0.000000e+00
bigcom52         0.000000e+00  0.000000e+00
bigcom54         0.000000e+00  0.000000e+00
bigcom56         0.000000e+00  3.469447e-20
bigcom62         0.000000e+00  0.000000e+00
bigcom66         0.000000e+00  2.775558e-19
bigcom68         0.000000e+00  0.000000e+00
bigcom69         0.000000e+00  0.000000e+00
bigcom71         0.000000e+00  3.122502e-19
bigcom72         0.000000e+00  0.000000e+00
bigcom73         0.000000e+00  5.551115e-19
bigcom74         0.000000e+00  0.000000e+00
bigcom75         0.000000e+00  0.000000e+00
bigcom76         0.000000e+00  0.000000e+00
bigcom77         0.000000e+00  0.000000e+00
bigcom79         0.000000e+00  0.000000e+00
bigcom80         0.000000e+00  0.000000e+00
bigcom82         0.000000e+00  2.775558e-19
bigcom83         0.000000e+00  0.000000e+00
bigcom84         0.000000e+00  0.000000e+00
bigcom85         0.000000e+00  0.000000e+00
bigcom87         0.000000e+00  0.000000e+00
bigcom89         0.000000e+00  2.775558e-19
bigcom91         0.000000e+00  0.000000e+00
bigcom92        -9.429435e-06  2.117842e-01
bigcom93         0.000000e+00  0.000000e+00
bigcom96         0.000000e+00  0.000000e+00
bigcom97         0.000000e+00  0.000000e+00
bigcom98         0.000000e+00  0.000000e+00
bigcom99         0.000000e+00  0.000000e+00
bigcom101        0.000000e+00  0.000000e+00
bigcom104        0.000000e+00  3.469447e-20
bigcom106        0.000000e+00  0.000000e+00
bigcom109        0.000000e+00  3.122502e-19
bigcom113        0.000000e+00  0.000000e+00
bigcom116        0.000000e+00  0.000000e+00
bigcom120        0.000000e+00  3.469447e-20
bigcom123        0.000000e+00  0.000000e+00
bigcom126        0.000000e+00  5.551115e-19
bigcom127        0.000000e+00  0.000000e+00
bigcom137        0.000000e+00  0.000000e+00
bigcom139        0.000000e+00  0.000000e+00
bigcom140        0.000000e+00  0.000000e+00
bigcom143        0.000000e+00  0.000000e+00
bigcom145        0.000000e+00  0.000000e+00
bigcom146        0.000000e+00  0.000000e+00
bigcom147        0.000000e+00  0.000000e+00
bigcom149        0.000000e+00  0.000000e+00
bigcom153       -5.133461e-05  2.473685e-01
bigcom154        0.000000e+00  0.000000e+00
bigcom156        0.000000e+00  0.000000e+00
bigcom157        0.000000e+00  0.000000e+00
bigcom158        0.000000e+00  0.000000e+00
bigcom160        0.000000e+00  0.000000e+00
bigcom161        0.000000e+00  0.000000e+00
bigcom162        0.000000e+00  3.469447e-20
bigcom164        0.000000e+00  0.000000e+00
bigcom166        0.000000e+00  0.000000e+00
bigcom167        0.000000e+00  0.000000e+00
bigcom171        0.000000e+00  0.000000e+00
bigcom173       -1.015655e-05  4.606698e-01
bigcom175        0.000000e+00  0.000000e+00
bigcom176        0.000000e+00  0.000000e+00
bigcom177        0.000000e+00  0.000000e+00
bigcom178        0.000000e+00  0.000000e+00
bigcom180        0.000000e+00  0.000000e+00
bigcom181       -4.509402e-05  3.494512e-01
bigcom184        0.000000e+00  0.000000e+00
bigcom186       -1.477320e-05  4.722440e-01
bigcom187        0.000000e+00  0.000000e+00
bigcom189        0.000000e+00  0.000000e+00
bigcom194        0.000000e+00  0.000000e+00
bigcom195        0.000000e+00  3.469447e-20
bigcom196        0.000000e+00  0.000000e+00
bigcom204        0.000000e+00  0.000000e+00
bigcom205        0.000000e+00  0.000000e+00
bigcom212        0.000000e+00  0.000000e+00
bigcom214        0.000000e+00  0.000000e+00
bigcom222        0.000000e+00  0.000000e+00
bigcom223        0.000000e+00  0.000000e+00
bigcom226        0.000000e+00  0.000000e+00
bigcom227        0.000000e+00  0.000000e+00
bigcom229        0.000000e+00  0.000000e+00
bigcom233       -1.860159e-06  5.530898e-01
bigcom236        0.000000e+00  0.000000e+00
bigcom237        0.000000e+00  0.000000e+00
bigcom246        0.000000e+00  0.000000e+00
bigcom248        0.000000e+00  0.000000e+00
bigcom249        0.000000e+00  0.000000e+00
bigcom250        0.000000e+00  0.000000e+00
bigcom254        0.000000e+00  0.000000e+00
bigcom266        0.000000e+00  0.000000e+00
bigcom269        0.000000e+00  0.000000e+00
bigcom272        0.000000e+00  0.000000e+00
bigcom274        2.809110e-05  1.143115e-01
bigcom281        0.000000e+00  0.000000e+00
bigcom291        0.000000e+00  0.000000e+00
bigcom292        0.000000e+00  0.000000e+00
bigcom295        0.000000e+00  0.000000e+00
bigcom299        0.000000e+00  0.000000e+00
bigcom301        0.000000e+00  0.000000e+00
bigcom306        0.000000e+00  0.000000e+00
bigcom309        0.000000e+00  0.000000e+00
bigcom314        0.000000e+00  0.000000e+00
bigcom321        0.000000e+00  0.000000e+00
bigcom341       -1.584312e-06  6.266497e-01
bigcom350        0.000000e+00  0.000000e+00
bigcom353        0.000000e+00  4.336809e-20
bigcom359        0.000000e+00  0.000000e+00
bigcom363        0.000000e+00  0.000000e+00
bigcom365        0.000000e+00  0.000000e+00
bigcom385        0.000000e+00  3.469447e-20
bigcom386        0.000000e+00  0.000000e+00
bigcom408        0.000000e+00  0.000000e+00
bigcom412        0.000000e+00  0.000000e+00
bigcom480        0.000000e+00  0.000000e+00
spin_vertex      1.730952e-04  4.517332e-01
membership_s1    1.365458e-04  7.873279e-02
membership_s3    0.000000e+00  0.000000e+00
membership_s4   -7.828403e-06  1.181586e-01
membership_s5    3.050568e-04  1.364962e-01
membership_s6    3.416974e-06  5.142543e-02
membership_s7    1.246950e-05  4.101238e-02
membership_s8    0.000000e+00  0.000000e+00
membership_s9    0.000000e+00  0.000000e+00
membership_s11   0.000000e+00  0.000000e+00
membership_s12   2.451149e-05  4.677034e-01
membership_s14   1.505878e-05  3.245917e-01
membership_s15   1.202262e-05  6.814895e-03
membership_s16   0.000000e+00  0.000000e+00
membership_s17   0.000000e+00  0.000000e+00
membership_s18  -1.311593e-05  9.718004e-02
membership_s20   0.000000e+00  0.000000e+00
membership_s21   5.592887e-05  1.711712e-01
membership_s22  -5.247718e-05  7.044414e-02
membership_s24   0.000000e+00  3.469447e-20
membership_s25   0.000000e+00  0.000000e+00
membership_s26  -1.608729e-05  6.903962e-02
membership_s27   5.527864e-04  2.975955e-01
membership_s28   0.000000e+00  4.336809e-20
membership_s30   1.495857e-06  6.445831e-02
membership_s31   3.587741e-04  2.586507e-01
membership_s32  -1.868770e-05  6.437414e-02
membership_s33   0.000000e+00  1.144917e-18
membership_s36   9.102685e-06  8.660605e-02
membership_s37   0.000000e+00  3.469447e-20
V1               4.076151e-03  1.848430e+00
V2               3.900839e-03  2.024641e+00
pdi              0.000000e+00  0.000000e+00
adhesion         7.729731e-03  1.661480e+00
cohesion         5.603951e-03  1.308547e+00
inner            3.142557e-03  1.373078e+00
outer            2.209241e-03  1.284658e+00
ioratio          4.204088e-03  1.727303e+00
comsize          4.701853e-03  2.047760e+00
[1] "Dataset: low_TnotC Model GLM, run: 1 of 10 2015-06-17 20:46:01"
[1] "glmnet variable coefficients"
                         [,1]          [,2]
(Intercept)     -4.209548e+00 -5.595753e+00
graph0          -4.813762e-40 -1.187834e-02
graph1          -1.851897e-42  1.404412e-06
graph2           2.270055e-39  2.737756e-03
graph3          -1.178532e-43  8.484621e-07
graph4          -1.439055e-45  1.862585e-09
graph5          -8.518031e-41 -4.652355e-04
graph6          -9.420874e-43 -7.212388e-06
graph7           4.067277e-42  1.194820e-03
graph8          -2.516653e-39 -1.621237e-02
graph9          -2.844278e-45  1.232179e-08
graph10         -6.102567e-47  1.269197e-11
graph11         -2.089373e-48  1.270983e-12
graph12         -5.900994e-45 -8.612566e-08
graph13         -5.333424e-44  2.460196e-07
graph14         -4.491604e-46 -9.304844e-13
graph15         -5.532877e-42  2.873135e-07
graph16         -3.052420e-44 -1.739072e-07
graph17         -3.046544e-44  4.407211e-08
graph18         -1.703192e-42 -2.601695e-05
graph19         -2.123247e-43  1.726846e-06
graph20         -3.233441e-42 -4.306360e-05
graph21         -4.421593e-42  1.528247e-05
graph22         -3.611217e-43 -9.031354e-06
graph23         -1.821571e-42 -2.761435e-05
graph24         -2.999368e-42 -6.021595e-06
graph25         -6.302133e-41 -1.000496e-03
graph26         -7.764259e-42  7.039992e-05
graph27         -2.909315e-40 -5.660440e-03
graph28          4.106312e-42 -3.129685e-03
graph29         -1.210980e-38 -1.675093e-01
orbit0          -4.813762e-40 -1.185421e-02
orbit1          -1.847858e-42  1.509004e-06
orbit2          -3.490500e-40 -8.309105e-04
orbit3           2.270055e-39  2.739880e-03
orbit4          -1.126962e-43  1.108769e-06
orbit5          -1.881870e-42 -7.461525e-06
orbit6          -1.439053e-45  1.958853e-09
orbit7          -1.413308e-40  1.086963e-02
orbit8          -8.518031e-41 -4.665377e-04
orbit9          -1.042065e-42 -5.895419e-06
orbit10         -2.602981e-42 -3.124390e-05
orbit11         -4.748922e-40 -3.625245e-02
orbit12          1.823171e-42  1.199982e-03
orbit13          7.179841e-39  3.818518e-02
orbit14         -2.516653e-39 -1.621036e-02
orbit15         -2.826185e-45  1.554671e-08
orbit16         -9.091196e-44 -3.267333e-07
orbit17         -2.268729e-44  6.698508e-08
orbit18         -1.622942e-46 -7.690079e-09
orbit19         -5.998070e-47  5.128640e-11
orbit20         -1.570295e-45  6.361323e-09
orbit21         -1.855793e-42 -4.151414e-05
orbit22         -2.089373e-48  1.396498e-12
orbit23         -6.303843e-40 -6.021932e-03
orbit24         -6.309104e-45 -7.756865e-08
orbit25         -1.478764e-44 -3.322263e-07
orbit26         -1.897667e-42  4.260461e-05
orbit27         -5.540461e-44  1.980319e-06
orbit28         -1.013508e-42  3.099270e-07
orbit29         -1.320190e-43 -4.258050e-06
orbit30         -5.322212e-42 -1.497906e-04
orbit31         -4.247709e-46  7.742372e-10
orbit32         -2.927593e-45 -1.691018e-08
orbit33          1.326411e-39  8.463619e-02
orbit34         -5.532877e-42  2.304341e-07
orbit35         -2.899345e-44 -1.481867e-07
orbit36         -1.563249e-42 -1.420744e-05
orbit37         -9.246933e-44 -5.584054e-07
orbit38         -4.792640e-41 -2.883846e-04
orbit39         -5.363153e-44 -7.180293e-07
orbit40         -2.956061e-44  9.082691e-07
orbit41         -7.091862e-42 -1.478311e-04
orbit42          3.321117e-39  2.458527e-02
orbit43         -1.703086e-42 -2.583717e-05
orbit44         -9.758842e-39 -4.624149e-01
orbit45         -2.533661e-43  2.362463e-06
orbit46         -2.251415e-43  3.318005e-06
orbit47         -5.262546e-41 -8.535769e-04
orbit48         -4.771277e-42 -1.271799e-04
orbit49         -3.263246e-42 -4.354472e-05
orbit50         -2.602691e-41  8.839840e-04
orbit51         -8.842833e-42 -2.530069e-05
orbit52         -2.659277e-42  7.569263e-05
orbit53         -1.220077e-40  8.918268e-04
orbit54         -3.620687e-43 -8.918159e-06
orbit55          8.247889e-38  5.764554e-01
orbit56         -1.802069e-42 -2.756893e-05
orbit57         -8.594267e-42 -8.972922e-05
orbit58         -7.993739e-39 -2.079192e-01
orbit59         -3.015877e-42 -5.039648e-06
orbit60         -6.392305e-41 -2.316994e-04
orbit61          1.169548e-38  1.695531e-01
orbit62         -7.573823e-41 -1.150537e-03
orbit63         -3.278688e-40 -6.776695e-03
orbit64         -6.101647e-41 -1.233143e-03
orbit65         -8.461333e-42  4.890118e-05
orbit66         -3.243295e-41  8.896835e-04
orbit67         -1.079936e-38 -4.406065e-01
orbit68         -2.907246e-40 -5.644261e-03
orbit69         -1.480709e-38 -3.417721e-01
orbit70          8.080841e-42 -3.089048e-03
orbit71         -7.223508e-39 -1.213931e-01
orbit72         -1.210980e-38 -1.673786e-01
AP              -1.525432e-38 -2.665362e-01
bet             -8.068190e-43 -1.773925e-05
ecc             -1.638281e-40 -1.473738e-02
eccrad          -9.829684e-40 -8.812049e-02
close           -6.662789e-39  5.188883e-01
constraint       2.838790e-39  1.143715e-01
coreness         8.667017e-41  7.968212e-03
knn              1.857626e-44  4.113016e-06
hubscore        -2.349448e-37  9.101577e-01
pagerank        -4.013985e-38 -8.349397e-01
trans            1.859463e-38  3.403296e-01
evcent          -2.346378e-37  6.945447e-01
first           -4.813762e-40 -1.180715e-02
upto_second     -1.787055e-42 -1.864554e-07
upto_third      -1.064804e-43  6.278496e-06
upto_fourth      2.424096e-43  4.676090e-06
upto_fifth       9.580101e-43  1.944481e-05
upto_sixth       2.391470e-42  9.265091e-05
second          -1.786184e-42 -2.382329e-07
third           -1.152230e-44  9.287025e-06
fourth           5.974706e-43 -6.675833e-06
fifth           -1.749735e-43 -3.089171e-06
sixth           -1.048535e-42 -1.196500e-05
ratio1           5.367553e-44  1.277505e-06
ratio2           2.317759e-42 -6.398156e-05
ratio3           5.187638e-42  1.542353e-04
ratio4          -2.473829e-41 -5.383651e-04
ratio5          -1.718534e-41 -2.708147e-04
ratio6          -8.124994e-43  1.273835e-05
selfinter        4.399576e-39  7.510607e-02
walktrap_vertex  2.207357e-39  3.272426e-02
bigcom1         -8.398508e-39 -1.525848e-01
bigcom2         -1.480237e-38 -4.267226e-01
bigcom3         -1.505415e-38 -4.451854e-01
bigcom4         -8.312587e-40  2.785670e-02
bigcom6         -1.478824e-38 -4.692204e-01
bigcom8          2.686389e-38  3.654566e-01
bigcom9          5.513296e-38  5.641428e-01
bigcom11         8.636396e-38  9.622779e-01
bigcom13        -1.483072e-38 -3.536020e-01
bigcom15        -1.482835e-38 -3.350402e-01
bigcom16        -1.479766e-38 -3.907470e-01
bigcom21         3.134959e-38  4.545216e-01
bigcom22        -2.343347e-39 -6.678276e-02
bigcom24        -1.479295e-38 -4.397722e-01
bigcom26        -1.485205e-38 -4.059633e-01
bigcom28        -4.758219e-39 -3.457160e-02
bigcom30         3.354062e-38  5.422296e-01
bigcom31        -1.478824e-38 -4.564959e-01
bigcom32        -1.480709e-38 -4.760265e-01
bigcom33        -1.478824e-38 -2.484225e-01
bigcom34        -1.479530e-38 -4.758747e-01
bigcom36        -1.480709e-38 -5.004727e-01
bigcom37        -1.478824e-38 -2.192852e-01
bigcom38        -1.480473e-38 -4.332506e-01
bigcom39        -1.481417e-38 -4.611660e-01
bigcom40         3.550654e-39  1.079734e-01
bigcom43        -1.479766e-38 -4.447328e-01
bigcom44        -1.496687e-38 -3.921784e-01
bigcom46        -1.480709e-38 -4.007767e-01
bigcom47        -1.480001e-38 -4.782823e-01
bigcom49         1.296610e-37  1.164683e+00
bigcom50        -1.480473e-38 -4.004219e-01
bigcom51        -1.479295e-38 -4.313988e-01
bigcom52        -1.478824e-38 -3.006091e-01
bigcom54        -1.479295e-38 -4.738938e-01
bigcom56        -1.479295e-38 -4.960659e-01
bigcom62        -1.478824e-38 -2.989169e-01
bigcom66        -1.479295e-38 -4.388570e-01
bigcom68        -1.479295e-38 -4.564018e-01
bigcom69        -1.480237e-38 -3.537969e-01
bigcom71        -1.481890e-38 -4.362041e-01
bigcom72        -1.479295e-38 -4.080531e-01
bigcom73        -1.479295e-38 -4.137228e-01
bigcom74        -1.479530e-38 -4.161281e-01
bigcom75        -1.478824e-38 -4.381493e-01
bigcom76        -1.479530e-38 -4.583600e-01
bigcom77        -1.479295e-38 -3.785183e-01
bigcom79        -1.479059e-38 -4.415642e-01
bigcom80        -1.479295e-38 -4.048269e-01
bigcom82        -1.479766e-38 -4.602477e-01
bigcom83        -1.479059e-38 -8.668703e-01
bigcom84        -1.479059e-38 -4.214660e-01
bigcom85        -1.479766e-38 -4.246851e-01
bigcom87        -1.479530e-38 -4.600557e-01
bigcom89        -1.479295e-38 -3.831402e-01
bigcom91        -1.479059e-38 -4.256549e-01
bigcom92         6.952427e-38  7.785441e-01
bigcom93        -1.479295e-38 -8.092791e-01
bigcom96        -1.478824e-38 -4.448991e-01
bigcom97        -1.480001e-38 -3.596436e-01
bigcom98        -1.479530e-38 -3.983754e-01
bigcom99        -1.479530e-38 -4.766005e-01
bigcom101       -1.480001e-38 -3.279449e-01
bigcom104       -1.480945e-38 -4.346905e-01
bigcom106       -1.479766e-38 -4.086818e-01
bigcom109       -1.479530e-38 -4.663986e-01
bigcom113       -1.480001e-38 -4.096319e-01
bigcom116       -1.480945e-38 -4.476274e-01
bigcom120       -1.479059e-38 -4.553188e-01
bigcom123       -1.479530e-38 -3.973218e-01
bigcom126       -1.478824e-38 -4.096548e-01
bigcom127       -1.478824e-38 -2.429891e-01
bigcom137       -1.479295e-38 -3.326799e-01
bigcom139       -1.478589e-38 -4.636616e-01
bigcom140       -1.479295e-38 -2.924619e-01
bigcom143       -1.479530e-38 -4.381618e-01
bigcom145       -1.479059e-38 -4.406428e-01
bigcom146       -1.479295e-38 -3.703853e-01
bigcom147       -1.479530e-38 -4.824167e-01
bigcom149       -1.478589e-38 -8.414109e-02
bigcom153        1.296610e-37  1.316670e+00
bigcom154       -1.481181e-38 -4.301658e-01
bigcom156       -1.479059e-38 -3.741816e-01
bigcom157       -1.478824e-38 -1.941753e-01
bigcom158       -1.479059e-38 -4.771650e-01
bigcom160       -1.479530e-38 -4.189327e-01
bigcom161       -1.479059e-38 -4.698071e-01
bigcom162       -1.479059e-38 -4.056152e-01
bigcom164       -1.478824e-38 -4.108096e-01
bigcom166       -1.480001e-38 -3.739716e-01
bigcom167       -1.480473e-38 -4.623350e-01
bigcom171       -1.478589e-38 -3.115536e-01
bigcom173        1.873857e-37  1.409437e+00
bigcom175       -1.479059e-38 -3.099261e-01
bigcom176       -1.479059e-38 -4.216805e-01
bigcom177       -1.479295e-38 -6.561934e-01
bigcom178       -1.479295e-38 -3.624152e-01
bigcom180       -1.479059e-38 -4.996725e-01
bigcom181        1.873857e-37  1.354754e+00
bigcom184       -1.478824e-38 -4.007974e-01
bigcom186        3.220705e-37  1.936117e+00
bigcom187       -1.478824e-38 -5.891403e-01
bigcom189       -1.479766e-38 -4.782389e-01
bigcom194       -1.479295e-38 -4.119036e-01
bigcom195       -1.479295e-38 -4.051671e-01
bigcom196       -1.478824e-38 -4.257381e-01
bigcom204       -1.480473e-38 -4.108498e-01
bigcom205       -1.479059e-38 -2.089869e-01
bigcom212       -1.479295e-38 -4.797876e-01
bigcom214       -1.479766e-38 -4.600688e-01
bigcom222       -1.478824e-38 -3.556049e-01
bigcom223        0.000000e+00  0.000000e+00
bigcom226       -1.479059e-38 -4.239386e-01
bigcom227       -1.479059e-38 -4.531213e-01
bigcom229       -1.478824e-38 -3.861737e-01
bigcom233        4.904230e-37  2.221994e+00
bigcom236       -1.479059e-38 -4.342569e-01
bigcom237        0.000000e+00  0.000000e+00
bigcom246       -1.479530e-38 -3.888547e-01
bigcom248       -1.479295e-38 -3.954096e-01
bigcom249       -1.478824e-38 -5.288705e-01
bigcom250       -1.479059e-38 -7.277545e-01
bigcom254       -1.479530e-38 -4.524364e-01
bigcom266       -1.478824e-38 -3.754656e-01
bigcom269       -1.479766e-38 -4.413972e-01
bigcom272       -1.479059e-38 -3.762830e-01
bigcom274        5.268225e-38  5.213452e-01
bigcom281       -1.479059e-38 -6.423557e-01
bigcom291       -1.478589e-38 -3.907333e-01
bigcom292       -1.479059e-38 -3.925853e-01
bigcom295       -1.478589e-38 -4.112461e-01
bigcom299       -1.478824e-38 -3.332041e-01
bigcom301       -1.479295e-38 -4.821927e-01
bigcom306       -1.479295e-38 -3.452751e-01
bigcom309       -1.480001e-38 -2.817312e-01
bigcom314       -1.478589e-38 -6.178722e-02
bigcom321       -1.480473e-38 -4.164301e-01
bigcom341        4.904230e-37  3.005876e+00
bigcom350       -1.478824e-38 -1.263817e-01
bigcom353       -1.479059e-38 -5.182048e-01
bigcom359       -1.479059e-38 -4.218585e-01
bigcom363       -1.479295e-38 -3.123659e-01
bigcom365       -1.478824e-38 -4.723094e-01
bigcom385       -1.479530e-38 -3.660475e-01
bigcom386       -1.478589e-38 -3.937041e-01
bigcom408       -1.479766e-38 -4.305310e-01
bigcom412       -1.479295e-38 -4.505263e-01
bigcom480       -1.479530e-38 -4.762545e-01
spin_vertex      4.669772e-39  9.062322e-03
membership_s1    1.025646e-39  6.986733e-02
membership_s3   -1.482835e-38 -3.223453e-01
membership_s4   -1.871682e-39 -2.395106e-02
membership_s5    1.183857e-38  1.991005e-01
membership_s6   -2.322334e-39 -4.907082e-02
membership_s7   -5.941394e-39 -8.632437e-02
membership_s8   -1.480237e-38 -3.741644e-01
membership_s9   -1.481417e-38 -3.482323e-01
membership_s11  -1.480473e-38 -3.072452e-01
membership_s12   2.099840e-37  1.545930e+00
membership_s14   1.537134e-37  1.872028e+00
membership_s15  -5.525684e-39 -6.368348e-02
membership_s16  -1.480473e-38 -3.583145e-01
membership_s17  -1.480237e-38 -3.357397e-01
membership_s18   3.354062e-38  4.979006e-01
membership_s20  -1.479766e-38 -3.676317e-01
membership_s21   6.514316e-40  6.509680e-02
membership_s22   3.342819e-38  7.178061e-01
membership_s24  -1.483309e-38 -3.333506e-01
membership_s25  -1.480473e-38 -3.979565e-01
membership_s26   4.475521e-38  1.053807e+00
membership_s27   5.422096e-39  1.289716e-01
membership_s28  -1.481653e-38 -4.093723e-01
membership_s30  -8.083612e-39 -1.448005e-01
membership_s31   2.078149e-39 -2.407618e-02
membership_s32   7.935924e-39  9.136167e-02
membership_s33  -1.479766e-38 -3.017579e-01
membership_s36  -4.300521e-39 -2.698872e-02
membership_s37  -1.494761e-38 -3.602615e-01
V1               1.825852e-39  1.783546e-02
V2              -6.929955e-39 -9.097920e-02
pdi             -6.443484e-35 -1.062250e+03
adhesion         6.032806e-44  8.938514e-07
cohesion        -1.208281e-43 -1.830103e-06
inner           -3.356792e-44 -3.676062e-06
outer            1.366586e-44  4.379971e-06
ioratio          5.488716e-40  2.995837e-01
comsize         -6.611703e-43 -2.145112e-05
[1] "Dataset: low_TnotC Model GBM, run: 2 of 10 2015-06-17 20:47:00"
Iter   TrainDeviance   ValidDeviance   StepSize   Improve
     1        0.1540            -nan     0.0100    0.0001
     2        0.1531            -nan     0.0100    0.0001
     3        0.1521            -nan     0.0100    0.0000
     4        0.1511            -nan     0.0100    0.0000
     5        0.1502            -nan     0.0100    0.0000
     6        0.1497            -nan     0.0100   -0.0000
     7        0.1489            -nan     0.0100   -0.0001
     8        0.1481            -nan     0.0100   -0.0000
     9        0.1473            -nan     0.0100    0.0000
    10        0.1464            -nan     0.0100    0.0000
    20        0.1397            -nan     0.0100   -0.0001
    40        0.1280            -nan     0.0100   -0.0000
    44        0.1260            -nan     0.0100   -0.0000

[1] "GBM variable coefficients"
                            var    rel.inf
pagerank               pagerank 9.40298833
V2                           V2 6.02411779
cohesion               cohesion 3.92450172
comsize                 comsize 3.43856006
ratio2                   ratio2 3.20611366
inner                     inner 3.16803495
adhesion               adhesion 2.66418430
knn                         knn 2.64829728
V1                           V1 2.59123293
ratio5                   ratio5 2.42057949
outer                     outer 2.33280354
graph16                 graph16 2.33252623
ioratio                 ioratio 2.30758542
orbit55                 orbit55 2.21345587
graph14                 graph14 2.08306952
orbit36                 orbit36 2.06232951
fourth                   fourth 1.93071248
graph6                   graph6 1.54297275
graph17                 graph17 1.47016813
orbit46                 orbit46 1.38853982
graph19                 graph19 1.38676905
coreness               coreness 1.34200135
bigcom9                 bigcom9 1.19697705
graph7                   graph7 1.18655778
graph21                 graph21 1.18470749
orbit18                 orbit18 1.14563842
orbit45                 orbit45 1.09226232
ratio1                   ratio1 1.08426714
graph13                 graph13 1.07117362
close                     close 1.06196403
upto_fifth           upto_fifth 1.03125426
walktrap_vertex walktrap_vertex 0.93287592
orbit35                 orbit35 0.84639708
graph12                 graph12 0.84143366
orbit50                 orbit50 0.82714729
graph1                   graph1 0.82185553
bigcom8                 bigcom8 0.81160842
orbit24                 orbit24 0.78418345
bigcom30               bigcom30 0.77977082
orbit17                 orbit17 0.76821812
membership_s18   membership_s18 0.70741723
ratio6                   ratio6 0.67888475
graph4                   graph4 0.62522554
orbit19                 orbit19 0.59736614
membership_s5     membership_s5 0.59379150
orbit27                 orbit27 0.59275664
ratio3                   ratio3 0.58245539
graph9                   graph9 0.57302673
graph3                   graph3 0.55315679
graph11                 graph11 0.54060763
ratio4                   ratio4 0.53273998
orbit30                 orbit30 0.52339633
trans                     trans 0.52099257
graph26                 graph26 0.50835246
constraint           constraint 0.50774078
bigcom21               bigcom21 0.49684304
orbit10                 orbit10 0.48891108
graph5                   graph5 0.46973896
selfinter             selfinter 0.45942063
hubscore               hubscore 0.44838948
bet                         bet 0.44187744
graph25                 graph25 0.42172957
orbit28                 orbit28 0.41616501
orbit4                   orbit4 0.41319463
orbit53                 orbit53 0.39521548
graph23                 graph23 0.39079175
graph22                 graph22 0.38493972
graph24                 graph24 0.36790814
orbit31                 orbit31 0.35685607
orbit9                   orbit9 0.34289860
graph10                 graph10 0.31298870
orbit63                 orbit63 0.30382683
orbit41                 orbit41 0.28723430
orbit33                 orbit33 0.28660867
orbit65                 orbit65 0.28441754
orbit38                 orbit38 0.27705191
upto_third           upto_third 0.27349092
orbit51                 orbit51 0.27228261
graph15                 graph15 0.19833612
third                     third 0.19692682
membership_s32   membership_s32 0.19607614
graph20                 graph20 0.19163814
orbit16                 orbit16 0.18949556
orbit20                 orbit20 0.17714424
orbit23                 orbit23 0.17399738
fifth                     fifth 0.17212568
orbit25                 orbit25 0.16253733
membership_s27   membership_s27 0.16041723
orbit32                 orbit32 0.15652813
upto_fourth         upto_fourth 0.15619768
orbit21                 orbit21 0.13068849
sixth                     sixth 0.12281202
orbit37                 orbit37 0.12041055
orbit11                 orbit11 0.12036923
graph18                 graph18 0.11513315
orbit5                   orbit5 0.08633928
orbit52                 orbit52 0.08508219
orbit62                 orbit62 0.06802892
bigcom40               bigcom40 0.06383319
membership_s1     membership_s1 0.05385851
upto_second         upto_second 0.05012045
membership_s7     membership_s7 0.04943538
orbit2                   orbit2 0.04749967
spin_vertex         spin_vertex 0.04433509
orbit66                 orbit66 0.04368995
second                   second 0.04368488
membership_s22   membership_s22 0.04273049
graph0                   graph0 0.00000000
graph2                   graph2 0.00000000
graph8                   graph8 0.00000000
graph27                 graph27 0.00000000
graph28                 graph28 0.00000000
graph29                 graph29 0.00000000
orbit0                   orbit0 0.00000000
orbit1                   orbit1 0.00000000
orbit3                   orbit3 0.00000000
orbit6                   orbit6 0.00000000
orbit7                   orbit7 0.00000000
orbit8                   orbit8 0.00000000
orbit12                 orbit12 0.00000000
orbit13                 orbit13 0.00000000
orbit14                 orbit14 0.00000000
orbit15                 orbit15 0.00000000
orbit22                 orbit22 0.00000000
orbit26                 orbit26 0.00000000
orbit29                 orbit29 0.00000000
orbit34                 orbit34 0.00000000
orbit39                 orbit39 0.00000000
orbit40                 orbit40 0.00000000
orbit42                 orbit42 0.00000000
orbit43                 orbit43 0.00000000
orbit44                 orbit44 0.00000000
orbit47                 orbit47 0.00000000
orbit48                 orbit48 0.00000000
orbit49                 orbit49 0.00000000
orbit54                 orbit54 0.00000000
orbit56                 orbit56 0.00000000
orbit57                 orbit57 0.00000000
orbit58                 orbit58 0.00000000
orbit59                 orbit59 0.00000000
orbit60                 orbit60 0.00000000
orbit61                 orbit61 0.00000000
orbit64                 orbit64 0.00000000
orbit67                 orbit67 0.00000000
orbit68                 orbit68 0.00000000
orbit69                 orbit69 0.00000000
orbit70                 orbit70 0.00000000
orbit71                 orbit71 0.00000000
orbit72                 orbit72 0.00000000
AP                           AP 0.00000000
ecc                         ecc 0.00000000
eccrad                   eccrad 0.00000000
evcent                   evcent 0.00000000
first                     first 0.00000000
upto_sixth           upto_sixth 0.00000000
bigcom1                 bigcom1 0.00000000
bigcom2                 bigcom2 0.00000000
bigcom3                 bigcom3 0.00000000
bigcom4                 bigcom4 0.00000000
bigcom6                 bigcom6 0.00000000
bigcom11               bigcom11 0.00000000
bigcom13               bigcom13 0.00000000
bigcom15               bigcom15 0.00000000
bigcom16               bigcom16 0.00000000
bigcom22               bigcom22 0.00000000
bigcom24               bigcom24 0.00000000
bigcom26               bigcom26 0.00000000
bigcom28               bigcom28 0.00000000
bigcom31               bigcom31 0.00000000
bigcom32               bigcom32 0.00000000
bigcom33               bigcom33 0.00000000
bigcom34               bigcom34 0.00000000
bigcom36               bigcom36 0.00000000
bigcom37               bigcom37 0.00000000
bigcom38               bigcom38 0.00000000
bigcom39               bigcom39 0.00000000
bigcom43               bigcom43 0.00000000
bigcom44               bigcom44 0.00000000
bigcom46               bigcom46 0.00000000
bigcom47               bigcom47 0.00000000
bigcom49               bigcom49 0.00000000
bigcom50               bigcom50 0.00000000
bigcom51               bigcom51 0.00000000
bigcom52               bigcom52 0.00000000
bigcom54               bigcom54 0.00000000
bigcom56               bigcom56 0.00000000
bigcom62               bigcom62 0.00000000
bigcom66               bigcom66 0.00000000
bigcom68               bigcom68 0.00000000
bigcom69               bigcom69 0.00000000
bigcom71               bigcom71 0.00000000
bigcom72               bigcom72 0.00000000
bigcom73               bigcom73 0.00000000
bigcom74               bigcom74 0.00000000
bigcom75               bigcom75 0.00000000
bigcom76               bigcom76 0.00000000
bigcom77               bigcom77 0.00000000
bigcom79               bigcom79 0.00000000
bigcom80               bigcom80 0.00000000
bigcom82               bigcom82 0.00000000
bigcom83               bigcom83 0.00000000
bigcom84               bigcom84 0.00000000
bigcom85               bigcom85 0.00000000
bigcom87               bigcom87 0.00000000
bigcom89               bigcom89 0.00000000
bigcom91               bigcom91 0.00000000
bigcom92               bigcom92 0.00000000
bigcom93               bigcom93 0.00000000
bigcom96               bigcom96 0.00000000
bigcom97               bigcom97 0.00000000
bigcom98               bigcom98 0.00000000
bigcom99               bigcom99 0.00000000
bigcom101             bigcom101 0.00000000
bigcom104             bigcom104 0.00000000
bigcom106             bigcom106 0.00000000
bigcom109             bigcom109 0.00000000
bigcom113             bigcom113 0.00000000
bigcom116             bigcom116 0.00000000
bigcom120             bigcom120 0.00000000
bigcom123             bigcom123 0.00000000
bigcom126             bigcom126 0.00000000
bigcom127             bigcom127 0.00000000
bigcom137             bigcom137 0.00000000
bigcom139             bigcom139 0.00000000
bigcom140             bigcom140 0.00000000
bigcom143             bigcom143 0.00000000
bigcom145             bigcom145 0.00000000
bigcom146             bigcom146 0.00000000
bigcom147             bigcom147 0.00000000
bigcom149             bigcom149 0.00000000
bigcom153             bigcom153 0.00000000
bigcom154             bigcom154 0.00000000
bigcom156             bigcom156 0.00000000
bigcom157             bigcom157 0.00000000
bigcom158             bigcom158 0.00000000
bigcom160             bigcom160 0.00000000
bigcom161             bigcom161 0.00000000
bigcom162             bigcom162 0.00000000
bigcom164             bigcom164 0.00000000
bigcom166             bigcom166 0.00000000
bigcom167             bigcom167 0.00000000
bigcom171             bigcom171 0.00000000
bigcom173             bigcom173 0.00000000
bigcom175             bigcom175 0.00000000
bigcom176             bigcom176 0.00000000
bigcom177             bigcom177 0.00000000
bigcom178             bigcom178 0.00000000
bigcom180             bigcom180 0.00000000
bigcom181             bigcom181 0.00000000
bigcom184             bigcom184 0.00000000
bigcom186             bigcom186 0.00000000
bigcom187             bigcom187 0.00000000
bigcom189             bigcom189 0.00000000
bigcom194             bigcom194 0.00000000
bigcom195             bigcom195 0.00000000
bigcom196             bigcom196 0.00000000
bigcom204             bigcom204 0.00000000
bigcom205             bigcom205 0.00000000
bigcom212             bigcom212 0.00000000
bigcom214             bigcom214 0.00000000
bigcom222             bigcom222 0.00000000
bigcom223             bigcom223 0.00000000
bigcom226             bigcom226 0.00000000
bigcom227             bigcom227 0.00000000
bigcom229             bigcom229 0.00000000
bigcom233             bigcom233 0.00000000
bigcom236             bigcom236 0.00000000
bigcom237             bigcom237 0.00000000
bigcom246             bigcom246 0.00000000
bigcom248             bigcom248 0.00000000
bigcom249             bigcom249 0.00000000
bigcom250             bigcom250 0.00000000
bigcom254             bigcom254 0.00000000
bigcom266             bigcom266 0.00000000
bigcom269             bigcom269 0.00000000
bigcom272             bigcom272 0.00000000
bigcom274             bigcom274 0.00000000
bigcom281             bigcom281 0.00000000
bigcom291             bigcom291 0.00000000
bigcom292             bigcom292 0.00000000
bigcom295             bigcom295 0.00000000
bigcom299             bigcom299 0.00000000
bigcom301             bigcom301 0.00000000
bigcom306             bigcom306 0.00000000
bigcom309             bigcom309 0.00000000
bigcom314             bigcom314 0.00000000
bigcom321             bigcom321 0.00000000
bigcom341             bigcom341 0.00000000
bigcom350             bigcom350 0.00000000
bigcom353             bigcom353 0.00000000
bigcom359             bigcom359 0.00000000
bigcom363             bigcom363 0.00000000
bigcom365             bigcom365 0.00000000
bigcom385             bigcom385 0.00000000
bigcom386             bigcom386 0.00000000
bigcom408             bigcom408 0.00000000
bigcom412             bigcom412 0.00000000
bigcom480             bigcom480 0.00000000
membership_s3     membership_s3 0.00000000
membership_s4     membership_s4 0.00000000
membership_s6     membership_s6 0.00000000
membership_s8     membership_s8 0.00000000
membership_s9     membership_s9 0.00000000
membership_s11   membership_s11 0.00000000
membership_s12   membership_s12 0.00000000
membership_s14   membership_s14 0.00000000
membership_s15   membership_s15 0.00000000
membership_s16   membership_s16 0.00000000
membership_s17   membership_s17 0.00000000
membership_s20   membership_s20 0.00000000
membership_s21   membership_s21 0.00000000
membership_s24   membership_s24 0.00000000
membership_s25   membership_s25 0.00000000
membership_s26   membership_s26 0.00000000
membership_s28   membership_s28 0.00000000
membership_s30   membership_s30 0.00000000
membership_s31   membership_s31 0.00000000
membership_s33   membership_s33 0.00000000
membership_s36   membership_s36 0.00000000
membership_s37   membership_s37 0.00000000
pdi                         pdi 0.00000000
[1] "Dataset: low_TnotC Model RF, run: 2 of 10 2015-06-17 20:47:25"
     |      Out-of-bag   |
Tree |      MSE  %Var(y) |
   1 |  0.02753   187.09 |
   2 |  0.02482   168.65 |
   3 |  0.02509   170.49 |
   4 |  0.02322   157.83 |
   5 |  0.02197   149.30 |
   6 |  0.02203   149.71 |
   7 |   0.0216   146.78 |
   8 |   0.0206   139.99 |
   9 |  0.01992   135.40 |
  10 |  0.01959   133.13 |
  11 |   0.0196   133.24 |
  12 |  0.01909   129.74 |
  13 |  0.01877   127.60 |
  14 |  0.01884   128.02 |
  15 |  0.01875   127.43 |
  16 |   0.0183   124.38 |
  17 |   0.0182   123.69 |
  18 |  0.01784   121.22 |
  19 |  0.01775   120.63 |
  20 |  0.01781   121.05 |
  21 |  0.01771   120.39 |
  22 |  0.01758   119.51 |
  23 |  0.01757   119.43 |
  24 |  0.01752   119.10 |
  25 |  0.01742   118.40 |
  26 |  0.01742   118.37 |
  27 |   0.0173   117.57 |
  28 |  0.01732   117.71 |
  29 |  0.01728   117.43 |
  30 |  0.01735   117.92 |
  31 |  0.01727   117.36 |
  32 |  0.01726   117.31 |
  33 |  0.01728   117.41 |
  34 |  0.01724   117.16 |
  35 |   0.0172   116.86 |
  36 |  0.01716   116.61 |
  37 |  0.01714   116.51 |
  38 |  0.01711   116.28 |
  39 |  0.01711   116.32 |
  40 |  0.01708   116.09 |
  41 |  0.01709   116.12 |
  42 |  0.01703   115.73 |
  43 |  0.01702   115.67 |
  44 |  0.01703   115.72 |
  45 |  0.01698   115.40 |
  46 |  0.01695   115.20 |
  47 |  0.01696   115.26 |
  48 |  0.01694   115.15 |
  49 |  0.01692   114.97 |
  50 |  0.01692   114.99 |
  51 |  0.01691   114.90 |
  52 |   0.0169   114.86 |
  53 |  0.01691   114.89 |
  54 |  0.01686   114.60 |
  55 |  0.01685   114.52 |
  56 |  0.01686   114.60 |
  57 |  0.01685   114.53 |
  58 |  0.01685   114.55 |
  59 |  0.01684   114.47 |
  60 |  0.01679   114.13 |
  61 |  0.01679   114.11 |
  62 |  0.01678   114.06 |
  63 |   0.0168   114.19 |
  64 |  0.01678   114.01 |
  65 |  0.01676   113.91 |
  66 |  0.01679   114.07 |
  67 |  0.01678   114.07 |
  68 |  0.01676   113.88 |
  69 |  0.01675   113.87 |
  70 |  0.01675   113.84 |
  71 |  0.01672   113.64 |
  72 |  0.01671   113.56 |
  73 |  0.01671   113.54 |
  74 |  0.01672   113.61 |
  75 |  0.01669   113.46 |
  76 |  0.01667   113.32 |
  77 |  0.01666   113.24 |
  78 |  0.01668   113.36 |
  79 |  0.01668   113.33 |
  80 |  0.01667   113.26 |
  81 |  0.01667   113.29 |
  82 |  0.01667   113.26 |
  83 |  0.01667   113.29 |
  84 |  0.01669   113.43 |
  85 |  0.01668   113.37 |
  86 |  0.01667   113.30 |
  87 |  0.01666   113.19 |
  88 |  0.01664   113.12 |
  89 |  0.01663   113.03 |
  90 |   0.0166   112.83 |
  91 |  0.01659   112.76 |
  92 |  0.01656   112.55 |
  93 |  0.01655   112.50 |
  94 |  0.01656   112.55 |
  95 |  0.01655   112.49 |
  96 |  0.01656   112.52 |
  97 |  0.01655   112.50 |
  98 |  0.01654   112.44 |
  99 |  0.01655   112.48 |
 100 |  0.01655   112.45 |
[1] "Random Forest variable coefficients"
                      %IncMSE IncNodePurity
graph5           2.599744e-03  3.138535e-01
graph6           4.671398e-03  4.456369e-01
graph7           4.264364e-04  2.126319e-01
graph8           4.251701e-06  6.023810e-02
graph9           7.298503e-03  5.995518e-01
graph10          4.039027e-03  6.054528e-01
graph11          5.374465e-03  7.053720e-01
graph12          8.518249e-03  8.569129e-01
graph13          3.984314e-03  5.725042e-01
graph14          3.163449e-03  4.567919e-01
graph15          6.282804e-03  5.153053e-01
graph16          1.139917e-02  8.846356e-01
graph17          5.209800e-03  5.810291e-01
graph18          8.452472e-04  1.357974e-01
graph19          6.121561e-03  4.743421e-01
graph20          2.824842e-04  2.195437e-01
graph21          5.970007e-03  6.477505e-01
graph22          5.225834e-04  1.561234e-01
graph23          4.871008e-03  5.134949e-01
graph24          9.224196e-04  2.475686e-01
graph25          9.844363e-04  2.459463e-01
graph26          1.058902e-03  1.786164e-01
graph27          1.747070e-05  5.316211e-02
graph28          1.773108e-05  1.816741e-02
graph29          0.000000e+00  0.000000e+00
orbit0           4.337230e-05  5.990707e-02
orbit1           5.169449e-03  5.614751e-01
orbit2           3.113626e-05  5.064204e-02
orbit3          -6.474048e-06  3.297757e-02
orbit4           4.674274e-03  4.765364e-01
orbit5           5.536404e-03  2.352127e-01
orbit6           6.703724e-03  5.120341e-01
orbit7           2.050874e-04  8.830224e-02
orbit8           1.753901e-03  3.184183e-01
orbit9           3.062294e-03  3.830936e-01
orbit10          7.690141e-04  7.170855e-02
orbit11          1.293672e-04  1.232811e-01
orbit12          9.193921e-04  1.342775e-01
orbit13          8.008408e-05  7.510736e-02
orbit14          0.000000e+00  6.257143e-02
orbit15          3.364485e-03  5.387357e-01
orbit16          2.542169e-03  6.129940e-01
orbit17          5.798342e-03  3.995157e-01
orbit18          6.657863e-03  1.271257e+00
orbit19          4.873343e-03  6.035842e-01
orbit20          5.579695e-03  4.330148e-01
orbit21          1.805785e-03  2.617146e-01
orbit22          8.086060e-03  7.340352e-01
orbit23          3.208215e-04  1.692304e-01
orbit24          7.801945e-03  7.509913e-01
orbit25          8.638007e-04  3.112920e-01
orbit26          2.043000e-04  7.946953e-02
orbit27          3.052999e-03  7.571121e-01
orbit28          3.710712e-03  2.367915e-01
orbit29          6.348205e-04  2.601001e-01
orbit30          1.108313e-04  1.041824e-01
orbit31          2.110990e-03  4.300093e-01
orbit32          3.437362e-04  1.598450e-01
orbit33          1.203579e-04  7.063250e-02
orbit34          7.254712e-03  4.361199e-01
orbit35          1.660379e-02  6.830846e-01
orbit36          2.390057e-03  5.344711e-01
orbit37          4.711234e-03  4.674075e-01
orbit38          3.928117e-03  3.514546e-01
orbit39          2.524545e-03  7.779928e-01
orbit40          1.735853e-03  1.341819e-01
orbit41          1.664598e-04  8.361380e-02
orbit42          2.500781e-04  4.051097e-02
orbit43          7.475990e-04  1.413272e-01
orbit44         -1.125540e-05  3.885280e-02
orbit45          9.729698e-03  7.687837e-01
orbit46          4.339882e-04  1.684425e-01
orbit47          4.469816e-05  1.555497e-01
orbit48          1.482227e-04  4.076931e-02
orbit49          3.394308e-04  1.839982e-01
orbit50          5.306802e-04  3.596012e-01
orbit51          4.475503e-03  3.009815e-01
orbit52          3.566277e-03  3.273557e-01
orbit53          4.625224e-04  2.380146e-01
orbit54          1.315044e-03  2.831720e-01
orbit55          1.036000e-04  5.425404e-01
orbit56          1.817872e-03  5.036959e-01
orbit57          1.193111e-04  4.701099e-02
orbit58          0.000000e+00  1.431147e-19
orbit59          9.221764e-04  1.145945e-01
orbit60          3.215194e-04  9.152719e-02
orbit61          4.772222e-05  6.665999e-02
orbit62          7.458423e-04  1.940906e-01
orbit63          9.866826e-05  1.348616e-01
orbit64          7.594447e-05  1.505550e-01
orbit65          3.557391e-03  3.205099e-01
orbit66          3.831550e-05  2.597419e-02
orbit67          0.000000e+00  3.989864e-19
orbit68          5.970803e-06  3.289730e-02
orbit69          0.000000e+00  5.204170e-20
orbit70          6.925636e-05  4.547724e-02
orbit71          0.000000e+00  1.387779e-19
orbit72          0.000000e+00  0.000000e+00
AP               0.000000e+00  5.160802e-19
bet              2.296912e-03  5.123126e-01
ecc              3.820013e-04  1.432829e-01
eccrad           5.308491e-04  1.287482e-01
close            5.100537e-03  5.822797e-01
constraint       2.012866e-03  5.238506e-01
coreness         5.476130e-04  3.705174e-01
knn              4.681379e-03  5.206093e-01
hubscore         3.609207e-03  4.243411e-01
pagerank         3.202538e-03  2.136629e+00
trans            8.825401e-04  2.815092e-01
evcent           3.341552e-03  4.181332e-01
first            4.946223e-04  1.767034e-01
upto_second      2.566445e-03  3.639750e-01
upto_third       4.868209e-03  5.393902e-01
upto_fourth      2.170419e-03  4.738640e-01
upto_fifth       5.194064e-03  5.418629e-01
upto_sixth       5.278802e-03  3.632438e-01
second           5.476445e-03  5.693537e-01
third            5.153549e-03  6.906382e-01
fourth           3.278267e-03  9.900065e-01
fifth            5.901265e-03  7.176342e-01
sixth            6.652787e-03  4.770790e-01
ratio1           6.597783e-03  8.829472e-01
ratio2           7.667413e-03  1.594850e+00
ratio3           3.281323e-03  6.920100e-01
ratio4           3.737461e-03  6.664464e-01
ratio5           1.201664e-03  1.343053e+00
ratio6           1.071768e-02  8.473891e-01
selfinter        1.119527e-04  3.222023e-01
walktrap_vertex  3.278958e-04  1.402020e-01
bigcom1         -5.348083e-06  3.145718e-02
bigcom2          0.000000e+00  8.673617e-20
bigcom3          0.000000e+00  2.645453e-19
bigcom4          9.064722e-06  1.333385e-01
bigcom6          0.000000e+00  0.000000e+00
bigcom8          2.342661e-04  2.477145e-01
bigcom9          2.918975e-04  2.155809e-01
bigcom11        -5.378946e-05  2.355909e-01
bigcom13         0.000000e+00  1.387779e-19
bigcom15         0.000000e+00  0.000000e+00
bigcom16         0.000000e+00  0.000000e+00
bigcom21        -5.093997e-05  8.187498e-02
bigcom22        -2.880033e-06  6.837410e-02
bigcom24         0.000000e+00  1.387779e-19
bigcom26         0.000000e+00  6.938894e-20
bigcom28         1.957652e-05  2.090918e-02
bigcom30        -2.032963e-05  2.468545e-01
bigcom31         0.000000e+00  1.474515e-19
bigcom32         0.000000e+00  3.469447e-20
bigcom33         0.000000e+00  1.387779e-19
bigcom34         0.000000e+00  1.387779e-19
bigcom36         0.000000e+00  0.000000e+00
bigcom37         0.000000e+00  0.000000e+00
bigcom38         0.000000e+00  0.000000e+00
bigcom39         0.000000e+00  1.214306e-19
bigcom40         1.624926e-04  2.300035e-01
bigcom43         0.000000e+00  0.000000e+00
bigcom44         0.000000e+00  3.295975e-19
bigcom46         0.000000e+00  0.000000e+00
bigcom47         0.000000e+00  1.387779e-19
bigcom49        -1.628322e-05  1.706754e-01
bigcom50         0.000000e+00  0.000000e+00
bigcom51         0.000000e+00  0.000000e+00
bigcom52         0.000000e+00  0.000000e+00
bigcom54         0.000000e+00  0.000000e+00
bigcom56         0.000000e+00  1.333333e-02
bigcom62         0.000000e+00  0.000000e+00
bigcom66         0.000000e+00  0.000000e+00
bigcom68         0.000000e+00  1.387779e-19
bigcom69         0.000000e+00  0.000000e+00
bigcom71         0.000000e+00  0.000000e+00
bigcom72         0.000000e+00  1.387779e-19
bigcom73         0.000000e+00  2.081668e-19
bigcom74         0.000000e+00  3.469447e-20
bigcom75         0.000000e+00  0.000000e+00
bigcom76         0.000000e+00  0.000000e+00
bigcom77         0.000000e+00  3.469447e-20
bigcom79         0.000000e+00  0.000000e+00
bigcom80         0.000000e+00  2.775558e-19
bigcom82         0.000000e+00  1.387779e-19
bigcom83         0.000000e+00  0.000000e+00
bigcom84         0.000000e+00  0.000000e+00
bigcom85         0.000000e+00  0.000000e+00
bigcom87         0.000000e+00  3.469447e-20
bigcom89         0.000000e+00  0.000000e+00
bigcom91         0.000000e+00  0.000000e+00
bigcom92         6.369286e-06  1.815519e-01
bigcom93         0.000000e+00  0.000000e+00
bigcom96         0.000000e+00  0.000000e+00
bigcom97         0.000000e+00  6.938894e-20
bigcom98         0.000000e+00  0.000000e+00
bigcom99         0.000000e+00  0.000000e+00
bigcom101        0.000000e+00  3.469447e-20
bigcom104        0.000000e+00  3.903128e-20
bigcom106        0.000000e+00  0.000000e+00
bigcom109        0.000000e+00  0.000000e+00
bigcom113        0.000000e+00  0.000000e+00
bigcom116        0.000000e+00  1.040834e-19
bigcom120        0.000000e+00  0.000000e+00
bigcom123        0.000000e+00  0.000000e+00
bigcom126        0.000000e+00  1.387779e-19
bigcom127        0.000000e+00  0.000000e+00
bigcom137        0.000000e+00  0.000000e+00
bigcom139        4.620558e-06  6.419593e-01
bigcom140        0.000000e+00  1.387779e-19
bigcom143        0.000000e+00  1.387779e-19
bigcom145        0.000000e+00  0.000000e+00
bigcom146        0.000000e+00  0.000000e+00
bigcom147        0.000000e+00  0.000000e+00
bigcom149        0.000000e+00  0.000000e+00
bigcom153       -2.245721e-05  2.437843e-01
bigcom154        0.000000e+00  1.387779e-19
bigcom156        0.000000e+00  1.387779e-19
bigcom157        0.000000e+00  1.431147e-19
bigcom158        0.000000e+00  4.336809e-21
bigcom160        0.000000e+00  1.387779e-19
bigcom161        0.000000e+00  3.469447e-20
bigcom162        0.000000e+00  0.000000e+00
bigcom164        0.000000e+00  0.000000e+00
bigcom166        0.000000e+00  1.387779e-19
bigcom167        0.000000e+00  0.000000e+00
bigcom171        0.000000e+00  0.000000e+00
bigcom173       -3.652850e-05  4.531694e-01
bigcom175        0.000000e+00  1.734723e-20
bigcom176        0.000000e+00  0.000000e+00
bigcom177        0.000000e+00  0.000000e+00
bigcom178        0.000000e+00  0.000000e+00
bigcom180        0.000000e+00  0.000000e+00
bigcom181        0.000000e+00  0.000000e+00
bigcom184        0.000000e+00  0.000000e+00
bigcom186        5.143048e-06  4.205734e-01
bigcom187        0.000000e+00  0.000000e+00
bigcom189        0.000000e+00  0.000000e+00
bigcom194        0.000000e+00  0.000000e+00
bigcom195        0.000000e+00  1.387779e-19
bigcom196        0.000000e+00  0.000000e+00
bigcom204        0.000000e+00  1.734723e-19
bigcom205        0.000000e+00  0.000000e+00
bigcom212        0.000000e+00  0.000000e+00
bigcom214        0.000000e+00  0.000000e+00
bigcom222        0.000000e+00  0.000000e+00
bigcom223        0.000000e+00  0.000000e+00
bigcom226        0.000000e+00  0.000000e+00
bigcom227        0.000000e+00  0.000000e+00
bigcom229        0.000000e+00  1.387779e-19
bigcom233       -1.108567e-06  7.593083e-01
bigcom236        0.000000e+00  0.000000e+00
bigcom237        0.000000e+00  0.000000e+00
bigcom246        0.000000e+00  0.000000e+00
bigcom248        0.000000e+00  1.387779e-19
bigcom249        0.000000e+00  0.000000e+00
bigcom250        0.000000e+00  0.000000e+00
bigcom254        0.000000e+00  0.000000e+00
bigcom266        0.000000e+00  0.000000e+00
bigcom269        0.000000e+00  0.000000e+00
bigcom272        0.000000e+00  0.000000e+00
bigcom274        1.054318e-04  1.896024e-01
bigcom281        0.000000e+00  0.000000e+00
bigcom291        0.000000e+00  0.000000e+00
bigcom292        0.000000e+00  1.387779e-19
bigcom295        0.000000e+00  0.000000e+00
bigcom299        0.000000e+00  0.000000e+00
bigcom301        0.000000e+00  1.387779e-19
bigcom306        0.000000e+00  0.000000e+00
bigcom309        0.000000e+00  0.000000e+00
bigcom314        0.000000e+00  0.000000e+00
bigcom321        0.000000e+00  0.000000e+00
bigcom341       -1.660047e-06  5.861013e-01
bigcom350        0.000000e+00  0.000000e+00
bigcom353        0.000000e+00  0.000000e+00
bigcom359        0.000000e+00  0.000000e+00
bigcom363        0.000000e+00  1.387779e-19
bigcom365        0.000000e+00  0.000000e+00
bigcom385        0.000000e+00  0.000000e+00
bigcom386        0.000000e+00  0.000000e+00
bigcom408        0.000000e+00  1.040834e-19
bigcom412        0.000000e+00  0.000000e+00
bigcom480        0.000000e+00  1.387779e-19
spin_vertex      1.330422e-04  3.619193e-01
membership_s1    1.541437e-04  8.168245e-02
membership_s3    0.000000e+00  0.000000e+00
membership_s4    1.505602e-04  5.471080e-02
membership_s5    1.318589e-04  9.991016e-02
membership_s6    4.310345e-06  1.866667e-02
membership_s7    6.075557e-05  1.987581e-01
membership_s8    0.000000e+00  1.387779e-19
membership_s9    0.000000e+00  6.938894e-20
membership_s11   0.000000e+00  0.000000e+00
membership_s12  -3.548715e-05  5.548618e-01
membership_s14  -1.901810e-05  2.909863e-01
membership_s15  -1.137759e-06  3.411363e-02
membership_s16  -3.994350e-05  1.440334e-01
membership_s17   0.000000e+00  1.387779e-19
membership_s18   9.370993e-07  1.293181e-01
membership_s20   0.000000e+00  1.734723e-20
membership_s21   4.858731e-05  2.308214e-01
membership_s22  -6.560680e-05  1.462627e-01
membership_s24   0.000000e+00  2.081668e-19
membership_s25   0.000000e+00  3.469447e-20
membership_s26   0.000000e+00  6.938894e-20
membership_s27   6.213560e-04  2.809953e-01
membership_s28   0.000000e+00  3.469447e-20
membership_s30   5.369910e-06  1.041709e-02
membership_s31   1.304172e-04  1.769952e-01
membership_s32   3.554068e-05  1.871619e-01
membership_s33   0.000000e+00  4.770490e-20
membership_s36   3.394081e-05  7.915553e-02
membership_s37   0.000000e+00  4.163336e-19
V1               4.643104e-03  1.619865e+00
V2               2.753659e-03  1.535364e+00
pdi              0.000000e+00  1.000000e-03
adhesion         9.199603e-03  9.545954e-01
cohesion         6.379737e-03  9.977455e-01
inner            3.963169e-03  1.273312e+00
outer            3.093889e-03  1.153046e+00
ioratio          4.457878e-03  1.565080e+00
comsize          2.744069e-03  1.827621e+00
[1] "Dataset: low_TnotC Model GLM, run: 2 of 10 2015-06-17 20:49:46"
[1] "glmnet variable coefficients"
                         [,1]          [,2]
(Intercept)     -4.188848e+00 -5.597023e+00
graph0          -1.818371e-40 -6.810810e-03
graph1          -1.945383e-42  4.721403e-06
graph2           2.278755e-39  7.103218e-03
graph3          -1.174879e-43  6.930423e-07
graph4          -1.658789e-45  2.975979e-09
graph5          -6.884794e-41 -5.024229e-04
graph6          -1.052369e-42 -9.185200e-06
graph7          -5.678151e-42  8.656323e-04
graph8          -2.977507e-39 -3.020309e-02
graph9          -2.628677e-45  1.814829e-08
graph10         -6.967422e-47 -4.158303e-11
graph11         -2.415114e-48  3.475378e-12
graph12         -6.748629e-45 -1.260658e-07
graph13         -5.141821e-44  4.236374e-07
graph14         -5.221304e-46 -1.044018e-10
graph15         -5.295070e-42 -2.158820e-05
graph16         -3.109432e-44 -2.347255e-07
graph17         -3.464402e-44  4.595812e-08
graph18         -1.875760e-42 -3.152364e-05
graph19         -2.415638e-43  1.430226e-06
graph20         -2.578618e-42 -3.243472e-05
graph21         -4.000977e-42  1.928082e-05
graph22         -5.024677e-43 -5.833374e-06
graph23         -2.065334e-42 -3.170123e-05
graph24         -3.456815e-42  4.487892e-06
graph25         -4.427290e-41 -2.501853e-04
graph26         -1.039639e-41  8.741679e-05
graph27         -2.964640e-40 -6.339160e-03
graph28         -1.207064e-41 -3.594083e-03
graph29         -1.510251e-38 -5.647354e-02
orbit0          -1.818371e-40 -6.804294e-03
orbit1          -1.944525e-42  5.007982e-06
orbit2          -1.782673e-40  1.863483e-03
orbit3           2.278755e-39  7.037841e-03
orbit4          -1.118898e-43  9.733570e-07
orbit5          -1.912110e-42 -9.969633e-06
orbit6          -1.658787e-45  3.293614e-09
orbit7          -7.628759e-41  1.050272e-02
orbit8          -6.884794e-41 -5.030373e-04
orbit9          -1.180620e-42 -7.611463e-06
orbit10         -2.888292e-42 -3.884407e-05
orbit11          1.534417e-40 -2.692582e-02
orbit12         -7.888484e-42  8.669631e-04
orbit13          6.696489e-39  3.920004e-02
orbit14         -2.977507e-39 -3.021062e-02
orbit15         -2.533511e-45  2.724382e-08
orbit16         -8.689686e-44 -5.137692e-07
orbit17         -2.334911e-44 -1.819226e-08
orbit18         -2.018003e-46 -1.604443e-08
orbit19         -6.896400e-47  5.808257e-11
orbit20         -1.685489e-45  7.029531e-09
orbit21         -1.969150e-42 -4.262116e-05
orbit22         -2.415114e-48  3.872970e-12
orbit23         -6.470291e-40 -9.032025e-03
orbit24         -7.428731e-45 -1.376029e-07
orbit25         -1.495676e-44 -2.795108e-07
orbit26         -1.792928e-42  2.639642e-05
orbit27         -4.780622e-44  2.386719e-06
orbit28         -1.048580e-42  1.712882e-06
orbit29         -1.413938e-43 -4.188985e-06
orbit30         -4.626145e-42 -1.580383e-04
orbit31         -5.017637e-46  9.594923e-10
orbit32         -3.286781e-45 -2.192386e-08
orbit33          1.671188e-39  5.335247e-02
orbit34         -5.295070e-42 -2.142069e-05
orbit35         -3.149841e-44 -1.466563e-07
orbit36         -1.309830e-42 -1.096596e-05
orbit37         -8.862727e-44 -9.308032e-07
orbit38         -4.784414e-41 -8.065071e-04
orbit39         -6.279776e-44 -8.452360e-07
orbit40         -3.403410e-44  9.780112e-07
orbit41         -7.293231e-42 -1.499166e-04
orbit42          3.318542e-39  1.658038e-02
orbit43         -1.875820e-42 -3.125627e-05
orbit44          1.283428e-40 -3.482431e-02
orbit45         -2.791191e-43  2.079182e-06
orbit46         -4.415327e-43  3.224532e-06
orbit47         -5.399707e-41 -1.162073e-03
orbit48         -4.320538e-42 -1.073106e-04
orbit49         -2.602654e-42 -3.258331e-05
orbit50         -3.087941e-41 -1.541242e-04
orbit51         -7.545788e-42  5.200570e-06
orbit52         -3.497369e-42  3.541388e-05
orbit53         -2.427087e-41  5.801197e-03
orbit54         -5.033265e-43 -5.743515e-06
orbit55          7.596319e-38  5.369002e-01
orbit56         -2.055300e-42 -3.198869e-05
orbit57         -8.670421e-42 -7.371996e-05
orbit58         -8.247337e-39 -2.361638e-01
orbit59         -3.513774e-42  5.402535e-06
orbit60         -6.099810e-41  4.008052e-06
orbit61          1.093656e-38  9.446459e-02
orbit62         -5.129147e-41 -4.918151e-06
orbit63         -2.587842e-40 -6.766863e-03
orbit64         -6.631882e-41 -4.551817e-03
orbit65         -1.173760e-41  7.626523e-05
orbit66         -3.671331e-41  8.061527e-04
orbit67         -1.041046e-38 -3.885561e-01
orbit68         -2.960708e-40 -6.328784e-03
orbit69         -1.511453e-38 -2.851682e-01
orbit70         -8.845716e-42 -3.567682e-03
orbit71         -7.564491e-39 -1.253301e-01
orbit72         -1.510251e-38 -5.629173e-02
AP              -1.555784e-38 -2.721310e-01
bet             -8.159476e-43 -1.847998e-05
ecc             -1.720678e-40 -1.415996e-02
eccrad          -1.032407e-39 -8.456476e-02
close            1.241006e-39  6.637987e-01
constraint       2.299187e-39  1.229818e-01
coreness         4.925465e-40  1.487331e-02
knn              1.528686e-43  2.268061e-05
hubscore        -2.466762e-37  1.104211e+00
pagerank        -4.073749e-38 -7.708100e-01
trans            1.344516e-38  2.589202e-01
evcent          -2.464252e-37  9.019844e-01
first           -1.818371e-40 -6.732493e-03
upto_second     -1.894404e-42  3.812015e-06
upto_third      -4.577377e-44  8.849897e-06
upto_fourth      4.372441e-43  5.542192e-06
upto_fifth       1.408055e-42  1.757278e-05
upto_sixth       2.364588e-42  7.039286e-05
second          -1.894864e-42  3.677244e-06
third            8.804385e-44  1.277936e-05
fourth           7.601242e-43 -1.100793e-05
fifth           -4.000186e-43 -5.066954e-06
sixth           -1.715476e-42 -1.070266e-05
ratio1           1.955198e-43  1.961536e-05
ratio2           5.221921e-43 -1.141404e-04
ratio3          -5.420901e-42  2.242710e-04
ratio4          -3.273016e-41 -5.668002e-04
ratio5          -1.781107e-41 -2.170431e-04
ratio6          -1.916556e-42 -2.166751e-05
selfinter        7.869772e-39  1.080102e-01
walktrap_vertex  1.032870e-39  4.748873e-03
bigcom1         -8.573096e-39 -1.626121e-01
bigcom2         -1.510732e-38 -4.319807e-01
bigcom3         -1.536648e-38 -4.374336e-01
bigcom4         -1.117894e-39  2.444406e-02
bigcom6         -1.509291e-38 -4.957839e-01
bigcom8          3.074450e-38  4.409050e-01
bigcom9          6.287172e-38  6.323135e-01
bigcom11         9.728446e-38  1.104826e+00
bigcom13        -1.513381e-38 -3.782014e-01
bigcom15        -1.513622e-38 -3.447113e-01
bigcom16        -1.510491e-38 -4.010085e-01
bigcom21         3.104262e-38  4.429004e-01
bigcom22        -3.389067e-39 -6.647192e-02
bigcom24        -1.509771e-38 -4.620469e-01
bigcom26        -1.515555e-38 -4.126618e-01
bigcom28        -5.369187e-39 -4.734032e-02
bigcom30         3.974563e-38  6.160309e-01
bigcom31        -1.509291e-38 -4.315373e-01
bigcom32        -1.511453e-38 -4.703021e-01
bigcom33        -1.509531e-38 -3.128212e-01
bigcom34        -1.510011e-38 -4.952487e-01
bigcom36        -1.510972e-38 -5.282921e-01
bigcom37        -1.509291e-38 -2.181420e-01
bigcom38        -1.511453e-38 -4.374736e-01
bigcom39        -1.511694e-38 -4.283517e-01
bigcom40         2.784272e-39  1.144446e-01
bigcom43        -1.510011e-38 -4.896149e-01
bigcom44        -1.527502e-38 -4.237612e-01
bigcom46        -1.511213e-38 -3.705858e-01
bigcom47        -1.510491e-38 -4.910313e-01
bigcom49         1.113160e-37  1.154903e+00
bigcom50        -1.510972e-38 -4.103256e-01
bigcom51        -1.509771e-38 -4.490871e-01
bigcom52        -1.509531e-38 -3.533331e-01
bigcom54        -1.509771e-38 -4.819270e-01
bigcom56        -1.510011e-38 -5.375314e-01
bigcom62        -1.509531e-38 -3.715174e-01
bigcom66        -1.510011e-38 -4.407215e-01
bigcom68        -1.509531e-38 -4.311397e-01
bigcom69        -1.510972e-38 -3.736675e-01
bigcom71        -1.512175e-38 -4.546498e-01
bigcom72        -1.510251e-38 -4.215181e-01
bigcom73        -1.509531e-38 -4.119661e-01
bigcom74        -1.510251e-38 -4.200381e-01
bigcom75        -1.509291e-38 -4.347221e-01
bigcom76        -1.509531e-38 -4.948061e-01
bigcom77        -1.509771e-38 -4.250168e-01
bigcom79        -1.509771e-38 -4.195829e-01
bigcom80        -1.509771e-38 -4.013911e-01
bigcom82        -1.510251e-38 -4.583879e-01
bigcom83        -1.509531e-38 -9.070661e-01
bigcom84        -1.509531e-38 -4.149747e-01
bigcom85        -1.510011e-38 -3.869632e-01
bigcom87        -1.510011e-38 -4.656379e-01
bigcom89        -1.509771e-38 -3.902099e-01
bigcom91        -1.509291e-38 -2.488614e-01
bigcom92         6.921896e-38  7.750895e-01
bigcom93        -1.509531e-38 -8.453294e-01
bigcom96        -1.509291e-38 -4.654977e-01
bigcom97        -1.510251e-38 -3.077664e-01
bigcom98        -1.509531e-38 -4.440414e-01
bigcom99        -1.509291e-38 -4.495054e-01
bigcom101       -1.510491e-38 -3.628803e-01
bigcom104       -1.511213e-38 -4.360232e-01
bigcom106       -1.510011e-38 -4.050783e-01
bigcom109       -1.509771e-38 -4.866149e-01
bigcom113       -1.510491e-38 -3.980175e-01
bigcom116       -1.512175e-38 -4.589563e-01
bigcom120       -1.509291e-38 -4.548774e-01
bigcom123       -1.510011e-38 -3.963241e-01
bigcom126       -1.509291e-38 -4.645804e-01
bigcom127       -1.509051e-38 -1.041862e+00
bigcom137       -1.510011e-38 -4.131244e-01
bigcom139        3.217656e-37  1.980820e+00
bigcom140       -1.509771e-38 -3.551361e-01
bigcom143       -1.509771e-38 -4.130718e-01
bigcom145       -1.509771e-38 -3.835129e-01
bigcom146       -1.510011e-38 -3.802336e-01
bigcom147       -1.510011e-38 -4.850255e-01
bigcom149       -1.509051e-38 -2.615049e-01
bigcom153        1.293559e-37  1.333324e+00
bigcom154       -1.511453e-38 -4.681093e-01
bigcom156       -1.509531e-38 -3.900355e-01
bigcom157       -1.509531e-38 -1.778644e-01
bigcom158       -1.509531e-38 -4.780630e-01
bigcom160       -1.510011e-38 -4.185542e-01
bigcom161       -1.509531e-38 -4.828640e-01
bigcom162       -1.509531e-38 -4.356515e-01
bigcom164       -1.509531e-38 -4.168424e-01
bigcom166       -1.510732e-38 -3.993788e-01
bigcom167       -1.511213e-38 -4.550782e-01
bigcom171       -1.509051e-38 -3.309053e-01
bigcom173        1.870807e-37  1.437401e+00
bigcom175       -1.509531e-38 -3.097373e-01
bigcom176       -1.509771e-38 -4.077429e-01
bigcom177       -1.509771e-38 -6.234099e-01
bigcom178       -1.509771e-38 -4.123992e-01
bigcom180       -1.509531e-38 -5.257437e-01
bigcom181       -1.509771e-38 -4.386446e-01
bigcom184       -1.509531e-38 -4.150859e-01
bigcom186        3.217656e-37  1.792479e+00
bigcom187       -1.509531e-38 -5.641369e-01
bigcom189       -1.509771e-38 -4.648365e-01
bigcom194       -1.510011e-38 -4.315231e-01
bigcom195       -1.509771e-38 -4.003693e-01
bigcom196       -1.509291e-38 -4.339426e-01
bigcom204       -1.510972e-38 -4.089759e-01
bigcom205       -1.509771e-38 -5.691442e-01
bigcom212       -1.509291e-38 -4.874738e-01
bigcom214       -1.510011e-38 -5.102119e-01
bigcom222       -1.509531e-38 -3.898995e-01
bigcom223        0.000000e+00  0.000000e+00
bigcom226       -1.509531e-38 -4.087309e-01
bigcom227       -1.509531e-38 -4.942387e-01
bigcom229       -1.509771e-38 -3.609824e-01
bigcom233        4.901182e-37  2.267520e+00
bigcom236       -1.509531e-38 -4.116003e-01
bigcom237       -1.509051e-38 -4.004896e-01
bigcom246       -1.509771e-38 -3.796938e-01
bigcom248       -1.510251e-38 -4.153090e-01
bigcom249       -1.509291e-38 -5.115180e-01
bigcom250       -1.509531e-38 -7.351884e-01
bigcom254       -1.509531e-38 -4.610246e-01
bigcom266       -1.509291e-38 -3.768082e-01
bigcom269       -1.510732e-38 -4.913151e-01
bigcom272       -1.509771e-38 -3.849190e-01
bigcom274        5.718919e-38  5.961548e-01
bigcom281       -1.509531e-38 -6.722970e-01
bigcom291       -1.509051e-38 -3.862711e-01
bigcom292       -1.509531e-38 -3.917174e-01
bigcom295       -1.509051e-38 -4.088571e-01
bigcom299       -1.509531e-38 -3.711347e-01
bigcom301       -1.510011e-38 -4.945723e-01
bigcom306       -1.509771e-38 -3.598121e-01
bigcom309       -1.510491e-38 -3.160222e-01
bigcom314       -1.509291e-38 -3.723625e-01
bigcom321       -1.510972e-38 -4.308906e-01
bigcom341        3.217656e-37  2.046398e+00
bigcom350       -1.509291e-38 -1.396208e-01
bigcom353       -1.509051e-38 -4.469755e-01
bigcom359       -1.509291e-38 -4.230541e-01
bigcom363       -1.509771e-38 -3.036699e-01
bigcom365       -1.509291e-38 -4.762875e-01
bigcom385       -1.510011e-38 -4.132441e-01
bigcom386       -1.509291e-38 -2.645536e-01
bigcom408       -1.510732e-38 -4.205588e-01
bigcom412       -1.510011e-38 -4.727683e-01
bigcom480       -1.510011e-38 -5.031848e-01
spin_vertex      7.507485e-39  1.854736e-01
membership_s1    3.162907e-40  2.105894e-02
membership_s3   -1.512898e-38 -3.338456e-01
membership_s4   -3.792644e-39 -7.009020e-02
membership_s5    1.173848e-38  2.046479e-01
membership_s6   -2.517853e-39 -5.105671e-02
membership_s7   -3.788287e-39 -2.749420e-02
membership_s8   -1.510732e-38 -3.801432e-01
membership_s9   -1.511935e-38 -3.549483e-01
membership_s11  -1.510491e-38 -2.910366e-01
membership_s12   2.377394e-37  1.677518e+00
membership_s14   1.870807e-37  1.831197e+00
membership_s15  -5.745609e-39 -5.175976e-02
membership_s16   8.605874e-38  1.165139e+00
membership_s17  -1.510732e-38 -3.133111e-01
membership_s18   3.440929e-38  5.331166e-01
membership_s20  -1.510251e-38 -3.693592e-01
membership_s21   1.362933e-39  8.093840e-02
membership_s22   4.114630e-38  8.397089e-01
membership_s24  -1.513381e-38 -3.317643e-01
membership_s25  -1.511213e-38 -3.835226e-01
membership_s26  -1.512657e-38 -2.275690e-01
membership_s27   7.692246e-39  1.803941e-01
membership_s28  -1.512657e-38 -4.200887e-01
membership_s30  -6.990471e-39 -1.216053e-01
membership_s31  -5.644685e-40 -2.558696e-02
membership_s32   7.740429e-39  8.658318e-02
membership_s33  -1.510251e-38 -2.896661e-01
membership_s36  -3.500548e-39 -1.903048e-02
membership_s37  -1.526519e-38 -3.671618e-01
V1               2.234437e-39  1.869891e-02
V2              -5.714213e-39 -1.008352e-01
pdi             -6.485048e-35 -9.758845e+02
adhesion         8.397996e-44  1.416759e-07
cohesion        -1.681793e-43 -3.083495e-07
inner           -1.016777e-43 -6.248377e-06
outer           -2.153339e-44  3.884959e-06
ioratio          2.610193e-39  4.418587e-01
comsize         -5.857876e-43 -1.108514e-05
[1] "Dataset: low_TnotC Model GBM, run: 3 of 10 2015-06-17 20:51:02"
Iter   TrainDeviance   ValidDeviance   StepSize   Improve
     1        0.1513            -nan     0.0100   -0.0001
     2        0.1504            -nan     0.0100   -0.0001
     3        0.1495            -nan     0.0100    0.0000
     4        0.1487            -nan     0.0100   -0.0000
     5        0.1476            -nan     0.0100   -0.0000
     6        0.1466            -nan     0.0100    0.0001
     7        0.1457            -nan     0.0100   -0.0001
     8        0.1450            -nan     0.0100   -0.0000
     9        0.1443            -nan     0.0100    0.0000
    10        0.1432            -nan     0.0100    0.0001
    20        0.1358            -nan     0.0100   -0.0000
    40        0.1243            -nan     0.0100   -0.0000
    44        0.1223            -nan     0.0100    0.0000

[1] "GBM variable coefficients"
                            var    rel.inf
pagerank               pagerank 5.30825480
cohesion               cohesion 5.01563017
V2                           V2 3.88182936
ratio3                   ratio3 3.77146608
orbit46                 orbit46 3.67480219
ratio5                   ratio5 3.48770986
inner                     inner 3.31011047
V1                           V1 3.15944629
ratio2                   ratio2 3.06712928
comsize                 comsize 3.03553847
outer                     outer 2.58297603
orbit36                 orbit36 2.52346492
orbit18                 orbit18 2.26446117
trans                     trans 2.25313927
graph9                   graph9 2.07080277
ioratio                 ioratio 1.95340530
coreness               coreness 1.91345188
orbit55                 orbit55 1.87756341
graph1                   graph1 1.78619131
orbit45                 orbit45 1.74022994
adhesion               adhesion 1.44808211
fourth                   fourth 1.41715006
orbit50                 orbit50 1.32262014
knn                         knn 1.24985166
graph19                 graph19 1.21674902
ratio1                   ratio1 1.14833878
orbit30                 orbit30 0.98920625
orbit10                 orbit10 0.98378427
orbit9                   orbit9 0.97949876
graph11                 graph11 0.96327389
graph6                   graph6 0.94840834
graph10                 graph10 0.92065445
orbit39                 orbit39 0.86251283
orbit27                 orbit27 0.84849987
orbit38                 orbit38 0.84594048
upto_third           upto_third 0.82800185
bigcom8                 bigcom8 0.81718612
graph26                 graph26 0.80401071
orbit26                 orbit26 0.75631274
bet                         bet 0.75124937
graph14                 graph14 0.74522783
bigcom30               bigcom30 0.74232474
graph20                 graph20 0.73423061
graph13                 graph13 0.71732671
graph16                 graph16 0.71570716
walktrap_vertex walktrap_vertex 0.67284096
graph21                 graph21 0.66829542
upto_fourth         upto_fourth 0.65878477
upto_sixth           upto_sixth 0.65761334
graph7                   graph7 0.65611316
bigcom9                 bigcom9 0.64924285
orbit56                 orbit56 0.58624691
membership_s18   membership_s18 0.56005460
graph4                   graph4 0.52656286
upto_second         upto_second 0.48869956
graph17                 graph17 0.46559292
orbit13                 orbit13 0.43951111
orbit37                 orbit37 0.43145359
hubscore               hubscore 0.42919166
constraint           constraint 0.41711755
orbit62                 orbit62 0.40845920
graph3                   graph3 0.40156100
ratio4                   ratio4 0.39583031
orbit33                 orbit33 0.38987813
orbit20                 orbit20 0.38344022
orbit52                 orbit52 0.38027391
orbit16                 orbit16 0.35373635
bigcom21               bigcom21 0.34467951
graph23                 graph23 0.33422164
orbit29                 orbit29 0.32566159
ratio6                   ratio6 0.31850169
orbit35                 orbit35 0.31632378
graph24                 graph24 0.29595916
orbit53                 orbit53 0.26621025
orbit64                 orbit64 0.25828648
orbit48                 orbit48 0.25357022
membership_s27   membership_s27 0.21346633
graph12                 graph12 0.18891636
orbit12                 orbit12 0.17320579
orbit4                   orbit4 0.17296970
graph5                   graph5 0.16456049
fifth                     fifth 0.16353119
orbit57                 orbit57 0.15420139
membership_s5     membership_s5 0.15140086
orbit32                 orbit32 0.14405836
orbit24                 orbit24 0.14070162
graph18                 graph18 0.14067842
orbit19                 orbit19 0.13469321
orbit21                 orbit21 0.12776429
orbit5                   orbit5 0.12208835
membership_s31   membership_s31 0.12104746
spin_vertex         spin_vertex 0.11719186
orbit17                 orbit17 0.11587146
graph2                   graph2 0.11417173
close                     close 0.10997324
orbit51                 orbit51 0.10802036
orbit65                 orbit65 0.10090564
orbit47                 orbit47 0.09300828
graph15                 graph15 0.09153017
membership_s21   membership_s21 0.08930407
graph22                 graph22 0.08201841
orbit60                 orbit60 0.06862096
bigcom4                 bigcom4 0.06727072
orbit23                 orbit23 0.06663991
orbit31                 orbit31 0.05490142
orbit49                 orbit49 0.05372162
membership_s36   membership_s36 0.04660280
bigcom274             bigcom274 0.03968319
orbit40                 orbit40 0.03622406
orbit15                 orbit15 0.03482485
graph28                 graph28 0.02856501
graph0                   graph0 0.00000000
graph8                   graph8 0.00000000
graph25                 graph25 0.00000000
graph27                 graph27 0.00000000
graph29                 graph29 0.00000000
orbit0                   orbit0 0.00000000
orbit1                   orbit1 0.00000000
orbit2                   orbit2 0.00000000
orbit3                   orbit3 0.00000000
orbit6                   orbit6 0.00000000
orbit7                   orbit7 0.00000000
orbit8                   orbit8 0.00000000
orbit11                 orbit11 0.00000000
orbit14                 orbit14 0.00000000
orbit22                 orbit22 0.00000000
orbit25                 orbit25 0.00000000
orbit28                 orbit28 0.00000000
orbit34                 orbit34 0.00000000
orbit41                 orbit41 0.00000000
orbit42                 orbit42 0.00000000
orbit43                 orbit43 0.00000000
orbit44                 orbit44 0.00000000
orbit54                 orbit54 0.00000000
orbit58                 orbit58 0.00000000
orbit59                 orbit59 0.00000000
orbit61                 orbit61 0.00000000
orbit63                 orbit63 0.00000000
orbit66                 orbit66 0.00000000
orbit67                 orbit67 0.00000000
orbit68                 orbit68 0.00000000
orbit69                 orbit69 0.00000000
orbit70                 orbit70 0.00000000
orbit71                 orbit71 0.00000000
orbit72                 orbit72 0.00000000
AP                           AP 0.00000000
ecc                         ecc 0.00000000
eccrad                   eccrad 0.00000000
evcent                   evcent 0.00000000
first                     first 0.00000000
upto_fifth           upto_fifth 0.00000000
second                   second 0.00000000
third                     third 0.00000000
sixth                     sixth 0.00000000
selfinter             selfinter 0.00000000
bigcom1                 bigcom1 0.00000000
bigcom2                 bigcom2 0.00000000
bigcom3                 bigcom3 0.00000000
bigcom6                 bigcom6 0.00000000
bigcom11               bigcom11 0.00000000
bigcom13               bigcom13 0.00000000
bigcom15               bigcom15 0.00000000
bigcom16               bigcom16 0.00000000
bigcom22               bigcom22 0.00000000
bigcom24               bigcom24 0.00000000
bigcom26               bigcom26 0.00000000
bigcom28               bigcom28 0.00000000
bigcom31               bigcom31 0.00000000
bigcom32               bigcom32 0.00000000
bigcom33               bigcom33 0.00000000
bigcom34               bigcom34 0.00000000
bigcom36               bigcom36 0.00000000
bigcom37               bigcom37 0.00000000
bigcom38               bigcom38 0.00000000
bigcom39               bigcom39 0.00000000
bigcom40               bigcom40 0.00000000
bigcom43               bigcom43 0.00000000
bigcom44               bigcom44 0.00000000
bigcom46               bigcom46 0.00000000
bigcom47               bigcom47 0.00000000
bigcom49               bigcom49 0.00000000
bigcom50               bigcom50 0.00000000
bigcom51               bigcom51 0.00000000
bigcom52               bigcom52 0.00000000
bigcom54               bigcom54 0.00000000
bigcom56               bigcom56 0.00000000
bigcom62               bigcom62 0.00000000
bigcom66               bigcom66 0.00000000
bigcom68               bigcom68 0.00000000
bigcom69               bigcom69 0.00000000
bigcom71               bigcom71 0.00000000
bigcom72               bigcom72 0.00000000
bigcom73               bigcom73 0.00000000
bigcom74               bigcom74 0.00000000
bigcom75               bigcom75 0.00000000
bigcom76               bigcom76 0.00000000
bigcom77               bigcom77 0.00000000
bigcom79               bigcom79 0.00000000
bigcom80               bigcom80 0.00000000
bigcom82               bigcom82 0.00000000
bigcom83               bigcom83 0.00000000
bigcom84               bigcom84 0.00000000
bigcom85               bigcom85 0.00000000
bigcom87               bigcom87 0.00000000
bigcom89               bigcom89 0.00000000
bigcom91               bigcom91 0.00000000
bigcom92               bigcom92 0.00000000
bigcom93               bigcom93 0.00000000
bigcom96               bigcom96 0.00000000
bigcom97               bigcom97 0.00000000
bigcom98               bigcom98 0.00000000
bigcom99               bigcom99 0.00000000
bigcom101             bigcom101 0.00000000
bigcom104             bigcom104 0.00000000
bigcom106             bigcom106 0.00000000
bigcom109             bigcom109 0.00000000
bigcom113             bigcom113 0.00000000
bigcom116             bigcom116 0.00000000
bigcom120             bigcom120 0.00000000
bigcom123             bigcom123 0.00000000
bigcom126             bigcom126 0.00000000
bigcom127             bigcom127 0.00000000
bigcom137             bigcom137 0.00000000
bigcom139             bigcom139 0.00000000
bigcom140             bigcom140 0.00000000
bigcom143             bigcom143 0.00000000
bigcom145             bigcom145 0.00000000
bigcom146             bigcom146 0.00000000
bigcom147             bigcom147 0.00000000
bigcom149             bigcom149 0.00000000
bigcom153             bigcom153 0.00000000
bigcom154             bigcom154 0.00000000
bigcom156             bigcom156 0.00000000
bigcom157             bigcom157 0.00000000
bigcom158             bigcom158 0.00000000
bigcom160             bigcom160 0.00000000
bigcom161             bigcom161 0.00000000
bigcom162             bigcom162 0.00000000
bigcom164             bigcom164 0.00000000
bigcom166             bigcom166 0.00000000
bigcom167             bigcom167 0.00000000
bigcom171             bigcom171 0.00000000
bigcom173             bigcom173 0.00000000
bigcom175             bigcom175 0.00000000
bigcom176             bigcom176 0.00000000
bigcom177             bigcom177 0.00000000
bigcom178             bigcom178 0.00000000
bigcom180             bigcom180 0.00000000
bigcom181             bigcom181 0.00000000
bigcom184             bigcom184 0.00000000
bigcom186             bigcom186 0.00000000
bigcom187             bigcom187 0.00000000
bigcom189             bigcom189 0.00000000
bigcom194             bigcom194 0.00000000
bigcom195             bigcom195 0.00000000
bigcom196             bigcom196 0.00000000
bigcom204             bigcom204 0.00000000
bigcom205             bigcom205 0.00000000
bigcom212             bigcom212 0.00000000
bigcom214             bigcom214 0.00000000
bigcom222             bigcom222 0.00000000
bigcom223             bigcom223 0.00000000
bigcom226             bigcom226 0.00000000
bigcom227             bigcom227 0.00000000
bigcom229             bigcom229 0.00000000
bigcom233             bigcom233 0.00000000
bigcom236             bigcom236 0.00000000
bigcom237             bigcom237 0.00000000
bigcom246             bigcom246 0.00000000
bigcom248             bigcom248 0.00000000
bigcom249             bigcom249 0.00000000
bigcom250             bigcom250 0.00000000
bigcom254             bigcom254 0.00000000
bigcom266             bigcom266 0.00000000
bigcom269             bigcom269 0.00000000
bigcom272             bigcom272 0.00000000
bigcom281             bigcom281 0.00000000
bigcom291             bigcom291 0.00000000
bigcom292             bigcom292 0.00000000
bigcom295             bigcom295 0.00000000
bigcom299             bigcom299 0.00000000
bigcom301             bigcom301 0.00000000
bigcom306             bigcom306 0.00000000
bigcom309             bigcom309 0.00000000
bigcom314             bigcom314 0.00000000
bigcom321             bigcom321 0.00000000
bigcom341             bigcom341 0.00000000
bigcom350             bigcom350 0.00000000
bigcom353             bigcom353 0.00000000
bigcom359             bigcom359 0.00000000
bigcom363             bigcom363 0.00000000
bigcom365             bigcom365 0.00000000
bigcom385             bigcom385 0.00000000
bigcom386             bigcom386 0.00000000
bigcom408             bigcom408 0.00000000
bigcom412             bigcom412 0.00000000
bigcom480             bigcom480 0.00000000
membership_s1     membership_s1 0.00000000
membership_s3     membership_s3 0.00000000
membership_s4     membership_s4 0.00000000
membership_s6     membership_s6 0.00000000
membership_s7     membership_s7 0.00000000
membership_s8     membership_s8 0.00000000
membership_s9     membership_s9 0.00000000
membership_s11   membership_s11 0.00000000
membership_s12   membership_s12 0.00000000
membership_s14   membership_s14 0.00000000
membership_s15   membership_s15 0.00000000
membership_s16   membership_s16 0.00000000
membership_s17   membership_s17 0.00000000
membership_s20   membership_s20 0.00000000
membership_s22   membership_s22 0.00000000
membership_s24   membership_s24 0.00000000
membership_s25   membership_s25 0.00000000
membership_s26   membership_s26 0.00000000
membership_s28   membership_s28 0.00000000
membership_s30   membership_s30 0.00000000
membership_s32   membership_s32 0.00000000
membership_s33   membership_s33 0.00000000
membership_s37   membership_s37 0.00000000
pdi                         pdi 0.00000000
[1] "Dataset: low_TnotC Model RF, run: 3 of 10 2015-06-17 20:51:25"
     |      Out-of-bag   |
Tree |      MSE  %Var(y) |
   1 |   0.0228   158.90 |
   2 |  0.02429   169.29 |
   3 |  0.02498   174.08 |
   4 |  0.02341   163.18 |
   5 |   0.0239   166.57 |
   6 |  0.02239   156.03 |
   7 |  0.02146   149.55 |
   8 |  0.02092   145.81 |
   9 |  0.02047   142.66 |
  10 |  0.01974   137.61 |
  11 |  0.01945   135.60 |
  12 |  0.01941   135.30 |
  13 |   0.0191   133.11 |
  14 |  0.01874   130.65 |
  15 |  0.01838   128.07 |
  16 |  0.01828   127.42 |
  17 |  0.01808   126.02 |
  18 |  0.01794   125.01 |
  19 |  0.01778   123.96 |
  20 |  0.01776   123.79 |
  21 |  0.01771   123.43 |
  22 |  0.01757   122.48 |
  23 |  0.01748   121.87 |
  24 |  0.01747   121.75 |
  25 |  0.01731   120.62 |
  26 |  0.01719   119.81 |
  27 |  0.01709   119.11 |
  28 |  0.01706   118.92 |
  29 |  0.01701   118.58 |
  30 |  0.01692   117.92 |
  31 |  0.01686   117.49 |
  32 |  0.01681   117.19 |
  33 |  0.01679   117.04 |
  34 |  0.01677   116.91 |
  35 |  0.01679   117.03 |
  36 |  0.01678   116.93 |
  37 |  0.01678   116.93 |
  38 |  0.01677   116.88 |
  39 |  0.01675   116.78 |
  40 |  0.01675   116.77 |
  41 |  0.01673   116.57 |
  42 |  0.01666   116.09 |
  43 |  0.01661   115.75 |
  44 |  0.01663   115.88 |
  45 |  0.01663   115.88 |
  46 |  0.01661   115.75 |
  47 |  0.01661   115.81 |
  48 |  0.01662   115.85 |
  49 |  0.01661   115.77 |
  50 |  0.01655   115.34 |
  51 |  0.01653   115.19 |
  52 |  0.01649   114.95 |
  53 |   0.0165   115.01 |
  54 |   0.0165   114.99 |
  55 |  0.01649   114.91 |
  56 |  0.01649   114.96 |
  57 |  0.01648   114.88 |
  58 |  0.01648   114.84 |
  59 |  0.01644   114.61 |
  60 |  0.01645   114.64 |
  61 |  0.01642   114.48 |
  62 |  0.01641   114.35 |
  63 |  0.01641   114.36 |
  64 |  0.01637   114.09 |
  65 |  0.01636   114.02 |
  66 |  0.01634   113.88 |
  67 |  0.01634   113.88 |
  68 |  0.01636   114.00 |
  69 |  0.01636   114.00 |
  70 |  0.01632   113.73 |
  71 |  0.01631   113.71 |
  72 |   0.0163   113.60 |
  73 |   0.0163   113.60 |
  74 |  0.01627   113.43 |
  75 |  0.01627   113.40 |
  76 |  0.01627   113.39 |
  77 |  0.01626   113.34 |
  78 |  0.01627   113.42 |
  79 |  0.01628   113.47 |
  80 |  0.01627   113.42 |
  81 |  0.01627   113.41 |
  82 |  0.01626   113.36 |
  83 |  0.01623   113.13 |
  84 |  0.01621   112.98 |
  85 |  0.01621   112.97 |
  86 |  0.01621   113.01 |
  87 |  0.01621   112.96 |
  88 |  0.01619   112.87 |
  89 |   0.0162   112.89 |
  90 |   0.0162   112.94 |
  91 |  0.01621   113.01 |
  92 |  0.01619   112.84 |
  93 |   0.0162   112.89 |
  94 |  0.01619   112.83 |
  95 |  0.01618   112.76 |
  96 |  0.01617   112.73 |
  97 |  0.01618   112.80 |
  98 |  0.01616   112.61 |
  99 |  0.01615   112.60 |
 100 |  0.01616   112.61 |
[1] "Random Forest variable coefficients"
                      %IncMSE IncNodePurity
graph5           1.722124e-03  3.488983e-01
graph6           7.142226e-04  3.553309e-01
graph7           2.101402e-03  1.396936e-01
graph8           4.221190e-06  4.794643e-02
graph9           3.008019e-03  4.242216e-01
graph10          2.934538e-03  6.328338e-01
graph11          6.002654e-03  5.016428e-01
graph12          4.374362e-03  7.045754e-01
graph13          4.309614e-03  5.819155e-01
graph14          2.232838e-03  4.043380e-01
graph15          3.849473e-03  4.614253e-01
graph16          6.138772e-03  6.383483e-01
graph17          2.952947e-03  6.117310e-01
graph18          7.172829e-04  1.068236e-01
graph19          4.801937e-03  6.133913e-01
graph20          1.453035e-03  3.832532e-01
graph21          3.754434e-03  6.567822e-01
graph22          2.137005e-03  1.608507e-01
graph23          2.314581e-03  4.473600e-01
graph24          1.269272e-04  2.396498e-01
graph25          4.746096e-04  2.926868e-01
graph26          7.035497e-04  2.195414e-01
graph27         -4.282655e-06  2.832467e-02
graph28          3.108580e-05  3.378379e-02
graph29          0.000000e+00  0.000000e+00
orbit0           1.177784e-04  8.778311e-02
orbit1           3.147853e-03  3.468221e-01
orbit2           1.205797e-04  2.629891e-01
orbit3           4.200977e-09  6.345810e-02
orbit4           3.727224e-03  4.818794e-01
orbit5           2.649052e-03  2.691943e-01
orbit6           5.872239e-03  6.396101e-01
orbit7           1.473452e-04  1.598981e-01
orbit8           2.565126e-03  4.507467e-01
orbit9           2.923458e-03  4.486036e-01
orbit10          6.421503e-05  8.085015e-02
orbit11          5.003348e-05  4.865328e-02
orbit12          2.159217e-03  2.972205e-01
orbit13          9.928186e-05  6.970058e-02
orbit14          1.207482e-07  1.419418e-03
orbit15          4.054913e-03  5.809544e-01
orbit16          4.463140e-03  5.285548e-01
orbit17          8.981539e-04  1.996148e-01
orbit18          4.495040e-03  9.269463e-01
orbit19          2.707246e-03  5.232473e-01
orbit20          4.022534e-03  4.302106e-01
orbit21          1.822660e-03  3.683970e-01
orbit22          2.914917e-03  5.737381e-01
orbit23          3.766849e-04  7.549678e-03
orbit24          2.117904e-03  7.657580e-01
orbit25          6.552632e-04  2.339375e-01
orbit26          4.722128e-05  8.521293e-02
orbit27          4.870589e-03  7.292893e-01
orbit28          2.863385e-03  3.193050e-01
orbit29          1.017126e-03  1.863255e-01
orbit30          2.148301e-04  6.812840e-02
orbit31          4.656723e-03  5.440116e-01
orbit32          6.656386e-04  1.110088e-01
orbit33          7.462021e-05  8.652863e-02
orbit34          6.077758e-03  5.174253e-01
orbit35          7.013008e-03  6.221267e-01
orbit36          2.255721e-03  4.577748e-01
orbit37          2.974140e-03  2.524477e-01
orbit38          1.978337e-03  2.932044e-01
orbit39          2.438920e-03  4.708036e-01
orbit40          5.917950e-04  2.260760e-01
orbit41          3.435150e-04  8.604716e-02
orbit42          5.480053e-07  6.513851e-02
orbit43          5.970944e-04  1.309201e-01
orbit44         -5.764731e-06  3.194717e-02
orbit45          5.544273e-03  6.599465e-01
orbit46          1.456843e-03  2.635144e-01
orbit47          1.426966e-05  1.440410e-02
orbit48          1.158428e-04  4.730949e-02
orbit49          1.214123e-03  2.072473e-01
orbit50          9.984927e-04  3.891881e-01
orbit51          1.404832e-03  3.279486e-01
orbit52          9.728764e-04  1.581840e-01
orbit53          7.533684e-04  2.215186e-01
orbit54          2.067431e-03  1.234426e-01
orbit55          7.881769e-05  6.980353e-01
orbit56          1.414850e-03  6.755524e-01
orbit57         -1.347792e-05  2.097423e-02
orbit58          0.000000e+00  0.000000e+00
orbit59          4.845643e-04  2.530297e-01
orbit60          3.552518e-04  8.373239e-02
orbit61          7.981592e-05  4.313313e-02
orbit62          1.323633e-03  2.343460e-01
orbit63          8.907197e-05  6.848318e-02
orbit64          1.261526e-04  9.669681e-02
orbit65          2.708410e-03  1.584789e-01
orbit66          7.330124e-05  5.229780e-02
orbit67          0.000000e+00  1.301043e-20
orbit68          5.367110e-07  2.300237e-03
orbit69          0.000000e+00  0.000000e+00
orbit70          1.683126e-05  4.351364e-02
orbit71          0.000000e+00  0.000000e+00
orbit72          0.000000e+00  0.000000e+00
AP               0.000000e+00  3.308824e-04
bet              1.792755e-03  6.285729e-01
ecc              4.021335e-04  2.783496e-02
eccrad           6.394495e-04  6.758060e-02
close            7.620621e-03  4.649322e-01
constraint       3.515091e-03  8.055626e-01
coreness         3.777145e-04  3.906095e-01
knn              6.408241e-03  7.368039e-01
hubscore         1.853790e-03  5.785218e-01
pagerank         5.348469e-03  2.055125e+00
trans            1.716268e-03  2.734537e-01
evcent           1.661770e-03  5.343810e-01
first            2.247332e-05  1.050329e-01
upto_second      2.054303e-03  3.989240e-01
upto_third       3.980684e-03  4.618862e-01
upto_fourth      3.769041e-03  4.279213e-01
upto_fifth       3.070771e-03  4.331333e-01
upto_sixth       1.446594e-03  3.933576e-01
second           1.341793e-03  3.891569e-01
third            5.487732e-03  7.963521e-01
fourth           3.828271e-03  1.310097e+00
fifth            3.112694e-03  5.328605e-01
sixth            3.521418e-03  2.804590e-01
ratio1           5.641326e-03  7.918989e-01
ratio2           5.306312e-03  1.301239e+00
ratio3           4.003181e-03  1.189412e+00
ratio4           4.593696e-03  5.252344e-01
ratio5           1.793088e-03  1.266289e+00
ratio6           6.106738e-03  5.631169e-01
selfinter        3.272841e-05  1.284929e-01
walktrap_vertex  1.118512e-04  1.854549e-01
bigcom1          1.312628e-04  3.637210e-02
bigcom2          0.000000e+00  0.000000e+00
bigcom3          0.000000e+00  2.168404e-21
bigcom4          1.515055e-04  8.674430e-02
bigcom6          0.000000e+00  0.000000e+00
bigcom8          2.593217e-04  2.769274e-01
bigcom9          2.245678e-04  1.671807e-01
bigcom11         3.282222e-05  2.203640e-01
bigcom13         0.000000e+00  0.000000e+00
bigcom15         0.000000e+00  2.168404e-21
bigcom16         0.000000e+00  0.000000e+00
bigcom21        -6.441341e-06  3.253796e-02
bigcom22        -6.581966e-06  8.619475e-02
bigcom24         0.000000e+00  0.000000e+00
bigcom26         0.000000e+00  0.000000e+00
bigcom28         0.000000e+00  0.000000e+00
bigcom30         6.618010e-05  2.072944e-01
bigcom31         0.000000e+00  0.000000e+00
bigcom32         0.000000e+00  0.000000e+00
bigcom33         0.000000e+00  0.000000e+00
bigcom34         0.000000e+00  0.000000e+00
bigcom36         0.000000e+00  0.000000e+00
bigcom37         0.000000e+00  0.000000e+00
bigcom38         0.000000e+00  0.000000e+00
bigcom39         0.000000e+00  0.000000e+00
bigcom40         9.506462e-05  1.229667e-01
bigcom43         0.000000e+00  0.000000e+00
bigcom44         0.000000e+00  0.000000e+00
bigcom46         0.000000e+00  0.000000e+00
bigcom47         0.000000e+00  0.000000e+00
bigcom49         9.714847e-06  1.727874e-01
bigcom50         0.000000e+00  0.000000e+00
bigcom51         0.000000e+00  0.000000e+00
bigcom52         0.000000e+00  0.000000e+00
bigcom54         0.000000e+00  0.000000e+00
bigcom56         0.000000e+00  0.000000e+00
bigcom62         0.000000e+00  0.000000e+00
bigcom66         0.000000e+00  0.000000e+00
bigcom68         0.000000e+00  0.000000e+00
bigcom69         0.000000e+00  0.000000e+00
bigcom71         0.000000e+00  0.000000e+00
bigcom72         0.000000e+00  0.000000e+00
bigcom73         0.000000e+00  0.000000e+00
bigcom74         0.000000e+00  0.000000e+00
bigcom75         0.000000e+00  0.000000e+00
bigcom76         0.000000e+00  0.000000e+00
bigcom77         0.000000e+00  0.000000e+00
bigcom79         0.000000e+00  0.000000e+00
bigcom80         0.000000e+00  0.000000e+00
bigcom82         0.000000e+00  0.000000e+00
bigcom83         0.000000e+00  0.000000e+00
bigcom84         0.000000e+00  0.000000e+00
bigcom85         0.000000e+00  0.000000e+00
bigcom87         0.000000e+00  0.000000e+00
bigcom89         0.000000e+00  0.000000e+00
bigcom91         0.000000e+00  0.000000e+00
bigcom92         5.595198e-05  3.850467e-01
bigcom93         0.000000e+00  0.000000e+00
bigcom96         0.000000e+00  0.000000e+00
bigcom97         0.000000e+00  0.000000e+00
bigcom98         0.000000e+00  0.000000e+00
bigcom99         0.000000e+00  0.000000e+00
bigcom101        0.000000e+00  0.000000e+00
bigcom104        0.000000e+00  0.000000e+00
bigcom106        0.000000e+00  0.000000e+00
bigcom109        0.000000e+00  0.000000e+00
bigcom113        0.000000e+00  0.000000e+00
bigcom116        0.000000e+00  0.000000e+00
bigcom120        0.000000e+00  0.000000e+00
bigcom123        0.000000e+00  0.000000e+00
bigcom126        0.000000e+00  4.336809e-21
bigcom127        0.000000e+00  4.336809e-21
bigcom137        0.000000e+00  0.000000e+00
bigcom139       -1.666604e-06  4.534111e-01
bigcom140        0.000000e+00  0.000000e+00
bigcom143        0.000000e+00  0.000000e+00
bigcom145        0.000000e+00  0.000000e+00
bigcom146        0.000000e+00  0.000000e+00
bigcom147        0.000000e+00  0.000000e+00
bigcom149        0.000000e+00  0.000000e+00
bigcom153        1.176498e-06  1.921318e-01
bigcom154        0.000000e+00  0.000000e+00
bigcom156        0.000000e+00  0.000000e+00
bigcom157        0.000000e+00  0.000000e+00
bigcom158        0.000000e+00  0.000000e+00
bigcom160        0.000000e+00  0.000000e+00
bigcom161        0.000000e+00  0.000000e+00
bigcom162        0.000000e+00  0.000000e+00
bigcom164        0.000000e+00  0.000000e+00
bigcom166        0.000000e+00  0.000000e+00
bigcom167        0.000000e+00  0.000000e+00
bigcom171        0.000000e+00  0.000000e+00
bigcom173       -3.200024e-05  5.125549e-01
bigcom175        0.000000e+00  0.000000e+00
bigcom176        0.000000e+00  0.000000e+00
bigcom177        0.000000e+00  0.000000e+00
bigcom178        0.000000e+00  0.000000e+00
bigcom180        0.000000e+00  0.000000e+00
bigcom181       -1.274147e-05  2.365498e-01
bigcom184        0.000000e+00  0.000000e+00
bigcom186        1.398588e-05  6.338250e-01
bigcom187        0.000000e+00  0.000000e+00
bigcom189        0.000000e+00  0.000000e+00
bigcom194        0.000000e+00  0.000000e+00
bigcom195        0.000000e+00  0.000000e+00
bigcom196        0.000000e+00  0.000000e+00
bigcom204        0.000000e+00  8.673617e-21
bigcom205        0.000000e+00  0.000000e+00
bigcom212        0.000000e+00  0.000000e+00
bigcom214        0.000000e+00  0.000000e+00
bigcom222        0.000000e+00  0.000000e+00
bigcom223        0.000000e+00  0.000000e+00
bigcom226        0.000000e+00  0.000000e+00
bigcom227        0.000000e+00  0.000000e+00
bigcom229        0.000000e+00  0.000000e+00
bigcom233        0.000000e+00  8.293245e-01
bigcom236        0.000000e+00  0.000000e+00
bigcom237        0.000000e+00  0.000000e+00
bigcom246        0.000000e+00  0.000000e+00
bigcom248        0.000000e+00  0.000000e+00
bigcom249        0.000000e+00  0.000000e+00
bigcom250        0.000000e+00  0.000000e+00
bigcom254        0.000000e+00  0.000000e+00
bigcom266        0.000000e+00  0.000000e+00
bigcom269        0.000000e+00  0.000000e+00
bigcom272        0.000000e+00  0.000000e+00
bigcom274        5.511515e-05  1.211571e-01
bigcom281        0.000000e+00  0.000000e+00
bigcom291        0.000000e+00  0.000000e+00
bigcom292        0.000000e+00  0.000000e+00
bigcom295        0.000000e+00  0.000000e+00
bigcom299        0.000000e+00  0.000000e+00
bigcom301        0.000000e+00  4.336809e-21
bigcom306        0.000000e+00  0.000000e+00
bigcom309        0.000000e+00  0.000000e+00
bigcom314        0.000000e+00  0.000000e+00
bigcom321        0.000000e+00  0.000000e+00
bigcom341       -1.226381e-05  5.507998e-01
bigcom350        0.000000e+00  0.000000e+00
bigcom353        0.000000e+00  0.000000e+00
bigcom359        0.000000e+00  0.000000e+00
bigcom363        0.000000e+00  0.000000e+00
bigcom365        0.000000e+00  0.000000e+00
bigcom385        0.000000e+00  0.000000e+00
bigcom386        0.000000e+00  0.000000e+00
bigcom408        0.000000e+00  0.000000e+00
bigcom412        0.000000e+00  0.000000e+00
bigcom480        0.000000e+00  0.000000e+00
spin_vertex      2.630693e-04  1.827784e-01
membership_s1    2.771569e-05  8.401362e-02
membership_s3    0.000000e+00  0.000000e+00
membership_s4   -2.847169e-05  3.798102e-02
membership_s5    4.309657e-04  2.314057e-01
membership_s6   -1.233242e-05  2.147515e-02
membership_s7    6.080535e-05  1.705904e-01
membership_s8    0.000000e+00  0.000000e+00
membership_s9    0.000000e+00  0.000000e+00
membership_s11   0.000000e+00  0.000000e+00
membership_s12   1.803515e-05  5.451038e-01
membership_s14   5.058510e-05  3.095006e-01
membership_s15  -3.523375e-06  6.840320e-02
membership_s16  -1.691815e-05  1.733540e-01
membership_s17   0.000000e+00  0.000000e+00
membership_s18  -2.609736e-05  1.313928e-01
membership_s20   0.000000e+00  0.000000e+00
membership_s21  -1.154641e-05  1.183172e-01
membership_s22  -1.107900e-06  9.333909e-02
membership_s24   0.000000e+00  0.000000e+00
membership_s25   0.000000e+00  0.000000e+00
membership_s26   1.699627e-05  7.867009e-02
membership_s27   6.101075e-04  3.082378e-01
membership_s28   0.000000e+00  0.000000e+00
membership_s30   1.502340e-05  2.875774e-02
membership_s31   1.415857e-04  2.065907e-01
membership_s32   5.122521e-05  1.067372e-01
membership_s33   0.000000e+00  0.000000e+00
membership_s36   2.690206e-05  6.446912e-02
membership_s37   0.000000e+00  9.523810e-04
V1               4.924323e-03  1.836168e+00
V2               2.562852e-03  1.614999e+00
pdi              0.000000e+00  1.084202e-20
adhesion         4.470651e-03  1.386228e+00
cohesion         6.097724e-03  1.446369e+00
inner            2.642096e-03  1.562731e+00
outer            2.514778e-03  1.470226e+00
ioratio          5.344091e-03  1.154708e+00
comsize          5.337950e-03  1.973322e+00
[1] "Dataset: low_TnotC Model GLM, run: 3 of 10 2015-06-17 20:53:26"
[1] "glmnet variable coefficients"
                         [,1]          [,2]
(Intercept)     -4.214861e+00 -5.535303e+00
graph0          -2.586762e-40 -8.148873e-03
graph1          -3.399754e-42  1.904761e-06
graph2           2.463091e-39  3.327230e-03
graph3          -2.021023e-43  4.167874e-07
graph4          -3.008444e-45 -1.704595e-09
graph5          -7.061960e-41 -4.812426e-04
graph6          -1.613850e-42 -7.965013e-06
graph7          -7.130917e-42  5.659027e-04
graph8          -2.853281e-39 -4.273951e-02
graph9          -4.221865e-45  9.395179e-09
graph10         -1.233727e-46 -2.963352e-11
graph11         -4.370880e-48 -5.115154e-12
graph12         -9.759205e-45 -4.656568e-08
graph13         -7.941172e-44  4.118673e-07
graph14         -9.056783e-46 -2.629441e-09
graph15         -5.849220e-42 -2.154620e-05
graph16         -4.392212e-44 -2.344823e-07
graph17         -4.724584e-44  1.984402e-07
graph18         -2.079922e-42 -3.122254e-05
graph19         -3.978383e-43  7.382341e-07
graph20         -2.566099e-42 -2.575820e-05
graph21         -3.926263e-42  2.699773e-05
graph22         -6.031907e-43 -6.251398e-06
graph23         -3.009436e-42 -3.017282e-05
graph24         -3.520070e-42  1.555057e-05
graph25         -4.253631e-41 -1.386216e-04
graph26         -1.569614e-41 -1.221290e-04
graph27         -2.992935e-40 -5.028221e-03
graph28         -1.339589e-41 -2.524171e-03
graph29         -1.204649e-38 -1.053535e-01
orbit0          -2.586762e-40 -8.112745e-03
orbit1          -3.399591e-42  1.974553e-06
orbit2          -2.254584e-40  1.528002e-03
orbit3           2.463091e-39  3.373371e-03
orbit4          -2.096643e-43  5.881789e-07
orbit5          -2.056674e-42 -6.686347e-06
orbit6          -3.008443e-45 -1.595370e-09
orbit7          -3.134205e-41  1.196514e-02
orbit8          -7.061960e-41 -4.822439e-04
orbit9          -1.983270e-42 -3.509119e-06
orbit10         -3.377955e-42 -5.155422e-05
orbit11          5.688660e-41 -2.109751e-02
orbit12         -9.288195e-42  5.700390e-04
orbit13          6.473662e-39  2.095770e-02
orbit14         -2.853281e-39 -4.256528e-02
orbit15         -4.565100e-45  1.798892e-08
orbit16         -9.671978e-44 -5.290715e-07
orbit17         -2.632142e-44 -1.016161e-07
orbit18         -6.858527e-46 -1.274556e-08
orbit19         -1.246617e-46  3.683216e-11
orbit20         -1.823197e-45  7.760796e-09
orbit21         -1.874548e-42 -2.751094e-05
orbit22         -4.370880e-48 -4.961731e-12
orbit23         -5.345017e-40 -7.338181e-04
orbit24         -1.191973e-44 -4.310036e-08
orbit25         -1.349578e-44 -1.508491e-07
orbit26         -2.185399e-42  1.123257e-05
orbit27         -1.099486e-43  1.725054e-06
orbit28         -1.106740e-42  3.301369e-06
orbit29         -1.404547e-43 -2.488074e-06
orbit30         -4.750272e-42 -1.307618e-04
orbit31         -9.347697e-46 -2.236373e-10
orbit32         -4.245111e-45 -6.600077e-08
orbit33          1.706516e-39  6.549914e-02
orbit34         -5.849220e-42 -2.149395e-05
orbit35         -5.444907e-44 -1.976934e-07
orbit36         -1.354468e-42 -8.445935e-06
orbit37         -9.657251e-44 -7.902324e-07
orbit38         -4.681574e-41 -6.373320e-04
orbit39         -1.033838e-43 -4.816487e-07
orbit40         -3.019897e-44  9.977953e-07
orbit41         -7.320102e-42 -8.668116e-05
orbit42          3.413167e-39 -9.062918e-03
orbit43         -2.079994e-42 -3.106512e-05
orbit44          1.756321e-39 -8.005757e-03
orbit45         -4.938378e-43  3.388400e-07
orbit46         -2.523737e-43  1.501790e-05
orbit47         -5.674125e-41 -9.764350e-04
orbit48         -4.079178e-42 -6.541923e-05
orbit49         -2.589620e-42 -2.589911e-05
orbit50         -2.625614e-41 -3.460084e-04
orbit51         -7.717621e-42  1.176523e-05
orbit52         -3.015777e-42  5.599229e-05
orbit53         -3.328894e-41  4.263205e-03
orbit54         -6.040123e-43 -6.196823e-06
orbit55          7.513377e-38  4.791134e-01
orbit56         -3.040006e-42 -3.066050e-05
orbit57         -8.119336e-42 -5.941379e-05
orbit58         -8.365875e-39 -1.958105e-01
orbit59         -3.591637e-42  1.746681e-05
orbit60         -5.960182e-41 -6.354444e-05
orbit61          1.178207e-38  1.381262e-01
orbit62         -4.944375e-41  3.114630e-05
orbit63         -2.457229e-40 -4.254819e-03
orbit64         -6.364032e-41 -3.121458e-03
orbit65         -1.843508e-41 -2.071711e-04
orbit66         -3.880725e-41  1.028619e-03
orbit67         -1.030308e-38 -3.019890e-01
orbit68         -2.988543e-40 -5.014574e-03
orbit69         -1.473431e-38 -2.757986e-01
orbit70         -9.810847e-42 -2.501484e-03
orbit71         -7.282275e-39 -9.393630e-02
orbit72         -1.204649e-38 -1.052404e-01
AP              -1.519197e-38 -2.405636e-01
bet             -7.889789e-43 -1.521174e-05
ecc              1.711058e-39 -2.481679e-03
eccrad           1.026635e-38 -1.473961e-02
close           -5.337327e-38  2.719136e-01
constraint       2.604420e-39  9.923715e-02
coreness         4.698692e-40  9.318721e-03
knn             -2.800385e-42  1.712402e-05
hubscore        -4.364787e-37  1.075054e+00
pagerank        -3.978058e-38 -7.643063e-01
trans            2.009509e-38  3.690750e-01
evcent          -4.346057e-37  9.058073e-01
first           -2.586762e-40 -8.087175e-03
upto_second     -3.403610e-42  1.304308e-06
upto_third      -5.878831e-43  3.859228e-06
upto_fourth     -2.656571e-43 -8.053780e-08
upto_fifth       4.568098e-43  1.559035e-05
upto_sixth       1.968869e-42  6.942691e-05
second          -3.404573e-42  1.278921e-06
third           -5.930641e-43  5.608016e-06
fourth           8.830821e-43 -8.534661e-06
fifth            5.514652e-43  3.942239e-06
sixth           -2.671123e-43 -8.569132e-06
ratio1          -2.773091e-42  1.518432e-05
ratio2           4.214024e-42 -4.824362e-05
ratio3           1.824488e-41  2.510244e-04
ratio4          -2.282946e-41 -5.687380e-04
ratio5          -1.725658e-41 -2.645143e-04
ratio6          -2.791908e-43 -1.053588e-05
selfinter        8.367901e-39  1.193551e-01
walktrap_vertex  1.075904e-39 -7.768359e-04
bigcom1         -8.330911e-39 -1.253537e-01
bigcom2         -1.472031e-38 -3.191948e-01
bigcom3         -1.496687e-38 -3.472269e-01
bigcom4         -8.167399e-40  5.884962e-02
bigcom6         -1.471099e-38 -4.119802e-01
bigcom8          2.780361e-38  3.897796e-01
bigcom9          6.037394e-38  6.348145e-01
bigcom11         8.644057e-38  9.264319e-01
bigcom13        -1.474600e-38 -3.030172e-01
bigcom15        -1.475302e-38 -2.586337e-01
bigcom16        -1.472264e-38 -3.499238e-01
bigcom21         3.249625e-38  4.358983e-01
bigcom22        -1.778266e-39 -1.112603e-02
bigcom24        -1.471331e-38 -3.698564e-01
bigcom26        -1.476474e-38 -3.306339e-01
bigcom28        -1.492600e-38 -3.372268e-01
bigcom30         3.479264e-38  5.671428e-01
bigcom31        -1.470866e-38 -2.436202e-01
bigcom32        -1.473197e-38 -3.628109e-01
bigcom33        -1.471099e-38 -2.963829e-01
bigcom34        -1.471564e-38 -4.427374e-01
bigcom36        -1.472964e-38 -4.145622e-01
bigcom37        -1.471331e-38 -1.993714e-01
bigcom38        -1.473197e-38 -3.411708e-01
bigcom39        -1.473197e-38 -3.817447e-01
bigcom40        -1.603657e-40  6.684571e-02
bigcom43        -1.471797e-38 -3.688355e-01
bigcom44        -1.487107e-38 -3.216721e-01
bigcom46        -1.472964e-38 -3.306759e-01
bigcom47        -1.472031e-38 -3.736384e-01
bigcom49         1.116977e-37  1.103650e+00
bigcom50        -1.472964e-38 -3.252962e-01
bigcom51        -1.471564e-38 -3.714881e-01
bigcom52        -1.471099e-38 -2.957246e-01
bigcom54        -1.471564e-38 -3.893849e-01
bigcom56        -1.471564e-38 -4.300519e-01
bigcom62        -1.471331e-38 -2.986117e-01
bigcom66        -1.471564e-38 -3.590828e-01
bigcom68        -1.471331e-38 -3.837952e-01
bigcom69        -1.472730e-38 -3.000259e-01
bigcom71        -1.473431e-38 -3.534916e-01
bigcom72        -1.472031e-38 -3.414251e-01
bigcom73        -1.471564e-38 -3.360166e-01
bigcom74        -1.472031e-38 -3.519032e-01
bigcom75        -1.471099e-38 -3.318430e-01
bigcom76        -1.471797e-38 -3.752248e-01
bigcom77        -1.471564e-38 -3.264182e-01
bigcom79        -1.471331e-38 -3.323816e-01
bigcom80        -1.471564e-38 -3.283388e-01
bigcom82        -1.472031e-38 -3.668296e-01
bigcom83        -1.471331e-38 -7.865061e-01
bigcom84        -1.471099e-38 -2.833446e-01
bigcom85        -1.472031e-38 -3.416766e-01
bigcom87        -1.472031e-38 -3.630580e-01
bigcom89        -1.471564e-38 -2.940907e-01
bigcom91        -1.471331e-38 -3.399070e-01
bigcom92         6.960093e-38  7.754081e-01
bigcom93        -1.471564e-38 -6.900951e-01
bigcom96        -1.471099e-38 -3.888347e-01
bigcom97        -1.472497e-38 -2.828617e-01
bigcom98        -1.471797e-38 -3.379083e-01
bigcom99        -1.471797e-38 -4.192343e-01
bigcom101       -1.472264e-38 -3.246224e-01
bigcom104       -1.472964e-38 -3.227658e-01
bigcom106       -1.472031e-38 -3.281916e-01
bigcom109       -1.471564e-38 -3.754434e-01
bigcom113       -1.472031e-38 -3.995288e-01
bigcom116       -1.473898e-38 -3.257009e-01
bigcom120       -1.471331e-38 -4.161352e-01
bigcom123       -1.471797e-38 -3.067145e-01
bigcom126       -1.471331e-38 -4.107564e-01
bigcom127       -1.471099e-38 -8.927855e-01
bigcom137       -1.471797e-38 -3.554736e-01
bigcom139        3.221469e-37  1.878089e+00
bigcom140       -1.471564e-38 -3.003456e-01
bigcom143       -1.471797e-38 -3.578104e-01
bigcom145       -1.471331e-38 -3.182970e-01
bigcom146       -1.471564e-38 -2.674013e-01
bigcom147       -1.471564e-38 -3.531514e-01
bigcom149       -1.470866e-38 -2.057364e-01
bigcom153        1.537899e-37  1.328853e+00
bigcom154       -1.473197e-38 -3.550454e-01
bigcom156       -1.471331e-38 -3.081411e-01
bigcom157       -1.471331e-38 -1.656245e-01
bigcom158       -1.471331e-38 -4.439524e-01
bigcom160       -1.471564e-38 -3.084314e-01
bigcom161       -1.471099e-38 -3.625844e-01
bigcom162       -1.471331e-38 -3.421450e-01
bigcom164       -1.471564e-38 -3.298180e-01
bigcom166       -1.472497e-38 -3.438213e-01
bigcom167       -1.472964e-38 -3.417824e-01
bigcom171        0.000000e+00  0.000000e+00
bigcom173        2.379696e-37  1.669040e+00
bigcom175       -1.471331e-38 -2.495542e-01
bigcom176       -1.471564e-38 -3.437520e-01
bigcom177       -1.471331e-38 -5.093563e-01
bigcom178       -1.471797e-38 -3.126175e-01
bigcom180       -1.471331e-38 -4.456007e-01
bigcom181        1.537899e-37  1.190969e+00
bigcom184       -1.470866e-38 -3.158786e-01
bigcom186        3.221469e-37  1.714913e+00
bigcom187       -1.471331e-38 -4.462815e-01
bigcom189       -1.471797e-38 -4.188696e-01
bigcom194       -1.471564e-38 -3.575294e-01
bigcom195       -1.471099e-38 -3.211774e-01
bigcom196       -1.471099e-38 -3.546713e-01
bigcom204       -1.472497e-38 -3.249217e-01
bigcom205       -1.471564e-38 -4.950843e-01
bigcom212       -1.471564e-38 -3.997256e-01
bigcom214       -1.472031e-38 -4.027127e-01
bigcom222       -1.471331e-38 -3.078807e-01
bigcom223        0.000000e+00  0.000000e+00
bigcom226       -1.471331e-38 -2.975680e-01
bigcom227       -1.471099e-38 -4.062039e-01
bigcom229       -1.471564e-38 -2.889227e-01
bigcom233        9.955522e-37  3.680439e+00
bigcom236       -1.471564e-38 -3.192068e-01
bigcom237       -1.470866e-38 -3.581525e-01
bigcom246       -1.471564e-38 -3.012337e-01
bigcom248       -1.472264e-38 -3.331549e-01
bigcom249       -1.470866e-38 -4.304268e-01
bigcom250       -1.471099e-38 -7.009592e-01
bigcom254       -1.471797e-38 -3.460516e-01
bigcom266       -1.470866e-38 -3.230602e-01
bigcom269       -1.472031e-38 -3.958617e-01
bigcom272       -1.471331e-38 -3.207451e-01
bigcom274        4.854791e-38  5.149780e-01
bigcom281       -1.471331e-38 -5.400887e-01
bigcom291       -1.470866e-38 -3.147256e-01
bigcom292       -1.471331e-38 -2.886237e-01
bigcom295       -1.470866e-38 -3.203622e-01
bigcom299       -1.471331e-38 -2.823014e-01
bigcom301       -1.471797e-38 -3.989617e-01
bigcom306       -1.471331e-38 -2.652321e-01
bigcom309       -1.472264e-38 -2.422706e-01
bigcom314       -1.471099e-38 -3.356778e-01
bigcom321       -1.472497e-38 -3.330628e-01
bigcom341        3.221469e-37  1.873646e+00
bigcom350       -1.471099e-38 -9.870505e-02
bigcom353       -1.471331e-38 -4.710934e-01
bigcom359       -1.471331e-38 -3.602828e-01
bigcom363       -1.471564e-38 -2.671385e-01
bigcom365       -1.471099e-38 -4.131926e-01
bigcom385       -1.471797e-38 -3.126148e-01
bigcom386       -1.471099e-38 -1.947036e-01
bigcom408       -1.472031e-38 -3.068601e-01
bigcom412       -1.471564e-38 -3.368440e-01
bigcom480       -1.471797e-38 -3.956556e-01
spin_vertex      8.634432e-39  1.425667e-01
membership_s1    3.496302e-40 -3.931438e-03
membership_s3   -1.474834e-38 -2.798590e-01
membership_s4   -5.331772e-39 -8.741603e-02
membership_s5    1.002640e-38  1.803813e-01
membership_s6   -5.272877e-39 -6.318775e-02
membership_s7   -2.831897e-39 -4.758748e-03
membership_s8   -1.473197e-38 -3.262845e-01
membership_s9   -1.473431e-38 -3.393472e-01
membership_s11  -1.472730e-38 -3.079347e-01
membership_s12   2.100597e-37  1.420566e+00
membership_s14   1.537899e-37  1.543088e+00
membership_s15  -5.172265e-39 -4.517454e-02
membership_s16   8.644057e-38  1.079065e+00
membership_s17  -1.472730e-38 -2.877900e-01
membership_s18   3.142618e-38  4.731526e-01
membership_s20  -1.472031e-38 -3.224148e-01
membership_s21   1.354019e-39  8.464085e-02
membership_s22   3.857286e-38  7.039925e-01
membership_s24  -1.475537e-38 -3.024633e-01
membership_s25  -1.473197e-38 -3.282718e-01
membership_s26   4.152869e-38  8.927875e-01
membership_s27   8.155333e-39  1.634530e-01
membership_s28  -1.474366e-38 -4.044401e-01
membership_s30  -7.848818e-39 -1.266852e-01
membership_s31   3.025848e-39 -1.618781e-02
membership_s32   7.951746e-39  6.445805e-02
membership_s33  -1.472031e-38 -2.897733e-01
membership_s36  -1.500101e-39  2.370645e-02
membership_s37  -1.487107e-38 -3.121535e-01
V1               6.096628e-39  1.131646e-02
V2               5.653101e-39  1.499323e-01
pdi             -6.299309e-35 -9.210166e+02
adhesion        -8.935466e-44  3.076596e-07
cohesion         1.788663e-43 -6.228849e-07
inner            5.875146e-44 -2.414128e-06
outer            2.082085e-43  4.085713e-06
ioratio          6.823161e-39  2.682192e-01
comsize          1.140585e-43 -1.300721e-05
[1] "Dataset: low_TnotC Model GBM, run: 4 of 10 2015-06-17 20:54:25"
Iter   TrainDeviance   ValidDeviance   StepSize   Improve
     1        0.1551            -nan     0.0100   -0.0001
     2        0.1540            -nan     0.0100    0.0001
     3        0.1531            -nan     0.0100    0.0000
     4        0.1524            -nan     0.0100    0.0000
     5        0.1518            -nan     0.0100    0.0000
     6        0.1512            -nan     0.0100   -0.0001
     7        0.1504            -nan     0.0100    0.0001
     8        0.1495            -nan     0.0100   -0.0000
     9        0.1487            -nan     0.0100    0.0000
    10        0.1479            -nan     0.0100   -0.0001
    20        0.1405            -nan     0.0100   -0.0000
    40        0.1281            -nan     0.0100    0.0000
    44        0.1261            -nan     0.0100   -0.0000

[1] "GBM variable coefficients"
                            var    rel.inf
pagerank               pagerank 6.51661356
inner                     inner 4.54361228
ratio2                   ratio2 4.50022454
V1                           V1 3.57276309
V2                           V2 3.56289472
orbit36                 orbit36 3.50018692
comsize                 comsize 3.49206541
ratio5                   ratio5 3.37079799
orbit55                 orbit55 2.41368840
orbit18                 orbit18 2.37471686
outer                     outer 2.35324571
adhesion               adhesion 2.14783371
ratio3                   ratio3 2.10939872
ioratio                 ioratio 2.02867748
orbit45                 orbit45 1.97101011
graph17                 graph17 1.68224862
upto_third           upto_third 1.61289881
cohesion               cohesion 1.57712314
bet                         bet 1.52887509
fourth                   fourth 1.52208378
orbit56                 orbit56 1.45481891
graph12                 graph12 1.44504670
graph5                   graph5 1.31709954
ratio1                   ratio1 1.28751812
graph23                 graph23 1.25542892
trans                     trans 1.22876806
orbit21                 orbit21 1.21839151
sixth                     sixth 1.20604969
orbit46                 orbit46 1.16555866
knn                         knn 1.07675026
orbit27                 orbit27 1.06450662
graph13                 graph13 1.05362038
bigcom8                 bigcom8 1.02754225
graph6                   graph6 0.99733516
graph7                   graph7 0.86784922
graph11                 graph11 0.82939065
spin_vertex         spin_vertex 0.82904418
ratio6                   ratio6 0.74676597
coreness               coreness 0.74257706
orbit39                 orbit39 0.72493435
orbit19                 orbit19 0.69665357
close                     close 0.69464374
orbit12                 orbit12 0.66400271
walktrap_vertex walktrap_vertex 0.65712075
graph15                 graph15 0.65648195
orbit50                 orbit50 0.63257287
orbit65                 orbit65 0.57971463
orbit37                 orbit37 0.57322934
constraint           constraint 0.56985315
graph3                   graph3 0.56564519
orbit26                 orbit26 0.54783598
bigcom30               bigcom30 0.53284268
graph16                 graph16 0.52494622
graph26                 graph26 0.51754717
graph21                 graph21 0.50862468
membership_s27   membership_s27 0.50592512
orbit33                 orbit33 0.50410755
orbit53                 orbit53 0.49498735
upto_second         upto_second 0.47543409
orbit59                 orbit59 0.47423143
orbit16                 orbit16 0.43257438
bigcom9                 bigcom9 0.43063282
upto_fourth         upto_fourth 0.42396000
graph10                 graph10 0.40033703
orbit62                 orbit62 0.39245850
membership_s18   membership_s18 0.36215726
orbit35                 orbit35 0.35683577
orbit52                 orbit52 0.34864184
graph22                 graph22 0.32502188
membership_s32   membership_s32 0.31653152
orbit5                   orbit5 0.31252096
fifth                     fifth 0.30201271
graph25                 graph25 0.29398942
graph18                 graph18 0.28987266
orbit31                 orbit31 0.27473820
orbit17                 orbit17 0.26553714
orbit30                 orbit30 0.25372994
graph9                   graph9 0.24900893
graph4                   graph4 0.23514974
ratio4                   ratio4 0.22866426
bigcom21               bigcom21 0.22262318
upto_sixth           upto_sixth 0.22054266
graph14                 graph14 0.20588111
orbit38                 orbit38 0.20362027
orbit20                 orbit20 0.20199057
upto_fifth           upto_fifth 0.19214422
orbit24                 orbit24 0.18885273
membership_s5     membership_s5 0.18607774
orbit57                 orbit57 0.16536031
graph24                 graph24 0.16312811
graph1                   graph1 0.14640001
orbit25                 orbit25 0.14480936
orbit41                 orbit41 0.13668895
orbit29                 orbit29 0.13399732
graph19                 graph19 0.13188184
membership_s31   membership_s31 0.13135175
graph20                 graph20 0.12428700
orbit23                 orbit23 0.12050994
orbit48                 orbit48 0.11242296
orbit42                 orbit42 0.10997797
orbit28                 orbit28 0.10687810
graph0                   graph0 0.10094221
orbit13                 orbit13 0.09494125
membership_s7     membership_s7 0.08811151
hubscore               hubscore 0.07796826
orbit4                   orbit4 0.06645475
selfinter             selfinter 0.06174284
third                     third 0.05984260
orbit54                 orbit54 0.05634255
orbit47                 orbit47 0.04735097
membership_s21   membership_s21 0.04506353
bigcom40               bigcom40 0.04505586
orbit32                 orbit32 0.03979365
membership_s26   membership_s26 0.03900437
bigcom22               bigcom22 0.03722933
graph2                   graph2 0.00000000
graph8                   graph8 0.00000000
graph27                 graph27 0.00000000
graph28                 graph28 0.00000000
graph29                 graph29 0.00000000
orbit0                   orbit0 0.00000000
orbit1                   orbit1 0.00000000
orbit2                   orbit2 0.00000000
orbit3                   orbit3 0.00000000
orbit6                   orbit6 0.00000000
orbit7                   orbit7 0.00000000
orbit8                   orbit8 0.00000000
orbit9                   orbit9 0.00000000
orbit10                 orbit10 0.00000000
orbit11                 orbit11 0.00000000
orbit14                 orbit14 0.00000000
orbit15                 orbit15 0.00000000
orbit22                 orbit22 0.00000000
orbit34                 orbit34 0.00000000
orbit40                 orbit40 0.00000000
orbit43                 orbit43 0.00000000
orbit44                 orbit44 0.00000000
orbit49                 orbit49 0.00000000
orbit51                 orbit51 0.00000000
orbit58                 orbit58 0.00000000
orbit60                 orbit60 0.00000000
orbit61                 orbit61 0.00000000
orbit63                 orbit63 0.00000000
orbit64                 orbit64 0.00000000
orbit66                 orbit66 0.00000000
orbit67                 orbit67 0.00000000
orbit68                 orbit68 0.00000000
orbit69                 orbit69 0.00000000
orbit70                 orbit70 0.00000000
orbit71                 orbit71 0.00000000
orbit72                 orbit72 0.00000000
AP                           AP 0.00000000
ecc                         ecc 0.00000000
eccrad                   eccrad 0.00000000
evcent                   evcent 0.00000000
first                     first 0.00000000
second                   second 0.00000000
bigcom1                 bigcom1 0.00000000
bigcom2                 bigcom2 0.00000000
bigcom3                 bigcom3 0.00000000
bigcom4                 bigcom4 0.00000000
bigcom6                 bigcom6 0.00000000
bigcom11               bigcom11 0.00000000
bigcom13               bigcom13 0.00000000
bigcom15               bigcom15 0.00000000
bigcom16               bigcom16 0.00000000
bigcom24               bigcom24 0.00000000
bigcom26               bigcom26 0.00000000
bigcom28               bigcom28 0.00000000
bigcom31               bigcom31 0.00000000
bigcom32               bigcom32 0.00000000
bigcom33               bigcom33 0.00000000
bigcom34               bigcom34 0.00000000
bigcom36               bigcom36 0.00000000
bigcom37               bigcom37 0.00000000
bigcom38               bigcom38 0.00000000
bigcom39               bigcom39 0.00000000
bigcom43               bigcom43 0.00000000
bigcom44               bigcom44 0.00000000
bigcom46               bigcom46 0.00000000
bigcom47               bigcom47 0.00000000
bigcom49               bigcom49 0.00000000
bigcom50               bigcom50 0.00000000
bigcom51               bigcom51 0.00000000
bigcom52               bigcom52 0.00000000
bigcom54               bigcom54 0.00000000
bigcom56               bigcom56 0.00000000
bigcom62               bigcom62 0.00000000
bigcom66               bigcom66 0.00000000
bigcom68               bigcom68 0.00000000
bigcom69               bigcom69 0.00000000
bigcom71               bigcom71 0.00000000
bigcom72               bigcom72 0.00000000
bigcom73               bigcom73 0.00000000
bigcom74               bigcom74 0.00000000
bigcom75               bigcom75 0.00000000
bigcom76               bigcom76 0.00000000
bigcom77               bigcom77 0.00000000
bigcom79               bigcom79 0.00000000
bigcom80               bigcom80 0.00000000
bigcom82               bigcom82 0.00000000
bigcom83               bigcom83 0.00000000
bigcom84               bigcom84 0.00000000
bigcom85               bigcom85 0.00000000
bigcom87               bigcom87 0.00000000
bigcom89               bigcom89 0.00000000
bigcom91               bigcom91 0.00000000
bigcom92               bigcom92 0.00000000
bigcom93               bigcom93 0.00000000
bigcom96               bigcom96 0.00000000
bigcom97               bigcom97 0.00000000
bigcom98               bigcom98 0.00000000
bigcom99               bigcom99 0.00000000
bigcom101             bigcom101 0.00000000
bigcom104             bigcom104 0.00000000
bigcom106             bigcom106 0.00000000
bigcom109             bigcom109 0.00000000
bigcom113             bigcom113 0.00000000
bigcom116             bigcom116 0.00000000
bigcom120             bigcom120 0.00000000
bigcom123             bigcom123 0.00000000
bigcom126             bigcom126 0.00000000
bigcom127             bigcom127 0.00000000
bigcom137             bigcom137 0.00000000
bigcom139             bigcom139 0.00000000
bigcom140             bigcom140 0.00000000
bigcom143             bigcom143 0.00000000
bigcom145             bigcom145 0.00000000
bigcom146             bigcom146 0.00000000
bigcom147             bigcom147 0.00000000
bigcom149             bigcom149 0.00000000
bigcom153             bigcom153 0.00000000
bigcom154             bigcom154 0.00000000
bigcom156             bigcom156 0.00000000
bigcom157             bigcom157 0.00000000
bigcom158             bigcom158 0.00000000
bigcom160             bigcom160 0.00000000
bigcom161             bigcom161 0.00000000
bigcom162             bigcom162 0.00000000
bigcom164             bigcom164 0.00000000
bigcom166             bigcom166 0.00000000
bigcom167             bigcom167 0.00000000
bigcom171             bigcom171 0.00000000
bigcom173             bigcom173 0.00000000
bigcom175             bigcom175 0.00000000
bigcom176             bigcom176 0.00000000
bigcom177             bigcom177 0.00000000
bigcom178             bigcom178 0.00000000
bigcom180             bigcom180 0.00000000
bigcom181             bigcom181 0.00000000
bigcom184             bigcom184 0.00000000
bigcom186             bigcom186 0.00000000
bigcom187             bigcom187 0.00000000
bigcom189             bigcom189 0.00000000
bigcom194             bigcom194 0.00000000
bigcom195             bigcom195 0.00000000
bigcom196             bigcom196 0.00000000
bigcom204             bigcom204 0.00000000
bigcom205             bigcom205 0.00000000
bigcom212             bigcom212 0.00000000
bigcom214             bigcom214 0.00000000
bigcom222             bigcom222 0.00000000
bigcom223             bigcom223 0.00000000
bigcom226             bigcom226 0.00000000
bigcom227             bigcom227 0.00000000
bigcom229             bigcom229 0.00000000
bigcom233             bigcom233 0.00000000
bigcom236             bigcom236 0.00000000
bigcom237             bigcom237 0.00000000
bigcom246             bigcom246 0.00000000
bigcom248             bigcom248 0.00000000
bigcom249             bigcom249 0.00000000
bigcom250             bigcom250 0.00000000
bigcom254             bigcom254 0.00000000
bigcom266             bigcom266 0.00000000
bigcom269             bigcom269 0.00000000
bigcom272             bigcom272 0.00000000
bigcom274             bigcom274 0.00000000
bigcom281             bigcom281 0.00000000
bigcom291             bigcom291 0.00000000
bigcom292             bigcom292 0.00000000
bigcom295             bigcom295 0.00000000
bigcom299             bigcom299 0.00000000
bigcom301             bigcom301 0.00000000
bigcom306             bigcom306 0.00000000
bigcom309             bigcom309 0.00000000
bigcom314             bigcom314 0.00000000
bigcom321             bigcom321 0.00000000
bigcom341             bigcom341 0.00000000
bigcom350             bigcom350 0.00000000
bigcom353             bigcom353 0.00000000
bigcom359             bigcom359 0.00000000
bigcom363             bigcom363 0.00000000
bigcom365             bigcom365 0.00000000
bigcom385             bigcom385 0.00000000
bigcom386             bigcom386 0.00000000
bigcom408             bigcom408 0.00000000
bigcom412             bigcom412 0.00000000
bigcom480             bigcom480 0.00000000
membership_s1     membership_s1 0.00000000
membership_s3     membership_s3 0.00000000
membership_s4     membership_s4 0.00000000
membership_s6     membership_s6 0.00000000
membership_s8     membership_s8 0.00000000
membership_s9     membership_s9 0.00000000
membership_s11   membership_s11 0.00000000
membership_s12   membership_s12 0.00000000
membership_s14   membership_s14 0.00000000
membership_s15   membership_s15 0.00000000
membership_s16   membership_s16 0.00000000
membership_s17   membership_s17 0.00000000
membership_s20   membership_s20 0.00000000
membership_s22   membership_s22 0.00000000
membership_s24   membership_s24 0.00000000
membership_s25   membership_s25 0.00000000
membership_s28   membership_s28 0.00000000
membership_s30   membership_s30 0.00000000
membership_s33   membership_s33 0.00000000
membership_s36   membership_s36 0.00000000
membership_s37   membership_s37 0.00000000
pdi                         pdi 0.00000000
[1] "Dataset: low_TnotC Model RF, run: 4 of 10 2015-06-17 20:54:47"
     |      Out-of-bag   |
Tree |      MSE  %Var(y) |
   1 |  0.02393   161.82 |
   2 |  0.02399   162.22 |
   3 |  0.02355   159.22 |
   4 |  0.02272   153.61 |
   5 |  0.02224   150.36 |
   6 |  0.02224   150.38 |
   7 |  0.02173   146.94 |
   8 |  0.02031   137.31 |
   9 |  0.01999   135.15 |
  10 |  0.01962   132.70 |
  11 |    0.019   128.51 |
  12 |  0.01886   127.51 |
  13 |  0.01862   125.95 |
  14 |  0.01851   125.14 |
  15 |  0.01849   125.05 |
  16 |   0.0184   124.40 |
  17 |  0.01822   123.21 |
  18 |  0.01811   122.46 |
  19 |  0.01798   121.58 |
  20 |  0.01791   121.13 |
  21 |  0.01785   120.69 |
  22 |  0.01777   120.13 |
  23 |  0.01771   119.76 |
  24 |  0.01758   118.87 |
  25 |  0.01741   117.76 |
  26 |  0.01739   117.57 |
  27 |  0.01732   117.10 |
  28 |  0.01729   116.92 |
  29 |  0.01721   116.39 |
  30 |  0.01721   116.37 |
  31 |  0.01719   116.23 |
  32 |  0.01718   116.16 |
  33 |  0.01712   115.74 |
  34 |  0.01699   114.92 |
  35 |  0.01696   114.68 |
  36 |  0.01695   114.62 |
  37 |  0.01695   114.59 |
  38 |  0.01694   114.56 |
  39 |  0.01692   114.44 |
  40 |   0.0169   114.25 |
  41 |  0.01688   114.13 |
  42 |  0.01688   114.12 |
  43 |   0.0169   114.27 |
  44 |  0.01692   114.39 |
  45 |  0.01691   114.37 |
  46 |  0.01691   114.34 |
  47 |   0.0169   114.25 |
  48 |  0.01688   114.16 |
  49 |   0.0169   114.29 |
  50 |  0.01689   114.19 |
  51 |  0.01687   114.09 |
  52 |  0.01686   114.00 |
  53 |  0.01685   113.93 |
  54 |  0.01685   113.91 |
  55 |  0.01678   113.49 |
  56 |  0.01677   113.39 |
  57 |  0.01678   113.47 |
  58 |  0.01678   113.49 |
  59 |  0.01678   113.49 |
  60 |  0.01679   113.52 |
  61 |  0.01679   113.53 |
  62 |  0.01677   113.42 |
  63 |  0.01677   113.38 |
  64 |  0.01674   113.23 |
  65 |  0.01673   113.11 |
  66 |  0.01672   113.09 |
  67 |  0.01671   112.97 |
  68 |   0.0167   112.92 |
  69 |  0.01671   112.98 |
  70 |  0.01671   112.99 |
  71 |  0.01672   113.04 |
  72 |  0.01673   113.10 |
  73 |  0.01671   112.97 |
  74 |  0.01669   112.86 |
  75 |  0.01668   112.78 |
  76 |  0.01665   112.56 |
  77 |  0.01664   112.51 |
  78 |  0.01665   112.56 |
  79 |  0.01667   112.75 |
  80 |  0.01666   112.67 |
  81 |  0.01665   112.60 |
  82 |  0.01662   112.41 |
  83 |  0.01661   112.32 |
  84 |  0.01661   112.33 |
  85 |  0.01662   112.38 |
  86 |  0.01663   112.49 |
  87 |  0.01664   112.53 |
  88 |  0.01663   112.48 |
  89 |  0.01664   112.50 |
  90 |  0.01664   112.50 |
  91 |  0.01662   112.41 |
  92 |  0.01662   112.36 |
  93 |  0.01662   112.38 |
  94 |  0.01661   112.30 |
  95 |  0.01663   112.44 |
  96 |  0.01661   112.34 |
  97 |  0.01661   112.34 |
  98 |  0.01663   112.42 |
  99 |  0.01663   112.42 |
 100 |  0.01663   112.45 |
[1] "Random Forest variable coefficients"
                      %IncMSE IncNodePurity
graph5           1.720983e-03  4.200036e-01
graph6           3.625595e-03  4.064689e-01
graph7           5.732784e-04  2.085215e-01
graph8           1.723395e-05  7.003759e-02
graph9           7.152027e-03  4.283141e-01
graph10          3.402982e-03  6.687934e-01
graph11          4.643098e-03  4.696050e-01
graph12          9.995329e-03  6.722681e-01
graph13          7.285532e-03  5.433805e-01
graph14          2.337689e-03  3.395512e-01
graph15          6.482279e-03  5.477188e-01
graph16          1.506207e-02  9.210449e-01
graph17          3.273145e-03  5.886944e-01
graph18          1.538738e-03  1.568256e-01
graph19          1.982437e-03  4.980391e-01
graph20          1.015839e-03  1.193282e-01
graph21          2.874542e-03  6.043537e-01
graph22          1.752243e-03  1.654299e-01
graph23          4.646711e-03  3.926830e-01
graph24          2.154641e-04  1.676347e-01
graph25          1.060667e-04  1.529361e-01
graph26          8.736639e-04  1.252528e-01
graph27          2.895798e-05  2.386078e-02
graph28          9.939960e-06  3.893645e-02
graph29          0.000000e+00  0.000000e+00
orbit0           3.731203e-04  1.288983e-01
orbit1           3.965365e-03  6.204474e-01
orbit2           3.973596e-04  1.358655e-01
orbit3           8.757534e-06  2.354966e-02
orbit4           2.433908e-03  5.164687e-01
orbit5           5.417462e-03  3.559056e-01
orbit6           4.052458e-03  5.832805e-01
orbit7           1.129353e-03  1.087203e-01
orbit8           2.996558e-03  4.857566e-01
orbit9           3.054832e-03  2.505473e-01
orbit10          4.836182e-04  1.697051e-01
orbit11          1.616546e-05  1.625665e-02
orbit12          1.544900e-03  1.808062e-01
orbit13          8.772494e-06  9.643041e-02
orbit14          0.000000e+00  1.817460e-02
orbit15          7.295265e-03  4.389056e-01
orbit16          6.641713e-03  4.839465e-01
orbit17          3.971979e-03  4.605749e-01
orbit18          8.660302e-03  1.249879e+00
orbit19          4.448008e-03  5.229791e-01
orbit20          6.724919e-03  2.703445e-01
orbit21          9.641422e-04  3.208028e-01
orbit22          5.396013e-03  6.477486e-01
orbit23          3.882176e-04  1.254167e-01
orbit24          6.988058e-03  5.674136e-01
orbit25          7.783252e-04  2.328926e-01
orbit26          2.126088e-04  1.158522e-01
orbit27          4.640550e-03  6.601879e-01
orbit28          1.465228e-03  3.454005e-01
orbit29          5.613000e-04  1.523178e-01
orbit30          2.905811e-04  6.189615e-02
orbit31          3.192866e-03  5.928906e-01
orbit32          1.813235e-04  1.785906e-01
orbit33          4.130594e-05  1.175973e-01
orbit34          7.910875e-03  6.320211e-01
orbit35          1.265625e-02  5.505252e-01
orbit36          4.148705e-03  3.723266e-01
orbit37          3.732438e-03  3.889932e-01
orbit38          3.153614e-03  3.336975e-01
orbit39          4.638670e-03  8.123455e-01
orbit40          8.997482e-04  2.342995e-01
orbit41          1.020042e-04  1.297034e-02
orbit42          1.022419e-04  1.111969e-02
orbit43          6.790221e-04  1.072437e-01
orbit44          1.748817e-05  5.968423e-02
orbit45          4.733302e-03  5.942713e-01
orbit46          1.344687e-03  1.922969e-01
orbit47          2.304989e-04  1.545651e-01
orbit48          2.111429e-04  4.346473e-02
orbit49          8.506387e-04  1.747369e-01
orbit50          2.406463e-04  1.979438e-01
orbit51          1.981490e-03  3.922593e-01
orbit52          7.513281e-04  2.833001e-01
orbit53          4.637542e-04  3.145716e-01
orbit54          1.498044e-03  2.244502e-01
orbit55          9.178962e-05  8.435182e-01
orbit56          4.249374e-03  4.107804e-01
orbit57         -2.692805e-07  2.471409e-02
orbit58          0.000000e+00  0.000000e+00
orbit59          5.671660e-04  1.305684e-01
orbit60          2.656728e-04  3.358192e-02
orbit61          4.475681e-05  4.766657e-02
orbit62          7.037273e-04  1.150351e-01
orbit63          9.794030e-06  3.887107e-02
orbit64          7.187282e-05  2.224780e-02
orbit65          1.103881e-03  2.585353e-01
orbit66          3.500452e-05  8.276738e-02
orbit67          0.000000e+00  3.469447e-20
orbit68          9.405266e-06  2.461235e-02
orbit69          0.000000e+00  0.000000e+00
orbit70          0.000000e+00  1.780586e-02
orbit71          0.000000e+00  2.255141e-19
orbit72          0.000000e+00  5.204170e-20
AP               0.000000e+00  8.500145e-19
bet              3.749904e-03  5.558599e-01
ecc             -1.482297e-06  1.386243e-02
eccrad           3.434525e-05  7.950794e-02
close            3.265926e-03  4.149551e-01
constraint       3.709177e-03  9.582544e-01
coreness         3.900870e-04  2.486862e-01
knn              6.459303e-03  7.049205e-01
hubscore         5.263308e-03  4.450269e-01
pagerank         4.758102e-03  2.347333e+00
trans            1.205250e-03  1.973691e-01
evcent           4.052739e-03  5.724996e-01
first            7.831622e-06  7.548689e-02
upto_second      2.641008e-03  3.904274e-01
upto_third       3.142044e-03  5.453296e-01
upto_fourth      4.722125e-03  3.360506e-01
upto_fifth       3.297272e-03  4.546786e-01
upto_sixth       5.308105e-03  5.866860e-01
second           3.206558e-03  4.805276e-01
third            5.284460e-03  5.052584e-01
fourth           1.576435e-03  1.123235e+00
fifth            8.319425e-04  6.884357e-01
sixth            7.000323e-03  7.359527e-01
ratio1           7.183395e-03  7.089976e-01
ratio2           5.873842e-03  1.214764e+00
ratio3           2.452828e-03  1.486623e+00
ratio4           7.260754e-03  8.038580e-01
ratio5           2.249822e-03  1.635655e+00
ratio6           1.042794e-02  8.561900e-01
selfinter        3.489541e-05  8.285446e-02
walktrap_vertex  1.191665e-04  1.686905e-01
bigcom1          2.549480e-05  2.845496e-02
bigcom2          0.000000e+00  5.204170e-20
bigcom3          0.000000e+00  1.387779e-19
bigcom4         -2.539890e-05  7.468903e-02
bigcom6          0.000000e+00  0.000000e+00
bigcom8          3.169433e-04  2.570723e-01
bigcom9          6.951901e-05  1.812396e-01
bigcom11        -9.958491e-07  2.210790e-01
bigcom13         0.000000e+00  1.734723e-20
bigcom15         0.000000e+00  1.734723e-19
bigcom16         0.000000e+00  5.204170e-20
bigcom21        -6.103637e-05  5.089515e-02
bigcom22        -2.863296e-06  6.159828e-02
bigcom24         0.000000e+00  0.000000e+00
bigcom26         0.000000e+00  1.734723e-20
bigcom28         6.608324e-06  6.467328e-03
bigcom30         2.405839e-04  2.639463e-01
bigcom31         0.000000e+00  0.000000e+00
bigcom32         0.000000e+00  1.734723e-20
bigcom33         0.000000e+00  0.000000e+00
bigcom34         0.000000e+00  1.734723e-20
bigcom36         0.000000e+00  0.000000e+00
bigcom37         0.000000e+00  0.000000e+00
bigcom38         0.000000e+00  6.938894e-20
bigcom39         0.000000e+00  0.000000e+00
bigcom40         1.116079e-04  1.180139e-01
bigcom43         0.000000e+00  0.000000e+00
bigcom44         0.000000e+00  3.469447e-20
bigcom46         0.000000e+00  0.000000e+00
bigcom47         0.000000e+00  6.938894e-20
bigcom49        -4.099184e-07  1.377843e-01
bigcom50         0.000000e+00  3.469447e-20
bigcom51         0.000000e+00  0.000000e+00
bigcom52         0.000000e+00  0.000000e+00
bigcom54         0.000000e+00  5.204170e-20
bigcom56         0.000000e+00  0.000000e+00
bigcom62         0.000000e+00  1.908196e-19
bigcom66         0.000000e+00  8.673617e-20
bigcom68         0.000000e+00  0.000000e+00
bigcom69         0.000000e+00  0.000000e+00
bigcom71         0.000000e+00  1.734723e-20
bigcom72         0.000000e+00  0.000000e+00
bigcom73         0.000000e+00  0.000000e+00
bigcom74         0.000000e+00  0.000000e+00
bigcom75         0.000000e+00  0.000000e+00
bigcom76         0.000000e+00  0.000000e+00
bigcom77         0.000000e+00  1.734723e-20
bigcom79         0.000000e+00  6.938894e-20
bigcom80         0.000000e+00  0.000000e+00
bigcom82         0.000000e+00  5.204170e-20
bigcom83         0.000000e+00  0.000000e+00
bigcom84         0.000000e+00  0.000000e+00
bigcom85         0.000000e+00  0.000000e+00
bigcom87         0.000000e+00  0.000000e+00
bigcom89         0.000000e+00  0.000000e+00
bigcom91         0.000000e+00  0.000000e+00
bigcom92        -1.822630e-05  2.650009e-01
bigcom93         0.000000e+00  0.000000e+00
bigcom96         0.000000e+00  0.000000e+00
bigcom97         0.000000e+00  5.204170e-20
bigcom98         0.000000e+00  0.000000e+00
bigcom99         0.000000e+00  0.000000e+00
bigcom101        0.000000e+00  0.000000e+00
bigcom104        0.000000e+00  6.938894e-20
bigcom106        0.000000e+00  0.000000e+00
bigcom109        0.000000e+00  0.000000e+00
bigcom113        0.000000e+00  1.734723e-20
bigcom116        0.000000e+00  0.000000e+00
bigcom120        0.000000e+00  0.000000e+00
bigcom123        0.000000e+00  0.000000e+00
bigcom126        0.000000e+00  5.204170e-20
bigcom127        0.000000e+00  0.000000e+00
bigcom137        0.000000e+00  0.000000e+00
bigcom139        7.681325e-06  5.148455e-01
bigcom140        0.000000e+00  1.040834e-19
bigcom143        0.000000e+00  0.000000e+00
bigcom145        0.000000e+00  1.734723e-20
bigcom146        0.000000e+00  0.000000e+00
bigcom147        0.000000e+00  1.734723e-20
bigcom149        0.000000e+00  0.000000e+00
bigcom153       -1.992984e-05  2.409594e-01
bigcom154        0.000000e+00  0.000000e+00
bigcom156        0.000000e+00  0.000000e+00
bigcom157        0.000000e+00  0.000000e+00
bigcom158        0.000000e+00  0.000000e+00
bigcom160        0.000000e+00  0.000000e+00
bigcom161        0.000000e+00  0.000000e+00
bigcom162        0.000000e+00  0.000000e+00
bigcom164        0.000000e+00  0.000000e+00
bigcom166        0.000000e+00  1.734723e-20
bigcom167        0.000000e+00  1.734723e-20
bigcom171        0.000000e+00  0.000000e+00
bigcom173        2.957994e-06  4.576512e-01
bigcom175        0.000000e+00  0.000000e+00
bigcom176        0.000000e+00  0.000000e+00
bigcom177        0.000000e+00  0.000000e+00
bigcom178        0.000000e+00  5.204170e-20
bigcom180        0.000000e+00  0.000000e+00
bigcom181       -3.322220e-05  4.660874e-01
bigcom184        0.000000e+00  5.204170e-20
bigcom186        2.910264e-08  6.171481e-01
bigcom187        0.000000e+00  0.000000e+00
bigcom189        0.000000e+00  1.734723e-20
bigcom194        0.000000e+00  1.734723e-20
bigcom195        0.000000e+00  0.000000e+00
bigcom196        0.000000e+00  0.000000e+00
bigcom204        0.000000e+00  8.673617e-20
bigcom205        0.000000e+00  0.000000e+00
bigcom212        0.000000e+00  5.204170e-20
bigcom214        0.000000e+00  0.000000e+00
bigcom222        0.000000e+00  0.000000e+00
bigcom223        0.000000e+00  0.000000e+00
bigcom226        0.000000e+00  3.469447e-20
bigcom227        0.000000e+00  0.000000e+00
bigcom229        0.000000e+00  0.000000e+00
bigcom233        4.370629e-06  6.757348e-01
bigcom236        0.000000e+00  0.000000e+00
bigcom237        0.000000e+00  0.000000e+00
bigcom246        0.000000e+00  5.204170e-20
bigcom248        0.000000e+00  5.204170e-20
bigcom249        0.000000e+00  0.000000e+00
bigcom250        0.000000e+00  1.734723e-20
bigcom254        0.000000e+00  5.204170e-20
bigcom266        0.000000e+00  0.000000e+00
bigcom269        0.000000e+00  0.000000e+00
bigcom272        0.000000e+00  0.000000e+00
bigcom274        4.267142e-05  1.086926e-01
bigcom281        0.000000e+00  0.000000e+00
bigcom291        0.000000e+00  0.000000e+00
bigcom292        0.000000e+00  0.000000e+00
bigcom295        0.000000e+00  0.000000e+00
bigcom299        0.000000e+00  1.734723e-20
bigcom301        0.000000e+00  0.000000e+00
bigcom306        0.000000e+00  0.000000e+00
bigcom309        0.000000e+00  0.000000e+00
bigcom314        0.000000e+00  1.734723e-20
bigcom321        0.000000e+00  5.204170e-20
bigcom341       -2.720940e-07  6.549557e-01
bigcom350        0.000000e+00  0.000000e+00
bigcom353        0.000000e+00  0.000000e+00
bigcom359        0.000000e+00  0.000000e+00
bigcom363        0.000000e+00  1.734723e-20
bigcom365        0.000000e+00  0.000000e+00
bigcom385        0.000000e+00  0.000000e+00
bigcom386        0.000000e+00  0.000000e+00
bigcom408        0.000000e+00  0.000000e+00
bigcom412        0.000000e+00  0.000000e+00
bigcom480        0.000000e+00  1.734723e-20
spin_vertex      2.058421e-04  2.673944e-01
membership_s1    5.895127e-05  1.158438e-01
membership_s3    0.000000e+00  6.938894e-20
membership_s4    6.260895e-06  1.503256e-02
membership_s5    1.806768e-04  1.013174e-01
membership_s6   -5.649529e-06  8.658837e-03
membership_s7    2.323875e-05  9.189386e-02
membership_s8    0.000000e+00  8.673617e-20
membership_s9    0.000000e+00  5.204170e-20
membership_s11   0.000000e+00  0.000000e+00
membership_s12   1.238191e-04  5.750105e-01
membership_s14   2.731861e-06  2.785770e-01
membership_s15   8.201222e-06  2.554803e-02
membership_s16  -4.816513e-05  1.766559e-01
membership_s17   0.000000e+00  1.734723e-20
membership_s18  -2.267736e-05  1.161047e-01
membership_s20   0.000000e+00  1.040834e-19
membership_s21   1.478505e-05  9.301053e-02
membership_s22   0.000000e+00  5.204170e-20
membership_s24   0.000000e+00  1.387779e-19
membership_s25   0.000000e+00  5.204170e-20
membership_s26  -4.732628e-05  9.751783e-02
membership_s27   5.461302e-04  3.345324e-01
membership_s28   0.000000e+00  0.000000e+00
membership_s30   1.293946e-05  6.366764e-02
membership_s31   1.320197e-04  1.527438e-01
membership_s32   1.674383e-04  1.639601e-01
membership_s33   0.000000e+00  0.000000e+00
membership_s36   1.709437e-04  1.054691e-01
membership_s37   0.000000e+00  1.561251e-19
V1               7.240953e-03  1.676760e+00
V2               4.025451e-03  1.978154e+00
pdi              0.000000e+00  2.933851e-18
adhesion         7.676238e-03  1.282790e+00
cohesion         6.509499e-03  1.267050e+00
inner            4.383853e-03  1.590782e+00
outer            3.242255e-03  1.423983e+00
ioratio          4.586465e-03  1.555901e+00
comsize          4.719713e-03  2.021883e+00
[1] "Dataset: low_TnotC Model GLM, run: 4 of 10 2015-06-17 20:57:39"
[1] "glmnet variable coefficients"
                         [,1]          [,2]
(Intercept)     -4.183673e+00 -5.327443e+00
graph0          -1.693914e-40 -1.203209e-02
graph1          -2.910963e-42  1.104601e-06
graph2           2.443910e-39  6.847859e-03
graph3          -1.666726e-43  5.612320e-07
graph4          -2.507658e-45 -1.479133e-09
graph5          -7.103531e-41 -4.555724e-04
graph6          -1.441126e-42 -8.682229e-06
graph7          -1.134051e-41  7.794384e-04
graph8          -3.113833e-39 -3.930709e-02
graph9          -3.521533e-45  2.436890e-08
graph10         -1.021174e-46 -1.944890e-10
graph11         -3.609628e-48 -3.505166e-12
graph12         -9.337727e-45 -1.068859e-07
graph13         -6.578902e-44  5.612839e-07
graph14         -7.568751e-46 -1.204622e-09
graph15         -5.284951e-42 -1.046965e-05
graph16         -3.861644e-44 -1.723679e-07
graph17         -4.895959e-44  5.515316e-08
graph18         -2.044566e-42 -2.907616e-05
graph19         -3.532275e-43  1.033631e-06
graph20         -2.647964e-42 -3.396867e-05
graph21         -4.596219e-42 -2.950756e-08
graph22         -6.902768e-43 -2.947218e-06
graph23         -2.838904e-42 -3.472908e-05
graph24         -5.915164e-42 -9.031444e-05
graph25         -5.019897e-41  2.821885e-05
graph26         -1.559595e-41  6.984996e-05
graph27         -3.209635e-40 -6.302855e-03
graph28         -2.464172e-41 -2.899435e-03
graph29         -1.265453e-38 -1.383800e-01
orbit0          -1.693914e-40 -1.201708e-02
orbit1          -2.910917e-42  1.318674e-06
orbit2          -2.055972e-40  1.139190e-03
orbit3           2.443910e-39  6.851326e-03
orbit4          -1.694257e-43  8.121929e-07
orbit5          -1.939350e-42 -9.876268e-06
orbit6          -2.507657e-45 -1.203382e-09
orbit7          -5.649754e-41  1.316664e-02
orbit8          -7.103531e-41 -4.566343e-04
orbit9          -1.772618e-42 -7.257485e-06
orbit10         -3.059429e-42 -3.553629e-05
orbit11          6.472724e-41 -2.389035e-02
orbit12         -1.354703e-41  7.866709e-04
orbit13          6.702677e-39  2.023560e-02
orbit14         -3.113833e-39 -3.918407e-02
orbit15         -3.743468e-45  3.389544e-08
orbit16         -8.883687e-44 -2.446836e-07
orbit17         -2.352365e-44  5.941992e-09
orbit18         -9.860983e-47 -1.576251e-08
orbit19         -1.059705e-46 -9.706853e-11
orbit20         -1.718987e-45  2.096015e-09
orbit21         -1.974030e-42 -3.962435e-05
orbit22         -3.609628e-48 -3.131217e-12
orbit23         -5.804168e-40  2.346852e-03
orbit24         -1.079726e-44 -1.211585e-07
orbit25         -1.724493e-44 -2.072630e-07
orbit26         -1.813224e-42  3.067129e-05
orbit27         -7.764177e-44  2.358553e-06
orbit28         -1.048926e-42  5.199103e-06
orbit29         -1.501050e-43 -3.240208e-06
orbit30         -5.000871e-42 -1.707857e-04
orbit31         -7.909425e-46 -6.224750e-10
orbit32         -3.324786e-45 -1.765303e-08
orbit33          1.482032e-39  3.946988e-02
orbit34         -5.284951e-42 -1.044470e-05
orbit35         -4.573286e-44 -5.151237e-08
orbit36         -1.386913e-42 -1.083811e-05
orbit37         -9.251983e-44 -8.817784e-07
orbit38         -4.853024e-41 -7.777894e-04
orbit39         -9.495829e-44 -8.309021e-07
orbit40         -4.365239e-44  9.317131e-07
orbit41         -7.115313e-42 -1.447190e-04
orbit42          3.150029e-39  5.537711e-02
orbit43         -2.044621e-42 -2.887489e-05
orbit44         -5.316291e-41 -1.096196e-01
orbit45         -4.230118e-43  9.037342e-07
orbit46         -4.787113e-43  1.198752e-05
orbit47         -5.359061e-41 -7.587490e-04
orbit48         -4.457281e-42 -7.019949e-05
orbit49         -2.673149e-42 -3.420803e-05
orbit50         -3.337897e-41  2.190929e-04
orbit51         -7.728603e-42  8.947190e-06
orbit52         -5.221322e-42 -2.434005e-05
orbit53         -2.903339e-41  5.325232e-03
orbit54         -6.911044e-43 -2.930256e-06
orbit55          9.181774e-38  7.266482e-01
orbit56         -2.855441e-42 -3.420617e-05
orbit57         -8.871363e-42 -1.505827e-04
orbit58         -8.252300e-39 -2.101701e-01
orbit59         -6.176411e-42 -9.691973e-05
orbit60         -6.485122e-41 -2.446398e-04
orbit61          1.055730e-38  5.866721e-02
orbit62         -5.719165e-41  2.585115e-04
orbit63         -2.632193e-40 -6.469551e-03
orbit64         -7.693600e-41 -1.523421e-03
orbit65         -1.834440e-41  3.827681e-05
orbit66         -4.556228e-41  9.838546e-04
orbit67         -1.023253e-38 -3.541464e-01
orbit68         -3.197514e-40 -6.269382e-03
orbit69         -1.518706e-38 -3.723851e-01
orbit70         -2.094538e-41 -2.877988e-03
orbit71         -7.420799e-39 -9.977832e-02
orbit72         -1.265453e-38 -1.382540e-01
AP              -1.565016e-38 -2.667183e-01
bet             -8.749189e-43 -1.899119e-05
ecc             -1.515530e-40 -3.726890e-02
eccrad          -9.093182e-40 -2.224551e-01
close           -2.167602e-38  5.055343e-01
constraint       2.280676e-39  1.681473e-01
coreness         6.692602e-40  1.228724e-02
knn             -2.013018e-42  2.297500e-05
hubscore        -3.684628e-37  9.836396e-01
pagerank        -3.671545e-38 -9.072238e-01
trans            1.937746e-38  3.933345e-01
evcent          -3.672214e-37  8.017721e-01
first           -1.693914e-40 -1.194675e-02
upto_second     -2.888902e-42 -1.476655e-07
upto_third      -2.814102e-43  6.315918e-06
upto_fourth      2.256970e-43  4.773811e-06
upto_fifth       9.871846e-43  1.347391e-05
upto_sixth       2.647771e-42  8.570683e-05
second          -2.890083e-42 -1.234450e-07
third           -1.804121e-43  9.381792e-06
fourth           9.617572e-43 -6.489458e-06
fifth           -1.374530e-43 -4.674009e-06
sixth           -1.080565e-42 -5.603197e-06
ratio1          -1.969350e-42  2.101665e-05
ratio2           3.625843e-42 -1.030013e-04
ratio3           1.891371e-41  4.626457e-04
ratio4          -2.592008e-41 -7.439958e-04
ratio5          -1.787428e-41 -2.715196e-04
ratio6          -1.184686e-42 -1.096355e-05
selfinter        9.936557e-39  1.543735e-01
walktrap_vertex  1.117478e-39 -5.763660e-03
bigcom1         -8.773605e-39 -1.537174e-01
bigcom2         -1.518463e-38 -4.087271e-01
bigcom3         -1.543141e-38 -4.386687e-01
bigcom4         -2.102223e-39  8.546815e-03
bigcom6         -1.517007e-38 -4.662364e-01
bigcom8          2.690526e-38  4.106143e-01
bigcom9          5.724083e-38  5.399469e-01
bigcom11         8.598220e-38  9.755486e-01
bigcom13        -1.520895e-38 -3.475854e-01
bigcom15        -1.520652e-38 -3.267302e-01
bigcom16        -1.517978e-38 -3.350478e-01
bigcom21         2.896501e-38  3.786341e-01
bigcom22        -3.035578e-39 -6.644252e-02
bigcom24        -1.517492e-38 -4.285247e-01
bigcom26        -1.522847e-38 -4.283208e-01
bigcom28        -4.602420e-39 -2.960881e-02
bigcom30         3.686445e-38  5.777437e-01
bigcom31        -1.517007e-38 -4.280121e-01
bigcom32        -1.518949e-38 -4.279150e-01
bigcom33        -1.517250e-38 -3.109376e-01
bigcom34        -1.517735e-38 -4.759669e-01
bigcom36        -1.518706e-38 -4.298011e-01
bigcom37        -1.517007e-38 -1.922340e-01
bigcom38        -1.519678e-38 -3.551419e-01
bigcom39        -1.519435e-38 -4.455558e-01
bigcom40         2.649316e-39  1.175445e-01
bigcom43        -1.517978e-38 -4.369532e-01
bigcom44        -1.534413e-38 -3.674131e-01
bigcom46        -1.518949e-38 -3.916321e-01
bigcom47        -1.518463e-38 -5.347783e-01
bigcom49         1.112395e-37  1.104323e+00
bigcom50        -1.518706e-38 -3.848984e-01
bigcom51        -1.517492e-38 -4.196738e-01
bigcom52        -1.517250e-38 -3.249583e-01
bigcom54        -1.517492e-38 -4.402499e-01
bigcom56        -1.517735e-38 -5.093225e-01
bigcom62        -1.517250e-38 -3.376936e-01
bigcom66        -1.517492e-38 -4.180021e-01
bigcom68        -1.517250e-38 -4.540336e-01
bigcom69        -1.518463e-38 -3.331507e-01
bigcom71        -1.520165e-38 -4.079896e-01
bigcom72        -1.517978e-38 -3.656825e-01
bigcom73        -1.517492e-38 -3.881438e-01
bigcom74        -1.517735e-38 -3.844658e-01
bigcom75        -1.517007e-38 -4.219316e-01
bigcom76        -1.517735e-38 -4.614072e-01
bigcom77        -1.517250e-38 -4.023068e-01
bigcom79        -1.517492e-38 -4.111934e-01
bigcom80        -1.517250e-38 -3.645702e-01
bigcom82        -1.517735e-38 -4.530558e-01
bigcom83        -1.516765e-38 -2.270669e-01
bigcom84        -1.517250e-38 -3.865079e-01
bigcom85        -1.517978e-38 -4.121146e-01
bigcom87        -1.517978e-38 -4.561721e-01
bigcom89        -1.517492e-38 -3.666812e-01
bigcom91        -1.517250e-38 -4.150561e-01
bigcom92         6.914238e-38  7.228582e-01
bigcom93        -1.517492e-38 -2.580853e-01
bigcom96        -1.517007e-38 -4.956699e-01
bigcom97        -1.518463e-38 -3.593224e-01
bigcom98        -1.517735e-38 -3.795756e-01
bigcom99        -1.517492e-38 -3.685681e-01
bigcom101       -1.518220e-38 -3.256057e-01
bigcom104       -1.519192e-38 -4.244821e-01
bigcom106       -1.517978e-38 -3.771220e-01
bigcom109       -1.517735e-38 -4.600052e-01
bigcom113       -1.518220e-38 -3.805176e-01
bigcom116       -1.520165e-38 -4.300738e-01
bigcom120       -1.517007e-38 -4.746110e-01
bigcom123       -1.517250e-38 -3.948387e-01
bigcom126       -1.517250e-38 -4.520235e-01
bigcom127       -1.517007e-38 -9.540318e-01
bigcom137       -1.517250e-38 -4.916531e-01
bigcom139        3.216892e-37  1.905768e+00
bigcom140       -1.517007e-38 -4.273801e-01
bigcom143       -1.517492e-38 -4.376025e-01
bigcom145       -1.517492e-38 -4.177689e-01
bigcom146       -1.517492e-38 -3.161800e-01
bigcom147       -1.517735e-38 -4.739665e-01
bigcom149       -1.516765e-38 -2.148122e-01
bigcom153        1.870043e-37  1.608177e+00
bigcom154       -1.518949e-38 -4.249002e-01
bigcom156       -1.517007e-38 -3.471866e-01
bigcom157       -1.517250e-38 -1.622056e-01
bigcom158       -1.517007e-38 -4.231459e-01
bigcom160       -1.517250e-38 -4.103236e-01
bigcom161       -1.517007e-38 -4.388482e-01
bigcom162       -1.517250e-38 -4.057693e-01
bigcom164       -1.517492e-38 -3.906975e-01
bigcom166       -1.518220e-38 -3.822418e-01
bigcom167       -1.519192e-38 -4.383790e-01
bigcom171       -1.516765e-38 -3.080698e-01
bigcom173        2.375118e-37  1.598385e+00
bigcom175       -1.517007e-38 -3.253246e-01
bigcom176       -1.517250e-38 -3.921650e-01
bigcom177       -1.517250e-38 -6.412503e-01
bigcom178       -1.517492e-38 -3.960041e-01
bigcom180       -1.517007e-38 -5.167206e-01
bigcom181        2.375118e-37  1.595585e+00
bigcom184       -1.517250e-38 -4.082523e-01
bigcom186        4.900418e-37  2.614591e+00
bigcom187       -1.517250e-38 -5.889339e-01
bigcom189       -1.517978e-38 -3.644584e-01
bigcom194       -1.517735e-38 -3.991069e-01
bigcom195       -1.517250e-38 -3.818158e-01
bigcom196       -1.517007e-38 -4.087739e-01
bigcom204       -1.518463e-38 -3.904391e-01
bigcom205       -1.517492e-38 -5.813973e-01
bigcom212       -1.517492e-38 -4.084239e-01
bigcom214       -1.517492e-38 -4.310275e-01
bigcom222       -1.517007e-38 -2.642796e-01
bigcom223        0.000000e+00  0.000000e+00
bigcom226       -1.517250e-38 -3.736672e-01
bigcom227       -1.517250e-38 -4.512179e-01
bigcom229       -1.517250e-38 -3.269558e-01
bigcom233        4.900418e-37  2.109996e+00
bigcom236       -1.517250e-38 -4.155568e-01
bigcom237       -1.516765e-38 -3.984413e-01
bigcom246       -1.517492e-38 -3.782543e-01
bigcom248       -1.518220e-38 -3.779689e-01
bigcom249       -1.517007e-38 -5.279220e-01
bigcom250       -1.517250e-38 -7.291861e-01
bigcom254       -1.517735e-38 -4.060632e-01
bigcom266       -1.517007e-38 -3.598841e-01
bigcom269       -1.518220e-38 -4.515109e-01
bigcom272       -1.517492e-38 -3.522124e-01
bigcom274        4.808898e-38  4.572194e-01
bigcom281       -1.517007e-38 -4.315248e-01
bigcom291        0.000000e+00  0.000000e+00
bigcom292       -1.517250e-38 -3.771584e-01
bigcom295       -1.516765e-38 -3.778561e-01
bigcom299       -1.517250e-38 -3.483005e-01
bigcom301       -1.517492e-38 -4.399238e-01
bigcom306       -1.517250e-38 -3.180087e-01
bigcom309       -1.518220e-38 -3.162569e-01
bigcom314       -1.517007e-38 -3.830570e-01
bigcom321       -1.518949e-38 -3.889543e-01
bigcom341        4.900418e-37  2.229413e+00
bigcom350       -1.517007e-38 -1.096150e-01
bigcom353       -1.517250e-38 -4.840611e-01
bigcom359       -1.517250e-38 -4.267139e-01
bigcom363       -1.517492e-38 -3.076058e-01
bigcom365       -1.517007e-38 -4.549868e-01
bigcom385       -1.517492e-38 -3.962384e-01
bigcom386       -1.517007e-38 -2.609858e-01
bigcom408       -1.518463e-38 -4.187256e-01
bigcom412       -1.517492e-38 -4.330744e-01
bigcom480       -1.517492e-38 -4.720557e-01
spin_vertex      6.772189e-39  6.445677e-02
membership_s1    1.965290e-39  4.921613e-02
membership_s3   -1.520895e-38 -3.125697e-01
membership_s4   -2.663131e-39 -3.748498e-02
membership_s5    1.032130e-38  1.822745e-01
membership_s6   -4.080660e-39 -4.220038e-02
membership_s7   -3.394629e-39 -2.135815e-02
membership_s8   -1.518949e-38 -3.975277e-01
membership_s9   -1.520408e-38 -3.466957e-01
membership_s11  -1.518706e-38 -3.032525e-01
membership_s12   2.376637e-37  1.563490e+00
membership_s14   1.533319e-37  1.731756e+00
membership_s15  -6.340720e-39 -8.774658e-02
membership_s16   8.598220e-38  1.210052e+00
membership_s17  -1.518220e-38 -3.134673e-01
membership_s18   2.896501e-38  4.684370e-01
membership_s20  -1.517735e-38 -3.412654e-01
membership_s21  -7.552027e-39 -1.325472e-01
membership_s22  -1.520408e-38 -3.525725e-01
membership_s24  -1.521383e-38 -3.133242e-01
membership_s25  -1.518949e-38 -3.825750e-01
membership_s26   6.266496e-38  1.287655e+00
membership_s27   7.612481e-39  1.713055e-01
membership_s28  -1.519921e-38 -4.300463e-01
membership_s30  -5.424087e-39 -9.325076e-02
membership_s31   2.595413e-39 -2.299712e-02
membership_s32   7.405705e-39  8.696448e-02
membership_s33  -1.517978e-38 -2.673010e-01
membership_s36  -4.856080e-39 -4.945006e-02
membership_s37  -1.531691e-38 -3.569084e-01
V1               4.961715e-39  2.623514e-02
V2               2.750555e-39  1.336657e-02
pdi             -6.491163e-35 -1.037285e+03
adhesion        -1.052366e-43 -6.841974e-07
cohesion         2.102414e-43  1.325028e-06
inner            4.918090e-44 -4.406646e-06
outer            2.002854e-43  5.201513e-06
ioratio          7.027868e-39  4.142368e-01
comsize          3.048824e-43 -5.674631e-06
[1] "Dataset: low_TnotC Model GBM, run: 5 of 10 2015-06-17 20:59:15"
Iter   TrainDeviance   ValidDeviance   StepSize   Improve
     1        0.1457            -nan     0.0100    0.0002
     2        0.1447            -nan     0.0100    0.0001
     3        0.1439            -nan     0.0100    0.0000
     4        0.1426            -nan     0.0100    0.0001
     5        0.1419            -nan     0.0100   -0.0000
     6        0.1411            -nan     0.0100    0.0000
     7        0.1402            -nan     0.0100    0.0000
     8        0.1395            -nan     0.0100   -0.0001
     9        0.1387            -nan     0.0100    0.0000
    10        0.1378            -nan     0.0100   -0.0000
    20        0.1301            -nan     0.0100    0.0000
    40        0.1190            -nan     0.0100   -0.0001
    44        0.1170            -nan     0.0100   -0.0000

[1] "GBM variable coefficients"
                            var    rel.inf
V2                           V2 7.36208813
pagerank               pagerank 6.07752509
orbit18                 orbit18 4.42190955
V1                           V1 4.08590275
ioratio                 ioratio 3.87130868
ratio5                   ratio5 3.74326006
inner                     inner 3.54704428
adhesion               adhesion 3.01591601
graph19                 graph19 2.92558864
outer                     outer 2.81376362
comsize                 comsize 2.70434740
ratio2                   ratio2 2.39619747
graph16                 graph16 2.27710759
ratio3                   ratio3 2.19101586
orbit55                 orbit55 1.82172878
orbit46                 orbit46 1.69052171
cohesion               cohesion 1.68881278
orbit45                 orbit45 1.55926135
trans                     trans 1.54871582
graph22                 graph22 1.24662902
graph5                   graph5 1.13106811
upto_second         upto_second 1.11572273
fourth                   fourth 1.10768110
ratio1                   ratio1 1.10726941
orbit53                 orbit53 1.04505671
ratio6                   ratio6 1.02916753
close                     close 1.02648618
graph6                   graph6 1.00993320
orbit36                 orbit36 0.96602884
graph17                 graph17 0.92714289
orbit9                   orbit9 0.88881721
graph1                   graph1 0.86979981
bet                         bet 0.83423335
graph3                   graph3 0.81216484
orbit21                 orbit21 0.81046367
orbit27                 orbit27 0.80930363
graph26                 graph26 0.75182572
orbit19                 orbit19 0.74794034
sixth                     sixth 0.72843302
membership_s5     membership_s5 0.71772567
graph11                 graph11 0.71461553
orbit6                   orbit6 0.70919340
orbit65                 orbit65 0.70912921
orbit35                 orbit35 0.68593107
orbit62                 orbit62 0.67972939
graph7                   graph7 0.63611948
graph13                 graph13 0.63515588
walktrap_vertex walktrap_vertex 0.61991185
graph21                 graph21 0.59263723
orbit16                 orbit16 0.59245302
bigcom30               bigcom30 0.57104507
orbit50                 orbit50 0.51483989
bigcom8                 bigcom8 0.47988703
ratio4                   ratio4 0.47270660
graph12                 graph12 0.46866075
fifth                     fifth 0.45724638
bigcom9                 bigcom9 0.43425686
orbit17                 orbit17 0.42770264
graph15                 graph15 0.41691267
orbit38                 orbit38 0.41119775
upto_sixth           upto_sixth 0.39718851
orbit10                 orbit10 0.39569425
orbit25                 orbit25 0.38963711
graph4                   graph4 0.36031128
graph20                 graph20 0.35224067
orbit24                 orbit24 0.34695838
orbit59                 orbit59 0.33804353
orbit30                 orbit30 0.33368773
graph23                 graph23 0.32280114
graph10                 graph10 0.31674038
orbit52                 orbit52 0.30728829
orbit37                 orbit37 0.30340016
knn                         knn 0.29488472
graph14                 graph14 0.28088082
orbit39                 orbit39 0.27101131
orbit32                 orbit32 0.26256220
orbit20                 orbit20 0.26233188
third                     third 0.23042682
hubscore               hubscore 0.22234283
orbit5                   orbit5 0.21136392
graph9                   graph9 0.20209164
orbit4                   orbit4 0.18929981
orbit26                 orbit26 0.18361583
orbit51                 orbit51 0.17985145
membership_s32   membership_s32 0.17278092
orbit31                 orbit31 0.16164893
membership_s27   membership_s27 0.16162941
orbit12                 orbit12 0.16107564
orbit29                 orbit29 0.16095304
spin_vertex         spin_vertex 0.15603274
coreness               coreness 0.15190025
upto_third           upto_third 0.14192696
orbit56                 orbit56 0.13625905
orbit42                 orbit42 0.12085383
selfinter             selfinter 0.11935386
graph25                 graph25 0.11264770
membership_s4     membership_s4 0.09680075
orbit33                 orbit33 0.07696811
upto_fifth           upto_fifth 0.07567143
constraint           constraint 0.07419114
orbit54                 orbit54 0.07222719
orbit60                 orbit60 0.06669253
orbit41                 orbit41 0.04526707
membership_s22   membership_s22 0.04359016
bigcom274             bigcom274 0.04208233
orbit40                 orbit40 0.04055210
graph0                   graph0 0.00000000
graph2                   graph2 0.00000000
graph8                   graph8 0.00000000
graph18                 graph18 0.00000000
graph24                 graph24 0.00000000
graph27                 graph27 0.00000000
graph28                 graph28 0.00000000
graph29                 graph29 0.00000000
orbit0                   orbit0 0.00000000
orbit1                   orbit1 0.00000000
orbit2                   orbit2 0.00000000
orbit3                   orbit3 0.00000000
orbit7                   orbit7 0.00000000
orbit8                   orbit8 0.00000000
orbit11                 orbit11 0.00000000
orbit13                 orbit13 0.00000000
orbit14                 orbit14 0.00000000
orbit15                 orbit15 0.00000000
orbit22                 orbit22 0.00000000
orbit23                 orbit23 0.00000000
orbit28                 orbit28 0.00000000
orbit34                 orbit34 0.00000000
orbit43                 orbit43 0.00000000
orbit44                 orbit44 0.00000000
orbit47                 orbit47 0.00000000
orbit48                 orbit48 0.00000000
orbit49                 orbit49 0.00000000
orbit57                 orbit57 0.00000000
orbit58                 orbit58 0.00000000
orbit61                 orbit61 0.00000000
orbit63                 orbit63 0.00000000
orbit64                 orbit64 0.00000000
orbit66                 orbit66 0.00000000
orbit67                 orbit67 0.00000000
orbit68                 orbit68 0.00000000
orbit69                 orbit69 0.00000000
orbit70                 orbit70 0.00000000
orbit71                 orbit71 0.00000000
orbit72                 orbit72 0.00000000
AP                           AP 0.00000000
ecc                         ecc 0.00000000
eccrad                   eccrad 0.00000000
evcent                   evcent 0.00000000
first                     first 0.00000000
upto_fourth         upto_fourth 0.00000000
second                   second 0.00000000
bigcom1                 bigcom1 0.00000000
bigcom2                 bigcom2 0.00000000
bigcom3                 bigcom3 0.00000000
bigcom4                 bigcom4 0.00000000
bigcom6                 bigcom6 0.00000000
bigcom11               bigcom11 0.00000000
bigcom13               bigcom13 0.00000000
bigcom15               bigcom15 0.00000000
bigcom16               bigcom16 0.00000000
bigcom21               bigcom21 0.00000000
bigcom22               bigcom22 0.00000000
bigcom24               bigcom24 0.00000000
bigcom26               bigcom26 0.00000000
bigcom28               bigcom28 0.00000000
bigcom31               bigcom31 0.00000000
bigcom32               bigcom32 0.00000000
bigcom33               bigcom33 0.00000000
bigcom34               bigcom34 0.00000000
bigcom36               bigcom36 0.00000000
bigcom37               bigcom37 0.00000000
bigcom38               bigcom38 0.00000000
bigcom39               bigcom39 0.00000000
bigcom40               bigcom40 0.00000000
bigcom43               bigcom43 0.00000000
bigcom44               bigcom44 0.00000000
bigcom46               bigcom46 0.00000000
bigcom47               bigcom47 0.00000000
bigcom49               bigcom49 0.00000000
bigcom50               bigcom50 0.00000000
bigcom51               bigcom51 0.00000000
bigcom52               bigcom52 0.00000000
bigcom54               bigcom54 0.00000000
bigcom56               bigcom56 0.00000000
bigcom62               bigcom62 0.00000000
bigcom66               bigcom66 0.00000000
bigcom68               bigcom68 0.00000000
bigcom69               bigcom69 0.00000000
bigcom71               bigcom71 0.00000000
bigcom72               bigcom72 0.00000000
bigcom73               bigcom73 0.00000000
bigcom74               bigcom74 0.00000000
bigcom75               bigcom75 0.00000000
bigcom76               bigcom76 0.00000000
bigcom77               bigcom77 0.00000000
bigcom79               bigcom79 0.00000000
bigcom80               bigcom80 0.00000000
bigcom82               bigcom82 0.00000000
bigcom83               bigcom83 0.00000000
bigcom84               bigcom84 0.00000000
bigcom85               bigcom85 0.00000000
bigcom87               bigcom87 0.00000000
bigcom89               bigcom89 0.00000000
bigcom91               bigcom91 0.00000000
bigcom92               bigcom92 0.00000000
bigcom93               bigcom93 0.00000000
bigcom96               bigcom96 0.00000000
bigcom97               bigcom97 0.00000000
bigcom98               bigcom98 0.00000000
bigcom99               bigcom99 0.00000000
bigcom101             bigcom101 0.00000000
bigcom104             bigcom104 0.00000000
bigcom106             bigcom106 0.00000000
bigcom109             bigcom109 0.00000000
bigcom113             bigcom113 0.00000000
bigcom116             bigcom116 0.00000000
bigcom120             bigcom120 0.00000000
bigcom123             bigcom123 0.00000000
bigcom126             bigcom126 0.00000000
bigcom127             bigcom127 0.00000000
bigcom137             bigcom137 0.00000000
bigcom139             bigcom139 0.00000000
bigcom140             bigcom140 0.00000000
bigcom143             bigcom143 0.00000000
bigcom145             bigcom145 0.00000000
bigcom146             bigcom146 0.00000000
bigcom147             bigcom147 0.00000000
bigcom149             bigcom149 0.00000000
bigcom153             bigcom153 0.00000000
bigcom154             bigcom154 0.00000000
bigcom156             bigcom156 0.00000000
bigcom157             bigcom157 0.00000000
bigcom158             bigcom158 0.00000000
bigcom160             bigcom160 0.00000000
bigcom161             bigcom161 0.00000000
bigcom162             bigcom162 0.00000000
bigcom164             bigcom164 0.00000000
bigcom166             bigcom166 0.00000000
bigcom167             bigcom167 0.00000000
bigcom171             bigcom171 0.00000000
bigcom173             bigcom173 0.00000000
bigcom175             bigcom175 0.00000000
bigcom176             bigcom176 0.00000000
bigcom177             bigcom177 0.00000000
bigcom178             bigcom178 0.00000000
bigcom180             bigcom180 0.00000000
bigcom181             bigcom181 0.00000000
bigcom184             bigcom184 0.00000000
bigcom186             bigcom186 0.00000000
bigcom187             bigcom187 0.00000000
bigcom189             bigcom189 0.00000000
bigcom194             bigcom194 0.00000000
bigcom195             bigcom195 0.00000000
bigcom196             bigcom196 0.00000000
bigcom204             bigcom204 0.00000000
bigcom205             bigcom205 0.00000000
bigcom212             bigcom212 0.00000000
bigcom214             bigcom214 0.00000000
bigcom222             bigcom222 0.00000000
bigcom223             bigcom223 0.00000000
bigcom226             bigcom226 0.00000000
bigcom227             bigcom227 0.00000000
bigcom229             bigcom229 0.00000000
bigcom233             bigcom233 0.00000000
bigcom236             bigcom236 0.00000000
bigcom237             bigcom237 0.00000000
bigcom246             bigcom246 0.00000000
bigcom248             bigcom248 0.00000000
bigcom249             bigcom249 0.00000000
bigcom250             bigcom250 0.00000000
bigcom254             bigcom254 0.00000000
bigcom266             bigcom266 0.00000000
bigcom269             bigcom269 0.00000000
bigcom272             bigcom272 0.00000000
bigcom281             bigcom281 0.00000000
bigcom291             bigcom291 0.00000000
bigcom292             bigcom292 0.00000000
bigcom295             bigcom295 0.00000000
bigcom299             bigcom299 0.00000000
bigcom301             bigcom301 0.00000000
bigcom306             bigcom306 0.00000000
bigcom309             bigcom309 0.00000000
bigcom314             bigcom314 0.00000000
bigcom321             bigcom321 0.00000000
bigcom341             bigcom341 0.00000000
bigcom350             bigcom350 0.00000000
bigcom353             bigcom353 0.00000000
bigcom359             bigcom359 0.00000000
bigcom363             bigcom363 0.00000000
bigcom365             bigcom365 0.00000000
bigcom385             bigcom385 0.00000000
bigcom386             bigcom386 0.00000000
bigcom408             bigcom408 0.00000000
bigcom412             bigcom412 0.00000000
bigcom480             bigcom480 0.00000000
membership_s1     membership_s1 0.00000000
membership_s3     membership_s3 0.00000000
membership_s6     membership_s6 0.00000000
membership_s7     membership_s7 0.00000000
membership_s8     membership_s8 0.00000000
membership_s9     membership_s9 0.00000000
membership_s11   membership_s11 0.00000000
membership_s12   membership_s12 0.00000000
membership_s14   membership_s14 0.00000000
membership_s15   membership_s15 0.00000000
membership_s16   membership_s16 0.00000000
membership_s17   membership_s17 0.00000000
membership_s18   membership_s18 0.00000000
membership_s20   membership_s20 0.00000000
membership_s21   membership_s21 0.00000000
membership_s24   membership_s24 0.00000000
membership_s25   membership_s25 0.00000000
membership_s26   membership_s26 0.00000000
membership_s28   membership_s28 0.00000000
membership_s30   membership_s30 0.00000000
membership_s31   membership_s31 0.00000000
membership_s33   membership_s33 0.00000000
membership_s36   membership_s36 0.00000000
membership_s37   membership_s37 0.00000000
pdi                         pdi 0.00000000
[1] "Dataset: low_TnotC Model RF, run: 5 of 10 2015-06-17 20:59:44"
     |      Out-of-bag   |
Tree |      MSE  %Var(y) |
   1 |  0.02321   169.12 |
   2 |  0.02515   183.31 |
   3 |  0.02351   171.36 |
   4 |  0.02167   157.94 |
   5 |  0.02044   148.92 |
   6 |  0.01965   143.22 |
   7 |  0.01863   135.79 |
   8 |  0.01806   131.62 |
   9 |  0.01801   131.25 |
  10 |  0.01791   130.55 |
  11 |  0.01798   131.03 |
  12 |  0.01769   128.93 |
  13 |  0.01757   128.05 |
  14 |  0.01753   127.72 |
  15 |  0.01732   126.25 |
  16 |  0.01709   124.53 |
  17 |  0.01699   123.82 |
  18 |  0.01685   122.81 |
  19 |  0.01678   122.26 |
  20 |  0.01663   121.22 |
  21 |  0.01653   120.43 |
  22 |  0.01636   119.23 |
  23 |  0.01625   118.41 |
  24 |  0.01623   118.29 |
  25 |  0.01616   117.76 |
  26 |  0.01611   117.43 |
  27 |  0.01614   117.66 |
  28 |  0.01612   117.45 |
  29 |  0.01608   117.21 |
  30 |  0.01607   117.09 |
  31 |  0.01606   117.06 |
  32 |  0.01602   116.73 |
  33 |    0.016   116.58 |
  34 |  0.01596   116.29 |
  35 |  0.01591   115.94 |
  36 |  0.01591   115.95 |
  37 |  0.01588   115.70 |
  38 |  0.01585   115.53 |
  39 |  0.01579   115.06 |
  40 |  0.01574   114.74 |
  41 |  0.01572   114.57 |
  42 |  0.01573   114.61 |
  43 |   0.0157   114.45 |
  44 |  0.01568   114.29 |
  45 |  0.01566   114.15 |
  46 |  0.01569   114.31 |
  47 |  0.01565   114.02 |
  48 |  0.01566   114.09 |
  49 |  0.01566   114.15 |
  50 |  0.01567   114.17 |
  51 |  0.01568   114.27 |
  52 |  0.01564   113.99 |
  53 |  0.01562   113.85 |
  54 |  0.01561   113.73 |
  55 |  0.01559   113.60 |
  56 |  0.01556   113.41 |
  57 |  0.01556   113.43 |
  58 |  0.01558   113.53 |
  59 |  0.01556   113.43 |
  60 |  0.01557   113.45 |
  61 |  0.01555   113.32 |
  62 |  0.01554   113.26 |
  63 |  0.01552   113.13 |
  64 |  0.01551   113.05 |
  65 |  0.01552   113.08 |
  66 |  0.01551   113.03 |
  67 |   0.0155   112.99 |
  68 |   0.0155   112.92 |
  69 |  0.01549   112.88 |
  70 |  0.01548   112.84 |
  71 |  0.01551   113.01 |
  72 |  0.01549   112.91 |
  73 |  0.01549   112.85 |
  74 |   0.0155   112.95 |
  75 |  0.01549   112.91 |
  76 |  0.01549   112.85 |
  77 |  0.01549   112.89 |
  78 |  0.01549   112.86 |
  79 |  0.01549   112.87 |
  80 |  0.01549   112.85 |
  81 |  0.01547   112.76 |
  82 |  0.01547   112.73 |
  83 |  0.01547   112.75 |
  84 |  0.01546   112.70 |
  85 |  0.01546   112.68 |
  86 |  0.01547   112.71 |
  87 |  0.01547   112.72 |
  88 |  0.01547   112.77 |
  89 |  0.01547   112.72 |
  90 |  0.01548   112.83 |
  91 |  0.01549   112.90 |
  92 |  0.01549   112.85 |
  93 |   0.0155   112.93 |
  94 |  0.01549   112.89 |
  95 |  0.01548   112.85 |
  96 |  0.01549   112.88 |
  97 |  0.01549   112.90 |
  98 |  0.01548   112.82 |
  99 |  0.01548   112.79 |
 100 |  0.01546   112.67 |
[1] "Random Forest variable coefficients"
                      %IncMSE IncNodePurity
graph5           9.077563e-04  1.655007e-01
graph6           3.580380e-03  2.048316e-01
graph7           7.067285e-04  2.458942e-01
graph8          -4.370629e-06  1.730438e-02
graph9           4.715916e-03  4.862420e-01
graph10          2.410308e-03  5.670725e-01
graph11          3.998271e-03  6.044015e-01
graph12          2.662357e-03  4.414166e-01
graph13          2.338990e-03  5.949840e-01
graph14          3.192624e-03  3.723376e-01
graph15          1.300816e-02  3.268256e-01
graph16          8.272390e-03  7.253640e-01
graph17          2.190878e-03  5.602471e-01
graph18          1.606903e-04  1.547227e-01
graph19          6.359866e-03  5.463953e-01
graph20          4.833947e-04  2.119497e-01
graph21          1.816842e-03  3.901849e-01
graph22          2.716799e-03  2.392660e-01
graph23          2.650085e-03  5.093337e-01
graph24          2.357832e-04  1.998618e-01
graph25          2.638820e-04  1.956991e-01
graph26          1.081851e-03  2.164659e-01
graph27          6.304513e-05  1.453858e-02
graph28          0.000000e+00  1.600000e-02
graph29          0.000000e+00  1.062518e-19
orbit0           3.369357e-07  3.793338e-02
orbit1           3.358295e-03  4.904787e-01
orbit2           1.926265e-03  9.128641e-02
orbit3           3.409065e-05  1.869347e-02
orbit4           9.729704e-04  5.323647e-01
orbit5           4.428529e-03  2.212511e-01
orbit6           3.020113e-03  4.377137e-01
orbit7           6.314792e-04  1.364634e-01
orbit8           2.753157e-03  2.258438e-01
orbit9           1.417695e-03  2.377641e-01
orbit10          4.764940e-04  1.820446e-01
orbit11          1.042449e-05  4.052828e-02
orbit12          7.690660e-04  1.567512e-01
orbit13         -8.564890e-06  1.519468e-01
orbit14          1.755156e-05  1.692308e-02
orbit15          1.866215e-03  3.947172e-01
orbit16          4.711139e-03  4.659921e-01
orbit17          5.531820e-03  4.158870e-01
orbit18          4.440240e-03  9.187587e-01
orbit19          4.492486e-03  6.107789e-01
orbit20          1.250556e-02  3.905985e-01
orbit21          1.414193e-03  2.833488e-01
orbit22          4.235390e-03  3.871981e-01
orbit23          2.146192e-04  1.558482e-01
orbit24          6.249262e-03  6.922895e-01
orbit25          1.018645e-03  2.705122e-01
orbit26          4.359198e-06  8.571429e-03
orbit27          4.870929e-03  5.606462e-01
orbit28          2.217376e-03  2.241632e-01
orbit29          6.302424e-04  1.392761e-01
orbit30          4.570767e-05  9.481560e-02
orbit31          6.287640e-03  3.917728e-01
orbit32          2.055596e-04  8.102215e-02
orbit33          9.106843e-05  1.276852e-01
orbit34          2.253303e-03  3.201773e-01
orbit35          6.788222e-03  4.970030e-01
orbit36          2.075617e-03  3.326017e-01
orbit37          3.139929e-03  3.182837e-01
orbit38          1.239013e-03  1.569978e-01
orbit39          2.933952e-03  5.297210e-01
orbit40          2.076312e-04  1.059866e-01
orbit41          1.829064e-04  1.970842e-02
orbit42          3.078436e-06  3.754862e-02
orbit43          4.933242e-04  1.458771e-01
orbit44         -6.560544e-06  2.423261e-02
orbit45          7.576101e-03  5.613333e-01
orbit46          5.814280e-04  2.393169e-01
orbit47          2.945295e-04  6.372861e-02
orbit48          5.892255e-05  3.269326e-02
orbit49          1.749136e-03  2.655461e-01
orbit50          4.437622e-04  2.795969e-01
orbit51          1.193686e-03  3.358912e-01
orbit52          5.992753e-04  2.333410e-01
orbit53          4.589896e-04  2.968724e-01
orbit54          2.134027e-03  2.145122e-01
orbit55          7.170822e-05  5.877580e-01
orbit56          2.504720e-03  3.906442e-01
orbit57          0.000000e+00  1.600000e-02
orbit58          0.000000e+00  3.274291e-19
orbit59          2.192826e-04  1.252988e-01
orbit60          1.143865e-04  4.687325e-02
orbit61          0.000000e+00  2.645453e-19
orbit62          2.046113e-04  1.185351e-01
orbit63          7.432956e-05  1.910341e-02
orbit64          1.037528e-04  6.406357e-02
orbit65          2.266485e-03  3.182721e-01
orbit66          4.942080e-05  6.619769e-02
orbit67          0.000000e+00  1.040834e-19
orbit68          5.655577e-05  4.692830e-02
orbit69          0.000000e+00  7.806256e-20
orbit70          4.785906e-07  2.931905e-03
orbit71          0.000000e+00  1.387779e-19
orbit72          0.000000e+00  6.938894e-20
AP               0.000000e+00  1.111111e-03
bet              1.981753e-03  5.716428e-01
ecc              1.396113e-03  2.311972e-01
eccrad           3.882031e-04  7.537549e-02
close            3.910604e-03  2.978524e-01
constraint       1.493709e-03  7.914238e-01
coreness         7.501021e-04  3.855820e-01
knn              5.663156e-03  8.388620e-01
hubscore         4.446894e-03  3.801269e-01
pagerank         3.801548e-03  1.973535e+00
trans            1.292879e-03  2.447598e-01
evcent           1.264777e-03  3.515013e-01
first            3.474217e-04  1.051327e-01
upto_second      3.486342e-03  3.434809e-01
upto_third       3.720082e-03  4.761244e-01
upto_fourth      2.360288e-03  3.874564e-01
upto_fifth       3.826409e-03  5.575037e-01
upto_sixth       1.884930e-03  3.372619e-01
second           2.235298e-03  2.739002e-01
third            2.579685e-03  6.254993e-01
fourth           4.644349e-03  1.079269e+00
fifth            2.467101e-03  8.276261e-01
sixth            1.049143e-03  6.350493e-01
ratio1           1.205896e-02  7.094137e-01
ratio2           5.935691e-03  1.493930e+00
ratio3           6.325825e-03  1.141766e+00
ratio4           9.383103e-03  9.876517e-01
ratio5           9.672460e-04  1.281050e+00
ratio6           5.165664e-03  8.477900e-01
selfinter        2.568565e-04  3.508905e-01
walktrap_vertex  2.121316e-04  2.341001e-01
bigcom1         -6.929715e-06  1.346692e-02
bigcom2          0.000000e+00  1.517883e-19
bigcom3          0.000000e+00  7.524363e-19
bigcom4          1.238856e-04  7.838103e-02
bigcom6          0.000000e+00  0.000000e+00
bigcom8          4.446072e-04  3.053996e-01
bigcom9          4.747588e-05  1.211821e-01
bigcom11         3.365990e-05  1.729150e-01
bigcom13         0.000000e+00  1.431147e-19
bigcom15         0.000000e+00  1.257675e-19
bigcom16         0.000000e+00  4.336809e-20
bigcom21         1.710790e-05  1.858365e-02
bigcom22         1.692073e-05  9.151667e-02
bigcom24         0.000000e+00  6.938894e-20
bigcom26         0.000000e+00  4.206704e-19
bigcom28         8.179007e-05  1.092790e-02
bigcom30        -1.084693e-04  1.984585e-01
bigcom31         0.000000e+00  2.775558e-19
bigcom32         0.000000e+00  5.854692e-20
bigcom33         0.000000e+00  6.938894e-20
bigcom34         0.000000e+00  5.204170e-20
bigcom36         0.000000e+00  1.084202e-19
bigcom37         0.000000e+00  0.000000e+00
bigcom38         0.000000e+00  4.336809e-20
bigcom39         0.000000e+00  1.127570e-19
bigcom40         4.318564e-06  3.950441e-02
bigcom43         0.000000e+00  3.469447e-20
bigcom44         0.000000e+00  2.667137e-19
bigcom46         0.000000e+00  1.127570e-19
bigcom47         0.000000e+00  4.553649e-20
bigcom49        -1.053310e-05  1.470874e-01
bigcom50         0.000000e+00  2.168404e-21
bigcom51         0.000000e+00  6.938894e-20
bigcom52         0.000000e+00  0.000000e+00
bigcom54         0.000000e+00  3.469447e-20
bigcom56         0.000000e+00  6.505213e-21
bigcom62         0.000000e+00  3.469447e-20
bigcom66         0.000000e+00  0.000000e+00
bigcom68         0.000000e+00  4.336809e-21
bigcom69         0.000000e+00  1.040834e-19
bigcom71         0.000000e+00  1.127570e-19
bigcom72         0.000000e+00  2.255141e-19
bigcom73         0.000000e+00  0.000000e+00
bigcom74         0.000000e+00  8.673617e-21
bigcom75         0.000000e+00  0.000000e+00
bigcom76         0.000000e+00  4.119968e-20
bigcom77         0.000000e+00  3.469447e-20
bigcom79         0.000000e+00  6.938894e-20
bigcom80         0.000000e+00  0.000000e+00
bigcom82         0.000000e+00  0.000000e+00
bigcom83         0.000000e+00  3.469447e-20
bigcom84         0.000000e+00  0.000000e+00
bigcom85         0.000000e+00  3.469447e-20
bigcom87         0.000000e+00  1.040834e-19
bigcom89         0.000000e+00  1.084202e-20
bigcom91         0.000000e+00  7.155734e-20
bigcom92         1.606301e-05  2.538703e-01
bigcom93         0.000000e+00  0.000000e+00
bigcom96         0.000000e+00  0.000000e+00
bigcom97         0.000000e+00  0.000000e+00
bigcom98         0.000000e+00  3.469447e-20
bigcom99         0.000000e+00  5.204170e-20
bigcom101        0.000000e+00  1.040834e-19
bigcom104        0.000000e+00  1.799776e-19
bigcom106        0.000000e+00  3.469447e-20
bigcom109        0.000000e+00  0.000000e+00
bigcom113        0.000000e+00  8.239937e-20
bigcom116        0.000000e+00  4.770490e-20
bigcom120        0.000000e+00  6.938894e-20
bigcom123        0.000000e+00  0.000000e+00
bigcom126        0.000000e+00  5.854692e-20
bigcom127        0.000000e+00  1.734723e-20
bigcom137        0.000000e+00  6.938894e-20
bigcom139        2.985116e-06  4.679859e-01
bigcom140        0.000000e+00  0.000000e+00
bigcom143        0.000000e+00  1.734723e-19
bigcom145        0.000000e+00  4.119968e-20
bigcom146        0.000000e+00  1.734723e-20
bigcom147        0.000000e+00  1.062518e-19
bigcom149        0.000000e+00  0.000000e+00
bigcom153       -5.675511e-05  2.461807e-01
bigcom154        0.000000e+00  3.469447e-20
bigcom156        0.000000e+00  1.734723e-20
bigcom157        0.000000e+00  4.119968e-20
bigcom158        0.000000e+00  0.000000e+00
bigcom160        0.000000e+00  0.000000e+00
bigcom161        0.000000e+00  3.469447e-20
bigcom162        0.000000e+00  3.469447e-20
bigcom164        0.000000e+00  1.734723e-20
bigcom166        0.000000e+00  8.333333e-03
bigcom167        0.000000e+00  5.204170e-20
bigcom171        0.000000e+00  0.000000e+00
bigcom173       -1.312808e-05  3.674650e-01
bigcom175        0.000000e+00  3.469447e-20
bigcom176        0.000000e+00  3.469447e-20
bigcom177        0.000000e+00  6.938894e-20
bigcom178        0.000000e+00  1.040834e-19
bigcom180        0.000000e+00  6.288373e-20
bigcom181       -3.604327e-05  2.054046e-01
bigcom184        0.000000e+00  0.000000e+00
bigcom186        0.000000e+00  0.000000e+00
bigcom187        0.000000e+00  6.505213e-21
bigcom189        0.000000e+00  0.000000e+00
bigcom194        0.000000e+00  1.040834e-19
bigcom195        0.000000e+00  5.204170e-20
bigcom196        0.000000e+00  0.000000e+00
bigcom204        0.000000e+00  1.105886e-19
bigcom205        0.000000e+00  0.000000e+00
bigcom212        0.000000e+00  6.938894e-20
bigcom214        0.000000e+00  2.255141e-19
bigcom222        0.000000e+00  4.553649e-20
bigcom223        0.000000e+00  0.000000e+00
bigcom226        0.000000e+00  1.734723e-19
bigcom227        0.000000e+00  0.000000e+00
bigcom229        0.000000e+00  0.000000e+00
bigcom233       -2.235375e-09  6.377186e-01
bigcom236        0.000000e+00  0.000000e+00
bigcom237        0.000000e+00  0.000000e+00
bigcom246        0.000000e+00  1.734723e-20
bigcom248        0.000000e+00  6.938894e-20
bigcom249        0.000000e+00  0.000000e+00
bigcom250        0.000000e+00  3.469447e-20
bigcom254        0.000000e+00  0.000000e+00
bigcom266        0.000000e+00  6.938894e-20
bigcom269        0.000000e+00  1.387779e-19
bigcom272        0.000000e+00  0.000000e+00
bigcom274        3.250507e-05  9.349959e-02
bigcom281        0.000000e+00  0.000000e+00
bigcom291        0.000000e+00  0.000000e+00
bigcom292        0.000000e+00  0.000000e+00
bigcom295        0.000000e+00  0.000000e+00
bigcom299        0.000000e+00  0.000000e+00
bigcom301        0.000000e+00  4.119968e-20
bigcom306        0.000000e+00  3.469447e-20
bigcom309        0.000000e+00  7.806256e-20
bigcom314        0.000000e+00  0.000000e+00
bigcom321        0.000000e+00  0.000000e+00
bigcom341        0.000000e+00  1.734723e-20
bigcom350        0.000000e+00  0.000000e+00
bigcom353        0.000000e+00  6.505213e-21
bigcom359        0.000000e+00  6.505213e-21
bigcom363        0.000000e+00  6.505213e-21
bigcom365        0.000000e+00  6.938894e-20
bigcom385        0.000000e+00  5.204170e-20
bigcom386        0.000000e+00  0.000000e+00
bigcom408        0.000000e+00  0.000000e+00
bigcom412        0.000000e+00  8.239937e-20
bigcom480        0.000000e+00  3.469447e-20
spin_vertex     -1.756134e-06  2.085534e-01
membership_s1    9.891895e-05  2.113938e-01
membership_s3    0.000000e+00  9.540979e-20
membership_s4   -3.453014e-07  9.504712e-02
membership_s5    5.414045e-04  2.085222e-01
membership_s6    8.628128e-06  1.555556e-02
membership_s7    1.014087e-04  1.888032e-01
membership_s8    0.000000e+00  7.155734e-20
membership_s9    0.000000e+00  3.469447e-20
membership_s11   0.000000e+00  7.806256e-20
membership_s12  -2.970395e-05  2.224224e-01
membership_s14   1.422613e-05  4.492158e-01
membership_s15   7.730044e-06  2.663171e-02
membership_s16   1.011849e-05  1.302135e-01
membership_s17   0.000000e+00  1.279359e-19
membership_s18  -1.031714e-05  1.834136e-02
membership_s20   0.000000e+00  1.084202e-20
membership_s21   1.704503e-05  3.691907e-02
membership_s22  -3.176639e-05  6.803007e-02
membership_s24   0.000000e+00  1.929880e-19
membership_s25   0.000000e+00  0.000000e+00
membership_s26   8.795051e-06  1.162720e-01
membership_s27   1.532198e-04  1.500992e-01
membership_s28   0.000000e+00  1.409463e-19
membership_s30  -1.597326e-05  9.819559e-02
membership_s31   3.191090e-04  2.040998e-01
membership_s32   5.419704e-05  1.018476e-01
membership_s33   0.000000e+00  7.589415e-20
membership_s36   5.125587e-05  1.399727e-01
membership_s37   0.000000e+00  6.223320e-19
V1               3.734752e-03  1.249008e+00
V2               5.194676e-03  2.211899e+00
pdi              0.000000e+00  1.000000e-03
adhesion         6.411640e-03  1.344408e+00
cohesion         7.218710e-03  1.488173e+00
inner            3.503950e-03  1.325817e+00
outer            3.065425e-03  1.658001e+00
ioratio          3.908069e-03  1.579141e+00
comsize          3.307464e-03  1.875167e+00
[1] "Dataset: low_TnotC Model GLM, run: 5 of 10 2015-06-17 21:02:15"
[1] "glmnet variable coefficients"
                         [,1]          [,2]
(Intercept)     -4.260735e+00 -5.488851e+00
graph0          -1.024321e-39 -1.337985e-02
graph1          -1.456174e-42 -3.897885e-07
graph2           1.881232e-39  1.179819e-02
graph3          -9.993397e-44  8.654867e-07
graph4          -1.027247e-45  3.294975e-10
graph5          -7.198679e-41 -4.660703e-04
graph6          -6.989231e-43 -8.424842e-06
graph7          -2.156451e-41  3.416324e-04
graph8          -4.795084e-39 -6.803506e-02
graph9          -2.530452e-45  1.972057e-08
graph10         -4.486135e-47 -2.162611e-12
graph11         -1.505345e-48 -1.735599e-12
graph12         -4.405282e-45 -8.275970e-08
graph13         -4.300243e-44  6.193827e-07
graph14         -3.347006e-46 -1.321516e-09
graph15         -5.487532e-42 -4.207533e-05
graph16         -2.369265e-44 -1.622749e-07
graph17         -2.463602e-44 -5.689232e-08
graph18         -1.339697e-42 -2.898958e-05
graph19         -1.265413e-43  3.466368e-06
graph20         -2.420014e-42 -2.727202e-05
graph21         -3.340412e-42  1.841944e-05
graph22         -9.513711e-43 -1.090527e-05
graph23         -1.357597e-42 -3.168548e-05
graph24         -2.303336e-42 -4.524885e-06
graph25         -4.406345e-41 -3.569073e-04
graph26         -9.609740e-42  2.326543e-04
graph27         -2.620475e-40 -6.102633e-03
graph28         -2.609933e-40 -7.255878e-03
graph29         -1.151401e-38 -1.092593e-01
orbit0          -1.024321e-39 -1.336914e-02
orbit1          -1.447160e-42 -9.691928e-08
orbit2          -6.056863e-40 -9.655628e-04
orbit3           1.881232e-39  1.174680e-02
orbit4          -9.282360e-44  1.115595e-06
orbit5          -1.803307e-42 -6.076158e-06
orbit6          -1.027240e-45  6.070409e-10
orbit7          -4.869346e-40  8.288938e-03
orbit8          -7.198679e-41 -4.671915e-04
orbit9          -7.066638e-43 -4.253076e-06
orbit10         -2.297749e-42 -4.959284e-05
orbit11         -2.827732e-40 -1.276886e-02
orbit12         -2.346238e-41  3.415549e-04
orbit13          5.061363e-39  2.166265e-02
orbit14         -4.795084e-39 -6.805164e-02
orbit15         -2.453153e-45  2.569339e-08
orbit16         -9.896037e-44 -7.444453e-07
orbit17         -2.098126e-44  9.960412e-08
orbit18         -2.858505e-46 -1.135783e-08
orbit19         -4.169711e-47  4.132088e-11
orbit20         -1.415065e-45  1.227815e-08
orbit21         -1.974794e-42 -3.922026e-05
orbit22         -1.505345e-48 -1.435952e-12
orbit23         -1.353308e-39 -1.223628e-02
orbit24         -4.405241e-45 -7.959008e-08
orbit25         -1.255555e-44 -2.516665e-07
orbit26         -1.425090e-42  3.747632e-05
orbit27         -4.808880e-44  2.451149e-06
orbit28         -9.259177e-43  5.565789e-06
orbit29         -8.973143e-44 -3.263207e-06
orbit30         -4.168149e-42 -1.507015e-04
orbit31         -2.902779e-46  1.578350e-10
orbit32         -2.685639e-45 -3.719031e-08
orbit33          7.546982e-40  6.034510e-02
orbit34         -5.487532e-42 -4.213867e-05
orbit35         -1.967813e-44 -5.881244e-08
orbit36         -1.373137e-42 -1.066482e-05
orbit37         -7.949073e-44 -7.737375e-07
orbit38         -5.247145e-41 -1.023369e-03
orbit39         -3.720676e-44 -8.324977e-07
orbit40         -3.164049e-44  6.310708e-07
orbit41         -6.455186e-42 -1.584670e-04
orbit42          2.875186e-39  6.234802e-02
orbit43         -1.339756e-42 -2.875459e-05
orbit44          1.394799e-39 -1.804563e-02
orbit45         -1.434327e-43  4.246934e-06
orbit46         -1.903923e-43  1.046673e-05
orbit47         -4.669303e-41 -9.745082e-04
orbit48         -4.214186e-42 -8.017002e-05
orbit49         -2.440128e-42 -2.746538e-05
orbit50         -3.602926e-41  7.791694e-04
orbit51         -7.451927e-42 -1.458257e-05
orbit52         -1.941079e-42  5.212774e-05
orbit53         -9.465275e-42  5.887167e-03
orbit54         -9.521696e-43 -1.083963e-05
orbit55          6.631275e-38  5.747482e-01
orbit56         -1.287990e-42 -3.072768e-05
orbit57         -1.069825e-41 -1.815411e-04
orbit58         -7.691981e-39 -2.071867e-01
orbit59         -2.288677e-42 -3.499905e-06
orbit60         -5.230850e-41 -2.264499e-04
orbit61         -1.054066e-38 -2.496397e-01
orbit62         -5.168618e-41 -2.187376e-04
orbit63         -2.746727e-40 -5.938143e-03
orbit64         -5.417357e-41 -3.152395e-03
orbit65         -7.135058e-42  3.980387e-04
orbit66         -1.116308e-40 -2.047129e-03
orbit67         -9.923318e-39 -3.678108e-01
orbit68         -2.617978e-40 -6.088555e-03
orbit69         -1.407637e-38 -3.972712e-01
orbit70         -2.604199e-40 -7.303578e-03
orbit71         -8.970362e-39 -5.337204e-02
orbit72         -1.151401e-38 -1.091578e-01
AP              -1.448233e-38 -2.757340e-01
bet             -7.696545e-43 -1.842887e-05
ecc              1.610617e-40 -3.754525e-03
eccrad           9.663704e-40 -2.222154e-02
close           -1.589084e-38  4.287900e-01
constraint       4.894814e-39  1.354210e-01
coreness        -4.589008e-41  4.891048e-03
knn              8.300627e-43  1.586966e-05
hubscore        -1.745989e-37  1.294972e+00
pagerank        -3.784493e-38 -1.080232e+00
trans            2.023563e-38  4.285527e-01
evcent          -1.754064e-37  1.090793e+00
first           -1.024321e-39 -1.327166e-02
upto_second     -1.368095e-42 -7.098483e-07
upto_third      -1.262386e-43  7.412037e-06
upto_fourth     -1.345109e-43 -1.739965e-07
upto_fifth       3.852715e-43  1.393721e-05
upto_sixth       1.942179e-42  7.016177e-05
second          -1.364847e-42 -7.533627e-07
third           -7.472479e-44  1.103602e-05
fourth           7.125905e-44 -1.640117e-05
fifth            3.115388e-43  3.575445e-06
sixth           -1.922052e-43 -7.014491e-06
ratio1           8.847981e-43  1.388261e-05
ratio2           2.550426e-42 -6.272703e-05
ratio3           4.427400e-41  7.099213e-04
ratio4          -2.198380e-41 -6.863537e-04
ratio5          -1.556142e-41 -2.336196e-04
ratio6          -1.355137e-43 -9.523058e-06
selfinter        9.461867e-39  2.029783e-01
walktrap_vertex  2.917284e-40  3.927775e-02
bigcom1         -7.545407e-39 -1.519195e-01
bigcom2         -1.407412e-38 -4.033752e-01
bigcom3         -1.431484e-38 -4.544542e-01
bigcom4         -7.842658e-40  2.688816e-02
bigcom6         -1.406061e-38 -4.143591e-01
bigcom8          2.846857e-38  4.197828e-01
bigcom9          5.354087e-38  6.222586e-01
bigcom11         8.709330e-38  1.012300e+00
bigcom13        -1.409896e-38 -3.488871e-01
bigcom15        -1.409443e-38 -3.070316e-01
bigcom16        -1.406961e-38 -3.672887e-01
bigcom21         9.499952e-39  1.888019e-01
bigcom22        -2.058757e-39 -8.866822e-02
bigcom24        -1.406286e-38 -3.726872e-01
bigcom26        -1.411254e-38 -3.863195e-01
bigcom28        -3.243048e-39 -3.557721e-02
bigcom30         3.544959e-38  5.712520e-01
bigcom31        -1.406061e-38 -5.141435e-01
bigcom32        -1.408314e-38 -4.769047e-01
bigcom33        -1.406061e-38 -3.146596e-01
bigcom34        -1.406511e-38 -4.984674e-01
bigcom36        -1.407863e-38 -4.807117e-01
bigcom37        -1.406286e-38 -2.116719e-01
bigcom38        -1.407863e-38 -3.521198e-01
bigcom39        -1.408314e-38 -4.469136e-01
bigcom40        -5.663589e-39 -1.288784e-01
bigcom43        -1.406736e-38 -4.269898e-01
bigcom44        -1.421757e-38 -3.959300e-01
bigcom46        -1.408088e-38 -4.058094e-01
bigcom47        -1.407412e-38 -5.217361e-01
bigcom49         1.303900e-37  1.194208e+00
bigcom50        -1.407637e-38 -3.981606e-01
bigcom51        -1.406286e-38 -4.017121e-01
bigcom52        -1.406286e-38 -3.125396e-01
bigcom54        -1.406511e-38 -3.750936e-01
bigcom56        -1.406736e-38 -4.304230e-01
bigcom62        -1.406286e-38 -3.342638e-01
bigcom66        -1.406736e-38 -4.334273e-01
bigcom68        -1.406511e-38 -4.011384e-01
bigcom69        -1.407412e-38 -3.245677e-01
bigcom71        -1.409217e-38 -4.024409e-01
bigcom72        -1.406961e-38 -3.577191e-01
bigcom73        -1.406061e-38 -4.288551e-01
bigcom74        -1.406736e-38 -4.388177e-01
bigcom75        -1.406061e-38 -3.955855e-01
bigcom76        -1.406736e-38 -3.994440e-01
bigcom77        -1.406286e-38 -3.949698e-01
bigcom79        -1.406286e-38 -3.984270e-01
bigcom80        -1.406061e-38 -4.581522e-01
bigcom82        -1.406511e-38 -4.364496e-01
bigcom83        -1.406061e-38 -9.635145e-01
bigcom84        -1.406286e-38 -3.963880e-01
bigcom85        -1.406736e-38 -4.829899e-01
bigcom87        -1.406736e-38 -4.459674e-01
bigcom89        -1.406286e-38 -3.477663e-01
bigcom91        -1.406061e-38 -4.469008e-01
bigcom92         7.790833e-38  8.324895e-01
bigcom93        -1.406286e-38 -8.071323e-01
bigcom96         0.000000e+00  0.000000e+00
bigcom97        -1.407412e-38 -3.357125e-01
bigcom98        -1.406511e-38 -3.873813e-01
bigcom99        -1.406511e-38 -4.167863e-01
bigcom101       -1.407412e-38 -3.765165e-01
bigcom104       -1.406961e-38 -4.457863e-01
bigcom106       -1.406961e-38 -3.942556e-01
bigcom109       -1.406511e-38 -4.447132e-01
bigcom113       -1.407186e-38 -4.594209e-01
bigcom116       -1.408540e-38 -4.054755e-01
bigcom120       -1.406286e-38 -4.950319e-01
bigcom123       -1.406736e-38 -3.828885e-01
bigcom126       -1.406286e-38 -4.812061e-01
bigcom127       -1.406061e-38 -1.017070e+00
bigcom137       -1.406736e-38 -4.381255e-01
bigcom139        3.227991e-37  1.959793e+00
bigcom140       -1.406511e-38 -3.653752e-01
bigcom143       -1.406736e-38 -4.483856e-01
bigcom145       -1.406511e-38 -4.383725e-01
bigcom146       -1.406511e-38 -3.426260e-01
bigcom147       -1.406286e-38 -5.867162e-01
bigcom149        0.000000e+00  0.000000e+00
bigcom153        1.303900e-37  1.365879e+00
bigcom154       -1.407863e-38 -4.413982e-01
bigcom156       -1.406286e-38 -3.530138e-01
bigcom157       -1.406286e-38 -1.566451e-01
bigcom158       -1.406286e-38 -4.374643e-01
bigcom160       -1.406286e-38 -4.367607e-01
bigcom161       -1.406286e-38 -4.782172e-01
bigcom162       -1.405836e-38 -4.788599e-01
bigcom164       -1.406511e-38 -4.019640e-01
bigcom166       -1.407186e-38 -3.625820e-01
bigcom167       -1.407637e-38 -4.667286e-01
bigcom171       -1.405836e-38 -3.166239e-01
bigcom173        1.881145e-37  1.489772e+00
bigcom175       -1.406061e-38 -3.293640e-01
bigcom176       -1.406511e-38 -4.010894e-01
bigcom177       -1.406511e-38 -6.948063e-01
bigcom178       -1.406736e-38 -3.782223e-01
bigcom180       -1.406061e-38 -5.123518e-01
bigcom181        1.544423e-37  1.256227e+00
bigcom184       -1.406286e-38 -4.296574e-01
bigcom186       -1.406061e-38 -7.857234e-01
bigcom187       -1.406061e-38 -3.591919e-01
bigcom189       -1.406736e-38 -3.784121e-01
bigcom194       -1.406736e-38 -4.204218e-01
bigcom195       -1.406511e-38 -3.861293e-01
bigcom196       -1.405836e-38 -4.592482e-01
bigcom204       -1.406961e-38 -3.480431e-01
bigcom205       -1.406286e-38 -5.588509e-01
bigcom212       -1.406286e-38 -5.251890e-01
bigcom214       -1.406961e-38 -4.307373e-01
bigcom222       -1.406286e-38 -3.390689e-01
bigcom223        0.000000e+00  0.000000e+00
bigcom226       -1.406286e-38 -3.779628e-01
bigcom227       -1.406061e-38 -4.113715e-01
bigcom229       -1.406286e-38 -3.437033e-01
bigcom233        4.911515e-37  2.181286e+00
bigcom236       -1.406511e-38 -3.994073e-01
bigcom237       -1.405836e-38 -4.494183e-01
bigcom246       -1.406736e-38 -3.859525e-01
bigcom248       -1.406961e-38 -4.302828e-01
bigcom249       -1.406061e-38 -5.393992e-01
bigcom250       -1.406286e-38 -5.195741e-01
bigcom254       -1.406511e-38 -4.177958e-01
bigcom266       -1.405836e-38 -3.703105e-01
bigcom269       -1.407186e-38 -4.541585e-01
bigcom272       -1.406511e-38 -3.445359e-01
bigcom274        4.920112e-38  8.303252e-01
bigcom281       -1.406061e-38 -7.314286e-01
bigcom291       -1.405836e-38 -3.679614e-01
bigcom292       -1.406286e-38 -3.735707e-01
bigcom295       -1.405836e-38 -3.804405e-01
bigcom299       -1.406286e-38 -3.348666e-01
bigcom301       -1.406736e-38 -4.655410e-01
bigcom306       -1.406286e-38 -3.304695e-01
bigcom309       -1.406736e-38 -2.761052e-01
bigcom314       -1.406061e-38 -4.276075e-01
bigcom321       -1.407637e-38 -3.999937e-01
bigcom341       -1.406061e-38 -3.539198e-01
bigcom350        0.000000e+00  0.000000e+00
bigcom353       -1.406061e-38 -5.532845e-01
bigcom359       -1.406286e-38 -3.656498e-01
bigcom363       -1.406061e-38 -3.801770e-01
bigcom365       -1.406061e-38 -5.061078e-01
bigcom385       -1.406736e-38 -3.481028e-01
bigcom386       -1.406061e-38 -2.391594e-01
bigcom408       -1.406961e-38 -3.908540e-01
bigcom412       -1.406736e-38 -4.565884e-01
bigcom480       -1.406511e-38 -4.215843e-01
spin_vertex      8.543007e-39  1.126182e-01
membership_s1    3.402412e-39  7.738741e-02
membership_s3   -1.409669e-38 -3.506220e-01
membership_s4   -2.790570e-39 -2.837170e-02
membership_s5    1.280224e-38  2.224164e-01
membership_s6   -1.186627e-39 -3.368065e-02
membership_s7   -2.445293e-39  1.194914e-02
membership_s8   -1.408088e-38 -3.892443e-01
membership_s9   -1.408991e-38 -3.853783e-01
membership_s11  -1.407863e-38 -3.562747e-01
membership_s12   1.123503e-37  1.256226e+00
membership_s14   1.881145e-37  1.740423e+00
membership_s15  -4.696286e-39 -2.435034e-02
membership_s16   9.831887e-38  1.284179e+00
membership_s17  -1.407412e-38 -3.358755e-01
membership_s18   9.499952e-39  5.087128e-02
membership_s20  -1.406736e-38 -3.643041e-01
membership_s21  -6.229091e-39 -1.139634e-01
membership_s22   3.922631e-38  7.618627e-01
membership_s24  -1.410122e-38 -3.343391e-01
membership_s25  -1.407863e-38 -3.781526e-01
membership_s26   4.548528e-38  9.933174e-01
membership_s27  -1.662273e-39  2.633700e-02
membership_s28  -1.408991e-38 -4.539157e-01
membership_s30  -7.041004e-39 -1.473494e-01
membership_s31   2.948699e-39 -1.422848e-02
membership_s32   5.983009e-39  1.100458e-01
membership_s33  -1.406961e-38 -3.443576e-01
membership_s36  -3.417921e-39 -1.071186e-02
membership_s37  -1.420608e-38 -3.724635e-01
V1               7.244232e-40  2.761271e-02
V2              -7.334449e-39 -3.853283e-02
pdi             -5.991150e-35 -1.038348e+03
adhesion         1.218093e-43  9.284844e-07
cohesion        -2.447920e-43 -2.036444e-06
inner           -1.231562e-43 -5.447729e-06
outer           -7.933174e-44  3.990572e-06
ioratio          4.804220e-40  3.730872e-01
comsize         -7.258515e-43 -1.627651e-05
[1] "Dataset: low_TnotC Model GBM, run: 6 of 10 2015-06-17 21:03:06"
Iter   TrainDeviance   ValidDeviance   StepSize   Improve
     1        0.1514            -nan     0.0100    0.0001
     2        0.1507            -nan     0.0100   -0.0000
     3        0.1494            -nan     0.0100    0.0001
     4        0.1483            -nan     0.0100    0.0000
     5        0.1474            -nan     0.0100    0.0001
     6        0.1462            -nan     0.0100    0.0001
     7        0.1453            -nan     0.0100    0.0001
     8        0.1442            -nan     0.0100    0.0000
     9        0.1434            -nan     0.0100    0.0001
    10        0.1425            -nan     0.0100   -0.0001
    20        0.1357            -nan     0.0100   -0.0000
    40        0.1235            -nan     0.0100   -0.0000
    44        0.1219            -nan     0.0100   -0.0000

[1] "GBM variable coefficients"
                            var    rel.inf
pagerank               pagerank 8.68399097
orbit18                 orbit18 4.20267512
inner                     inner 3.83492101
V2                           V2 3.77266402
fourth                   fourth 3.48795299
ratio2                   ratio2 3.45831842
cohesion               cohesion 3.45063309
ioratio                 ioratio 2.74629293
orbit46                 orbit46 2.47291312
ratio3                   ratio3 2.39662022
adhesion               adhesion 2.34918619
graph21                 graph21 2.17729288
trans                     trans 2.11976594
orbit45                 orbit45 2.10821723
orbit55                 orbit55 2.03014935
ratio1                   ratio1 2.00343311
comsize                 comsize 1.97540751
outer                     outer 1.96156012
V1                           V1 1.91790202
ratio5                   ratio5 1.89481509
orbit19                 orbit19 1.86773162
bet                         bet 1.69612463
graph16                 graph16 1.62232021
graph4                   graph4 1.51715005
orbit37                 orbit37 1.44977821
graph13                 graph13 1.35088764
graph22                 graph22 1.24961116
graph1                   graph1 1.22726543
graph12                 graph12 1.15601830
orbit50                 orbit50 1.14332823
upto_third           upto_third 1.01746327
orbit17                 orbit17 0.99696834
graph19                 graph19 0.99576421
upto_fifth           upto_fifth 0.98927639
graph14                 graph14 0.98202877
upto_sixth           upto_sixth 0.92409492
orbit56                 orbit56 0.86257806
graph23                 graph23 0.84224116
graph15                 graph15 0.79781536
knn                         knn 0.78498542
graph10                 graph10 0.74881239
orbit27                 orbit27 0.72775476
ratio6                   ratio6 0.71520623
orbit53                 orbit53 0.67137010
bigcom9                 bigcom9 0.65342766
orbit38                 orbit38 0.63000218
graph7                   graph7 0.58895480
orbit35                 orbit35 0.55716255
orbit21                 orbit21 0.51132596
orbit40                 orbit40 0.51070079
bigcom30               bigcom30 0.47024627
third                     third 0.46970185
fifth                     fifth 0.44262808
orbit52                 orbit52 0.43633521
upto_second         upto_second 0.42927941
graph9                   graph9 0.41025849
membership_s31   membership_s31 0.39886340
orbit15                 orbit15 0.39684151
orbit25                 orbit25 0.37715001
orbit39                 orbit39 0.36476634
close                     close 0.36279432
upto_fourth         upto_fourth 0.34938821
graph20                 graph20 0.34171777
orbit65                 orbit65 0.33537860
orbit16                 orbit16 0.33504359
walktrap_vertex walktrap_vertex 0.32627359
spin_vertex         spin_vertex 0.30829316
membership_s27   membership_s27 0.29553158
orbit60                 orbit60 0.25760497
graph24                 graph24 0.24931392
membership_s18   membership_s18 0.23679564
orbit13                 orbit13 0.22217417
graph25                 graph25 0.21907154
graph26                 graph26 0.21488003
graph6                   graph6 0.20931562
graph17                 graph17 0.20056289
graph5                   graph5 0.18523424
orbit29                 orbit29 0.17994787
orbit33                 orbit33 0.17699896
constraint           constraint 0.16713542
graph0                   graph0 0.15282876
orbit32                 orbit32 0.15114252
orbit9                   orbit9 0.13951535
bigcom8                 bigcom8 0.13191791
coreness               coreness 0.12562583
orbit30                 orbit30 0.11494274
ratio4                   ratio4 0.10621222
orbit36                 orbit36 0.09905073
membership_s36   membership_s36 0.09734061
orbit59                 orbit59 0.08829976
graph11                 graph11 0.07785405
membership_s5     membership_s5 0.07768525
orbit11                 orbit11 0.07724003
membership_s22   membership_s22 0.07701495
second                   second 0.06163183
orbit20                 orbit20 0.05374140
hubscore               hubscore 0.05251768
orbit23                 orbit23 0.04502575
orbit31                 orbit31 0.03756533
selfinter             selfinter 0.03046050
graph2                   graph2 0.00000000
graph3                   graph3 0.00000000
graph8                   graph8 0.00000000
graph18                 graph18 0.00000000
graph27                 graph27 0.00000000
graph28                 graph28 0.00000000
graph29                 graph29 0.00000000
orbit0                   orbit0 0.00000000
orbit1                   orbit1 0.00000000
orbit2                   orbit2 0.00000000
orbit3                   orbit3 0.00000000
orbit4                   orbit4 0.00000000
orbit5                   orbit5 0.00000000
orbit6                   orbit6 0.00000000
orbit7                   orbit7 0.00000000
orbit8                   orbit8 0.00000000
orbit10                 orbit10 0.00000000
orbit12                 orbit12 0.00000000
orbit14                 orbit14 0.00000000
orbit22                 orbit22 0.00000000
orbit24                 orbit24 0.00000000
orbit26                 orbit26 0.00000000
orbit28                 orbit28 0.00000000
orbit34                 orbit34 0.00000000
orbit41                 orbit41 0.00000000
orbit42                 orbit42 0.00000000
orbit43                 orbit43 0.00000000
orbit44                 orbit44 0.00000000
orbit47                 orbit47 0.00000000
orbit48                 orbit48 0.00000000
orbit49                 orbit49 0.00000000
orbit51                 orbit51 0.00000000
orbit54                 orbit54 0.00000000
orbit57                 orbit57 0.00000000
orbit58                 orbit58 0.00000000
orbit61                 orbit61 0.00000000
orbit62                 orbit62 0.00000000
orbit63                 orbit63 0.00000000
orbit64                 orbit64 0.00000000
orbit66                 orbit66 0.00000000
orbit67                 orbit67 0.00000000
orbit68                 orbit68 0.00000000
orbit69                 orbit69 0.00000000
orbit70                 orbit70 0.00000000
orbit71                 orbit71 0.00000000
orbit72                 orbit72 0.00000000
AP                           AP 0.00000000
ecc                         ecc 0.00000000
eccrad                   eccrad 0.00000000
evcent                   evcent 0.00000000
first                     first 0.00000000
sixth                     sixth 0.00000000
bigcom1                 bigcom1 0.00000000
bigcom2                 bigcom2 0.00000000
bigcom3                 bigcom3 0.00000000
bigcom4                 bigcom4 0.00000000
bigcom6                 bigcom6 0.00000000
bigcom11               bigcom11 0.00000000
bigcom13               bigcom13 0.00000000
bigcom15               bigcom15 0.00000000
bigcom16               bigcom16 0.00000000
bigcom21               bigcom21 0.00000000
bigcom22               bigcom22 0.00000000
bigcom24               bigcom24 0.00000000
bigcom26               bigcom26 0.00000000
bigcom28               bigcom28 0.00000000
bigcom31               bigcom31 0.00000000
bigcom32               bigcom32 0.00000000
bigcom33               bigcom33 0.00000000
bigcom34               bigcom34 0.00000000
bigcom36               bigcom36 0.00000000
bigcom37               bigcom37 0.00000000
bigcom38               bigcom38 0.00000000
bigcom39               bigcom39 0.00000000
bigcom40               bigcom40 0.00000000
bigcom43               bigcom43 0.00000000
bigcom44               bigcom44 0.00000000
bigcom46               bigcom46 0.00000000
bigcom47               bigcom47 0.00000000
bigcom49               bigcom49 0.00000000
bigcom50               bigcom50 0.00000000
bigcom51               bigcom51 0.00000000
bigcom52               bigcom52 0.00000000
bigcom54               bigcom54 0.00000000
bigcom56               bigcom56 0.00000000
bigcom62               bigcom62 0.00000000
bigcom66               bigcom66 0.00000000
bigcom68               bigcom68 0.00000000
bigcom69               bigcom69 0.00000000
bigcom71               bigcom71 0.00000000
bigcom72               bigcom72 0.00000000
bigcom73               bigcom73 0.00000000
bigcom74               bigcom74 0.00000000
bigcom75               bigcom75 0.00000000
bigcom76               bigcom76 0.00000000
bigcom77               bigcom77 0.00000000
bigcom79               bigcom79 0.00000000
bigcom80               bigcom80 0.00000000
bigcom82               bigcom82 0.00000000
bigcom83               bigcom83 0.00000000
bigcom84               bigcom84 0.00000000
bigcom85               bigcom85 0.00000000
bigcom87               bigcom87 0.00000000
bigcom89               bigcom89 0.00000000
bigcom91               bigcom91 0.00000000
bigcom92               bigcom92 0.00000000
bigcom93               bigcom93 0.00000000
bigcom96               bigcom96 0.00000000
bigcom97               bigcom97 0.00000000
bigcom98               bigcom98 0.00000000
bigcom99               bigcom99 0.00000000
bigcom101             bigcom101 0.00000000
bigcom104             bigcom104 0.00000000
bigcom106             bigcom106 0.00000000
bigcom109             bigcom109 0.00000000
bigcom113             bigcom113 0.00000000
bigcom116             bigcom116 0.00000000
bigcom120             bigcom120 0.00000000
bigcom123             bigcom123 0.00000000
bigcom126             bigcom126 0.00000000
bigcom127             bigcom127 0.00000000
bigcom137             bigcom137 0.00000000
bigcom139             bigcom139 0.00000000
bigcom140             bigcom140 0.00000000
bigcom143             bigcom143 0.00000000
bigcom145             bigcom145 0.00000000
bigcom146             bigcom146 0.00000000
bigcom147             bigcom147 0.00000000
bigcom149             bigcom149 0.00000000
bigcom153             bigcom153 0.00000000
bigcom154             bigcom154 0.00000000
bigcom156             bigcom156 0.00000000
bigcom157             bigcom157 0.00000000
bigcom158             bigcom158 0.00000000
bigcom160             bigcom160 0.00000000
bigcom161             bigcom161 0.00000000
bigcom162             bigcom162 0.00000000
bigcom164             bigcom164 0.00000000
bigcom166             bigcom166 0.00000000
bigcom167             bigcom167 0.00000000
bigcom171             bigcom171 0.00000000
bigcom173             bigcom173 0.00000000
bigcom175             bigcom175 0.00000000
bigcom176             bigcom176 0.00000000
bigcom177             bigcom177 0.00000000
bigcom178             bigcom178 0.00000000
bigcom180             bigcom180 0.00000000
bigcom181             bigcom181 0.00000000
bigcom184             bigcom184 0.00000000
bigcom186             bigcom186 0.00000000
bigcom187             bigcom187 0.00000000
bigcom189             bigcom189 0.00000000
bigcom194             bigcom194 0.00000000
bigcom195             bigcom195 0.00000000
bigcom196             bigcom196 0.00000000
bigcom204             bigcom204 0.00000000
bigcom205             bigcom205 0.00000000
bigcom212             bigcom212 0.00000000
bigcom214             bigcom214 0.00000000
bigcom222             bigcom222 0.00000000
bigcom223             bigcom223 0.00000000
bigcom226             bigcom226 0.00000000
bigcom227             bigcom227 0.00000000
bigcom229             bigcom229 0.00000000
bigcom233             bigcom233 0.00000000
bigcom236             bigcom236 0.00000000
bigcom237             bigcom237 0.00000000
bigcom246             bigcom246 0.00000000
bigcom248             bigcom248 0.00000000
bigcom249             bigcom249 0.00000000
bigcom250             bigcom250 0.00000000
bigcom254             bigcom254 0.00000000
bigcom266             bigcom266 0.00000000
bigcom269             bigcom269 0.00000000
bigcom272             bigcom272 0.00000000
bigcom274             bigcom274 0.00000000
bigcom281             bigcom281 0.00000000
bigcom291             bigcom291 0.00000000
bigcom292             bigcom292 0.00000000
bigcom295             bigcom295 0.00000000
bigcom299             bigcom299 0.00000000
bigcom301             bigcom301 0.00000000
bigcom306             bigcom306 0.00000000
bigcom309             bigcom309 0.00000000
bigcom314             bigcom314 0.00000000
bigcom321             bigcom321 0.00000000
bigcom341             bigcom341 0.00000000
bigcom350             bigcom350 0.00000000
bigcom353             bigcom353 0.00000000
bigcom359             bigcom359 0.00000000
bigcom363             bigcom363 0.00000000
bigcom365             bigcom365 0.00000000
bigcom385             bigcom385 0.00000000
bigcom386             bigcom386 0.00000000
bigcom408             bigcom408 0.00000000
bigcom412             bigcom412 0.00000000
bigcom480             bigcom480 0.00000000
membership_s1     membership_s1 0.00000000
membership_s3     membership_s3 0.00000000
membership_s4     membership_s4 0.00000000
membership_s6     membership_s6 0.00000000
membership_s7     membership_s7 0.00000000
membership_s8     membership_s8 0.00000000
membership_s9     membership_s9 0.00000000
membership_s11   membership_s11 0.00000000
membership_s12   membership_s12 0.00000000
membership_s14   membership_s14 0.00000000
membership_s15   membership_s15 0.00000000
membership_s16   membership_s16 0.00000000
membership_s17   membership_s17 0.00000000
membership_s20   membership_s20 0.00000000
membership_s21   membership_s21 0.00000000
membership_s24   membership_s24 0.00000000
membership_s25   membership_s25 0.00000000
membership_s26   membership_s26 0.00000000
membership_s28   membership_s28 0.00000000
membership_s30   membership_s30 0.00000000
membership_s32   membership_s32 0.00000000
membership_s33   membership_s33 0.00000000
membership_s37   membership_s37 0.00000000
pdi                         pdi 0.00000000
[1] "Dataset: low_TnotC Model RF, run: 6 of 10 2015-06-17 21:03:28"
     |      Out-of-bag   |
Tree |      MSE  %Var(y) |
   1 |  0.02528   175.67 |
   2 |  0.02678   186.07 |
   3 |  0.02621   182.09 |
   4 |  0.02452   170.35 |
   5 |  0.02331   161.98 |
   6 |  0.02234   155.20 |
   7 |  0.02177   151.26 |
   8 |  0.02096   145.67 |
   9 |  0.02033   141.25 |
  10 |   0.0196   136.21 |
  11 |  0.01941   134.86 |
  12 |  0.01937   134.58 |
  13 |   0.0193   134.13 |
  14 |  0.01918   133.27 |
  15 |  0.01893   131.52 |
  16 |  0.01858   129.07 |
  17 |  0.01827   126.96 |
  18 |  0.01815   126.11 |
  19 |    0.018   125.04 |
  20 |  0.01775   123.35 |
  21 |  0.01756   121.99 |
  22 |  0.01745   121.23 |
  23 |   0.0174   120.92 |
  24 |  0.01734   120.49 |
  25 |  0.01739   120.81 |
  26 |  0.01727   119.98 |
  27 |  0.01721   119.61 |
  28 |  0.01718   119.35 |
  29 |  0.01713   119.01 |
  30 |  0.01708   118.69 |
  31 |  0.01707   118.61 |
  32 |  0.01705   118.47 |
  33 |  0.01698   117.95 |
  34 |   0.0169   117.40 |
  35 |  0.01688   117.29 |
  36 |  0.01683   116.95 |
  37 |   0.0168   116.76 |
  38 |  0.01681   116.79 |
  39 |  0.01677   116.55 |
  40 |  0.01672   116.18 |
  41 |   0.0167   116.02 |
  42 |  0.01669   115.95 |
  43 |  0.01669   115.99 |
  44 |  0.01666   115.74 |
  45 |  0.01665   115.66 |
  46 |  0.01662   115.49 |
  47 |  0.01662   115.49 |
  48 |  0.01658   115.21 |
  49 |  0.01656   115.05 |
  50 |  0.01656   115.04 |
  51 |  0.01654   114.90 |
  52 |  0.01653   114.84 |
  53 |  0.01652   114.78 |
  54 |  0.01651   114.75 |
  55 |  0.01648   114.48 |
  56 |  0.01646   114.40 |
  57 |  0.01645   114.28 |
  58 |  0.01643   114.17 |
  59 |  0.01641   114.00 |
  60 |  0.01638   113.79 |
  61 |  0.01637   113.73 |
  62 |  0.01635   113.62 |
  63 |  0.01633   113.44 |
  64 |  0.01631   113.34 |
  65 |  0.01631   113.31 |
  66 |  0.01631   113.31 |
  67 |  0.01631   113.34 |
  68 |  0.01629   113.20 |
  69 |   0.0163   113.27 |
  70 |  0.01629   113.19 |
  71 |  0.01627   113.04 |
  72 |  0.01627   113.05 |
  73 |  0.01623   112.77 |
  74 |  0.01622   112.70 |
  75 |  0.01619   112.48 |
  76 |  0.01619   112.49 |
  77 |  0.01618   112.42 |
  78 |  0.01616   112.27 |
  79 |  0.01614   112.15 |
  80 |  0.01614   112.14 |
  81 |  0.01614   112.14 |
  82 |  0.01614   112.13 |
  83 |  0.01614   112.12 |
  84 |  0.01613   112.09 |
  85 |  0.01612   112.01 |
  86 |  0.01611   111.95 |
  87 |   0.0161   111.87 |
  88 |   0.0161   111.88 |
  89 |  0.01611   111.91 |
  90 |   0.0161   111.86 |
  91 |  0.01611   111.93 |
  92 |   0.0161   111.90 |
  93 |  0.01612   111.98 |
  94 |  0.01612   112.01 |
  95 |  0.01611   111.92 |
  96 |  0.01611   111.94 |
  97 |  0.01611   111.94 |
  98 |  0.01612   111.99 |
  99 |  0.01612   112.00 |
 100 |  0.01612   112.02 |
[1] "Random Forest variable coefficients"
                      %IncMSE IncNodePurity
graph5           1.581527e-03  4.231906e-01
graph6           2.780230e-03  4.235597e-01
graph7           1.916628e-03  2.046115e-01
graph8           0.000000e+00  2.317308e-02
graph9           5.444376e-03  2.642149e-01
graph10          5.563187e-03  5.527313e-01
graph11          8.028934e-03  5.548561e-01
graph12          2.973557e-03  4.905524e-01
graph13          3.211970e-03  3.981775e-01
graph14          5.410848e-03  4.150926e-01
graph15          4.090368e-03  4.748113e-01
graph16          3.094211e-03  5.735400e-01
graph17          2.998217e-03  5.237321e-01
graph18          7.432247e-04  1.599485e-01
graph19          3.214888e-03  4.973264e-01
graph20          1.090076e-03  2.638196e-01
graph21          4.412216e-03  5.776188e-01
graph22          2.358156e-03  2.143479e-01
graph23          1.168439e-03  4.602406e-01
graph24          4.019931e-04  2.154484e-01
graph25          8.688935e-04  2.563907e-01
graph26          4.877900e-04  1.713416e-01
graph27          0.000000e+00  6.505213e-19
graph28          3.247883e-05  1.594850e-02
graph29          0.000000e+00  0.000000e+00
orbit0           9.682022e-05  3.735323e-02
orbit1           3.666184e-03  5.866723e-01
orbit2           9.024646e-04  2.273307e-01
orbit3           1.739903e-05  2.637245e-02
orbit4           1.848013e-03  4.475054e-01
orbit5           1.023017e-03  2.903754e-01
orbit6           4.327105e-03  5.772160e-01
orbit7           7.442184e-04  2.447161e-01
orbit8           2.461491e-03  3.036720e-01
orbit9           2.213977e-03  3.184183e-01
orbit10          1.243531e-03  1.717916e-01
orbit11          8.397312e-06  8.548297e-02
orbit12          2.320171e-04  1.277477e-01
orbit13          1.280596e-04  1.372121e-01
orbit14          2.124947e-05  1.773359e-04
orbit15          4.962023e-03  4.284131e-01
orbit16          3.678989e-03  3.603938e-01
orbit17          9.229801e-04  2.849633e-01
orbit18          6.077063e-03  1.021754e+00
orbit19          7.474784e-03  5.301891e-01
orbit20          3.750967e-03  3.905887e-01
orbit21          2.377302e-03  2.826300e-01
orbit22          5.750044e-03  4.654391e-01
orbit23          4.642394e-04  9.894022e-02
orbit24          7.543955e-03  6.564609e-01
orbit25          6.060827e-04  1.649486e-01
orbit26          4.395547e-06  1.038553e-01
orbit27          2.122444e-03  5.655713e-01
orbit28          4.829969e-03  4.041288e-01
orbit29          3.269304e-03  2.640389e-01
orbit30          5.595186e-05  4.721059e-02
orbit31          4.669338e-03  5.117281e-01
orbit32          2.644117e-04  1.075573e-01
orbit33          2.759793e-04  7.883569e-02
orbit34          4.028537e-03  4.144439e-01
orbit35          7.549383e-03  5.414548e-01
orbit36          3.819821e-03  4.646869e-01
orbit37          3.423920e-03  3.212803e-01
orbit38          2.672233e-03  2.984924e-01
orbit39          2.276620e-03  3.946224e-01
orbit40          2.318185e-04  5.071435e-02
orbit41          4.154103e-04  4.461393e-02
orbit42          5.337332e-05  5.659754e-02
orbit43          3.711915e-04  1.690230e-01
orbit44          9.002749e-05  4.289316e-02
orbit45          6.626575e-03  6.626163e-01
orbit46          1.384535e-03  2.240240e-01
orbit47          1.991666e-04  1.043650e-01
orbit48         -4.278990e-06  4.767442e-03
orbit49          1.133768e-03  3.331290e-01
orbit50          3.926991e-04  1.820019e-01
orbit51          5.013520e-04  2.774206e-01
orbit52          1.406442e-03  1.342668e-01
orbit53          7.745692e-04  2.439044e-01
orbit54          3.299436e-03  2.026313e-01
orbit55          2.950484e-05  4.552697e-01
orbit56          1.318819e-03  4.893213e-01
orbit57         -4.262227e-06  9.076389e-03
orbit58          0.000000e+00  1.387779e-19
orbit59          2.554374e-04  1.425506e-01
orbit60          4.722584e-05  1.157655e-02
orbit61          3.011054e-05  5.222489e-02
orbit62          1.128268e-03  1.381318e-01
orbit63          4.336513e-06  4.428581e-02
orbit64          1.513769e-05  3.706446e-02
orbit65          5.251799e-04  1.350325e-01
orbit66          4.377704e-05  5.903559e-02
orbit67          0.000000e+00  0.000000e+00
orbit68          0.000000e+00  4.677778e-02
orbit69          0.000000e+00  1.110223e-18
orbit70          6.358148e-05  5.715153e-02
orbit71          0.000000e+00  0.000000e+00
orbit72          0.000000e+00  0.000000e+00
AP               0.000000e+00  0.000000e+00
bet              2.589910e-03  6.917977e-01
ecc              8.996535e-04  3.408118e-02
eccrad           7.746623e-04  1.241129e-01
close            5.358995e-03  5.660561e-01
constraint       3.393998e-03  1.059183e+00
coreness         7.764428e-04  2.752482e-01
knn              1.055548e-02  1.108652e+00
hubscore         1.090618e-03  3.324108e-01
pagerank         4.712119e-03  2.405478e+00
trans            2.823181e-03  2.789294e-01
evcent           3.282601e-03  4.024710e-01
first            1.697106e-04  2.603076e-01
upto_second      1.929908e-03  2.164312e-01
upto_third       3.866392e-03  4.597860e-01
upto_fourth      2.319813e-03  3.445172e-01
upto_fifth       3.085198e-03  3.773857e-01
upto_sixth       4.765649e-03  4.089842e-01
second           3.577455e-03  4.829114e-01
third            5.157135e-03  8.011250e-01
fourth           3.445232e-03  1.089436e+00
fifth            2.073830e-03  8.969195e-01
sixth            2.770332e-03  6.501637e-01
ratio1           9.672542e-03  9.279869e-01
ratio2           8.530653e-03  1.492526e+00
ratio3           4.110067e-03  1.083736e+00
ratio4           7.194356e-03  7.608641e-01
ratio5           1.347782e-03  1.450609e+00
ratio6           6.330321e-03  1.097323e+00
selfinter        2.542373e-04  1.038646e-01
walktrap_vertex  6.075314e-05  2.383996e-01
bigcom1         -4.366812e-06  1.309524e-03
bigcom2          0.000000e+00  0.000000e+00
bigcom3          0.000000e+00  1.040834e-19
bigcom4          3.835492e-05  2.476851e-02
bigcom6          0.000000e+00  0.000000e+00
bigcom8          1.387691e-04  2.619803e-01
bigcom9          6.268010e-05  1.959575e-01
bigcom11        -4.187737e-05  1.646454e-01
bigcom13         0.000000e+00  5.551115e-19
bigcom15         0.000000e+00  6.938894e-20
bigcom16         0.000000e+00  0.000000e+00
bigcom21        -1.372742e-06  1.879391e-02
bigcom22         2.108548e-05  8.691832e-02
bigcom24         0.000000e+00  0.000000e+00
bigcom26         0.000000e+00  0.000000e+00
bigcom28         5.080458e-05  1.862101e-02
bigcom30         1.482001e-04  3.312395e-01
bigcom31         0.000000e+00  0.000000e+00
bigcom32         0.000000e+00  0.000000e+00
bigcom33         0.000000e+00  6.938894e-19
bigcom34         0.000000e+00  0.000000e+00
bigcom36         0.000000e+00  6.938894e-20
bigcom37         0.000000e+00  0.000000e+00
bigcom38         0.000000e+00  0.000000e+00
bigcom39         0.000000e+00  0.000000e+00
bigcom40        -1.810214e-06  2.605881e-01
bigcom43         0.000000e+00  5.551115e-19
bigcom44         0.000000e+00  6.938894e-20
bigcom46         0.000000e+00  1.734723e-20
bigcom47         0.000000e+00  0.000000e+00
bigcom49         3.268463e-05  1.546121e-01
bigcom50         0.000000e+00  0.000000e+00
bigcom51         0.000000e+00  0.000000e+00
bigcom52         0.000000e+00  0.000000e+00
bigcom54         0.000000e+00  0.000000e+00
bigcom56         0.000000e+00  0.000000e+00
bigcom62         0.000000e+00  0.000000e+00
bigcom66         0.000000e+00  0.000000e+00
bigcom68         0.000000e+00  1.110223e-18
bigcom69         0.000000e+00  0.000000e+00
bigcom71         0.000000e+00  1.387779e-19
bigcom72         0.000000e+00  0.000000e+00
bigcom73         0.000000e+00  8.326673e-19
bigcom74         0.000000e+00  0.000000e+00
bigcom75         0.000000e+00  0.000000e+00
bigcom76         0.000000e+00  5.551115e-19
bigcom77         0.000000e+00  0.000000e+00
bigcom79         0.000000e+00  0.000000e+00
bigcom80         0.000000e+00  0.000000e+00
bigcom82         0.000000e+00  0.000000e+00
bigcom83         0.000000e+00  0.000000e+00
bigcom84         0.000000e+00  5.551115e-19
bigcom85         0.000000e+00  0.000000e+00
bigcom87         0.000000e+00  5.551115e-19
bigcom89         0.000000e+00  0.000000e+00
bigcom91         0.000000e+00  5.551115e-19
bigcom92         5.453415e-06  2.498773e-01
bigcom93         0.000000e+00  0.000000e+00
bigcom96         0.000000e+00  0.000000e+00
bigcom97         0.000000e+00  0.000000e+00
bigcom98         0.000000e+00  0.000000e+00
bigcom99         0.000000e+00  0.000000e+00
bigcom101        0.000000e+00  1.387779e-19
bigcom104        0.000000e+00  0.000000e+00
bigcom106        0.000000e+00  5.551115e-19
bigcom109        0.000000e+00  0.000000e+00
bigcom113        0.000000e+00  5.551115e-19
bigcom116        0.000000e+00  0.000000e+00
bigcom120        0.000000e+00  5.551115e-19
bigcom123        0.000000e+00  6.938894e-19
bigcom126        0.000000e+00  0.000000e+00
bigcom127        0.000000e+00  0.000000e+00
bigcom137        0.000000e+00  0.000000e+00
bigcom139       -1.476175e-08  5.918898e-01
bigcom140        0.000000e+00  0.000000e+00
bigcom143        0.000000e+00  1.110223e-18
bigcom145        0.000000e+00  0.000000e+00
bigcom146        0.000000e+00  0.000000e+00
bigcom147        0.000000e+00  0.000000e+00
bigcom149        0.000000e+00  0.000000e+00
bigcom153       -1.592265e-05  2.317993e-01
bigcom154        0.000000e+00  0.000000e+00
bigcom156        0.000000e+00  0.000000e+00
bigcom157        0.000000e+00  0.000000e+00
bigcom158        0.000000e+00  0.000000e+00
bigcom160        0.000000e+00  0.000000e+00
bigcom161        0.000000e+00  5.551115e-19
bigcom162        0.000000e+00  1.110223e-18
bigcom164        0.000000e+00  0.000000e+00
bigcom166        0.000000e+00  0.000000e+00
bigcom167        0.000000e+00  2.775558e-19
bigcom171        0.000000e+00  0.000000e+00
bigcom173       -1.145646e-05  4.088879e-01
bigcom175        0.000000e+00  5.551115e-19
bigcom176        0.000000e+00  0.000000e+00
bigcom177        0.000000e+00  0.000000e+00
bigcom178        0.000000e+00  0.000000e+00
bigcom180        0.000000e+00  0.000000e+00
bigcom181       -6.555401e-05  3.213195e-01
bigcom184        0.000000e+00  0.000000e+00
bigcom186       -3.090663e-05  6.147302e-01
bigcom187        0.000000e+00  0.000000e+00
bigcom189        0.000000e+00  0.000000e+00
bigcom194        0.000000e+00  5.551115e-19
bigcom195        0.000000e+00  0.000000e+00
bigcom196        0.000000e+00  0.000000e+00
bigcom204        0.000000e+00  7.632783e-19
bigcom205        0.000000e+00  0.000000e+00
bigcom212        0.000000e+00  0.000000e+00
bigcom214        0.000000e+00  1.110223e-18
bigcom222        0.000000e+00  0.000000e+00
bigcom223        0.000000e+00  0.000000e+00
bigcom226        0.000000e+00  5.551115e-19
bigcom227        0.000000e+00  6.938894e-20
bigcom229        0.000000e+00  0.000000e+00
bigcom233        1.423374e-08  6.030297e-01
bigcom236        0.000000e+00  5.551115e-19
bigcom237        0.000000e+00  0.000000e+00
bigcom246        0.000000e+00  0.000000e+00
bigcom248        0.000000e+00  6.938894e-19
bigcom249        0.000000e+00  5.551115e-19
bigcom250        0.000000e+00  0.000000e+00
bigcom254        0.000000e+00  0.000000e+00
bigcom266        0.000000e+00  0.000000e+00
bigcom269        0.000000e+00  5.551115e-19
bigcom272        0.000000e+00  0.000000e+00
bigcom274        6.119642e-05  1.320601e-01
bigcom281        0.000000e+00  5.551115e-19
bigcom291        0.000000e+00  0.000000e+00
bigcom292        0.000000e+00  0.000000e+00
bigcom295        0.000000e+00  0.000000e+00
bigcom299        0.000000e+00  5.551115e-19
bigcom301        0.000000e+00  0.000000e+00
bigcom306        0.000000e+00  5.551115e-19
bigcom309        0.000000e+00  0.000000e+00
bigcom314        0.000000e+00  5.551115e-19
bigcom321        0.000000e+00  0.000000e+00
bigcom341       -1.326030e-05  5.057557e-01
bigcom350        0.000000e+00  0.000000e+00
bigcom353        0.000000e+00  0.000000e+00
bigcom359        0.000000e+00  5.551115e-19
bigcom363        0.000000e+00  0.000000e+00
bigcom365        0.000000e+00  0.000000e+00
bigcom385        0.000000e+00  0.000000e+00
bigcom386        0.000000e+00  1.110223e-18
bigcom408        0.000000e+00  0.000000e+00
bigcom412        0.000000e+00  0.000000e+00
bigcom480        0.000000e+00  0.000000e+00
spin_vertex      4.607733e-04  2.727314e-01
membership_s1    2.870263e-04  1.023467e-01
membership_s3    0.000000e+00  1.040834e-19
membership_s4    4.150600e-06  4.859899e-02
membership_s5    1.595692e-04  1.185530e-01
membership_s6    4.130104e-08  2.569048e-02
membership_s7   -1.471902e-05  7.835231e-02
membership_s8    0.000000e+00  0.000000e+00
membership_s9    0.000000e+00  1.387779e-19
membership_s11   0.000000e+00  0.000000e+00
membership_s12   8.403978e-05  6.043668e-01
membership_s14   2.142426e-05  3.039579e-01
membership_s15   8.434999e-06  2.952088e-02
membership_s16  -6.179927e-05  2.577931e-01
membership_s17   0.000000e+00  1.110223e-18
membership_s18  -2.613625e-05  2.158848e-01
membership_s20   0.000000e+00  5.551115e-19
membership_s21   4.150564e-05  1.743942e-01
membership_s22  -3.006644e-06  6.364738e-02
membership_s24   0.000000e+00  0.000000e+00
membership_s25   0.000000e+00  0.000000e+00
membership_s26   1.094592e-05  1.170625e-01
membership_s27   2.546387e-04  2.617031e-01
membership_s28   0.000000e+00  1.734723e-20
membership_s30   0.000000e+00  1.996212e-02
membership_s31   2.561690e-04  1.602675e-01
membership_s32   9.580740e-05  1.369311e-01
membership_s33   0.000000e+00  1.110223e-18
membership_s36   3.368234e-06  6.932442e-02
membership_s37   0.000000e+00  0.000000e+00
V1               2.732029e-03  1.693422e+00
V2               3.701183e-03  1.749165e+00
pdi              0.000000e+00  1.387779e-19
adhesion         7.042891e-03  1.328842e+00
cohesion         6.579076e-03  1.214150e+00
inner            4.104498e-03  1.453963e+00
outer            2.733220e-03  1.494158e+00
ioratio          3.086561e-03  1.510619e+00
comsize          5.295253e-03  1.730625e+00
[1] "Dataset: low_TnotC Model GLM, run: 6 of 10 2015-06-17 21:05:14"
[1] "glmnet variable coefficients"
                         [,1]          [,2]
(Intercept)     -4.211644e+00 -5.506827e+00
graph0          -3.531027e-40 -9.741354e-03
graph1          -3.183111e-42 -5.721679e-06
graph2           2.301318e-39  1.611781e-03
graph3          -1.617657e-43  6.534202e-07
graph4          -2.903979e-45 -4.217853e-09
graph5          -8.134125e-41 -6.075595e-04
graph6          -1.396453e-42 -9.623988e-06
graph7          -2.646374e-41  3.634135e-04
graph8          -2.703001e-39 -1.521354e-02
graph9          -3.691862e-45  7.640456e-09
graph10         -1.121918e-46 -1.160538e-10
graph11         -4.303929e-48 -9.618660e-12
graph12         -8.113010e-45 -9.263085e-08
graph13         -6.358691e-44  5.273256e-07
graph14         -8.384673e-46 -1.353001e-09
graph15         -6.165150e-42 -6.672439e-06
graph16         -4.134892e-44 -1.879589e-07
graph17         -5.243302e-44 -5.027253e-07
graph18         -2.044270e-42 -2.760879e-05
graph19         -2.752024e-43  2.754506e-06
graph20         -2.688962e-42 -2.608815e-05
graph21         -4.562457e-42  2.128022e-05
graph22         -1.027204e-42 -1.255985e-05
graph23         -2.208735e-42 -3.273939e-05
graph24         -3.979560e-42  1.352654e-05
graph25         -4.879381e-41 -2.518433e-04
graph26         -1.292446e-41  1.012603e-04
graph27         -3.482140e-40 -6.212604e-03
graph28         -7.384705e-42 -1.259777e-03
graph29         -1.231047e-38 -1.686244e-01
orbit0          -3.531027e-40 -9.705342e-03
orbit1          -3.182444e-42 -5.570818e-06
orbit2          -2.578822e-40  1.620865e-03
orbit3           2.301318e-39  1.656371e-03
orbit4          -1.545374e-43  1.110196e-06
orbit5          -2.594464e-42 -2.342455e-05
orbit6          -2.903979e-45 -4.003762e-09
orbit7          -6.480139e-41  1.309641e-02
orbit8          -8.134125e-41 -6.084566e-04
orbit9          -1.609275e-42 -5.892070e-06
orbit10         -3.576527e-42 -5.102740e-05
orbit11          5.556871e-41 -2.260808e-02
orbit12         -2.871628e-41  3.683774e-04
orbit13          6.003821e-39  9.531416e-03
orbit14         -2.703001e-39 -1.510033e-02
orbit15         -3.664795e-45  1.943444e-08
orbit16         -1.073923e-43 -7.084028e-07
orbit17         -3.089759e-44 -1.943859e-07
orbit18          7.404691e-47 -2.859340e-09
orbit19         -1.148522e-46 -5.037777e-11
orbit20         -2.538926e-45 -1.022169e-08
orbit21         -2.252380e-42 -4.339141e-05
orbit22         -4.303929e-48 -9.281484e-12
orbit23         -5.085364e-40 -8.021075e-04
orbit24         -8.834024e-45 -9.572810e-08
orbit25         -1.850884e-44 -2.343853e-07
orbit26         -2.693164e-42 -4.174628e-06
orbit27         -6.654815e-44  2.680240e-06
orbit28         -1.341024e-42 -7.350340e-07
orbit29         -1.491400e-43 -4.101370e-06
orbit30         -4.984148e-42 -1.416147e-04
orbit31         -8.514088e-46  2.951260e-10
orbit32         -4.226026e-45 -3.923327e-08
orbit33          1.441017e-39  5.922201e-02
orbit34         -6.165150e-42 -6.498977e-06
orbit35         -4.520704e-44 -5.893344e-08
orbit36         -1.545114e-42 -2.061549e-05
orbit37         -1.090538e-43 -8.782214e-07
orbit38         -5.039868e-41 -6.456981e-04
orbit39         -8.249455e-44 -6.094361e-07
orbit40         -6.535623e-44 -7.759670e-07
orbit41         -6.870085e-42 -7.445602e-05
orbit42          3.502443e-39  5.066569e-02
orbit43         -2.044338e-42 -2.738621e-05
orbit44          6.139515e-40 -2.405695e-02
orbit45         -3.275011e-43  3.071570e-06
orbit46         -3.417810e-43  1.546814e-05
orbit47         -7.138247e-41 -1.890579e-03
orbit48         -4.504763e-42 -8.592655e-05
orbit49         -2.712298e-42 -2.622219e-05
orbit50         -3.233824e-41  1.531502e-04
orbit51         -9.167156e-42 -4.392606e-05
orbit52         -3.578633e-42  9.045289e-05
orbit53         -4.030664e-41  5.979512e-03
orbit54         -1.028029e-42 -1.247333e-05
orbit55          7.405712e-38  6.338837e-01
orbit56         -2.203855e-42 -3.222555e-05
orbit57         -8.169496e-42 -1.416695e-04
orbit58         -7.984371e-39 -1.968804e-01
orbit59         -3.990096e-42  2.081642e-05
orbit60         -8.553238e-41 -1.380667e-03
orbit61          1.117975e-38  1.419437e-01
orbit62         -5.503232e-41  4.632180e-05
orbit63         -2.564630e-40 -3.563255e-03
orbit64         -1.318299e-40 -7.628887e-03
orbit65         -1.496753e-41  6.760913e-05
orbit66         -3.842837e-41  1.210764e-03
orbit67         -1.023258e-38 -3.656646e-01
orbit68         -3.481221e-40 -6.209256e-03
orbit69         -1.477883e-38 -2.170666e-01
orbit70         -3.704849e-42 -1.201950e-03
orbit71         -7.208556e-39 -1.191626e-01
orbit72         -1.231047e-38 -1.684192e-01
AP              -1.523931e-38 -2.635730e-01
bet             -8.961415e-43 -2.026126e-05
ecc              5.992594e-40 -1.284072e-02
eccrad           3.595556e-39 -7.676329e-02
close           -2.234065e-38  5.314137e-01
constraint       3.030939e-39  1.268185e-01
coreness         3.080219e-40  1.649916e-02
knn             -7.312881e-43  2.445652e-05
hubscore        -3.626628e-37  1.016122e+00
pagerank        -3.987569e-38 -8.858310e-01
trans            1.913836e-38  4.067233e-01
evcent          -3.606850e-37  9.070125e-01
first           -3.531027e-40 -9.683108e-03
upto_second     -3.127732e-42 -5.850356e-06
upto_third      -2.158094e-43  8.358825e-06
upto_fourth      1.112026e-43  2.410097e-06
upto_fifth       6.769981e-43  1.474836e-05
upto_sixth       2.129687e-42  8.562147e-05
second          -3.128311e-42 -5.874226e-06
third           -6.282012e-44  1.287849e-05
fourth           6.421619e-43 -1.454189e-05
fifth           -1.833910e-44 -3.534856e-07
sixth           -5.987238e-43 -3.270958e-06
ratio1          -6.550468e-43  2.244534e-05
ratio2          -1.050591e-41 -6.275635e-04
ratio3           1.252318e-41  2.037532e-04
ratio4          -2.393386e-41 -7.158118e-04
ratio5          -1.732443e-41 -2.999526e-04
ratio6          -6.387980e-43 -6.844156e-06
selfinter        6.427279e-39  6.132619e-02
walktrap_vertex  1.212523e-39  1.237381e-03
bigcom1         -1.087207e-38 -2.420424e-01
bigcom2         -1.477178e-38 -4.173767e-01
bigcom3         -1.502738e-38 -4.366581e-01
bigcom4          7.493831e-40  7.357199e-02
bigcom6          0.000000e+00  0.000000e+00
bigcom8          1.674508e-38  2.689408e-01
bigcom9          5.283870e-38  5.964281e-01
bigcom11         8.639423e-38  1.014355e+00
bigcom13        -1.479059e-38 -3.521302e-01
bigcom15        -1.480237e-38 -3.352981e-01
bigcom16        -1.476944e-38 -4.189473e-01
bigcom21         9.948340e-39  2.347992e-01
bigcom22        -3.452353e-39 -5.653341e-02
bigcom24        -1.476240e-38 -4.471841e-01
bigcom26        -1.481890e-38 -4.269073e-01
bigcom28        -4.407483e-39 -6.482543e-02
bigcom30         4.008247e-38  7.070718e-01
bigcom31        -1.475771e-38 -4.595033e-01
bigcom32        -1.477883e-38 -4.862502e-01
bigcom33        -1.476005e-38 -3.187987e-01
bigcom34        -1.476474e-38 -4.540206e-01
bigcom36        -1.477413e-38 -4.893412e-01
bigcom37        -1.476005e-38 -2.204945e-01
bigcom38        -1.478353e-38 -4.275190e-01
bigcom39        -1.477648e-38 -4.600809e-01
bigcom40         2.765854e-39  8.977006e-02
bigcom43        -1.476709e-38 -4.516019e-01
bigcom44        -1.494280e-38 -4.049650e-01
bigcom46        -1.477883e-38 -3.880300e-01
bigcom47        -1.476944e-38 -5.119238e-01
bigcom49         1.296912e-37  1.223166e+00
bigcom50        -1.477178e-38 -4.047280e-01
bigcom51        -1.476240e-38 -4.277573e-01
bigcom52        -1.476005e-38 -3.395475e-01
bigcom54        -1.475771e-38 -4.382150e-01
bigcom56        -1.476474e-38 -5.210461e-01
bigcom62        -1.475771e-38 -3.768117e-01
bigcom66        -1.476474e-38 -4.193815e-01
bigcom68        -1.476005e-38 -4.392105e-01
bigcom69        -1.477178e-38 -3.643676e-01
bigcom71        -1.478824e-38 -4.128932e-01
bigcom72        -1.476709e-38 -4.145771e-01
bigcom73        -1.476240e-38 -3.926221e-01
bigcom74        -1.476474e-38 -4.235463e-01
bigcom75        -1.475771e-38 -4.354425e-01
bigcom76        -1.476474e-38 -4.477981e-01
bigcom77        -1.476240e-38 -4.183400e-01
bigcom79        -1.476240e-38 -3.832548e-01
bigcom80        -1.476240e-38 -3.981585e-01
bigcom82        -1.476474e-38 -4.148824e-01
bigcom83        -1.476005e-38 -8.868573e-01
bigcom84        -1.475771e-38 -3.626094e-01
bigcom85        -1.476944e-38 -3.978294e-01
bigcom87        -1.476709e-38 -4.588937e-01
bigcom89        -1.476240e-38 -3.535563e-01
bigcom91        -1.476005e-38 -4.046304e-01
bigcom92         6.955457e-38  8.170866e-01
bigcom93        -1.476240e-38 -8.254884e-01
bigcom96        -1.475771e-38 -4.926465e-01
bigcom97        -1.476944e-38 -3.682263e-01
bigcom98        -1.476240e-38 -3.742339e-01
bigcom99        -1.476474e-38 -4.830598e-01
bigcom101       -1.476944e-38 -3.631405e-01
bigcom104       -1.477883e-38 -4.364906e-01
bigcom106       -1.476474e-38 -3.921821e-01
bigcom109       -1.476240e-38 -4.403347e-01
bigcom113       -1.476709e-38 -4.230947e-01
bigcom116       -1.477883e-38 -4.574627e-01
bigcom120       -1.476005e-38 -4.569909e-01
bigcom123       -1.476474e-38 -3.946565e-01
bigcom126       -1.476005e-38 -4.868474e-01
bigcom127       -1.475771e-38 -9.997525e-01
bigcom137       -1.476240e-38 -4.459097e-01
bigcom139        4.904532e-37  2.480189e+00
bigcom140       -1.476240e-38 -3.406209e-01
bigcom143       -1.476240e-38 -4.068236e-01
bigcom145       -1.476240e-38 -3.937979e-01
bigcom146       -1.476474e-38 -3.056799e-01
bigcom147       -1.476240e-38 -4.878992e-01
bigcom149       -1.475537e-38 -1.842042e-01
bigcom153        1.296912e-37  1.322710e+00
bigcom154       -1.477413e-38 -4.696249e-01
bigcom156       -1.475771e-38 -4.045377e-01
bigcom157       -1.475771e-38 -1.293097e-01
bigcom158       -1.476005e-38 -5.010234e-01
bigcom160       -1.476474e-38 -3.946108e-01
bigcom161       -1.476005e-38 -4.640259e-01
bigcom162       -1.476005e-38 -4.074011e-01
bigcom164       -1.476240e-38 -4.100430e-01
bigcom166       -1.476240e-38 -3.982579e-01
bigcom167       -1.477648e-38 -4.645029e-01
bigcom171       -1.475537e-38 -3.342900e-01
bigcom173        1.874159e-37  1.459404e+00
bigcom175       -1.476005e-38 -2.900790e-01
bigcom176       -1.476240e-38 -4.326868e-01
bigcom177       -1.476240e-38 -6.485165e-01
bigcom178       -1.476474e-38 -4.093492e-01
bigcom180       -1.476005e-38 -4.589266e-01
bigcom181        1.874159e-37  1.415084e+00
bigcom184       -1.476005e-38 -3.063539e-01
bigcom186        3.221007e-37  1.862044e+00
bigcom187       -1.476005e-38 -4.751094e-01
bigcom189       -1.476240e-38 -4.840936e-01
bigcom194       -1.476240e-38 -4.134689e-01
bigcom195       -1.476005e-38 -3.922188e-01
bigcom196       -1.475537e-38 -3.771267e-01
bigcom204       -1.477178e-38 -3.851003e-01
bigcom205       -1.475771e-38 -6.397045e-01
bigcom212       -1.476240e-38 -4.207562e-01
bigcom214       -1.476709e-38 -4.704559e-01
bigcom222       -1.476005e-38 -3.552583e-01
bigcom223        0.000000e+00  0.000000e+00
bigcom226       -1.476005e-38 -4.246001e-01
bigcom227       -1.476005e-38 -4.387835e-01
bigcom229       -1.476240e-38 -3.450832e-01
bigcom233        4.904532e-37  2.216920e+00
bigcom236       -1.476240e-38 -4.260803e-01
bigcom237       -1.475537e-38 -3.930914e-01
bigcom246       -1.476474e-38 -3.941617e-01
bigcom248       -1.476944e-38 -3.862235e-01
bigcom249       -1.475771e-38 -5.225872e-01
bigcom250       -1.475771e-38 -8.414693e-01
bigcom254       -1.476240e-38 -4.557592e-01
bigcom266       -1.475771e-38 -3.804798e-01
bigcom269       -1.476709e-38 -4.746779e-01
bigcom272       -1.476240e-38 -3.872990e-01
bigcom274        4.478555e-38  5.197478e-01
bigcom281       -1.476005e-38 -6.745139e-01
bigcom291       -1.475537e-38 -3.804088e-01
bigcom292       -1.475771e-38 -3.828409e-01
bigcom295       -1.475537e-38 -3.979414e-01
bigcom299       -1.476005e-38 -3.722024e-01
bigcom301       -1.476240e-38 -4.494247e-01
bigcom306       -1.476240e-38 -3.468695e-01
bigcom309       -1.476474e-38 -3.297385e-01
bigcom314       -1.475771e-38 -4.348012e-01
bigcom321       -1.477413e-38 -4.030267e-01
bigcom341        3.221007e-37  2.099674e+00
bigcom350       -1.475771e-38 -1.406789e-01
bigcom353       -1.476005e-38 -5.816912e-01
bigcom359       -1.475771e-38 -4.925953e-01
bigcom363       -1.476005e-38 -2.722247e-01
bigcom365       -1.475537e-38 -4.121094e-01
bigcom385       -1.476474e-38 -4.155896e-01
bigcom386       -1.475771e-38 -2.798271e-01
bigcom408       -1.477178e-38 -4.188772e-01
bigcom412       -1.476240e-38 -4.784160e-01
bigcom480       -1.476474e-38 -4.706345e-01
spin_vertex      6.734275e-39  7.203200e-02
membership_s1    9.856770e-40  2.895044e-02
membership_s3   -1.480001e-38 -3.304225e-01
membership_s4   -2.154972e-39 -3.706956e-02
membership_s5    7.427191e-39  1.268342e-01
membership_s6   -3.865484e-39 -3.940565e-02
membership_s7   -6.173598e-39 -9.418038e-02
membership_s8   -1.477413e-38 -3.722477e-01
membership_s9   -1.478589e-38 -3.846822e-01
membership_s11  -1.477648e-38 -3.565053e-01
membership_s12   2.380746e-37  1.636630e+00
membership_s14   1.537436e-37  1.747139e+00
membership_s15  -5.754418e-39 -7.673144e-02
membership_s16   8.639423e-38  1.199482e+00
membership_s17  -1.477178e-38 -3.429342e-01
membership_s18   2.844222e-38  4.610471e-01
membership_s20  -1.476474e-38 -3.665641e-01
membership_s21   1.051166e-39  6.965098e-02
membership_s22   3.586591e-38  7.740807e-01
membership_s24  -1.479766e-38 -3.402715e-01
membership_s25  -1.477648e-38 -3.965138e-01
membership_s26   4.850149e-38  1.081424e+00
membership_s27   5.871553e-39  1.297236e-01
membership_s28  -1.479059e-38 -4.415344e-01
membership_s30  -4.884267e-39 -8.481612e-02
membership_s31   2.110258e-39 -1.829027e-02
membership_s32   2.257553e-39 -2.511660e-02
membership_s33  -1.476474e-38 -3.573022e-01
membership_s36  -1.516710e-39  4.052012e-02
membership_s37  -1.492121e-38 -3.647108e-01
V1               4.684601e-39  1.128398e-02
V2              -5.988559e-39 -1.512773e-01
pdi             -7.023457e-35 -1.130524e+03
adhesion         8.191831e-44  1.017026e-06
cohesion        -1.637960e-43 -2.031086e-06
inner           -7.176613e-44 -3.083246e-06
outer           -9.910781e-45  4.869082e-06
ioratio          9.772816e-40  3.636572e-01
comsize         -6.732750e-43 -2.694018e-05
[1] "Dataset: low_TnotC Model GBM, run: 7 of 10 2015-06-17 21:06:17"
Iter   TrainDeviance   ValidDeviance   StepSize   Improve
     1        0.1471            -nan     0.0100   -0.0000
     2        0.1460            -nan     0.0100    0.0001
     3        0.1454            -nan     0.0100   -0.0000
     4        0.1447            -nan     0.0100    0.0000
     5        0.1437            -nan     0.0100    0.0000
     6        0.1426            -nan     0.0100    0.0001
     7        0.1416            -nan     0.0100    0.0000
     8        0.1409            -nan     0.0100   -0.0001
     9        0.1404            -nan     0.0100   -0.0000
    10        0.1398            -nan     0.0100   -0.0000
    20        0.1305            -nan     0.0100    0.0001
    40        0.1180            -nan     0.0100   -0.0000
    44        0.1163            -nan     0.0100   -0.0000

[1] "GBM variable coefficients"
                            var    rel.inf
ratio2                   ratio2 5.25139874
pagerank               pagerank 5.12561952
V2                           V2 4.91274736
inner                     inner 4.64748058
ioratio                 ioratio 3.89466798
cohesion               cohesion 3.78862929
ratio5                   ratio5 3.73865982
comsize                 comsize 3.08619585
orbit37                 orbit37 2.71840173
outer                     outer 2.67298526
V1                           V1 2.49328862
orbit18                 orbit18 2.41851243
graph22                 graph22 2.17118230
graph19                 graph19 2.05319402
knn                         knn 1.94734964
graph14                 graph14 1.94370709
ratio6                   ratio6 1.79920744
adhesion               adhesion 1.59826137
orbit55                 orbit55 1.58688289
ratio4                   ratio4 1.52281783
graph15                 graph15 1.48553073
orbit46                 orbit46 1.46898404
ratio3                   ratio3 1.41900956
orbit31                 orbit31 1.27569067
close                     close 1.26351011
trans                     trans 1.24297625
graph13                 graph13 1.21754729
orbit45                 orbit45 1.01167158
fourth                   fourth 1.01137154
orbit35                 orbit35 0.99086683
orbit12                 orbit12 0.98250437
bigcom9                 bigcom9 0.91246091
ratio1                   ratio1 0.89942511
graph4                   graph4 0.88804320
coreness               coreness 0.88244217
graph16                 graph16 0.86123956
walktrap_vertex walktrap_vertex 0.85230761
graph10                 graph10 0.81700690
graph21                 graph21 0.79694226
graph7                   graph7 0.79189052
graph26                 graph26 0.75664353
graph17                 graph17 0.72750617
orbit39                 orbit39 0.70978755
spin_vertex         spin_vertex 0.69370384
membership_s27   membership_s27 0.68113129
orbit6                   orbit6 0.66483163
orbit27                 orbit27 0.63444569
bet                         bet 0.58696961
graph24                 graph24 0.57858038
membership_s5     membership_s5 0.57530458
second                   second 0.56874667
orbit50                 orbit50 0.56716117
orbit10                 orbit10 0.54225902
evcent                   evcent 0.45503332
sixth                     sixth 0.45057708
orbit59                 orbit59 0.43284077
graph23                 graph23 0.41384390
graph12                 graph12 0.41130823
orbit53                 orbit53 0.39767690
orbit32                 orbit32 0.38667510
orbit17                 orbit17 0.35559843
orbit49                 orbit49 0.35440550
hubscore               hubscore 0.35301620
orbit13                 orbit13 0.33732187
upto_fourth         upto_fourth 0.33673608
orbit38                 orbit38 0.33209853
orbit56                 orbit56 0.31031832
graph11                 graph11 0.30571623
orbit4                   orbit4 0.28450399
graph9                   graph9 0.27207611
orbit21                 orbit21 0.26936774
orbit9                   orbit9 0.26865964
fifth                     fifth 0.26451495
orbit26                 orbit26 0.24221158
upto_sixth           upto_sixth 0.22961230
bigcom21               bigcom21 0.22577892
membership_s36   membership_s36 0.22433970
graph1                   graph1 0.21668508
constraint           constraint 0.21418010
orbit30                 orbit30 0.20918897
bigcom8                 bigcom8 0.20634667
orbit41                 orbit41 0.20335812
orbit29                 orbit29 0.19651603
bigcom40               bigcom40 0.18947694
ecc                         ecc 0.17836305
membership_s1     membership_s1 0.17311657
orbit40                 orbit40 0.16281858
orbit19                 orbit19 0.15596081
selfinter             selfinter 0.13922140
graph18                 graph18 0.13893048
orbit5                   orbit5 0.11753305
orbit36                 orbit36 0.11197707
orbit47                 orbit47 0.10301669
orbit33                 orbit33 0.10209043
orbit28                 orbit28 0.09840922
orbit52                 orbit52 0.06179727
upto_fifth           upto_fifth 0.06069698
orbit25                 orbit25 0.05556080
membership_s32   membership_s32 0.05010749
graph25                 graph25 0.04882237
orbit16                 orbit16 0.04721568
orbit65                 orbit65 0.04047895
membership_s22   membership_s22 0.03754022
orbit24                 orbit24 0.03667750
graph0                   graph0 0.00000000
graph2                   graph2 0.00000000
graph3                   graph3 0.00000000
graph5                   graph5 0.00000000
graph6                   graph6 0.00000000
graph8                   graph8 0.00000000
graph20                 graph20 0.00000000
graph27                 graph27 0.00000000
graph28                 graph28 0.00000000
graph29                 graph29 0.00000000
orbit0                   orbit0 0.00000000
orbit1                   orbit1 0.00000000
orbit2                   orbit2 0.00000000
orbit3                   orbit3 0.00000000
orbit7                   orbit7 0.00000000
orbit8                   orbit8 0.00000000
orbit11                 orbit11 0.00000000
orbit14                 orbit14 0.00000000
orbit15                 orbit15 0.00000000
orbit20                 orbit20 0.00000000
orbit22                 orbit22 0.00000000
orbit23                 orbit23 0.00000000
orbit34                 orbit34 0.00000000
orbit42                 orbit42 0.00000000
orbit43                 orbit43 0.00000000
orbit44                 orbit44 0.00000000
orbit48                 orbit48 0.00000000
orbit51                 orbit51 0.00000000
orbit54                 orbit54 0.00000000
orbit57                 orbit57 0.00000000
orbit58                 orbit58 0.00000000
orbit60                 orbit60 0.00000000
orbit61                 orbit61 0.00000000
orbit62                 orbit62 0.00000000
orbit63                 orbit63 0.00000000
orbit64                 orbit64 0.00000000
orbit66                 orbit66 0.00000000
orbit67                 orbit67 0.00000000
orbit68                 orbit68 0.00000000
orbit69                 orbit69 0.00000000
orbit70                 orbit70 0.00000000
orbit71                 orbit71 0.00000000
orbit72                 orbit72 0.00000000
AP                           AP 0.00000000
eccrad                   eccrad 0.00000000
first                     first 0.00000000
upto_second         upto_second 0.00000000
upto_third           upto_third 0.00000000
third                     third 0.00000000
bigcom1                 bigcom1 0.00000000
bigcom2                 bigcom2 0.00000000
bigcom3                 bigcom3 0.00000000
bigcom4                 bigcom4 0.00000000
bigcom6                 bigcom6 0.00000000
bigcom11               bigcom11 0.00000000
bigcom13               bigcom13 0.00000000
bigcom15               bigcom15 0.00000000
bigcom16               bigcom16 0.00000000
bigcom22               bigcom22 0.00000000
bigcom24               bigcom24 0.00000000
bigcom26               bigcom26 0.00000000
bigcom28               bigcom28 0.00000000
bigcom30               bigcom30 0.00000000
bigcom31               bigcom31 0.00000000
bigcom32               bigcom32 0.00000000
bigcom33               bigcom33 0.00000000
bigcom34               bigcom34 0.00000000
bigcom36               bigcom36 0.00000000
bigcom37               bigcom37 0.00000000
bigcom38               bigcom38 0.00000000
bigcom39               bigcom39 0.00000000
bigcom43               bigcom43 0.00000000
bigcom44               bigcom44 0.00000000
bigcom46               bigcom46 0.00000000
bigcom47               bigcom47 0.00000000
bigcom49               bigcom49 0.00000000
bigcom50               bigcom50 0.00000000
bigcom51               bigcom51 0.00000000
bigcom52               bigcom52 0.00000000
bigcom54               bigcom54 0.00000000
bigcom56               bigcom56 0.00000000
bigcom62               bigcom62 0.00000000
bigcom66               bigcom66 0.00000000
bigcom68               bigcom68 0.00000000
bigcom69               bigcom69 0.00000000
bigcom71               bigcom71 0.00000000
bigcom72               bigcom72 0.00000000
bigcom73               bigcom73 0.00000000
bigcom74               bigcom74 0.00000000
bigcom75               bigcom75 0.00000000
bigcom76               bigcom76 0.00000000
bigcom77               bigcom77 0.00000000
bigcom79               bigcom79 0.00000000
bigcom80               bigcom80 0.00000000
bigcom82               bigcom82 0.00000000
bigcom83               bigcom83 0.00000000
bigcom84               bigcom84 0.00000000
bigcom85               bigcom85 0.00000000
bigcom87               bigcom87 0.00000000
bigcom89               bigcom89 0.00000000
bigcom91               bigcom91 0.00000000
bigcom92               bigcom92 0.00000000
bigcom93               bigcom93 0.00000000
bigcom96               bigcom96 0.00000000
bigcom97               bigcom97 0.00000000
bigcom98               bigcom98 0.00000000
bigcom99               bigcom99 0.00000000
bigcom101             bigcom101 0.00000000
bigcom104             bigcom104 0.00000000
bigcom106             bigcom106 0.00000000
bigcom109             bigcom109 0.00000000
bigcom113             bigcom113 0.00000000
bigcom116             bigcom116 0.00000000
bigcom120             bigcom120 0.00000000
bigcom123             bigcom123 0.00000000
bigcom126             bigcom126 0.00000000
bigcom127             bigcom127 0.00000000
bigcom137             bigcom137 0.00000000
bigcom139             bigcom139 0.00000000
bigcom140             bigcom140 0.00000000
bigcom143             bigcom143 0.00000000
bigcom145             bigcom145 0.00000000
bigcom146             bigcom146 0.00000000
bigcom147             bigcom147 0.00000000
bigcom149             bigcom149 0.00000000
bigcom153             bigcom153 0.00000000
bigcom154             bigcom154 0.00000000
bigcom156             bigcom156 0.00000000
bigcom157             bigcom157 0.00000000
bigcom158             bigcom158 0.00000000
bigcom160             bigcom160 0.00000000
bigcom161             bigcom161 0.00000000
bigcom162             bigcom162 0.00000000
bigcom164             bigcom164 0.00000000
bigcom166             bigcom166 0.00000000
bigcom167             bigcom167 0.00000000
bigcom171             bigcom171 0.00000000
bigcom173             bigcom173 0.00000000
bigcom175             bigcom175 0.00000000
bigcom176             bigcom176 0.00000000
bigcom177             bigcom177 0.00000000
bigcom178             bigcom178 0.00000000
bigcom180             bigcom180 0.00000000
bigcom181             bigcom181 0.00000000
bigcom184             bigcom184 0.00000000
bigcom186             bigcom186 0.00000000
bigcom187             bigcom187 0.00000000
bigcom189             bigcom189 0.00000000
bigcom194             bigcom194 0.00000000
bigcom195             bigcom195 0.00000000
bigcom196             bigcom196 0.00000000
bigcom204             bigcom204 0.00000000
bigcom205             bigcom205 0.00000000
bigcom212             bigcom212 0.00000000
bigcom214             bigcom214 0.00000000
bigcom222             bigcom222 0.00000000
bigcom223             bigcom223 0.00000000
bigcom226             bigcom226 0.00000000
bigcom227             bigcom227 0.00000000
bigcom229             bigcom229 0.00000000
bigcom233             bigcom233 0.00000000
bigcom236             bigcom236 0.00000000
bigcom237             bigcom237 0.00000000
bigcom246             bigcom246 0.00000000
bigcom248             bigcom248 0.00000000
bigcom249             bigcom249 0.00000000
bigcom250             bigcom250 0.00000000
bigcom254             bigcom254 0.00000000
bigcom266             bigcom266 0.00000000
bigcom269             bigcom269 0.00000000
bigcom272             bigcom272 0.00000000
bigcom274             bigcom274 0.00000000
bigcom281             bigcom281 0.00000000
bigcom291             bigcom291 0.00000000
bigcom292             bigcom292 0.00000000
bigcom295             bigcom295 0.00000000
bigcom299             bigcom299 0.00000000
bigcom301             bigcom301 0.00000000
bigcom306             bigcom306 0.00000000
bigcom309             bigcom309 0.00000000
bigcom314             bigcom314 0.00000000
bigcom321             bigcom321 0.00000000
bigcom341             bigcom341 0.00000000
bigcom350             bigcom350 0.00000000
bigcom353             bigcom353 0.00000000
bigcom359             bigcom359 0.00000000
bigcom363             bigcom363 0.00000000
bigcom365             bigcom365 0.00000000
bigcom385             bigcom385 0.00000000
bigcom386             bigcom386 0.00000000
bigcom408             bigcom408 0.00000000
bigcom412             bigcom412 0.00000000
bigcom480             bigcom480 0.00000000
membership_s3     membership_s3 0.00000000
membership_s4     membership_s4 0.00000000
membership_s6     membership_s6 0.00000000
membership_s7     membership_s7 0.00000000
membership_s8     membership_s8 0.00000000
membership_s9     membership_s9 0.00000000
membership_s11   membership_s11 0.00000000
membership_s12   membership_s12 0.00000000
membership_s14   membership_s14 0.00000000
membership_s15   membership_s15 0.00000000
membership_s16   membership_s16 0.00000000
membership_s17   membership_s17 0.00000000
membership_s18   membership_s18 0.00000000
membership_s20   membership_s20 0.00000000
membership_s21   membership_s21 0.00000000
membership_s24   membership_s24 0.00000000
membership_s25   membership_s25 0.00000000
membership_s26   membership_s26 0.00000000
membership_s28   membership_s28 0.00000000
membership_s30   membership_s30 0.00000000
membership_s31   membership_s31 0.00000000
membership_s33   membership_s33 0.00000000
membership_s37   membership_s37 0.00000000
pdi                         pdi 0.00000000
[1] "Dataset: low_TnotC Model RF, run: 7 of 10 2015-06-17 21:06:39"
     |      Out-of-bag   |
Tree |      MSE  %Var(y) |
   1 |  0.02416   174.28 |
   2 |  0.02651   191.25 |
   3 |  0.02609   188.22 |
   4 |  0.02299   165.86 |
   5 |  0.02184   157.54 |
   6 |  0.02085   150.43 |
   7 |  0.02092   150.94 |
   8 |  0.02074   149.59 |
   9 |   0.0198   142.80 |
  10 |  0.01904   137.34 |
  11 |  0.01887   136.10 |
  12 |  0.01808   130.46 |
  13 |  0.01804   130.11 |
  14 |  0.01786   128.85 |
  15 |  0.01776   128.11 |
  16 |  0.01747   126.03 |
  17 |  0.01752   126.38 |
  18 |  0.01728   124.64 |
  19 |  0.01719   124.02 |
  20 |  0.01708   123.18 |
  21 |  0.01689   121.86 |
  22 |  0.01683   121.40 |
  23 |  0.01676   120.87 |
  24 |  0.01669   120.38 |
  25 |  0.01652   119.17 |
  26 |  0.01647   118.83 |
  27 |   0.0165   119.01 |
  28 |   0.0164   118.29 |
  29 |  0.01633   117.79 |
  30 |  0.01624   117.13 |
  31 |  0.01619   116.77 |
  32 |  0.01613   116.36 |
  33 |  0.01613   116.38 |
  34 |  0.01608   116.04 |
  35 |  0.01607   115.94 |
  36 |    0.016   115.40 |
  37 |  0.01598   115.31 |
  38 |  0.01591   114.79 |
  39 |  0.01588   114.53 |
  40 |  0.01587   114.46 |
  41 |  0.01585   114.32 |
  42 |   0.0158   114.01 |
  43 |  0.01581   114.04 |
  44 |   0.0158   113.99 |
  45 |  0.01577   113.79 |
  46 |  0.01572   113.44 |
  47 |  0.01571   113.32 |
  48 |   0.0157   113.23 |
  49 |  0.01567   113.01 |
  50 |  0.01564   112.85 |
  51 |  0.01562   112.71 |
  52 |  0.01561   112.62 |
  53 |  0.01562   112.68 |
  54 |  0.01562   112.71 |
  55 |  0.01563   112.77 |
  56 |  0.01563   112.78 |
  57 |  0.01563   112.77 |
  58 |  0.01564   112.83 |
  59 |  0.01562   112.70 |
  60 |  0.01562   112.66 |
  61 |  0.01559   112.44 |
  62 |   0.0156   112.52 |
  63 |  0.01561   112.61 |
  64 |  0.01559   112.49 |
  65 |  0.01559   112.50 |
  66 |  0.01558   112.43 |
  67 |  0.01561   112.60 |
  68 |  0.01562   112.66 |
  69 |  0.01564   112.84 |
  70 |  0.01566   112.98 |
  71 |  0.01567   113.01 |
  72 |  0.01564   112.86 |
  73 |  0.01562   112.68 |
  74 |  0.01562   112.66 |
  75 |  0.01563   112.78 |
  76 |  0.01563   112.78 |
  77 |  0.01564   112.81 |
  78 |  0.01562   112.66 |
  79 |  0.01561   112.62 |
  80 |  0.01562   112.66 |
  81 |  0.01562   112.70 |
  82 |  0.01562   112.70 |
  83 |  0.01564   112.81 |
  84 |  0.01563   112.75 |
  85 |  0.01566   112.93 |
  86 |  0.01566   112.97 |
  87 |  0.01565   112.90 |
  88 |  0.01564   112.83 |
  89 |  0.01564   112.82 |
  90 |  0.01562   112.70 |
  91 |  0.01562   112.65 |
  92 |  0.01562   112.67 |
  93 |  0.01563   112.72 |
  94 |  0.01562   112.71 |
  95 |  0.01561   112.63 |
  96 |   0.0156   112.57 |
  97 |   0.0156   112.53 |
  98 |  0.01558   112.36 |
  99 |  0.01558   112.40 |
 100 |   0.0156   112.53 |
[1] "Random Forest variable coefficients"
                      %IncMSE IncNodePurity
graph5           1.626831e-03  2.516678e-01
graph6           3.928677e-03  5.056525e-01
graph7           6.277455e-04  1.146283e-01
graph8           0.000000e+00  1.590909e-03
graph9           8.553152e-04  4.217076e-01
graph10          4.456886e-03  6.423437e-01
graph11          5.907397e-03  4.709489e-01
graph12          6.349010e-03  6.191431e-01
graph13          8.522642e-03  5.550944e-01
graph14          1.416039e-03  4.867541e-01
graph15          1.054999e-02  5.556558e-01
graph16          6.321552e-03  6.487355e-01
graph17          2.415895e-03  5.736511e-01
graph18          7.256767e-04  1.496537e-01
graph19          2.048769e-03  5.095176e-01
graph20          1.637721e-03  2.185682e-01
graph21          4.226689e-03  4.222072e-01
graph22          3.022632e-03  1.677829e-01
graph23          1.570676e-03  3.253531e-01
graph24          4.019880e-04  1.291347e-01
graph25          3.085819e-04  1.203576e-01
graph26          7.779476e-04  1.267652e-01
graph27         -4.989440e-06  1.455883e-02
graph28          1.195553e-05  1.569383e-02
graph29          0.000000e+00  5.551115e-19
orbit0           1.758632e-04  1.211611e-01
orbit1           3.348738e-03  2.685407e-01
orbit2           4.471928e-04  1.509045e-01
orbit3           0.000000e+00  1.875000e-02
orbit4           4.386615e-03  4.769085e-01
orbit5           3.543492e-03  3.249594e-01
orbit6           3.474707e-03  3.486087e-01
orbit7           9.579918e-04  6.641782e-02
orbit8           3.505911e-03  3.571830e-01
orbit9           5.550678e-03  3.064229e-01
orbit10          2.066157e-04  1.217061e-01
orbit11          2.058475e-05  1.730752e-02
orbit12          4.213256e-04  1.084148e-01
orbit13          8.540327e-05  1.538019e-01
orbit14          0.000000e+00  0.000000e+00
orbit15          2.218502e-03  4.393732e-01
orbit16          9.353345e-03  4.469822e-01
orbit17          2.048101e-03  2.805013e-01
orbit18          5.009090e-03  7.843678e-01
orbit19          3.685458e-03  4.409235e-01
orbit20          7.194805e-03  3.231569e-01
orbit21          9.355360e-04  2.401554e-01
orbit22          4.013517e-03  5.858781e-01
orbit23          1.987982e-04  7.638319e-02
orbit24          7.640922e-03  6.541280e-01
orbit25          4.256924e-04  1.734632e-01
orbit26          1.448832e-04  5.701245e-02
orbit27          8.347293e-03  6.144276e-01
orbit28          6.611667e-03  4.671290e-01
orbit29          1.092676e-03  5.697315e-02
orbit30          2.394606e-04  9.810099e-02
orbit31          2.833987e-03  3.403268e-01
orbit32          1.042584e-03  9.773546e-02
orbit33          1.016692e-04  4.140191e-02
orbit34          7.729074e-03  6.583312e-01
orbit35          1.237142e-02  5.349841e-01
orbit36          6.164778e-03  3.551256e-01
orbit37          7.692153e-03  3.530143e-01
orbit38          3.030475e-03  1.687526e-01
orbit39          1.226644e-03  4.218033e-01
orbit40          5.458703e-04  2.154137e-01
orbit41          3.510828e-04  6.239625e-02
orbit42         -2.192982e-06  2.241210e-02
orbit43          2.147473e-04  1.417694e-01
orbit44          9.014417e-05  5.413932e-02
orbit45          4.835146e-03  5.447410e-01
orbit46          9.310335e-04  7.103777e-02
orbit47          8.262043e-04  9.037529e-02
orbit48          2.692406e-05  2.661063e-02
orbit49          1.827503e-03  1.276572e-01
orbit50          8.962905e-04  2.526388e-01
orbit51          2.489390e-03  2.498230e-01
orbit52          1.044461e-03  1.896611e-01
orbit53          1.299567e-03  2.795276e-01
orbit54          1.604398e-03  2.497494e-01
orbit55          5.325367e-05  5.689490e-01
orbit56          1.453564e-03  5.001859e-01
orbit57          0.000000e+00  1.904762e-03
orbit58          0.000000e+00  4.683753e-19
orbit59          7.864843e-04  2.394946e-01
orbit60          4.176601e-04  8.516716e-02
orbit61          2.658244e-05  3.904154e-02
orbit62          4.585194e-04  2.262664e-01
orbit63          1.477618e-04  2.470966e-02
orbit64          8.447755e-05  5.018922e-02
orbit65          9.364625e-04  2.425240e-01
orbit66         -1.439492e-06  7.069211e-03
orbit67          0.000000e+00  4.119968e-20
orbit68          4.215065e-06  2.216191e-02
orbit69          8.745081e-06  1.875000e-02
orbit70         -7.385325e-07  9.327266e-03
orbit71          0.000000e+00  4.206704e-19
orbit72          0.000000e+00  5.551115e-19
AP               1.081315e-06  3.666667e-03
bet              2.019220e-03  5.776603e-01
ecc              7.530858e-04  4.042379e-02
eccrad           6.720173e-04  1.164172e-01
close            2.109648e-03  3.681414e-01
constraint       1.881147e-03  6.079166e-01
coreness         9.755598e-04  4.403113e-01
knn              9.415682e-03  6.874365e-01
hubscore         3.496996e-03  4.148812e-01
pagerank         4.113041e-03  2.144002e+00
trans            1.479152e-03  1.807017e-01
evcent           1.411271e-03  3.632819e-01
first            4.081128e-05  6.984513e-02
upto_second      4.526014e-03  4.409361e-01
upto_third       7.621379e-03  5.152002e-01
upto_fourth      7.183806e-03  3.952113e-01
upto_fifth       3.854037e-03  2.765289e-01
upto_sixth       2.486262e-03  4.401107e-01
second           9.835375e-04  3.172586e-01
third            5.485373e-03  7.092900e-01
fourth           1.333200e-03  1.094617e+00
fifth            3.175077e-03  8.890373e-01
sixth            2.603397e-03  8.171263e-01
ratio1           7.819469e-03  6.888788e-01
ratio2           6.540016e-03  1.616950e+00
ratio3           3.768475e-03  1.000689e+00
ratio4           7.507738e-03  1.145439e+00
ratio5           9.137555e-04  1.438293e+00
ratio6           6.655723e-03  4.135426e-01
selfinter        8.589150e-05  1.843310e-01
walktrap_vertex  2.949341e-04  2.625843e-01
bigcom1          4.634242e-05  6.494494e-02
bigcom2          0.000000e+00  0.000000e+00
bigcom3          0.000000e+00  2.949030e-19
bigcom4          5.900582e-06  6.669008e-02
bigcom6          0.000000e+00  0.000000e+00
bigcom8          1.055948e-04  2.475747e-01
bigcom9          5.910718e-05  2.086810e-01
bigcom11         0.000000e+00  0.000000e+00
bigcom13         0.000000e+00  0.000000e+00
bigcom15         0.000000e+00  0.000000e+00
bigcom16         0.000000e+00  0.000000e+00
bigcom21         8.700306e-07  6.800693e-02
bigcom22         4.347634e-05  7.673809e-02
bigcom24         0.000000e+00  0.000000e+00
bigcom26         0.000000e+00  4.336809e-21
bigcom28        -4.382121e-06  5.911636e-03
bigcom30         9.406603e-05  1.253955e-01
bigcom31         0.000000e+00  0.000000e+00
bigcom32         0.000000e+00  0.000000e+00
bigcom33         0.000000e+00  2.775558e-19
bigcom34         0.000000e+00  0.000000e+00
bigcom36         0.000000e+00  0.000000e+00
bigcom37         0.000000e+00  0.000000e+00
bigcom38         0.000000e+00  0.000000e+00
bigcom39         0.000000e+00  0.000000e+00
bigcom40        -2.002889e-05  1.644850e-01
bigcom43         0.000000e+00  0.000000e+00
bigcom44         0.000000e+00  0.000000e+00
bigcom46         0.000000e+00  0.000000e+00
bigcom47         0.000000e+00  0.000000e+00
bigcom49        -1.092431e-05  1.852402e-01
bigcom50         0.000000e+00  0.000000e+00
bigcom51         0.000000e+00  1.387779e-18
bigcom52         0.000000e+00  4.336809e-21
bigcom54         0.000000e+00  0.000000e+00
bigcom56         0.000000e+00  5.551115e-19
bigcom62         0.000000e+00  0.000000e+00
bigcom66         0.000000e+00  5.551115e-19
bigcom68         0.000000e+00  5.551115e-19
bigcom69         0.000000e+00  0.000000e+00
bigcom71         0.000000e+00  0.000000e+00
bigcom72         0.000000e+00  1.734723e-20
bigcom73         0.000000e+00  0.000000e+00
bigcom74         0.000000e+00  0.000000e+00
bigcom75         0.000000e+00  5.551115e-19
bigcom76         0.000000e+00  2.818926e-19
bigcom77         0.000000e+00  0.000000e+00
bigcom79         0.000000e+00  0.000000e+00
bigcom80         0.000000e+00  1.734723e-20
bigcom82         0.000000e+00  1.387779e-18
bigcom83         0.000000e+00  0.000000e+00
bigcom84         0.000000e+00  8.326673e-19
bigcom85         0.000000e+00  0.000000e+00
bigcom87         0.000000e+00  0.000000e+00
bigcom89         0.000000e+00  0.000000e+00
bigcom91         0.000000e+00  0.000000e+00
bigcom92         0.000000e+00  0.000000e+00
bigcom93         0.000000e+00  0.000000e+00
bigcom96         0.000000e+00  0.000000e+00
bigcom97         0.000000e+00  0.000000e+00
bigcom98         0.000000e+00  0.000000e+00
bigcom99         0.000000e+00  2.775558e-19
bigcom101        0.000000e+00  5.551115e-19
bigcom104        0.000000e+00  0.000000e+00
bigcom106        0.000000e+00  0.000000e+00
bigcom109        0.000000e+00  0.000000e+00
bigcom113        0.000000e+00  0.000000e+00
bigcom116        0.000000e+00  0.000000e+00
bigcom120        0.000000e+00  0.000000e+00
bigcom123        0.000000e+00  0.000000e+00
bigcom126        0.000000e+00  0.000000e+00
bigcom127        0.000000e+00  1.734723e-20
bigcom137        0.000000e+00  1.110223e-18
bigcom139       -1.039920e-05  5.363770e-01
bigcom140        0.000000e+00  0.000000e+00
bigcom143        0.000000e+00  0.000000e+00
bigcom145        0.000000e+00  0.000000e+00
bigcom146        0.000000e+00  0.000000e+00
bigcom147        0.000000e+00  1.110223e-18
bigcom149        0.000000e+00  0.000000e+00
bigcom153        5.026020e-06  2.310428e-01
bigcom154        0.000000e+00  0.000000e+00
bigcom156        0.000000e+00  0.000000e+00
bigcom157        0.000000e+00  0.000000e+00
bigcom158        0.000000e+00  0.000000e+00
bigcom160        0.000000e+00  0.000000e+00
bigcom161        0.000000e+00  0.000000e+00
bigcom162        0.000000e+00  0.000000e+00
bigcom164        0.000000e+00  6.428571e-03
bigcom166        0.000000e+00  0.000000e+00
bigcom167        0.000000e+00  5.551115e-19
bigcom171        0.000000e+00  1.387779e-19
bigcom173       -5.634849e-06  3.788196e-01
bigcom175        0.000000e+00  5.551115e-19
bigcom176        0.000000e+00  0.000000e+00
bigcom177        0.000000e+00  0.000000e+00
bigcom178        0.000000e+00  0.000000e+00
bigcom180        0.000000e+00  0.000000e+00
bigcom181       -2.563267e-05  2.996619e-01
bigcom184        0.000000e+00  0.000000e+00
bigcom186        7.499159e-06  8.586402e-01
bigcom187        0.000000e+00  1.734723e-20
bigcom189        0.000000e+00  0.000000e+00
bigcom194        0.000000e+00  0.000000e+00
bigcom195        0.000000e+00  0.000000e+00
bigcom196        0.000000e+00  0.000000e+00
bigcom204        0.000000e+00  5.551115e-19
bigcom205        0.000000e+00  0.000000e+00
bigcom212        0.000000e+00  0.000000e+00
bigcom214        0.000000e+00  0.000000e+00
bigcom222        0.000000e+00  0.000000e+00
bigcom223        0.000000e+00  0.000000e+00
bigcom226        0.000000e+00  0.000000e+00
bigcom227        0.000000e+00  0.000000e+00
bigcom229        0.000000e+00  1.734723e-20
bigcom233        0.000000e+00  0.000000e+00
bigcom236        0.000000e+00  5.551115e-19
bigcom237        0.000000e+00  5.551115e-19
bigcom246        0.000000e+00  8.370041e-19
bigcom248        0.000000e+00  2.775558e-19
bigcom249        0.000000e+00  0.000000e+00
bigcom250        0.000000e+00  5.551115e-19
bigcom254        0.000000e+00  0.000000e+00
bigcom266        0.000000e+00  0.000000e+00
bigcom269        0.000000e+00  0.000000e+00
bigcom272        0.000000e+00  0.000000e+00
bigcom274        0.000000e+00  1.734723e-20
bigcom281        0.000000e+00  0.000000e+00
bigcom291        0.000000e+00  0.000000e+00
bigcom292        0.000000e+00  5.551115e-19
bigcom295        0.000000e+00  0.000000e+00
bigcom299        0.000000e+00  0.000000e+00
bigcom301        0.000000e+00  0.000000e+00
bigcom306        0.000000e+00  5.551115e-19
bigcom309        0.000000e+00  0.000000e+00
bigcom314        0.000000e+00  0.000000e+00
bigcom321        0.000000e+00  5.551115e-19
bigcom341       -3.900328e-05  4.850912e-01
bigcom350        0.000000e+00  0.000000e+00
bigcom353        0.000000e+00  5.551115e-19
bigcom359        0.000000e+00  5.551115e-19
bigcom363        0.000000e+00  0.000000e+00
bigcom365        0.000000e+00  0.000000e+00
bigcom385        0.000000e+00  5.551115e-19
bigcom386        0.000000e+00  0.000000e+00
bigcom408        0.000000e+00  5.551115e-19
bigcom412        0.000000e+00  0.000000e+00
bigcom480        0.000000e+00  0.000000e+00
spin_vertex      1.280737e-04  3.095481e-01
membership_s1    7.265898e-05  1.102191e-01
membership_s3    0.000000e+00  0.000000e+00
membership_s4    3.037815e-06  1.412337e-02
membership_s5   -1.406628e-05  6.894267e-02
membership_s6   -2.755732e-07  1.071429e-03
membership_s7    3.400416e-05  1.617473e-01
membership_s8    0.000000e+00  0.000000e+00
membership_s9    0.000000e+00  0.000000e+00
membership_s11   0.000000e+00  0.000000e+00
membership_s12   5.144869e-05  6.660917e-01
membership_s14   2.757101e-05  2.385010e-01
membership_s15   2.159845e-05  3.570777e-02
membership_s16  -6.706392e-05  2.033814e-01
membership_s17   0.000000e+00  2.775558e-19
membership_s18   5.949600e-05  1.717840e-01
membership_s20   0.000000e+00  0.000000e+00
membership_s21   8.361927e-05  1.078792e-01
membership_s22  -1.442489e-05  6.096654e-02
membership_s24   0.000000e+00  0.000000e+00
membership_s25   0.000000e+00  0.000000e+00
membership_s26   3.254267e-06  1.188899e-01
membership_s27   3.772439e-04  2.945735e-01
membership_s28   0.000000e+00  0.000000e+00
membership_s30   8.907677e-05  9.325863e-02
membership_s31   1.444376e-04  2.001023e-01
membership_s32   1.119843e-04  1.050008e-01
membership_s33   0.000000e+00  0.000000e+00
membership_s36   9.737021e-05  6.989598e-02
membership_s37   0.000000e+00  6.938894e-20
V1               2.960116e-03  1.441502e+00
V2               5.853456e-03  2.158836e+00
pdi              0.000000e+00  2.818926e-19
adhesion         9.636709e-03  1.189338e+00
cohesion         9.692323e-03  1.570690e+00
inner            4.418546e-03  1.892456e+00
outer            2.787456e-03  1.632339e+00
ioratio          4.650935e-03  1.412718e+00
comsize          5.220109e-03  1.901344e+00
[1] "Dataset: low_TnotC Model GLM, run: 7 of 10 2015-06-17 21:08:20"
[1] "glmnet variable coefficients"
                         [,1]          [,2]
(Intercept)     -4.250279e+00 -5.598316e+00
graph0          -1.184883e-39 -9.499673e-03
graph1          -3.790086e-42  1.382878e-06
graph2           1.299565e-39 -6.495178e-04
graph3          -2.284413e-43  7.271537e-07
graph4          -3.406222e-45 -5.271588e-09
graph5          -7.744153e-41 -4.619247e-04
graph6          -1.598149e-42 -8.295831e-06
graph7          -1.948985e-42  1.093015e-03
graph8          -4.868497e-39 -1.452607e-01
graph9          -4.651965e-45  1.964761e-08
graph10         -1.386094e-46 -1.559672e-10
graph11         -4.989828e-48 -1.081729e-11
graph12         -1.033048e-44 -1.074431e-07
graph13         -9.217498e-44  9.619269e-08
graph14         -9.432335e-46 -2.042721e-09
graph15         -6.178596e-42 -1.614399e-05
graph16         -4.415949e-44 -1.524718e-07
graph17         -4.816980e-44  2.237462e-08
graph18         -1.680825e-42 -1.761372e-05
graph19         -4.149470e-43  1.086880e-06
graph20         -2.509629e-42 -2.655120e-05
graph21         -4.219598e-42  2.266808e-05
graph22         -3.462690e-43 -3.389044e-06
graph23         -2.919816e-42 -3.250860e-05
graph24         -3.487471e-42 -4.801392e-06
graph25         -4.151559e-41 -3.849378e-05
graph26         -8.882830e-42  1.657176e-04
graph27         -3.186575e-40 -5.483421e-03
graph28         -1.475217e-41 -2.239586e-03
graph29         -1.163332e-38 -4.345595e-02
orbit0          -1.184883e-39 -9.518249e-03
orbit1          -3.784112e-42  1.475254e-06
orbit2          -6.066906e-40  2.040088e-03
orbit3           1.299565e-39 -6.920601e-04
orbit4          -2.350691e-43  9.598997e-07
orbit5          -2.429068e-42 -6.706806e-06
orbit6          -3.406217e-45 -5.148886e-09
orbit7          -4.136932e-40  1.085444e-02
orbit8          -7.744153e-41 -4.648711e-04
orbit9          -2.127197e-42 -9.965166e-06
orbit10         -2.568400e-42 -1.849038e-05
orbit11         -7.771163e-40 -2.321498e-02
orbit12         -3.348664e-42  1.100264e-03
orbit13          4.321305e-39  2.676344e-02
orbit14         -4.868497e-39 -1.451929e-01
orbit15         -5.112240e-45  2.713531e-08
orbit16         -1.325321e-43 -1.100221e-06
orbit17         -2.501485e-44  7.809283e-08
orbit18         -8.476307e-46 -1.415072e-08
orbit19         -1.398535e-46 -1.575772e-10
orbit20         -2.039353e-45  2.020243e-08
orbit21         -2.103351e-42 -2.817022e-05
orbit22         -4.989828e-48 -1.069576e-11
orbit23         -1.010450e-39 -3.405097e-03
orbit24         -1.285551e-44 -1.175759e-07
orbit25         -1.359409e-44 -2.420350e-07
orbit26         -1.850208e-42  3.074610e-05
orbit27         -1.317813e-43  1.710261e-06
orbit28         -1.441012e-42 -9.138405e-06
orbit29         -1.431856e-43 -3.648688e-06
orbit30         -5.269088e-42 -1.467440e-04
orbit31         -1.051134e-45 -2.277312e-09
orbit32         -2.871179e-45 -5.098495e-09
orbit33          1.162082e-40  4.035411e-02
orbit34         -6.178596e-42 -1.606099e-05
orbit35         -5.753104e-44 -1.029011e-07
orbit36         -1.719266e-42 -2.356261e-05
orbit37         -8.892282e-44 -5.166163e-07
orbit38         -5.027183e-41 -7.147174e-04
orbit39         -1.094738e-43 -9.808112e-07
orbit40         -2.907487e-44  9.735251e-07
orbit41         -6.909873e-42 -1.520940e-04
orbit42         -2.293430e-39 -1.082630e-01
orbit43         -1.680884e-42 -1.736444e-05
orbit44          1.278198e-39  6.346940e-02
orbit45         -5.095082e-43  1.632841e-06
orbit46         -3.561080e-43  4.438993e-06
orbit47         -5.640478e-41 -1.219106e-03
orbit48         -4.612496e-42 -1.326003e-04
orbit49         -2.532134e-42 -2.678666e-05
orbit50         -2.500883e-41  1.622030e-03
orbit51         -8.066891e-42  2.713220e-05
orbit52         -3.621163e-42  2.324453e-05
orbit53         -3.104852e-41  5.417221e-03
orbit54         -3.469772e-43 -3.271043e-06
orbit55          6.337184e-38  5.017335e-01
orbit56         -2.937700e-42 -3.199984e-05
orbit57         -8.548024e-42 -1.277591e-04
orbit58         -8.025252e-39 -1.812795e-01
orbit59         -3.506111e-42 -3.441402e-06
orbit60         -6.989265e-41 -2.732781e-04
orbit61          1.242103e-38  1.733025e-01
orbit62         -4.720051e-41  2.543853e-04
orbit63         -2.762322e-40 -8.359415e-03
orbit64         -6.653842e-41 -3.365804e-03
orbit65         -8.936594e-42  1.924443e-04
orbit66         -4.899291e-41  6.090720e-04
orbit67         -1.002608e-38 -3.169278e-01
orbit68         -3.183489e-40 -5.464195e-03
orbit69         -1.422905e-38 -2.942053e-01
orbit70         -1.124712e-41 -2.223748e-03
orbit71         -6.858466e-39 -5.592895e-02
orbit72         -1.163332e-38 -4.329963e-02
AP              -1.465846e-38 -2.774380e-01
bet             -8.186004e-43 -1.832570e-05
ecc              2.013154e-39  2.519017e-03
eccrad           1.207892e-38  1.520405e-02
close           -5.980716e-38  5.053097e-01
constraint       6.497080e-39  1.591210e-01
coreness        -3.158975e-40  9.110094e-03
knn             -2.726586e-42  1.775155e-05
hubscore        -4.807750e-37  8.078919e-01
pagerank        -3.861559e-38 -8.440182e-01
trans            1.816979e-38  3.999901e-01
evcent          -4.782123e-37  6.369596e-01
first           -1.184883e-39 -9.330869e-03
upto_second     -3.810736e-42  1.771646e-08
upto_third      -6.802605e-43  7.156939e-06
upto_fourth     -2.336332e-43  2.844728e-06
upto_fifth       6.446424e-43  1.687826e-05
upto_sixth       2.102797e-42  7.020838e-05
second          -3.808476e-42 -6.536211e-08
third           -6.947306e-43  1.065279e-05
fourth           1.144227e-42 -1.137377e-05
fifth            5.434691e-43 -5.535182e-07
sixth           -5.991419e-43 -1.253522e-05
ratio1          -2.696388e-42  1.478346e-05
ratio2           6.759842e-42 -8.797354e-05
ratio3           3.979451e-42 -4.249759e-05
ratio4          -2.833041e-41 -8.056073e-04
ratio5          -6.085421e-40 -1.595149e-02
ratio6          -6.572736e-43 -2.453467e-05
selfinter        9.341696e-39  1.537655e-01
walktrap_vertex -1.451215e-39 -1.392002e-02
bigcom1         -7.701219e-39 -1.457483e-01
bigcom2         -1.421767e-38 -3.827635e-01
bigcom3         -1.445113e-38 -4.246387e-01
bigcom4         -1.066980e-39  4.379257e-02
bigcom6         -1.420631e-38 -5.152972e-01
bigcom8          1.730668e-38  3.047257e-01
bigcom9          6.088316e-38  7.014707e-01
bigcom11        -1.422450e-38 -4.394824e-01
bigcom13        -1.424045e-38 -3.332399e-01
bigcom15        -1.424730e-38 -3.241049e-01
bigcom16        -1.421085e-38 -4.252613e-01
bigcom21         3.193642e-38  4.716638e-01
bigcom22        -2.350146e-39 -2.977178e-02
bigcom24        -1.421085e-38 -4.366543e-01
bigcom26        -1.426559e-38 -4.192618e-01
bigcom28        -3.956568e-39 -5.432429e-02
bigcom30         9.914784e-39  3.078957e-01
bigcom31        -1.420631e-38 -4.496251e-01
bigcom32        -1.422905e-38 -4.680066e-01
bigcom33        -1.420858e-38 -2.815903e-01
bigcom34        -1.421085e-38 -4.139926e-01
bigcom36        -1.421767e-38 -4.393851e-01
bigcom37        -1.420858e-38 -2.182899e-01
bigcom38        -1.423133e-38 -4.136232e-01
bigcom39        -1.422905e-38 -4.348804e-01
bigcom40         5.078404e-40  8.033250e-02
bigcom43        -1.421540e-38 -4.439411e-01
bigcom44        -1.437169e-38 -4.218161e-01
bigcom46        -1.422450e-38 -4.030710e-01
bigcom47        -1.421313e-38 -4.241866e-01
bigcom49         1.122043e-37  1.280347e+00
bigcom50        -1.421995e-38 -4.123545e-01
bigcom51        -1.420858e-38 -4.180377e-01
bigcom52        -1.420858e-38 -3.609364e-01
bigcom54        -1.421085e-38 -4.446733e-01
bigcom56        -1.421085e-38 -5.419445e-01
bigcom62        -1.420858e-38 -3.754801e-01
bigcom66        -1.421313e-38 -4.275321e-01
bigcom68        -1.421085e-38 -4.490540e-01
bigcom69        -1.421995e-38 -3.744823e-01
bigcom71        -1.423589e-38 -3.975202e-01
bigcom72        -1.421313e-38 -4.508364e-01
bigcom73        -1.421085e-38 -3.917619e-01
bigcom74        -1.421540e-38 -4.233454e-01
bigcom75        -1.420404e-38 -4.444962e-01
bigcom76        -1.421085e-38 -4.767943e-01
bigcom77        -1.421085e-38 -3.824632e-01
bigcom79        -1.421085e-38 -3.928214e-01
bigcom80        -1.421085e-38 -3.935909e-01
bigcom82        -1.421313e-38 -4.403177e-01
bigcom83        -1.420858e-38 -9.040926e-01
bigcom84        -1.420858e-38 -3.637247e-01
bigcom85        -1.421767e-38 -3.895661e-01
bigcom87        -1.421540e-38 -4.375762e-01
bigcom89        -1.421085e-38 -3.413914e-01
bigcom91        -1.420631e-38 -4.070616e-01
bigcom92        -1.422905e-38 -4.398352e-01
bigcom93        -1.420858e-38 -6.984453e-01
bigcom96        -1.420631e-38 -4.254364e-01
bigcom97        -1.421767e-38 -3.417865e-01
bigcom98        -1.421313e-38 -3.901037e-01
bigcom99        -1.421313e-38 -4.612050e-01
bigcom101       -1.421995e-38 -3.463890e-01
bigcom104       -1.422222e-38 -3.862692e-01
bigcom106       -1.421313e-38 -4.085572e-01
bigcom109       -1.421085e-38 -4.241317e-01
bigcom113       -1.421767e-38 -4.250510e-01
bigcom116       -1.422905e-38 -4.376751e-01
bigcom120       -1.420858e-38 -4.878115e-01
bigcom123       -1.421085e-38 -3.763675e-01
bigcom126       -1.420858e-38 -4.678337e-01
bigcom127       -1.420631e-38 -1.069973e+00
bigcom137       -1.421313e-38 -4.281606e-01
bigcom139        3.226532e-37  1.974895e+00
bigcom140       -1.421085e-38 -3.554922e-01
bigcom143       -1.421313e-38 -4.379962e-01
bigcom145       -1.420631e-38 -2.313091e-01
bigcom146       -1.421313e-38 -2.846527e-01
bigcom147       -1.421085e-38 -5.034234e-01
bigcom149       -1.420404e-38 -2.337433e-01
bigcom153        1.302440e-37  1.301201e+00
bigcom154       -1.422905e-38 -4.580136e-01
bigcom156       -1.420858e-38 -3.665089e-01
bigcom157       -1.420858e-38 -1.672461e-01
bigcom158       -1.420858e-38 -4.980849e-01
bigcom160       -1.421313e-38 -3.971156e-01
bigcom161       -1.420631e-38 -4.907629e-01
bigcom162       -1.420631e-38 -3.722037e-01
bigcom164       -1.421085e-38 -3.909351e-01
bigcom166       -1.421995e-38 -4.091077e-01
bigcom167       -1.421995e-38 -4.588853e-01
bigcom171       -1.420404e-38 -3.452477e-01
bigcom173        1.879686e-37  1.524579e+00
bigcom175       -1.420858e-38 -2.936962e-01
bigcom176       -1.421085e-38 -4.170438e-01
bigcom177       -1.420858e-38 -6.490763e-01
bigcom178       -1.421313e-38 -4.012420e-01
bigcom180       -1.420858e-38 -5.328485e-01
bigcom181        1.542963e-37  1.321848e+00
bigcom184       -1.420858e-38 -3.142696e-01
bigcom186        4.910056e-37  2.479334e+00
bigcom187       -1.420858e-38 -4.996225e-01
bigcom189       -1.421540e-38 -4.634507e-01
bigcom194       -1.421313e-38 -3.966702e-01
bigcom195       -1.421085e-38 -3.801965e-01
bigcom196       -1.420631e-38 -3.607271e-01
bigcom204       -1.422222e-38 -3.786901e-01
bigcom205       -1.421085e-38 -5.877223e-01
bigcom212       -1.421085e-38 -4.247241e-01
bigcom214       -1.421540e-38 -5.067684e-01
bigcom222       -1.420858e-38 -3.795142e-01
bigcom223        0.000000e+00  0.000000e+00
bigcom226        0.000000e+00  0.000000e+00
bigcom227       -1.420631e-38 -4.269569e-01
bigcom229       -1.421085e-38 -3.296931e-01
bigcom233       -1.420404e-38 -4.135627e-01
bigcom236       -1.421085e-38 -3.938813e-01
bigcom237       -1.420404e-38 -3.308109e-01
bigcom246       -1.421313e-38 -3.555140e-01
bigcom248       -1.421767e-38 -3.727131e-01
bigcom249       -1.420404e-38 -4.814223e-01
bigcom250       -1.420858e-38 -6.761050e-01
bigcom254       -1.421313e-38 -3.822392e-01
bigcom266       -1.420631e-38 -3.707659e-01
bigcom269       -1.421995e-38 -4.850908e-01
bigcom272       -1.421085e-38 -3.749227e-01
bigcom274       -1.423589e-38 -5.043523e-01
bigcom281       -1.420631e-38 -5.585450e-01
bigcom291       -1.420404e-38 -3.723853e-01
bigcom292       -1.420631e-38 -4.104644e-01
bigcom295        0.000000e+00  0.000000e+00
bigcom299       -1.420858e-38 -3.564219e-01
bigcom301       -1.421313e-38 -4.704281e-01
bigcom306       -1.420858e-38 -3.854618e-01
bigcom309       -1.421540e-38 -2.914916e-01
bigcom314       -1.420631e-38 -3.108252e-01
bigcom321       -1.422222e-38 -3.958180e-01
bigcom341        3.226532e-37  2.061743e+00
bigcom350       -1.420631e-38 -6.140568e-02
bigcom353       -1.420858e-38 -5.447556e-01
bigcom359       -1.420858e-38 -4.174319e-01
bigcom363       -1.420858e-38 -3.229420e-01
bigcom365       -1.420631e-38 -4.750163e-01
bigcom385       -1.420858e-38 -4.010154e-01
bigcom386       -1.420404e-38 -2.498829e-02
bigcom408       -1.421767e-38 -4.268092e-01
bigcom412       -1.421313e-38 -4.165902e-01
bigcom480       -1.421313e-38 -4.502254e-01
spin_vertex      1.193198e-38  1.354541e-01
membership_s1   -1.063857e-40  3.750665e-02
membership_s3   -1.424045e-38 -3.347258e-01
membership_s4   -4.634195e-39 -9.916938e-02
membership_s5    8.523432e-39  1.611372e-01
membership_s6   -5.882374e-39 -9.790995e-02
membership_s7   -2.525734e-39 -1.669208e-02
membership_s8   -1.422677e-38 -3.763313e-01
membership_s9   -1.423361e-38 -3.735665e-01
membership_s11  -1.421995e-38 -3.387801e-01
membership_s12   2.386285e-37  1.711448e+00
membership_s14   1.542963e-37  1.810981e+00
membership_s15  -5.519701e-39 -6.728173e-02
membership_s16   9.817284e-38  1.329761e+00
membership_s17  -1.422222e-38 -3.329213e-01
membership_s18   8.817052e-39  3.425742e-01
membership_s20  -1.421313e-38 -4.077159e-01
membership_s21   7.795007e-40  5.009741e-02
membership_s22   3.908007e-38  7.676133e-01
membership_s24  -1.424958e-38 -3.510413e-01
membership_s25  -1.421995e-38 -3.835341e-01
membership_s26   4.533908e-38  1.085043e+00
membership_s27   9.901147e-39  2.109100e-01
membership_s28  -1.423361e-38 -4.488471e-01
membership_s30  -4.356667e-39 -7.933321e-02
membership_s31  -1.586193e-41 -4.900033e-02
membership_s32   5.325203e-39  3.626800e-02
membership_s33  -1.421540e-38 -3.238292e-01
membership_s36  -6.729476e-40  2.849336e-02
membership_s37  -1.435776e-38 -3.729087e-01
V1               7.558813e-39  7.894633e-02
V2               6.543317e-40 -2.461896e-02
pdi             -6.111353e-35 -1.069998e+03
adhesion        -5.500112e-44  1.173838e-06
cohesion         1.098662e-43 -2.378909e-06
inner            2.098115e-44 -3.874584e-06
outer            1.551444e-43  4.209917e-06
ioratio          5.950208e-39  3.245073e-01
comsize         -2.941602e-44 -2.896715e-05
[1] "Dataset: low_TnotC Model GBM, run: 8 of 10 2015-06-17 21:09:23"
Iter   TrainDeviance   ValidDeviance   StepSize   Improve
     1        0.1367            -nan     0.0100    0.0000
     2        0.1357            -nan     0.0100    0.0000
     3        0.1348            -nan     0.0100    0.0000
     4        0.1339            -nan     0.0100    0.0001
     5        0.1332            -nan     0.0100   -0.0000
     6        0.1324            -nan     0.0100    0.0000
     7        0.1316            -nan     0.0100    0.0001
     8        0.1308            -nan     0.0100    0.0000
     9        0.1301            -nan     0.0100    0.0000
    10        0.1293            -nan     0.0100   -0.0000
    20        0.1217            -nan     0.0100    0.0000
    40        0.1107            -nan     0.0100   -0.0000
    44        0.1089            -nan     0.0100   -0.0001

[1] "GBM variable coefficients"
                            var    rel.inf
pagerank               pagerank 7.36142238
ratio2                   ratio2 5.50534712
comsize                 comsize 5.34516116
orbit45                 orbit45 3.70598533
V1                           V1 3.41799401
outer                     outer 3.37874801
V2                           V2 3.03975696
orbit18                 orbit18 2.93132337
ratio3                   ratio3 2.90227247
adhesion               adhesion 2.46070254
ratio5                   ratio5 2.44194444
ioratio                 ioratio 2.42802530
ratio1                   ratio1 2.42253924
bet                         bet 2.29198034
close                     close 2.25630769
graph23                 graph23 2.10920797
knn                         knn 2.03390059
cohesion               cohesion 1.75884069
fourth                   fourth 1.64119277
ratio6                   ratio6 1.59831715
graph19                 graph19 1.47600574
orbit39                 orbit39 1.46368863
graph22                 graph22 1.39453069
graph3                   graph3 1.39185675
graph16                 graph16 1.24755181
graph6                   graph6 1.21740024
graph21                 graph21 1.09117131
membership_s27   membership_s27 1.05514188
inner                     inner 1.04519931
orbit56                 orbit56 1.02020240
orbit35                 orbit35 1.01014961
orbit40                 orbit40 0.88713483
orbit31                 orbit31 0.81507845
orbit53                 orbit53 0.79611993
graph25                 graph25 0.78153042
trans                     trans 0.75374117
orbit19                 orbit19 0.74144474
graph15                 graph15 0.68585059
graph7                   graph7 0.67738546
sixth                     sixth 0.67642348
membership_s18   membership_s18 0.67634204
orbit55                 orbit55 0.67298814
bigcom21               bigcom21 0.65054239
upto_fifth           upto_fifth 0.64861325
upto_fourth         upto_fourth 0.62711699
coreness               coreness 0.62647905
graph1                   graph1 0.59470305
upto_third           upto_third 0.58066234
orbit36                 orbit36 0.57556081
fifth                     fifth 0.57273190
orbit16                 orbit16 0.55907555
orbit21                 orbit21 0.53667946
ratio4                   ratio4 0.49976431
orbit27                 orbit27 0.45880347
graph4                   graph4 0.43883214
orbit52                 orbit52 0.40893197
orbit38                 orbit38 0.39941107
orbit4                   orbit4 0.39093398
orbit17                 orbit17 0.38567040
graph9                   graph9 0.38306288
orbit46                 orbit46 0.37769618
upto_sixth           upto_sixth 0.37165762
orbit15                 orbit15 0.36082307
membership_s32   membership_s32 0.34048457
graph11                 graph11 0.32697702
graph12                 graph12 0.30562753
spin_vertex         spin_vertex 0.29317821
orbit30                 orbit30 0.28666868
graph13                 graph13 0.25648310
bigcom4                 bigcom4 0.23401549
graph20                 graph20 0.22731417
orbit59                 orbit59 0.20790200
walktrap_vertex walktrap_vertex 0.20769150
graph18                 graph18 0.20053352
bigcom40               bigcom40 0.19524880
orbit23                 orbit23 0.19493507
graph26                 graph26 0.19372946
hubscore               hubscore 0.18364116
orbit28                 orbit28 0.17544613
orbit54                 orbit54 0.17534013
graph24                 graph24 0.17195690
orbit5                   orbit5 0.15380432
graph5                   graph5 0.15361836
orbit20                 orbit20 0.15230271
graph0                   graph0 0.15209727
constraint           constraint 0.14330657
bigcom8                 bigcom8 0.14030505
orbit26                 orbit26 0.13427116
orbit42                 orbit42 0.13290912
orbit11                 orbit11 0.13176144
third                     third 0.11871896
upto_second         upto_second 0.11528753
orbit66                 orbit66 0.11431271
orbit2                   orbit2 0.10409972
orbit48                 orbit48 0.09795042
membership_s7     membership_s7 0.09597559
orbit24                 orbit24 0.09592846
orbit33                 orbit33 0.09046019
orbit13                 orbit13 0.07625775
orbit65                 orbit65 0.06858034
selfinter             selfinter 0.06308474
membership_s1     membership_s1 0.06012538
orbit61                 orbit61 0.05672101
membership_s26   membership_s26 0.05162431
orbit10                 orbit10 0.05116005
orbit32                 orbit32 0.05032083
orbit50                 orbit50 0.04675995
graph28                 graph28 0.04256687
membership_s5     membership_s5 0.03898332
graph17                 graph17 0.03387341
graph2                   graph2 0.00000000
graph8                   graph8 0.00000000
graph10                 graph10 0.00000000
graph14                 graph14 0.00000000
graph27                 graph27 0.00000000
graph29                 graph29 0.00000000
orbit0                   orbit0 0.00000000
orbit1                   orbit1 0.00000000
orbit3                   orbit3 0.00000000
orbit6                   orbit6 0.00000000
orbit7                   orbit7 0.00000000
orbit8                   orbit8 0.00000000
orbit9                   orbit9 0.00000000
orbit12                 orbit12 0.00000000
orbit14                 orbit14 0.00000000
orbit22                 orbit22 0.00000000
orbit25                 orbit25 0.00000000
orbit29                 orbit29 0.00000000
orbit34                 orbit34 0.00000000
orbit37                 orbit37 0.00000000
orbit41                 orbit41 0.00000000
orbit43                 orbit43 0.00000000
orbit44                 orbit44 0.00000000
orbit47                 orbit47 0.00000000
orbit49                 orbit49 0.00000000
orbit51                 orbit51 0.00000000
orbit57                 orbit57 0.00000000
orbit58                 orbit58 0.00000000
orbit60                 orbit60 0.00000000
orbit62                 orbit62 0.00000000
orbit63                 orbit63 0.00000000
orbit64                 orbit64 0.00000000
orbit67                 orbit67 0.00000000
orbit68                 orbit68 0.00000000
orbit69                 orbit69 0.00000000
orbit70                 orbit70 0.00000000
orbit71                 orbit71 0.00000000
orbit72                 orbit72 0.00000000
AP                           AP 0.00000000
ecc                         ecc 0.00000000
eccrad                   eccrad 0.00000000
evcent                   evcent 0.00000000
first                     first 0.00000000
second                   second 0.00000000
bigcom1                 bigcom1 0.00000000
bigcom2                 bigcom2 0.00000000
bigcom3                 bigcom3 0.00000000
bigcom6                 bigcom6 0.00000000
bigcom9                 bigcom9 0.00000000
bigcom11               bigcom11 0.00000000
bigcom13               bigcom13 0.00000000
bigcom15               bigcom15 0.00000000
bigcom16               bigcom16 0.00000000
bigcom22               bigcom22 0.00000000
bigcom24               bigcom24 0.00000000
bigcom26               bigcom26 0.00000000
bigcom28               bigcom28 0.00000000
bigcom30               bigcom30 0.00000000
bigcom31               bigcom31 0.00000000
bigcom32               bigcom32 0.00000000
bigcom33               bigcom33 0.00000000
bigcom34               bigcom34 0.00000000
bigcom36               bigcom36 0.00000000
bigcom37               bigcom37 0.00000000
bigcom38               bigcom38 0.00000000
bigcom39               bigcom39 0.00000000
bigcom43               bigcom43 0.00000000
bigcom44               bigcom44 0.00000000
bigcom46               bigcom46 0.00000000
bigcom47               bigcom47 0.00000000
bigcom49               bigcom49 0.00000000
bigcom50               bigcom50 0.00000000
bigcom51               bigcom51 0.00000000
bigcom52               bigcom52 0.00000000
bigcom54               bigcom54 0.00000000
bigcom56               bigcom56 0.00000000
bigcom62               bigcom62 0.00000000
bigcom66               bigcom66 0.00000000
bigcom68               bigcom68 0.00000000
bigcom69               bigcom69 0.00000000
bigcom71               bigcom71 0.00000000
bigcom72               bigcom72 0.00000000
bigcom73               bigcom73 0.00000000
bigcom74               bigcom74 0.00000000
bigcom75               bigcom75 0.00000000
bigcom76               bigcom76 0.00000000
bigcom77               bigcom77 0.00000000
bigcom79               bigcom79 0.00000000
bigcom80               bigcom80 0.00000000
bigcom82               bigcom82 0.00000000
bigcom83               bigcom83 0.00000000
bigcom84               bigcom84 0.00000000
bigcom85               bigcom85 0.00000000
bigcom87               bigcom87 0.00000000
bigcom89               bigcom89 0.00000000
bigcom91               bigcom91 0.00000000
bigcom92               bigcom92 0.00000000
bigcom93               bigcom93 0.00000000
bigcom96               bigcom96 0.00000000
bigcom97               bigcom97 0.00000000
bigcom98               bigcom98 0.00000000
bigcom99               bigcom99 0.00000000
bigcom101             bigcom101 0.00000000
bigcom104             bigcom104 0.00000000
bigcom106             bigcom106 0.00000000
bigcom109             bigcom109 0.00000000
bigcom113             bigcom113 0.00000000
bigcom116             bigcom116 0.00000000
bigcom120             bigcom120 0.00000000
bigcom123             bigcom123 0.00000000
bigcom126             bigcom126 0.00000000
bigcom127             bigcom127 0.00000000
bigcom137             bigcom137 0.00000000
bigcom139             bigcom139 0.00000000
bigcom140             bigcom140 0.00000000
bigcom143             bigcom143 0.00000000
bigcom145             bigcom145 0.00000000
bigcom146             bigcom146 0.00000000
bigcom147             bigcom147 0.00000000
bigcom149             bigcom149 0.00000000
bigcom153             bigcom153 0.00000000
bigcom154             bigcom154 0.00000000
bigcom156             bigcom156 0.00000000
bigcom157             bigcom157 0.00000000
bigcom158             bigcom158 0.00000000
bigcom160             bigcom160 0.00000000
bigcom161             bigcom161 0.00000000
bigcom162             bigcom162 0.00000000
bigcom164             bigcom164 0.00000000
bigcom166             bigcom166 0.00000000
bigcom167             bigcom167 0.00000000
bigcom171             bigcom171 0.00000000
bigcom173             bigcom173 0.00000000
bigcom175             bigcom175 0.00000000
bigcom176             bigcom176 0.00000000
bigcom177             bigcom177 0.00000000
bigcom178             bigcom178 0.00000000
bigcom180             bigcom180 0.00000000
bigcom181             bigcom181 0.00000000
bigcom184             bigcom184 0.00000000
bigcom186             bigcom186 0.00000000
bigcom187             bigcom187 0.00000000
bigcom189             bigcom189 0.00000000
bigcom194             bigcom194 0.00000000
bigcom195             bigcom195 0.00000000
bigcom196             bigcom196 0.00000000
bigcom204             bigcom204 0.00000000
bigcom205             bigcom205 0.00000000
bigcom212             bigcom212 0.00000000
bigcom214             bigcom214 0.00000000
bigcom222             bigcom222 0.00000000
bigcom223             bigcom223 0.00000000
bigcom226             bigcom226 0.00000000
bigcom227             bigcom227 0.00000000
bigcom229             bigcom229 0.00000000
bigcom233             bigcom233 0.00000000
bigcom236             bigcom236 0.00000000
bigcom237             bigcom237 0.00000000
bigcom246             bigcom246 0.00000000
bigcom248             bigcom248 0.00000000
bigcom249             bigcom249 0.00000000
bigcom250             bigcom250 0.00000000
bigcom254             bigcom254 0.00000000
bigcom266             bigcom266 0.00000000
bigcom269             bigcom269 0.00000000
bigcom272             bigcom272 0.00000000
bigcom274             bigcom274 0.00000000
bigcom281             bigcom281 0.00000000
bigcom291             bigcom291 0.00000000
bigcom292             bigcom292 0.00000000
bigcom295             bigcom295 0.00000000
bigcom299             bigcom299 0.00000000
bigcom301             bigcom301 0.00000000
bigcom306             bigcom306 0.00000000
bigcom309             bigcom309 0.00000000
bigcom314             bigcom314 0.00000000
bigcom321             bigcom321 0.00000000
bigcom341             bigcom341 0.00000000
bigcom350             bigcom350 0.00000000
bigcom353             bigcom353 0.00000000
bigcom359             bigcom359 0.00000000
bigcom363             bigcom363 0.00000000
bigcom365             bigcom365 0.00000000
bigcom385             bigcom385 0.00000000
bigcom386             bigcom386 0.00000000
bigcom408             bigcom408 0.00000000
bigcom412             bigcom412 0.00000000
bigcom480             bigcom480 0.00000000
membership_s3     membership_s3 0.00000000
membership_s4     membership_s4 0.00000000
membership_s6     membership_s6 0.00000000
membership_s8     membership_s8 0.00000000
membership_s9     membership_s9 0.00000000
membership_s11   membership_s11 0.00000000
membership_s12   membership_s12 0.00000000
membership_s14   membership_s14 0.00000000
membership_s15   membership_s15 0.00000000
membership_s16   membership_s16 0.00000000
membership_s17   membership_s17 0.00000000
membership_s20   membership_s20 0.00000000
membership_s21   membership_s21 0.00000000
membership_s22   membership_s22 0.00000000
membership_s24   membership_s24 0.00000000
membership_s25   membership_s25 0.00000000
membership_s28   membership_s28 0.00000000
membership_s30   membership_s30 0.00000000
membership_s31   membership_s31 0.00000000
membership_s33   membership_s33 0.00000000
membership_s36   membership_s36 0.00000000
membership_s37   membership_s37 0.00000000
pdi                         pdi 0.00000000
[1] "Dataset: low_TnotC Model RF, run: 8 of 10 2015-06-17 21:09:45"
     |      Out-of-bag   |
Tree |      MSE  %Var(y) |
   1 |  0.03007   236.91 |
   2 |  0.02457   193.59 |
   3 |   0.0215   169.39 |
   4 |  0.02109   166.15 |
   5 |  0.02087   164.44 |
   6 |  0.01955   154.01 |
   7 |  0.01878   148.00 |
   8 |  0.01763   138.88 |
   9 |   0.0174   137.07 |
  10 |  0.01741   137.20 |
  11 |  0.01675   132.00 |
  12 |  0.01674   131.87 |
  13 |  0.01625   128.00 |
  14 |  0.01608   126.72 |
  15 |  0.01605   126.44 |
  16 |  0.01589   125.18 |
  17 |  0.01569   123.65 |
  18 |  0.01552   122.29 |
  19 |  0.01551   122.23 |
  20 |  0.01551   122.22 |
  21 |  0.01545   121.70 |
  22 |  0.01545   121.73 |
  23 |  0.01542   121.48 |
  24 |  0.01542   121.50 |
  25 |  0.01532   120.72 |
  26 |  0.01528   120.40 |
  27 |  0.01524   120.09 |
  28 |  0.01519   119.69 |
  29 |  0.01513   119.19 |
  30 |  0.01506   118.62 |
  31 |    0.015   118.22 |
  32 |  0.01494   117.70 |
  33 |  0.01492   117.56 |
  34 |  0.01492   117.58 |
  35 |  0.01481   116.70 |
  36 |  0.01475   116.19 |
  37 |  0.01474   116.12 |
  38 |  0.01471   115.91 |
  39 |  0.01474   116.10 |
  40 |  0.01469   115.75 |
  41 |  0.01465   115.40 |
  42 |  0.01462   115.19 |
  43 |  0.01457   114.83 |
  44 |  0.01456   114.75 |
  45 |  0.01453   114.46 |
  46 |  0.01449   114.15 |
  47 |  0.01448   114.11 |
  48 |  0.01447   113.97 |
  49 |  0.01443   113.69 |
  50 |  0.01445   113.82 |
  51 |  0.01443   113.66 |
  52 |  0.01442   113.63 |
  53 |   0.0144   113.42 |
  54 |   0.0144   113.45 |
  55 |   0.0144   113.43 |
  56 |  0.01439   113.41 |
  57 |   0.0144   113.45 |
  58 |  0.01442   113.63 |
  59 |  0.01444   113.79 |
  60 |  0.01443   113.70 |
  61 |   0.0144   113.49 |
  62 |  0.01442   113.59 |
  63 |  0.01442   113.62 |
  64 |   0.0144   113.42 |
  65 |  0.01439   113.40 |
  66 |   0.0144   113.47 |
  67 |  0.01438   113.34 |
  68 |  0.01441   113.50 |
  69 |  0.01439   113.41 |
  70 |  0.01436   113.17 |
  71 |  0.01437   113.22 |
  72 |  0.01436   113.16 |
  73 |  0.01436   113.16 |
  74 |  0.01434   113.00 |
  75 |  0.01435   113.06 |
  76 |  0.01436   113.13 |
  77 |  0.01434   113.00 |
  78 |  0.01435   113.09 |
  79 |  0.01435   113.07 |
  80 |  0.01433   112.90 |
  81 |  0.01434   113.00 |
  82 |  0.01433   112.87 |
  83 |  0.01432   112.80 |
  84 |  0.01432   112.85 |
  85 |  0.01433   112.88 |
  86 |  0.01433   112.88 |
  87 |  0.01433   112.88 |
  88 |   0.0143   112.70 |
  89 |  0.01431   112.72 |
  90 |   0.0143   112.67 |
  91 |  0.01431   112.73 |
  92 |  0.01429   112.61 |
  93 |  0.01428   112.52 |
  94 |  0.01429   112.57 |
  95 |  0.01427   112.44 |
  96 |  0.01426   112.38 |
  97 |  0.01427   112.42 |
  98 |  0.01428   112.47 |
  99 |  0.01429   112.55 |
 100 |  0.01429   112.62 |
[1] "Random Forest variable coefficients"
                      %IncMSE IncNodePurity
graph5           6.885728e-04  2.188823e-01
graph6           2.710601e-03  4.611200e-01
graph7           3.497031e-04  9.096940e-02
graph8           1.013107e-05  4.992335e-02
graph9           7.898652e-03  4.456511e-01
graph10          5.442604e-03  5.153191e-01
graph11          9.083901e-03  4.419463e-01
graph12          1.128913e-02  4.830929e-01
graph13          5.084047e-03  4.952573e-01
graph14          4.947802e-03  3.525015e-01
graph15          8.664339e-03  4.089668e-01
graph16          4.854610e-03  5.273265e-01
graph17          4.272692e-03  3.704077e-01
graph18          7.654445e-05  6.203119e-02
graph19          1.767590e-03  4.425340e-01
graph20          1.711288e-03  2.169234e-01
graph21          4.990694e-03  2.780521e-01
graph22          1.087227e-03  3.272360e-01
graph23          3.632744e-03  5.216548e-01
graph24          1.278343e-04  9.418961e-02
graph25          4.173989e-04  1.658952e-01
graph26          4.600305e-04  9.864458e-02
graph27         -4.393673e-06  9.859155e-03
graph28          2.511541e-05  2.978690e-02
graph29          0.000000e+00  0.000000e+00
orbit0           1.061075e-04  5.198301e-02
orbit1           2.947263e-03  3.412906e-01
orbit2           9.708452e-04  1.970829e-01
orbit3          -8.670206e-06  4.019481e-02
orbit4           1.539063e-03  4.893565e-01
orbit5           1.610807e-02  3.520930e-01
orbit6           3.651646e-03  6.403722e-01
orbit7           4.019138e-04  8.896493e-02
orbit8           3.812047e-03  2.305344e-01
orbit9           2.243125e-03  3.062408e-01
orbit10          3.733555e-04  1.444924e-01
orbit11          0.000000e+00  4.778571e-02
orbit12          3.435319e-04  1.214401e-01
orbit13         -4.170287e-06  2.255777e-02
orbit14          4.480287e-06  4.328321e-02
orbit15          3.121871e-03  5.112267e-01
orbit16          5.237185e-03  3.853457e-01
orbit17          3.191299e-03  2.473767e-01
orbit18          6.446264e-03  1.159934e+00
orbit19          2.823350e-03  3.551192e-01
orbit20          9.181628e-03  2.347550e-01
orbit21          4.506406e-03  2.009918e-01
orbit22          9.675320e-03  6.646625e-01
orbit23          3.069418e-04  6.322542e-02
orbit24          5.952243e-03  6.338553e-01
orbit25          2.522507e-04  2.031693e-01
orbit26          9.294475e-05  1.053585e-01
orbit27          3.754769e-03  3.992423e-01
orbit28          3.548718e-03  3.460484e-01
orbit29          7.365154e-04  8.681036e-02
orbit30          2.177001e-04  5.570481e-02
orbit31          2.679880e-03  5.147129e-01
orbit32          1.213844e-05  1.292661e-01
orbit33          2.088274e-05  1.324644e-01
orbit34          8.023956e-03  6.064891e-01
orbit35          6.605168e-03  4.627837e-01
orbit36          1.699481e-03  1.920323e-01
orbit37          1.483028e-03  1.955002e-01
orbit38          3.239608e-03  1.891073e-01
orbit39          4.324068e-03  5.865093e-01
orbit40          1.372118e-03  1.390534e-01
orbit41          0.000000e+00  0.000000e+00
orbit42         -1.472360e-05  4.412629e-02
orbit43          9.024766e-05  6.161717e-02
orbit44          3.502699e-05  8.641239e-03
orbit45          3.679326e-03  4.654128e-01
orbit46          9.600558e-04  2.390692e-01
orbit47          7.413235e-04  6.004432e-02
orbit48          6.270826e-05  2.930834e-02
orbit49          1.851908e-03  2.328954e-01
orbit50          2.562729e-04  1.754465e-01
orbit51          1.215036e-03  2.723020e-01
orbit52          8.394219e-04  8.231574e-02
orbit53          2.593656e-04  3.065315e-01
orbit54          1.169347e-03  1.334434e-01
orbit55          3.024019e-06  1.094987e-02
orbit56          3.396574e-03  4.355489e-01
orbit57          0.000000e+00  2.523077e-02
orbit58          0.000000e+00  3.469447e-20
orbit59          1.550561e-04  1.042041e-01
orbit60          2.852072e-04  6.223229e-02
orbit61          7.050595e-05  7.955885e-02
orbit62          5.519142e-04  1.676754e-01
orbit63          3.231703e-06  4.083919e-02
orbit64          2.578333e-05  9.315862e-02
orbit65          6.137177e-04  1.793554e-01
orbit66         -1.119601e-05  4.498387e-02
orbit67          0.000000e+00  0.000000e+00
orbit68         -8.222313e-06  3.375729e-02
orbit69          0.000000e+00  0.000000e+00
orbit70          1.531834e-05  7.002261e-02
orbit71          0.000000e+00  0.000000e+00
orbit72          0.000000e+00  0.000000e+00
AP               0.000000e+00  1.691355e-19
bet              2.357651e-03  6.336470e-01
ecc              3.568057e-04  1.013268e-01
eccrad           5.050564e-04  9.867040e-02
close            5.898529e-03  2.941784e-01
constraint       4.306120e-03  6.250652e-01
coreness         5.129408e-04  2.829293e-01
knn              7.105666e-03  6.170854e-01
hubscore         6.227895e-03  3.991179e-01
pagerank         3.125142e-03  1.934002e+00
trans            6.870798e-04  2.556873e-01
evcent           6.071436e-03  3.624224e-01
first            9.982694e-05  4.047258e-02
upto_second      2.274092e-03  2.006259e-01
upto_third       4.487789e-03  3.808881e-01
upto_fourth      7.535679e-03  4.194757e-01
upto_fifth       6.307783e-03  3.088672e-01
upto_sixth       6.203463e-03  3.215817e-01
second           4.167556e-03  3.149085e-01
third            5.543041e-03  5.800238e-01
fourth           3.003295e-03  8.760909e-01
fifth            5.724000e-03  1.172769e+00
sixth            4.168174e-03  6.985192e-01
ratio1           7.926101e-03  7.920206e-01
ratio2           8.330957e-03  1.691947e+00
ratio3           6.650240e-03  1.050600e+00
ratio4           6.554840e-03  8.120083e-01
ratio5           1.184397e-03  1.068073e+00
ratio6           7.609968e-03  6.290255e-01
selfinter        5.996603e-05  3.381669e-01
walktrap_vertex  1.708930e-04  9.723516e-02
bigcom1         -1.101807e-06  4.076973e-04
bigcom2          0.000000e+00  0.000000e+00
bigcom3          0.000000e+00  0.000000e+00
bigcom4          4.126459e-04  5.784387e-02
bigcom6          0.000000e+00  0.000000e+00
bigcom8          7.227324e-05  1.538882e-01
bigcom9          0.000000e+00  0.000000e+00
bigcom11        -5.157491e-05  2.239767e-01
bigcom13         0.000000e+00  0.000000e+00
bigcom15         0.000000e+00  0.000000e+00
bigcom16         0.000000e+00  0.000000e+00
bigcom21        -6.685899e-05  9.148364e-02
bigcom22         0.000000e+00  0.000000e+00
bigcom24         0.000000e+00  0.000000e+00
bigcom26         0.000000e+00  0.000000e+00
bigcom28        -2.135297e-05  4.221695e-02
bigcom30        -2.589003e-05  1.469006e-01
bigcom31         0.000000e+00  0.000000e+00
bigcom32         0.000000e+00  0.000000e+00
bigcom33         0.000000e+00  0.000000e+00
bigcom34         0.000000e+00  0.000000e+00
bigcom36         0.000000e+00  0.000000e+00
bigcom37         0.000000e+00  0.000000e+00
bigcom38         0.000000e+00  0.000000e+00
bigcom39         0.000000e+00  8.673617e-21
bigcom40         1.628426e-04  1.789591e-01
bigcom43         0.000000e+00  0.000000e+00
bigcom44         0.000000e+00  8.673617e-21
bigcom46         0.000000e+00  0.000000e+00
bigcom47         0.000000e+00  0.000000e+00
bigcom49         0.000000e+00  0.000000e+00
bigcom50         0.000000e+00  0.000000e+00
bigcom51         0.000000e+00  0.000000e+00
bigcom52         0.000000e+00  0.000000e+00
bigcom54         0.000000e+00  0.000000e+00
bigcom56         0.000000e+00  0.000000e+00
bigcom62         0.000000e+00  2.775558e-19
bigcom66         0.000000e+00  0.000000e+00
bigcom68         0.000000e+00  0.000000e+00
bigcom69         0.000000e+00  0.000000e+00
bigcom71         0.000000e+00  0.000000e+00
bigcom72         0.000000e+00  0.000000e+00
bigcom73         0.000000e+00  0.000000e+00
bigcom74         0.000000e+00  0.000000e+00
bigcom75         0.000000e+00  0.000000e+00
bigcom76         0.000000e+00  0.000000e+00
bigcom77         0.000000e+00  0.000000e+00
bigcom79         0.000000e+00  0.000000e+00
bigcom80         0.000000e+00  0.000000e+00
bigcom82         0.000000e+00  0.000000e+00
bigcom83         0.000000e+00  0.000000e+00
bigcom84         0.000000e+00  0.000000e+00
bigcom85         0.000000e+00  5.551115e-19
bigcom87         0.000000e+00  0.000000e+00
bigcom89         0.000000e+00  0.000000e+00
bigcom91         0.000000e+00  0.000000e+00
bigcom92        -1.833617e-05  3.049076e-01
bigcom93         0.000000e+00  0.000000e+00
bigcom96         0.000000e+00  0.000000e+00
bigcom97         0.000000e+00  0.000000e+00
bigcom98         0.000000e+00  0.000000e+00
bigcom99         0.000000e+00  5.551115e-19
bigcom101        0.000000e+00  0.000000e+00
bigcom104        0.000000e+00  0.000000e+00
bigcom106        0.000000e+00  0.000000e+00
bigcom109        0.000000e+00  0.000000e+00
bigcom113        0.000000e+00  0.000000e+00
bigcom116        0.000000e+00  0.000000e+00
bigcom120        0.000000e+00  0.000000e+00
bigcom123        0.000000e+00  0.000000e+00
bigcom126        0.000000e+00  0.000000e+00
bigcom127        0.000000e+00  0.000000e+00
bigcom137        0.000000e+00  0.000000e+00
bigcom139        4.643548e-06  5.160084e-01
bigcom140        0.000000e+00  0.000000e+00
bigcom143        0.000000e+00  0.000000e+00
bigcom145        0.000000e+00  0.000000e+00
bigcom146        0.000000e+00  0.000000e+00
bigcom147        0.000000e+00  0.000000e+00
bigcom149        0.000000e+00  0.000000e+00
bigcom153        0.000000e+00  0.000000e+00
bigcom154        0.000000e+00  0.000000e+00
bigcom156        0.000000e+00  0.000000e+00
bigcom157        0.000000e+00  0.000000e+00
bigcom158        0.000000e+00  0.000000e+00
bigcom160        0.000000e+00  0.000000e+00
bigcom161        0.000000e+00  0.000000e+00
bigcom162        0.000000e+00  0.000000e+00
bigcom164        0.000000e+00  2.775558e-19
bigcom166        0.000000e+00  0.000000e+00
bigcom167        0.000000e+00  0.000000e+00
bigcom171        0.000000e+00  0.000000e+00
bigcom173        0.000000e+00  0.000000e+00
bigcom175        0.000000e+00  0.000000e+00
bigcom176        0.000000e+00  0.000000e+00
bigcom177        0.000000e+00  0.000000e+00
bigcom178        0.000000e+00  0.000000e+00
bigcom180        0.000000e+00  0.000000e+00
bigcom181       -3.178729e-05  2.965650e-01
bigcom184        0.000000e+00  0.000000e+00
bigcom186       -2.391603e-06  4.964617e-01
bigcom187        0.000000e+00  8.673617e-21
bigcom189        0.000000e+00  0.000000e+00
bigcom194        0.000000e+00  0.000000e+00
bigcom195        0.000000e+00  0.000000e+00
bigcom196        0.000000e+00  0.000000e+00
bigcom204        0.000000e+00  0.000000e+00
bigcom205        0.000000e+00  0.000000e+00
bigcom212        0.000000e+00  0.000000e+00
bigcom214        0.000000e+00  0.000000e+00
bigcom222        0.000000e+00  0.000000e+00
bigcom223        0.000000e+00  0.000000e+00
bigcom226        0.000000e+00  0.000000e+00
bigcom227        0.000000e+00  0.000000e+00
bigcom229        0.000000e+00  0.000000e+00
bigcom233        4.674160e-08  5.496708e-01
bigcom236        0.000000e+00  0.000000e+00
bigcom237        0.000000e+00  0.000000e+00
bigcom246        0.000000e+00  0.000000e+00
bigcom248        0.000000e+00  0.000000e+00
bigcom249        0.000000e+00  0.000000e+00
bigcom250        0.000000e+00  5.551115e-19
bigcom254        0.000000e+00  0.000000e+00
bigcom266        0.000000e+00  0.000000e+00
bigcom269        0.000000e+00  0.000000e+00
bigcom272        0.000000e+00  0.000000e+00
bigcom274        8.722900e-05  1.368300e-01
bigcom281        0.000000e+00  0.000000e+00
bigcom291        0.000000e+00  0.000000e+00
bigcom292        0.000000e+00  0.000000e+00
bigcom295        0.000000e+00  0.000000e+00
bigcom299        0.000000e+00  0.000000e+00
bigcom301        0.000000e+00  0.000000e+00
bigcom306        0.000000e+00  0.000000e+00
bigcom309        0.000000e+00  0.000000e+00
bigcom314        0.000000e+00  0.000000e+00
bigcom321        0.000000e+00  0.000000e+00
bigcom341       -5.937512e-06  4.996217e-01
bigcom350        0.000000e+00  0.000000e+00
bigcom353        0.000000e+00  0.000000e+00
bigcom359        0.000000e+00  0.000000e+00
bigcom363        0.000000e+00  0.000000e+00
bigcom365        0.000000e+00  0.000000e+00
bigcom385        0.000000e+00  0.000000e+00
bigcom386        0.000000e+00  0.000000e+00
bigcom408        0.000000e+00  0.000000e+00
bigcom412        0.000000e+00  0.000000e+00
bigcom480        0.000000e+00  0.000000e+00
spin_vertex      2.320953e-04  1.440021e-01
membership_s1    1.005190e-04  1.626317e-01
membership_s3    0.000000e+00  0.000000e+00
membership_s4    3.273247e-05  4.422981e-02
membership_s5    6.799789e-05  1.008716e-01
membership_s6   -2.792356e-05  3.994998e-02
membership_s7    1.129172e-05  1.640149e-01
membership_s8    0.000000e+00  0.000000e+00
membership_s9    0.000000e+00  0.000000e+00
membership_s11   0.000000e+00  0.000000e+00
membership_s12  -3.995680e-05  2.617013e-01
membership_s14   0.000000e+00  3.469447e-20
membership_s15  -1.082948e-05  3.581703e-02
membership_s16   1.742030e-05  1.333699e-01
membership_s17   0.000000e+00  0.000000e+00
membership_s18   5.334326e-05  1.673499e-01
membership_s20   0.000000e+00  0.000000e+00
membership_s21   6.440874e-05  1.871755e-01
membership_s22  -1.097625e-05  1.106128e-01
membership_s24   0.000000e+00  0.000000e+00
membership_s25   0.000000e+00  0.000000e+00
membership_s26  -2.131861e-05  1.043415e-01
membership_s27   6.334591e-04  3.979335e-01
membership_s28   0.000000e+00  0.000000e+00
membership_s30  -1.152385e-05  3.025661e-02
membership_s31   1.318345e-04  1.291550e-01
membership_s32   6.455274e-05  1.088675e-01
membership_s33   0.000000e+00  0.000000e+00
membership_s36   6.271763e-05  4.726208e-02
membership_s37   0.000000e+00  0.000000e+00
V1               2.418969e-03  1.446651e+00
V2               4.225536e-03  1.835416e+00
pdi             -6.194934e-07  1.250000e-03
adhesion         6.961092e-03  1.057279e+00
cohesion         6.327822e-03  7.782244e-01
inner            5.744588e-03  1.114725e+00
outer            2.785178e-03  1.231350e+00
ioratio          2.961155e-03  8.433582e-01
comsize          4.127630e-03  1.762052e+00
[1] "Dataset: low_TnotC Model GLM, run: 8 of 10 2015-06-17 21:11:15"
[1] "glmnet variable coefficients"
                         [,1]          [,2]
(Intercept)     -4.340879e+00 -4.337327e+00
graph0          -1.843988e-39 -1.667177e-04
graph1          -5.846192e-43 -4.745507e-08
graph2           4.536177e-40  4.599451e-05
graph3          -6.492210e-44 -5.490818e-09
graph4          -3.560366e-46 -2.803739e-11
graph5          -6.964214e-41 -6.270695e-06
graph6          -4.611779e-43 -3.958032e-08
graph7          -1.994026e-43  1.209919e-07
graph8          -1.596613e-39 -1.430953e-04
graph9          -1.448806e-45 -1.228952e-10
graph10         -2.070501e-47 -1.692036e-12
graph11         -5.644532e-49 -4.530241e-14
graph12         -2.799600e-45 -2.393438e-10
graph13         -3.652713e-44 -3.121161e-09
graph14         -1.601532e-46 -1.332648e-11
graph15         -4.294689e-42 -3.831680e-07
graph16         -1.628181e-44 -1.423708e-09
graph17         -1.454760e-44 -1.237161e-09
graph18         -1.165304e-42 -1.035966e-07
graph19         -8.454316e-44 -6.847704e-09
graph20         -2.218178e-42 -2.006846e-07
graph21         -2.932320e-42 -2.587782e-07
graph22         -3.894145e-43 -3.325497e-08
graph23         -1.087757e-42 -9.595920e-08
graph24         -2.190862e-42 -1.886307e-07
graph25         -3.887830e-41 -3.481787e-06
graph26         -1.070637e-41 -9.384712e-07
graph27         -2.962468e-40 -2.683114e-05
graph28          5.749666e-41  5.576361e-06
graph29         -1.040068e-38 -9.547502e-04
orbit0          -1.843988e-39 -1.667118e-04
orbit1          -5.691190e-43 -4.602741e-08
orbit2          -9.343418e-40 -8.476595e-05
orbit3           4.536177e-40  4.600297e-05
orbit4          -5.564629e-44 -4.601101e-09
orbit5          -1.505320e-42 -1.347927e-07
orbit6          -3.560252e-46 -2.802315e-11
orbit7          -8.536106e-40 -7.736288e-05
orbit8          -6.964214e-41 -6.270252e-06
orbit9          -3.874780e-43 -3.219440e-08
orbit10         -1.935492e-42 -1.716981e-07
orbit11         -9.181105e-40 -8.137434e-05
orbit12         -3.757559e-43  1.053157e-07
orbit13          5.319904e-40  5.411641e-05
orbit14         -1.596613e-39 -1.430841e-04
orbit15         -1.137139e-45 -9.266816e-11
orbit16         -8.724017e-44 -7.821489e-09
orbit17         -1.776801e-44 -1.585215e-09
orbit18         -5.595007e-46 -4.920656e-11
orbit19         -1.356091e-47 -1.040660e-12
orbit20         -1.182756e-45 -1.054513e-10
orbit21         -1.762147e-42 -1.593160e-07
orbit22         -5.644532e-49 -4.527716e-14
orbit23         -1.815599e-39 -1.652864e-04
orbit24         -2.374014e-45 -1.970827e-10
orbit25         -1.066922e-44 -9.492135e-10
orbit26         -1.301868e-42 -1.149105e-07
orbit27         -2.940924e-44 -2.338751e-09
orbit28         -8.155628e-43 -7.297069e-08
orbit29         -1.071972e-43 -9.448427e-09
orbit30         -4.474639e-42 -4.054599e-07
orbit31         -8.863948e-47 -6.656566e-12
orbit32         -2.315985e-45 -2.072153e-10
orbit33         -1.452617e-39 -1.293178e-04
orbit34         -4.294689e-42 -3.831139e-07
orbit35         -8.216537e-45 -6.602006e-10
orbit36         -1.183652e-42 -1.063643e-07
orbit37         -7.101581e-44 -6.378696e-09
orbit38         -4.885845e-41 -4.421267e-06
orbit39         -1.950713e-44 -1.635405e-09
orbit40         -2.070234e-44 -1.779078e-09
orbit41         -6.459499e-42 -5.860068e-07
orbit42          1.222949e-39  1.207462e-04
orbit43         -1.165368e-42 -1.035844e-07
orbit44          1.804120e-39  1.747541e-04
orbit45         -9.201120e-44 -7.442190e-09
orbit46         -1.041020e-43 -6.382851e-09
orbit47         -3.950983e-41 -3.551587e-06
orbit48         -4.163949e-42 -3.763802e-07
orbit49         -2.228402e-42 -2.015847e-07
orbit50         -1.019940e-40 -9.263100e-06
orbit51         -6.089986e-42 -5.438145e-07
orbit52         -2.060547e-42 -1.757168e-07
orbit53         -1.302176e-41 -8.916495e-07
orbit54         -3.896184e-43 -3.326256e-08
orbit55          2.027906e-38  1.887458e-03
orbit56         -1.050812e-42 -9.251528e-08
orbit57         -6.323936e-42 -5.696472e-07
orbit58         -7.604686e-39 -6.976050e-04
orbit59         -2.173291e-42 -1.863501e-07
orbit60         -5.442193e-41 -4.869486e-06
orbit61          1.246272e-38  1.165364e-03
orbit62         -4.284164e-41 -3.834520e-06
orbit63         -2.259837e-40 -2.033294e-05
orbit64         -1.160800e-40 -1.038566e-05
orbit65         -1.313274e-41 -1.154197e-06
orbit66         -1.730651e-41 -1.454303e-06
orbit67         -9.025637e-39 -8.248893e-04
orbit68         -2.962079e-40 -2.682374e-05
orbit69         -1.300838e-38 -1.188134e-03
orbit70          6.180006e-41  5.976668e-06
orbit71         -6.168870e-39 -5.675069e-04
orbit72         -1.040068e-38 -9.547045e-04
AP              -1.340990e-38 -1.239662e-03
bet             -7.472413e-43 -6.884595e-08
ecc              2.210847e-40  1.560943e-05
eccrad           1.326508e-39  9.365582e-05
close           -8.960200e-39 -6.614345e-04
constraint       7.741199e-39  7.015632e-04
coreness        -9.282987e-40 -8.240125e-05
knn              2.010372e-42  1.890202e-07
hubscore        -8.189628e-38 -6.612615e-03
pagerank        -4.260043e-38 -3.949065e-03
trans            1.282469e-38  1.194839e-03
evcent          -8.250742e-38 -6.679348e-03
first           -1.843988e-39 -1.666914e-04
upto_second     -4.912332e-43 -3.898679e-08
upto_third      -5.281021e-44 -3.070640e-09
upto_fourth     -1.887019e-43 -1.605080e-08
upto_fifth       1.899231e-43  1.913144e-08
upto_sixth       1.674890e-42  1.567662e-07
second          -4.842945e-43 -3.835556e-08
third           -3.788244e-44 -1.339235e-09
fourth          -1.678106e-43 -1.738867e-08
fifth            3.595436e-43  3.131931e-08
sixth            1.123586e-43  8.229242e-09
ratio1           2.056961e-42  1.930356e-07
ratio2           5.282204e-43  3.143896e-08
ratio3           2.524870e-41  2.313331e-06
ratio4          -1.981758e-41 -1.850875e-06
ratio5          -1.502049e-41 -1.398097e-06
ratio6           3.211046e-43  2.735087e-08
selfinter        5.045800e-39  4.687722e-04
walktrap_vertex -5.030568e-40 -3.785890e-05
bigcom1         -8.970490e-39 -8.256787e-04
bigcom2         -1.300210e-38 -1.203969e-03
bigcom3         -1.321473e-38 -1.222477e-03
bigcom4          4.260659e-40  4.620765e-05
bigcom6         -1.299165e-38 -1.207418e-03
bigcom8          9.598046e-39  8.925608e-04
bigcom9         -1.303356e-38 -1.204942e-03
bigcom11         8.816432e-38  8.171277e-03
bigcom13        -1.302936e-38 -1.202938e-03
bigcom15        -1.302516e-38 -1.204380e-03
bigcom16        -1.300210e-38 -1.203711e-03
bigcom21         3.535120e-38  3.277581e-03
bigcom22        -1.315664e-38 -1.216370e-03
bigcom24        -1.299583e-38 -1.206589e-03
bigcom26        -1.304408e-38 -1.207998e-03
bigcom28        -3.135935e-39 -2.847819e-04
bigcom30         1.596234e-38  1.482709e-03
bigcom31        -1.298956e-38 -1.209900e-03
bigcom32        -1.300838e-38 -1.208131e-03
bigcom33        -1.299374e-38 -1.196687e-03
bigcom34        -1.299792e-38 -1.201889e-03
bigcom36        -1.300838e-38 -1.206958e-03
bigcom37        -1.299374e-38 -1.203794e-03
bigcom38        -1.301257e-38 -1.205925e-03
bigcom39        -1.301048e-38 -1.203369e-03
bigcom40         5.282639e-39  4.945991e-04
bigcom43        -1.300001e-38 -1.204087e-03
bigcom44        -1.313525e-38 -1.210979e-03
bigcom46        -1.300420e-38 -1.202077e-03
bigcom47        -1.300420e-38 -1.203013e-03
bigcom49        -1.299792e-38 -1.205008e-03
bigcom50        -1.300838e-38 -1.206527e-03
bigcom51        -1.299374e-38 -1.205242e-03
bigcom52        -1.299374e-38 -1.206231e-03
bigcom54        -1.299583e-38 -1.206635e-03
bigcom56        -1.299792e-38 -1.205611e-03
bigcom62        -1.299374e-38 -1.205219e-03
bigcom66        -1.299792e-38 -1.205385e-03
bigcom68        -1.299583e-38 -1.207907e-03
bigcom69        -1.300420e-38 -1.203923e-03
bigcom71        -1.301886e-38 -1.202865e-03
bigcom72        -1.300001e-38 -1.203735e-03
bigcom73        -1.299583e-38 -1.201229e-03
bigcom74        -1.299792e-38 -1.201082e-03
bigcom75        -1.299165e-38 -1.204539e-03
bigcom76        -1.299374e-38 -1.202933e-03
bigcom77        -1.299583e-38 -1.204788e-03
bigcom79        -1.299583e-38 -1.206110e-03
bigcom80        -1.299583e-38 -1.207028e-03
bigcom82        -1.299792e-38 -1.207719e-03
bigcom83        -1.299374e-38 -1.214352e-03
bigcom84        -1.299374e-38 -1.197321e-03
bigcom85        -1.300210e-38 -1.203602e-03
bigcom87        -1.299792e-38 -1.203771e-03
bigcom89        -1.299374e-38 -1.201338e-03
bigcom91        -1.299374e-38 -1.202499e-03
bigcom92         7.897952e-38  7.316059e-03
bigcom93        -1.299374e-38 -1.208673e-03
bigcom96        -1.299165e-38 -1.208126e-03
bigcom97        -1.300420e-38 -1.202742e-03
bigcom98        -1.299792e-38 -1.206619e-03
bigcom99        -1.299792e-38 -1.205719e-03
bigcom101       -1.300210e-38 -1.200507e-03
bigcom104       -1.300838e-38 -1.204461e-03
bigcom106       -1.300001e-38 -1.206008e-03
bigcom109       -1.299792e-38 -1.199903e-03
bigcom113       -1.300001e-38 -1.206312e-03
bigcom116       -1.301886e-38 -1.204376e-03
bigcom120       -1.299165e-38 -1.201329e-03
bigcom123       -1.299583e-38 -1.201976e-03
bigcom126       -1.299165e-38 -1.208309e-03
bigcom127       -1.299165e-38 -1.214157e-03
bigcom137       -1.299792e-38 -1.204992e-03
bigcom139        3.238690e-37  3.000225e-02
bigcom140       -1.299374e-38 -1.193323e-03
bigcom143       -1.299583e-38 -1.207603e-03
bigcom145       -1.299583e-38 -1.197771e-03
bigcom146       -1.299792e-38 -1.195731e-03
bigcom147       -1.299792e-38 -1.205102e-03
bigcom149       -1.298956e-38 -1.194016e-03
bigcom153       -1.299792e-38 -1.204754e-03
bigcom154       -1.301257e-38 -1.204326e-03
bigcom156       -1.299165e-38 -1.205476e-03
bigcom157       -1.299165e-38 -1.197052e-03
bigcom158       -1.298956e-38 -1.203986e-03
bigcom160       -1.299792e-38 -1.202539e-03
bigcom161       -1.299374e-38 -1.204067e-03
bigcom162       -1.299374e-38 -1.206349e-03
bigcom164       -1.299374e-38 -1.204290e-03
bigcom166       -1.300420e-38 -1.203718e-03
bigcom167       -1.301048e-38 -1.205497e-03
bigcom171       -1.298956e-38 -1.207711e-03
bigcom173       -1.299374e-38 -1.203432e-03
bigcom175       -1.299374e-38 -1.201546e-03
bigcom176       -1.299583e-38 -1.202162e-03
bigcom177       -1.299583e-38 -1.206256e-03
bigcom178       -1.299583e-38 -1.205752e-03
bigcom180       -1.299374e-38 -1.201335e-03
bigcom181        1.555127e-37  1.440684e-02
bigcom184       -1.299374e-38 -1.195580e-03
bigcom186        3.238690e-37  3.000458e-02
bigcom187       -1.299374e-38 -1.204229e-03
bigcom189       -1.300001e-38 -1.204459e-03
bigcom194       -1.299792e-38 -1.204019e-03
bigcom195       -1.299583e-38 -1.206865e-03
bigcom196       -1.299165e-38 -1.205762e-03
bigcom204       -1.300420e-38 -1.200764e-03
bigcom205       -1.299583e-38 -1.207279e-03
bigcom212       -1.299374e-38 -1.200803e-03
bigcom214       -1.300001e-38 -1.206974e-03
bigcom222       -1.299165e-38 -1.207489e-03
bigcom223        0.000000e+00  0.000000e+00
bigcom226       -1.299374e-38 -1.200756e-03
bigcom227       -1.299374e-38 -1.202573e-03
bigcom229       -1.299583e-38 -1.203471e-03
bigcom233        4.922212e-37  4.559809e-02
bigcom236       -1.299583e-38 -1.205911e-03
bigcom237       -1.298956e-38 -1.205863e-03
bigcom246       -1.299792e-38 -1.203508e-03
bigcom248       -1.300001e-38 -1.201869e-03
bigcom249       -1.299165e-38 -1.206796e-03
bigcom250       -1.299374e-38 -1.204569e-03
bigcom254       -1.299792e-38 -1.204267e-03
bigcom266       -1.299165e-38 -1.202954e-03
bigcom269       -1.300420e-38 -1.208890e-03
bigcom272       -1.299583e-38 -1.204326e-03
bigcom274        6.484809e-38  6.013932e-03
bigcom281       -1.299374e-38 -1.204262e-03
bigcom291       -1.298956e-38 -1.206649e-03
bigcom292       -1.299374e-38 -1.203457e-03
bigcom295       -1.298956e-38 -1.202961e-03
bigcom299       -1.298956e-38 -1.200162e-03
bigcom301       -1.299583e-38 -1.203136e-03
bigcom306       -1.299583e-38 -1.199643e-03
bigcom309       -1.300210e-38 -1.202162e-03
bigcom314       -1.298956e-38 -1.209099e-03
bigcom321       -1.300629e-38 -1.204636e-03
bigcom341        3.238690e-37  3.001614e-02
bigcom350       -1.299165e-38 -1.199602e-03
bigcom353       -1.299374e-38 -1.205638e-03
bigcom359       -1.299374e-38 -1.203830e-03
bigcom363       -1.299583e-38 -1.206463e-03
bigcom365       -1.299165e-38 -1.202105e-03
bigcom385       -1.299374e-38 -1.204765e-03
bigcom386       -1.299165e-38 -1.193848e-03
bigcom408       -1.300420e-38 -1.200169e-03
bigcom412       -1.299792e-38 -1.204020e-03
bigcom480       -1.299583e-38 -1.206262e-03
spin_vertex      1.018268e-38  9.240835e-04
membership_s1   -1.701585e-39 -1.602067e-04
membership_s3   -1.302516e-38 -1.208147e-03
membership_s4   -3.184654e-39 -2.934723e-04
membership_s5    4.666425e-39  4.331591e-04
membership_s6   -1.276615e-39 -1.163042e-04
membership_s7   -9.024292e-40 -8.413632e-05
membership_s8   -1.301048e-38 -1.206494e-03
membership_s9   -1.302096e-38 -1.211017e-03
membership_s11  -1.300838e-38 -1.206783e-03
membership_s12   1.555127e-37  1.440924e-02
membership_s14  -1.299374e-38 -1.204861e-03
membership_s15  -4.041467e-39 -3.756257e-04
membership_s16   7.897952e-38  7.317866e-03
membership_s17  -1.300420e-38 -1.204205e-03
membership_s18   3.423053e-38  3.171476e-03
membership_s20  -1.299792e-38 -1.208525e-03
membership_s21   2.607009e-39  2.403183e-04
membership_s22   4.325438e-38  4.005717e-03
membership_s24  -1.302516e-38 -1.207848e-03
membership_s25  -1.300838e-38 -1.206533e-03
membership_s26   5.027311e-38  4.658426e-03
membership_s27   9.500895e-39  8.800989e-04
membership_s28  -1.302306e-38 -1.208833e-03
membership_s30  -2.861061e-39 -2.637857e-04
membership_s31  -4.505909e-39 -4.197262e-04
membership_s32   4.281679e-39  3.948556e-04
membership_s33  -1.299374e-38 -1.209045e-03
membership_s36  -2.109274e-39 -1.950429e-04
membership_s37  -1.314166e-38 -1.217801e-03
V1              -9.767947e-40 -9.770748e-05
V2              -8.656733e-39 -8.097043e-04
pdi             -5.640759e-35 -5.212625e+00
adhesion         1.618204e-43  1.479743e-08
cohesion        -3.228045e-43 -2.951682e-08
inner           -1.215196e-43 -1.110488e-08
outer           -1.171843e-43 -1.058465e-08
ioratio         -2.773182e-39 -2.504878e-04
comsize         -1.000726e-42 -9.195913e-08
[1] "Dataset: low_TnotC Model GBM, run: 9 of 10 2015-06-17 21:11:16"
Iter   TrainDeviance   ValidDeviance   StepSize   Improve
     1        0.1530            -nan     0.0100   -0.0000
     2        0.1515            -nan     0.0100    0.0001
     3        0.1504            -nan     0.0100   -0.0001
     4        0.1495            -nan     0.0100   -0.0000
     5        0.1485            -nan     0.0100   -0.0000
     6        0.1476            -nan     0.0100   -0.0001
     7        0.1469            -nan     0.0100    0.0001
     8        0.1462            -nan     0.0100   -0.0000
     9        0.1452            -nan     0.0100    0.0001
    10        0.1444            -nan     0.0100   -0.0001
    20        0.1365            -nan     0.0100   -0.0000
    40        0.1255            -nan     0.0100   -0.0000
    44        0.1234            -nan     0.0100   -0.0000

[1] "GBM variable coefficients"
                            var    rel.inf
pagerank               pagerank 8.27706633
V2                           V2 5.29463944
V1                           V1 4.41984347
ratio2                   ratio2 4.17783625
ioratio                 ioratio 3.46218673
orbit18                 orbit18 3.08740839
inner                     inner 3.06813137
fourth                   fourth 2.95163283
comsize                 comsize 2.67089859
orbit55                 orbit55 2.57062794
graph14                 graph14 2.52871186
orbit27                 orbit27 2.52287616
cohesion               cohesion 2.42505110
orbit31                 orbit31 2.40388179
ratio3                   ratio3 2.17962267
adhesion               adhesion 1.97310859
ratio5                   ratio5 1.71882937
ratio6                   ratio6 1.60651015
orbit36                 orbit36 1.56343562
orbit45                 orbit45 1.53622970
graph22                 graph22 1.48497215
graph16                 graph16 1.44224468
outer                     outer 1.43886004
trans                     trans 1.40103079
graph15                 graph15 1.23626131
orbit46                 orbit46 1.17255512
graph23                 graph23 1.10102166
graph11                 graph11 1.05619682
bigcom9                 bigcom9 1.05358122
knn                         knn 0.99683084
orbit51                 orbit51 0.96411039
walktrap_vertex walktrap_vertex 0.92495074
orbit21                 orbit21 0.79861375
orbit53                 orbit53 0.79541480
orbit33                 orbit33 0.78463168
sixth                     sixth 0.77855533
orbit38                 orbit38 0.76449116
bigcom30               bigcom30 0.74793521
orbit65                 orbit65 0.74207161
graph12                 graph12 0.71964949
bigcom8                 bigcom8 0.69981703
graph4                   graph4 0.69703737
orbit10                 orbit10 0.66167865
orbit50                 orbit50 0.66096198
graph1                   graph1 0.61906452
graph26                 graph26 0.61648058
bigcom21               bigcom21 0.59418013
orbit39                 orbit39 0.58431202
orbit35                 orbit35 0.57670067
fifth                     fifth 0.50580406
membership_s18   membership_s18 0.50529808
ratio1                   ratio1 0.50304280
graph17                 graph17 0.48543401
graph20                 graph20 0.46551307
orbit28                 orbit28 0.45465409
orbit19                 orbit19 0.43855417
third                     third 0.43116416
constraint           constraint 0.42651833
orbit29                 orbit29 0.39660847
graph13                 graph13 0.39335479
upto_sixth           upto_sixth 0.37786098
orbit20                 orbit20 0.37595189
hubscore               hubscore 0.35709649
orbit17                 orbit17 0.33926620
membership_s7     membership_s7 0.33127690
bet                         bet 0.31896080
membership_s27   membership_s27 0.30929759
graph5                   graph5 0.30031929
graph7                   graph7 0.29938778
close                     close 0.29177611
orbit62                 orbit62 0.28114378
graph19                 graph19 0.27513604
ratio4                   ratio4 0.24853739
graph9                   graph9 0.23988405
orbit40                 orbit40 0.23459282
graph6                   graph6 0.23381525
graph25                 graph25 0.22826952
coreness               coreness 0.22733533
graph18                 graph18 0.22693776
orbit48                 orbit48 0.22614516
upto_third           upto_third 0.21311724
orbit41                 orbit41 0.21238224
orbit12                 orbit12 0.20200081
orbit13                 orbit13 0.20082908
orbit16                 orbit16 0.19436933
selfinter             selfinter 0.14366238
spin_vertex         spin_vertex 0.13353329
graph3                   graph3 0.12985180
graph21                 graph21 0.12799392
orbit11                 orbit11 0.12530271
membership_s22   membership_s22 0.12116557
upto_second         upto_second 0.09795191
membership_s36   membership_s36 0.08807574
orbit26                 orbit26 0.08597439
orbit24                 orbit24 0.08025410
membership_s5     membership_s5 0.07256781
orbit30                 orbit30 0.07253123
orbit37                 orbit37 0.07144223
second                   second 0.06535884
orbit54                 orbit54 0.05785049
orbit1                   orbit1 0.05009715
graph10                 graph10 0.04685295
orbit64                 orbit64 0.04480216
bigcom11               bigcom11 0.04320816
membership_s26   membership_s26 0.03714722
graph0                   graph0 0.00000000
graph2                   graph2 0.00000000
graph8                   graph8 0.00000000
graph24                 graph24 0.00000000
graph27                 graph27 0.00000000
graph28                 graph28 0.00000000
graph29                 graph29 0.00000000
orbit0                   orbit0 0.00000000
orbit2                   orbit2 0.00000000
orbit3                   orbit3 0.00000000
orbit4                   orbit4 0.00000000
orbit5                   orbit5 0.00000000
orbit6                   orbit6 0.00000000
orbit7                   orbit7 0.00000000
orbit8                   orbit8 0.00000000
orbit9                   orbit9 0.00000000
orbit14                 orbit14 0.00000000
orbit15                 orbit15 0.00000000
orbit22                 orbit22 0.00000000
orbit23                 orbit23 0.00000000
orbit25                 orbit25 0.00000000
orbit32                 orbit32 0.00000000
orbit34                 orbit34 0.00000000
orbit42                 orbit42 0.00000000
orbit43                 orbit43 0.00000000
orbit44                 orbit44 0.00000000
orbit47                 orbit47 0.00000000
orbit49                 orbit49 0.00000000
orbit52                 orbit52 0.00000000
orbit56                 orbit56 0.00000000
orbit57                 orbit57 0.00000000
orbit58                 orbit58 0.00000000
orbit59                 orbit59 0.00000000
orbit60                 orbit60 0.00000000
orbit61                 orbit61 0.00000000
orbit63                 orbit63 0.00000000
orbit66                 orbit66 0.00000000
orbit67                 orbit67 0.00000000
orbit68                 orbit68 0.00000000
orbit69                 orbit69 0.00000000
orbit70                 orbit70 0.00000000
orbit71                 orbit71 0.00000000
orbit72                 orbit72 0.00000000
AP                           AP 0.00000000
ecc                         ecc 0.00000000
eccrad                   eccrad 0.00000000
evcent                   evcent 0.00000000
first                     first 0.00000000
upto_fourth         upto_fourth 0.00000000
upto_fifth           upto_fifth 0.00000000
bigcom1                 bigcom1 0.00000000
bigcom2                 bigcom2 0.00000000
bigcom3                 bigcom3 0.00000000
bigcom4                 bigcom4 0.00000000
bigcom6                 bigcom6 0.00000000
bigcom13               bigcom13 0.00000000
bigcom15               bigcom15 0.00000000
bigcom16               bigcom16 0.00000000
bigcom22               bigcom22 0.00000000
bigcom24               bigcom24 0.00000000
bigcom26               bigcom26 0.00000000
bigcom28               bigcom28 0.00000000
bigcom31               bigcom31 0.00000000
bigcom32               bigcom32 0.00000000
bigcom33               bigcom33 0.00000000
bigcom34               bigcom34 0.00000000
bigcom36               bigcom36 0.00000000
bigcom37               bigcom37 0.00000000
bigcom38               bigcom38 0.00000000
bigcom39               bigcom39 0.00000000
bigcom40               bigcom40 0.00000000
bigcom43               bigcom43 0.00000000
bigcom44               bigcom44 0.00000000
bigcom46               bigcom46 0.00000000
bigcom47               bigcom47 0.00000000
bigcom49               bigcom49 0.00000000
bigcom50               bigcom50 0.00000000
bigcom51               bigcom51 0.00000000
bigcom52               bigcom52 0.00000000
bigcom54               bigcom54 0.00000000
bigcom56               bigcom56 0.00000000
bigcom62               bigcom62 0.00000000
bigcom66               bigcom66 0.00000000
bigcom68               bigcom68 0.00000000
bigcom69               bigcom69 0.00000000
bigcom71               bigcom71 0.00000000
bigcom72               bigcom72 0.00000000
bigcom73               bigcom73 0.00000000
bigcom74               bigcom74 0.00000000
bigcom75               bigcom75 0.00000000
bigcom76               bigcom76 0.00000000
bigcom77               bigcom77 0.00000000
bigcom79               bigcom79 0.00000000
bigcom80               bigcom80 0.00000000
bigcom82               bigcom82 0.00000000
bigcom83               bigcom83 0.00000000
bigcom84               bigcom84 0.00000000
bigcom85               bigcom85 0.00000000
bigcom87               bigcom87 0.00000000
bigcom89               bigcom89 0.00000000
bigcom91               bigcom91 0.00000000
bigcom92               bigcom92 0.00000000
bigcom93               bigcom93 0.00000000
bigcom96               bigcom96 0.00000000
bigcom97               bigcom97 0.00000000
bigcom98               bigcom98 0.00000000
bigcom99               bigcom99 0.00000000
bigcom101             bigcom101 0.00000000
bigcom104             bigcom104 0.00000000
bigcom106             bigcom106 0.00000000
bigcom109             bigcom109 0.00000000
bigcom113             bigcom113 0.00000000
bigcom116             bigcom116 0.00000000
bigcom120             bigcom120 0.00000000
bigcom123             bigcom123 0.00000000
bigcom126             bigcom126 0.00000000
bigcom127             bigcom127 0.00000000
bigcom137             bigcom137 0.00000000
bigcom139             bigcom139 0.00000000
bigcom140             bigcom140 0.00000000
bigcom143             bigcom143 0.00000000
bigcom145             bigcom145 0.00000000
bigcom146             bigcom146 0.00000000
bigcom147             bigcom147 0.00000000
bigcom149             bigcom149 0.00000000
bigcom153             bigcom153 0.00000000
bigcom154             bigcom154 0.00000000
bigcom156             bigcom156 0.00000000
bigcom157             bigcom157 0.00000000
bigcom158             bigcom158 0.00000000
bigcom160             bigcom160 0.00000000
bigcom161             bigcom161 0.00000000
bigcom162             bigcom162 0.00000000
bigcom164             bigcom164 0.00000000
bigcom166             bigcom166 0.00000000
bigcom167             bigcom167 0.00000000
bigcom171             bigcom171 0.00000000
bigcom173             bigcom173 0.00000000
bigcom175             bigcom175 0.00000000
bigcom176             bigcom176 0.00000000
bigcom177             bigcom177 0.00000000
bigcom178             bigcom178 0.00000000
bigcom180             bigcom180 0.00000000
bigcom181             bigcom181 0.00000000
bigcom184             bigcom184 0.00000000
bigcom186             bigcom186 0.00000000
bigcom187             bigcom187 0.00000000
bigcom189             bigcom189 0.00000000
bigcom194             bigcom194 0.00000000
bigcom195             bigcom195 0.00000000
bigcom196             bigcom196 0.00000000
bigcom204             bigcom204 0.00000000
bigcom205             bigcom205 0.00000000
bigcom212             bigcom212 0.00000000
bigcom214             bigcom214 0.00000000
bigcom222             bigcom222 0.00000000
bigcom223             bigcom223 0.00000000
bigcom226             bigcom226 0.00000000
bigcom227             bigcom227 0.00000000
bigcom229             bigcom229 0.00000000
bigcom233             bigcom233 0.00000000
bigcom236             bigcom236 0.00000000
bigcom237             bigcom237 0.00000000
bigcom246             bigcom246 0.00000000
bigcom248             bigcom248 0.00000000
bigcom249             bigcom249 0.00000000
bigcom250             bigcom250 0.00000000
bigcom254             bigcom254 0.00000000
bigcom266             bigcom266 0.00000000
bigcom269             bigcom269 0.00000000
bigcom272             bigcom272 0.00000000
bigcom274             bigcom274 0.00000000
bigcom281             bigcom281 0.00000000
bigcom291             bigcom291 0.00000000
bigcom292             bigcom292 0.00000000
bigcom295             bigcom295 0.00000000
bigcom299             bigcom299 0.00000000
bigcom301             bigcom301 0.00000000
bigcom306             bigcom306 0.00000000
bigcom309             bigcom309 0.00000000
bigcom314             bigcom314 0.00000000
bigcom321             bigcom321 0.00000000
bigcom341             bigcom341 0.00000000
bigcom350             bigcom350 0.00000000
bigcom353             bigcom353 0.00000000
bigcom359             bigcom359 0.00000000
bigcom363             bigcom363 0.00000000
bigcom365             bigcom365 0.00000000
bigcom385             bigcom385 0.00000000
bigcom386             bigcom386 0.00000000
bigcom408             bigcom408 0.00000000
bigcom412             bigcom412 0.00000000
bigcom480             bigcom480 0.00000000
membership_s1     membership_s1 0.00000000
membership_s3     membership_s3 0.00000000
membership_s4     membership_s4 0.00000000
membership_s6     membership_s6 0.00000000
membership_s8     membership_s8 0.00000000
membership_s9     membership_s9 0.00000000
membership_s11   membership_s11 0.00000000
membership_s12   membership_s12 0.00000000
membership_s14   membership_s14 0.00000000
membership_s15   membership_s15 0.00000000
membership_s16   membership_s16 0.00000000
membership_s17   membership_s17 0.00000000
membership_s20   membership_s20 0.00000000
membership_s21   membership_s21 0.00000000
membership_s24   membership_s24 0.00000000
membership_s25   membership_s25 0.00000000
membership_s28   membership_s28 0.00000000
membership_s30   membership_s30 0.00000000
membership_s31   membership_s31 0.00000000
membership_s32   membership_s32 0.00000000
membership_s33   membership_s33 0.00000000
membership_s37   membership_s37 0.00000000
pdi                         pdi 0.00000000
[1] "Dataset: low_TnotC Model RF, run: 9 of 10 2015-06-17 21:11:38"
     |      Out-of-bag   |
Tree |      MSE  %Var(y) |
   1 |  0.02582   177.78 |
   2 |  0.02443   168.17 |
   3 |  0.02419   166.52 |
   4 |  0.02531   174.26 |
   5 |  0.02464   169.61 |
   6 |  0.02329   160.30 |
   7 |  0.02255   155.26 |
   8 |  0.02153   148.20 |
   9 |  0.02092   143.99 |
  10 |  0.02094   144.18 |
  11 |  0.02033   139.97 |
  12 |   0.0202   139.03 |
  13 |   0.0201   138.34 |
  14 |  0.01948   134.11 |
  15 |  0.01928   132.70 |
  16 |  0.01905   131.11 |
  17 |  0.01888   129.99 |
  18 |  0.01855   127.70 |
  19 |  0.01846   127.11 |
  20 |  0.01833   126.21 |
  21 |  0.01813   124.82 |
  22 |  0.01807   124.43 |
  23 |  0.01793   123.44 |
  24 |  0.01776   122.25 |
  25 |  0.01773   122.02 |
  26 |  0.01767   121.63 |
  27 |   0.0176   121.16 |
  28 |  0.01755   120.85 |
  29 |  0.01749   120.38 |
  30 |  0.01751   120.53 |
  31 |  0.01754   120.75 |
  32 |  0.01754   120.72 |
  33 |  0.01752   120.63 |
  34 |  0.01751   120.53 |
  35 |  0.01749   120.44 |
  36 |  0.01749   120.38 |
  37 |  0.01747   120.26 |
  38 |  0.01736   119.49 |
  39 |  0.01735   119.42 |
  40 |  0.01729   119.06 |
  41 |  0.01731   119.17 |
  42 |  0.01724   118.69 |
  43 |  0.01726   118.85 |
  44 |  0.01726   118.85 |
  45 |  0.01729   119.00 |
  46 |  0.01724   118.71 |
  47 |  0.01721   118.50 |
  48 |  0.01718   118.30 |
  49 |   0.0172   118.39 |
  50 |  0.01718   118.27 |
  51 |  0.01715   118.07 |
  52 |   0.0171   117.72 |
  53 |  0.01708   117.55 |
  54 |  0.01706   117.45 |
  55 |  0.01701   117.13 |
  56 |  0.01698   116.90 |
  57 |  0.01696   116.76 |
  58 |  0.01697   116.81 |
  59 |  0.01695   116.67 |
  60 |  0.01693   116.53 |
  61 |  0.01692   116.46 |
  62 |   0.0169   116.36 |
  63 |  0.01688   116.24 |
  64 |  0.01689   116.29 |
  65 |   0.0169   116.33 |
  66 |  0.01688   116.20 |
  67 |  0.01689   116.24 |
  68 |  0.01688   116.24 |
  69 |  0.01687   116.12 |
  70 |  0.01689   116.25 |
  71 |  0.01687   116.16 |
  72 |  0.01686   116.07 |
  73 |  0.01681   115.74 |
  74 |  0.01677   115.47 |
  75 |  0.01679   115.60 |
  76 |  0.01681   115.71 |
  77 |  0.01682   115.76 |
  78 |  0.01682   115.82 |
  79 |  0.01681   115.70 |
  80 |  0.01681   115.74 |
  81 |  0.01681   115.72 |
  82 |  0.01678   115.54 |
  83 |  0.01679   115.56 |
  84 |  0.01678   115.53 |
  85 |  0.01677   115.43 |
  86 |  0.01677   115.43 |
  87 |  0.01676   115.37 |
  88 |  0.01673   115.17 |
  89 |  0.01671   115.04 |
  90 |  0.01671   115.06 |
  91 |  0.01671   115.02 |
  92 |  0.01671   115.02 |
  93 |  0.01671   115.04 |
  94 |  0.01672   115.09 |
  95 |  0.01669   114.90 |
  96 |   0.0167   114.95 |
  97 |   0.0167   114.96 |
  98 |   0.0167   114.95 |
  99 |   0.0167   114.93 |
 100 |  0.01669   114.89 |
[1] "Random Forest variable coefficients"
                      %IncMSE IncNodePurity
graph5           1.304949e-03  4.189339e-01
graph6           3.669875e-03  3.492956e-01
graph7           6.864820e-04  1.502599e-01
graph8           6.983836e-05  1.710906e-04
graph9           3.956919e-03  5.134237e-01
graph10          4.952586e-03  7.022207e-01
graph11          5.292707e-03  7.128637e-01
graph12          7.150312e-03  7.808801e-01
graph13          6.107657e-03  6.643713e-01
graph14          7.121919e-03  5.224880e-01
graph15          1.329495e-02  5.148605e-01
graph16          3.872916e-03  5.631502e-01
graph17          3.999601e-03  6.476311e-01
graph18          5.662651e-04  1.874208e-01
graph19          1.318942e-03  4.370646e-01
graph20          9.173737e-04  2.317039e-01
graph21          4.479542e-03  4.753858e-01
graph22          2.738888e-03  1.570849e-01
graph23          3.514675e-03  4.932156e-01
graph24          6.715892e-04  1.899412e-01
graph25          1.982947e-04  1.920854e-01
graph26          1.533162e-03  1.124506e-01
graph27         -2.793540e-06  4.683481e-02
graph28         -6.181804e-06  4.729483e-02
graph29          0.000000e+00  0.000000e+00
orbit0           1.394760e-04  2.346253e-01
orbit1           2.596938e-03  4.162409e-01
orbit2           2.803422e-04  1.066472e-01
orbit3           4.393673e-06  1.524198e-03
orbit4           2.212677e-03  4.008288e-01
orbit5           5.842244e-03  2.729190e-01
orbit6           6.654099e-03  4.554684e-01
orbit7           2.313403e-04  1.322961e-01
orbit8           3.917088e-03  3.765351e-01
orbit9           1.439145e-03  4.279451e-01
orbit10          6.927729e-04  1.460904e-01
orbit11          6.985404e-06  1.268538e-01
orbit12          2.023508e-03  1.634699e-01
orbit13          2.061868e-04  8.595275e-02
orbit14          4.332756e-06  3.287546e-02
orbit15          6.048434e-03  4.715758e-01
orbit16          6.760047e-03  4.500008e-01
orbit17          5.581105e-03  3.441964e-01
orbit18          5.439985e-03  1.166455e+00
orbit19          2.988447e-03  5.540090e-01
orbit20          1.821609e-02  4.739765e-01
orbit21          1.550871e-03  3.926065e-01
orbit22          4.926616e-03  5.903575e-01
orbit23          6.265172e-04  1.854886e-01
orbit24          2.872651e-03  7.400923e-01
orbit25          7.592912e-04  1.563766e-01
orbit26          8.670839e-05  9.938914e-02
orbit27          4.434167e-03  6.391075e-01
orbit28          2.016739e-03  2.213035e-01
orbit29          1.131148e-03  1.447806e-01
orbit30          8.020036e-05  7.444628e-02
orbit31          5.417526e-03  6.226327e-01
orbit32          6.374245e-04  1.596496e-01
orbit33          2.826641e-04  2.083253e-01
orbit34          6.205821e-03  4.726571e-01
orbit35          4.372328e-03  5.117930e-01
orbit36          1.336202e-03  3.511662e-01
orbit37          3.403832e-03  2.441153e-01
orbit38          2.471587e-03  3.055504e-01
orbit39          2.027059e-03  5.956940e-01
orbit40          9.808113e-04  2.152752e-01
orbit41          2.647054e-04  8.547248e-02
orbit42          1.293172e-04  8.741329e-02
orbit43          3.619792e-04  8.892812e-02
orbit44          8.794566e-06  4.285667e-02
orbit45          4.156656e-03  4.872397e-01
orbit46          3.547341e-03  3.813997e-01
orbit47          3.276774e-04  1.678902e-01
orbit48          3.019293e-06  4.825474e-02
orbit49          1.039346e-03  2.219412e-01
orbit50          1.673071e-04  2.660109e-01
orbit51          3.405397e-03  5.137911e-01
orbit52          3.019180e-04  2.188105e-01
orbit53          7.030685e-04  1.699101e-01
orbit54          1.402998e-03  1.811821e-01
orbit55          9.494289e-05  4.772475e-01
orbit56          2.350470e-03  3.699650e-01
orbit57          4.339933e-05  3.791006e-02
orbit58          0.000000e+00  5.551115e-19
orbit59          6.213057e-05  1.641414e-01
orbit60          7.258428e-05  1.394056e-01
orbit61          3.742591e-05  6.516660e-02
orbit62          2.070325e-04  1.870309e-01
orbit63          6.533101e-06  1.656814e-02
orbit64          8.151814e-05  1.122422e-01
orbit65          1.410397e-03  3.170908e-01
orbit66         -3.476578e-06  7.292285e-02
orbit67          0.000000e+00  0.000000e+00
orbit68          1.775464e-05  1.045625e-02
orbit69          0.000000e+00  0.000000e+00
orbit70          2.781536e-05  3.728199e-02
orbit71          0.000000e+00  0.000000e+00
orbit72          0.000000e+00  0.000000e+00
AP               0.000000e+00  0.000000e+00
bet              4.974655e-03  4.218732e-01
ecc              5.505146e-04  1.293609e-01
eccrad           6.705433e-04  7.832022e-02
close            3.840609e-03  4.117887e-01
constraint       1.776475e-03  6.456459e-01
coreness         6.541054e-04  3.208128e-01
knn              5.697327e-03  7.223963e-01
hubscore         1.221826e-03  5.201156e-01
pagerank         3.570950e-03  2.080555e+00
trans            2.194248e-03  2.447321e-01
evcent           8.325423e-04  4.332412e-01
first            3.200206e-04  2.156400e-01
upto_second      2.046863e-03  3.010082e-01
upto_third       7.549974e-03  5.886906e-01
upto_fourth      3.246797e-03  2.597377e-01
upto_fifth       4.963111e-03  4.102074e-01
upto_sixth       3.732408e-03  4.897643e-01
second           7.524955e-03  4.057892e-01
third            4.968072e-03  7.128047e-01
fourth           2.003302e-03  1.220952e+00
fifth            3.159303e-03  8.154280e-01
sixth            6.637798e-03  8.231283e-01
ratio1           8.166117e-03  8.961813e-01
ratio2           1.100908e-02  1.645309e+00
ratio3           3.686116e-03  1.003754e+00
ratio4           4.374842e-03  6.942022e-01
ratio5           2.176857e-03  1.325122e+00
ratio6           6.136813e-03  6.787932e-01
selfinter        6.305159e-05  1.730056e-01
walktrap_vertex  1.551927e-04  1.276201e-01
bigcom1          2.025863e-05  5.631942e-03
bigcom2          0.000000e+00  0.000000e+00
bigcom3          0.000000e+00  1.500000e-03
bigcom4          5.671741e-05  3.284305e-02
bigcom6          0.000000e+00  0.000000e+00
bigcom8          2.543092e-04  3.406364e-01
bigcom9          4.696844e-05  1.970360e-01
bigcom11         1.563387e-05  1.926904e-01
bigcom13         0.000000e+00  0.000000e+00
bigcom15         0.000000e+00  0.000000e+00
bigcom16         0.000000e+00  5.551115e-19
bigcom21        -3.940425e-05  7.347065e-02
bigcom22        -4.001475e-06  2.509363e-02
bigcom24         0.000000e+00  0.000000e+00
bigcom26         0.000000e+00  0.000000e+00
bigcom28         2.844319e-05  2.738131e-02
bigcom30         2.718524e-04  2.302923e-01
bigcom31         0.000000e+00  0.000000e+00
bigcom32         0.000000e+00  2.775558e-19
bigcom33         0.000000e+00  0.000000e+00
bigcom34         0.000000e+00  0.000000e+00
bigcom36         0.000000e+00  0.000000e+00
bigcom37         0.000000e+00  0.000000e+00
bigcom38         0.000000e+00  0.000000e+00
bigcom39         0.000000e+00  0.000000e+00
bigcom40        -9.522843e-06  1.232837e-01
bigcom43         0.000000e+00  0.000000e+00
bigcom44         0.000000e+00  0.000000e+00
bigcom46         0.000000e+00  2.775558e-19
bigcom47         0.000000e+00  0.000000e+00
bigcom49         1.059983e-05  1.480692e-01
bigcom50         0.000000e+00  0.000000e+00
bigcom51         0.000000e+00  0.000000e+00
bigcom52         0.000000e+00  0.000000e+00
bigcom54         0.000000e+00  0.000000e+00
bigcom56         0.000000e+00  0.000000e+00
bigcom62         0.000000e+00  0.000000e+00
bigcom66         0.000000e+00  0.000000e+00
bigcom68         0.000000e+00  0.000000e+00
bigcom69         0.000000e+00  0.000000e+00
bigcom71         0.000000e+00  0.000000e+00
bigcom72         0.000000e+00  0.000000e+00
bigcom73         0.000000e+00  0.000000e+00
bigcom74         0.000000e+00  0.000000e+00
bigcom75         0.000000e+00  0.000000e+00
bigcom76         0.000000e+00  0.000000e+00
bigcom77         0.000000e+00  0.000000e+00
bigcom79         0.000000e+00  0.000000e+00
bigcom80         0.000000e+00  0.000000e+00
bigcom82         0.000000e+00  0.000000e+00
bigcom83         0.000000e+00  5.551115e-19
bigcom84         0.000000e+00  0.000000e+00
bigcom85         0.000000e+00  0.000000e+00
bigcom87         0.000000e+00  0.000000e+00
bigcom89         0.000000e+00  0.000000e+00
bigcom91         0.000000e+00  2.775558e-19
bigcom92        -1.346030e-06  1.955008e-01
bigcom93         0.000000e+00  0.000000e+00
bigcom96         0.000000e+00  0.000000e+00
bigcom97         0.000000e+00  0.000000e+00
bigcom98         0.000000e+00  0.000000e+00
bigcom99         0.000000e+00  0.000000e+00
bigcom101        0.000000e+00  0.000000e+00
bigcom104        0.000000e+00  0.000000e+00
bigcom106        0.000000e+00  0.000000e+00
bigcom109        0.000000e+00  0.000000e+00
bigcom113        0.000000e+00  0.000000e+00
bigcom116        0.000000e+00  0.000000e+00
bigcom120        0.000000e+00  0.000000e+00
bigcom123        0.000000e+00  0.000000e+00
bigcom126        0.000000e+00  0.000000e+00
bigcom127        0.000000e+00  0.000000e+00
bigcom137        0.000000e+00  0.000000e+00
bigcom139        2.039067e-08  5.240306e-01
bigcom140        0.000000e+00  0.000000e+00
bigcom143        0.000000e+00  0.000000e+00
bigcom145        0.000000e+00  0.000000e+00
bigcom146        0.000000e+00  3.469447e-20
bigcom147        0.000000e+00  0.000000e+00
bigcom149        0.000000e+00  0.000000e+00
bigcom153       -4.309356e-06  3.215667e-01
bigcom154        0.000000e+00  0.000000e+00
bigcom156        0.000000e+00  0.000000e+00
bigcom157        0.000000e+00  0.000000e+00
bigcom158        0.000000e+00  0.000000e+00
bigcom160        0.000000e+00  0.000000e+00
bigcom161        0.000000e+00  0.000000e+00
bigcom162        0.000000e+00  0.000000e+00
bigcom164        0.000000e+00  0.000000e+00
bigcom166        0.000000e+00  0.000000e+00
bigcom167        0.000000e+00  0.000000e+00
bigcom171        0.000000e+00  0.000000e+00
bigcom173       -3.582739e-06  4.630159e-01
bigcom175        0.000000e+00  0.000000e+00
bigcom176        0.000000e+00  0.000000e+00
bigcom177        0.000000e+00  0.000000e+00
bigcom178        0.000000e+00  0.000000e+00
bigcom180        0.000000e+00  0.000000e+00
bigcom181       -3.156491e-05  2.935935e-01
bigcom184        0.000000e+00  0.000000e+00
bigcom186       -2.707301e-07  5.703153e-01
bigcom187        0.000000e+00  0.000000e+00
bigcom189        0.000000e+00  0.000000e+00
bigcom194        0.000000e+00  0.000000e+00
bigcom195        0.000000e+00  0.000000e+00
bigcom196        0.000000e+00  0.000000e+00
bigcom204        0.000000e+00  0.000000e+00
bigcom205        0.000000e+00  0.000000e+00
bigcom212        0.000000e+00  0.000000e+00
bigcom214        0.000000e+00  0.000000e+00
bigcom222        0.000000e+00  0.000000e+00
bigcom223        0.000000e+00  0.000000e+00
bigcom226        0.000000e+00  0.000000e+00
bigcom227        0.000000e+00  0.000000e+00
bigcom229        0.000000e+00  0.000000e+00
bigcom233       -7.806082e-08  5.644781e-01
bigcom236        0.000000e+00  0.000000e+00
bigcom237        0.000000e+00  0.000000e+00
bigcom246        0.000000e+00  0.000000e+00
bigcom248        0.000000e+00  0.000000e+00
bigcom249        0.000000e+00  0.000000e+00
bigcom250        0.000000e+00  0.000000e+00
bigcom254        0.000000e+00  0.000000e+00
bigcom266        0.000000e+00  0.000000e+00
bigcom269        0.000000e+00  0.000000e+00
bigcom272        0.000000e+00  0.000000e+00
bigcom274        3.945246e-05  1.190277e-01
bigcom281        0.000000e+00  0.000000e+00
bigcom291        0.000000e+00  0.000000e+00
bigcom292        0.000000e+00  0.000000e+00
bigcom295        0.000000e+00  0.000000e+00
bigcom299        0.000000e+00  0.000000e+00
bigcom301        0.000000e+00  0.000000e+00
bigcom306        0.000000e+00  0.000000e+00
bigcom309        0.000000e+00  0.000000e+00
bigcom314        0.000000e+00  0.000000e+00
bigcom321        0.000000e+00  0.000000e+00
bigcom341       -5.096512e-06  4.540665e-01
bigcom350        0.000000e+00  0.000000e+00
bigcom353        0.000000e+00  0.000000e+00
bigcom359        0.000000e+00  0.000000e+00
bigcom363        0.000000e+00  0.000000e+00
bigcom365        0.000000e+00  0.000000e+00
bigcom385        0.000000e+00  0.000000e+00
bigcom386        0.000000e+00  0.000000e+00
bigcom408        0.000000e+00  0.000000e+00
bigcom412        0.000000e+00  0.000000e+00
bigcom480        0.000000e+00  0.000000e+00
spin_vertex      4.736591e-04  2.552664e-01
membership_s1    1.524303e-04  1.495664e-01
membership_s3    0.000000e+00  0.000000e+00
membership_s4    1.015676e-05  6.604047e-02
membership_s5    2.701006e-04  1.634817e-01
membership_s6   -8.623311e-06  1.857576e-02
membership_s7    3.415849e-05  1.101153e-01
membership_s8    0.000000e+00  0.000000e+00
membership_s9    0.000000e+00  0.000000e+00
membership_s11   0.000000e+00  0.000000e+00
membership_s12   4.360009e-05  5.441042e-01
membership_s14  -4.158283e-05  4.932377e-01
membership_s15   1.223954e-05  4.125165e-02
membership_s16  -2.101533e-05  1.822916e-01
membership_s17   0.000000e+00  0.000000e+00
membership_s18   1.949163e-05  1.446485e-01
membership_s20   0.000000e+00  0.000000e+00
membership_s21  -1.998816e-05  5.450553e-02
membership_s22  -4.856761e-05  1.060987e-01
membership_s24   0.000000e+00  0.000000e+00
membership_s25   0.000000e+00  0.000000e+00
membership_s26  -8.193758e-06  7.893724e-02
membership_s27   3.212227e-04  2.331605e-01
membership_s28   0.000000e+00  0.000000e+00
membership_s30   6.731199e-06  2.914607e-02
membership_s31   4.373486e-05  7.770831e-02
membership_s32   5.661009e-06  8.156280e-02
membership_s33   0.000000e+00  0.000000e+00
membership_s36   1.067940e-04  1.157267e-01
membership_s37   0.000000e+00  0.000000e+00
V1               6.089345e-03  2.077316e+00
V2               4.817226e-03  2.009793e+00
pdi              0.000000e+00  0.000000e+00
adhesion         8.073586e-03  1.091904e+00
cohesion         6.729464e-03  1.420089e+00
inner            3.321873e-03  1.670401e+00
outer            2.392955e-03  1.342943e+00
ioratio          5.159218e-03  1.484355e+00
comsize          3.878838e-03  1.835157e+00
[1] "Dataset: low_TnotC Model GLM, run: 9 of 10 2015-06-17 21:13:32"
[1] "glmnet variable coefficients"
                         [,1]          [,2]
(Intercept)     -4.202094e+00 -5.479776e+00
graph0           6.430297e-41 -4.727900e-03
graph1          -2.176234e-42  3.533474e-06
graph2           2.768849e-39  9.138377e-03
graph3          -1.158225e-43  9.328073e-07
graph4          -1.909512e-45  1.053128e-09
graph5          -6.667469e-41 -4.174240e-04
graph6          -1.021924e-42 -9.946280e-06
graph7           4.936744e-42  9.511768e-04
graph8          -2.829743e-39 -4.286415e-02
graph9          -2.816963e-45  1.347248e-08
graph10         -7.329949e-47  5.776905e-11
graph11         -2.822041e-48 -1.307207e-12
graph12         -6.237283e-45 -9.407248e-08
graph13         -4.544058e-44  3.185156e-07
graph14         -5.606740e-46 -7.806390e-10
graph15         -4.940838e-42 -1.547123e-05
graph16         -3.135407e-44 -1.908351e-07
graph17         -3.237200e-44  5.240133e-08
graph18         -1.497742e-42 -2.640199e-05
graph19         -2.202205e-43  1.483213e-06
graph20         -2.568716e-42 -3.253714e-05
graph21         -3.401277e-42  2.010675e-05
graph22         -4.249739e-43 -7.720073e-06
graph23         -2.008096e-42 -3.435295e-05
graph24         -2.485654e-42  1.320569e-05
[truncated: 125,823 more chars]
