# Supplementary material for: Distinctive Behaviors of Druggable Proteins in Cellular Networks
Source: PLoS Comput Biol. 2015 Dec 23;11(12):e1004597. doi: 10.1371/journal.pcbi.1004597 (PMC4689399; doi:10.1371/journal.pcbi.1004597)
Supplement: S1 File — (ZIP) [file pcbi.1004597.s004.zip › S1_File/direct.murcko.20150613.random.ppi.optimised_Target_results_med_C.txt]

[[1]]
[1] "med_C"

[1] "Dataset: med_C Model GBM, run: 1 of 10 2015-06-17 20:43:38"
Iter   TrainDeviance   ValidDeviance   StepSize   Improve
     1        0.3842            -nan     0.0100   -0.0000
     2        0.3825            -nan     0.0100   -0.0000
     3        0.3813            -nan     0.0100   -0.0000
     4        0.3802            -nan     0.0100   -0.0001
     5        0.3789            -nan     0.0100   -0.0000
     6        0.3779            -nan     0.0100   -0.0000
     7        0.3763            -nan     0.0100    0.0000
     8        0.3753            -nan     0.0100    0.0001
     9        0.3744            -nan     0.0100   -0.0000
    10        0.3732            -nan     0.0100   -0.0000
    20        0.3625            -nan     0.0100   -0.0001
    40        0.3436            -nan     0.0100   -0.0001
    60        0.3283            -nan     0.0100   -0.0000
    80        0.3131            -nan     0.0100    0.0000
   100        0.2995            -nan     0.0100   -0.0000
   120        0.2881            -nan     0.0100   -0.0000
   140        0.2772            -nan     0.0100    0.0000
   160        0.2685            -nan     0.0100   -0.0000
   180        0.2600            -nan     0.0100   -0.0001
   200        0.2516            -nan     0.0100    0.0000
   220        0.2434            -nan     0.0100   -0.0000
   240        0.2353            -nan     0.0100   -0.0000
   260        0.2279            -nan     0.0100   -0.0000
   265        0.2263            -nan     0.0100   -0.0000

[1] "GBM variable coefficients"
                            var    rel.inf
bet                         bet 3.55573644
ratio5                   ratio5 3.52562052
V2                           V2 2.85420647
outer                     outer 2.77490207
pagerank               pagerank 2.39245873
comsize                 comsize 2.39239001
orbit18                 orbit18 2.30342009
ioratio                 ioratio 2.11434076
V1                           V1 1.90774688
spin_vertex         spin_vertex 1.90220158
inner                     inner 1.73191561
graph25                 graph25 1.53489732
walktrap_vertex walktrap_vertex 1.50398454
cohesion               cohesion 1.43495469
ratio4                   ratio4 1.31760367
knn                         knn 1.29086579
orbit33                 orbit33 1.27965707
adhesion               adhesion 1.27128992
orbit36                 orbit36 1.24134510
trans                     trans 1.21422643
ratio2                   ratio2 1.14930097
orbit30                 orbit30 1.12825843
graph10                 graph10 1.09814855
graph23                 graph23 1.01041207
graph20                 graph20 0.98060034
constraint           constraint 0.96753560
graph11                 graph11 0.93226502
orbit49                 orbit49 0.93002224
orbit50                 orbit50 0.91371576
orbit26                 orbit26 0.89204132
graph17                 graph17 0.88614197
graph26                 graph26 0.88243781
orbit17                 orbit17 0.88067832
graph5                   graph5 0.87971365
orbit53                 orbit53 0.85448638
graph12                 graph12 0.85410489
orbit21                 orbit21 0.82611646
orbit48                 orbit48 0.80933333
orbit39                 orbit39 0.80574666
orbit51                 orbit51 0.77420840
orbit5                   orbit5 0.75819435
ratio1                   ratio1 0.74763997
orbit38                 orbit38 0.70719966
graph21                 graph21 0.70631031
orbit27                 orbit27 0.69005960
orbit35                 orbit35 0.68915856
orbit25                 orbit25 0.68831347
graph16                 graph16 0.68478377
orbit16                 orbit16 0.68255244
graph22                 graph22 0.66490592
coreness               coreness 0.66467627
third                     third 0.66206316
graph3                   graph3 0.64959749
orbit44                 orbit44 0.64914652
orbit2                   orbit2 0.64906201
fourth                   fourth 0.63726390
fifth                     fifth 0.61590246
graph27                 graph27 0.60017360
orbit59                 orbit59 0.59227461
graph24                 graph24 0.58914679
orbit32                 orbit32 0.58786384
graph19                 graph19 0.58624058
graph15                 graph15 0.58614621
orbit28                 orbit28 0.58173368
graph4                   graph4 0.57320729
orbit55                 orbit55 0.55739711
orbit64                 orbit64 0.55381164
orbit60                 orbit60 0.55066328
orbit46                 orbit46 0.54797492
orbit41                 orbit41 0.54487707
orbit31                 orbit31 0.53549121
graph6                   graph6 0.51706477
orbit56                 orbit56 0.51472181
graph1                   graph1 0.51355180
orbit62                 orbit62 0.50962616
orbit45                 orbit45 0.50833704
orbit63                 orbit63 0.49815151
bigcom250             bigcom250 0.49650536
orbit29                 orbit29 0.49004174
orbit10                 orbit10 0.48823901
ratio6                   ratio6 0.45945441
orbit37                 orbit37 0.45640353
graph7                   graph7 0.44767910
orbit40                 orbit40 0.44408950
graph18                 graph18 0.44173123
upto_second         upto_second 0.43825446
bigcom21               bigcom21 0.43775552
graph13                 graph13 0.43724531
graph14                 graph14 0.43609178
sixth                     sixth 0.42736463
orbit20                 orbit20 0.41451059
orbit52                 orbit52 0.40976912
orbit47                 orbit47 0.40442300
orbit11                 orbit11 0.39844160
graph9                   graph9 0.39212527
orbit7                   orbit7 0.35978615
orbit9                   orbit9 0.35639310
bigcom47               bigcom47 0.35248997
graph0                   graph0 0.35153899
graph2                   graph2 0.34599045
membership_s22   membership_s22 0.34151023
upto_third           upto_third 0.33972824
orbit65                 orbit65 0.32286030
upto_fifth           upto_fifth 0.31199603
orbit68                 orbit68 0.29543096
ratio3                   ratio3 0.29352462
orbit58                 orbit58 0.29132925
orbit1                   orbit1 0.28312345
membership_s24   membership_s24 0.28142355
orbit15                 orbit15 0.27852039
upto_sixth           upto_sixth 0.27544224
upto_fourth         upto_fourth 0.27141135
orbit4                   orbit4 0.26075899
orbit24                 orbit24 0.25880511
orbit19                 orbit19 0.25384104
orbit12                 orbit12 0.23703858
close                     close 0.22794411
orbit57                 orbit57 0.21862678
orbit13                 orbit13 0.21634575
orbit42                 orbit42 0.21397585
orbit23                 orbit23 0.21033690
ecc                         ecc 0.19969428
bigcom73               bigcom73 0.19946775
bigcom4                 bigcom4 0.19678578
bigcom8                 bigcom8 0.17939285
orbit70                 orbit70 0.17704242
graph28                 graph28 0.16541068
orbit6                   orbit6 0.16275236
orbit61                 orbit61 0.16059090
graph8                   graph8 0.15665560
orbit66                 orbit66 0.15258429
bigcom30               bigcom30 0.15176897
membership_s27   membership_s27 0.14681972
orbit43                 orbit43 0.14397069
orbit69                 orbit69 0.14303289
hubscore               hubscore 0.13808916
membership_s30   membership_s30 0.13678635
orbit54                 orbit54 0.13605784
bigcom36               bigcom36 0.13091902
bigcom92               bigcom92 0.12639054
orbit71                 orbit71 0.12492665
graph29                 graph29 0.12239014
selfinter             selfinter 0.10437276
orbit67                 orbit67 0.09003538
AP                           AP 0.08593270
membership_s7     membership_s7 0.08429847
membership_s1     membership_s1 0.06419547
membership_s36   membership_s36 0.05915594
bigcom9                 bigcom9 0.05672272
membership_s6     membership_s6 0.04656683
evcent                   evcent 0.04374401
bigcom40               bigcom40 0.04301731
bigcom26               bigcom26 0.01998394
second                   second 0.01952633
orbit22                 orbit22 0.01911742
bigcom1                 bigcom1 0.01908042
membership_s5     membership_s5 0.01722500
bigcom28               bigcom28 0.01088222
orbit0                   orbit0 0.00000000
orbit3                   orbit3 0.00000000
orbit8                   orbit8 0.00000000
orbit14                 orbit14 0.00000000
orbit34                 orbit34 0.00000000
orbit72                 orbit72 0.00000000
eccrad                   eccrad 0.00000000
first                     first 0.00000000
bigcom2                 bigcom2 0.00000000
bigcom3                 bigcom3 0.00000000
bigcom6                 bigcom6 0.00000000
bigcom11               bigcom11 0.00000000
bigcom13               bigcom13 0.00000000
bigcom15               bigcom15 0.00000000
bigcom16               bigcom16 0.00000000
bigcom22               bigcom22 0.00000000
bigcom24               bigcom24 0.00000000
bigcom31               bigcom31 0.00000000
bigcom32               bigcom32 0.00000000
bigcom33               bigcom33 0.00000000
bigcom34               bigcom34 0.00000000
bigcom37               bigcom37 0.00000000
bigcom38               bigcom38 0.00000000
bigcom39               bigcom39 0.00000000
bigcom43               bigcom43 0.00000000
bigcom44               bigcom44 0.00000000
bigcom46               bigcom46 0.00000000
bigcom49               bigcom49 0.00000000
bigcom50               bigcom50 0.00000000
bigcom51               bigcom51 0.00000000
bigcom52               bigcom52 0.00000000
bigcom54               bigcom54 0.00000000
bigcom56               bigcom56 0.00000000
bigcom62               bigcom62 0.00000000
bigcom66               bigcom66 0.00000000
bigcom68               bigcom68 0.00000000
bigcom69               bigcom69 0.00000000
bigcom71               bigcom71 0.00000000
bigcom72               bigcom72 0.00000000
bigcom74               bigcom74 0.00000000
bigcom75               bigcom75 0.00000000
bigcom76               bigcom76 0.00000000
bigcom77               bigcom77 0.00000000
bigcom79               bigcom79 0.00000000
bigcom80               bigcom80 0.00000000
bigcom82               bigcom82 0.00000000
bigcom83               bigcom83 0.00000000
bigcom84               bigcom84 0.00000000
bigcom85               bigcom85 0.00000000
bigcom87               bigcom87 0.00000000
bigcom89               bigcom89 0.00000000
bigcom91               bigcom91 0.00000000
bigcom93               bigcom93 0.00000000
bigcom96               bigcom96 0.00000000
bigcom97               bigcom97 0.00000000
bigcom98               bigcom98 0.00000000
bigcom99               bigcom99 0.00000000
bigcom101             bigcom101 0.00000000
bigcom104             bigcom104 0.00000000
bigcom106             bigcom106 0.00000000
bigcom109             bigcom109 0.00000000
bigcom113             bigcom113 0.00000000
bigcom116             bigcom116 0.00000000
bigcom120             bigcom120 0.00000000
bigcom123             bigcom123 0.00000000
bigcom126             bigcom126 0.00000000
bigcom127             bigcom127 0.00000000
bigcom137             bigcom137 0.00000000
bigcom139             bigcom139 0.00000000
bigcom140             bigcom140 0.00000000
bigcom143             bigcom143 0.00000000
bigcom145             bigcom145 0.00000000
bigcom146             bigcom146 0.00000000
bigcom147             bigcom147 0.00000000
bigcom149             bigcom149 0.00000000
bigcom153             bigcom153 0.00000000
bigcom154             bigcom154 0.00000000
bigcom156             bigcom156 0.00000000
bigcom157             bigcom157 0.00000000
bigcom158             bigcom158 0.00000000
bigcom160             bigcom160 0.00000000
bigcom161             bigcom161 0.00000000
bigcom162             bigcom162 0.00000000
bigcom164             bigcom164 0.00000000
bigcom166             bigcom166 0.00000000
bigcom167             bigcom167 0.00000000
bigcom171             bigcom171 0.00000000
bigcom173             bigcom173 0.00000000
bigcom175             bigcom175 0.00000000
bigcom176             bigcom176 0.00000000
bigcom177             bigcom177 0.00000000
bigcom178             bigcom178 0.00000000
bigcom180             bigcom180 0.00000000
bigcom181             bigcom181 0.00000000
bigcom184             bigcom184 0.00000000
bigcom186             bigcom186 0.00000000
bigcom187             bigcom187 0.00000000
bigcom189             bigcom189 0.00000000
bigcom194             bigcom194 0.00000000
bigcom195             bigcom195 0.00000000
bigcom196             bigcom196 0.00000000
bigcom204             bigcom204 0.00000000
bigcom205             bigcom205 0.00000000
bigcom212             bigcom212 0.00000000
bigcom214             bigcom214 0.00000000
bigcom222             bigcom222 0.00000000
bigcom223             bigcom223 0.00000000
bigcom226             bigcom226 0.00000000
bigcom227             bigcom227 0.00000000
bigcom229             bigcom229 0.00000000
bigcom233             bigcom233 0.00000000
bigcom236             bigcom236 0.00000000
bigcom237             bigcom237 0.00000000
bigcom246             bigcom246 0.00000000
bigcom248             bigcom248 0.00000000
bigcom249             bigcom249 0.00000000
bigcom254             bigcom254 0.00000000
bigcom266             bigcom266 0.00000000
bigcom269             bigcom269 0.00000000
bigcom272             bigcom272 0.00000000
bigcom274             bigcom274 0.00000000
bigcom281             bigcom281 0.00000000
bigcom291             bigcom291 0.00000000
bigcom292             bigcom292 0.00000000
bigcom295             bigcom295 0.00000000
bigcom299             bigcom299 0.00000000
bigcom301             bigcom301 0.00000000
bigcom306             bigcom306 0.00000000
bigcom309             bigcom309 0.00000000
bigcom314             bigcom314 0.00000000
bigcom321             bigcom321 0.00000000
bigcom341             bigcom341 0.00000000
bigcom350             bigcom350 0.00000000
bigcom353             bigcom353 0.00000000
bigcom359             bigcom359 0.00000000
bigcom363             bigcom363 0.00000000
bigcom365             bigcom365 0.00000000
bigcom385             bigcom385 0.00000000
bigcom386             bigcom386 0.00000000
bigcom408             bigcom408 0.00000000
bigcom412             bigcom412 0.00000000
bigcom480             bigcom480 0.00000000
membership_s3     membership_s3 0.00000000
membership_s4     membership_s4 0.00000000
membership_s8     membership_s8 0.00000000
membership_s9     membership_s9 0.00000000
membership_s11   membership_s11 0.00000000
membership_s12   membership_s12 0.00000000
membership_s14   membership_s14 0.00000000
membership_s15   membership_s15 0.00000000
membership_s16   membership_s16 0.00000000
membership_s17   membership_s17 0.00000000
membership_s18   membership_s18 0.00000000
membership_s20   membership_s20 0.00000000
membership_s21   membership_s21 0.00000000
membership_s25   membership_s25 0.00000000
membership_s26   membership_s26 0.00000000
membership_s28   membership_s28 0.00000000
membership_s31   membership_s31 0.00000000
membership_s32   membership_s32 0.00000000
membership_s33   membership_s33 0.00000000
membership_s37   membership_s37 0.00000000
pdi                         pdi 0.00000000
[1] "Dataset: med_C Model RF, run: 1 of 10 2015-06-17 20:45:42"
     |      Out-of-bag   |
Tree |      MSE  %Var(y) |
   1 |  0.09649   211.11 |
   2 |  0.09243   202.22 |
   3 |  0.08471   185.33 |
   4 |  0.08435   184.55 |
   5 |  0.08008   175.20 |
   6 |   0.0748   163.66 |
   7 |  0.07141   156.25 |
   8 |  0.06834   149.51 |
   9 |  0.06569   143.73 |
  10 |  0.06419   140.43 |
  11 |   0.0627   137.19 |
  12 |  0.06103   133.52 |
  13 |  0.05984   130.92 |
  14 |  0.05873   128.49 |
  15 |  0.05838   127.73 |
  16 |  0.05736   125.51 |
  17 |  0.05667   123.99 |
  18 |  0.05659   123.81 |
  19 |  0.05621   122.99 |
  20 |  0.05584   122.17 |
  21 |  0.05554   121.51 |
  22 |  0.05519   120.75 |
  23 |  0.05497   120.26 |
  24 |  0.05488   120.07 |
  25 |  0.05466   119.59 |
  26 |  0.05434   118.90 |
  27 |  0.05414   118.46 |
  28 |  0.05391   117.95 |
  29 |   0.0536   117.26 |
  30 |  0.05337   116.77 |
  31 |  0.05315   116.29 |
  32 |   0.0529   115.74 |
  33 |  0.05279   115.50 |
  34 |  0.05272   115.36 |
  35 |  0.05261   115.10 |
  36 |  0.05252   114.90 |
  37 |  0.05249   114.85 |
  38 |  0.05235   114.55 |
  39 |  0.05222   114.25 |
  40 |  0.05226   114.34 |
  41 |  0.05213   114.05 |
  42 |   0.0521   113.99 |
  43 |  0.05198   113.72 |
  44 |   0.0519   113.56 |
  45 |  0.05181   113.37 |
  46 |  0.05166   113.02 |
  47 |  0.05154   112.76 |
  48 |  0.05163   112.96 |
  49 |  0.05161   112.91 |
  50 |  0.05166   113.02 |
  51 |   0.0516   112.90 |
  52 |  0.05159   112.89 |
  53 |  0.05162   112.94 |
  54 |   0.0516   112.90 |
  55 |  0.05152   112.72 |
  56 |  0.05155   112.79 |
  57 |  0.05148   112.64 |
  58 |  0.05142   112.51 |
  59 |   0.0514   112.47 |
  60 |  0.05136   112.37 |
  61 |  0.05129   112.22 |
  62 |  0.05133   112.31 |
  63 |  0.05134   112.34 |
  64 |  0.05131   112.26 |
  65 |  0.05115   111.91 |
  66 |   0.0511   111.80 |
  67 |  0.05108   111.75 |
  68 |  0.05106   111.71 |
  69 |  0.05097   111.52 |
  70 |   0.0509   111.38 |
  71 |  0.05087   111.30 |
  72 |  0.05081   111.17 |
  73 |  0.05076   111.06 |
  74 |  0.05075   111.04 |
  75 |  0.05065   110.82 |
  76 |  0.05066   110.84 |
  77 |  0.05063   110.77 |
  78 |  0.05064   110.81 |
  79 |  0.05062   110.75 |
  80 |  0.05057   110.64 |
  81 |  0.05052   110.53 |
  82 |  0.05052   110.53 |
  83 |  0.05053   110.56 |
  84 |  0.05052   110.54 |
  85 |  0.05053   110.55 |
  86 |  0.05047   110.43 |
  87 |  0.05042   110.30 |
  88 |  0.05045   110.38 |
  89 |   0.0504   110.28 |
  90 |  0.05035   110.15 |
  91 |  0.05031   110.08 |
  92 |  0.05026   109.97 |
  93 |  0.05025   109.94 |
  94 |  0.05027   109.99 |
  95 |  0.05018   109.80 |
  96 |  0.05023   109.90 |
  97 |  0.05024   109.93 |
  98 |  0.05025   109.93 |
  99 |  0.05023   109.91 |
 100 |   0.0502   109.84 |
[1] "Random Forest variable coefficients"
                      %IncMSE IncNodePurity
graph5           2.745367e-03  1.167125e+00
graph6           2.968062e-03  1.170130e+00
graph7           5.593945e-03  1.017333e+00
graph8           9.888903e-04  2.508358e-01
graph9           6.310916e-03  1.052839e+00
graph10          4.877696e-03  1.235721e+00
graph11          6.831686e-03  1.399590e+00
graph12          4.991494e-03  1.212470e+00
graph13          1.122357e-02  1.193065e+00
graph14          4.978482e-03  9.953559e-01
graph15          6.921051e-03  1.370474e+00
graph16          2.668477e-03  8.486945e-01
graph17          6.009791e-03  9.261850e-01
graph18          4.718058e-03  9.268664e-01
graph19          3.246947e-03  1.257976e+00
graph20          5.866027e-03  1.738559e+00
graph21          5.595976e-03  9.838580e-01
graph22          5.457253e-03  9.495522e-01
graph23          1.368025e-02  1.528294e+00
graph24          8.046087e-03  9.662738e-01
graph25          8.319266e-03  1.518663e+00
graph26          7.636721e-03  9.171719e-01
graph27          5.621596e-03  1.072218e+00
graph28          4.839593e-04  3.008263e-01
graph29          5.071176e-04  1.635131e-01
orbit0           6.637911e-04  4.401558e-01
orbit1           3.773914e-03  9.307569e-01
orbit2           1.329064e-03  1.060373e+00
orbit3           8.868939e-03  4.992244e-01
orbit4           2.050917e-03  6.314935e-01
orbit5           4.596350e-03  1.078129e+00
orbit6           6.696349e-03  1.121464e+00
orbit7           3.443937e-03  9.467406e-01
orbit8           3.292312e-03  1.123561e+00
orbit9           8.142474e-03  1.059597e+00
orbit10          5.674272e-03  8.963457e-01
orbit11          1.321527e-03  8.534127e-01
orbit12          4.757733e-03  8.737928e-01
orbit13          3.349537e-03  4.485847e-01
orbit14          5.294949e-04  2.684173e-01
orbit15          3.907122e-03  8.430620e-01
orbit16          5.217435e-03  1.094635e+00
orbit17          7.224255e-03  1.277429e+00
orbit18          4.583108e-03  2.736143e+00
orbit19          3.718128e-03  1.075632e+00
orbit20          4.568219e-03  1.012951e+00
orbit21          5.156923e-03  1.262364e+00
orbit22          8.846066e-03  1.372325e+00
orbit23          3.906309e-03  1.007214e+00
orbit24          7.780978e-03  1.203182e+00
orbit25          6.366227e-03  9.566350e-01
orbit26          6.481718e-03  1.297650e+00
orbit27          8.666652e-03  1.724274e+00
orbit28          6.328585e-03  1.254213e+00
orbit29          1.445431e-02  1.298625e+00
orbit30          7.150793e-03  1.586142e+00
orbit31          4.128895e-03  8.797418e-01
orbit32          8.590347e-03  1.069784e+00
orbit33          2.995223e-03  1.191392e+00
orbit34          4.562600e-03  9.325659e-01
orbit35          6.703106e-03  1.446203e+00
orbit36          5.968525e-03  1.909235e+00
orbit37          3.410227e-03  1.147077e+00
orbit38          3.540780e-03  1.158913e+00
orbit39          7.625800e-03  1.417264e+00
orbit40          6.277375e-03  8.871818e-01
orbit41          7.974946e-03  8.048919e-01
orbit42          5.852111e-03  7.282092e-01
orbit43          4.300134e-03  7.613414e-01
orbit44          1.548000e-03  8.003709e-01
orbit45          9.361186e-03  1.439503e+00
orbit46          3.252009e-03  9.051893e-01
orbit47          8.585207e-03  1.771475e+00
orbit48          1.365319e-02  1.329367e+00
orbit49          7.402421e-03  1.788310e+00
orbit50          5.351433e-03  1.347831e+00
orbit51          5.954234e-03  1.321503e+00
orbit52          8.392186e-03  1.160047e+00
orbit53          4.260251e-03  1.130099e+00
orbit54          5.297643e-03  9.740836e-01
orbit55          1.278728e-03  6.404646e-01
orbit56          1.144831e-02  1.620045e+00
orbit57          3.448141e-03  7.127632e-01
orbit58          1.332654e-03  5.747935e-01
orbit59          4.493342e-03  9.795180e-01
orbit60          1.050280e-02  8.773771e-01
orbit61          1.908706e-03  5.517907e-01
orbit62          8.352726e-03  1.721607e+00
orbit63          3.831318e-03  1.270862e+00
orbit64          7.019654e-03  1.421761e+00
orbit65          3.470326e-03  1.119624e+00
orbit66          1.385796e-03  4.473527e-01
orbit67          1.935584e-03  4.709449e-01
orbit68          5.759221e-03  9.431551e-01
orbit69          9.324667e-04  3.113588e-01
orbit70          1.467277e-03  6.222440e-01
orbit71          7.843228e-04  2.405549e-01
orbit72          1.299188e-03  3.601072e-01
AP               4.138717e-05  1.681645e-01
bet              2.751921e-03  3.098151e+00
ecc             -1.650263e-05  1.491217e-01
eccrad           5.237179e-05  2.592129e-01
close            4.205289e-03  7.246994e-01
constraint       3.010690e-03  1.076964e+00
coreness         6.611183e-03  8.940392e-01
knn              2.898587e-03  1.302423e+00
hubscore         2.086713e-03  7.642089e-01
pagerank         3.301066e-03  3.106378e+00
trans            4.397151e-03  1.187694e+00
evcent           1.978004e-03  6.462719e-01
first            1.475366e-03  3.351320e-01
upto_second      2.695390e-03  6.908913e-01
upto_third       6.079606e-03  1.045711e+00
upto_fourth      5.022708e-03  8.734191e-01
upto_fifth       3.555721e-03  8.946910e-01
upto_sixth       7.572731e-04  6.459408e-01
second           3.312876e-03  8.183954e-01
third            7.609892e-03  1.446497e+00
fourth           5.621297e-03  1.140238e+00
fifth            3.915772e-03  1.055942e+00
sixth            5.847418e-03  1.037589e+00
ratio1           5.555416e-03  1.514088e+00
ratio2           7.185482e-03  1.909086e+00
ratio3           4.649725e-03  1.435190e+00
ratio4           1.003364e-02  1.946887e+00
ratio5           3.397588e-03  4.619075e+00
ratio6           5.204951e-03  1.188119e+00
selfinter       -1.790261e-05  2.115691e-01
walktrap_vertex  9.549561e-04  2.579602e+00
bigcom1          2.011441e-04  2.116201e-01
bigcom2          1.101804e-05  6.635604e-01
bigcom3          2.333059e-04  2.935828e-01
bigcom4          6.952115e-05  1.976201e-01
bigcom6          0.000000e+00  2.775558e-19
bigcom8          4.866938e-04  3.857958e-01
bigcom9          4.558972e-05  2.101268e-01
bigcom11         0.000000e+00  2.064321e-18
bigcom13         0.000000e+00  2.081668e-19
bigcom15         5.071586e-05  4.711857e-01
bigcom16         2.707204e-05  4.888722e-01
bigcom21         1.801422e-04  6.231183e-01
bigcom22        -5.851608e-06  1.660302e-01
bigcom24         0.000000e+00  5.551115e-19
bigcom26        -4.598680e-06  7.932131e-02
bigcom28         5.117362e-05  1.669616e-01
bigcom30         2.640005e-05  3.805276e-01
bigcom31         0.000000e+00  0.000000e+00
bigcom32         0.000000e+00  6.938894e-20
bigcom33         3.577335e-06  4.907362e-01
bigcom34         0.000000e+00  0.000000e+00
bigcom36         5.995219e-05  1.019435e+00
bigcom37         0.000000e+00  0.000000e+00
bigcom38         0.000000e+00  1.474515e-18
bigcom39         1.303241e-05  2.313781e-01
bigcom40         2.263291e-04  2.060084e-01
bigcom43         0.000000e+00  5.204170e-20
bigcom44         5.906675e-06  1.500000e-02
bigcom46        -1.513162e-05  2.289666e-01
bigcom47         2.786413e-05  5.692558e-01
bigcom49         0.000000e+00  6.245005e-19
bigcom50         0.000000e+00  0.000000e+00
bigcom51         0.000000e+00  0.000000e+00
bigcom52         0.000000e+00  5.551115e-19
bigcom54         0.000000e+00  0.000000e+00
bigcom56         0.000000e+00  8.326673e-19
bigcom62         0.000000e+00  1.942890e-18
bigcom66         0.000000e+00  0.000000e+00
bigcom68         0.000000e+00  5.551115e-19
bigcom69         0.000000e+00  0.000000e+00
bigcom71         0.000000e+00  0.000000e+00
bigcom72         0.000000e+00  0.000000e+00
bigcom73        -7.233539e-05  3.847692e-01
bigcom74         0.000000e+00  1.630640e-18
bigcom75         0.000000e+00  0.000000e+00
bigcom76         0.000000e+00  2.775558e-19
bigcom77         0.000000e+00  1.526557e-18
bigcom79         0.000000e+00  0.000000e+00
bigcom80         0.000000e+00  0.000000e+00
bigcom82         0.000000e+00  4.163336e-19
bigcom83         0.000000e+00  5.551115e-19
bigcom84         0.000000e+00  0.000000e+00
bigcom85         0.000000e+00  0.000000e+00
bigcom87         0.000000e+00  5.551115e-19
bigcom89         0.000000e+00  0.000000e+00
bigcom91         0.000000e+00  0.000000e+00
bigcom92         1.008706e-04  5.130030e-01
bigcom93         0.000000e+00  0.000000e+00
bigcom96         0.000000e+00  1.665335e-18
bigcom97         0.000000e+00  3.469447e-19
bigcom98         0.000000e+00  0.000000e+00
bigcom99         0.000000e+00  0.000000e+00
bigcom101        3.076785e-06  1.238923e-01
bigcom104        0.000000e+00  0.000000e+00
bigcom106       -1.755870e-05  4.062716e-01
bigcom109        0.000000e+00  0.000000e+00
bigcom113        0.000000e+00  0.000000e+00
bigcom116       -3.090763e-05  5.426643e-02
bigcom120        0.000000e+00  0.000000e+00
bigcom123        0.000000e+00  6.938894e-20
bigcom126        0.000000e+00  6.938894e-20
bigcom127       -1.881061e-05  1.706917e-01
bigcom137        0.000000e+00  1.387779e-19
bigcom139        0.000000e+00  5.551115e-19
bigcom140        0.000000e+00  0.000000e+00
bigcom143        0.000000e+00  1.110223e-18
bigcom145        0.000000e+00  0.000000e+00
bigcom146        0.000000e+00  2.775558e-19
bigcom147        0.000000e+00  8.326673e-19
bigcom149        7.829691e-05  1.083341e+00
bigcom153       -7.456728e-05  4.073139e-01
bigcom154        0.000000e+00  0.000000e+00
bigcom156        0.000000e+00  0.000000e+00
bigcom157        0.000000e+00  1.387779e-18
bigcom158        0.000000e+00  0.000000e+00
bigcom160        0.000000e+00  0.000000e+00
bigcom161        0.000000e+00  6.938894e-20
bigcom162        0.000000e+00  5.551115e-19
bigcom164        0.000000e+00  8.590606e-01
bigcom166        0.000000e+00  2.775558e-19
bigcom167        0.000000e+00  0.000000e+00
bigcom171        0.000000e+00  1.214306e-18
bigcom173        0.000000e+00  1.110223e-18
bigcom175        0.000000e+00  0.000000e+00
bigcom176        0.000000e+00  2.775558e-19
bigcom177        0.000000e+00  2.775558e-19
bigcom178        0.000000e+00  5.551115e-19
bigcom180        0.000000e+00  5.551115e-19
bigcom181        0.000000e+00  2.289835e-18
bigcom184        0.000000e+00  2.775558e-19
bigcom186        0.000000e+00  2.081668e-19
bigcom187        0.000000e+00  5.551115e-19
bigcom189        0.000000e+00  1.040834e-18
bigcom194        0.000000e+00  2.081668e-19
bigcom195        0.000000e+00  0.000000e+00
bigcom196        0.000000e+00  0.000000e+00
bigcom204        0.000000e+00  0.000000e+00
bigcom205        0.000000e+00  0.000000e+00
bigcom212        0.000000e+00  5.551115e-19
bigcom214        0.000000e+00  2.255141e-19
bigcom222        0.000000e+00  6.938894e-20
bigcom223       -3.347784e-06  3.274739e-01
bigcom226        0.000000e+00  0.000000e+00
bigcom227        0.000000e+00  0.000000e+00
bigcom229        0.000000e+00  8.326673e-19
bigcom233       -1.229857e-05  2.257778e-01
bigcom236        0.000000e+00  0.000000e+00
bigcom237        0.000000e+00  1.665335e-18
bigcom246        6.383121e-05  3.505066e-01
bigcom248        0.000000e+00  6.938894e-20
bigcom249        0.000000e+00  0.000000e+00
bigcom250        2.227636e-06  4.806945e-01
bigcom254        0.000000e+00  0.000000e+00
bigcom266        0.000000e+00  5.551115e-19
bigcom269        0.000000e+00  0.000000e+00
bigcom272        0.000000e+00  0.000000e+00
bigcom274       -5.837712e-06  2.869650e-02
bigcom281       -3.348702e-05  4.104715e-01
bigcom291        1.573891e-05  2.823133e-01
bigcom292        0.000000e+00  0.000000e+00
bigcom295       -2.647660e-05  4.045378e-01
bigcom299        0.000000e+00  0.000000e+00
bigcom301       -8.663880e-06  2.744020e-01
bigcom306        0.000000e+00  2.775558e-19
bigcom309        0.000000e+00  0.000000e+00
bigcom314        0.000000e+00  2.775558e-19
bigcom321        0.000000e+00  2.775558e-19
bigcom341        0.000000e+00  2.775558e-19
bigcom350        0.000000e+00  0.000000e+00
bigcom353        0.000000e+00  0.000000e+00
bigcom359        0.000000e+00  8.326673e-19
bigcom363        0.000000e+00  0.000000e+00
bigcom365        0.000000e+00  1.804112e-18
bigcom385        0.000000e+00  6.071532e-19
bigcom386        0.000000e+00  4.857226e-19
bigcom408        0.000000e+00  5.551115e-19
bigcom412        0.000000e+00  0.000000e+00
bigcom480        0.000000e+00  5.551115e-19
spin_vertex      7.109748e-04  2.308711e+00
membership_s1    4.679359e-04  2.749612e-01
membership_s3    0.000000e+00  2.775558e-19
membership_s4    3.257952e-04  3.009858e-01
membership_s5    6.946674e-05  9.669539e-02
membership_s6   -1.802920e-06  1.688846e-01
membership_s7    7.195836e-05  4.424561e-01
membership_s8    0.000000e+00  0.000000e+00
membership_s9    0.000000e+00  1.179612e-18
membership_s11   0.000000e+00  2.775558e-19
membership_s12   0.000000e+00  1.179612e-18
membership_s14   0.000000e+00  0.000000e+00
membership_s15   4.575373e-06  1.285553e-01
membership_s16   5.011649e-05  4.401079e-01
membership_s17   0.000000e+00  5.551115e-19
membership_s18  -3.490151e-05  3.377253e-02
membership_s20   0.000000e+00  0.000000e+00
membership_s21   7.656186e-05  3.170577e-01
membership_s22  -7.642735e-06  2.263470e-01
membership_s24  -9.071052e-05  5.725406e-01
membership_s25   1.017875e-05  2.918510e-02
membership_s26   0.000000e+00  0.000000e+00
membership_s27   1.706994e-04  4.496355e-01
membership_s28   0.000000e+00  5.551115e-19
membership_s30   4.377918e-04  2.531539e-01
membership_s31   5.715601e-05  9.972743e-02
membership_s32   3.487351e-05  1.927212e-01
membership_s33   0.000000e+00  5.551115e-19
membership_s36   1.667317e-04  1.386182e-01
membership_s37   0.000000e+00  1.318390e-18
V1               9.518091e-03  2.518007e+00
V2               4.416638e-03  4.203859e+00
pdi              1.236654e-04  1.708708e-01
adhesion         2.177801e-02  2.458813e+00
cohesion         2.063393e-02  2.661589e+00
inner            5.779579e-03  3.311932e+00
outer            2.728658e-03  3.609605e+00
ioratio          8.059564e-03  3.017589e+00
comsize          1.758525e-03  3.870170e+00
[1] "Dataset: med_C Model GLM, run: 1 of 10 2015-06-17 20:48:23"
[1] "glmnet variable coefficients"
                         [,1]          [,2]
(Intercept)     -2.987137e+00 -3.072048e+00
graph0          -3.970354e-40 -1.941323e-05
graph1          -2.706530e-42 -1.289545e-07
graph2          -1.810926e-40 -8.742681e-06
graph3          -9.184045e-44 -4.620183e-09
graph4          -1.203296e-45 -4.932973e-11
graph5          -1.423844e-42 -2.605986e-08
graph6          -6.374693e-43 -3.191135e-08
graph7          -9.276603e-42 -4.313205e-07
graph8          -7.816421e-41 -3.769828e-06
graph9          -1.558752e-45 -7.821025e-11
graph10         -9.586943e-47 -4.689238e-12
graph11         -9.625161e-49 -2.969772e-14
graph12         -6.147529e-45 -3.160140e-10
graph13         -1.886913e-44 -9.389543e-10
graph14         -5.351853e-46 -2.690220e-11
graph15         -6.748541e-43 -3.457663e-08
graph16         -1.408996e-44 -7.022406e-10
graph17         -2.952365e-44 -1.516341e-09
graph18         -3.438267e-43 -1.660058e-08
graph19         -1.170201e-43 -5.905366e-09
graph20          4.042172e-43  2.493146e-08
graph21         -4.853945e-43 -2.433605e-08
graph22         -2.463675e-43 -9.427897e-09
graph23         -5.400124e-43 -2.681519e-08
graph24         -6.554088e-43 -3.160728e-08
graph25         -1.010494e-43  1.943050e-08
graph26         -2.137628e-42 -1.020253e-07
graph27         -2.134546e-42 -7.229577e-09
graph28         -1.588941e-41 -8.131832e-07
graph29         -5.098271e-41 -2.562870e-06
orbit0          -3.970354e-40 -1.940682e-05
orbit1          -2.718321e-42 -1.292117e-07
orbit2          -2.510183e-41 -1.224237e-06
orbit3          -1.810926e-40 -8.739168e-06
orbit4          -1.354469e-43 -6.826280e-09
orbit5          -2.247183e-43 -1.125289e-08
orbit6          -1.200867e-45 -4.916842e-11
orbit7          -2.960505e-42 -1.448506e-07
orbit8          -1.423844e-42 -2.594547e-08
orbit9          -1.967513e-42 -1.012793e-07
orbit10         -8.040491e-43 -3.954436e-08
orbit11         -6.414025e-42 -2.341347e-07
orbit12         -1.112755e-41 -5.226270e-07
orbit13         -2.898709e-41 -1.247078e-06
orbit14         -7.816421e-41 -3.768063e-06
orbit15         -2.435550e-45 -1.193214e-10
orbit16         -5.892161e-45 -2.948294e-10
orbit17         -6.123975e-45 -3.175156e-10
orbit18         -3.849674e-46 -1.892084e-11
orbit19         -1.016813e-46 -4.870995e-12
orbit20         -3.016244e-46 -1.521348e-11
orbit21         -2.226527e-44 -1.125925e-09
orbit22         -9.624905e-49 -2.962901e-14
orbit23         -4.690640e-43 -2.294141e-08
orbit24         -9.842833e-45 -5.069743e-10
orbit25         -1.211303e-44 -6.268192e-10
orbit26         -4.136513e-44 -1.874762e-09
orbit27         -6.309032e-44 -3.111753e-09
orbit28         -1.355979e-43 -6.966218e-09
orbit29         -2.840893e-44 -1.398943e-09
orbit30         -2.327854e-43 -1.170007e-08
orbit31         -6.355681e-46 -2.991385e-11
orbit32         -1.168998e-45 -6.050470e-11
orbit33         -1.778078e-43  6.570330e-09
orbit34         -6.748541e-43 -3.456274e-08
orbit35         -4.705064e-44 -2.324790e-09
orbit36         -4.673017e-44 -1.921082e-09
orbit37         -2.138812e-44 -1.084614e-09
orbit38         -4.455728e-43 -2.179624e-08
orbit39         -1.165795e-43 -6.099586e-09
orbit40         -3.808177e-44 -1.958398e-09
orbit41         -3.497519e-44  1.099253e-10
orbit42         -8.455410e-43 -2.723621e-09
orbit43         -3.476174e-43 -1.679713e-08
orbit44          1.033590e-41  9.057370e-07
orbit45         -3.819254e-43 -1.986959e-08
orbit46         -2.822996e-43 -1.447064e-08
orbit47         -8.285111e-43 -3.658066e-08
orbit48         -1.961168e-43 -8.730274e-09
orbit49          4.320648e-43  2.660548e-08
orbit50          3.007131e-42  1.989355e-07
orbit51         -9.739669e-43 -4.951331e-08
orbit52         -1.282053e-42 -6.430449e-08
orbit53         -1.684104e-42 -7.682470e-08
orbit54         -2.472420e-43 -9.471255e-09
orbit55         -5.770625e-42 -1.445800e-07
orbit56         -2.485819e-42 -1.326408e-07
orbit57         -2.953901e-43 -1.242734e-08
orbit58         -6.053378e-42 -2.364491e-07
orbit59         -1.034771e-42 -5.158158e-08
orbit60         -8.990875e-43 -2.837674e-08
orbit61         -9.398940e-42 -2.889632e-07
orbit62         -2.144250e-42 -6.817001e-08
orbit63         -5.194430e-42 -2.222604e-07
orbit64          4.095271e-42  2.922172e-07
orbit65         -5.454380e-42 -2.653333e-07
orbit66         -3.054169e-42 -1.424968e-07
orbit67         -1.484941e-41 -6.993626e-07
orbit68         -1.759102e-42  2.085780e-08
orbit69         -1.003603e-40 -4.729821e-06
orbit70         -1.989346e-41 -1.006572e-06
orbit71         -4.424838e-41 -2.316603e-06
orbit72         -5.098271e-41 -2.561488e-06
AP               5.949345e-39  3.427119e-04
bet             -2.786496e-43 -1.522314e-08
ecc              5.339352e-39  2.826094e-04
eccrad           3.203611e-38  1.695620e-03
close           -1.180834e-37 -5.522153e-03
constraint      -2.044899e-39 -5.511800e-04
coreness        -4.983760e-40 -2.228451e-05
knn              3.180593e-42  3.239210e-07
hubscore        -3.198160e-37 -1.592024e-02
pagerank        -7.725696e-37 -4.469718e-02
trans           -6.170021e-38 -3.514184e-03
evcent          -3.212859e-37 -1.600836e-02
first           -3.970354e-40 -1.939156e-05
upto_second     -2.832266e-42 -1.342739e-07
upto_third      -1.085117e-42 -5.011046e-08
upto_fourth      6.382495e-43  7.480321e-08
upto_fifth       1.894618e-41  1.587646e-06
upto_sixth      -3.484228e-41  3.474525e-06
second          -2.823436e-42 -1.338184e-07
third           -1.097435e-42 -4.939602e-08
fourth           1.645814e-42  7.920393e-08
fifth           -6.193943e-43 -7.656931e-08
sixth           -2.306694e-41 -1.860707e-06
ratio1           9.796381e-42  6.787410e-07
ratio2          -9.966866e-41 -7.461913e-06
ratio3           8.667389e-41 -6.117040e-06
ratio4          -2.209537e-38 -1.536627e-03
ratio5          -1.190061e-37 -6.353913e-03
ratio6          -3.492087e-40 -2.350308e-05
selfinter        2.934270e-39  1.757239e-04
walktrap_vertex -5.355151e-39 -2.953423e-04
bigcom1         -1.063820e-38 -6.120588e-04
bigcom2          2.042066e-37  1.177491e-02
bigcom3          1.341722e-38  7.644709e-04
bigcom4         -2.574417e-39 -1.445731e-04
bigcom6         -4.854783e-38 -2.824845e-03
bigcom8          4.342724e-38  2.513168e-03
bigcom9          4.792240e-38  2.752214e-03
bigcom11        -4.863206e-38 -2.831435e-03
bigcom13        -4.861097e-38 -2.832795e-03
bigcom15         2.372657e-38  1.371817e-03
bigcom16         1.536911e-37  8.857565e-03
bigcom21         8.239265e-38  4.742431e-03
bigcom22        -6.089882e-39 -3.457408e-04
bigcom24        -4.853732e-38 -2.823458e-03
bigcom26        -1.716729e-38 -1.002588e-03
bigcom28        -6.306308e-39 -3.428167e-04
bigcom30         3.084574e-38  1.769648e-03
bigcom31        -4.852682e-38 -2.819718e-03
bigcom32        -4.855834e-38 -2.829346e-03
bigcom33         4.567527e-37  2.632370e-02
bigcom34        -4.850582e-38 -2.830431e-03
bigcom36         3.559299e-37  2.050511e-02
bigcom37        -4.851632e-38 -2.814468e-03
bigcom38        -4.852682e-38 -2.816241e-03
bigcom39         1.096268e-38  6.168206e-04
bigcom40        -4.556913e-39 -2.473603e-04
bigcom43        -4.853732e-38 -2.826246e-03
bigcom44         1.876002e-40  2.379497e-05
bigcom46         5.262858e-38  3.013671e-03
bigcom47         2.043835e-37  1.177342e-02
bigcom49        -4.855834e-38 -2.810608e-03
bigcom50        -4.851632e-38 -2.806041e-03
bigcom51        -4.851632e-38 -2.825088e-03
bigcom52        -4.853732e-38 -2.823326e-03
bigcom54         0.000000e+00  0.000000e+00
bigcom56        -4.863206e-38 -2.811428e-03
bigcom62        -4.852682e-38 -2.827039e-03
bigcom66        -4.850582e-38 -2.824825e-03
bigcom68        -4.851632e-38 -2.833918e-03
bigcom69        -4.857938e-38 -2.829839e-03
bigcom71         0.000000e+00  0.000000e+00
bigcom72        -4.850582e-38 -2.813885e-03
bigcom73         7.803732e-38  4.477850e-03
bigcom74        -4.860044e-38 -2.818265e-03
bigcom75        -4.852682e-38 -2.827183e-03
bigcom76        -4.854783e-38 -2.817642e-03
bigcom77        -4.855834e-38 -2.819161e-03
bigcom79        -4.851632e-38 -2.832723e-03
bigcom80        -4.855834e-38 -2.831251e-03
bigcom82        -4.852682e-38 -2.818790e-03
bigcom83        -4.851632e-38 -2.843471e-03
bigcom84        -4.855834e-38 -2.827825e-03
bigcom85        -4.851632e-38 -2.824766e-03
bigcom87        -4.855834e-38 -2.824758e-03
bigcom89        -4.850582e-38 -2.836450e-03
bigcom91        -4.858991e-38 -2.819641e-03
bigcom92         6.398720e-38  3.678444e-03
bigcom93        -4.850582e-38 -2.822483e-03
bigcom96        -4.852682e-38 -2.822534e-03
bigcom97        -4.853732e-38 -2.802799e-03
bigcom98         0.000000e+00  0.000000e+00
bigcom99         0.000000e+00  0.000000e+00
bigcom101        5.262858e-38  2.993209e-03
bigcom104       -4.851632e-38 -2.815953e-03
bigcom106        4.567527e-37  2.632343e-02
bigcom109       -4.851632e-38 -2.827972e-03
bigcom113       -4.851632e-38 -2.825305e-03
bigcom116       -1.704765e-38 -9.942728e-04
bigcom120       -4.852682e-38 -2.823466e-03
bigcom123       -4.851632e-38 -2.806875e-03
bigcom126       -4.851632e-38 -2.830378e-03
bigcom127        1.536911e-37  8.812281e-03
bigcom137       -4.855834e-38 -2.817944e-03
bigcom139       -4.850582e-38 -2.829762e-03
bigcom140       -4.852682e-38 -2.832429e-03
bigcom143       -4.850582e-38 -2.831544e-03
bigcom145       -4.850582e-38 -2.776043e-03
bigcom146       -4.852682e-38 -2.830515e-03
bigcom147       -4.866372e-38 -2.803627e-03
bigcom149        4.569505e-37  2.633432e-02
bigcom153        9.595006e-38  5.504239e-03
bigcom154        0.000000e+00  0.000000e+00
bigcom156       -4.854783e-38 -2.827251e-03
bigcom157       -4.863206e-38 -2.821689e-03
bigcom158       -4.851632e-38 -2.823452e-03
bigcom160        0.000000e+00  0.000000e+00
bigcom161       -4.851632e-38 -2.833641e-03
bigcom162       -4.851632e-38 -2.818307e-03
bigcom164        9.618137e-37  5.547306e-02
bigcom166       -4.855834e-38 -2.816190e-03
bigcom167       -4.862151e-38 -2.817889e-03
bigcom171       -4.860044e-38 -2.815532e-03
bigcom173       -4.851632e-38 -2.818786e-03
bigcom175       -4.850582e-38 -2.814504e-03
bigcom176       -4.850582e-38 -2.829554e-03
bigcom177       -4.851632e-38 -2.813863e-03
bigcom178       -4.851632e-38 -2.799886e-03
bigcom180       -4.851632e-38 -2.820194e-03
bigcom181       -4.860044e-38 -2.821480e-03
bigcom184       -4.852682e-38 -2.820822e-03
bigcom186       -4.851632e-38 -2.829494e-03
bigcom187       -4.851632e-38 -2.827842e-03
bigcom189       -4.854783e-38 -2.811775e-03
bigcom194       -4.852682e-38 -2.808850e-03
bigcom195       -4.850582e-38 -2.836236e-03
bigcom196       -4.852682e-38 -2.829403e-03
bigcom204        0.000000e+00  0.000000e+00
bigcom205       -4.851632e-38 -2.816180e-03
bigcom212       -4.851632e-38 -2.822947e-03
bigcom214       -4.850582e-38 -2.830446e-03
bigcom222       -4.851632e-38 -2.835161e-03
bigcom223        1.200106e-37  6.908343e-03
bigcom226       -4.851632e-38 -2.827665e-03
bigcom227       -4.851632e-38 -2.826295e-03
bigcom229       -4.850582e-38 -2.819194e-03
bigcom233        2.883921e-37  1.660619e-02
bigcom236       -4.850582e-38 -2.805983e-03
bigcom237       -4.853732e-38 -2.827189e-03
bigcom246        6.386241e-38  3.675140e-03
bigcom248       -4.861097e-38 -2.817133e-03
bigcom249       -4.852682e-38 -2.813462e-03
bigcom250        1.072062e-37  6.171855e-03
bigcom254       -4.851632e-38 -2.804674e-03
bigcom266       -4.852682e-38 -2.831281e-03
bigcom269        0.000000e+00  0.000000e+00
bigcom272       -4.850582e-38 -2.831389e-03
bigcom274       -8.135278e-39 -4.855395e-04
bigcom281        1.536911e-37  8.825224e-03
bigcom291        2.042066e-37  1.177068e-02
bigcom292       -4.851632e-38 -2.830005e-03
bigcom295        1.200106e-37  6.892095e-03
bigcom299       -4.851632e-38 -2.829607e-03
bigcom301        7.790207e-38  4.470288e-03
bigcom306       -4.850582e-38 -2.831907e-03
bigcom309       -4.850582e-38 -2.828624e-03
bigcom314       -4.853732e-38 -2.828221e-03
bigcom321       -4.850582e-38 -2.832733e-03
bigcom341       -4.851632e-38 -2.830372e-03
bigcom350       -4.852682e-38 -2.819901e-03
bigcom353       -4.850582e-38 -2.825695e-03
bigcom359       -4.851632e-38 -2.823802e-03
bigcom363       -4.850582e-38 -2.846123e-03
bigcom365       -4.853732e-38 -2.828168e-03
bigcom385       -4.851632e-38 -2.831878e-03
bigcom386       -4.852682e-38 -2.819798e-03
bigcom408       -4.852682e-38 -2.796684e-03
bigcom412       -4.851632e-38 -2.767610e-03
bigcom480       -4.850582e-38 -2.824058e-03
spin_vertex     -1.471563e-38 -8.575532e-04
membership_s1    5.202281e-39  2.804021e-04
membership_s3   -4.850582e-38 -2.808896e-03
membership_s4   -4.792385e-39 -2.601778e-04
membership_s5    8.224291e-39  4.785576e-04
membership_s6    6.065240e-39  3.476327e-04
membership_s7    1.630551e-38  9.417331e-04
membership_s8   -4.851632e-38 -2.814399e-03
membership_s9   -4.852682e-38 -2.828694e-03
membership_s11  -4.851632e-38 -2.832453e-03
membership_s12  -4.854783e-38 -2.815906e-03
membership_s14  -4.852682e-38 -2.831045e-03
membership_s15  -1.121516e-38 -6.552921e-04
membership_s16   2.042066e-37  1.172780e-02
membership_s17  -4.850582e-38 -2.833028e-03
membership_s18  -2.344563e-38 -1.371168e-03
membership_s20  -4.850582e-38 -2.806191e-03
membership_s21  -1.978506e-38 -1.158522e-03
membership_s22   1.201667e-37  6.895484e-03
membership_s24   1.072062e-37  6.153710e-03
membership_s25   1.468680e-38  8.392313e-04
membership_s26   0.000000e+00  0.000000e+00
membership_s27   4.668873e-39  2.651859e-04
membership_s28  -4.851632e-38 -2.826392e-03
membership_s30  -6.360799e-39 -3.589790e-04
membership_s31  -1.816240e-39 -1.220454e-04
membership_s32  -1.987014e-39 -1.229609e-04
membership_s33  -4.850582e-38 -2.833417e-03
membership_s36  -5.192588e-39 -2.975384e-04
membership_s37  -4.874835e-38 -2.819575e-03
V1              -1.871813e-38 -1.160328e-03
V2               2.012338e-38  1.085288e-03
pdi             -1.812930e-36 -1.160123e-01
adhesion        -8.828337e-42 -5.068897e-07
cohesion         1.753558e-41  1.006776e-06
inner            2.496328e-42  1.441590e-07
outer            3.358593e-42  1.982589e-07
ioratio         -1.203261e-37 -6.928140e-03
comsize          1.593866e-42  7.926686e-08
[1] "Dataset: med_C Model GBM, run: 2 of 10 2015-06-17 20:48:24"
Iter   TrainDeviance   ValidDeviance   StepSize   Improve
     1        0.3835            -nan     0.0100   -0.0002
     2        0.3821            -nan     0.0100   -0.0000
     3        0.3812            -nan     0.0100   -0.0001
     4        0.3800            -nan     0.0100    0.0000
     5        0.3792            -nan     0.0100   -0.0001
     6        0.3777            -nan     0.0100    0.0001
     7        0.3765            -nan     0.0100   -0.0001
     8        0.3749            -nan     0.0100   -0.0001
     9        0.3737            -nan     0.0100   -0.0001
    10        0.3725            -nan     0.0100   -0.0000
    20        0.3610            -nan     0.0100   -0.0001
    40        0.3434            -nan     0.0100    0.0000
    60        0.3267            -nan     0.0100    0.0000
    80        0.3122            -nan     0.0100   -0.0000
   100        0.2990            -nan     0.0100   -0.0000
   120        0.2870            -nan     0.0100    0.0000
   140        0.2758            -nan     0.0100   -0.0000
   160        0.2663            -nan     0.0100   -0.0000
   180        0.2572            -nan     0.0100   -0.0000
   200        0.2481            -nan     0.0100   -0.0000
   220        0.2404            -nan     0.0100   -0.0000
   240        0.2332            -nan     0.0100   -0.0000
   260        0.2262            -nan     0.0100    0.0000
   265        0.2245            -nan     0.0100   -0.0001

[1] "GBM variable coefficients"
                            var    rel.inf
pagerank               pagerank 3.28063512
outer                     outer 3.17279148
orbit18                 orbit18 3.01160676
ratio5                   ratio5 2.66603619
bet                         bet 2.66032359
ioratio                 ioratio 2.47827042
V2                           V2 2.43188234
comsize                 comsize 2.20781405
inner                     inner 2.03618741
walktrap_vertex walktrap_vertex 2.00282554
spin_vertex         spin_vertex 1.71797585
adhesion               adhesion 1.71410232
V1                           V1 1.63996300
cohesion               cohesion 1.59767792
graph25                 graph25 1.36207933
orbit30                 orbit30 1.33938929
trans                     trans 1.24319302
graph20                 graph20 1.22520469
knn                         knn 1.18558946
ratio4                   ratio4 1.18006714
orbit45                 orbit45 1.14258385
orbit26                 orbit26 1.12656059
orbit35                 orbit35 1.10157633
graph10                 graph10 1.07445355
ratio6                   ratio6 1.06105927
graph5                   graph5 0.97752135
orbit64                 orbit64 0.96023033
orbit49                 orbit49 0.92673328
orbit62                 orbit62 0.91105765
constraint           constraint 0.87168284
ratio2                   ratio2 0.86993368
orbit51                 orbit51 0.86453025
orbit17                 orbit17 0.85809651
graph23                 graph23 0.82363989
orbit27                 orbit27 0.82045547
orbit33                 orbit33 0.79353917
graph19                 graph19 0.78951828
orbit32                 orbit32 0.78349724
graph18                 graph18 0.74149183
orbit2                   orbit2 0.73592553
orbit21                 orbit21 0.73309887
orbit37                 orbit37 0.73098408
graph7                   graph7 0.72774602
graph11                 graph11 0.72391778
graph21                 graph21 0.71389227
orbit46                 orbit46 0.70438520
graph15                 graph15 0.69771045
orbit47                 orbit47 0.69605854
orbit38                 orbit38 0.69186592
orbit50                 orbit50 0.68610451
ratio1                   ratio1 0.68396858
orbit5                   orbit5 0.68270982
graph13                 graph13 0.67665037
orbit25                 orbit25 0.67602025
bigcom21               bigcom21 0.66920807
orbit48                 orbit48 0.65975899
graph16                 graph16 0.63650690
orbit36                 orbit36 0.62230268
orbit61                 orbit61 0.61869981
orbit52                 orbit52 0.61345186
orbit31                 orbit31 0.60989756
orbit56                 orbit56 0.60793428
orbit41                 orbit41 0.60674878
graph14                 graph14 0.60421441
graph26                 graph26 0.60076842
orbit40                 orbit40 0.59113106
sixth                     sixth 0.58305575
graph12                 graph12 0.58219366
third                     third 0.57411517
ratio3                   ratio3 0.56542374
graph3                   graph3 0.55298965
orbit63                 orbit63 0.54666889
orbit20                 orbit20 0.54100427
graph6                   graph6 0.53206981
orbit29                 orbit29 0.51888305
orbit65                 orbit65 0.51278229
orbit53                 orbit53 0.49945267
orbit39                 orbit39 0.49780745
graph17                 graph17 0.49101101
orbit10                 orbit10 0.47144499
graph24                 graph24 0.45385267
orbit28                 orbit28 0.45058991
orbit24                 orbit24 0.44356763
graph1                   graph1 0.43200012
fifth                     fifth 0.43070745
orbit7                   orbit7 0.42993468
graph22                 graph22 0.39965926
fourth                   fourth 0.39069192
graph2                   graph2 0.38527682
membership_s22   membership_s22 0.38122599
close                     close 0.37821431
graph4                   graph4 0.37396126
bigcom47               bigcom47 0.37326268
orbit16                 orbit16 0.37246457
graph9                   graph9 0.37167181
graph28                 graph28 0.37090658
orbit4                   orbit4 0.36748027
orbit44                 orbit44 0.36422553
upto_fourth         upto_fourth 0.35286595
orbit9                   orbit9 0.34090746
orbit55                 orbit55 0.34076012
orbit15                 orbit15 0.33948168
coreness               coreness 0.33535881
bigcom250             bigcom250 0.32681144
orbit11                 orbit11 0.32588906
orbit23                 orbit23 0.31096609
upto_sixth           upto_sixth 0.30809825
orbit19                 orbit19 0.30804016
orbit58                 orbit58 0.30384622
orbit66                 orbit66 0.27127444
orbit60                 orbit60 0.26190564
membership_s24   membership_s24 0.24809974
orbit42                 orbit42 0.24721620
orbit12                 orbit12 0.24356671
orbit13                 orbit13 0.23989593
orbit54                 orbit54 0.22523774
orbit43                 orbit43 0.21413522
orbit1                   orbit1 0.21330290
upto_fifth           upto_fifth 0.20549038
upto_third           upto_third 0.20167587
upto_second         upto_second 0.18413096
orbit59                 orbit59 0.17813401
graph8                   graph8 0.17803086
orbit71                 orbit71 0.17617552
orbit57                 orbit57 0.17211806
bigcom3                 bigcom3 0.15246660
evcent                   evcent 0.14934668
hubscore               hubscore 0.14915146
membership_s7     membership_s7 0.14669088
orbit70                 orbit70 0.14570578
graph0                   graph0 0.12336287
graph27                 graph27 0.12141295
membership_s1     membership_s1 0.11795510
selfinter             selfinter 0.10985438
AP                           AP 0.09757466
graph29                 graph29 0.09741823
bigcom4                 bigcom4 0.09009038
bigcom40               bigcom40 0.08129956
bigcom9                 bigcom9 0.07782379
second                   second 0.07402824
bigcom30               bigcom30 0.07239530
orbit68                 orbit68 0.07238215
bigcom1                 bigcom1 0.07011181
bigcom8                 bigcom8 0.06654279
membership_s30   membership_s30 0.05876174
orbit6                   orbit6 0.05738716
orbit69                 orbit69 0.05685523
ecc                         ecc 0.05237394
membership_s6     membership_s6 0.05055748
membership_s27   membership_s27 0.04101842
membership_s4     membership_s4 0.03925508
bigcom39               bigcom39 0.03898318
orbit22                 orbit22 0.03834850
orbit67                 orbit67 0.03704820
bigcom22               bigcom22 0.03646129
membership_s36   membership_s36 0.03133492
membership_s5     membership_s5 0.02117268
bigcom28               bigcom28 0.01942043
membership_s31   membership_s31 0.01729255
membership_s15   membership_s15 0.01646373
pdi                         pdi 0.01600730
membership_s32   membership_s32 0.01019597
orbit0                   orbit0 0.00000000
orbit3                   orbit3 0.00000000
orbit8                   orbit8 0.00000000
orbit14                 orbit14 0.00000000
orbit34                 orbit34 0.00000000
orbit72                 orbit72 0.00000000
eccrad                   eccrad 0.00000000
first                     first 0.00000000
bigcom2                 bigcom2 0.00000000
bigcom6                 bigcom6 0.00000000
bigcom11               bigcom11 0.00000000
bigcom13               bigcom13 0.00000000
bigcom15               bigcom15 0.00000000
bigcom16               bigcom16 0.00000000
bigcom24               bigcom24 0.00000000
bigcom26               bigcom26 0.00000000
bigcom31               bigcom31 0.00000000
bigcom32               bigcom32 0.00000000
bigcom33               bigcom33 0.00000000
bigcom34               bigcom34 0.00000000
bigcom36               bigcom36 0.00000000
bigcom37               bigcom37 0.00000000
bigcom38               bigcom38 0.00000000
bigcom43               bigcom43 0.00000000
bigcom44               bigcom44 0.00000000
bigcom46               bigcom46 0.00000000
bigcom49               bigcom49 0.00000000
bigcom50               bigcom50 0.00000000
bigcom51               bigcom51 0.00000000
bigcom52               bigcom52 0.00000000
bigcom54               bigcom54 0.00000000
bigcom56               bigcom56 0.00000000
bigcom62               bigcom62 0.00000000
bigcom66               bigcom66 0.00000000
bigcom68               bigcom68 0.00000000
bigcom69               bigcom69 0.00000000
bigcom71               bigcom71 0.00000000
bigcom72               bigcom72 0.00000000
bigcom73               bigcom73 0.00000000
bigcom74               bigcom74 0.00000000
bigcom75               bigcom75 0.00000000
bigcom76               bigcom76 0.00000000
bigcom77               bigcom77 0.00000000
bigcom79               bigcom79 0.00000000
bigcom80               bigcom80 0.00000000
bigcom82               bigcom82 0.00000000
bigcom83               bigcom83 0.00000000
bigcom84               bigcom84 0.00000000
bigcom85               bigcom85 0.00000000
bigcom87               bigcom87 0.00000000
bigcom89               bigcom89 0.00000000
bigcom91               bigcom91 0.00000000
bigcom92               bigcom92 0.00000000
bigcom93               bigcom93 0.00000000
bigcom96               bigcom96 0.00000000
bigcom97               bigcom97 0.00000000
bigcom98               bigcom98 0.00000000
bigcom99               bigcom99 0.00000000
bigcom101             bigcom101 0.00000000
bigcom104             bigcom104 0.00000000
bigcom106             bigcom106 0.00000000
bigcom109             bigcom109 0.00000000
bigcom113             bigcom113 0.00000000
bigcom116             bigcom116 0.00000000
bigcom120             bigcom120 0.00000000
bigcom123             bigcom123 0.00000000
bigcom126             bigcom126 0.00000000
bigcom127             bigcom127 0.00000000
bigcom137             bigcom137 0.00000000
bigcom139             bigcom139 0.00000000
bigcom140             bigcom140 0.00000000
bigcom143             bigcom143 0.00000000
bigcom145             bigcom145 0.00000000
bigcom146             bigcom146 0.00000000
bigcom147             bigcom147 0.00000000
bigcom149             bigcom149 0.00000000
bigcom153             bigcom153 0.00000000
bigcom154             bigcom154 0.00000000
bigcom156             bigcom156 0.00000000
bigcom157             bigcom157 0.00000000
bigcom158             bigcom158 0.00000000
bigcom160             bigcom160 0.00000000
bigcom161             bigcom161 0.00000000
bigcom162             bigcom162 0.00000000
bigcom164             bigcom164 0.00000000
bigcom166             bigcom166 0.00000000
bigcom167             bigcom167 0.00000000
bigcom171             bigcom171 0.00000000
bigcom173             bigcom173 0.00000000
bigcom175             bigcom175 0.00000000
bigcom176             bigcom176 0.00000000
bigcom177             bigcom177 0.00000000
bigcom178             bigcom178 0.00000000
bigcom180             bigcom180 0.00000000
bigcom181             bigcom181 0.00000000
bigcom184             bigcom184 0.00000000
bigcom186             bigcom186 0.00000000
bigcom187             bigcom187 0.00000000
bigcom189             bigcom189 0.00000000
bigcom194             bigcom194 0.00000000
bigcom195             bigcom195 0.00000000
bigcom196             bigcom196 0.00000000
bigcom204             bigcom204 0.00000000
bigcom205             bigcom205 0.00000000
bigcom212             bigcom212 0.00000000
bigcom214             bigcom214 0.00000000
bigcom222             bigcom222 0.00000000
bigcom223             bigcom223 0.00000000
bigcom226             bigcom226 0.00000000
bigcom227             bigcom227 0.00000000
bigcom229             bigcom229 0.00000000
bigcom233             bigcom233 0.00000000
bigcom236             bigcom236 0.00000000
bigcom237             bigcom237 0.00000000
bigcom246             bigcom246 0.00000000
bigcom248             bigcom248 0.00000000
bigcom249             bigcom249 0.00000000
bigcom254             bigcom254 0.00000000
bigcom266             bigcom266 0.00000000
bigcom269             bigcom269 0.00000000
bigcom272             bigcom272 0.00000000
bigcom274             bigcom274 0.00000000
bigcom281             bigcom281 0.00000000
bigcom291             bigcom291 0.00000000
bigcom292             bigcom292 0.00000000
bigcom295             bigcom295 0.00000000
bigcom299             bigcom299 0.00000000
bigcom301             bigcom301 0.00000000
bigcom306             bigcom306 0.00000000
bigcom309             bigcom309 0.00000000
bigcom314             bigcom314 0.00000000
bigcom321             bigcom321 0.00000000
bigcom341             bigcom341 0.00000000
bigcom350             bigcom350 0.00000000
bigcom353             bigcom353 0.00000000
bigcom359             bigcom359 0.00000000
bigcom363             bigcom363 0.00000000
bigcom365             bigcom365 0.00000000
bigcom385             bigcom385 0.00000000
bigcom386             bigcom386 0.00000000
bigcom408             bigcom408 0.00000000
bigcom412             bigcom412 0.00000000
bigcom480             bigcom480 0.00000000
membership_s3     membership_s3 0.00000000
membership_s8     membership_s8 0.00000000
membership_s9     membership_s9 0.00000000
membership_s11   membership_s11 0.00000000
membership_s12   membership_s12 0.00000000
membership_s14   membership_s14 0.00000000
membership_s16   membership_s16 0.00000000
membership_s17   membership_s17 0.00000000
membership_s18   membership_s18 0.00000000
membership_s20   membership_s20 0.00000000
membership_s21   membership_s21 0.00000000
membership_s25   membership_s25 0.00000000
membership_s26   membership_s26 0.00000000
membership_s28   membership_s28 0.00000000
membership_s33   membership_s33 0.00000000
membership_s37   membership_s37 0.00000000
[1] "Dataset: med_C Model RF, run: 2 of 10 2015-06-17 20:50:10"
     |      Out-of-bag   |
Tree |      MSE  %Var(y) |
   1 |  0.08422   184.40 |
   2 |  0.08633   189.02 |
   3 |  0.08371   183.29 |
   4 |  0.07747   169.64 |
   5 |  0.07516   164.57 |
   6 |  0.07251   158.76 |
   7 |  0.06711   146.95 |
   8 |  0.06671   146.07 |
   9 |  0.06389   139.89 |
  10 |  0.06196   135.66 |
  11 |  0.06086   133.26 |
  12 |  0.06013   131.65 |
  13 |  0.05959   130.49 |
  14 |  0.05883   128.81 |
  15 |  0.05809   127.21 |
  16 |  0.05718   125.19 |
  17 |  0.05699   124.78 |
  18 |  0.05598   122.58 |
  19 |  0.05563   121.82 |
  20 |  0.05549   121.50 |
  21 |  0.05516   120.79 |
  22 |  0.05487   120.14 |
  23 |   0.0544   119.12 |
  24 |  0.05421   118.69 |
  25 |   0.0538   117.80 |
  26 |  0.05371   117.61 |
  27 |   0.0537   117.58 |
  28 |  0.05348   117.09 |
  29 |   0.0535   117.14 |
  30 |  0.05324   116.57 |
  31 |  0.05317   116.42 |
  32 |    0.053   116.06 |
  33 |  0.05289   115.80 |
  34 |  0.05274   115.48 |
  35 |  0.05259   115.15 |
  36 |  0.05256   115.08 |
  37 |  0.05252   114.99 |
  38 |  0.05241   114.76 |
  39 |  0.05228   114.47 |
  40 |  0.05218   114.26 |
  41 |  0.05226   114.43 |
  42 |  0.05214   114.17 |
  43 |  0.05219   114.29 |
  44 |  0.05216   114.21 |
  45 |   0.0521   114.08 |
  46 |  0.05212   114.13 |
  47 |  0.05207   114.01 |
  48 |  0.05209   114.07 |
  49 |  0.05205   113.97 |
  50 |    0.052   113.87 |
  51 |  0.05194   113.73 |
  52 |  0.05186   113.55 |
  53 |  0.05186   113.56 |
  54 |   0.0518   113.42 |
  55 |  0.05173   113.28 |
  56 |  0.05168   113.16 |
  57 |  0.05165   113.09 |
  58 |   0.0516   112.99 |
  59 |  0.05157   112.92 |
  60 |  0.05164   113.08 |
  61 |   0.0516   112.98 |
  62 |  0.05151   112.78 |
  63 |   0.0515   112.76 |
  64 |   0.0514   112.55 |
  65 |  0.05132   112.36 |
  66 |  0.05121   112.14 |
  67 |   0.0512   112.11 |
  68 |   0.0512   112.12 |
  69 |  0.05116   112.01 |
  70 |  0.05117   112.05 |
  71 |  0.05114   111.97 |
  72 |  0.05113   111.96 |
  73 |  0.05113   111.97 |
  74 |  0.05113   111.96 |
  75 |  0.05108   111.85 |
  76 |  0.05107   111.83 |
  77 |  0.05105   111.79 |
  78 |  0.05102   111.72 |
  79 |  0.05098   111.63 |
  80 |  0.05093   111.53 |
  81 |  0.05089   111.43 |
  82 |  0.05087   111.39 |
  83 |  0.05083   111.31 |
  84 |  0.05084   111.33 |
  85 |  0.05077   111.17 |
  86 |  0.05077   111.18 |
  87 |  0.05081   111.26 |
  88 |  0.05084   111.32 |
  89 |   0.0508   111.23 |
  90 |  0.05078   111.20 |
  91 |  0.05078   111.20 |
  92 |  0.05076   111.15 |
  93 |  0.05073   111.08 |
  94 |  0.05073   111.09 |
  95 |  0.05074   111.11 |
  96 |  0.05071   111.04 |
  97 |  0.05069   111.00 |
  98 |  0.05064   110.88 |
  99 |   0.0506   110.79 |
 100 |  0.05056   110.72 |
[1] "Random Forest variable coefficients"
                      %IncMSE IncNodePurity
graph5           4.443604e-03  1.227040e+00
graph6           2.479577e-03  8.964674e-01
graph7           3.263905e-03  8.297383e-01
graph8           1.403776e-03  3.144899e-01
graph9           3.826261e-03  9.615108e-01
graph10          6.842404e-03  1.445644e+00
graph11          9.786244e-03  1.316331e+00
graph12          3.767306e-03  1.264699e+00
graph13          7.996090e-03  1.172514e+00
graph14          4.412651e-03  9.697550e-01
graph15          8.181824e-03  1.123716e+00
graph16          4.011527e-03  1.152352e+00
graph17          8.314008e-03  1.257322e+00
graph18          8.150050e-03  9.754389e-01
graph19          4.002160e-03  1.175286e+00
graph20          4.973877e-03  1.774419e+00
graph21          5.595680e-03  1.262153e+00
graph22          5.525938e-03  1.080460e+00
graph23          2.025244e-02  2.288374e+00
graph24          7.764314e-03  1.111546e+00
graph25          4.856880e-03  1.396562e+00
graph26          6.475734e-03  1.121124e+00
graph27          3.981492e-03  8.155718e-01
graph28          1.912376e-03  4.329007e-01
graph29          1.475464e-04  1.817912e-01
orbit0           5.097454e-04  4.114299e-01
orbit1           4.273492e-03  7.228285e-01
orbit2           2.040992e-03  9.702002e-01
orbit3           2.163453e-03  4.184937e-01
orbit4           4.032564e-03  9.363841e-01
orbit5           2.457268e-03  8.114186e-01
orbit6           3.040419e-03  8.308287e-01
orbit7           2.178856e-03  1.116074e+00
orbit8           2.876034e-03  9.428522e-01
orbit9           6.206068e-03  9.822637e-01
orbit10          3.664228e-03  9.307077e-01
orbit11          1.350478e-03  7.323252e-01
orbit12          4.538465e-03  1.026547e+00
orbit13          3.763065e-03  5.495787e-01
orbit14          8.652238e-04  2.576641e-01
orbit15          2.777576e-03  7.608787e-01
orbit16          3.465139e-03  1.248652e+00
orbit17          1.235808e-02  1.521220e+00
orbit18          3.743670e-03  3.028064e+00
orbit19          3.754998e-03  1.234124e+00
orbit20          2.230795e-03  8.195871e-01
orbit21          2.579055e-03  1.155928e+00
orbit22          6.433392e-03  1.098632e+00
orbit23          3.510792e-03  1.166844e+00
orbit24          9.027973e-03  1.410253e+00
orbit25          8.797589e-03  1.244834e+00
orbit26          4.919275e-03  9.422298e-01
orbit27          7.701811e-03  1.278341e+00
orbit28          6.976988e-03  1.227395e+00
orbit29          8.419762e-03  1.178566e+00
orbit30          4.741288e-03  1.403521e+00
orbit31          6.199305e-03  9.083283e-01
orbit32          6.342808e-03  1.368398e+00
orbit33          1.791029e-03  1.219328e+00
orbit34          6.242938e-03  9.753222e-01
orbit35          6.179611e-03  1.468656e+00
orbit36          3.115659e-03  1.423304e+00
orbit37          7.152755e-03  1.026423e+00
orbit38          4.733997e-03  1.017780e+00
orbit39          8.137874e-03  1.202960e+00
orbit40          5.257847e-03  8.385636e-01
orbit41          5.479926e-03  9.209778e-01
orbit42          4.816372e-03  8.206219e-01
orbit43          8.047063e-03  1.237554e+00
orbit44          3.382899e-03  8.963612e-01
orbit45          7.635630e-03  1.322119e+00
orbit46          3.344840e-03  1.129968e+00
orbit47          4.163960e-03  1.819419e+00
orbit48          9.776079e-03  1.182705e+00
orbit49          4.885821e-03  2.150775e+00
orbit50          3.337832e-03  1.473265e+00
orbit51          4.762702e-03  1.448360e+00
orbit52          4.205398e-03  1.150207e+00
orbit53          7.701015e-03  1.345159e+00
orbit54          3.093565e-03  8.951991e-01
orbit55          1.460817e-03  4.238906e-01
orbit56          1.804523e-02  2.054752e+00
orbit57          1.708151e-03  4.883000e-01
orbit58          1.063077e-03  4.659384e-01
orbit59          4.982051e-03  1.023583e+00
orbit60          4.015634e-03  7.616495e-01
orbit61          2.928612e-03  6.052604e-01
orbit62          6.765660e-03  1.215522e+00
orbit63          2.014915e-03  7.092512e-01
orbit64          6.551338e-03  1.796749e+00
orbit65          8.215047e-03  1.316126e+00
orbit66          1.793119e-03  3.507152e-01
orbit67          1.618108e-03  3.841944e-01
orbit68          4.201297e-03  8.740563e-01
orbit69          1.061770e-03  3.267948e-01
orbit70          1.789393e-03  3.992117e-01
orbit71          3.035781e-04  2.301509e-01
orbit72          2.305759e-04  2.026674e-01
AP               2.062338e-05  1.967462e-01
bet              2.889783e-03  2.731582e+00
ecc              1.500437e-04  1.008922e-01
eccrad           2.211123e-05  3.941540e-01
close            3.970406e-03  7.280048e-01
constraint       2.374973e-03  1.438345e+00
coreness         4.467499e-03  9.584280e-01
knn              5.751580e-03  1.685975e+00
hubscore         2.281092e-03  9.900157e-01
pagerank         3.733545e-03  3.653933e+00
trans            9.434055e-03  1.659104e+00
evcent           5.014054e-03  1.038855e+00
first            8.280572e-04  2.977683e-01
upto_second      9.544248e-03  1.037964e+00
upto_third       3.736068e-03  8.927249e-01
upto_fourth      7.243003e-03  9.728979e-01
upto_fifth       4.329311e-03  1.179755e+00
upto_sixth       9.122281e-04  7.033653e-01
second           5.217753e-03  1.001951e+00
third            7.338372e-03  1.805956e+00
fourth           4.155665e-03  9.821578e-01
fifth            1.776595e-03  7.080699e-01
sixth            4.995836e-03  1.141400e+00
ratio1           4.902734e-03  1.619284e+00
ratio2           4.386844e-03  1.567567e+00
ratio3           7.586912e-03  1.108964e+00
ratio4           9.339506e-03  2.035520e+00
ratio5           3.938737e-03  3.703887e+00
ratio6           4.824862e-03  1.089222e+00
selfinter       -3.628373e-05  2.659284e-01
walktrap_vertex  1.403703e-03  2.645251e+00
bigcom1          1.125424e-04  1.955901e-01
bigcom2          2.035734e-05  5.730164e-01
bigcom3          6.276588e-05  5.956824e-01
bigcom4          6.687472e-05  1.896980e-01
bigcom6          0.000000e+00  0.000000e+00
bigcom8          3.853541e-04  3.327047e-01
bigcom9         -3.560340e-05  2.441040e-01
bigcom11         0.000000e+00  0.000000e+00
bigcom13         0.000000e+00  2.220446e-18
bigcom15        -3.186455e-05  4.052194e-01
bigcom16        -2.677673e-05  5.331226e-01
bigcom21         5.969189e-05  7.341564e-01
bigcom22         6.362134e-05  1.808664e-01
bigcom24         0.000000e+00  0.000000e+00
bigcom26        -6.453864e-06  5.416254e-02
bigcom28        -7.018936e-05  1.521851e-01
bigcom30         3.522831e-05  4.389749e-01
bigcom31         0.000000e+00  8.750000e-03
bigcom32         0.000000e+00  0.000000e+00
bigcom33        -6.097094e-06  4.296360e-01
bigcom34         0.000000e+00  0.000000e+00
bigcom36         8.163466e-05  1.074290e+00
bigcom37         0.000000e+00  0.000000e+00
bigcom38         0.000000e+00  0.000000e+00
bigcom39        -5.962640e-05  4.734115e-01
bigcom40         2.172932e-04  2.437790e-01
bigcom43         0.000000e+00  0.000000e+00
bigcom44        -3.535619e-05  2.190913e-02
bigcom46         1.660128e-05  2.088656e-01
bigcom47        -3.317643e-05  6.102120e-01
bigcom49         0.000000e+00  0.000000e+00
bigcom50         0.000000e+00  0.000000e+00
bigcom51         0.000000e+00  0.000000e+00
bigcom52         0.000000e+00  0.000000e+00
bigcom54         0.000000e+00  0.000000e+00
bigcom56         0.000000e+00  0.000000e+00
bigcom62         0.000000e+00  0.000000e+00
bigcom66         0.000000e+00  0.000000e+00
bigcom68         0.000000e+00  0.000000e+00
bigcom69         0.000000e+00  0.000000e+00
bigcom71         0.000000e+00  0.000000e+00
bigcom72         0.000000e+00  0.000000e+00
bigcom73        -1.218520e-05  5.551940e-02
bigcom74         0.000000e+00  0.000000e+00
bigcom75         0.000000e+00  0.000000e+00
bigcom76         0.000000e+00  0.000000e+00
bigcom77         0.000000e+00  0.000000e+00
bigcom79         0.000000e+00  0.000000e+00
bigcom80         0.000000e+00  0.000000e+00
bigcom82         0.000000e+00  0.000000e+00
bigcom83         0.000000e+00  0.000000e+00
bigcom84         0.000000e+00  0.000000e+00
bigcom85         0.000000e+00  0.000000e+00
bigcom87         0.000000e+00  0.000000e+00
bigcom89         0.000000e+00  0.000000e+00
bigcom91         0.000000e+00  0.000000e+00
bigcom92         5.222203e-05  2.046013e-01
bigcom93         0.000000e+00  0.000000e+00
bigcom96         0.000000e+00  0.000000e+00
bigcom97         0.000000e+00  0.000000e+00
bigcom98         0.000000e+00  0.000000e+00
bigcom99         0.000000e+00  0.000000e+00
bigcom101       -3.453032e-05  8.706592e-02
bigcom104        0.000000e+00  0.000000e+00
bigcom106       -2.112765e-05  5.967792e-01
bigcom109        0.000000e+00  0.000000e+00
bigcom113        0.000000e+00  0.000000e+00
bigcom116        2.509468e-05  3.017953e-02
bigcom120        0.000000e+00  0.000000e+00
bigcom123        0.000000e+00  0.000000e+00
bigcom126        0.000000e+00  8.888889e-03
bigcom127        1.272476e-05  1.361185e-01
bigcom137        0.000000e+00  0.000000e+00
bigcom139        0.000000e+00  0.000000e+00
bigcom140        0.000000e+00  0.000000e+00
bigcom143        0.000000e+00  0.000000e+00
bigcom145        0.000000e+00  0.000000e+00
bigcom146        0.000000e+00  0.000000e+00
bigcom147        0.000000e+00  0.000000e+00
bigcom149        1.231899e-05  5.833462e-01
bigcom153       -5.279831e-05  2.675562e-01
bigcom154        0.000000e+00  0.000000e+00
bigcom156        0.000000e+00  0.000000e+00
bigcom157        0.000000e+00  0.000000e+00
bigcom158        0.000000e+00  0.000000e+00
bigcom160        0.000000e+00  0.000000e+00
bigcom161        0.000000e+00  0.000000e+00
bigcom162        0.000000e+00  0.000000e+00
bigcom164        0.000000e+00  6.047220e-01
bigcom166        0.000000e+00  0.000000e+00
bigcom167        0.000000e+00  0.000000e+00
bigcom171        0.000000e+00  0.000000e+00
bigcom173        0.000000e+00  0.000000e+00
bigcom175        0.000000e+00  0.000000e+00
bigcom176        0.000000e+00  0.000000e+00
bigcom177        0.000000e+00  0.000000e+00
bigcom178        0.000000e+00  0.000000e+00
bigcom180        0.000000e+00  0.000000e+00
bigcom181        0.000000e+00  0.000000e+00
bigcom184        0.000000e+00  0.000000e+00
bigcom186        0.000000e+00  0.000000e+00
bigcom187        0.000000e+00  0.000000e+00
bigcom189        0.000000e+00  1.110223e-18
bigcom194        0.000000e+00  0.000000e+00
bigcom195        0.000000e+00  8.888889e-03
bigcom196        0.000000e+00  0.000000e+00
bigcom204        0.000000e+00  0.000000e+00
bigcom205        0.000000e+00  0.000000e+00
bigcom212        0.000000e+00  0.000000e+00
bigcom214        0.000000e+00  0.000000e+00
bigcom222        0.000000e+00  0.000000e+00
bigcom223       -3.059610e-05  4.103368e-01
bigcom226        0.000000e+00  0.000000e+00
bigcom227        0.000000e+00  0.000000e+00
bigcom229        0.000000e+00  0.000000e+00
bigcom233        8.889150e-06  1.167942e-01
bigcom236        0.000000e+00  1.110223e-18
bigcom237        0.000000e+00  0.000000e+00
bigcom246       -5.681674e-05  3.367146e-01
bigcom248        0.000000e+00  0.000000e+00
bigcom249        0.000000e+00  0.000000e+00
bigcom250       -8.861843e-05  6.273746e-01
bigcom254        0.000000e+00  0.000000e+00
bigcom266        0.000000e+00  0.000000e+00
bigcom269        0.000000e+00  0.000000e+00
bigcom272        0.000000e+00  0.000000e+00
bigcom274        0.000000e+00  9.076906e-03
bigcom281       -4.436273e-05  3.774998e-01
bigcom291       -7.134231e-06  2.809073e-01
bigcom292        0.000000e+00  0.000000e+00
bigcom295       -7.469809e-06  5.031478e-01
bigcom299        0.000000e+00  0.000000e+00
bigcom301        1.485265e-05  3.946740e-01
bigcom306        0.000000e+00  0.000000e+00
bigcom309        0.000000e+00  0.000000e+00
bigcom314        0.000000e+00  0.000000e+00
bigcom321        0.000000e+00  0.000000e+00
bigcom341        0.000000e+00  0.000000e+00
bigcom350        0.000000e+00  0.000000e+00
bigcom353        0.000000e+00  0.000000e+00
bigcom359        0.000000e+00  0.000000e+00
bigcom363        0.000000e+00  0.000000e+00
bigcom365        0.000000e+00  0.000000e+00
bigcom385        0.000000e+00  0.000000e+00
bigcom386        0.000000e+00  0.000000e+00
bigcom408        0.000000e+00  0.000000e+00
bigcom412        0.000000e+00  0.000000e+00
bigcom480        0.000000e+00  0.000000e+00
spin_vertex      1.665594e-03  2.324411e+00
membership_s1    2.896126e-04  2.314732e-01
membership_s3    0.000000e+00  0.000000e+00
membership_s4    1.646369e-04  2.159513e-01
membership_s5    1.825112e-05  7.927906e-02
membership_s6    8.169082e-05  1.358988e-01
membership_s7    2.005257e-04  5.135882e-01
membership_s8    0.000000e+00  0.000000e+00
membership_s9    0.000000e+00  0.000000e+00
membership_s11   0.000000e+00  0.000000e+00
membership_s12   0.000000e+00  0.000000e+00
membership_s14   0.000000e+00  0.000000e+00
membership_s15  -1.512740e-05  9.658123e-02
membership_s16  -7.860060e-06  2.830237e-01
membership_s17   0.000000e+00  0.000000e+00
membership_s18  -2.089091e-06  3.447477e-02
membership_s20   0.000000e+00  0.000000e+00
membership_s21   6.428580e-05  1.767138e-01
membership_s22   4.746345e-05  2.129679e-01
membership_s24  -4.130073e-05  5.252767e-01
membership_s25   1.778305e-05  2.628295e-02
membership_s26   0.000000e+00  0.000000e+00
membership_s27   3.464176e-04  2.893303e-01
membership_s28   0.000000e+00  0.000000e+00
membership_s30   2.773562e-04  2.458214e-01
membership_s31   9.615542e-06  1.376688e-01
membership_s32  -7.254521e-06  1.560094e-01
membership_s33   0.000000e+00  0.000000e+00
membership_s36   2.108479e-04  2.371751e-01
membership_s37   0.000000e+00  0.000000e+00
V1               8.019197e-03  2.674647e+00
V2               3.596590e-03  3.397848e+00
pdi              1.043598e-04  3.819313e-01
adhesion         1.002620e-02  2.054995e+00
cohesion         1.196209e-02  2.703169e+00
inner            4.518248e-03  3.518040e+00
outer            2.703812e-03  3.812738e+00
ioratio          6.416987e-03  2.696427e+00
comsize          2.006568e-03  3.259210e+00
[1] "Dataset: med_C Model GLM, run: 2 of 10 2015-06-17 20:52:21"
[1] "glmnet variable coefficients"
                         [,1]          [,2]
(Intercept)     -2.988010e+00 -3.431577e+00
graph0          -3.984680e-40 -1.965309e-05
graph1          -1.726528e-42 -7.714138e-08
graph2          -2.749856e-40 -1.411185e-05
graph3          -7.906893e-44 -3.953342e-09
graph4           1.954535e-46  2.504010e-11
graph5          -3.127080e-42 -1.279884e-07
graph6          -6.140231e-43 -3.094399e-08
graph7          -9.350667e-42 -4.346009e-07
graph8          -1.405232e-40 -7.305402e-06
graph9          -1.374456e-45 -6.875279e-11
graph10         -5.711509e-47 -2.630603e-12
graph11          1.069935e-48  7.837011e-14
graph12         -5.605290e-45 -2.885954e-10
graph13         -1.920495e-44 -9.638232e-10
graph14         -4.139278e-46 -2.076602e-11
graph15         -6.369369e-43 -3.267258e-08
graph16         -1.309249e-44 -6.606545e-10
graph17         -2.616159e-44 -1.339785e-09
graph18         -3.300821e-43 -1.596620e-08
graph19         -1.167499e-43 -5.904698e-09
graph20          3.249937e-43  2.018149e-08
graph21         -4.862777e-43 -2.446024e-08
graph22         -9.702075e-44 -1.104691e-09
graph23         -5.810357e-43 -2.916163e-08
graph24         -5.690417e-43 -2.648141e-08
graph25         -6.589308e-43 -1.255047e-08
graph26         -1.908268e-42 -8.740331e-08
graph27         -5.686427e-42 -2.050939e-07
graph28         -1.781111e-41 -9.148000e-07
graph29         -8.776816e-41 -4.622982e-06
orbit0          -3.984680e-40 -1.964674e-05
orbit1          -1.669947e-42 -7.376443e-08
orbit2          -2.352652e-41 -1.142834e-06
orbit3          -2.749856e-40 -1.410826e-05
orbit4          -1.172761e-43 -5.872804e-09
orbit5          -1.909645e-43 -9.508103e-09
orbit6           1.975044e-46  2.517128e-11
orbit7          -2.389620e-42 -1.127741e-07
orbit8          -3.127080e-42 -1.278782e-07
orbit9          -1.701752e-42 -8.758681e-08
orbit10         -8.146903e-43 -4.054819e-08
orbit11         -1.230887e-41 -5.733264e-07
orbit12         -9.833857e-42 -4.484938e-07
orbit13         -5.193790e-41 -2.556896e-06
orbit14         -1.405232e-40 -7.303484e-06
orbit15         -2.162176e-45 -1.055645e-10
orbit16         -5.148254e-45 -2.551986e-10
orbit17         -5.318755e-45 -2.760932e-10
orbit18         -1.943628e-46 -7.963724e-12
orbit19         -4.709060e-47 -1.974890e-12
orbit20         -2.601443e-46 -1.328202e-11
orbit21         -1.985188e-44 -1.001490e-09
orbit22          1.069949e-48  7.842413e-14
orbit23         -2.681079e-43 -1.142828e-08
orbit24         -8.423751e-45 -4.318379e-10
orbit25         -1.178305e-44 -6.153048e-10
orbit26         -4.119050e-44 -1.894325e-09
orbit27         -5.914883e-44 -2.927672e-09
orbit28         -1.253853e-43 -6.459960e-09
orbit29         -3.066462e-44 -1.530973e-09
orbit30         -2.436219e-43 -1.231149e-08
orbit31         -2.210337e-46 -7.902532e-12
orbit32         -1.161161e-45 -6.113937e-11
orbit33         -7.468370e-43 -2.662897e-08
orbit34         -6.369369e-43 -3.265930e-08
orbit35         -3.581146e-44 -1.741345e-09
orbit36         -3.297526e-44 -1.158963e-09
orbit37         -2.144933e-44 -1.111998e-09
orbit38         -4.641558e-43 -2.307985e-08
orbit39         -9.567808e-44 -4.987276e-09
orbit40         -3.447411e-44 -1.770255e-09
orbit41         -2.426039e-44  6.782440e-10
orbit42         -3.080481e-42 -1.303826e-07
orbit43         -3.330453e-43 -1.611757e-08
orbit44          3.554547e-43  3.590116e-07
orbit45         -3.794159e-43 -1.992791e-08
orbit46         -2.557169e-43 -1.290640e-08
orbit47         -3.818571e-43 -1.106382e-08
orbit48         -2.573160e-43 -1.225696e-08
orbit49          3.511978e-43  2.174364e-08
orbit50          1.305080e-42  1.005699e-07
orbit51         -9.722011e-43 -4.969504e-08
orbit52         -1.169220e-42 -5.774822e-08
orbit53         -2.269370e-42 -1.105448e-07
orbit54         -9.287488e-44 -8.702734e-10
orbit55         -1.407982e-41 -6.199293e-07
orbit56         -2.447259e-42 -1.313771e-07
orbit57         -3.385251e-43 -1.474886e-08
orbit58         -1.813733e-41 -9.239486e-07
orbit59         -8.902756e-43 -4.313893e-08
orbit60         -7.348699e-43 -1.804695e-08
orbit61         -2.152960e-41 -9.772536e-07
orbit62         -2.103898e-42 -6.806135e-08
orbit63         -1.109152e-41 -5.604159e-07
orbit64          3.820682e-42  2.787952e-07
orbit65         -4.069667e-42 -1.851844e-07
orbit66         -2.765723e-42 -1.228319e-07
orbit67         -2.505753e-41 -1.275446e-06
orbit68         -5.345137e-42 -1.789144e-07
orbit69         -1.420612e-40 -7.102860e-06
orbit70         -2.006744e-41 -1.005552e-06
orbit71         -5.615366e-41 -2.985971e-06
orbit72         -8.776816e-41 -4.621282e-06
AP               4.333115e-39  2.480429e-04
bet             -2.916832e-43 -1.610480e-08
ecc              1.435771e-39  6.531088e-05
eccrad           8.614627e-39  3.918580e-04
close           -5.868702e-38 -2.360446e-03
constraint      -8.075581e-39 -8.554070e-04
coreness        -3.839123e-40 -1.605671e-05
knn              1.733806e-41  1.087153e-06
hubscore        -2.787742e-37 -1.383354e-02
pagerank        -7.381808e-37 -4.261004e-02
trans           -6.890239e-38 -3.913951e-03
evcent          -2.805897e-37 -1.394241e-02
first           -3.984680e-40 -1.963168e-05
upto_second     -1.385785e-42 -5.721791e-08
upto_third      -5.089613e-43 -1.935680e-08
upto_fourth      2.335407e-42  1.626904e-07
upto_fifth       4.255826e-41  2.813511e-06
upto_sixth       4.503235e-40  3.001862e-05
second          -1.369210e-42 -5.634440e-08
third           -4.964262e-43 -1.723349e-08
fourth           9.200991e-43  4.030394e-08
fifth           -2.434893e-42 -1.705530e-07
sixth           -4.583645e-41 -3.027233e-06
ratio1           2.680840e-41  1.603754e-06
ratio2          -1.446165e-40 -9.613546e-06
ratio3          -3.885420e-40 -3.042466e-05
ratio4          -3.510640e-38 -2.207175e-03
ratio5          -1.037468e-37 -5.472793e-03
ratio6          -4.820846e-40 -3.034950e-05
selfinter        4.858213e-39  2.868070e-04
walktrap_vertex -1.670195e-38 -9.476982e-04
bigcom1         -6.637649e-39 -3.824355e-04
bigcom2          1.537320e-37  8.841979e-03
bigcom3          2.154572e-38  1.232499e-03
bigcom4         -2.925432e-39 -1.671134e-04
bigcom6         -4.850768e-38 -2.814877e-03
bigcom8          4.100063e-38  2.369590e-03
bigcom9          4.358045e-38  2.496521e-03
bigcom11        -4.859215e-38 -2.818554e-03
bigcom13        -4.857100e-38 -2.820565e-03
bigcom15         2.376727e-38  1.379547e-03
bigcom16         9.599097e-38  5.514379e-03
bigcom21         1.206810e-37  6.937646e-03
bigcom22        -6.049200e-39 -3.431805e-04
bigcom24        -4.848660e-38 -2.814464e-03
bigcom26        -3.203726e-38 -1.852821e-03
bigcom28        -3.841496e-39 -2.000034e-04
bigcom30         3.088821e-38  1.768345e-03
bigcom31        -4.847607e-38 -2.812951e-03
bigcom32        -4.852877e-38 -2.809052e-03
bigcom33         4.567938e-37  2.628076e-02
bigcom34        -4.846555e-38 -2.816695e-03
bigcom36         4.569923e-37  2.628467e-02
bigcom37        -4.847607e-38 -2.801358e-03
bigcom38        -4.848660e-38 -2.806991e-03
bigcom39         5.278422e-38  3.025409e-03
bigcom40        -9.670981e-39 -5.416457e-04
bigcom43        -4.851822e-38 -2.810805e-03
bigcom44         4.807312e-39  2.905043e-04
bigcom46         4.347614e-38  2.486666e-03
bigcom47         2.044252e-37  1.175219e-02
bigcom49        -4.849714e-38 -2.791447e-03
bigcom50        -4.847607e-38 -2.800178e-03
bigcom51        -4.847607e-38 -2.809783e-03
bigcom52        -4.849714e-38 -2.811770e-03
bigcom54        -4.846555e-38 -2.811383e-03
bigcom56        -4.860273e-38 -2.803367e-03
bigcom62        -4.848660e-38 -2.816321e-03
bigcom66        -4.846555e-38 -2.814157e-03
bigcom68        -4.848660e-38 -2.820339e-03
bigcom69        -4.853932e-38 -2.814549e-03
bigcom71        -4.846555e-38 -2.809147e-03
bigcom72        -4.846555e-38 -2.806810e-03
bigcom73         1.472743e-38  8.280570e-04
bigcom74        -4.856044e-38 -2.807930e-03
bigcom75        -4.847607e-38 -2.811671e-03
bigcom76        -4.851822e-38 -2.810810e-03
bigcom77        -4.851822e-38 -2.800972e-03
bigcom79        -4.847607e-38 -2.818447e-03
bigcom80        -4.851822e-38 -2.815238e-03
bigcom82        -4.848660e-38 -2.813176e-03
bigcom83         0.000000e+00  0.000000e+00
bigcom84        -4.848660e-38 -2.812714e-03
bigcom85        -4.847607e-38 -2.816848e-03
bigcom87        -4.852877e-38 -2.815123e-03
bigcom89        -4.846555e-38 -2.822544e-03
bigcom91        -4.854987e-38 -2.809688e-03
bigcom92         1.100328e-38  6.255471e-04
bigcom93        -4.846555e-38 -2.827342e-03
bigcom96        -4.848660e-38 -2.808963e-03
bigcom97        -4.851822e-38 -2.803283e-03
bigcom98        -4.846555e-38 -2.814480e-03
bigcom99         0.000000e+00  0.000000e+00
bigcom101        2.932780e-38  1.655475e-03
bigcom104       -4.847607e-38 -2.808863e-03
bigcom106        4.567938e-37  2.628755e-02
bigcom109       -4.846555e-38 -2.815472e-03
bigcom113       -4.847607e-38 -2.810341e-03
bigcom116       -1.700751e-38 -9.882785e-04
bigcom120       -4.848660e-38 -2.799596e-03
bigcom123       -4.847607e-38 -2.805747e-03
bigcom126       -4.847607e-38 -2.812004e-03
bigcom127        1.200515e-37  6.869621e-03
bigcom137       -4.852877e-38 -2.808310e-03
bigcom139       -4.848660e-38 -2.815557e-03
bigcom140       -4.848660e-38 -2.816331e-03
bigcom143       -4.846555e-38 -2.807038e-03
bigcom145       -4.847607e-38 -2.813887e-03
bigcom146       -4.848660e-38 -2.819381e-03
bigcom147       -4.860273e-38 -2.790084e-03
bigcom149        2.884331e-37  1.658240e-02
bigcom153        7.794294e-38  4.465771e-03
bigcom154       -4.846555e-38 -2.812181e-03
bigcom156       -4.850768e-38 -2.813603e-03
bigcom157       -4.859215e-38 -2.805549e-03
bigcom158       -4.847607e-38 -2.810443e-03
bigcom160       -4.846555e-38 -2.812539e-03
bigcom161       -4.847607e-38 -2.820871e-03
bigcom162       -4.847607e-38 -2.812022e-03
bigcom164        9.618548e-37  5.537306e-02
bigcom166       -4.851822e-38 -2.807590e-03
bigcom167       -4.856044e-38 -2.806080e-03
bigcom171       -4.856044e-38 -2.806179e-03
bigcom173       -4.847607e-38 -2.812112e-03
bigcom175       -4.847607e-38 -2.804601e-03
bigcom176        0.000000e+00  0.000000e+00
bigcom177       -4.846555e-38 -2.802197e-03
bigcom178       -4.847607e-38 -2.795427e-03
bigcom180       -4.847607e-38 -2.815119e-03
bigcom181       -4.853932e-38 -2.806203e-03
bigcom184       -4.848660e-38 -2.810012e-03
bigcom186       -4.846555e-38 -2.813113e-03
bigcom187       -4.847607e-38 -2.816202e-03
bigcom189       -4.851822e-38 -2.806987e-03
bigcom194       -4.848660e-38 -2.801770e-03
bigcom195       -4.846555e-38 -2.823434e-03
bigcom196       -4.848660e-38 -2.816350e-03
bigcom204        0.000000e+00  0.000000e+00
bigcom205       -4.847607e-38 -2.807215e-03
bigcom212       -4.846555e-38 -2.806865e-03
bigcom214       -4.846555e-38 -2.816937e-03
bigcom222        0.000000e+00  0.000000e+00
bigcom223        1.537320e-37  8.838621e-03
bigcom226       -4.848660e-38 -2.813044e-03
bigcom227       -4.847607e-38 -2.811934e-03
bigcom229       -4.846555e-38 -2.812317e-03
bigcom233        2.884331e-37  1.659075e-02
bigcom236       -4.846555e-38 -2.809483e-03
bigcom237       -4.849714e-38 -2.814673e-03
bigcom246        6.390325e-38  3.668152e-03
bigcom248       -4.856044e-38 -2.806709e-03
bigcom249       -4.849714e-38 -2.809029e-03
bigcom250        1.072478e-37  6.163212e-03
bigcom254       -4.846555e-38 -2.786476e-03
bigcom266       -4.848660e-38 -2.817415e-03
bigcom269        0.000000e+00  0.000000e+00
bigcom272       -4.846555e-38 -2.814715e-03
bigcom274       -9.659505e-39 -5.667460e-04
bigcom281        1.537320e-37  8.813553e-03
bigcom291        1.537320e-37  8.839265e-03
bigcom292       -4.846555e-38 -2.817312e-03
bigcom295        1.200515e-37  6.889585e-03
bigcom299       -4.847607e-38 -2.817962e-03
bigcom301        7.794294e-38  4.464788e-03
bigcom306       -4.846555e-38 -2.814285e-03
bigcom309       -4.846555e-38 -2.812804e-03
bigcom314       -4.849714e-38 -2.813208e-03
bigcom321       -4.846555e-38 -2.821860e-03
bigcom341       -4.847607e-38 -2.814218e-03
bigcom350       -4.847607e-38 -2.805499e-03
bigcom353       -4.847607e-38 -2.810614e-03
bigcom359       -4.846555e-38 -2.807707e-03
bigcom363       -4.846555e-38 -2.827717e-03
bigcom365       -4.848660e-38 -2.813206e-03
bigcom385       -4.847607e-38 -2.818018e-03
bigcom386       -4.848660e-38 -2.812553e-03
bigcom408       -4.848660e-38 -2.789803e-03
bigcom412       -4.847607e-38 -2.757965e-03
bigcom480       -4.846555e-38 -2.814351e-03
spin_vertex     -2.449502e-38 -1.406938e-03
membership_s1    4.880944e-39  2.644114e-04
membership_s3   -4.846555e-38 -2.768527e-03
membership_s4   -8.045420e-39 -4.469487e-04
membership_s5    7.691580e-39  4.475396e-04
membership_s6    1.560352e-38  8.908575e-04
membership_s7    1.608671e-38  9.267734e-04
membership_s8   -4.847607e-38 -2.801291e-03
membership_s9   -4.848660e-38 -2.809605e-03
membership_s11  -4.847607e-38 -2.813495e-03
membership_s12  -4.851822e-38 -2.811091e-03
membership_s14  -4.849714e-38 -2.816489e-03
membership_s15  -8.139326e-39 -4.753013e-04
membership_s16   1.537320e-37  8.810231e-03
membership_s17  -4.846555e-38 -2.816606e-03
membership_s18  -2.462954e-38 -1.433771e-03
membership_s20  -4.846555e-38 -2.799352e-03
membership_s21  -2.205534e-38 -1.285535e-03
membership_s22   1.355233e-37  7.765398e-03
membership_s24   8.650676e-38  4.958274e-03
membership_s25   1.100328e-38  6.309559e-04
membership_s26   0.000000e+00  0.000000e+00
membership_s27   5.596524e-40  2.659375e-05
membership_s28  -4.848660e-38 -2.809572e-03
membership_s30  -3.705374e-39 -2.046677e-04
membership_s31  -7.089062e-39 -4.241823e-04
membership_s32   3.757296e-39  2.091367e-04
membership_s33  -4.846555e-38 -2.815875e-03
membership_s36  -3.855590e-39 -2.224711e-04
membership_s37  -4.869815e-38 -2.806878e-03
V1              -3.383422e-38 -1.984963e-03
V2               1.185094e-38  6.224412e-04
pdi             -4.928043e-36 -2.972452e-01
adhesion        -4.965421e-42 -2.852210e-07
cohesion         9.790691e-42  5.623591e-07
inner            1.759478e-42  1.017313e-07
outer            3.317461e-42  1.951216e-07
ioratio         -7.789633e-38 -4.489987e-03
comsize         -2.117062e-42 -1.314891e-07
[1] "Dataset: med_C Model GBM, run: 3 of 10 2015-06-17 20:52:22"
Iter   TrainDeviance   ValidDeviance   StepSize   Improve
     1        0.3785            -nan     0.0100    0.0000
     2        0.3773            -nan     0.0100    0.0000
     3        0.3761            -nan     0.0100    0.0000
     4        0.3743            -nan     0.0100   -0.0001
     5        0.3733            -nan     0.0100   -0.0000
     6        0.3723            -nan     0.0100   -0.0000
     7        0.3709            -nan     0.0100    0.0000
     8        0.3696            -nan     0.0100    0.0001
     9        0.3681            -nan     0.0100   -0.0000
    10        0.3666            -nan     0.0100    0.0000
    20        0.3557            -nan     0.0100   -0.0001
    40        0.3365            -nan     0.0100   -0.0000
    60        0.3205            -nan     0.0100   -0.0001
    80        0.3055            -nan     0.0100   -0.0000
   100        0.2932            -nan     0.0100   -0.0000
   120        0.2827            -nan     0.0100   -0.0000
   140        0.2724            -nan     0.0100    0.0000
   160        0.2634            -nan     0.0100   -0.0000
   180        0.2544            -nan     0.0100   -0.0000
   200        0.2460            -nan     0.0100    0.0000
   220        0.2382            -nan     0.0100   -0.0000
   240        0.2303            -nan     0.0100   -0.0000
   260        0.2229            -nan     0.0100   -0.0001
   265        0.2212            -nan     0.0100   -0.0000

[1] "GBM variable coefficients"
                            var    rel.inf
ratio5                   ratio5 3.11104508
outer                     outer 3.08177577
pagerank               pagerank 2.99406697
bet                         bet 2.74414038
V2                           V2 2.53234837
orbit18                 orbit18 2.47403189
comsize                 comsize 2.42133473
ioratio                 ioratio 2.05937541
walktrap_vertex walktrap_vertex 1.98822239
inner                     inner 1.96596054
V1                           V1 1.95098778
spin_vertex         spin_vertex 1.82938175
adhesion               adhesion 1.64862972
orbit33                 orbit33 1.54249208
graph13                 graph13 1.33704533
graph10                 graph10 1.29826458
trans                     trans 1.29275647
cohesion               cohesion 1.19617773
graph23                 graph23 1.10429301
orbit50                 orbit50 1.09835366
orbit47                 orbit47 1.09789561
knn                         knn 1.02937670
graph19                 graph19 1.01126917
orbit30                 orbit30 1.00407069
graph17                 graph17 1.00122013
ratio1                   ratio1 0.99234052
graph5                   graph5 0.98204392
graph25                 graph25 0.97518119
orbit51                 orbit51 0.91861309
orbit37                 orbit37 0.90369371
orbit20                 orbit20 0.90185263
orbit45                 orbit45 0.88835877
graph15                 graph15 0.87623604
ratio4                   ratio4 0.87215953
orbit36                 orbit36 0.84467663
orbit44                 orbit44 0.84002013
orbit26                 orbit26 0.83454419
ratio2                   ratio2 0.81807828
third                     third 0.79649417
orbit39                 orbit39 0.77940997
constraint           constraint 0.76695385
graph7                   graph7 0.75905721
orbit38                 orbit38 0.75288769
orbit48                 orbit48 0.74460452
ratio6                   ratio6 0.72358053
graph1                   graph1 0.71596237
orbit52                 orbit52 0.70872887
graph11                 graph11 0.70702619
orbit2                   orbit2 0.69154660
graph12                 graph12 0.69041365
graph6                   graph6 0.68899654
orbit25                 orbit25 0.68628116
orbit63                 orbit63 0.68062748
orbit16                 orbit16 0.67879910
bigcom21               bigcom21 0.67111034
graph20                 graph20 0.66100620
graph14                 graph14 0.65468223
graph9                   graph9 0.59901696
graph22                 graph22 0.59333042
orbit17                 orbit17 0.59117032
orbit56                 orbit56 0.58877401
graph21                 graph21 0.58695158
orbit5                   orbit5 0.58544014
graph4                   graph4 0.58538425
orbit9                   orbit9 0.57880850
orbit65                 orbit65 0.56232628
orbit42                 orbit42 0.55712184
orbit53                 orbit53 0.55645563
orbit35                 orbit35 0.54818659
graph24                 graph24 0.54058069
orbit21                 orbit21 0.52722487
graph3                   graph3 0.51480644
bigcom47               bigcom47 0.51437855
orbit62                 orbit62 0.51240787
orbit29                 orbit29 0.50740119
orbit64                 orbit64 0.50063445
orbit46                 orbit46 0.50000846
orbit24                 orbit24 0.49147630
graph26                 graph26 0.49082370
graph18                 graph18 0.48998424
orbit49                 orbit49 0.46675385
orbit59                 orbit59 0.46320104
orbit11                 orbit11 0.46029850
upto_second         upto_second 0.45838039
bigcom250             bigcom250 0.45465197
orbit27                 orbit27 0.44807467
orbit31                 orbit31 0.43496457
orbit41                 orbit41 0.41992270
orbit19                 orbit19 0.40987054
orbit55                 orbit55 0.40264949
hubscore               hubscore 0.40051100
orbit28                 orbit28 0.39741160
orbit10                 orbit10 0.39489103
membership_s22   membership_s22 0.39408346
graph16                 graph16 0.38659984
orbit40                 orbit40 0.37359465
orbit66                 orbit66 0.36203975
coreness               coreness 0.36037752
close                     close 0.35868138
fifth                     fifth 0.35642324
orbit15                 orbit15 0.35241373
ratio3                   ratio3 0.33485447
sixth                     sixth 0.32736623
orbit1                   orbit1 0.30040124
orbit13                 orbit13 0.28315370
upto_sixth           upto_sixth 0.27898533
orbit32                 orbit32 0.27863031
orbit60                 orbit60 0.27666612
membership_s24   membership_s24 0.27137821
upto_fifth           upto_fifth 0.26626035
bigcom30               bigcom30 0.25979721
graph27                 graph27 0.25544667
orbit4                   orbit4 0.25222963
orbit57                 orbit57 0.22800045
orbit61                 orbit61 0.22779958
orbit6                   orbit6 0.22539995
fourth                   fourth 0.22359476
graph2                   graph2 0.22187137
upto_fourth         upto_fourth 0.21192991
orbit54                 orbit54 0.21101177
graph8                   graph8 0.19164866
bigcom73               bigcom73 0.18597250
orbit70                 orbit70 0.17750662
membership_s1     membership_s1 0.17116442
upto_third           upto_third 0.16293794
bigcom36               bigcom36 0.15732838
orbit58                 orbit58 0.15279739
membership_s27   membership_s27 0.15030072
graph29                 graph29 0.14851170
evcent                   evcent 0.14367610
selfinter             selfinter 0.13808021
orbit23                 orbit23 0.13623714
bigcom3                 bigcom3 0.13576762
orbit68                 orbit68 0.12971018
graph0                   graph0 0.12187134
orbit7                   orbit7 0.11839095
AP                           AP 0.10704150
bigcom8                 bigcom8 0.10473773
membership_s5     membership_s5 0.10465737
orbit12                 orbit12 0.10062896
membership_s7     membership_s7 0.09566840
second                   second 0.09104177
membership_s30   membership_s30 0.08631484
orbit71                 orbit71 0.08416657
bigcom92               bigcom92 0.08136574
bigcom4                 bigcom4 0.07904712
orbit22                 orbit22 0.07095632
graph28                 graph28 0.06864199
ecc                         ecc 0.06553696
bigcom39               bigcom39 0.06332264
membership_s6     membership_s6 0.05793679
membership_s4     membership_s4 0.05262037
orbit67                 orbit67 0.05161788
orbit43                 orbit43 0.04771604
bigcom9                 bigcom9 0.04583804
orbit69                 orbit69 0.04553010
membership_s31   membership_s31 0.03996226
orbit0                   orbit0 0.00000000
orbit3                   orbit3 0.00000000
orbit8                   orbit8 0.00000000
orbit14                 orbit14 0.00000000
orbit34                 orbit34 0.00000000
orbit72                 orbit72 0.00000000
eccrad                   eccrad 0.00000000
first                     first 0.00000000
bigcom1                 bigcom1 0.00000000
bigcom2                 bigcom2 0.00000000
bigcom6                 bigcom6 0.00000000
bigcom11               bigcom11 0.00000000
bigcom13               bigcom13 0.00000000
bigcom15               bigcom15 0.00000000
bigcom16               bigcom16 0.00000000
bigcom22               bigcom22 0.00000000
bigcom24               bigcom24 0.00000000
bigcom26               bigcom26 0.00000000
bigcom28               bigcom28 0.00000000
bigcom31               bigcom31 0.00000000
bigcom32               bigcom32 0.00000000
bigcom33               bigcom33 0.00000000
bigcom34               bigcom34 0.00000000
bigcom37               bigcom37 0.00000000
bigcom38               bigcom38 0.00000000
bigcom40               bigcom40 0.00000000
bigcom43               bigcom43 0.00000000
bigcom44               bigcom44 0.00000000
bigcom46               bigcom46 0.00000000
bigcom49               bigcom49 0.00000000
bigcom50               bigcom50 0.00000000
bigcom51               bigcom51 0.00000000
bigcom52               bigcom52 0.00000000
bigcom54               bigcom54 0.00000000
bigcom56               bigcom56 0.00000000
bigcom62               bigcom62 0.00000000
bigcom66               bigcom66 0.00000000
bigcom68               bigcom68 0.00000000
bigcom69               bigcom69 0.00000000
bigcom71               bigcom71 0.00000000
bigcom72               bigcom72 0.00000000
bigcom74               bigcom74 0.00000000
bigcom75               bigcom75 0.00000000
bigcom76               bigcom76 0.00000000
bigcom77               bigcom77 0.00000000
bigcom79               bigcom79 0.00000000
bigcom80               bigcom80 0.00000000
bigcom82               bigcom82 0.00000000
bigcom83               bigcom83 0.00000000
bigcom84               bigcom84 0.00000000
bigcom85               bigcom85 0.00000000
bigcom87               bigcom87 0.00000000
bigcom89               bigcom89 0.00000000
bigcom91               bigcom91 0.00000000
bigcom93               bigcom93 0.00000000
bigcom96               bigcom96 0.00000000
bigcom97               bigcom97 0.00000000
bigcom98               bigcom98 0.00000000
bigcom99               bigcom99 0.00000000
bigcom101             bigcom101 0.00000000
bigcom104             bigcom104 0.00000000
bigcom106             bigcom106 0.00000000
bigcom109             bigcom109 0.00000000
bigcom113             bigcom113 0.00000000
bigcom116             bigcom116 0.00000000
bigcom120             bigcom120 0.00000000
bigcom123             bigcom123 0.00000000
bigcom126             bigcom126 0.00000000
bigcom127             bigcom127 0.00000000
bigcom137             bigcom137 0.00000000
bigcom139             bigcom139 0.00000000
bigcom140             bigcom140 0.00000000
bigcom143             bigcom143 0.00000000
bigcom145             bigcom145 0.00000000
bigcom146             bigcom146 0.00000000
bigcom147             bigcom147 0.00000000
bigcom149             bigcom149 0.00000000
bigcom153             bigcom153 0.00000000
bigcom154             bigcom154 0.00000000
bigcom156             bigcom156 0.00000000
bigcom157             bigcom157 0.00000000
bigcom158             bigcom158 0.00000000
bigcom160             bigcom160 0.00000000
bigcom161             bigcom161 0.00000000
bigcom162             bigcom162 0.00000000
bigcom164             bigcom164 0.00000000
bigcom166             bigcom166 0.00000000
bigcom167             bigcom167 0.00000000
bigcom171             bigcom171 0.00000000
bigcom173             bigcom173 0.00000000
bigcom175             bigcom175 0.00000000
bigcom176             bigcom176 0.00000000
bigcom177             bigcom177 0.00000000
bigcom178             bigcom178 0.00000000
bigcom180             bigcom180 0.00000000
bigcom181             bigcom181 0.00000000
bigcom184             bigcom184 0.00000000
bigcom186             bigcom186 0.00000000
bigcom187             bigcom187 0.00000000
bigcom189             bigcom189 0.00000000
bigcom194             bigcom194 0.00000000
bigcom195             bigcom195 0.00000000
bigcom196             bigcom196 0.00000000
bigcom204             bigcom204 0.00000000
bigcom205             bigcom205 0.00000000
bigcom212             bigcom212 0.00000000
bigcom214             bigcom214 0.00000000
bigcom222             bigcom222 0.00000000
bigcom223             bigcom223 0.00000000
bigcom226             bigcom226 0.00000000
bigcom227             bigcom227 0.00000000
bigcom229             bigcom229 0.00000000
bigcom233             bigcom233 0.00000000
bigcom236             bigcom236 0.00000000
bigcom237             bigcom237 0.00000000
bigcom246             bigcom246 0.00000000
bigcom248             bigcom248 0.00000000
bigcom249             bigcom249 0.00000000
bigcom254             bigcom254 0.00000000
bigcom266             bigcom266 0.00000000
bigcom269             bigcom269 0.00000000
bigcom272             bigcom272 0.00000000
bigcom274             bigcom274 0.00000000
bigcom281             bigcom281 0.00000000
bigcom291             bigcom291 0.00000000
bigcom292             bigcom292 0.00000000
bigcom295             bigcom295 0.00000000
bigcom299             bigcom299 0.00000000
bigcom301             bigcom301 0.00000000
bigcom306             bigcom306 0.00000000
bigcom309             bigcom309 0.00000000
bigcom314             bigcom314 0.00000000
bigcom321             bigcom321 0.00000000
bigcom341             bigcom341 0.00000000
bigcom350             bigcom350 0.00000000
bigcom353             bigcom353 0.00000000
bigcom359             bigcom359 0.00000000
bigcom363             bigcom363 0.00000000
bigcom365             bigcom365 0.00000000
bigcom385             bigcom385 0.00000000
bigcom386             bigcom386 0.00000000
bigcom408             bigcom408 0.00000000
bigcom412             bigcom412 0.00000000
bigcom480             bigcom480 0.00000000
membership_s3     membership_s3 0.00000000
membership_s8     membership_s8 0.00000000
membership_s9     membership_s9 0.00000000
membership_s11   membership_s11 0.00000000
membership_s12   membership_s12 0.00000000
membership_s14   membership_s14 0.00000000
membership_s15   membership_s15 0.00000000
membership_s16   membership_s16 0.00000000
membership_s17   membership_s17 0.00000000
membership_s18   membership_s18 0.00000000
membership_s20   membership_s20 0.00000000
membership_s21   membership_s21 0.00000000
membership_s25   membership_s25 0.00000000
membership_s26   membership_s26 0.00000000
membership_s28   membership_s28 0.00000000
membership_s32   membership_s32 0.00000000
membership_s33   membership_s33 0.00000000
membership_s36   membership_s36 0.00000000
membership_s37   membership_s37 0.00000000
pdi                         pdi 0.00000000
[1] "Dataset: med_C Model RF, run: 3 of 10 2015-06-17 20:54:12"
     |      Out-of-bag   |
Tree |      MSE  %Var(y) |
   1 |   0.1038   231.25 |
   2 |  0.09794   218.15 |
   3 |  0.08887   197.95 |
   4 |  0.08157   181.68 |
   5 |  0.07724   172.04 |
   6 |  0.07351   163.72 |
   7 |  0.07165   159.58 |
   8 |  0.06928   154.31 |
   9 |  0.06709   149.42 |
  10 |  0.06555   146.00 |
  11 |  0.06352   141.48 |
  12 |  0.06215   138.42 |
  13 |  0.06098   135.82 |
  14 |  0.06014   133.95 |
  15 |  0.05913   131.71 |
  16 |  0.05812   129.45 |
  17 |   0.0573   127.62 |
  18 |  0.05668   126.25 |
  19 |  0.05629   125.37 |
  20 |  0.05609   124.93 |
  21 |  0.05556   123.75 |
  22 |  0.05483   122.13 |
  23 |  0.05451   121.42 |
  24 |  0.05426   120.85 |
  25 |  0.05413   120.57 |
  26 |  0.05387   119.99 |
  27 |  0.05358   119.35 |
  28 |  0.05343   119.01 |
  29 |  0.05317   118.44 |
  30 |  0.05335   118.83 |
  31 |  0.05317   118.43 |
  32 |  0.05293   117.88 |
  33 |   0.0527   117.37 |
  34 |  0.05263   117.22 |
  35 |  0.05241   116.74 |
  36 |  0.05224   116.36 |
  37 |  0.05222   116.31 |
  38 |  0.05221   116.28 |
  39 |   0.0521   116.04 |
  40 |  0.05188   115.55 |
  41 |  0.05181   115.39 |
  42 |  0.05177   115.30 |
  43 |  0.05167   115.09 |
  44 |   0.0516   114.92 |
  45 |  0.05154   114.79 |
  46 |  0.05148   114.67 |
  47 |  0.05142   114.52 |
  48 |  0.05137   114.42 |
  49 |   0.0512   114.03 |
  50 |  0.05115   113.92 |
  51 |  0.05108   113.76 |
  52 |  0.05094   113.45 |
  53 |  0.05093   113.43 |
  54 |  0.05083   113.22 |
  55 |  0.05078   113.10 |
  56 |  0.05074   113.00 |
  57 |  0.05058   112.65 |
  58 |  0.05055   112.60 |
  59 |  0.05045   112.37 |
  60 |  0.05034   112.11 |
  61 |  0.05027   111.97 |
  62 |  0.05026   111.94 |
  63 |  0.05016   111.73 |
  64 |  0.05013   111.66 |
  65 |  0.05014   111.68 |
  66 |  0.05015   111.69 |
  67 |   0.0501   111.60 |
  68 |  0.05004   111.46 |
  69 |  0.05004   111.46 |
  70 |  0.05009   111.57 |
  71 |  0.05006   111.51 |
  72 |     0.05   111.37 |
  73 |  0.05002   111.42 |
  74 |  0.05002   111.41 |
  75 |     0.05   111.36 |
  76 |  0.04999   111.35 |
  77 |  0.05005   111.48 |
  78 |     0.05   111.37 |
  79 |  0.04995   111.26 |
  80 |  0.04992   111.19 |
  81 |  0.04989   111.11 |
  82 |  0.04985   111.04 |
  83 |  0.04984   111.01 |
  84 |  0.04982   110.97 |
  85 |  0.04978   110.89 |
  86 |  0.04977   110.86 |
  87 |  0.04975   110.82 |
  88 |   0.0497   110.70 |
  89 |  0.04966   110.61 |
  90 |  0.04966   110.60 |
  91 |  0.04964   110.56 |
  92 |  0.04963   110.55 |
  93 |   0.0496   110.48 |
  94 |  0.04958   110.42 |
  95 |  0.04953   110.32 |
  96 |  0.04951   110.28 |
  97 |   0.0495   110.25 |
  98 |  0.04948   110.21 |
  99 |  0.04948   110.22 |
 100 |  0.04949   110.23 |
[1] "Random Forest variable coefficients"
                      %IncMSE IncNodePurity
graph5           4.436005e-03  8.969839e-01
graph6           4.345130e-03  8.446730e-01
graph7           5.272814e-03  7.168791e-01
graph8           4.488129e-04  3.266729e-01
graph9           2.331834e-03  6.313088e-01
graph10          7.145061e-03  1.363856e+00
graph11          8.342445e-03  1.163100e+00
graph12          7.715170e-03  1.120863e+00
graph13          6.804692e-03  1.308751e+00
graph14          5.957034e-03  1.200678e+00
graph15          1.192047e-02  1.256227e+00
graph16          7.453813e-03  1.186538e+00
graph17          1.197996e-02  1.469735e+00
graph18          8.648930e-03  1.304857e+00
graph19          1.092041e-02  1.406564e+00
graph20          7.707846e-03  1.581851e+00
graph21          6.866609e-03  1.548148e+00
graph22          6.814351e-03  1.228987e+00
graph23          1.200383e-02  1.881113e+00
graph24          6.588252e-03  7.817268e-01
graph25          9.757269e-03  1.371368e+00
graph26          7.840571e-03  9.308580e-01
graph27          2.638015e-03  8.140159e-01
graph28          1.513357e-03  3.493165e-01
graph29          4.024708e-04  3.221255e-01
orbit0           1.000965e-03  3.761004e-01
orbit1           4.184606e-03  1.023876e+00
orbit2           2.553372e-03  8.361845e-01
orbit3           6.836920e-03  5.262472e-01
orbit4           2.169117e-03  7.383860e-01
orbit5           2.163465e-03  7.581877e-01
orbit6           5.692520e-03  1.032345e+00
orbit7           3.034783e-03  9.881335e-01
orbit8           4.202297e-03  1.008339e+00
orbit9           7.024758e-03  7.473379e-01
orbit10          5.675599e-03  1.277546e+00
orbit11          4.305546e-03  9.438176e-01
orbit12          4.653737e-03  9.097030e-01
orbit13          8.418920e-03  6.050580e-01
orbit14          3.314442e-04  2.849470e-01
orbit15          5.272995e-03  9.114375e-01
orbit16          2.688718e-03  1.053417e+00
orbit17          9.926166e-03  1.509751e+00
orbit18          4.436681e-03  2.593179e+00
orbit19          4.824061e-03  9.616199e-01
orbit20          5.178245e-03  9.729057e-01
orbit21          3.156121e-03  1.326057e+00
orbit22          5.798509e-03  1.192507e+00
orbit23          1.999690e-03  7.893654e-01
orbit24          8.407311e-03  1.408414e+00
orbit25          5.613009e-03  1.157403e+00
orbit26          2.919610e-03  1.032116e+00
orbit27          6.668831e-03  1.198809e+00
orbit28          5.182618e-03  1.257157e+00
orbit29          7.856222e-03  9.898363e-01
orbit30          8.440453e-03  1.419266e+00
orbit31          9.923902e-03  1.110733e+00
orbit32          7.940966e-03  1.438320e+00
orbit33          2.042658e-03  9.824110e-01
orbit34          7.948468e-03  1.273193e+00
orbit35          7.245334e-03  1.238725e+00
orbit36          4.175384e-03  1.578365e+00
orbit37          4.166337e-03  1.212446e+00
orbit38          4.052625e-03  1.168868e+00
orbit39          1.109759e-02  1.235756e+00
orbit40          4.968976e-03  9.964965e-01
orbit41          6.824341e-03  8.819067e-01
orbit42          3.583799e-03  6.643557e-01
orbit43          7.671045e-03  1.271865e+00
orbit44          1.705942e-03  1.043751e+00
orbit45          1.215227e-02  1.563571e+00
orbit46          6.713177e-03  9.896069e-01
orbit47          6.941444e-03  1.703494e+00
orbit48          1.075838e-02  1.230063e+00
orbit49          6.866742e-03  1.770669e+00
orbit50          1.420753e-03  9.778728e-01
orbit51          1.179857e-02  1.402803e+00
orbit52          5.114907e-03  1.264089e+00
orbit53          5.816907e-03  1.133289e+00
orbit54          5.514604e-03  1.050588e+00
orbit55          1.559755e-03  4.395227e-01
orbit56          1.256984e-02  1.371666e+00
orbit57          1.401489e-03  3.987694e-01
orbit58          1.320904e-03  4.918708e-01
orbit59          1.142187e-02  9.792805e-01
orbit60          9.729078e-03  9.873602e-01
orbit61          2.385225e-03  6.526813e-01
orbit62          8.515313e-03  1.682361e+00
orbit63          1.923638e-03  8.699413e-01
orbit64          5.157374e-03  1.086166e+00
orbit65          4.914392e-03  1.214903e+00
orbit66          1.517084e-03  4.997420e-01
orbit67          3.239264e-03  4.344988e-01
orbit68          2.323800e-03  8.009565e-01
orbit69          3.758699e-04  1.643107e-01
orbit70          1.567002e-03  3.860213e-01
orbit71          5.714052e-04  1.714088e-01
orbit72          1.696620e-04  1.838475e-01
AP               3.035794e-05  3.077254e-01
bet              2.494982e-03  2.719444e+00
ecc              3.837937e-05  1.769951e-01
eccrad           1.913483e-04  1.815798e-01
close            3.249787e-03  6.631589e-01
constraint       3.088180e-03  1.447949e+00
coreness         4.774829e-03  9.550886e-01
knn              3.350167e-03  1.318731e+00
hubscore         3.536190e-03  8.230509e-01
pagerank         2.647945e-03  3.251073e+00
trans            6.016488e-03  1.503825e+00
evcent           5.067622e-03  1.134097e+00
first            1.579553e-03  4.038220e-01
upto_second      5.262064e-03  8.066130e-01
upto_third       4.020459e-03  8.655580e-01
upto_fourth      4.282869e-03  8.320302e-01
upto_fifth       4.181414e-03  8.071258e-01
upto_sixth       5.459964e-04  7.969858e-01
second           2.743697e-03  6.382197e-01
third            6.972376e-03  1.665393e+00
fourth           5.850588e-03  1.094288e+00
fifth            5.043753e-03  1.213169e+00
sixth            4.323865e-03  9.852164e-01
ratio1           3.631771e-03  1.418946e+00
ratio2           6.890492e-03  1.913629e+00
ratio3           4.455041e-03  1.158065e+00
ratio4           1.488605e-02  2.376841e+00
ratio5           3.614754e-03  4.377797e+00
ratio6           8.089359e-03  1.292193e+00
selfinter        8.591508e-06  1.199387e-01
walktrap_vertex  1.018094e-03  2.102011e+00
bigcom1          8.579801e-05  1.741385e-01
bigcom2          2.465301e-05  5.603536e-01
bigcom3          1.197719e-04  2.774539e-01
bigcom4          4.529246e-05  1.660849e-01
bigcom6          0.000000e+00  0.000000e+00
bigcom8          1.764260e-04  2.874510e-01
bigcom9         -2.088282e-05  1.771242e-01
bigcom11         0.000000e+00  0.000000e+00
bigcom13         0.000000e+00  6.938894e-20
bigcom15         2.817076e-05  3.907236e-01
bigcom16         0.000000e+00  0.000000e+00
bigcom21         1.729489e-05  5.817636e-01
bigcom22         5.174755e-05  2.060108e-01
bigcom24         0.000000e+00  0.000000e+00
bigcom26        -1.165053e-05  1.236974e-01
bigcom28         4.507357e-05  2.148146e-01
bigcom30        -9.559535e-06  6.303390e-01
bigcom31         0.000000e+00  0.000000e+00
bigcom32         0.000000e+00  0.000000e+00
bigcom33         0.000000e+00  9.074981e-01
bigcom34         0.000000e+00  0.000000e+00
bigcom36         1.920615e-05  8.975384e-01
bigcom37         0.000000e+00  2.220446e-18
bigcom38         0.000000e+00  0.000000e+00
bigcom39        -1.007200e-04  2.638449e-01
bigcom40         1.192314e-04  2.742060e-01
bigcom43         0.000000e+00  2.220446e-18
bigcom44         1.370231e-05  2.842637e-02
bigcom46         1.394280e-07  2.131371e-01
bigcom47        -6.513186e-05  4.969242e-01
bigcom49         0.000000e+00  0.000000e+00
bigcom50         0.000000e+00  0.000000e+00
bigcom51         0.000000e+00  0.000000e+00
bigcom52         0.000000e+00  0.000000e+00
bigcom54         0.000000e+00  0.000000e+00
bigcom56         0.000000e+00  2.255141e-18
bigcom62         0.000000e+00  0.000000e+00
bigcom66         0.000000e+00  0.000000e+00
bigcom68         0.000000e+00  0.000000e+00
bigcom69         0.000000e+00  0.000000e+00
bigcom71         0.000000e+00  0.000000e+00
bigcom72         0.000000e+00  0.000000e+00
bigcom73         1.585011e-05  2.833608e-01
bigcom74         0.000000e+00  0.000000e+00
bigcom75         0.000000e+00  0.000000e+00
bigcom76         0.000000e+00  2.220446e-18
bigcom77         0.000000e+00  1.734723e-20
bigcom79         0.000000e+00  0.000000e+00
bigcom80         0.000000e+00  0.000000e+00
bigcom82         0.000000e+00  0.000000e+00
bigcom83         0.000000e+00  0.000000e+00
bigcom84         0.000000e+00  2.220446e-18
bigcom85         0.000000e+00  0.000000e+00
bigcom87         0.000000e+00  0.000000e+00
bigcom89         0.000000e+00  0.000000e+00
bigcom91         0.000000e+00  2.220446e-18
bigcom92         1.446248e-04  6.234600e-01
bigcom93         0.000000e+00  0.000000e+00
bigcom96         0.000000e+00  0.000000e+00
bigcom97         0.000000e+00  2.220446e-18
bigcom98         0.000000e+00  0.000000e+00
bigcom99         0.000000e+00  0.000000e+00
bigcom101       -6.007936e-05  4.780684e-02
bigcom104        0.000000e+00  2.220446e-18
bigcom106       -4.388129e-05  6.842584e-01
bigcom109        0.000000e+00  0.000000e+00
bigcom113        0.000000e+00  0.000000e+00
bigcom116       -2.208065e-05  1.598687e-02
bigcom120        0.000000e+00  0.000000e+00
bigcom123        0.000000e+00  0.000000e+00
bigcom126        0.000000e+00  0.000000e+00
bigcom127       -1.594850e-05  1.870958e-01
bigcom137        0.000000e+00  5.204170e-20
bigcom139        0.000000e+00  0.000000e+00
bigcom140        0.000000e+00  0.000000e+00
bigcom143        0.000000e+00  0.000000e+00
bigcom145        0.000000e+00  0.000000e+00
bigcom146        0.000000e+00  0.000000e+00
bigcom147        0.000000e+00  4.492934e-18
bigcom149        6.964915e-05  1.248887e+00
bigcom153       -5.837419e-05  2.910835e-01
bigcom154        0.000000e+00  0.000000e+00
bigcom156        0.000000e+00  0.000000e+00
bigcom157        0.000000e+00  0.000000e+00
bigcom158        0.000000e+00  0.000000e+00
bigcom160        0.000000e+00  0.000000e+00
bigcom161        0.000000e+00  0.000000e+00
bigcom162        0.000000e+00  0.000000e+00
bigcom164        0.000000e+00  7.902903e-01
bigcom166        0.000000e+00  0.000000e+00
bigcom167        0.000000e+00  2.220446e-18
bigcom171        0.000000e+00  0.000000e+00
bigcom173        0.000000e+00  0.000000e+00
bigcom175        0.000000e+00  0.000000e+00
bigcom176        0.000000e+00  0.000000e+00
bigcom177        0.000000e+00  0.000000e+00
bigcom178        0.000000e+00  0.000000e+00
bigcom180        0.000000e+00  0.000000e+00
bigcom181        0.000000e+00  1.214306e-19
bigcom184        0.000000e+00  0.000000e+00
bigcom186        0.000000e+00  0.000000e+00
bigcom187        0.000000e+00  0.000000e+00
bigcom189        0.000000e+00  0.000000e+00
bigcom194        0.000000e+00  0.000000e+00
bigcom195        0.000000e+00  0.000000e+00
bigcom196        0.000000e+00  0.000000e+00
bigcom204        0.000000e+00  0.000000e+00
bigcom205        0.000000e+00  6.938894e-20
bigcom212        0.000000e+00  0.000000e+00
bigcom214        0.000000e+00  0.000000e+00
bigcom222        0.000000e+00  0.000000e+00
bigcom223        0.000000e+00  0.000000e+00
bigcom226        0.000000e+00  0.000000e+00
bigcom227        0.000000e+00  1.537255e-02
bigcom229        0.000000e+00  2.220446e-18
bigcom233       -2.458278e-05  3.456524e-01
bigcom236        0.000000e+00  0.000000e+00
bigcom237        0.000000e+00  2.220446e-18
bigcom246       -3.742695e-05  3.431842e-01
bigcom248        0.000000e+00  1.387779e-19
bigcom249        0.000000e+00  6.938894e-20
bigcom250       -2.962922e-05  5.550861e-01
bigcom254        0.000000e+00  2.220446e-18
bigcom266        0.000000e+00  2.220446e-18
bigcom269        0.000000e+00  0.000000e+00
bigcom272        0.000000e+00  0.000000e+00
bigcom274       -1.386331e-05  1.303079e-02
bigcom281       -7.622698e-05  3.821920e-01
bigcom291       -4.900455e-05  2.943196e-01
bigcom292        0.000000e+00  0.000000e+00
bigcom295       -1.158655e-05  4.232924e-01
bigcom299        0.000000e+00  0.000000e+00
bigcom301       -3.109971e-05  3.043367e-01
bigcom306        0.000000e+00  0.000000e+00
bigcom309        0.000000e+00  0.000000e+00
bigcom314        0.000000e+00  0.000000e+00
bigcom321        0.000000e+00  0.000000e+00
bigcom341        0.000000e+00  0.000000e+00
bigcom350        0.000000e+00  0.000000e+00
bigcom353        0.000000e+00  0.000000e+00
bigcom359        0.000000e+00  0.000000e+00
bigcom363        0.000000e+00  0.000000e+00
bigcom365        0.000000e+00  0.000000e+00
bigcom385        0.000000e+00  0.000000e+00
bigcom386        0.000000e+00  0.000000e+00
bigcom408        0.000000e+00  0.000000e+00
bigcom412        0.000000e+00  4.440892e-18
bigcom480        0.000000e+00  0.000000e+00
spin_vertex      6.459447e-04  2.036018e+00
membership_s1    2.602191e-04  1.739174e-01
membership_s3    0.000000e+00  0.000000e+00
membership_s4    3.554957e-04  2.713559e-01
membership_s5    1.180728e-04  1.705553e-01
membership_s6   -2.599677e-05  1.724218e-01
membership_s7    7.528639e-05  4.977995e-01
membership_s8    0.000000e+00  9.166667e-03
membership_s9    0.000000e+00  0.000000e+00
membership_s11   0.000000e+00  0.000000e+00
membership_s12   0.000000e+00  0.000000e+00
membership_s14   0.000000e+00  0.000000e+00
membership_s15   5.229666e-07  7.776352e-02
membership_s16  -2.760525e-05  3.027339e-01
membership_s17   0.000000e+00  0.000000e+00
membership_s18   0.000000e+00  4.440892e-18
membership_s20   0.000000e+00  0.000000e+00
membership_s21   8.446841e-05  4.072983e-01
membership_s22  -1.505191e-05  9.528468e-02
membership_s24  -4.992605e-05  5.647334e-01
membership_s25   0.000000e+00  9.204557e-03
membership_s26   0.000000e+00  0.000000e+00
membership_s27   3.102816e-04  4.517700e-01
membership_s28   0.000000e+00  0.000000e+00
membership_s30   9.487095e-05  3.365173e-01
membership_s31   3.872431e-05  1.278780e-01
membership_s32  -1.456684e-05  1.041210e-01
membership_s33   0.000000e+00  0.000000e+00
membership_s36   1.191671e-04  1.611680e-01
membership_s37   0.000000e+00  8.673617e-20
V1               1.060601e-02  2.565313e+00
V2               3.803116e-03  3.557346e+00
pdi              1.219337e-04  2.525269e-01
adhesion         7.524040e-03  2.294534e+00
cohesion         8.432299e-03  2.446849e+00
inner            4.772536e-03  3.266790e+00
outer            1.814703e-03  3.535371e+00
ioratio          4.108329e-03  2.563704e+00
comsize          1.741033e-03  3.316746e+00
[1] "Dataset: med_C Model GLM, run: 3 of 10 2015-06-17 20:57:08"
[1] "glmnet variable coefficients"
                         [,1]          [,2]
(Intercept)     -3.006857e+00 -3.567670e+00
graph0          -3.032654e-40 -1.336079e-05
graph1          -2.369229e-42 -1.071295e-07
graph2          -2.624769e-40 -1.294276e-05
graph3          -9.673252e-44 -4.790781e-09
graph4           2.928031e-46  3.469076e-11
graph5          -8.662290e-42 -4.251510e-07
graph6          -7.510898e-43 -3.754079e-08
graph7          -1.455290e-41 -7.001819e-07
graph8          -1.035747e-40 -4.966826e-06
graph9          -1.691268e-45 -8.382829e-11
graph10         -6.749417e-47 -3.035202e-12
graph11          1.614253e-48  1.143989e-13
graph12         -7.067364e-45 -3.625138e-10
graph13         -2.467590e-44 -1.239159e-09
graph14         -3.345435e-46 -1.534813e-11
graph15         -7.872235e-43 -4.015384e-08
graph16         -1.800955e-44 -9.127665e-10
graph17         -3.355679e-44 -1.713151e-09
graph18         -5.017572e-43 -2.493891e-08
graph19         -1.658718e-43 -8.500176e-09
graph20         -8.155319e-44 -2.294601e-09
graph21         -7.594430e-43 -3.914745e-08
graph22         -3.230542e-43 -1.230668e-08
graph23         -7.124949e-43 -3.542822e-08
graph24         -1.118952e-42 -5.631230e-08
graph25         -3.705972e-42 -1.775486e-07
graph26         -3.200583e-42 -1.547140e-07
graph27         -1.140020e-41 -4.876686e-07
graph28         -1.800182e-41 -8.872648e-07
graph29         -5.435034e-41 -2.605780e-06
orbit0          -3.032654e-40 -1.335210e-05
orbit1          -2.424216e-42 -1.100274e-07
orbit2          -1.675766e-41 -7.028766e-07
orbit3          -2.624769e-40 -1.293793e-05
orbit4          -1.546276e-43 -7.756256e-09
orbit5          -1.959604e-43 -9.358169e-09
orbit6           2.942325e-46  3.479203e-11
orbit7          -1.618444e-42 -6.287673e-08
orbit8          -8.662290e-42 -4.249819e-07
orbit9          -2.176282e-42 -1.116433e-07
orbit10         -9.877106e-43 -4.863993e-08
orbit11         -8.712890e-42 -3.316166e-07
orbit12         -1.620814e-41 -7.760440e-07
orbit13         -6.715955e-41 -3.293796e-06
orbit14         -1.035747e-40 -4.964343e-06
orbit15         -3.002320e-45 -1.480937e-10
orbit16         -5.670998e-45 -2.736015e-10
orbit17         -5.811261e-45 -2.948452e-10
orbit18         -4.591946e-46 -2.229953e-11
orbit19         -6.426950e-47 -2.738275e-12
orbit20         -1.826757e-46 -8.364630e-12
orbit21         -1.799852e-44 -8.555981e-10
orbit22          1.614263e-48  1.144634e-13
orbit23         -1.742625e-43 -5.218844e-09
orbit24         -1.171318e-44 -6.045213e-10
orbit25         -1.338898e-44 -6.879598e-10
orbit26         -4.486098e-44 -1.967023e-09
orbit27         -7.605863e-44 -3.756163e-09
orbit28         -1.411862e-43 -7.148296e-09
orbit29         -4.248558e-44 -2.146814e-09
orbit30         -2.237396e-43 -1.075752e-08
orbit31         -2.584124e-46 -8.618113e-12
orbit32         -8.644019e-46 -4.252425e-11
orbit33         -7.696865e-44  1.638142e-08
orbit34         -7.872235e-43 -4.013703e-08
orbit35         -5.732787e-44 -2.879940e-09
orbit36         -1.027605e-43 -4.919034e-09
orbit37         -2.601282e-44 -1.332209e-09
orbit38         -7.388495e-43 -3.762300e-08
orbit39         -1.229458e-43 -6.394152e-09
orbit40         -4.354359e-44 -2.222829e-09
orbit41         -1.318561e-43 -4.800256e-09
orbit42         -3.323295e-42 -1.309415e-07
orbit43         -5.069670e-43 -2.521406e-08
orbit44          1.201463e-41  1.093533e-06
orbit45         -4.592023e-43 -2.393197e-08
orbit46         -4.203057e-43 -2.186742e-08
orbit47         -1.025945e-42 -4.450818e-08
orbit48         -3.716005e-43 -1.807367e-08
orbit49         -7.357336e-44 -1.740820e-09
orbit50         -4.371929e-42 -2.126135e-07
orbit51         -1.470614e-42 -7.638966e-08
orbit52         -1.935889e-42 -9.949742e-08
orbit53         -3.516882e-42 -1.760722e-07
orbit54         -3.162152e-43 -1.190418e-08
orbit55         -3.258772e-41 -1.612168e-06
orbit56         -2.716761e-42 -1.439072e-07
orbit57         -5.067688e-43 -2.291042e-08
orbit58         -8.964473e-42 -3.742047e-07
orbit59         -1.621450e-42 -8.293764e-08
orbit60         -2.714534e-42 -1.236726e-07
orbit61         -2.746712e-41 -1.227216e-06
orbit62         -1.095052e-41 -5.540117e-07
orbit63         -1.258322e-41 -6.159687e-07
orbit64         -4.375146e-42 -1.702825e-07
orbit65         -8.074999e-42 -3.996723e-07
orbit66         -4.426139e-42 -2.070825e-07
orbit67         -2.447803e-41 -1.181545e-06
orbit68         -1.150713e-41 -4.851990e-07
orbit69         -1.817363e-40 -8.907678e-06
orbit70         -2.128052e-41 -1.027310e-06
orbit71         -5.364554e-41 -2.748921e-06
orbit72         -5.435034e-41 -2.603588e-06
AP               3.944761e-39  2.232693e-04
bet             -2.522975e-43 -1.376862e-08
ecc              1.363702e-39  5.689282e-05
eccrad           8.182211e-39  3.413512e-04
close           -5.390566e-38 -1.774565e-03
constraint      -1.667499e-38 -1.461340e-03
coreness        -3.172096e-40 -1.037713e-05
knn              8.265351e-42  6.044819e-07
hubscore        -3.804520e-37 -1.901044e-02
pagerank        -6.970361e-37 -4.041891e-02
trans           -7.019541e-38 -3.982124e-03
evcent          -3.808085e-37 -1.903681e-02
first           -3.032654e-40 -1.333269e-05
upto_second     -1.757653e-42 -7.174438e-08
upto_third      -3.808086e-43 -8.957960e-09
upto_fourth      4.290946e-42  2.843312e-07
upto_fifth       6.367135e-41  4.145500e-06
upto_sixth       5.556621e-40  3.747469e-05
second          -1.748629e-42 -7.132268e-08
third           -1.126300e-43  8.301580e-09
fourth           8.729937e-43  3.378775e-08
fifth           -4.564968e-42 -3.029243e-07
sixth           -6.994171e-41 -4.538800e-06
ratio1           2.041117e-41  1.263015e-06
ratio2          -2.158122e-40 -1.422464e-05
ratio3          -1.116263e-39 -7.469514e-05
ratio4          -4.916897e-38 -3.078169e-03
ratio5          -1.553665e-37 -8.286916e-03
ratio6          -6.067787e-40 -3.832348e-05
selfinter        3.599169e-39  2.155426e-04
walktrap_vertex -1.182535e-38 -6.626637e-04
bigcom1         -9.949457e-39 -5.765739e-04
bigcom2          1.545935e-37  8.917473e-03
bigcom3          1.867021e-38  1.064376e-03
bigcom4         -2.471378e-39 -1.417277e-04
bigcom6         -4.764422e-38 -2.780763e-03
bigcom8          3.275882e-38  1.915201e-03
bigcom9          4.444476e-38  2.549887e-03
bigcom11        -4.771616e-38 -2.785902e-03
bigcom13        -4.771616e-38 -2.788692e-03
bigcom15         2.463129e-38  1.424715e-03
bigcom16        -4.765449e-38 -2.769501e-03
bigcom21         9.744092e-38  5.613764e-03
bigcom22         4.027718e-39  2.420929e-04
bigcom24        -4.762371e-38 -2.775410e-03
bigcom26        -1.292316e-38 -7.609091e-04
bigcom28        -4.288638e-39 -2.167691e-04
bigcom30         4.629453e-38  2.660446e-03
bigcom31        -4.761346e-38 -2.781006e-03
bigcom32        -4.766475e-38 -2.778479e-03
bigcom33         9.627152e-37  5.559794e-02
bigcom34         0.000000e+00  0.000000e+00
bigcom36         3.568313e-37  2.058669e-02
bigcom37        -4.760321e-38 -2.767685e-03
bigcom38        -4.762371e-38 -2.774698e-03
bigcom39         5.897453e-38  3.387816e-03
bigcom40        -7.532016e-39 -4.138355e-04
bigcom43        -4.765449e-38 -2.775462e-03
bigcom44        -3.256685e-39 -1.690790e-04
bigcom46         3.667681e-38  2.094599e-03
bigcom47         1.772171e-37  1.021738e-02
bigcom49        -4.765449e-38 -2.763162e-03
bigcom50        -4.760321e-38 -2.779283e-03
bigcom51        -4.760321e-38 -2.763939e-03
bigcom52        -4.763396e-38 -2.778583e-03
bigcom54        -4.760321e-38 -2.777573e-03
bigcom56        -4.773675e-38 -2.766742e-03
bigcom62        -4.762371e-38 -2.782083e-03
bigcom66        -4.760321e-38 -2.782918e-03
bigcom68        -4.762371e-38 -2.787667e-03
bigcom69        -4.766475e-38 -2.781537e-03
bigcom71        -4.760321e-38 -2.775470e-03
bigcom72        -4.760321e-38 -2.774721e-03
bigcom73         7.894140e-38  4.533622e-03
bigcom74        -4.769558e-38 -2.774567e-03
bigcom75        -4.762371e-38 -2.782548e-03
bigcom76        -4.764422e-38 -2.777215e-03
bigcom77        -4.766475e-38 -2.768731e-03
bigcom79        -4.761346e-38 -2.785599e-03
bigcom80        -4.765449e-38 -2.780216e-03
bigcom82        -4.762371e-38 -2.778383e-03
bigcom83        -4.761346e-38 -2.803575e-03
bigcom84        -4.765449e-38 -2.783706e-03
bigcom85        -4.760321e-38 -2.789291e-03
bigcom87        -4.765449e-38 -2.782260e-03
bigcom89        -4.760321e-38 -2.788423e-03
bigcom91        -4.768530e-38 -2.777565e-03
bigcom92         5.364797e-38  3.083074e-03
bigcom93        -4.760321e-38 -2.786525e-03
bigcom96        -4.761346e-38 -2.777062e-03
bigcom97        -4.765449e-38 -2.769920e-03
bigcom98        -4.760321e-38 -2.781544e-03
bigcom99         0.000000e+00  0.000000e+00
bigcom101        3.667681e-38  2.078115e-03
bigcom104       -4.761346e-38 -2.773670e-03
bigcom106        4.576545e-37  2.642472e-02
bigcom109       -4.761346e-38 -2.782608e-03
bigcom113       -4.761346e-38 -2.773916e-03
bigcom116       -1.401338e-38 -8.243737e-04
bigcom120       -4.762371e-38 -2.758962e-03
bigcom123       -4.761346e-38 -2.770327e-03
bigcom126       -4.760321e-38 -2.779492e-03
bigcom127        1.209133e-37  6.938493e-03
bigcom137       -4.765449e-38 -2.782680e-03
bigcom139       -4.762371e-38 -2.781880e-03
bigcom140       -4.762371e-38 -2.783277e-03
bigcom143       -4.760321e-38 -2.769891e-03
bigcom145       -4.762371e-38 -2.766021e-03
bigcom146       -4.762371e-38 -2.786281e-03
bigcom147       -4.774706e-38 -2.751264e-03
bigcom149        4.578516e-37  2.642713e-02
bigcom153        7.880529e-38  4.525140e-03
bigcom154       -4.760321e-38 -2.778894e-03
bigcom156       -4.764422e-38 -2.780135e-03
bigcom157       -4.771616e-38 -2.771142e-03
bigcom158       -4.760321e-38 -2.777238e-03
bigcom160       -4.760321e-38 -2.781227e-03
bigcom161       -4.762371e-38 -2.787684e-03
bigcom162       -4.761346e-38 -2.777659e-03
bigcom164        9.627152e-37  5.561792e-02
bigcom166       -4.765449e-38 -2.771519e-03
bigcom167       -4.769558e-38 -2.771855e-03
bigcom171       -4.769558e-38 -2.770846e-03
bigcom173       -4.761346e-38 -2.780584e-03
bigcom175       -4.761346e-38 -2.772882e-03
bigcom176       -4.760321e-38 -2.781389e-03
bigcom177       -4.761346e-38 -2.771981e-03
bigcom178       -4.761346e-38 -2.760360e-03
bigcom180       -4.761346e-38 -2.778907e-03
bigcom181       -4.768530e-38 -2.772475e-03
bigcom184       -4.762371e-38 -2.775641e-03
bigcom186       -4.761346e-38 -2.784717e-03
bigcom187       -4.761346e-38 -2.785823e-03
bigcom189       -4.764422e-38 -2.772081e-03
bigcom194       -4.762371e-38 -2.763520e-03
bigcom195       -4.760321e-38 -2.789374e-03
bigcom196       -4.761346e-38 -2.784302e-03
bigcom204        0.000000e+00  0.000000e+00
bigcom205       -4.761346e-38 -2.774629e-03
bigcom212       -4.760321e-38 -2.784979e-03
bigcom214       -4.760321e-38 -2.785582e-03
bigcom222       -4.761346e-38 -2.786010e-03
bigcom223       -4.763396e-38 -2.768302e-03
bigcom226       -4.762371e-38 -2.779667e-03
bigcom227       -4.762371e-38 -2.783920e-03
bigcom229       -4.760321e-38 -2.779817e-03
bigcom233        2.892941e-37  1.669485e-02
bigcom236       -4.760321e-38 -2.773915e-03
bigcom237       -4.762371e-38 -2.778193e-03
bigcom246        7.880529e-38  4.539012e-03
bigcom248       -4.769558e-38 -2.764577e-03
bigcom249       -4.762371e-38 -2.781697e-03
bigcom250        1.081096e-37  6.230214e-03
bigcom254       -4.761346e-38 -2.762017e-03
bigcom266       -4.762371e-38 -2.784328e-03
bigcom269        0.000000e+00  0.000000e+00
bigcom272       -4.760321e-38 -2.782658e-03
bigcom274       -8.792112e-39 -5.208532e-04
bigcom281        1.545935e-37  8.891706e-03
bigcom291        2.051088e-37  1.183485e-02
bigcom292       -4.760321e-38 -2.782204e-03
bigcom295        1.545935e-37  8.903581e-03
bigcom299       -4.761346e-38 -2.784962e-03
bigcom301        7.880529e-38  4.525583e-03
bigcom306        0.000000e+00  0.000000e+00
bigcom309       -4.760321e-38 -2.782148e-03
bigcom314       -4.762371e-38 -2.782104e-03
bigcom321       -4.760321e-38 -2.790102e-03
bigcom341       -4.761346e-38 -2.781749e-03
bigcom350       -4.762371e-38 -2.773622e-03
bigcom353       -4.761346e-38 -2.774665e-03
bigcom359       -4.761346e-38 -2.780832e-03
bigcom363       -4.760321e-38 -2.799187e-03
bigcom365       -4.763396e-38 -2.779633e-03
bigcom385       -4.761346e-38 -2.786442e-03
bigcom386       -4.762371e-38 -2.778249e-03
bigcom408       -4.761346e-38 -2.731623e-03
bigcom412       -4.761346e-38 -2.709331e-03
bigcom480       -4.760321e-38 -2.780900e-03
spin_vertex     -1.536269e-38 -8.789515e-04
membership_s1    5.715279e-39  3.061250e-04
membership_s3   -4.760321e-38 -2.712802e-03
membership_s4   -5.500436e-39 -2.949995e-04
membership_s5    3.865730e-39  2.333755e-04
membership_s6    1.648589e-38  9.422622e-04
membership_s7    1.444577e-38  8.330119e-04
membership_s8   -4.760321e-38 -2.767620e-03
membership_s9   -4.762371e-38 -2.773949e-03
membership_s11  -4.761346e-38 -2.777486e-03
membership_s12  -4.763396e-38 -2.768619e-03
membership_s14  -4.763396e-38 -2.782114e-03
membership_s15  -2.809534e-38 -1.630846e-03
membership_s16   1.545935e-37  8.886144e-03
membership_s17  -4.760321e-38 -2.781842e-03
membership_s18  -2.375762e-38 -1.390373e-03
membership_s20  -4.760321e-38 -2.762632e-03
membership_s21  -1.613842e-38 -9.528663e-04
membership_s22   1.210698e-37  6.956709e-03
membership_s24   9.699934e-38  5.574866e-03
membership_s25   1.559202e-38  8.919459e-04
membership_s26   0.000000e+00  0.000000e+00
membership_s27   5.681654e-39  3.206953e-04
membership_s28  -4.762371e-38 -2.776556e-03
membership_s30  -3.503244e-39 -1.923296e-04
membership_s31  -5.978496e-39 -3.680935e-04
membership_s32   9.936255e-39  5.645484e-04
membership_s33  -4.760321e-38 -2.780524e-03
membership_s36  -9.309023e-39 -5.388627e-04
membership_s37  -4.783999e-38 -2.779528e-03
V1              -3.290571e-38 -1.945707e-03
V2               1.690736e-38  8.888700e-04
pdi             -6.378479e-36 -3.972766e-01
adhesion        -5.894689e-42 -3.404072e-07
cohesion         1.171885e-41  6.767459e-07
inner            1.479301e-42  8.638215e-08
outer            6.838142e-43  4.631760e-08
ioratio         -7.680975e-38 -4.456974e-03
comsize          4.192462e-42  2.276208e-07
[1] "Dataset: med_C Model GBM, run: 4 of 10 2015-06-17 20:57:09"
Iter   TrainDeviance   ValidDeviance   StepSize   Improve
     1        0.3724            -nan     0.0100   -0.0001
     2        0.3708            -nan     0.0100    0.0001
     3        0.3696            -nan     0.0100   -0.0001
     4        0.3683            -nan     0.0100    0.0000
     5        0.3669            -nan     0.0100    0.0001
     6        0.3658            -nan     0.0100   -0.0001
     7        0.3650            -nan     0.0100   -0.0001
     8        0.3635            -nan     0.0100   -0.0001
     9        0.3620            -nan     0.0100   -0.0001
    10        0.3608            -nan     0.0100    0.0000
    20        0.3485            -nan     0.0100   -0.0001
    40        0.3304            -nan     0.0100    0.0001
    60        0.3125            -nan     0.0100   -0.0001
    80        0.2988            -nan     0.0100   -0.0001
   100        0.2853            -nan     0.0100   -0.0000
   120        0.2737            -nan     0.0100   -0.0000
   140        0.2639            -nan     0.0100   -0.0000
   160        0.2541            -nan     0.0100   -0.0000
   180        0.2450            -nan     0.0100   -0.0000
   200        0.2363            -nan     0.0100   -0.0000
   220        0.2286            -nan     0.0100   -0.0000
   240        0.2210            -nan     0.0100   -0.0000
   260        0.2142            -nan     0.0100   -0.0000
   265        0.2126            -nan     0.0100   -0.0000

[1] "GBM variable coefficients"
                            var    rel.inf
bet                         bet 3.47557936
ratio5                   ratio5 2.85933463
V2                           V2 2.66987008
outer                     outer 2.45989003
pagerank               pagerank 2.29556678
orbit18                 orbit18 2.13305238
adhesion               adhesion 1.99839560
walktrap_vertex walktrap_vertex 1.94239491
comsize                 comsize 1.92854411
inner                     inner 1.82688179
ioratio                 ioratio 1.79548738
spin_vertex         spin_vertex 1.75288274
knn                         knn 1.47806814
cohesion               cohesion 1.40972316
V1                           V1 1.38767981
trans                     trans 1.27899973
ratio4                   ratio4 1.22042065
orbit30                 orbit30 1.15243963
orbit33                 orbit33 1.14852658
graph20                 graph20 1.13260328
orbit36                 orbit36 1.11597860
graph25                 graph25 1.09716680
graph23                 graph23 1.08145034
graph10                 graph10 1.07772702
graph13                 graph13 1.03404879
orbit26                 orbit26 0.98941647
graph16                 graph16 0.97689919
third                     third 0.95636685
orbit50                 orbit50 0.94070235
orbit47                 orbit47 0.93608081
orbit21                 orbit21 0.91942653
orbit45                 orbit45 0.91810278
constraint           constraint 0.91400128
orbit53                 orbit53 0.90568194
graph21                 graph21 0.90011823
orbit37                 orbit37 0.89619296
graph19                 graph19 0.88972227
orbit20                 orbit20 0.87280924
orbit49                 orbit49 0.84505133
orbit48                 orbit48 0.81952663
graph18                 graph18 0.81820973
orbit16                 orbit16 0.80443895
ratio1                   ratio1 0.78776407
graph15                 graph15 0.77325710
orbit46                 orbit46 0.76901826
orbit38                 orbit38 0.76659136
orbit35                 orbit35 0.76343695
orbit25                 orbit25 0.75488283
graph11                 graph11 0.75303358
graph5                   graph5 0.75252256
graph6                   graph6 0.75143287
ratio6                   ratio6 0.75130211
orbit24                 orbit24 0.74678683
orbit62                 orbit62 0.74183889
graph9                   graph9 0.71190415
graph1                   graph1 0.70098967
orbit27                 orbit27 0.69451261
orbit1                   orbit1 0.68976906
orbit39                 orbit39 0.67775443
orbit44                 orbit44 0.65796589
orbit52                 orbit52 0.65663056
orbit29                 orbit29 0.65142447
graph27                 graph27 0.64784012
orbit51                 orbit51 0.64354239
orbit55                 orbit55 0.62133378
orbit56                 orbit56 0.62072800
orbit64                 orbit64 0.61118631
graph12                 graph12 0.60749507
ratio2                   ratio2 0.59486410
orbit63                 orbit63 0.59359822
orbit60                 orbit60 0.58858763
orbit32                 orbit32 0.57093457
graph4                   graph4 0.56818462
graph17                 graph17 0.55516701
orbit41                 orbit41 0.55347287
graph7                   graph7 0.55173276
orbit28                 orbit28 0.54338493
orbit2                   orbit2 0.51837622
orbit65                 orbit65 0.51507352
orbit17                 orbit17 0.51160008
orbit59                 orbit59 0.50117107
orbit4                   orbit4 0.50065994
orbit31                 orbit31 0.49726082
graph22                 graph22 0.49331683
orbit5                   orbit5 0.48851920
graph3                   graph3 0.46525236
orbit10                 orbit10 0.46322131
orbit11                 orbit11 0.45562768
graph14                 graph14 0.43761005
orbit7                   orbit7 0.43252266
graph26                 graph26 0.42631988
graph24                 graph24 0.42395599
orbit40                 orbit40 0.40255778
ratio3                   ratio3 0.40220554
coreness               coreness 0.38816919
close                     close 0.38439406
orbit19                 orbit19 0.38347759
bigcom21               bigcom21 0.38085966
orbit13                 orbit13 0.37766062
orbit42                 orbit42 0.36974928
fourth                   fourth 0.36728747
orbit9                   orbit9 0.35903347
upto_fourth         upto_fourth 0.35351853
orbit15                 orbit15 0.34892724
orbit61                 orbit61 0.34702952
hubscore               hubscore 0.33204233
fifth                     fifth 0.30510547
graph2                   graph2 0.30364672
membership_s7     membership_s7 0.27252651
sixth                     sixth 0.27090627
graph28                 graph28 0.26610710
membership_s22   membership_s22 0.23381513
orbit58                 orbit58 0.23079031
bigcom73               bigcom73 0.21423915
orbit12                 orbit12 0.21397090
graph0                   graph0 0.21159643
evcent                   evcent 0.21066641
orbit69                 orbit69 0.20452559
upto_fifth           upto_fifth 0.19791610
upto_sixth           upto_sixth 0.16635508
membership_s24   membership_s24 0.15999783
membership_s1     membership_s1 0.14766072
orbit6                   orbit6 0.14599215
orbit70                 orbit70 0.14496049
bigcom92               bigcom92 0.14340022
orbit67                 orbit67 0.13975149
upto_third           upto_third 0.13235334
orbit23                 orbit23 0.13194149
orbit54                 orbit54 0.12805822
orbit66                 orbit66 0.12621896
bigcom4                 bigcom4 0.11995901
graph8                   graph8 0.10772399
bigcom30               bigcom30 0.09776923
orbit57                 orbit57 0.09458115
bigcom40               bigcom40 0.09199031
membership_s5     membership_s5 0.08534517
upto_second         upto_second 0.08200620
membership_s27   membership_s27 0.08070040
orbit68                 orbit68 0.08052346
bigcom36               bigcom36 0.07395467
membership_s30   membership_s30 0.06860506
membership_s36   membership_s36 0.06551222
orbit43                 orbit43 0.06518199
orbit22                 orbit22 0.06401961
selfinter             selfinter 0.04348016
bigcom1                 bigcom1 0.04255354
bigcom39               bigcom39 0.03978713
bigcom8                 bigcom8 0.03854684
ecc                         ecc 0.02656151
membership_s4     membership_s4 0.02638000
second                   second 0.02337508
membership_s6     membership_s6 0.02043368
graph29                 graph29 0.01856970
bigcom3                 bigcom3 0.01770617
bigcom44               bigcom44 0.01450122
orbit0                   orbit0 0.00000000
orbit3                   orbit3 0.00000000
orbit8                   orbit8 0.00000000
orbit14                 orbit14 0.00000000
orbit34                 orbit34 0.00000000
orbit71                 orbit71 0.00000000
orbit72                 orbit72 0.00000000
AP                           AP 0.00000000
eccrad                   eccrad 0.00000000
first                     first 0.00000000
bigcom2                 bigcom2 0.00000000
bigcom6                 bigcom6 0.00000000
bigcom9                 bigcom9 0.00000000
bigcom11               bigcom11 0.00000000
bigcom13               bigcom13 0.00000000
bigcom15               bigcom15 0.00000000
bigcom16               bigcom16 0.00000000
bigcom22               bigcom22 0.00000000
bigcom24               bigcom24 0.00000000
bigcom26               bigcom26 0.00000000
bigcom28               bigcom28 0.00000000
bigcom31               bigcom31 0.00000000
bigcom32               bigcom32 0.00000000
bigcom33               bigcom33 0.00000000
bigcom34               bigcom34 0.00000000
bigcom37               bigcom37 0.00000000
bigcom38               bigcom38 0.00000000
bigcom43               bigcom43 0.00000000
bigcom46               bigcom46 0.00000000
bigcom47               bigcom47 0.00000000
bigcom49               bigcom49 0.00000000
bigcom50               bigcom50 0.00000000
bigcom51               bigcom51 0.00000000
bigcom52               bigcom52 0.00000000
bigcom54               bigcom54 0.00000000
bigcom56               bigcom56 0.00000000
bigcom62               bigcom62 0.00000000
bigcom66               bigcom66 0.00000000
bigcom68               bigcom68 0.00000000
bigcom69               bigcom69 0.00000000
bigcom71               bigcom71 0.00000000
bigcom72               bigcom72 0.00000000
bigcom74               bigcom74 0.00000000
bigcom75               bigcom75 0.00000000
bigcom76               bigcom76 0.00000000
bigcom77               bigcom77 0.00000000
bigcom79               bigcom79 0.00000000
bigcom80               bigcom80 0.00000000
bigcom82               bigcom82 0.00000000
bigcom83               bigcom83 0.00000000
bigcom84               bigcom84 0.00000000
bigcom85               bigcom85 0.00000000
bigcom87               bigcom87 0.00000000
bigcom89               bigcom89 0.00000000
bigcom91               bigcom91 0.00000000
bigcom93               bigcom93 0.00000000
bigcom96               bigcom96 0.00000000
bigcom97               bigcom97 0.00000000
bigcom98               bigcom98 0.00000000
bigcom99               bigcom99 0.00000000
bigcom101             bigcom101 0.00000000
bigcom104             bigcom104 0.00000000
bigcom106             bigcom106 0.00000000
bigcom109             bigcom109 0.00000000
bigcom113             bigcom113 0.00000000
bigcom116             bigcom116 0.00000000
bigcom120             bigcom120 0.00000000
bigcom123             bigcom123 0.00000000
bigcom126             bigcom126 0.00000000
bigcom127             bigcom127 0.00000000
bigcom137             bigcom137 0.00000000
bigcom139             bigcom139 0.00000000
bigcom140             bigcom140 0.00000000
bigcom143             bigcom143 0.00000000
bigcom145             bigcom145 0.00000000
bigcom146             bigcom146 0.00000000
bigcom147             bigcom147 0.00000000
bigcom149             bigcom149 0.00000000
bigcom153             bigcom153 0.00000000
bigcom154             bigcom154 0.00000000
bigcom156             bigcom156 0.00000000
bigcom157             bigcom157 0.00000000
bigcom158             bigcom158 0.00000000
bigcom160             bigcom160 0.00000000
bigcom161             bigcom161 0.00000000
bigcom162             bigcom162 0.00000000
bigcom164             bigcom164 0.00000000
bigcom166             bigcom166 0.00000000
bigcom167             bigcom167 0.00000000
bigcom171             bigcom171 0.00000000
bigcom173             bigcom173 0.00000000
bigcom175             bigcom175 0.00000000
bigcom176             bigcom176 0.00000000
bigcom177             bigcom177 0.00000000
bigcom178             bigcom178 0.00000000
bigcom180             bigcom180 0.00000000
bigcom181             bigcom181 0.00000000
bigcom184             bigcom184 0.00000000
bigcom186             bigcom186 0.00000000
bigcom187             bigcom187 0.00000000
bigcom189             bigcom189 0.00000000
bigcom194             bigcom194 0.00000000
bigcom195             bigcom195 0.00000000
bigcom196             bigcom196 0.00000000
bigcom204             bigcom204 0.00000000
bigcom205             bigcom205 0.00000000
bigcom212             bigcom212 0.00000000
bigcom214             bigcom214 0.00000000
bigcom222             bigcom222 0.00000000
bigcom223             bigcom223 0.00000000
bigcom226             bigcom226 0.00000000
bigcom227             bigcom227 0.00000000
bigcom229             bigcom229 0.00000000
bigcom233             bigcom233 0.00000000
bigcom236             bigcom236 0.00000000
bigcom237             bigcom237 0.00000000
bigcom246             bigcom246 0.00000000
bigcom248             bigcom248 0.00000000
bigcom249             bigcom249 0.00000000
bigcom250             bigcom250 0.00000000
bigcom254             bigcom254 0.00000000
bigcom266             bigcom266 0.00000000
bigcom269             bigcom269 0.00000000
bigcom272             bigcom272 0.00000000
bigcom274             bigcom274 0.00000000
bigcom281             bigcom281 0.00000000
bigcom291             bigcom291 0.00000000
bigcom292             bigcom292 0.00000000
bigcom295             bigcom295 0.00000000
bigcom299             bigcom299 0.00000000
bigcom301             bigcom301 0.00000000
bigcom306             bigcom306 0.00000000
bigcom309             bigcom309 0.00000000
bigcom314             bigcom314 0.00000000
bigcom321             bigcom321 0.00000000
bigcom341             bigcom341 0.00000000
bigcom350             bigcom350 0.00000000
bigcom353             bigcom353 0.00000000
bigcom359             bigcom359 0.00000000
bigcom363             bigcom363 0.00000000
bigcom365             bigcom365 0.00000000
bigcom385             bigcom385 0.00000000
bigcom386             bigcom386 0.00000000
bigcom408             bigcom408 0.00000000
bigcom412             bigcom412 0.00000000
bigcom480             bigcom480 0.00000000
membership_s3     membership_s3 0.00000000
membership_s8     membership_s8 0.00000000
membership_s9     membership_s9 0.00000000
membership_s11   membership_s11 0.00000000
membership_s12   membership_s12 0.00000000
membership_s14   membership_s14 0.00000000
membership_s15   membership_s15 0.00000000
membership_s16   membership_s16 0.00000000
membership_s17   membership_s17 0.00000000
membership_s18   membership_s18 0.00000000
membership_s20   membership_s20 0.00000000
membership_s21   membership_s21 0.00000000
membership_s25   membership_s25 0.00000000
membership_s26   membership_s26 0.00000000
membership_s28   membership_s28 0.00000000
membership_s31   membership_s31 0.00000000
membership_s32   membership_s32 0.00000000
membership_s33   membership_s33 0.00000000
membership_s37   membership_s37 0.00000000
pdi                         pdi 0.00000000
[1] "Dataset: med_C Model RF, run: 4 of 10 2015-06-17 20:58:51"
     |      Out-of-bag   |
Tree |      MSE  %Var(y) |
   1 |  0.08715   198.18 |
   2 |  0.08552   194.47 |
   3 |  0.08106   184.34 |
   4 |  0.07881   179.21 |
   5 |   0.0773   175.78 |
   6 |   0.0752   171.00 |
   7 |  0.07063   160.62 |
   8 |  0.06666   151.58 |
   9 |  0.06508   147.99 |
  10 |  0.06318   143.67 |
  11 |  0.06135   139.51 |
  12 |  0.06005   136.55 |
  13 |  0.05835   132.69 |
  14 |  0.05696   129.52 |
  15 |  0.05595   127.24 |
  16 |  0.05499   125.06 |
  17 |  0.05504   125.15 |
  18 |  0.05462   124.21 |
  19 |   0.0546   124.16 |
  20 |  0.05388   122.53 |
  21 |  0.05332   121.25 |
  22 |  0.05307   120.68 |
  23 |  0.05283   120.13 |
  24 |  0.05262   119.65 |
  25 |  0.05236   119.07 |
  26 |  0.05214   118.56 |
  27 |  0.05206   118.39 |
  28 |  0.05194   118.11 |
  29 |  0.05184   117.89 |
  30 |  0.05172   117.60 |
  31 |  0.05161   117.36 |
  32 |  0.05144   116.98 |
  33 |   0.0514   116.87 |
  34 |  0.05129   116.64 |
  35 |  0.05121   116.46 |
  36 |  0.05109   116.18 |
  37 |  0.05086   115.65 |
  38 |  0.05084   115.60 |
  39 |  0.05076   115.42 |
  40 |  0.05074   115.39 |
  41 |  0.05061   115.10 |
  42 |  0.05053   114.90 |
  43 |  0.05045   114.71 |
  44 |  0.05037   114.55 |
  45 |   0.0502   114.16 |
  46 |  0.05024   114.24 |
  47 |  0.05012   113.97 |
  48 |  0.05011   113.94 |
  49 |  0.04995   113.58 |
  50 |  0.05006   113.84 |
  51 |     0.05   113.70 |
  52 |  0.04993   113.54 |
  53 |  0.04991   113.49 |
  54 |  0.04995   113.58 |
  55 |   0.0499   113.47 |
  56 |   0.0499   113.48 |
  57 |  0.04984   113.33 |
  58 |  0.04981   113.27 |
  59 |  0.04984   113.33 |
  60 |  0.04985   113.36 |
  61 |  0.04981   113.27 |
  62 |   0.0498   113.25 |
  63 |  0.04981   113.26 |
  64 |  0.04979   113.22 |
  65 |  0.04974   113.12 |
  66 |   0.0497   113.01 |
  67 |  0.04966   112.93 |
  68 |  0.04966   112.93 |
  69 |  0.04968   112.96 |
  70 |  0.04962   112.82 |
  71 |  0.04958   112.74 |
  72 |  0.04956   112.71 |
  73 |  0.04955   112.68 |
  74 |  0.04948   112.53 |
  75 |  0.04946   112.46 |
  76 |  0.04942   112.37 |
  77 |  0.04938   112.28 |
  78 |  0.04939   112.30 |
  79 |   0.0494   112.33 |
  80 |  0.04935   112.21 |
  81 |   0.0493   112.12 |
  82 |  0.04933   112.17 |
  83 |  0.04933   112.19 |
  84 |  0.04928   112.07 |
  85 |  0.04932   112.15 |
  86 |  0.04926   112.02 |
  87 |  0.04927   112.04 |
  88 |   0.0492   111.89 |
  89 |  0.04918   111.83 |
  90 |  0.04917   111.81 |
  91 |  0.04911   111.67 |
  92 |  0.04909   111.63 |
  93 |   0.0491   111.66 |
  94 |   0.0491   111.64 |
  95 |   0.0491   111.66 |
  96 |  0.04909   111.63 |
  97 |  0.04907   111.58 |
  98 |  0.04903   111.50 |
  99 |  0.04901   111.44 |
 100 |    0.049   111.43 |
[1] "Random Forest variable coefficients"
                      %IncMSE IncNodePurity
graph5           2.993603e-03  1.255731e+00
graph6           3.629376e-03  9.002601e-01
graph7           3.573434e-03  8.910461e-01
graph8           8.430214e-04  1.629417e-01
graph9           3.856699e-03  8.094918e-01
graph10          4.737820e-03  1.154990e+00
graph11          6.152414e-03  1.184928e+00
graph12          4.781769e-03  8.374033e-01
graph13          6.751520e-03  1.243156e+00
graph14          3.620405e-03  1.131282e+00
graph15          5.971247e-03  9.725133e-01
graph16          4.404451e-03  9.133768e-01
graph17          5.758006e-03  8.744327e-01
graph18          9.160781e-03  1.012324e+00
graph19          4.787963e-03  1.059193e+00
graph20          6.127462e-03  1.700475e+00
graph21          6.768671e-03  1.262416e+00
graph22          4.432294e-03  1.174335e+00
graph23          1.134956e-02  2.185512e+00
graph24          8.103894e-03  1.038110e+00
graph25          6.513296e-03  1.323559e+00
graph26          4.058434e-03  1.171246e+00
graph27          4.232269e-03  7.441398e-01
graph28          1.521077e-03  6.173881e-01
graph29          3.192517e-04  1.659141e-01
orbit0           7.456941e-04  3.132269e-01
orbit1           2.719501e-03  7.888637e-01
orbit2           1.185751e-03  7.573089e-01
orbit3           6.873105e-03  5.831593e-01
orbit4           2.916613e-03  9.357874e-01
orbit5           2.742062e-03  8.372284e-01
orbit6           2.873218e-03  7.604498e-01
orbit7           4.348206e-03  8.056920e-01
orbit8           2.570377e-03  1.081775e+00
orbit9           4.778092e-03  7.926746e-01
orbit10          6.329675e-03  1.046306e+00
orbit11          3.626551e-03  1.068249e+00
orbit12          3.502701e-03  8.158840e-01
orbit13          3.798860e-03  5.654164e-01
orbit14          1.868289e-04  1.561005e-01
orbit15          2.790417e-03  7.466010e-01
orbit16          5.040019e-03  1.174052e+00
orbit17          6.276087e-03  1.167522e+00
orbit18          5.912211e-03  2.506010e+00
orbit19          6.820852e-03  1.054279e+00
orbit20          4.199543e-03  1.006065e+00
orbit21          4.749884e-03  1.091091e+00
orbit22          9.738613e-03  1.220124e+00
orbit23          2.247713e-03  9.725626e-01
orbit24          7.944827e-03  1.129670e+00
orbit25          7.489315e-03  9.975251e-01
orbit26          3.716736e-03  1.045073e+00
orbit27          7.284273e-03  1.421595e+00
orbit28          3.869074e-03  1.154812e+00
orbit29          9.223188e-03  1.186518e+00
orbit30          7.472498e-03  1.416839e+00
orbit31          6.968046e-03  1.058380e+00
orbit32          6.923824e-03  1.333828e+00
orbit33          2.173863e-03  9.898225e-01
orbit34          5.335613e-03  9.781252e-01
orbit35          6.985126e-03  1.370963e+00
orbit36          5.212031e-03  1.611047e+00
orbit37          4.477335e-03  1.012886e+00
orbit38          3.584541e-03  1.295787e+00
orbit39          9.061219e-03  1.230060e+00
orbit40          4.015056e-03  1.042435e+00
orbit41          4.755509e-03  9.608214e-01
orbit42          4.007152e-03  7.417956e-01
orbit43          4.636314e-03  1.290711e+00
orbit44          4.267062e-03  8.666482e-01
orbit45          1.478641e-02  1.404810e+00
orbit46          3.414159e-03  1.236787e+00
orbit47          7.588781e-03  1.800083e+00
orbit48          7.672463e-03  9.357175e-01
orbit49          6.009589e-03  1.824533e+00
orbit50          3.775831e-03  1.463406e+00
orbit51          5.558946e-03  1.217779e+00
orbit52          9.326465e-03  1.348081e+00
orbit53          3.935857e-03  8.926865e-01
orbit54          4.203119e-03  1.059976e+00
orbit55          8.309033e-04  4.291620e-01
orbit56          1.571465e-02  1.993329e+00
orbit57          1.928352e-03  2.240830e-01
orbit58          2.123682e-03  5.246736e-01
orbit59          9.016518e-03  1.095957e+00
orbit60          5.012824e-03  9.453068e-01
orbit61          2.719899e-03  6.041639e-01
orbit62          6.583951e-03  1.350093e+00
orbit63          6.453966e-03  1.224870e+00
orbit64          6.405355e-03  1.470072e+00
orbit65          4.946833e-03  1.128701e+00
orbit66          1.147012e-03  3.919525e-01
orbit67          1.412890e-03  5.129596e-01
orbit68          3.777341e-03  8.573477e-01
orbit69          6.195891e-04  3.026033e-01
orbit70          1.461329e-03  4.350786e-01
orbit71          7.095480e-04  1.921280e-01
orbit72          7.358024e-04  2.752148e-01
AP               3.890156e-05  2.210319e-01
bet              2.093583e-03  3.025907e+00
ecc              1.393637e-04  1.969016e-01
eccrad           9.593171e-06  1.052220e-01
close            1.950454e-03  6.401867e-01
constraint       3.723317e-03  1.514970e+00
coreness         4.359435e-03  9.065203e-01
knn              2.896666e-03  2.112859e+00
hubscore         7.096435e-03  8.420599e-01
pagerank         2.632197e-03  2.932393e+00
trans            6.661828e-03  1.461354e+00
evcent           4.369751e-03  6.124951e-01
first            6.967168e-04  4.895020e-01
upto_second      9.281311e-03  7.806987e-01
upto_third       2.971021e-03  8.149040e-01
upto_fourth      3.169118e-03  6.455453e-01
upto_fifth       5.452305e-03  6.929925e-01
upto_sixth       1.023200e-03  7.665658e-01
second           4.999783e-03  8.800279e-01
third            7.192564e-03  1.679948e+00
fourth           2.848534e-03  1.614488e+00
fifth            2.652623e-03  1.149702e+00
sixth            4.471504e-03  1.050810e+00
ratio1           4.138779e-03  1.465997e+00
ratio2           4.590105e-03  1.777423e+00
ratio3           5.792121e-03  1.037532e+00
ratio4           1.166847e-02  2.193184e+00
ratio5           5.502289e-03  4.267929e+00
ratio6           3.309798e-03  1.189672e+00
selfinter        2.225519e-05  2.257524e-01
walktrap_vertex  1.072449e-03  2.203497e+00
bigcom1          1.650805e-04  1.574696e-01
bigcom2          1.435417e-05  5.237055e-01
bigcom3         -1.461949e-04  5.354825e-01
bigcom4          2.650949e-05  1.572201e-01
bigcom6          0.000000e+00  0.000000e+00
bigcom8          2.058042e-04  2.825948e-01
bigcom9         -8.766966e-05  1.348744e-01
bigcom11         0.000000e+00  3.608225e-18
bigcom13         0.000000e+00  0.000000e+00
bigcom15         6.057219e-07  4.907034e-01
bigcom16         1.506716e-06  4.522546e-01
bigcom21         5.554772e-05  3.776319e-01
bigcom22         8.592263e-05  3.016679e-01
bigcom24         0.000000e+00  4.440892e-18
bigcom26         1.338173e-05  1.083102e-01
bigcom28         6.785869e-05  2.216542e-01
bigcom30        -4.143043e-05  5.173372e-01
bigcom31         0.000000e+00  2.775558e-19
bigcom32         0.000000e+00  0.000000e+00
bigcom33        -1.884983e-05  5.165320e-01
bigcom34         0.000000e+00  0.000000e+00
bigcom36         9.596893e-05  1.078221e+00
bigcom37         0.000000e+00  0.000000e+00
bigcom38         0.000000e+00  1.110223e-18
bigcom39        -7.794086e-05  2.634613e-01
bigcom40         1.484286e-04  1.551617e-01
bigcom43         0.000000e+00  5.828671e-18
bigcom44        -3.318584e-06  3.191440e-02
bigcom46        -2.805908e-05  1.728078e-01
bigcom47        -6.186990e-05  2.084529e-01
bigcom49         0.000000e+00  2.775558e-19
bigcom50         0.000000e+00  0.000000e+00
bigcom51         0.000000e+00  2.775558e-19
bigcom52         0.000000e+00  0.000000e+00
bigcom54         0.000000e+00  0.000000e+00
bigcom56         0.000000e+00  4.718448e-18
bigcom62         0.000000e+00  0.000000e+00
bigcom66         0.000000e+00  0.000000e+00
bigcom68         0.000000e+00  0.000000e+00
bigcom69         0.000000e+00  2.498002e-18
bigcom71         0.000000e+00  2.220446e-18
bigcom72         0.000000e+00  0.000000e+00
bigcom73        -2.345505e-05  2.878839e-01
bigcom74         0.000000e+00  5.551115e-18
bigcom75         0.000000e+00  2.220446e-18
bigcom76         0.000000e+00  0.000000e+00
bigcom77         0.000000e+00  2.220446e-18
bigcom79         0.000000e+00  0.000000e+00
bigcom80         0.000000e+00  2.775558e-19
bigcom82         0.000000e+00  2.220446e-18
bigcom83         0.000000e+00  0.000000e+00
bigcom84         0.000000e+00  4.718448e-18
bigcom85         0.000000e+00  8.571429e-03
bigcom87         0.000000e+00  2.220446e-18
bigcom89         0.000000e+00  0.000000e+00
bigcom91         0.000000e+00  1.500000e-02
bigcom92         1.693553e-04  5.078844e-01
bigcom93         0.000000e+00  1.110223e-18
bigcom96         0.000000e+00  3.330669e-18
bigcom97         0.000000e+00  3.330669e-18
bigcom98         0.000000e+00  0.000000e+00
bigcom99         0.000000e+00  0.000000e+00
bigcom101       -1.587839e-05  3.380311e-02
bigcom104        0.000000e+00  0.000000e+00
bigcom106       -9.587853e-06  5.449677e-01
bigcom109        0.000000e+00  5.551115e-18
bigcom113        0.000000e+00  1.110223e-18
bigcom116        2.536818e-05  6.479785e-02
bigcom120        0.000000e+00  0.000000e+00
bigcom123        0.000000e+00  0.000000e+00
bigcom126        0.000000e+00  2.775558e-19
bigcom127       -7.436317e-07  1.253782e-01
bigcom137        0.000000e+00  0.000000e+00
bigcom139        0.000000e+00  0.000000e+00
bigcom140        0.000000e+00  0.000000e+00
bigcom143        0.000000e+00  2.220446e-18
bigcom145        0.000000e+00  5.551115e-18
bigcom146        0.000000e+00  0.000000e+00
bigcom147        0.000000e+00  2.220446e-18
bigcom149        9.184814e-05  1.148082e+00
bigcom153       -1.012189e-04  2.792114e-01
bigcom154        0.000000e+00  0.000000e+00
bigcom156        0.000000e+00  2.220446e-18
bigcom157        0.000000e+00  3.608225e-18
bigcom158        0.000000e+00  6.938894e-18
bigcom160        0.000000e+00  2.220446e-18
bigcom161        0.000000e+00  2.220446e-18
bigcom162        0.000000e+00  0.000000e+00
bigcom164        0.000000e+00  8.812028e-01
bigcom166        0.000000e+00  6.661338e-18
bigcom167        0.000000e+00  1.387779e-19
bigcom171        0.000000e+00  0.000000e+00
bigcom173        0.000000e+00  2.775558e-19
bigcom175        0.000000e+00  0.000000e+00
bigcom176        0.000000e+00  0.000000e+00
bigcom177        0.000000e+00  0.000000e+00
bigcom178        0.000000e+00  0.000000e+00
bigcom180        0.000000e+00  5.551115e-19
bigcom181        0.000000e+00  2.220446e-18
bigcom184        0.000000e+00  3.330669e-18
bigcom186        0.000000e+00  2.220446e-18
bigcom187        0.000000e+00  1.110223e-18
bigcom189        0.000000e+00  2.775558e-19
bigcom194        0.000000e+00  2.220446e-18
bigcom195        0.000000e+00  0.000000e+00
bigcom196        0.000000e+00  0.000000e+00
bigcom204        0.000000e+00  0.000000e+00
bigcom205        0.000000e+00  1.110223e-18
bigcom212        0.000000e+00  0.000000e+00
bigcom214        0.000000e+00  1.110223e-18
bigcom222        0.000000e+00  0.000000e+00
bigcom223        1.736347e-05  3.360670e-01
bigcom226        0.000000e+00  3.608225e-18
bigcom227        0.000000e+00  1.110223e-18
bigcom229        0.000000e+00  0.000000e+00
bigcom233       -1.766703e-05  3.683224e-01
bigcom236        0.000000e+00  0.000000e+00
bigcom237        0.000000e+00  1.110223e-18
bigcom246        3.414399e-06  2.838219e-01
bigcom248        0.000000e+00  2.220446e-18
bigcom249        0.000000e+00  0.000000e+00
bigcom250        0.000000e+00  2.220446e-18
bigcom254        0.000000e+00  0.000000e+00
bigcom266        0.000000e+00  2.220446e-18
bigcom269        0.000000e+00  0.000000e+00
bigcom272        0.000000e+00  0.000000e+00
bigcom274        0.000000e+00  5.551115e-18
bigcom281       -1.811079e-05  4.535087e-01
bigcom291       -1.802234e-05  2.041409e-01
bigcom292        0.000000e+00  3.330669e-18
bigcom295       -4.140065e-05  6.238735e-01
bigcom299        0.000000e+00  0.000000e+00
bigcom301        5.089571e-05  3.350459e-01
bigcom306        0.000000e+00  3.330669e-18
bigcom309        0.000000e+00  0.000000e+00
bigcom314        0.000000e+00  4.440892e-18
bigcom321        0.000000e+00  0.000000e+00
bigcom341        0.000000e+00  4.440892e-18
bigcom350        0.000000e+00  0.000000e+00
bigcom353        0.000000e+00  2.220446e-18
bigcom359        0.000000e+00  0.000000e+00
bigcom363        0.000000e+00  0.000000e+00
bigcom365        0.000000e+00  1.110223e-18
bigcom385        0.000000e+00  0.000000e+00
bigcom386        0.000000e+00  0.000000e+00
bigcom408        0.000000e+00  1.110223e-18
bigcom412        0.000000e+00  1.110223e-18
bigcom480        0.000000e+00  0.000000e+00
spin_vertex      1.002443e-03  2.298725e+00
membership_s1    2.120183e-04  2.193683e-01
membership_s3    0.000000e+00  2.775558e-19
membership_s4    3.801713e-04  1.054507e-01
membership_s5   -2.079843e-05  1.951671e-01
membership_s6   -1.264405e-05  9.754758e-02
membership_s7    1.562033e-04  3.869562e-01
membership_s8    0.000000e+00  0.000000e+00
membership_s9    0.000000e+00  0.000000e+00
membership_s11   0.000000e+00  2.220446e-18
membership_s12   0.000000e+00  2.220446e-18
membership_s14   0.000000e+00  0.000000e+00
membership_s15   1.363678e-05  9.985645e-02
membership_s16   2.612125e-05  2.664437e-01
membership_s17   0.000000e+00  2.220446e-18
membership_s18   1.184133e-05  9.582899e-03
membership_s20   0.000000e+00  3.330669e-18
membership_s21   4.399314e-06  2.515590e-01
membership_s22  -8.908248e-07  1.743287e-01
membership_s24   6.433633e-06  5.082196e-01
membership_s25   0.000000e+00  4.163336e-19
membership_s26   0.000000e+00  0.000000e+00
membership_s27   4.136413e-04  4.289445e-01
membership_s28   0.000000e+00  1.110223e-18
membership_s30   4.336317e-04  5.057492e-01
membership_s31   8.848733e-05  1.039494e-01
membership_s32   1.770691e-05  1.708393e-01
membership_s33   0.000000e+00  0.000000e+00
membership_s36   1.995527e-04  3.673476e-01
membership_s37   0.000000e+00  5.551115e-19
V1               7.982624e-03  2.518029e+00
V2               4.160205e-03  3.958164e+00
pdi             -1.564873e-05  2.825504e-01
adhesion         1.637814e-02  2.622828e+00
cohesion         1.544505e-02  2.565006e+00
inner            6.233967e-03  2.432859e+00
outer            2.431921e-03  3.464508e+00
ioratio          8.030336e-03  2.385870e+00
comsize          1.632615e-03  3.280016e+00
[1] "Dataset: med_C Model GLM, run: 4 of 10 2015-06-17 21:00:47"
[1] "glmnet variable coefficients"
                         [,1]          [,2]
(Intercept)     -3.029727e+00 -3.560989e+00
graph0          -3.299846e-40 -1.637611e-05
graph1          -1.049235e-42 -4.460600e-08
graph2          -2.065505e-40 -1.053871e-05
graph3          -7.134548e-44 -3.657992e-09
graph4           2.208234e-45  1.345917e-10
graph5          -1.120332e-43  3.513810e-08
graph6          -4.422293e-43 -2.224187e-08
graph7          -8.775459e-42 -4.241468e-07
graph8          -1.237093e-40 -6.462198e-06
graph9          -1.215865e-45 -6.213616e-11
graph10         -1.655790e-47 -5.178781e-13
graph11          4.418518e-48  2.623856e-13
graph12         -4.837254e-45 -2.537597e-10
graph13         -1.566117e-44 -7.943268e-10
graph14         -3.960987e-47 -3.553097e-13
graph15         -5.511630e-43 -2.870785e-08
graph16         -8.641918e-45 -4.301362e-10
graph17         -2.108843e-44 -1.094414e-09
graph18         -2.295937e-43 -1.094999e-08
graph19         -1.088033e-43 -5.653817e-09
graph20          4.774082e-43  2.868830e-08
graph21         -4.044699e-43 -2.065330e-08
graph22         -2.806818e-43 -1.257314e-08
graph23         -5.602721e-43 -2.898570e-08
graph24         -5.852521e-43 -2.897795e-08
graph25          1.108997e-43  2.612591e-08
graph26         -2.493422e-42 -1.260856e-07
graph27         -1.920512e-42 -1.300181e-08
graph28         -1.646482e-41 -8.531958e-07
graph29         -1.029010e-40 -5.553804e-06
orbit0          -3.299846e-40 -1.637112e-05
orbit1          -9.496099e-43 -3.894594e-08
orbit2          -2.155966e-41 -1.073732e-06
orbit3          -2.065505e-40 -1.053577e-05
orbit4          -1.139782e-43 -5.898975e-09
orbit5          -1.444355e-43 -7.211184e-09
orbit6           2.210849e-45  1.347429e-10
orbit7          -2.679494e-42 -1.348997e-07
orbit8          -1.120332e-43  3.522456e-08
orbit9          -1.555693e-42 -8.213690e-08
orbit10         -4.878199e-43 -2.337394e-08
orbit11         -8.429322e-42 -3.790504e-07
orbit12         -9.894624e-42 -4.777702e-07
orbit13         -3.812032e-41 -1.846095e-06
orbit14         -1.237093e-40 -6.460509e-06
orbit15         -2.051484e-45 -1.036697e-10
orbit16         -4.659938e-45 -2.360852e-10
orbit17         -4.190326e-45 -2.193050e-10
orbit18         -4.674343e-46 -2.422799e-11
orbit19          1.441205e-47  1.284654e-12
orbit20         -6.461648e-47 -2.646221e-12
orbit21         -1.703006e-44 -8.739496e-10
orbit22          4.418544e-48  2.624113e-13
orbit23         -4.319626e-43 -2.178595e-08
orbit24         -8.647585e-45 -4.589170e-10
orbit25         -8.205784e-45 -4.269831e-10
orbit26         -2.097425e-44 -8.501175e-10
orbit27         -5.054853e-44 -2.543102e-09
orbit28         -1.099411e-43 -5.763253e-09
orbit29         -2.405280e-44 -1.206954e-09
orbit30         -1.934526e-43 -9.898367e-09
orbit31          3.108045e-46  2.068161e-11
orbit32         -4.179414e-46 -2.024948e-11
orbit33         -5.640528e-43 -1.943912e-08
orbit34         -5.511630e-43 -2.869741e-08
orbit35         -3.121085e-44 -1.570666e-09
orbit36         -3.567429e-44 -1.465774e-09
orbit37         -1.236363e-44 -6.234877e-10
orbit38         -3.290992e-43 -1.604255e-08
orbit39         -9.134457e-44 -4.894046e-09
orbit40         -2.650277e-44 -1.369848e-09
orbit41          4.551127e-44  4.190419e-09
orbit42         -2.621315e-42 -1.143620e-07
orbit43         -2.321712e-43 -1.108424e-08
orbit44          7.266213e-42  6.651727e-07
orbit45         -3.538865e-43 -1.895577e-08
orbit46         -2.707148e-43 -1.419830e-08
orbit47         -4.290156e-43 -1.612596e-08
orbit48         -1.836534e-43 -8.683245e-09
orbit49          5.052753e-43  3.033656e-08
orbit50          4.908607e-42  3.038149e-07
orbit51         -8.394184e-43 -4.362304e-08
orbit52         -1.007571e-42 -5.096235e-08
orbit53         -1.453903e-42 -6.850561e-08
orbit54         -2.794712e-43 -1.250447e-08
orbit55         -1.273497e-41 -5.725267e-07
orbit56         -2.502984e-42 -1.370475e-07
orbit57         -3.190005e-43 -1.461251e-08
orbit58         -1.026507e-41 -4.976082e-07
orbit59         -9.330971e-43 -4.763166e-08
orbit60         -6.361200e-43 -1.782973e-08
orbit61         -1.906578e-41 -8.945012e-07
orbit62         -2.034573e-42 -7.596692e-08
orbit63         -4.220827e-42 -1.786227e-07
orbit64          4.763782e-42  3.202663e-07
orbit65         -6.313687e-42 -3.253898e-07
orbit66         -3.649242e-42 -1.807039e-07
orbit67         -1.656569e-41 -8.152040e-07
orbit68         -1.469703e-42  1.788891e-08
orbit69         -1.073078e-40 -5.263667e-06
orbit70         -1.958829e-41 -1.005270e-06
orbit71         -4.873924e-41 -2.572734e-06
orbit72         -1.029010e-40 -5.552301e-06
AP               3.968622e-39  2.288203e-04
bet             -3.069701e-43 -1.723711e-08
ecc             -1.147896e-39 -7.551983e-05
eccrad          -6.887378e-39 -4.531080e-04
close           -3.804571e-38 -1.468535e-03
constraint      -8.858949e-39 -8.256791e-04
coreness        -3.375676e-40 -1.458814e-05
knn              1.734788e-41  1.044800e-06
hubscore        -2.251861e-37 -1.133938e-02
pagerank        -7.071110e-37 -4.088519e-02
trans           -6.400859e-38 -3.653379e-03
evcent          -2.256340e-37 -1.136885e-02
first           -3.299846e-40 -1.635899e-05
upto_second     -4.414758e-43 -1.022987e-08
upto_third      -4.297744e-43 -1.752288e-08
upto_fourth      2.161654e-42  1.451663e-07
upto_fifth       4.141308e-41  2.645105e-06
upto_sixth       5.710477e-40  3.583828e-05
second          -4.236092e-43 -9.284097e-09
third           -6.840559e-43 -3.066954e-08
fourth           7.923086e-43  3.642965e-08
fifth           -2.241944e-42 -1.513888e-07
sixth           -4.310573e-41 -2.760306e-06
ratio1           2.815201e-41  1.641789e-06
ratio2          -1.089784e-40 -7.194498e-06
ratio3          -3.259652e-40 -2.477875e-05
ratio4          -3.197696e-38 -1.976311e-03
ratio5          -1.305168e-37 -7.065867e-03
ratio6          -4.509751e-40 -2.795035e-05
selfinter        1.645145e-39  1.013403e-04
walktrap_vertex -1.358297e-38 -7.731442e-04
bigcom1         -7.273804e-39 -4.180660e-04
bigcom2          1.556213e-37  8.970985e-03
bigcom3          1.542221e-38  8.810433e-04
bigcom4         -4.785074e-39 -2.755972e-04
bigcom6         -4.659660e-38 -2.702566e-03
bigcom8          4.001834e-38  2.310925e-03
bigcom9          6.623839e-39  3.740152e-04
bigcom11        -4.668717e-38 -2.709693e-03
bigcom13        -4.670735e-38 -2.712189e-03
bigcom15         3.770607e-38  2.179887e-03
bigcom16         9.788126e-38  5.641729e-03
bigcom21         7.641322e-38  4.396608e-03
bigcom22         5.076454e-39  2.956422e-04
bigcom24        -4.660664e-38 -2.703755e-03
bigcom26        -1.521054e-38 -8.856262e-04
bigcom28        -4.073053e-39 -2.150775e-04
bigcom30         3.038838e-38  1.746799e-03
bigcom31        -4.658656e-38 -2.701327e-03
bigcom32        -4.663681e-38 -2.703081e-03
bigcom33         4.586816e-37  2.644801e-02
bigcom34        -4.657652e-38 -2.710243e-03
bigcom36         3.578594e-37  2.062407e-02
bigcom37        -4.658656e-38 -2.693777e-03
bigcom38        -4.658656e-38 -2.700468e-03
bigcom39         4.985917e-38  2.864623e-03
bigcom40        -3.325707e-39 -1.798969e-04
bigcom43        -4.662675e-38 -2.703356e-03
bigcom44         9.857315e-40  7.449919e-05
bigcom46         3.770607e-38  2.160950e-03
bigcom47         7.983373e-38  4.593770e-03
bigcom49        -4.663681e-38 -2.698396e-03
bigcom50        -4.658656e-38 -2.690631e-03
bigcom51        -4.658656e-38 -2.704298e-03
bigcom52        -4.659660e-38 -2.704948e-03
bigcom54        -4.657652e-38 -2.697659e-03
bigcom56        -4.669726e-38 -2.698375e-03
bigcom62        -4.658656e-38 -2.705405e-03
bigcom66        -4.657652e-38 -2.704723e-03
bigcom68        -4.659660e-38 -2.710281e-03
bigcom69        -4.665694e-38 -2.707850e-03
bigcom71        -4.657652e-38 -2.697005e-03
bigcom72         0.000000e+00  0.000000e+00
bigcom73         8.839930e-38  5.083490e-03
bigcom74        -4.666702e-38 -2.702240e-03
bigcom75        -4.659660e-38 -2.706922e-03
bigcom76        -4.662675e-38 -2.702587e-03
bigcom77        -4.662675e-38 -2.697874e-03
bigcom79        -4.658656e-38 -2.709565e-03
bigcom80        -4.662675e-38 -2.704783e-03
bigcom82        -4.659660e-38 -2.708055e-03
bigcom83        -4.658656e-38 -2.729577e-03
bigcom84        -4.662675e-38 -2.708876e-03
bigcom85        -4.658656e-38 -2.704807e-03
bigcom87        -4.662675e-38 -2.706067e-03
bigcom89        -4.657652e-38 -2.710336e-03
bigcom91        -4.664687e-38 -2.703805e-03
bigcom92         5.467920e-38  3.147877e-03
bigcom93        -4.657652e-38 -2.723456e-03
bigcom96        -4.658656e-38 -2.699999e-03
bigcom97        -4.661670e-38 -2.700423e-03
bigcom98        -4.657652e-38 -2.705376e-03
bigcom99         0.000000e+00  0.000000e+00
bigcom101        2.566098e-38  1.451739e-03
bigcom104       -4.658656e-38 -2.700090e-03
bigcom106        4.586816e-37  2.645218e-02
bigcom109       -4.658656e-38 -2.707632e-03
bigcom113       -4.658656e-38 -2.703510e-03
bigcom116       -1.510495e-38 -8.823683e-04
bigcom120       -4.659660e-38 -2.690355e-03
bigcom123       -4.658656e-38 -2.701262e-03
bigcom126       -4.658656e-38 -2.703764e-03
bigcom127        1.219413e-37  6.997424e-03
bigcom137       -4.661670e-38 -2.694625e-03
bigcom139       -4.659660e-38 -2.709824e-03
bigcom140       -4.659660e-38 -2.707120e-03
bigcom143       -4.657652e-38 -2.699416e-03
bigcom145       -4.659660e-38 -2.697705e-03
bigcom146       -4.658656e-38 -2.706490e-03
bigcom147       -4.672754e-38 -2.691123e-03
bigcom149        4.588794e-37  2.645071e-02
bigcom153        7.983373e-38  4.587272e-03
bigcom154       -4.657652e-38 -2.698000e-03
bigcom156       -4.660664e-38 -2.702281e-03
bigcom157       -4.670735e-38 -2.691876e-03
bigcom158       -4.658656e-38 -2.702954e-03
bigcom160       -4.657652e-38 -2.703998e-03
bigcom161       -4.659660e-38 -2.712996e-03
bigcom162       -4.658656e-38 -2.708836e-03
bigcom164        9.637421e-37  5.559162e-02
bigcom166       -4.662675e-38 -2.699479e-03
bigcom167       -4.667709e-38 -2.701528e-03
bigcom171       -4.666702e-38 -2.700640e-03
bigcom173       -4.658656e-38 -2.707175e-03
bigcom175       -4.658656e-38 -2.693987e-03
bigcom176       -4.657652e-38 -2.704997e-03
bigcom177       -4.658656e-38 -2.696768e-03
bigcom178       -4.657652e-38 -2.689441e-03
bigcom180       -4.657652e-38 -2.712927e-03
bigcom181       -4.665694e-38 -2.702711e-03
bigcom184       -4.659660e-38 -2.702470e-03
bigcom186       -4.658656e-38 -2.707684e-03
bigcom187       -4.658656e-38 -2.707067e-03
bigcom189       -4.661670e-38 -2.699239e-03
bigcom194       -4.659660e-38 -2.693906e-03
bigcom195        0.000000e+00  0.000000e+00
bigcom196       -4.659660e-38 -2.708271e-03
bigcom204        0.000000e+00  0.000000e+00
bigcom205       -4.658656e-38 -2.700136e-03
bigcom212       -4.658656e-38 -2.706465e-03
bigcom214       -4.657652e-38 -2.707722e-03
bigcom222       -4.658656e-38 -2.711528e-03
bigcom223        1.556213e-37  8.967663e-03
bigcom226       -4.659660e-38 -2.705662e-03
bigcom227       -4.659660e-38 -2.704058e-03
bigcom229       -4.657652e-38 -2.695268e-03
bigcom233        4.586816e-37  2.644992e-02
bigcom236       -4.657652e-38 -2.706235e-03
bigcom237       -4.660664e-38 -2.707544e-03
bigcom246        6.579453e-38  3.783048e-03
bigcom248       -4.666702e-38 -2.700827e-03
bigcom249       -4.660664e-38 -2.704012e-03
bigcom250       -4.668717e-38 -2.700544e-03
bigcom254       -4.658656e-38 -2.698668e-03
bigcom266       -4.659660e-38 -2.708291e-03
bigcom269        0.000000e+00  0.000000e+00
bigcom272       -4.657652e-38 -2.705906e-03
bigcom274       -7.759908e-39 -4.590854e-04
bigcom281        1.556213e-37  8.950233e-03
bigcom291        1.556213e-37  8.968791e-03
bigcom292       -4.658656e-38 -2.708873e-03
bigcom295        1.556213e-37  8.959296e-03
bigcom299       -4.657652e-38 -2.705100e-03
bigcom301        7.983373e-38  4.584238e-03
bigcom306       -4.657652e-38 -2.706754e-03
bigcom309       -4.657652e-38 -2.705694e-03
bigcom314       -4.660664e-38 -2.705572e-03
bigcom321       -4.657652e-38 -2.713611e-03
bigcom341       -4.658656e-38 -2.706477e-03
bigcom350       -4.659660e-38 -2.700510e-03
bigcom353       -4.658656e-38 -2.703801e-03
bigcom359       -4.658656e-38 -2.706473e-03
bigcom363       -4.657652e-38 -2.718397e-03
bigcom365       -4.660664e-38 -2.703935e-03
bigcom385       -4.657652e-38 -2.710479e-03
bigcom386       -4.659660e-38 -2.702659e-03
bigcom408       -4.659660e-38 -2.689848e-03
bigcom412       -4.658656e-38 -2.659315e-03
bigcom480        0.000000e+00  0.000000e+00
spin_vertex     -1.451476e-38 -8.321922e-04
membership_s1    5.942304e-39  3.285472e-04
membership_s3   -4.657652e-38 -2.663819e-03
membership_s4   -5.984488e-39 -3.327667e-04
membership_s5    9.761708e-39  5.629775e-04
membership_s6   -5.655317e-39 -3.364997e-04
membership_s7    1.711421e-38  9.880896e-04
membership_s8   -4.658656e-38 -2.693715e-03
membership_s9   -4.659660e-38 -2.700522e-03
membership_s11  -4.657652e-38 -2.704287e-03
membership_s12  -4.662675e-38 -2.704341e-03
membership_s14  -4.660664e-38 -2.707384e-03
membership_s15  -2.675562e-39 -1.600358e-04
membership_s16   1.556213e-37  8.941935e-03
membership_s17  -4.657652e-38 -2.707564e-03
membership_s18  -2.329152e-38 -1.358302e-03
membership_s20  -4.657652e-38 -2.693035e-03
membership_s21  -1.784097e-38 -1.041093e-03
membership_s22   1.091393e-37  6.268369e-03
membership_s24   7.997179e-38  4.594498e-03
membership_s25  -4.673765e-38 -2.697759e-03
membership_s26   0.000000e+00  0.000000e+00
membership_s27   1.653230e-39  9.038928e-05
membership_s28  -4.658656e-38 -2.693928e-03
membership_s30  -1.461956e-39 -7.648712e-05
membership_s31  -5.702644e-39 -3.416147e-04
membership_s32   1.816863e-39  9.660101e-05
membership_s33  -4.657652e-38 -2.705602e-03
membership_s36  -6.409996e-39 -3.657585e-04
membership_s37  -4.678823e-38 -2.706911e-03
V1              -4.772424e-38 -2.751158e-03
V2               1.491537e-38  8.212323e-04
pdi             -7.313590e-36 -4.280383e-01
adhesion        -9.013975e-42 -5.168634e-07
cohesion         1.806953e-41  1.036124e-06
inner            2.686791e-42  1.545293e-07
outer            5.556845e-42  3.218407e-07
ioratio         -1.240248e-37 -7.122268e-03
comsize         -3.175121e-42 -1.906591e-07
[1] "Dataset: med_C Model GBM, run: 5 of 10 2015-06-17 21:00:48"
Iter   TrainDeviance   ValidDeviance   StepSize   Improve
     1        0.3730            -nan     0.0100   -0.0001
     2        0.3714            -nan     0.0100   -0.0000
     3        0.3702            -nan     0.0100    0.0001
     4        0.3686            -nan     0.0100    0.0000
     5        0.3675            -nan     0.0100   -0.0000
     6        0.3661            -nan     0.0100    0.0000
     7        0.3651            -nan     0.0100    0.0001
     8        0.3638            -nan     0.0100   -0.0000
     9        0.3629            -nan     0.0100   -0.0001
    10        0.3613            -nan     0.0100   -0.0001
    20        0.3505            -nan     0.0100   -0.0000
    40        0.3306            -nan     0.0100   -0.0001
    60        0.3150            -nan     0.0100   -0.0000
    80        0.3013            -nan     0.0100   -0.0001
   100        0.2893            -nan     0.0100   -0.0000
   120        0.2776            -nan     0.0100   -0.0000
   140        0.2671            -nan     0.0100    0.0001
   160        0.2577            -nan     0.0100   -0.0000
   180        0.2480            -nan     0.0100   -0.0001
   200        0.2394            -nan     0.0100    0.0000
   220        0.2314            -nan     0.0100   -0.0000
   240        0.2234            -nan     0.0100   -0.0000
   260        0.2164            -nan     0.0100   -0.0000
   265        0.2148            -nan     0.0100   -0.0000

[1] "GBM variable coefficients"
                            var     rel.inf
ratio5                   ratio5 3.213795989
V2                           V2 2.818926128
outer                     outer 2.791453788
pagerank               pagerank 2.367649854
comsize                 comsize 2.307427924
ioratio                 ioratio 2.277048922
bet                         bet 2.053195056
orbit18                 orbit18 1.979995555
walktrap_vertex walktrap_vertex 1.920439939
inner                     inner 1.759752824
spin_vertex         spin_vertex 1.744637847
V1                           V1 1.599648015
orbit33                 orbit33 1.501019344
knn                         knn 1.429488248
graph25                 graph25 1.415719763
orbit30                 orbit30 1.364972785
graph10                 graph10 1.301327088
adhesion               adhesion 1.262358936
orbit62                 orbit62 1.236233891
third                     third 1.159139290
cohesion               cohesion 1.137268384
ratio4                   ratio4 1.133003263
ratio2                   ratio2 1.082598462
orbit50                 orbit50 1.054179806
graph20                 graph20 1.039483188
trans                     trans 0.999320576
graph7                   graph7 0.992998608
orbit36                 orbit36 0.963677502
orbit64                 orbit64 0.962679569
orbit39                 orbit39 0.925556120
orbit63                 orbit63 0.900651538
graph23                 graph23 0.898340125
ratio1                   ratio1 0.876145719
orbit44                 orbit44 0.851512098
graph13                 graph13 0.843448232
orbit51                 orbit51 0.839441149
orbit37                 orbit37 0.823377428
ratio6                   ratio6 0.801237442
graph22                 graph22 0.793978118
graph15                 graph15 0.790868726
orbit35                 orbit35 0.778203184
orbit48                 orbit48 0.777174578
orbit52                 orbit52 0.764963457
orbit49                 orbit49 0.762959977
orbit31                 orbit31 0.762914040
orbit47                 orbit47 0.753792821
graph5                   graph5 0.731619101
graph21                 graph21 0.730677243
graph6                   graph6 0.729129873
constraint           constraint 0.708713436
orbit28                 orbit28 0.700048197
orbit26                 orbit26 0.695377157
orbit11                 orbit11 0.685232803
bigcom21               bigcom21 0.672986074
orbit45                 orbit45 0.662447929
orbit24                 orbit24 0.660797449
orbit32                 orbit32 0.658589690
orbit56                 orbit56 0.643804459
orbit27                 orbit27 0.641291149
orbit10                 orbit10 0.637372890
orbit29                 orbit29 0.637062704
graph19                 graph19 0.629246557
graph16                 graph16 0.624788077
orbit17                 orbit17 0.618534529
graph24                 graph24 0.617408039
orbit19                 orbit19 0.588871887
orbit21                 orbit21 0.582000297
orbit16                 orbit16 0.574155527
graph18                 graph18 0.573430007
orbit65                 orbit65 0.540409244
graph1                   graph1 0.534499249
orbit20                 orbit20 0.531111550
orbit9                   orbit9 0.530546590
orbit46                 orbit46 0.529213781
graph27                 graph27 0.528735420
orbit5                   orbit5 0.520223903
graph26                 graph26 0.518584697
orbit7                   orbit7 0.516691662
bigcom47               bigcom47 0.514608467
orbit1                   orbit1 0.502125077
graph11                 graph11 0.489505735
graph3                   graph3 0.487067505
orbit25                 orbit25 0.484560477
graph4                   graph4 0.483225388
orbit41                 orbit41 0.479865151
graph17                 graph17 0.470812941
graph14                 graph14 0.461001270
ratio3                   ratio3 0.451198914
upto_fifth           upto_fifth 0.439763868
graph12                 graph12 0.439140143
orbit53                 orbit53 0.431617790
fifth                     fifth 0.429492613
orbit2                   orbit2 0.416842133
fourth                   fourth 0.403903596
orbit40                 orbit40 0.400164940
orbit55                 orbit55 0.394549393
orbit61                 orbit61 0.385655207
orbit59                 orbit59 0.377865498
membership_s24   membership_s24 0.369361542
bigcom250             bigcom250 0.369345386
orbit12                 orbit12 0.360379906
orbit4                   orbit4 0.358248140
upto_sixth           upto_sixth 0.357498765
graph9                   graph9 0.332092266
orbit23                 orbit23 0.328647666
orbit60                 orbit60 0.326801231
sixth                     sixth 0.326027445
upto_fourth         upto_fourth 0.320112617
orbit38                 orbit38 0.314311523
orbit57                 orbit57 0.314170122
graph2                   graph2 0.310201919
coreness               coreness 0.306736137
orbit58                 orbit58 0.291180893
orbit66                 orbit66 0.249646566
membership_s7     membership_s7 0.249412176
orbit13                 orbit13 0.244682492
orbit54                 orbit54 0.241262540
orbit15                 orbit15 0.240258174
close                     close 0.231215267
orbit42                 orbit42 0.229807151
hubscore               hubscore 0.228940315
orbit67                 orbit67 0.223062138
evcent                   evcent 0.192577304
graph8                   graph8 0.180589083
graph0                   graph0 0.176945968
upto_second         upto_second 0.165691439
bigcom4                 bigcom4 0.164841196
graph28                 graph28 0.164537744
membership_s27   membership_s27 0.151576559
bigcom3                 bigcom3 0.145969821
orbit70                 orbit70 0.145449052
selfinter             selfinter 0.145065740
bigcom73               bigcom73 0.133051753
graph29                 graph29 0.125101280
bigcom39               bigcom39 0.122867084
ecc                         ecc 0.103077080
AP                           AP 0.098159387
orbit71                 orbit71 0.097489465
membership_s30   membership_s30 0.096031003
bigcom36               bigcom36 0.093969469
bigcom92               bigcom92 0.090407481
membership_s36   membership_s36 0.083630181
bigcom8                 bigcom8 0.078441938
orbit68                 orbit68 0.072016239
second                   second 0.068589949
bigcom30               bigcom30 0.064833766
orbit43                 orbit43 0.064393851
orbit6                   orbit6 0.062782890
bigcom9                 bigcom9 0.057417594
membership_s4     membership_s4 0.047683766
membership_s5     membership_s5 0.047110074
membership_s6     membership_s6 0.040968533
upto_third           upto_third 0.026574403
membership_s32   membership_s32 0.022120450
membership_s1     membership_s1 0.019308229
bigcom22               bigcom22 0.008985095
orbit22                 orbit22 0.007770181
orbit0                   orbit0 0.000000000
orbit3                   orbit3 0.000000000
orbit8                   orbit8 0.000000000
orbit14                 orbit14 0.000000000
orbit34                 orbit34 0.000000000
orbit69                 orbit69 0.000000000
orbit72                 orbit72 0.000000000
eccrad                   eccrad 0.000000000
first                     first 0.000000000
bigcom1                 bigcom1 0.000000000
bigcom2                 bigcom2 0.000000000
bigcom6                 bigcom6 0.000000000
bigcom11               bigcom11 0.000000000
bigcom13               bigcom13 0.000000000
bigcom15               bigcom15 0.000000000
bigcom16               bigcom16 0.000000000
bigcom24               bigcom24 0.000000000
bigcom26               bigcom26 0.000000000
bigcom28               bigcom28 0.000000000
bigcom31               bigcom31 0.000000000
bigcom32               bigcom32 0.000000000
bigcom33               bigcom33 0.000000000
bigcom34               bigcom34 0.000000000
bigcom37               bigcom37 0.000000000
bigcom38               bigcom38 0.000000000
bigcom40               bigcom40 0.000000000
bigcom43               bigcom43 0.000000000
bigcom44               bigcom44 0.000000000
bigcom46               bigcom46 0.000000000
bigcom49               bigcom49 0.000000000
bigcom50               bigcom50 0.000000000
bigcom51               bigcom51 0.000000000
bigcom52               bigcom52 0.000000000
bigcom54               bigcom54 0.000000000
bigcom56               bigcom56 0.000000000
bigcom62               bigcom62 0.000000000
bigcom66               bigcom66 0.000000000
bigcom68               bigcom68 0.000000000
bigcom69               bigcom69 0.000000000
bigcom71               bigcom71 0.000000000
bigcom72               bigcom72 0.000000000
bigcom74               bigcom74 0.000000000
bigcom75               bigcom75 0.000000000
bigcom76               bigcom76 0.000000000
bigcom77               bigcom77 0.000000000
bigcom79               bigcom79 0.000000000
bigcom80               bigcom80 0.000000000
bigcom82               bigcom82 0.000000000
bigcom83               bigcom83 0.000000000
bigcom84               bigcom84 0.000000000
bigcom85               bigcom85 0.000000000
bigcom87               bigcom87 0.000000000
bigcom89               bigcom89 0.000000000
bigcom91               bigcom91 0.000000000
bigcom93               bigcom93 0.000000000
bigcom96               bigcom96 0.000000000
bigcom97               bigcom97 0.000000000
bigcom98               bigcom98 0.000000000
bigcom99               bigcom99 0.000000000
bigcom101             bigcom101 0.000000000
bigcom104             bigcom104 0.000000000
bigcom106             bigcom106 0.000000000
bigcom109             bigcom109 0.000000000
bigcom113             bigcom113 0.000000000
bigcom116             bigcom116 0.000000000
bigcom120             bigcom120 0.000000000
bigcom123             bigcom123 0.000000000
bigcom126             bigcom126 0.000000000
bigcom127             bigcom127 0.000000000
bigcom137             bigcom137 0.000000000
bigcom139             bigcom139 0.000000000
bigcom140             bigcom140 0.000000000
bigcom143             bigcom143 0.000000000
bigcom145             bigcom145 0.000000000
bigcom146             bigcom146 0.000000000
bigcom147             bigcom147 0.000000000
bigcom149             bigcom149 0.000000000
bigcom153             bigcom153 0.000000000
bigcom154             bigcom154 0.000000000
bigcom156             bigcom156 0.000000000
bigcom157             bigcom157 0.000000000
bigcom158             bigcom158 0.000000000
bigcom160             bigcom160 0.000000000
bigcom161             bigcom161 0.000000000
bigcom162             bigcom162 0.000000000
bigcom164             bigcom164 0.000000000
bigcom166             bigcom166 0.000000000
bigcom167             bigcom167 0.000000000
bigcom171             bigcom171 0.000000000
bigcom173             bigcom173 0.000000000
bigcom175             bigcom175 0.000000000
bigcom176             bigcom176 0.000000000
bigcom177             bigcom177 0.000000000
bigcom178             bigcom178 0.000000000
bigcom180             bigcom180 0.000000000
bigcom181             bigcom181 0.000000000
bigcom184             bigcom184 0.000000000
bigcom186             bigcom186 0.000000000
bigcom187             bigcom187 0.000000000
bigcom189             bigcom189 0.000000000
bigcom194             bigcom194 0.000000000
bigcom195             bigcom195 0.000000000
bigcom196             bigcom196 0.000000000
bigcom204             bigcom204 0.000000000
bigcom205             bigcom205 0.000000000
bigcom212             bigcom212 0.000000000
bigcom214             bigcom214 0.000000000
bigcom222             bigcom222 0.000000000
bigcom223             bigcom223 0.000000000
bigcom226             bigcom226 0.000000000
bigcom227             bigcom227 0.000000000
bigcom229             bigcom229 0.000000000
bigcom233             bigcom233 0.000000000
bigcom236             bigcom236 0.000000000
bigcom237             bigcom237 0.000000000
bigcom246             bigcom246 0.000000000
bigcom248             bigcom248 0.000000000
bigcom249             bigcom249 0.000000000
bigcom254             bigcom254 0.000000000
bigcom266             bigcom266 0.000000000
bigcom269             bigcom269 0.000000000
bigcom272             bigcom272 0.000000000
bigcom274             bigcom274 0.000000000
bigcom281             bigcom281 0.000000000
bigcom291             bigcom291 0.000000000
bigcom292             bigcom292 0.000000000
bigcom295             bigcom295 0.000000000
bigcom299             bigcom299 0.000000000
bigcom301             bigcom301 0.000000000
bigcom306             bigcom306 0.000000000
bigcom309             bigcom309 0.000000000
bigcom314             bigcom314 0.000000000
bigcom321             bigcom321 0.000000000
bigcom341             bigcom341 0.000000000
bigcom350             bigcom350 0.000000000
bigcom353             bigcom353 0.000000000
bigcom359             bigcom359 0.000000000
bigcom363             bigcom363 0.000000000
bigcom365             bigcom365 0.000000000
bigcom385             bigcom385 0.000000000
bigcom386             bigcom386 0.000000000
bigcom408             bigcom408 0.000000000
bigcom412             bigcom412 0.000000000
bigcom480             bigcom480 0.000000000
membership_s3     membership_s3 0.000000000
membership_s8     membership_s8 0.000000000
membership_s9     membership_s9 0.000000000
membership_s11   membership_s11 0.000000000
membership_s12   membership_s12 0.000000000
membership_s14   membership_s14 0.000000000
membership_s15   membership_s15 0.000000000
membership_s16   membership_s16 0.000000000
membership_s17   membership_s17 0.000000000
membership_s18   membership_s18 0.000000000
membership_s20   membership_s20 0.000000000
membership_s21   membership_s21 0.000000000
membership_s22   membership_s22 0.000000000
membership_s25   membership_s25 0.000000000
membership_s26   membership_s26 0.000000000
membership_s28   membership_s28 0.000000000
membership_s31   membership_s31 0.000000000
membership_s33   membership_s33 0.000000000
membership_s37   membership_s37 0.000000000
pdi                         pdi 0.000000000
[1] "Dataset: med_C Model RF, run: 5 of 10 2015-06-17 21:02:35"
     |      Out-of-bag   |
Tree |      MSE  %Var(y) |
   1 |  0.08948   202.87 |
   2 |  0.08381   190.02 |
   3 |  0.07841   177.79 |
   4 |  0.07206   163.38 |
   5 |  0.07182   162.84 |
   6 |  0.06853   155.38 |
   7 |  0.06689   151.67 |
   8 |  0.06555   148.62 |
   9 |  0.06381   144.68 |
  10 |   0.0612   138.75 |
  11 |  0.05967   135.29 |
  12 |  0.05903   133.83 |
  13 |  0.05747   130.30 |
  14 |  0.05694   129.11 |
  15 |  0.05588   126.69 |
  16 |  0.05553   125.89 |
  17 |  0.05469   124.00 |
  18 |  0.05438   123.29 |
  19 |  0.05365   121.63 |
  20 |  0.05335   120.95 |
  21 |  0.05333   120.91 |
  22 |  0.05267   119.42 |
  23 |  0.05248   119.00 |
  24 |  0.05217   118.29 |
  25 |  0.05195   117.79 |
  26 |  0.05183   117.50 |
  27 |  0.05169   117.19 |
  28 |   0.0515   116.78 |
  29 |  0.05136   116.45 |
  30 |  0.05106   115.77 |
  31 |  0.05093   115.48 |
  32 |  0.05101   115.65 |
  33 |  0.05076   115.09 |
  34 |  0.05066   114.87 |
  35 |  0.05055   114.62 |
  36 |  0.05046   114.42 |
  37 |  0.05029   114.02 |
  38 |  0.05026   113.95 |
  39 |  0.05004   113.45 |
  40 |  0.05002   113.40 |
  41 |  0.05001   113.38 |
  42 |  0.05003   113.44 |
  43 |  0.04999   113.34 |
  44 |  0.04984   113.00 |
  45 |  0.04986   113.05 |
  46 |   0.0498   112.91 |
  47 |   0.0497   112.69 |
  48 |   0.0496   112.45 |
  49 |  0.04957   112.39 |
  50 |  0.04952   112.27 |
  51 |  0.04951   112.26 |
  52 |  0.04944   112.09 |
  53 |  0.04937   111.94 |
  54 |  0.04932   111.81 |
  55 |   0.0493   111.78 |
  56 |  0.04931   111.80 |
  57 |  0.04929   111.76 |
  58 |  0.04927   111.71 |
  59 |   0.0492   111.55 |
  60 |  0.04911   111.35 |
  61 |  0.04916   111.47 |
  62 |  0.04911   111.34 |
  63 |  0.04903   111.17 |
  64 |  0.04903   111.16 |
  65 |  0.04896   111.01 |
  66 |  0.04897   111.03 |
  67 |  0.04893   110.95 |
  68 |  0.04891   110.90 |
  69 |  0.04889   110.84 |
  70 |  0.04894   110.96 |
  71 |   0.0489   110.87 |
  72 |  0.04886   110.79 |
  73 |  0.04883   110.70 |
  74 |  0.04884   110.72 |
  75 |  0.04888   110.83 |
  76 |  0.04879   110.62 |
  77 |  0.04877   110.59 |
  78 |  0.04876   110.55 |
  79 |  0.04877   110.58 |
  80 |  0.04874   110.50 |
  81 |  0.04877   110.58 |
  82 |  0.04878   110.59 |
  83 |  0.04879   110.63 |
  84 |  0.04879   110.61 |
  85 |  0.04882   110.68 |
  86 |   0.0488   110.65 |
  87 |   0.0488   110.64 |
  88 |  0.04879   110.62 |
  89 |  0.04877   110.57 |
  90 |  0.04881   110.67 |
  91 |  0.04885   110.75 |
  92 |  0.04883   110.72 |
  93 |  0.04878   110.59 |
  94 |  0.04878   110.60 |
  95 |  0.04876   110.55 |
  96 |  0.04875   110.53 |
  97 |  0.04872   110.46 |
  98 |  0.04871   110.44 |
  99 |  0.04869   110.40 |
 100 |  0.04867   110.35 |
[1] "Random Forest variable coefficients"
                      %IncMSE IncNodePurity
graph5           1.915561e-03  8.653616e-01
graph6           4.951264e-03  1.016109e+00
graph7           7.045897e-03  7.096520e-01
graph8           3.376481e-04  2.265527e-01
graph9           3.522560e-03  7.687132e-01
graph10          4.806620e-03  1.163121e+00
graph11          8.981891e-03  9.321436e-01
graph12          7.143190e-03  7.866122e-01
graph13          6.134902e-03  1.133974e+00
graph14          4.397764e-03  1.091141e+00
graph15          4.127906e-03  9.202902e-01
graph16          4.926572e-03  1.041828e+00
graph17          7.487979e-03  1.534508e+00
graph18          5.146681e-03  1.093846e+00
graph19          6.393029e-03  1.137410e+00
graph20          4.657883e-03  1.923206e+00
graph21          5.202138e-03  1.121805e+00
graph22          6.171543e-03  1.159785e+00
graph23          1.272724e-02  1.927720e+00
graph24          8.388095e-03  9.806615e-01
graph25          7.678252e-03  1.438433e+00
graph26          3.409371e-03  8.905846e-01
graph27          3.690665e-03  7.593055e-01
graph28          5.284609e-04  2.719402e-01
graph29          5.349697e-04  1.041214e-01
orbit0           3.633199e-04  3.522652e-01
orbit1           5.855815e-03  9.044322e-01
orbit2           3.001572e-03  9.454053e-01
orbit3           7.716949e-03  5.031622e-01
orbit4           2.891891e-03  7.154984e-01
orbit5           2.579198e-03  1.121105e+00
orbit6           7.710477e-03  1.166065e+00
orbit7           2.033142e-03  8.587524e-01
orbit8           1.854612e-03  8.847801e-01
orbit9           6.061468e-03  9.608431e-01
orbit10          5.196258e-03  8.901472e-01
orbit11          3.444463e-03  9.148085e-01
orbit12          3.818627e-03  7.870332e-01
orbit13          2.295272e-03  5.127412e-01
orbit14          5.396947e-04  3.058891e-01
orbit15          2.337404e-03  1.003289e+00
orbit16          2.730905e-03  7.371222e-01
orbit17          7.712183e-03  1.292592e+00
orbit18          4.166197e-03  2.623132e+00
orbit19          4.531228e-03  1.209599e+00
orbit20          3.497763e-03  8.128889e-01
orbit21          1.656060e-03  7.827623e-01
orbit22          4.921949e-03  1.053306e+00
orbit23          2.221134e-03  1.046370e+00
orbit24          1.367173e-02  1.143464e+00
orbit25          5.164566e-03  1.176992e+00
orbit26          2.888868e-03  9.394253e-01
orbit27          6.154438e-03  9.314241e-01
orbit28          2.803363e-03  1.241735e+00
orbit29          3.976681e-03  1.127711e+00
orbit30          4.425628e-03  1.111636e+00
orbit31          9.189522e-03  8.030468e-01
orbit32          7.433636e-03  1.018187e+00
orbit33          4.980939e-03  1.304563e+00
orbit34          6.505738e-03  8.869403e-01
orbit35          1.116943e-02  1.483419e+00
orbit36          4.339131e-03  1.615581e+00
orbit37          2.212414e-03  9.839383e-01
orbit38          3.023356e-03  1.196301e+00
orbit39          1.328189e-02  1.173535e+00
orbit40          5.470226e-03  9.300604e-01
orbit41          4.608943e-03  7.970192e-01
orbit42          2.831384e-03  6.491686e-01
orbit43          5.925835e-03  1.009232e+00
orbit44          2.606607e-03  1.168568e+00
orbit45          1.128453e-02  1.122669e+00
orbit46          2.877044e-03  8.601261e-01
orbit47          5.301734e-03  1.645677e+00
orbit48          1.246685e-02  1.180146e+00
orbit49          4.096033e-03  1.722428e+00
orbit50          4.968831e-03  1.674439e+00
orbit51          4.490942e-03  1.328835e+00
orbit52          8.471545e-03  1.151714e+00
orbit53          5.858405e-03  1.000826e+00
orbit54          5.093547e-03  1.078501e+00
orbit55          7.459219e-04  2.998970e-01
orbit56          1.137639e-02  1.756462e+00
orbit57          3.433025e-03  4.716057e-01
orbit58          9.623379e-04  4.159055e-01
orbit59          6.532640e-03  8.414018e-01
orbit60          4.927894e-03  7.050389e-01
orbit61          2.917583e-03  7.582935e-01
orbit62          7.266794e-03  1.663918e+00
orbit63          3.442223e-03  9.200731e-01
orbit64          5.584111e-03  1.113857e+00
orbit65          5.419810e-03  9.330121e-01
orbit66          1.545704e-03  3.311535e-01
orbit67          1.022676e-03  4.615941e-01
orbit68          3.870757e-03  9.463627e-01
orbit69          6.301804e-04  3.355682e-01
orbit70          1.087541e-03  4.673630e-01
orbit71          9.477908e-04  2.298509e-01
orbit72          4.911458e-04  2.409837e-01
AP               2.402357e-04  2.564594e-01
bet              3.150999e-03  2.809523e+00
ecc              8.065877e-05  2.869242e-01
eccrad           8.984998e-05  3.345968e-01
close            2.903507e-03  4.764993e-01
constraint       3.931807e-03  1.416479e+00
coreness         4.697410e-03  7.702280e-01
knn              6.121756e-03  1.690950e+00
hubscore         5.253707e-03  8.875785e-01
pagerank         2.941197e-03  3.759294e+00
trans            5.455865e-03  1.535146e+00
evcent           6.091394e-03  7.030051e-01
first            4.711676e-04  4.096674e-01
upto_second      1.999571e-03  8.810611e-01
upto_third       2.560566e-03  9.978822e-01
upto_fourth      5.297330e-03  7.624537e-01
upto_fifth       4.405447e-03  9.469793e-01
upto_sixth       6.297008e-04  7.810367e-01
second           4.903213e-03  8.590619e-01
third            6.075058e-03  1.580688e+00
fourth           4.109233e-03  1.476103e+00
fifth            2.602568e-03  1.545312e+00
sixth            5.866870e-03  9.426007e-01
ratio1           6.131919e-03  1.655067e+00
ratio2           6.382325e-03  2.206323e+00
ratio3           4.717236e-03  1.115680e+00
ratio4           7.640793e-03  2.276631e+00
ratio5           5.690702e-03  4.863564e+00
ratio6           4.071996e-03  1.807938e+00
selfinter        5.316356e-06  8.270303e-02
walktrap_vertex  1.021045e-03  2.827016e+00
bigcom1          2.020711e-05  1.686445e-01
bigcom2         -6.534641e-06  6.627843e-01
bigcom3          1.784225e-04  4.361330e-01
bigcom4          4.500033e-05  1.021090e-01
bigcom6          0.000000e+00  0.000000e+00
bigcom8          9.617061e-05  3.020583e-01
bigcom9         -1.704327e-05  1.583734e-01
bigcom11         0.000000e+00  0.000000e+00
bigcom13         0.000000e+00  0.000000e+00
bigcom15         0.000000e+00  0.000000e+00
bigcom16         1.699274e-05  4.377317e-01
bigcom21         1.615556e-04  7.754256e-01
bigcom22         3.058484e-05  1.602087e-01
bigcom24         0.000000e+00  0.000000e+00
bigcom26         1.845605e-05  1.399750e-01
bigcom28        -5.788393e-05  1.357573e-01
bigcom30        -1.688090e-04  3.571096e-01
bigcom31         0.000000e+00  5.551115e-19
bigcom32         0.000000e+00  0.000000e+00
bigcom33        -4.098951e-05  6.994408e-01
bigcom34         0.000000e+00  0.000000e+00
bigcom36         1.229064e-04  1.059205e+00
bigcom37         0.000000e+00  0.000000e+00
bigcom38         0.000000e+00  0.000000e+00
bigcom39        -1.185371e-04  4.140069e-01
bigcom40         2.079604e-04  2.538659e-01
bigcom43         0.000000e+00  0.000000e+00
bigcom44         1.780415e-05  9.090909e-03
bigcom46        -1.166606e-05  3.612335e-01
bigcom47        -8.073698e-05  7.020041e-01
bigcom49         0.000000e+00  1.110223e-18
bigcom50         0.000000e+00  0.000000e+00
bigcom51         0.000000e+00  0.000000e+00
bigcom52         0.000000e+00  0.000000e+00
bigcom54         0.000000e+00  0.000000e+00
bigcom56         0.000000e+00  1.110223e-18
bigcom62         0.000000e+00  0.000000e+00
bigcom66         0.000000e+00  0.000000e+00
bigcom68         0.000000e+00  0.000000e+00
bigcom69         0.000000e+00  0.000000e+00
bigcom71         0.000000e+00  0.000000e+00
bigcom72         0.000000e+00  0.000000e+00
bigcom73        -2.092481e-05  2.170217e-01
bigcom74         0.000000e+00  0.000000e+00
bigcom75         0.000000e+00  0.000000e+00
bigcom76         0.000000e+00  0.000000e+00
bigcom77         0.000000e+00  0.000000e+00
bigcom79         0.000000e+00  1.387779e-19
bigcom80         0.000000e+00  5.551115e-19
bigcom82         0.000000e+00  0.000000e+00
bigcom83         0.000000e+00  0.000000e+00
bigcom84         0.000000e+00  0.000000e+00
bigcom85         0.000000e+00  0.000000e+00
bigcom87         0.000000e+00  0.000000e+00
bigcom89         0.000000e+00  0.000000e+00
bigcom91         0.000000e+00  5.551115e-19
bigcom92         1.002896e-04  4.122534e-01
bigcom93         0.000000e+00  2.775558e-19
bigcom96         0.000000e+00  0.000000e+00
bigcom97         0.000000e+00  2.775558e-19
bigcom98         0.000000e+00  0.000000e+00
bigcom99         0.000000e+00  0.000000e+00
bigcom101       -3.773316e-05  8.407763e-02
bigcom104        0.000000e+00  0.000000e+00
bigcom106        0.000000e+00  6.336070e-01
bigcom109        0.000000e+00  0.000000e+00
bigcom113        0.000000e+00  0.000000e+00
bigcom116        0.000000e+00  0.000000e+00
bigcom120        0.000000e+00  5.551115e-19
bigcom123        0.000000e+00  2.775558e-19
bigcom126        0.000000e+00  0.000000e+00
bigcom127       -4.876560e-05  2.304947e-01
bigcom137        0.000000e+00  5.551115e-19
bigcom139        0.000000e+00  0.000000e+00
bigcom140        0.000000e+00  0.000000e+00
bigcom143        0.000000e+00  0.000000e+00
bigcom145        0.000000e+00  0.000000e+00
bigcom146        0.000000e+00  0.000000e+00
bigcom147        0.000000e+00  0.000000e+00
bigcom149        2.178179e-04  1.284983e+00
bigcom153        0.000000e+00  0.000000e+00
bigcom154        0.000000e+00  0.000000e+00
bigcom156        0.000000e+00  0.000000e+00
bigcom157        0.000000e+00  6.938894e-20
bigcom158        0.000000e+00  0.000000e+00
bigcom160        0.000000e+00  0.000000e+00
bigcom161        0.000000e+00  0.000000e+00
bigcom162        0.000000e+00  0.000000e+00
bigcom164        0.000000e+00  9.229364e-01
bigcom166        0.000000e+00  0.000000e+00
bigcom167        0.000000e+00  0.000000e+00
bigcom171        0.000000e+00  0.000000e+00
bigcom173        0.000000e+00  0.000000e+00
bigcom175        0.000000e+00  0.000000e+00
bigcom176        0.000000e+00  0.000000e+00
bigcom177        0.000000e+00  0.000000e+00
bigcom178        0.000000e+00  0.000000e+00
bigcom180        0.000000e+00  0.000000e+00
bigcom181        0.000000e+00  0.000000e+00
bigcom184        0.000000e+00  0.000000e+00
bigcom186        0.000000e+00  0.000000e+00
bigcom187        0.000000e+00  0.000000e+00
bigcom189        0.000000e+00  0.000000e+00
bigcom194        0.000000e+00  0.000000e+00
bigcom195        0.000000e+00  0.000000e+00
bigcom196        0.000000e+00  0.000000e+00
bigcom204        0.000000e+00  0.000000e+00
bigcom205        0.000000e+00  0.000000e+00
bigcom212        0.000000e+00  0.000000e+00
bigcom214        0.000000e+00  0.000000e+00
bigcom222        0.000000e+00  0.000000e+00
bigcom223        4.846423e-05  4.826239e-01
bigcom226        0.000000e+00  1.387779e-19
bigcom227        0.000000e+00  0.000000e+00
bigcom229        0.000000e+00  0.000000e+00
bigcom233       -3.133393e-05  3.201669e-01
bigcom236        0.000000e+00  0.000000e+00
bigcom237        0.000000e+00  0.000000e+00
bigcom246        1.806670e-05  2.609764e-01
bigcom248        0.000000e+00  1.110223e-18
bigcom249        0.000000e+00  0.000000e+00
bigcom250        4.061251e-05  5.409733e-01
bigcom254        0.000000e+00  0.000000e+00
bigcom266        0.000000e+00  0.000000e+00
bigcom269        0.000000e+00  0.000000e+00
bigcom272        0.000000e+00  0.000000e+00
bigcom274        0.000000e+00  9.267937e-03
bigcom281        0.000000e+00  3.469447e-20
bigcom291       -1.965273e-05  3.412449e-01
bigcom292        0.000000e+00  0.000000e+00
bigcom295       -1.065485e-05  4.730250e-01
bigcom299        0.000000e+00  0.000000e+00
bigcom301        2.677344e-05  4.530142e-01
bigcom306        0.000000e+00  0.000000e+00
bigcom309        0.000000e+00  0.000000e+00
bigcom314        0.000000e+00  1.387779e-19
bigcom321        0.000000e+00  5.551115e-19
bigcom341        0.000000e+00  0.000000e+00
bigcom350        0.000000e+00  0.000000e+00
bigcom353        0.000000e+00  0.000000e+00
bigcom359        0.000000e+00  0.000000e+00
bigcom363        0.000000e+00  0.000000e+00
bigcom365        0.000000e+00  0.000000e+00
bigcom385        0.000000e+00  0.000000e+00
bigcom386        0.000000e+00  0.000000e+00
bigcom408        0.000000e+00  0.000000e+00
bigcom412        0.000000e+00  0.000000e+00
bigcom480        0.000000e+00  0.000000e+00
spin_vertex      1.577521e-03  2.398315e+00
membership_s1    5.188550e-04  3.112223e-01
membership_s3    0.000000e+00  0.000000e+00
membership_s4    2.897516e-04  1.907950e-01
membership_s5    6.383546e-05  2.031214e-01
membership_s6    3.555701e-05  1.927909e-01
membership_s7   -5.971795e-05  3.983027e-01
membership_s8    0.000000e+00  0.000000e+00
membership_s9    0.000000e+00  0.000000e+00
membership_s11   0.000000e+00  2.775558e-19
membership_s12   0.000000e+00  0.000000e+00
membership_s14   0.000000e+00  0.000000e+00
membership_s15  -1.662611e-05  1.217258e-01
membership_s16  -7.703017e-06  3.783810e-01
membership_s17   0.000000e+00  0.000000e+00
membership_s18   0.000000e+00  1.119591e-03
membership_s20   0.000000e+00  0.000000e+00
membership_s21   9.786849e-05  1.836571e-01
membership_s22   1.536319e-06  6.873190e-02
membership_s24   9.424483e-05  3.994727e-01
membership_s25   0.000000e+00  0.000000e+00
membership_s26   0.000000e+00  0.000000e+00
membership_s27   3.620695e-04  3.662653e-01
membership_s28   0.000000e+00  0.000000e+00
membership_s30   2.987055e-04  4.481978e-01
membership_s31  -1.732719e-05  1.357624e-01
membership_s32   1.456910e-05  6.179453e-02
membership_s33   0.000000e+00  0.000000e+00
membership_s36   1.651463e-04  2.098427e-01
membership_s37   0.000000e+00  5.551115e-19
V1               9.455396e-03  2.505706e+00
V2               3.546381e-03  3.326684e+00
pdi              1.879836e-04  2.227127e-01
adhesion         7.993980e-03  2.115331e+00
cohesion         8.311609e-03  2.075288e+00
inner            4.295862e-03  3.747926e+00
outer            2.851457e-03  3.633080e+00
ioratio          7.808114e-03  2.652996e+00
comsize          2.729128e-03  3.268401e+00
[1] "Dataset: med_C Model GLM, run: 5 of 10 2015-06-17 21:04:26"
[1] "glmnet variable coefficients"
                         [,1]          [,2]
(Intercept)     -3.026475e+00 -3.569584e+00
graph0          -2.555535e-40 -1.200821e-05
graph1          -8.800732e-43 -3.265585e-08
graph2          -2.345123e-40 -1.190420e-05
graph3          -6.177082e-44 -3.047530e-09
graph4           1.475740e-45  9.382763e-11
graph5          -3.019660e-42 -1.268459e-07
graph6          -6.345487e-43 -3.262321e-08
graph7          -1.148307e-41 -5.628422e-07
graph8          -1.061434e-40 -5.344522e-06
graph9          -9.630349e-46 -4.658561e-11
graph10         -3.308657e-47 -1.402781e-12
graph11          3.262766e-48  1.972769e-13
graph12         -5.825396e-45 -3.049495e-10
graph13         -1.775940e-44 -8.952496e-10
graph14         -3.601076e-46 -1.834583e-11
graph15         -5.016909e-43 -2.539013e-08
graph16         -1.020052e-44 -5.074919e-10
graph17         -3.318398e-44 -1.758310e-09
graph18         -4.255976e-43 -2.173141e-08
graph19         -1.251990e-43 -6.460368e-09
graph20          1.968830e-43  1.272560e-08
graph21         -4.993760e-43 -2.550827e-08
graph22         -4.228581e-43 -1.999485e-08
graph23         -6.080129e-43 -3.091158e-08
graph24         -8.403854e-43 -4.248838e-08
graph25         -1.495764e-42 -6.164083e-08
graph26         -2.523254e-42 -1.239528e-07
graph27         -8.353352e-42 -3.633151e-07
graph28         -1.512610e-41 -7.621767e-07
graph29         -6.421868e-41 -3.275883e-06
orbit0          -2.555535e-40 -1.200217e-05
orbit1          -8.704769e-43 -3.198315e-08
orbit2          -9.754772e-42 -3.926389e-07
orbit3          -2.345123e-40 -1.190069e-05
orbit4          -9.913630e-44 -4.948712e-09
orbit5          -1.231934e-43 -5.872326e-09
orbit6           1.476254e-45  9.386894e-11
orbit7          -4.038550e-43 -4.150531e-09
orbit8          -3.019660e-42 -1.267393e-07
orbit9          -1.546666e-42 -8.000273e-08
orbit10         -9.307150e-43 -4.786629e-08
orbit11         -3.697635e-42 -9.408691e-08
orbit12         -1.284060e-41 -6.273531e-07
orbit13         -5.160445e-41 -2.559568e-06
orbit14         -1.061434e-40 -5.342690e-06
orbit15         -1.517689e-45 -7.107420e-11
orbit16         -3.216034e-45 -1.503775e-10
orbit17         -3.988417e-45 -2.041157e-10
orbit18         -4.005062e-46 -2.021298e-11
orbit19         -7.091768e-48  1.380310e-13
orbit20         -1.508294e-46 -7.443119e-12
orbit21         -1.098727e-44 -5.172545e-10
orbit22          3.262762e-48  1.973158e-13
orbit23          8.441038e-44  7.802838e-09
orbit24         -7.969154e-45 -4.119496e-10
orbit25         -1.394595e-44 -7.447615e-10
orbit26         -3.615239e-44 -1.663775e-09
orbit27         -4.388883e-44 -2.112899e-09
orbit28         -9.640701e-44 -4.900946e-09
orbit29         -3.196429e-44 -1.624032e-09
orbit30         -2.227867e-43 -1.136448e-08
orbit31          4.027865e-47  5.728374e-12
orbit32         -1.207621e-45 -6.476173e-11
orbit33          7.866350e-43  5.919787e-08
orbit34         -5.016909e-43 -2.537889e-08
orbit35         -2.666298e-44 -1.266620e-09
orbit36         -4.469381e-44 -1.912698e-09
orbit37         -1.635700e-44 -8.357308e-10
orbit38         -3.519608e-43 -1.709911e-08
orbit39         -9.284227e-44 -4.891567e-09
orbit40         -4.659760e-44 -2.482328e-09
orbit41         -2.031592e-43 -9.825739e-09
orbit42         -1.279059e-42 -3.157987e-08
orbit43         -4.304080e-43 -2.199024e-08
orbit44          1.715288e-41  1.273539e-06
orbit45         -3.207596e-43 -1.676087e-08
orbit46         -3.277653e-43 -1.715022e-08
orbit47         -3.647239e-43 -1.090748e-08
orbit48         -3.180699e-43 -1.600477e-08
orbit49          2.153184e-43  1.384216e-08
orbit50          1.871175e-43  3.359045e-08
orbit51         -9.015745e-43 -4.616429e-08
orbit52         -1.468002e-42 -7.576396e-08
orbit53         -1.995979e-42 -9.649053e-08
orbit54         -4.205296e-43 -1.986076e-08
orbit55         -2.167600e-41 -1.048295e-06
orbit56         -2.212442e-42 -1.186468e-07
orbit57         -4.735770e-43 -2.256280e-08
orbit58         -4.839690e-42 -1.714122e-07
orbit59         -1.204951e-42 -6.173484e-08
orbit60         -2.204380e-42 -1.040519e-07
orbit61         -2.121200e-41 -9.810896e-07
orbit62         -4.352424e-42 -1.990090e-07
orbit63         -7.772647e-42 -3.705941e-07
orbit64         -6.840104e-43  1.623197e-08
orbit65         -5.946470e-42 -2.949971e-07
orbit66         -3.804701e-42 -1.844677e-07
orbit67         -2.076562e-41 -1.029257e-06
orbit68         -8.036907e-42 -3.387110e-07
orbit69         -1.880275e-40 -9.754992e-06
orbit70         -1.740610e-41 -8.558692e-07
orbit71         -4.790805e-41 -2.507104e-06
orbit72         -6.421868e-41 -3.274269e-06
AP               1.068388e-38  6.099136e-04
bet             -1.119001e-43 -6.039822e-09
ecc             -2.181989e-40 -2.301115e-05
eccrad          -1.309193e-39 -1.380628e-04
close            1.944259e-39  8.891821e-04
constraint      -1.961341e-38 -1.436814e-03
coreness        -4.048486e-40 -1.813057e-05
knn              2.788288e-41  1.666175e-06
hubscore        -2.258579e-37 -1.109072e-02
pagerank        -7.078675e-37 -4.082378e-02
trans           -7.372485e-38 -4.174283e-03
evcent          -2.264877e-37 -1.113160e-02
first           -2.555535e-40 -1.198998e-05
upto_second     -2.046870e-43  5.458306e-09
upto_third       1.347687e-43  1.532690e-08
upto_fourth      4.114534e-42  2.559321e-07
upto_fifth       7.225294e-41  4.400183e-06
upto_sixth       5.730045e-40  3.577940e-05
second          -1.901928e-43  6.214390e-09
third            3.362723e-43  2.799923e-08
fourth           1.049157e-43 -3.786975e-09
fifth           -4.308749e-42 -2.685668e-07
sixth           -8.001333e-41 -4.862431e-06
ratio1           3.973207e-41  2.315080e-06
ratio2          -1.919820e-40 -1.196488e-05
ratio3          -1.004997e-39 -6.311160e-05
ratio4          -4.474979e-38 -2.691284e-03
ratio5          -1.377601e-37 -7.455150e-03
ratio6          -6.255246e-40 -3.775062e-05
selfinter        2.353428e-39  1.409829e-04
walktrap_vertex -1.384851e-38 -7.803417e-04
bigcom1         -7.828825e-39 -4.524551e-04
bigcom2          2.059930e-37  1.182754e-02
bigcom3          8.526259e-39  4.811219e-04
bigcom4         -2.541417e-39 -1.467859e-04
bigcom6         -4.674158e-38 -2.705149e-03
bigcom8          3.310447e-38  1.914897e-03
bigcom9          5.453576e-38  3.122759e-03
bigcom11        -4.680259e-38 -2.707467e-03
bigcom13        -4.685355e-38 -2.712314e-03
bigcom15        -4.683316e-38 -2.686987e-03
bigcom16         1.217977e-37  6.993002e-03
bigcom21         1.071018e-37  6.144688e-03
bigcom22         4.929508e-39  2.884078e-04
bigcom24        -4.675174e-38 -2.704020e-03
bigcom26        -1.484752e-38 -8.625702e-04
bigcom28        -8.624308e-39 -4.723621e-04
bigcom30         2.797398e-38  1.598804e-03
bigcom31        -4.674158e-38 -2.707229e-03
bigcom32        -4.677207e-38 -2.698675e-03
bigcom33         4.585385e-37  2.633864e-02
bigcom34        -4.672128e-38 -2.706797e-03
bigcom36         3.577176e-37  2.053963e-02
bigcom37        -4.673143e-38 -2.691569e-03
bigcom38        -4.674158e-38 -2.702402e-03
bigcom39         5.986222e-38  3.430027e-03
bigcom40        -6.215384e-39 -3.420762e-04
bigcom43        -4.674158e-38 -2.700593e-03
bigcom44         6.587948e-39  3.949882e-04
bigcom46         6.565058e-38  3.761818e-03
bigcom47         1.781038e-37  1.022327e-02
bigcom49        -4.678224e-38 -2.696810e-03
bigcom50        -4.673143e-38 -2.699576e-03
bigcom51        -4.673143e-38 -2.696363e-03
bigcom52        -4.675174e-38 -2.704301e-03
bigcom54        -4.672128e-38 -2.702557e-03
bigcom56        -4.683316e-38 -2.696318e-03
bigcom62        -4.674158e-38 -2.706175e-03
bigcom66        -4.672128e-38 -2.709353e-03
bigcom68        -4.674158e-38 -2.710214e-03
bigcom69        -4.679241e-38 -2.705691e-03
bigcom71        -4.672128e-38 -2.697250e-03
bigcom72        -4.672128e-38 -2.701336e-03
bigcom73         7.239146e-38  4.144286e-03
bigcom74        -4.678224e-38 -2.698847e-03
bigcom75        -4.673143e-38 -2.704065e-03
bigcom76        -4.676190e-38 -2.706575e-03
bigcom77        -4.676190e-38 -2.693763e-03
bigcom79        -4.673143e-38 -2.705889e-03
bigcom80        -4.678224e-38 -2.699866e-03
bigcom82        -4.673143e-38 -2.709168e-03
bigcom83        -4.673143e-38 -2.716602e-03
bigcom84        -4.677207e-38 -2.707026e-03
bigcom85        -4.673143e-38 -2.706620e-03
bigcom87        -4.676190e-38 -2.706279e-03
bigcom89        -4.672128e-38 -2.710954e-03
bigcom91        -4.679241e-38 -2.702120e-03
bigcom92         5.453576e-38  3.125692e-03
bigcom93        -4.672128e-38 -2.713924e-03
bigcom96        -4.673143e-38 -2.698159e-03
bigcom97        -4.677207e-38 -2.698805e-03
bigcom98        -4.672128e-38 -2.703998e-03
bigcom99         0.000000e+00  0.000000e+00
bigcom101        3.107665e-38  1.755370e-03
bigcom104       -4.673143e-38 -2.700454e-03
bigcom106        9.635991e-37  5.538548e-02
bigcom109       -4.673143e-38 -2.706853e-03
bigcom113       -4.672128e-38 -2.702541e-03
bigcom116       -4.704822e-38 -2.713384e-03
bigcom120       -4.673143e-38 -2.674764e-03
bigcom123       -4.672128e-38 -2.696357e-03
bigcom126       -4.673143e-38 -2.700166e-03
bigcom127        1.217977e-37  6.963946e-03
bigcom137       -4.678224e-38 -2.697500e-03
bigcom139       -4.674158e-38 -2.708824e-03
bigcom140       -4.674158e-38 -2.703193e-03
bigcom143       -4.672128e-38 -2.687561e-03
bigcom145       -4.674158e-38 -2.698131e-03
bigcom146       -4.674158e-38 -2.708294e-03
bigcom147       -4.684335e-38 -2.687306e-03
bigcom149        4.587377e-37  2.634538e-02
bigcom153       -4.677207e-38 -2.704818e-03
bigcom154       -4.672128e-38 -2.701897e-03
bigcom156       -4.675174e-38 -2.701598e-03
bigcom157       -4.685355e-38 -2.697247e-03
bigcom158       -4.673143e-38 -2.701670e-03
bigcom160       -4.672128e-38 -2.703737e-03
bigcom161       -4.674158e-38 -2.708449e-03
bigcom162       -4.673143e-38 -2.707633e-03
bigcom164        9.635991e-37  5.537595e-02
bigcom166       -4.674158e-38 -2.691580e-03
bigcom167       -4.682296e-38 -2.701880e-03
bigcom171       -4.679241e-38 -2.702778e-03
bigcom173       -4.673143e-38 -2.709155e-03
bigcom175       -4.673143e-38 -2.698207e-03
bigcom176       -4.672128e-38 -2.704324e-03
bigcom177       -4.672128e-38 -2.705170e-03
bigcom178       -4.672128e-38 -2.701893e-03
bigcom180       -4.673143e-38 -2.708451e-03
bigcom181       -4.681278e-38 -2.702086e-03
bigcom184       -4.674158e-38 -2.703309e-03
bigcom186       -4.673143e-38 -2.705740e-03
bigcom187       -4.672128e-38 -2.706134e-03
bigcom189       -4.676190e-38 -2.700564e-03
bigcom194       -4.674158e-38 -2.694333e-03
bigcom195       -4.672128e-38 -2.710324e-03
bigcom196       -4.673143e-38 -2.703495e-03
bigcom204        0.000000e+00  0.000000e+00
bigcom205        0.000000e+00  0.000000e+00
bigcom212       -4.673143e-38 -2.704849e-03
bigcom214       -4.672128e-38 -2.706954e-03
bigcom222       -4.673143e-38 -2.707452e-03
bigcom223        1.554778e-37  8.922881e-03
bigcom226       -4.673143e-38 -2.701718e-03
bigcom227       -4.674158e-38 -2.710078e-03
bigcom229        0.000000e+00  0.000000e+00
bigcom233        2.901782e-37  1.667306e-02
bigcom236       -4.672128e-38 -2.709012e-03
bigcom237       -4.675174e-38 -2.705004e-03
bigcom246        6.565058e-38  3.760215e-03
bigcom248       -4.681278e-38 -2.703808e-03
bigcom249       -4.675174e-38 -2.702675e-03
bigcom250        1.089966e-37  6.255822e-03
bigcom254       -4.673143e-38 -2.694024e-03
bigcom266       -4.673143e-38 -2.704047e-03
bigcom269        0.000000e+00  0.000000e+00
bigcom272       -4.672128e-38 -2.705482e-03
bigcom274       -4.647817e-39 -2.773530e-04
bigcom281       -4.675174e-38 -2.706985e-03
bigcom291        2.059930e-37  1.182719e-02
bigcom292       -4.673143e-38 -2.704934e-03
bigcom295        1.554778e-37  8.920634e-03
bigcom299       -4.673143e-38 -2.706695e-03
bigcom301        1.554778e-37  8.916751e-03
bigcom306       -4.672128e-38 -2.700903e-03
bigcom309       -4.672128e-38 -2.706399e-03
bigcom314       -4.674158e-38 -2.701143e-03
bigcom321       -4.672128e-38 -2.711588e-03
bigcom341       -4.673143e-38 -2.702710e-03
bigcom350       -4.673143e-38 -2.694400e-03
bigcom353       -4.673143e-38 -2.697886e-03
bigcom359       -4.673143e-38 -2.705117e-03
bigcom363       -4.672128e-38 -2.723256e-03
bigcom365       -4.675174e-38 -2.700528e-03
bigcom385       -4.673143e-38 -2.707371e-03
bigcom386       -4.674158e-38 -2.704546e-03
bigcom408       -4.673143e-38 -2.702948e-03
bigcom412       -4.672128e-38 -2.626996e-03
bigcom480       -4.672128e-38 -2.710483e-03
spin_vertex     -2.361706e-38 -1.343363e-03
membership_s1    6.349765e-40  2.197882e-05
membership_s3   -4.672128e-38 -2.636862e-03
membership_s4   -8.789036e-39 -4.898435e-04
membership_s5    1.520634e-39  9.364613e-05
membership_s6    1.843564e-38  1.049302e-03
membership_s7    1.919198e-38  1.102397e-03
membership_s8   -4.673143e-38 -2.691508e-03
membership_s9   -4.674158e-38 -2.698501e-03
membership_s11  -4.673143e-38 -2.696459e-03
membership_s12  -4.676190e-38 -2.707573e-03
membership_s14  -4.675174e-38 -2.702718e-03
membership_s15  -6.376318e-39 -3.741503e-04
membership_s16   1.554778e-37  8.901357e-03
membership_s17  -4.672128e-38 -2.703749e-03
membership_s18  -2.164660e-38 -1.258565e-03
membership_s20  -4.672128e-38 -2.699484e-03
membership_s21  -1.879972e-38 -1.094634e-03
membership_s22   4.522423e-38  2.581073e-03
membership_s24   9.788653e-38  5.607303e-03
membership_s25   9.442483e-39  5.423848e-04
membership_s26   0.000000e+00  0.000000e+00
membership_s27   1.051161e-38  5.972830e-04
membership_s28  -4.674158e-38 -2.699401e-03
membership_s30  -3.405984e-39 -1.871716e-04
membership_s31   5.539236e-41 -1.275648e-05
membership_s32   5.209777e-39  2.917149e-04
membership_s33  -4.672128e-38 -2.705123e-03
membership_s36  -5.636702e-39 -3.252921e-04
membership_s37  -4.694556e-38 -2.700730e-03
V1              -4.916142e-38 -2.831299e-03
V2               5.112605e-38  2.877353e-03
pdi              1.363075e-35  7.574774e-01
adhesion        -4.860314e-42 -2.795599e-07
cohesion         9.600964e-42  5.522341e-07
inner            1.415101e-42  8.185199e-08
outer            2.051521e-42  1.216221e-07
ioratio         -6.744567e-38 -3.889226e-03
comsize          1.108467e-42  5.564430e-08
[1] "Dataset: med_C Model GBM, run: 6 of 10 2015-06-17 21:04:26"
Iter   TrainDeviance   ValidDeviance   StepSize   Improve
     1        0.3745            -nan     0.0100    0.0000
     2        0.3736            -nan     0.0100   -0.0001
     3        0.3727            -nan     0.0100   -0.0001
     4        0.3717            -nan     0.0100   -0.0001
     5        0.3705            -nan     0.0100    0.0000
     6        0.3694            -nan     0.0100   -0.0000
     7        0.3685            -nan     0.0100   -0.0000
     8        0.3672            -nan     0.0100   -0.0000
     9        0.3661            -nan     0.0100   -0.0000
    10        0.3651            -nan     0.0100    0.0000
    20        0.3530            -nan     0.0100   -0.0001
    40        0.3320            -nan     0.0100    0.0001
    60        0.3162            -nan     0.0100   -0.0000
    80        0.3021            -nan     0.0100    0.0000
   100        0.2896            -nan     0.0100   -0.0001
   120        0.2787            -nan     0.0100   -0.0000
   140        0.2678            -nan     0.0100   -0.0000
   160        0.2578            -nan     0.0100   -0.0000
   180        0.2483            -nan     0.0100   -0.0001
   200        0.2396            -nan     0.0100   -0.0000
   220        0.2317            -nan     0.0100   -0.0000
   240        0.2243            -nan     0.0100   -0.0000
   260        0.2173            -nan     0.0100   -0.0000
   265        0.2156            -nan     0.0100    0.0000

[1] "GBM variable coefficients"
                            var    rel.inf
ratio5                   ratio5 2.93431093
outer                     outer 2.84164839
bet                         bet 2.79470970
pagerank               pagerank 2.45803633
V2                           V2 2.15641400
walktrap_vertex walktrap_vertex 2.12567358
V1                           V1 2.03771376
inner                     inner 2.02888198
orbit18                 orbit18 1.92451182
ioratio                 ioratio 1.71668696
spin_vertex         spin_vertex 1.67530939
comsize                 comsize 1.67459104
adhesion               adhesion 1.47366799
orbit36                 orbit36 1.43185094
cohesion               cohesion 1.26891704
orbit30                 orbit30 1.21069046
graph13                 graph13 1.16077475
orbit33                 orbit33 1.14757014
graph26                 graph26 1.14156997
graph10                 graph10 1.11994098
orbit39                 orbit39 1.11858121
graph25                 graph25 1.11324808
graph23                 graph23 1.10060806
graph20                 graph20 1.09518958
knn                         knn 1.08740959
ratio1                   ratio1 1.08022916
orbit27                 orbit27 1.06924026
graph15                 graph15 1.03641558
orbit28                 orbit28 1.00976324
orbit64                 orbit64 0.94340538
graph7                   graph7 0.94256472
trans                     trans 0.92616262
orbit47                 orbit47 0.91240739
orbit44                 orbit44 0.90886406
orbit51                 orbit51 0.89940407
orbit38                 orbit38 0.88703083
graph24                 graph24 0.87292400
ratio4                   ratio4 0.84208143
orbit24                 orbit24 0.82800740
orbit37                 orbit37 0.78431121
orbit63                 orbit63 0.75985243
constraint           constraint 0.74053942
third                     third 0.73792438
orbit16                 orbit16 0.72674352
orbit25                 orbit25 0.72468020
orbit2                   orbit2 0.71934159
graph19                 graph19 0.71898161
graph1                   graph1 0.70215365
orbit65                 orbit65 0.69987831
orbit50                 orbit50 0.69847193
graph22                 graph22 0.69318698
graph21                 graph21 0.66857115
bigcom21               bigcom21 0.66613246
orbit20                 orbit20 0.66282204
orbit45                 orbit45 0.66226599
graph17                 graph17 0.66220601
graph4                   graph4 0.64288787
graph6                   graph6 0.64276991
orbit52                 orbit52 0.63409560
orbit53                 orbit53 0.63175582
graph3                   graph3 0.63020300
orbit26                 orbit26 0.62571120
orbit21                 orbit21 0.62093036
orbit49                 orbit49 0.61791195
orbit48                 orbit48 0.60678862
orbit62                 orbit62 0.59568521
orbit35                 orbit35 0.59395234
orbit17                 orbit17 0.59389762
graph9                   graph9 0.58876849
orbit11                 orbit11 0.58377348
orbit10                 orbit10 0.58201616
orbit15                 orbit15 0.56431718
graph5                   graph5 0.55870311
orbit46                 orbit46 0.54719752
orbit31                 orbit31 0.54110800
orbit60                 orbit60 0.52955719
sixth                     sixth 0.52181634
ratio2                   ratio2 0.51883385
orbit19                 orbit19 0.51836673
orbit40                 orbit40 0.51790879
orbit9                   orbit9 0.51703759
orbit5                   orbit5 0.51520973
ratio6                   ratio6 0.50770361
orbit56                 orbit56 0.49942734
graph16                 graph16 0.49630941
hubscore               hubscore 0.47665980
graph12                 graph12 0.47580671
orbit41                 orbit41 0.46549047
bigcom47               bigcom47 0.44613457
graph27                 graph27 0.44235617
graph18                 graph18 0.43651573
orbit32                 orbit32 0.43375198
orbit54                 orbit54 0.43063163
graph2                   graph2 0.42924962
orbit42                 orbit42 0.42045259
membership_s22   membership_s22 0.40012663
upto_fifth           upto_fifth 0.38401362
orbit13                 orbit13 0.38078160
orbit23                 orbit23 0.37638361
fifth                     fifth 0.36621011
orbit7                   orbit7 0.36413314
orbit70                 orbit70 0.36097490
fourth                   fourth 0.32463380
orbit61                 orbit61 0.32019060
orbit4                   orbit4 0.31548932
orbit29                 orbit29 0.30717632
upto_sixth           upto_sixth 0.29588355
graph11                 graph11 0.28976578
bigcom250             bigcom250 0.28762766
close                     close 0.28329062
orbit58                 orbit58 0.27279617
membership_s24   membership_s24 0.26623873
bigcom73               bigcom73 0.26264312
orbit59                 orbit59 0.25303489
ratio3                   ratio3 0.25273476
orbit43                 orbit43 0.24377770
graph14                 graph14 0.23881819
orbit1                   orbit1 0.23781141
orbit12                 orbit12 0.23761460
orbit57                 orbit57 0.23517700
upto_third           upto_third 0.21999220
orbit6                   orbit6 0.21499562
upto_second         upto_second 0.21476769
graph8                   graph8 0.21364118
bigcom3                 bigcom3 0.21199242
coreness               coreness 0.19472078
orbit66                 orbit66 0.18840385
upto_fourth         upto_fourth 0.16855146
orbit55                 orbit55 0.16818802
bigcom30               bigcom30 0.16760454
evcent                   evcent 0.16024751
bigcom8                 bigcom8 0.15911763
graph28                 graph28 0.14989297
orbit67                 orbit67 0.13789883
graph0                   graph0 0.13609621
membership_s6     membership_s6 0.12964140
bigcom4                 bigcom4 0.12941470
orbit71                 orbit71 0.11957658
orbit68                 orbit68 0.11693421
second                   second 0.10481734
bigcom39               bigcom39 0.10394278
bigcom40               bigcom40 0.09771594
membership_s36   membership_s36 0.09043045
membership_s7     membership_s7 0.08840748
graph29                 graph29 0.08610203
orbit69                 orbit69 0.07882555
selfinter             selfinter 0.07800713
ecc                         ecc 0.07626309
membership_s27   membership_s27 0.07050978
membership_s4     membership_s4 0.05397818
membership_s1     membership_s1 0.04975929
membership_s30   membership_s30 0.04922321
membership_s5     membership_s5 0.04833740
bigcom9                 bigcom9 0.04295199
membership_s31   membership_s31 0.03323004
membership_s15   membership_s15 0.03243632
bigcom1                 bigcom1 0.01825195
AP                           AP 0.01104139
orbit0                   orbit0 0.00000000
orbit3                   orbit3 0.00000000
orbit8                   orbit8 0.00000000
orbit14                 orbit14 0.00000000
orbit22                 orbit22 0.00000000
orbit34                 orbit34 0.00000000
orbit72                 orbit72 0.00000000
eccrad                   eccrad 0.00000000
first                     first 0.00000000
bigcom2                 bigcom2 0.00000000
bigcom6                 bigcom6 0.00000000
bigcom11               bigcom11 0.00000000
bigcom13               bigcom13 0.00000000
bigcom15               bigcom15 0.00000000
bigcom16               bigcom16 0.00000000
bigcom22               bigcom22 0.00000000
bigcom24               bigcom24 0.00000000
bigcom26               bigcom26 0.00000000
bigcom28               bigcom28 0.00000000
bigcom31               bigcom31 0.00000000
bigcom32               bigcom32 0.00000000
bigcom33               bigcom33 0.00000000
bigcom34               bigcom34 0.00000000
bigcom36               bigcom36 0.00000000
bigcom37               bigcom37 0.00000000
bigcom38               bigcom38 0.00000000
bigcom43               bigcom43 0.00000000
bigcom44               bigcom44 0.00000000
bigcom46               bigcom46 0.00000000
bigcom49               bigcom49 0.00000000
bigcom50               bigcom50 0.00000000
bigcom51               bigcom51 0.00000000
bigcom52               bigcom52 0.00000000
bigcom54               bigcom54 0.00000000
bigcom56               bigcom56 0.00000000
bigcom62               bigcom62 0.00000000
bigcom66               bigcom66 0.00000000
bigcom68               bigcom68 0.00000000
bigcom69               bigcom69 0.00000000
bigcom71               bigcom71 0.00000000
bigcom72               bigcom72 0.00000000
bigcom74               bigcom74 0.00000000
bigcom75               bigcom75 0.00000000
bigcom76               bigcom76 0.00000000
bigcom77               bigcom77 0.00000000
bigcom79               bigcom79 0.00000000
bigcom80               bigcom80 0.00000000
bigcom82               bigcom82 0.00000000
bigcom83               bigcom83 0.00000000
bigcom84               bigcom84 0.00000000
bigcom85               bigcom85 0.00000000
bigcom87               bigcom87 0.00000000
bigcom89               bigcom89 0.00000000
bigcom91               bigcom91 0.00000000
bigcom92               bigcom92 0.00000000
bigcom93               bigcom93 0.00000000
bigcom96               bigcom96 0.00000000
bigcom97               bigcom97 0.00000000
bigcom98               bigcom98 0.00000000
bigcom99               bigcom99 0.00000000
bigcom101             bigcom101 0.00000000
bigcom104             bigcom104 0.00000000
bigcom106             bigcom106 0.00000000
bigcom109             bigcom109 0.00000000
bigcom113             bigcom113 0.00000000
bigcom116             bigcom116 0.00000000
bigcom120             bigcom120 0.00000000
bigcom123             bigcom123 0.00000000
bigcom126             bigcom126 0.00000000
bigcom127             bigcom127 0.00000000
bigcom137             bigcom137 0.00000000
bigcom139             bigcom139 0.00000000
bigcom140             bigcom140 0.00000000
bigcom143             bigcom143 0.00000000
bigcom145             bigcom145 0.00000000
bigcom146             bigcom146 0.00000000
bigcom147             bigcom147 0.00000000
bigcom149             bigcom149 0.00000000
bigcom153             bigcom153 0.00000000
bigcom154             bigcom154 0.00000000
bigcom156             bigcom156 0.00000000
bigcom157             bigcom157 0.00000000
bigcom158             bigcom158 0.00000000
bigcom160             bigcom160 0.00000000
bigcom161             bigcom161 0.00000000
bigcom162             bigcom162 0.00000000
bigcom164             bigcom164 0.00000000
bigcom166             bigcom166 0.00000000
bigcom167             bigcom167 0.00000000
bigcom171             bigcom171 0.00000000
bigcom173             bigcom173 0.00000000
bigcom175             bigcom175 0.00000000
bigcom176             bigcom176 0.00000000
bigcom177             bigcom177 0.00000000
bigcom178             bigcom178 0.00000000
bigcom180             bigcom180 0.00000000
bigcom181             bigcom181 0.00000000
bigcom184             bigcom184 0.00000000
bigcom186             bigcom186 0.00000000
bigcom187             bigcom187 0.00000000
bigcom189             bigcom189 0.00000000
bigcom194             bigcom194 0.00000000
bigcom195             bigcom195 0.00000000
bigcom196             bigcom196 0.00000000
bigcom204             bigcom204 0.00000000
bigcom205             bigcom205 0.00000000
bigcom212             bigcom212 0.00000000
bigcom214             bigcom214 0.00000000
bigcom222             bigcom222 0.00000000
bigcom223             bigcom223 0.00000000
bigcom226             bigcom226 0.00000000
bigcom227             bigcom227 0.00000000
bigcom229             bigcom229 0.00000000
bigcom233             bigcom233 0.00000000
bigcom236             bigcom236 0.00000000
bigcom237             bigcom237 0.00000000
bigcom246             bigcom246 0.00000000
bigcom248             bigcom248 0.00000000
bigcom249             bigcom249 0.00000000
bigcom254             bigcom254 0.00000000
bigcom266             bigcom266 0.00000000
bigcom269             bigcom269 0.00000000
bigcom272             bigcom272 0.00000000
bigcom274             bigcom274 0.00000000
bigcom281             bigcom281 0.00000000
bigcom291             bigcom291 0.00000000
bigcom292             bigcom292 0.00000000
bigcom295             bigcom295 0.00000000
bigcom299             bigcom299 0.00000000
bigcom301             bigcom301 0.00000000
bigcom306             bigcom306 0.00000000
bigcom309             bigcom309 0.00000000
bigcom314             bigcom314 0.00000000
bigcom321             bigcom321 0.00000000
bigcom341             bigcom341 0.00000000
bigcom350             bigcom350 0.00000000
bigcom353             bigcom353 0.00000000
bigcom359             bigcom359 0.00000000
bigcom363             bigcom363 0.00000000
bigcom365             bigcom365 0.00000000
bigcom385             bigcom385 0.00000000
bigcom386             bigcom386 0.00000000
bigcom408             bigcom408 0.00000000
bigcom412             bigcom412 0.00000000
bigcom480             bigcom480 0.00000000
membership_s3     membership_s3 0.00000000
membership_s8     membership_s8 0.00000000
membership_s9     membership_s9 0.00000000
membership_s11   membership_s11 0.00000000
membership_s12   membership_s12 0.00000000
membership_s14   membership_s14 0.00000000
membership_s16   membership_s16 0.00000000
membership_s17   membership_s17 0.00000000
membership_s18   membership_s18 0.00000000
membership_s20   membership_s20 0.00000000
membership_s21   membership_s21 0.00000000
membership_s25   membership_s25 0.00000000
membership_s26   membership_s26 0.00000000
membership_s28   membership_s28 0.00000000
membership_s32   membership_s32 0.00000000
membership_s33   membership_s33 0.00000000
membership_s37   membership_s37 0.00000000
pdi                         pdi 0.00000000
[1] "Dataset: med_C Model RF, run: 6 of 10 2015-06-17 21:06:03"
     |      Out-of-bag   |
Tree |      MSE  %Var(y) |
   1 |  0.08955   202.17 |
   2 |  0.08348   188.45 |
   3 |  0.08135   183.65 |
   4 |  0.08084   182.50 |
   5 |   0.0762   172.02 |
   6 |  0.07289   164.54 |
   7 |  0.07054   159.24 |
   8 |  0.06839   154.39 |
   9 |  0.06487   146.44 |
  10 |   0.0627   141.54 |
  11 |  0.06168   139.24 |
  12 |   0.0609   137.47 |
  13 |  0.05988   135.17 |
  14 |  0.05894   133.04 |
  15 |  0.05837   131.77 |
  16 |  0.05739   129.56 |
  17 |  0.05674   128.08 |
  18 |  0.05631   127.12 |
  19 |  0.05587   126.12 |
  20 |  0.05526   124.76 |
  21 |   0.0547   123.49 |
  22 |  0.05415   122.25 |
  23 |  0.05402   121.94 |
  24 |  0.05372   121.27 |
  25 |  0.05354   120.86 |
  26 |  0.05336   120.46 |
  27 |  0.05328   120.27 |
  28 |  0.05291   119.45 |
  29 |  0.05281   119.22 |
  30 |  0.05259   118.71 |
  31 |  0.05224   117.93 |
  32 |  0.05206   117.52 |
  33 |  0.05191   117.18 |
  34 |  0.05163   116.56 |
  35 |  0.05146   116.16 |
  36 |  0.05131   115.82 |
  37 |  0.05115   115.46 |
  38 |  0.05099   115.12 |
  39 |  0.05102   115.18 |
  40 |  0.05101   115.15 |
  41 |  0.05096   115.03 |
  42 |   0.0508   114.67 |
  43 |  0.05074   114.55 |
  44 |  0.05066   114.37 |
  45 |  0.05056   114.13 |
  46 |  0.05057   114.15 |
  47 |  0.05053   114.06 |
  48 |  0.05054   114.09 |
  49 |  0.05052   114.04 |
  50 |  0.05044   113.88 |
  51 |  0.05038   113.72 |
  52 |  0.05044   113.87 |
  53 |  0.05039   113.76 |
  54 |   0.0504   113.77 |
  55 |  0.05033   113.63 |
  56 |  0.05025   113.44 |
  57 |  0.05021   113.34 |
  58 |  0.05016   113.22 |
  59 |  0.05017   113.25 |
  60 |  0.05016   113.24 |
  61 |  0.05011   113.13 |
  62 |  0.05014   113.18 |
  63 |  0.05007   113.03 |
  64 |  0.05005   112.99 |
  65 |  0.05003   112.94 |
  66 |  0.05002   112.92 |
  67 |  0.05005   112.99 |
  68 |  0.04991   112.68 |
  69 |  0.04989   112.63 |
  70 |  0.04985   112.54 |
  71 |  0.04983   112.48 |
  72 |  0.04978   112.37 |
  73 |  0.04973   112.27 |
  74 |  0.04966   112.10 |
  75 |  0.04959   111.96 |
  76 |  0.04955   111.85 |
  77 |  0.04945   111.63 |
  78 |  0.04941   111.55 |
  79 |  0.04942   111.57 |
  80 |  0.04945   111.64 |
  81 |  0.04945   111.62 |
  82 |   0.0494   111.51 |
  83 |  0.04939   111.51 |
  84 |  0.04935   111.41 |
  85 |  0.04934   111.38 |
  86 |  0.04932   111.33 |
  87 |  0.04932   111.33 |
  88 |  0.04928   111.25 |
  89 |  0.04923   111.12 |
  90 |  0.04923   111.14 |
  91 |  0.04921   111.09 |
  92 |  0.04921   111.09 |
  93 |  0.04915   110.95 |
  94 |  0.04915   110.96 |
  95 |  0.04916   110.97 |
  96 |  0.04914   110.92 |
  97 |  0.04913   110.92 |
  98 |  0.04906   110.76 |
  99 |  0.04905   110.73 |
 100 |  0.04902   110.65 |
[1] "Random Forest variable coefficients"
                      %IncMSE IncNodePurity
graph5           4.657817e-03  1.216257e+00
graph6           5.372943e-03  1.204724e+00
graph7           7.087932e-03  9.027690e-01
graph8           4.560450e-04  2.566810e-01
graph9           3.446347e-03  7.799569e-01
graph10          7.162779e-03  1.499896e+00
graph11          5.949665e-03  1.484523e+00
graph12          8.903274e-03  1.400825e+00
graph13          1.407596e-02  1.150218e+00
graph14          6.070063e-03  1.090233e+00
graph15          6.514017e-03  9.334473e-01
graph16          6.420207e-03  1.011419e+00
graph17          6.935921e-03  9.038728e-01
graph18          8.735609e-03  7.799985e-01
graph19          8.582005e-03  1.332836e+00
graph20          6.648157e-03  1.628581e+00
graph21          4.750155e-03  1.036027e+00
graph22          5.006860e-03  1.047271e+00
graph23          1.424632e-02  1.873105e+00
graph24          9.440567e-03  9.754168e-01
graph25          1.358792e-02  1.540764e+00
graph26          4.708375e-03  9.297847e-01
graph27          6.444682e-03  9.851251e-01
graph28          2.449732e-03  4.960494e-01
graph29          6.723812e-04  3.338317e-01
orbit0           1.694740e-03  3.601831e-01
orbit1           4.422924e-03  7.878463e-01
orbit2           1.258731e-03  8.123291e-01
orbit3           4.486903e-03  7.354582e-01
orbit4           5.576802e-03  1.036640e+00
orbit5           1.974288e-03  9.020272e-01
orbit6           3.204859e-03  7.517420e-01
orbit7           3.305343e-03  9.410312e-01
orbit8           3.301059e-03  9.436554e-01
orbit9           5.668210e-03  7.420458e-01
orbit10          9.213432e-03  1.066031e+00
orbit11          4.515732e-03  1.228982e+00
orbit12          2.488503e-03  8.500564e-01
orbit13          3.774853e-03  8.346374e-01
orbit14          1.107143e-03  1.435679e-01
orbit15          5.918965e-03  1.199185e+00
orbit16          5.614350e-03  1.300947e+00
orbit17          9.619042e-03  1.023166e+00
orbit18          6.407959e-03  2.622742e+00
orbit19          3.583389e-03  7.460973e-01
orbit20          5.283346e-03  8.922256e-01
orbit21          5.226235e-03  1.048714e+00
orbit22          6.766049e-03  9.782088e-01
orbit23          2.532196e-03  9.487125e-01
orbit24          1.134836e-02  1.384458e+00
orbit25          4.115795e-03  9.474608e-01
orbit26          4.618251e-03  8.628653e-01
orbit27          6.043554e-03  1.297848e+00
orbit28          8.151181e-03  9.788748e-01
orbit29          7.283001e-03  1.180418e+00
orbit30          5.100319e-03  1.285753e+00
orbit31          6.920531e-03  9.484757e-01
orbit32          5.746523e-03  1.378553e+00
orbit33          4.081204e-03  9.152726e-01
orbit34          8.282227e-03  8.979718e-01
orbit35          6.278278e-03  1.354864e+00
orbit36          6.814814e-03  1.699112e+00
orbit37          4.387938e-03  1.205572e+00
orbit38          4.199398e-03  1.160832e+00
orbit39          1.217784e-02  1.422332e+00
orbit40          7.421712e-03  9.860455e-01
orbit41          3.597274e-03  7.296465e-01
orbit42          6.195783e-03  7.913076e-01
orbit43          8.521901e-03  1.153158e+00
orbit44          3.917202e-03  9.204861e-01
orbit45          9.627320e-03  1.515148e+00
orbit46          5.146085e-03  9.018108e-01
orbit47          9.608896e-03  1.827675e+00
orbit48          5.796402e-03  1.077147e+00
orbit49          4.992679e-03  1.945402e+00
orbit50          3.381840e-03  1.344969e+00
orbit51          9.736511e-03  1.315509e+00
orbit52          8.779705e-03  1.290174e+00
orbit53          3.740461e-03  8.432336e-01
orbit54          6.911971e-03  1.063006e+00
orbit55          2.245362e-03  3.955074e-01
orbit56          1.432435e-02  2.181802e+00
orbit57          3.698852e-03  6.848508e-01
orbit58          1.718446e-03  4.765237e-01
orbit59          4.873927e-03  1.024489e+00
orbit60          8.965942e-03  7.811564e-01
orbit61          4.146993e-03  5.849533e-01
orbit62          1.060309e-02  1.409050e+00
orbit63          6.860040e-03  1.182722e+00
orbit64          5.182768e-03  1.698113e+00
orbit65          4.513790e-03  9.810569e-01
orbit66          3.204853e-03  6.138962e-01
orbit67          1.069693e-03  2.457551e-01
orbit68          2.999016e-03  6.047308e-01
orbit69          1.286285e-03  2.683098e-01
orbit70          2.729059e-03  6.415295e-01
orbit71          9.188325e-04  2.284166e-01
orbit72          4.440697e-04  1.632762e-01
AP               1.697051e-04  1.628210e-01
bet              2.923379e-03  2.489946e+00
ecc              2.150594e-04  1.752513e-01
eccrad           3.617936e-05  2.540770e-01
close            4.417600e-03  6.299033e-01
constraint       3.304735e-03  1.855103e+00
coreness         8.683528e-03  1.167941e+00
knn              4.527475e-03  1.921383e+00
hubscore         2.577953e-03  1.057333e+00
pagerank         1.894742e-03  3.670448e+00
trans            4.039966e-03  1.274307e+00
evcent           4.782787e-03  9.223897e-01
first            2.943447e-04  3.278908e-01
upto_second      3.231440e-03  7.491484e-01
upto_third       4.680132e-03  7.156298e-01
upto_fourth      4.690579e-03  7.853928e-01
upto_fifth       3.383291e-03  7.788090e-01
upto_sixth       1.083936e-03  5.374028e-01
second           4.018995e-03  8.871455e-01
third            9.695398e-03  1.994518e+00
fourth           3.606681e-03  1.216202e+00
fifth            3.516701e-03  1.202554e+00
sixth            3.823306e-03  1.271763e+00
ratio1           3.938378e-03  1.324667e+00
ratio2           3.163826e-03  1.390946e+00
ratio3           4.545635e-03  1.188820e+00
ratio4           8.994820e-03  2.213665e+00
ratio5           3.787936e-03  4.136843e+00
ratio6           4.364868e-03  1.176925e+00
selfinter        5.985852e-05  1.642376e-01
walktrap_vertex  1.113527e-03  2.884247e+00
bigcom1          9.690228e-05  1.645966e-01
bigcom2          0.000000e+00  0.000000e+00
bigcom3          1.734316e-04  5.079022e-01
bigcom4          1.014322e-04  1.316150e-01
bigcom6          0.000000e+00  0.000000e+00
bigcom8          2.490928e-04  4.530827e-01
bigcom9          3.490322e-05  2.568383e-01
bigcom11         0.000000e+00  0.000000e+00
bigcom13         0.000000e+00  3.469447e-20
bigcom15         3.584610e-05  4.961296e-01
bigcom16         1.139449e-05  4.022487e-01
bigcom21         2.297042e-04  7.317373e-01
bigcom22         6.902432e-05  2.088343e-01
bigcom24         0.000000e+00  0.000000e+00
bigcom26         1.229169e-05  5.824041e-02
bigcom28         3.150076e-05  1.062364e-01
bigcom30        -7.047132e-05  5.114329e-01
bigcom31         0.000000e+00  3.469447e-20
bigcom32         0.000000e+00  0.000000e+00
bigcom33         6.166749e-06  5.570625e-01
bigcom34         0.000000e+00  0.000000e+00
bigcom36         7.793689e-05  1.051077e+00
bigcom37         0.000000e+00  0.000000e+00
bigcom38         0.000000e+00  0.000000e+00
bigcom39        -3.234233e-05  3.758191e-01
bigcom40         4.044947e-04  3.891591e-01
bigcom43         0.000000e+00  0.000000e+00
bigcom44         5.238912e-06  5.648865e-02
bigcom46         0.000000e+00  0.000000e+00
bigcom47         7.195384e-06  5.792278e-01
bigcom49         0.000000e+00  2.775558e-19
bigcom50         0.000000e+00  0.000000e+00
bigcom51         0.000000e+00  0.000000e+00
bigcom52         0.000000e+00  0.000000e+00
bigcom54         0.000000e+00  0.000000e+00
bigcom56         0.000000e+00  0.000000e+00
bigcom62         0.000000e+00  0.000000e+00
bigcom66         0.000000e+00  0.000000e+00
bigcom68         0.000000e+00  2.775558e-19
bigcom69         0.000000e+00  0.000000e+00
bigcom71         0.000000e+00  0.000000e+00
bigcom72         0.000000e+00  0.000000e+00
bigcom73        -3.418633e-05  2.820256e-01
bigcom74         0.000000e+00  0.000000e+00
bigcom75         0.000000e+00  0.000000e+00
bigcom76         0.000000e+00  0.000000e+00
bigcom77         0.000000e+00  2.949030e-19
bigcom79         0.000000e+00  0.000000e+00
bigcom80         0.000000e+00  0.000000e+00
bigcom82         0.000000e+00  0.000000e+00
bigcom83         0.000000e+00  0.000000e+00
bigcom84         0.000000e+00  0.000000e+00
bigcom85         0.000000e+00  0.000000e+00
bigcom87         0.000000e+00  0.000000e+00
bigcom89         0.000000e+00  0.000000e+00
bigcom91         0.000000e+00  0.000000e+00
bigcom92         2.513282e-05  2.705896e-01
bigcom93         0.000000e+00  0.000000e+00
bigcom96         0.000000e+00  0.000000e+00
bigcom97         0.000000e+00  0.000000e+00
bigcom98         0.000000e+00  0.000000e+00
bigcom99         0.000000e+00  0.000000e+00
bigcom101       -2.711852e-05  1.001401e-01
bigcom104        0.000000e+00  0.000000e+00
bigcom106       -1.017881e-05  5.234599e-01
bigcom109        0.000000e+00  0.000000e+00
bigcom113        0.000000e+00  0.000000e+00
bigcom116       -4.380090e-06  3.127779e-02
bigcom120        0.000000e+00  0.000000e+00
bigcom123        0.000000e+00  0.000000e+00
bigcom126        0.000000e+00  0.000000e+00
bigcom127       -8.621479e-06  1.600645e-01
bigcom137        0.000000e+00  0.000000e+00
bigcom139        0.000000e+00  0.000000e+00
bigcom140        0.000000e+00  0.000000e+00
bigcom143        0.000000e+00  0.000000e+00
bigcom145        0.000000e+00  0.000000e+00
bigcom146        0.000000e+00  4.163336e-19
bigcom147        0.000000e+00  0.000000e+00
bigcom149       -1.074019e-05  7.136257e-01
bigcom153       -5.547376e-05  4.318542e-01
bigcom154        0.000000e+00  0.000000e+00
bigcom156        0.000000e+00  0.000000e+00
bigcom157        0.000000e+00  0.000000e+00
bigcom158        0.000000e+00  0.000000e+00
bigcom160        0.000000e+00  0.000000e+00
bigcom161        0.000000e+00  2.775558e-19
bigcom162        0.000000e+00  0.000000e+00
bigcom164        0.000000e+00  9.483357e-01
bigcom166        0.000000e+00  0.000000e+00
bigcom167        0.000000e+00  0.000000e+00
bigcom171        0.000000e+00  6.938894e-20
bigcom173        0.000000e+00  0.000000e+00
bigcom175        0.000000e+00  0.000000e+00
bigcom176        0.000000e+00  0.000000e+00
bigcom177        0.000000e+00  0.000000e+00
bigcom178        0.000000e+00  9.411765e-03
bigcom180        0.000000e+00  0.000000e+00
bigcom181        0.000000e+00  0.000000e+00
bigcom184        0.000000e+00  0.000000e+00
bigcom186        0.000000e+00  0.000000e+00
bigcom187        0.000000e+00  0.000000e+00
bigcom189        0.000000e+00  0.000000e+00
bigcom194        0.000000e+00  0.000000e+00
bigcom195        0.000000e+00  0.000000e+00
bigcom196        0.000000e+00  0.000000e+00
bigcom204        0.000000e+00  0.000000e+00
bigcom205        0.000000e+00  0.000000e+00
bigcom212        0.000000e+00  0.000000e+00
bigcom214        0.000000e+00  0.000000e+00
bigcom222        0.000000e+00  0.000000e+00
bigcom223       -1.794715e-05  4.460443e-01
bigcom226        0.000000e+00  0.000000e+00
bigcom227        0.000000e+00  0.000000e+00
bigcom229        0.000000e+00  0.000000e+00
bigcom233       -4.482509e-05  3.870239e-01
bigcom236        0.000000e+00  0.000000e+00
bigcom237        0.000000e+00  0.000000e+00
bigcom246       -1.885738e-05  4.997067e-01
bigcom248        0.000000e+00  0.000000e+00
bigcom249        0.000000e+00  0.000000e+00
bigcom250        1.061141e-04  5.526977e-01
bigcom254        0.000000e+00  0.000000e+00
bigcom266        0.000000e+00  0.000000e+00
bigcom269        0.000000e+00  0.000000e+00
bigcom272        0.000000e+00  0.000000e+00
bigcom274       -1.163048e-05  3.885023e-02
bigcom281        5.513209e-06  4.084937e-01
bigcom291       -5.446539e-05  3.731172e-01
bigcom292        0.000000e+00  2.775558e-19
bigcom295        3.294672e-05  4.094778e-01
bigcom299        0.000000e+00  0.000000e+00
bigcom301        0.000000e+00  0.000000e+00
bigcom306        0.000000e+00  0.000000e+00
bigcom309        0.000000e+00  0.000000e+00
bigcom314        0.000000e+00  0.000000e+00
bigcom321        0.000000e+00  0.000000e+00
bigcom341        0.000000e+00  0.000000e+00
bigcom350        0.000000e+00  0.000000e+00
bigcom353        0.000000e+00  0.000000e+00
bigcom359        0.000000e+00  0.000000e+00
bigcom363        0.000000e+00  0.000000e+00
bigcom365        0.000000e+00  0.000000e+00
bigcom385        0.000000e+00  0.000000e+00
bigcom386        0.000000e+00  0.000000e+00
bigcom408        0.000000e+00  0.000000e+00
bigcom412        0.000000e+00  0.000000e+00
bigcom480        0.000000e+00  0.000000e+00
spin_vertex      1.223549e-03  2.150480e+00
membership_s1    2.061051e-04  3.185351e-01
membership_s3    0.000000e+00  0.000000e+00
membership_s4    1.556969e-04  1.850208e-01
membership_s5    1.012617e-05  1.939751e-01
membership_s6    1.289561e-04  2.734628e-01
membership_s7   -6.876438e-06  3.265914e-01
membership_s8    0.000000e+00  0.000000e+00
membership_s9    0.000000e+00  0.000000e+00
membership_s11   0.000000e+00  0.000000e+00
membership_s12   0.000000e+00  0.000000e+00
membership_s14   0.000000e+00  0.000000e+00
membership_s15   3.022131e-06  1.648797e-01
membership_s16  -6.145451e-05  4.290145e-01
membership_s17   0.000000e+00  0.000000e+00
membership_s18   0.000000e+00  9.705882e-03
membership_s20   0.000000e+00  0.000000e+00
membership_s21   4.560877e-05  2.765099e-01
membership_s22  -5.040940e-05  1.395162e-01
membership_s24   4.402384e-06  5.325268e-01
membership_s25   2.429305e-05  1.816057e-02
membership_s26   0.000000e+00  0.000000e+00
membership_s27   6.665073e-04  5.170476e-01
membership_s28   0.000000e+00  0.000000e+00
membership_s30   2.881663e-04  4.814026e-01
membership_s31   7.290816e-05  1.783783e-01
membership_s32  -1.491258e-05  8.539605e-02
membership_s33   0.000000e+00  2.775558e-19
membership_s36   4.905940e-05  1.582774e-01
membership_s37   0.000000e+00  0.000000e+00
V1               8.108369e-03  2.578334e+00
V2               2.112211e-03  3.071644e+00
pdi              6.267079e-05  1.226849e-01
adhesion         1.189178e-02  1.899810e+00
cohesion         1.374753e-02  2.334785e+00
inner            5.509011e-03  3.012537e+00
outer            3.135298e-03  3.773015e+00
ioratio          8.632425e-03  2.636076e+00
comsize          1.716559e-03  3.289523e+00
[1] "Dataset: med_C Model GLM, run: 6 of 10 2015-06-17 21:07:55"
[1] "glmnet variable coefficients"
                         [,1]          [,2]
(Intercept)     -3.021684e+00 -2.990934e+00
graph0          -4.685859e-40 -2.277647e-05
graph1          -3.763426e-42 -1.823764e-07
graph2          -2.005107e-40 -9.576195e-06
graph3          -1.042500e-43 -5.175538e-09
graph4          -2.769431e-45 -1.317707e-10
graph5          -3.256721e-42 -1.210703e-07
graph6          -8.467936e-43 -4.260429e-08
graph7          -8.229957e-42 -3.505390e-07
graph8          -9.300758e-41 -4.552298e-06
graph9          -1.713868e-45 -8.452581e-11
graph10         -1.494729e-46 -7.501064e-12
graph11         -3.078863e-48 -1.409575e-13
graph12         -7.349250e-45 -3.746178e-10
graph13         -2.097434e-44 -1.025140e-09
graph14         -8.556393e-46 -4.389237e-11
graph15         -6.282909e-43 -3.095434e-08
graph16         -1.882407e-44 -9.466650e-10
graph17         -3.729900e-44 -1.906778e-09
graph18         -5.130816e-43 -2.547134e-08
graph19         -1.388211e-43 -6.953938e-09
graph20          1.438457e-43  1.023714e-08
graph21         -4.821799e-43 -2.328188e-08
graph22         -1.149013e-43 -1.063578e-09
graph23         -7.823313e-43 -3.969553e-08
graph24         -7.162090e-43 -3.353222e-08
graph25         -7.649579e-43 -1.338781e-08
graph26         -1.905433e-42 -8.418339e-08
graph27         -3.803724e-42 -8.325927e-08
graph28         -1.328655e-41 -6.504480e-07
graph29         -5.550717e-41 -2.793212e-06
orbit0          -4.685859e-40 -2.276904e-05
orbit1          -3.817809e-42 -1.848449e-07
orbit2          -3.099793e-41 -1.513139e-06
orbit3          -2.005107e-40 -9.572276e-06
orbit4          -1.432034e-43 -7.051769e-09
orbit5          -2.905566e-43 -1.460826e-08
orbit6          -2.766398e-45 -1.315654e-10
orbit7          -3.809565e-42 -1.875266e-07
orbit8          -3.256721e-42 -1.209324e-07
orbit9          -2.494804e-42 -1.282376e-07
orbit10         -1.092821e-42 -5.427435e-08
orbit11         -9.586497e-42 -3.931954e-07
orbit12         -8.809763e-42 -3.658992e-07
orbit13         -4.261994e-41 -1.968503e-06
orbit14         -9.300758e-41 -4.550400e-06
orbit15         -2.682888e-45 -1.291286e-10
orbit16         -6.134834e-45 -2.991452e-10
orbit17         -6.917266e-45 -3.540173e-10
orbit18         -2.318220e-46 -9.592052e-12
orbit19         -1.671287e-46 -8.289679e-12
orbit20         -5.643613e-46 -2.954978e-11
orbit21         -2.904976e-44 -1.478158e-09
orbit22         -3.078829e-48 -1.408620e-13
orbit23         -6.286054e-43 -3.106589e-08
orbit24         -1.121922e-44 -5.709070e-10
orbit25         -1.471433e-44 -7.547041e-10
orbit26         -7.665206e-44 -3.769967e-09
orbit27         -6.470761e-44 -3.095358e-09
orbit28         -1.667102e-43 -8.539755e-09
orbit29         -3.190347e-44 -1.542982e-09
orbit30         -2.162609e-43 -1.035011e-08
orbit31         -1.159293e-45 -5.753432e-11
orbit32         -1.743379e-45 -9.110037e-11
orbit33         -8.026295e-43 -2.664156e-08
orbit34         -6.282909e-43 -3.093804e-08
orbit35         -6.824392e-44 -3.438452e-09
orbit36         -3.613073e-44 -1.171249e-09
orbit37         -2.863530e-44 -1.463474e-09
orbit38         -4.489683e-43 -2.119252e-08
orbit39         -1.460868e-43 -7.611195e-09
orbit40         -4.549214e-44 -2.311762e-09
orbit41         -2.719847e-43 -1.301202e-08
orbit42         -2.942015e-42 -1.150932e-07
orbit43         -5.189785e-43 -2.578169e-08
orbit44          1.764416e-41  1.369599e-06
orbit45         -4.512376e-43 -2.331544e-08
orbit46         -2.785240e-43 -1.382731e-08
orbit47         -5.375272e-43 -1.764886e-08
orbit48         -3.552635e-43 -1.732541e-08
orbit49          1.490000e-43  1.061371e-08
orbit50          2.302504e-42  1.633795e-07
orbit51         -9.963390e-43 -4.926461e-08
orbit52         -1.262119e-42 -6.070398e-08
orbit53         -1.389057e-42 -5.564409e-08
orbit54         -1.096776e-43 -7.620653e-10
orbit55         -1.711565e-41 -7.721824e-07
orbit56         -2.921239e-42 -1.548171e-07
orbit57         -5.588268e-43 -2.665095e-08
orbit58         -1.081192e-41 -4.964808e-07
orbit59         -1.087183e-42 -5.255365e-08
orbit60         -1.252293e-42 -4.310998e-08
orbit61         -1.569122e-41 -6.181985e-07
orbit62         -5.499805e-42 -2.500118e-07
orbit63         -5.286403e-42 -2.146619e-07
orbit64          4.393362e-42  3.227087e-07
orbit65         -4.486161e-42 -1.999005e-07
orbit66         -2.636755e-42 -1.122025e-07
orbit67         -1.875344e-41 -9.072339e-07
orbit68         -3.557172e-42 -6.157431e-08
orbit69         -1.001447e-40 -4.579179e-06
orbit70         -1.393499e-41 -6.469038e-07
orbit71         -4.712759e-41 -2.459544e-06
orbit72         -5.550717e-41 -2.791692e-06
AP              -1.448044e-39 -8.252276e-05
bet             -5.140324e-43 -2.834787e-08
ecc              6.701372e-39  3.502437e-04
eccrad           4.020823e-38  2.101419e-03
close           -1.537106e-37 -7.239405e-03
constraint       1.190437e-38  1.732174e-04
coreness        -3.249352e-40 -1.116211e-05
knn             -3.367966e-42 -4.205043e-09
hubscore        -3.838089e-37 -1.896880e-02
pagerank        -7.180455e-37 -4.129598e-02
trans           -5.359665e-38 -3.023032e-03
evcent          -3.861485e-37 -1.910629e-02
first           -4.685859e-40 -2.275078e-05
upto_second     -4.251943e-42 -2.070848e-07
upto_third      -1.301011e-42 -5.963287e-08
upto_fourth      3.440285e-43  6.710215e-08
upto_fifth       6.592005e-42  1.062177e-06
upto_sixth      -1.812626e-40 -3.541438e-06
second          -4.246604e-42 -2.068245e-07
third           -1.044256e-42 -4.359330e-08
fourth           1.946184e-42  9.272891e-08
fifth           -3.581605e-43 -7.113288e-08
sixth           -1.030041e-41 -1.332444e-06
ratio1           5.166608e-42  4.579548e-07
ratio2          -2.959129e-41 -3.698004e-06
ratio3           4.757534e-40  9.697725e-06
ratio4          -2.273297e-38 -1.664607e-03
ratio5          -8.308249e-38 -4.210788e-03
ratio6          -3.393679e-40 -2.414107e-05
selfinter        4.975137e-39  2.938876e-04
walktrap_vertex -6.206332e-39 -3.404992e-04
bigcom1         -6.772482e-39 -3.877751e-04
bigcom2         -4.696606e-38 -2.695527e-03
bigcom3          2.506639e-38  1.428170e-03
bigcom4         -3.141779e-39 -1.738973e-04
bigcom6         -4.697631e-38 -2.723017e-03
bigcom8          3.346173e-38  1.929140e-03
bigcom9          4.950174e-38  2.822799e-03
bigcom11        -4.705851e-38 -2.728871e-03
bigcom13        -4.704822e-38 -2.730981e-03
bigcom15         2.530225e-38  1.455294e-03
bigcom16         1.215842e-37  6.949668e-03
bigcom21         1.023784e-37  5.858685e-03
bigcom22         4.711382e-39  2.740733e-04
bigcom24        -4.695581e-38 -2.716837e-03
bigcom26        -3.158311e-38 -1.822569e-03
bigcom28        -1.863284e-38 -1.046946e-03
bigcom30         2.887757e-38  1.645818e-03
bigcom31        -4.695581e-38 -2.715391e-03
bigcom32        -4.698657e-38 -2.724770e-03
bigcom33         4.583253e-37  2.625696e-02
bigcom34        -4.693532e-38 -2.723476e-03
bigcom36         4.585254e-37  2.625938e-02
bigcom37        -4.693532e-38 -2.712816e-03
bigcom38        -4.694556e-38 -2.705319e-03
bigcom39         5.964852e-38  3.404067e-03
bigcom40        -1.905406e-41  1.560061e-05
bigcom43        -4.698657e-38 -2.714624e-03
bigcom44        -1.031195e-39 -4.968726e-05
bigcom46        -4.703794e-38 -2.725614e-03
bigcom47         1.778910e-37  1.018314e-02
bigcom49        -4.699684e-38 -2.703478e-03
bigcom50        -4.693532e-38 -2.685027e-03
bigcom51        -4.694556e-38 -2.718371e-03
bigcom52        -4.695581e-38 -2.720728e-03
bigcom54        -4.693532e-38 -2.722359e-03
bigcom56        -4.704822e-38 -2.708967e-03
bigcom62        -4.695581e-38 -2.723061e-03
bigcom66         0.000000e+00  0.000000e+00
bigcom68        -4.695581e-38 -2.731683e-03
bigcom69        -4.700710e-38 -2.730999e-03
bigcom71        -4.693532e-38 -2.723813e-03
bigcom72        -4.693532e-38 -2.714516e-03
bigcom73         8.804309e-38  5.023003e-03
bigcom74        -4.701738e-38 -2.713213e-03
bigcom75        -4.695581e-38 -2.724053e-03
bigcom76        -4.698657e-38 -2.713524e-03
bigcom77        -4.699684e-38 -2.707351e-03
bigcom79        -4.694556e-38 -2.732354e-03
bigcom80        -4.699684e-38 -2.732116e-03
bigcom82        -4.695581e-38 -2.713077e-03
bigcom83        -4.694556e-38 -2.736942e-03
bigcom84        -4.696606e-38 -2.730116e-03
bigcom85        -4.693532e-38 -2.720844e-03
bigcom87        -4.699684e-38 -2.722983e-03
bigcom89        -4.693532e-38 -2.736038e-03
bigcom91        -4.700710e-38 -2.713051e-03
bigcom92         3.595650e-39  1.874453e-04
bigcom93        -4.693532e-38 -2.705884e-03
bigcom96        -4.695581e-38 -2.720878e-03
bigcom97        -4.697631e-38 -2.701473e-03
bigcom98        -4.693532e-38 -2.726968e-03
bigcom99         0.000000e+00  0.000000e+00
bigcom101        2.530225e-38  1.409580e-03
bigcom104       -4.694556e-38 -2.714595e-03
bigcom106        4.583253e-37  2.625777e-02
bigcom109       -4.694556e-38 -2.725733e-03
bigcom113       -4.693532e-38 -2.716882e-03
bigcom116       -1.643425e-38 -9.526740e-04
bigcom120       -4.695581e-38 -2.728289e-03
bigcom123       -4.694556e-38 -2.699344e-03
bigcom126       -4.694556e-38 -2.728292e-03
bigcom127        1.552644e-37  8.845454e-03
bigcom137       -4.699684e-38 -2.717793e-03
bigcom139       -4.695581e-38 -2.717793e-03
bigcom140       -4.693532e-38 -2.731900e-03
bigcom143       -4.693532e-38 -2.733154e-03
bigcom145       -4.695581e-38 -2.701675e-03
bigcom146       -4.695581e-38 -2.731893e-03
bigcom147       -4.708941e-38 -2.694735e-03
bigcom149        4.583253e-37  2.626984e-02
bigcom153        1.215842e-37  6.938766e-03
bigcom154       -4.693532e-38 -2.724045e-03
bigcom156       -4.696606e-38 -2.731061e-03
bigcom157       -4.704822e-38 -2.718469e-03
bigcom158       -4.693532e-38 -2.725523e-03
bigcom160       -4.693532e-38 -2.721479e-03
bigcom161       -4.694556e-38 -2.734077e-03
bigcom162       -4.694556e-38 -2.707339e-03
bigcom164        9.633860e-37  5.524445e-02
bigcom166       -4.697631e-38 -2.707366e-03
bigcom167       -4.703794e-38 -2.710782e-03
bigcom171       -4.702765e-38 -2.715541e-03
bigcom173       -4.694556e-38 -2.709619e-03
bigcom175       -4.694556e-38 -2.712003e-03
bigcom176       -4.693532e-38 -2.726157e-03
bigcom177       -4.694556e-38 -2.708567e-03
bigcom178       -4.694556e-38 -2.689380e-03
bigcom180       -4.694556e-38 -2.712838e-03
bigcom181       -4.700710e-38 -2.713558e-03
bigcom184       -4.694556e-38 -2.717347e-03
bigcom186       -4.694556e-38 -2.727998e-03
bigcom187       -4.694556e-38 -2.725769e-03
bigcom189       -4.697631e-38 -2.714355e-03
bigcom194       -4.694556e-38 -2.689465e-03
bigcom195       -4.693532e-38 -2.733159e-03
bigcom196       -4.695581e-38 -2.728386e-03
bigcom204        0.000000e+00  0.000000e+00
bigcom205       -4.694556e-38 -2.711677e-03
bigcom212       -4.694556e-38 -2.716425e-03
bigcom214       -4.693532e-38 -2.729600e-03
bigcom222       -4.694556e-38 -2.733751e-03
bigcom223        1.552644e-37  8.889139e-03
bigcom226       -4.695581e-38 -2.725912e-03
bigcom227       -4.695581e-38 -2.722081e-03
bigcom229       -4.693532e-38 -2.725956e-03
bigcom233        2.899650e-37  1.659309e-02
bigcom236       -4.693532e-38 -2.697084e-03
bigcom237       -4.696606e-38 -2.722967e-03
bigcom246        9.752395e-38  5.594056e-03
bigcom248       -4.701738e-38 -2.710172e-03
bigcom249       -4.696606e-38 -2.712691e-03
bigcom250        9.767330e-38  5.581792e-03
bigcom254       -4.694556e-38 -2.695465e-03
bigcom266       -4.694556e-38 -2.733346e-03
bigcom269        0.000000e+00  0.000000e+00
bigcom272       -4.693532e-38 -2.726686e-03
bigcom274       -6.556796e-39 -3.900423e-04
bigcom281        2.057797e-37  1.176051e-02
bigcom291        2.057797e-37  1.179522e-02
bigcom292       -4.694556e-38 -2.729115e-03
bigcom295        1.215842e-37  6.937233e-03
bigcom299       -4.693532e-38 -2.734946e-03
bigcom301       -4.699684e-38 -2.724002e-03
bigcom306       -4.693532e-38 -2.731378e-03
bigcom309       -4.693532e-38 -2.720597e-03
bigcom314       -4.696606e-38 -2.726457e-03
bigcom321       -4.693532e-38 -2.731083e-03
bigcom341       -4.693532e-38 -2.729903e-03
bigcom350       -4.695581e-38 -2.718919e-03
bigcom353       -4.694556e-38 -2.723384e-03
bigcom359       -4.694556e-38 -2.721382e-03
bigcom363       -4.693532e-38 -2.733445e-03
bigcom365       -4.696606e-38 -2.726813e-03
bigcom385       -4.694556e-38 -2.729933e-03
bigcom386       -4.695581e-38 -2.719731e-03
bigcom408       -4.695581e-38 -2.684428e-03
bigcom412       -4.694556e-38 -2.658403e-03
bigcom480       -4.693532e-38 -2.715441e-03
spin_vertex     -1.348800e-38 -7.898634e-04
membership_s1    7.706557e-39  4.209557e-04
membership_s3   -4.693532e-38 -2.711474e-03
membership_s4   -4.368720e-39 -2.330722e-04
membership_s5    2.578730e-39  1.557930e-04
membership_s6    2.096365e-38  1.205437e-03
membership_s7    6.412430e-39  3.705784e-04
membership_s8   -4.693532e-38 -2.712753e-03
membership_s9   -4.695581e-38 -2.721947e-03
membership_s11  -4.693532e-38 -2.734274e-03
membership_s12  -4.698657e-38 -2.714407e-03
membership_s14  -4.695581e-38 -2.731556e-03
membership_s15  -8.167679e-39 -4.768036e-04
membership_s16   2.057797e-37  1.174306e-02
membership_s17  -4.693532e-38 -2.729982e-03
membership_s18  -2.248958e-38 -1.309272e-03
membership_s20   0.000000e+00  0.000000e+00
membership_s21  -1.734485e-38 -1.016082e-03
membership_s22   1.217437e-37  6.941959e-03
membership_s24   7.961537e-38  4.534482e-03
membership_s25   2.048199e-38  1.164431e-03
membership_s26   0.000000e+00  0.000000e+00
membership_s27  -1.976104e-39 -1.182895e-04
membership_s28  -4.695581e-38 -2.721103e-03
membership_s30  -4.321579e-39 -2.376723e-04
membership_s31  -6.473529e-39 -3.905222e-04
membership_s32   5.384859e-39  2.994321e-04
membership_s33  -4.693532e-38 -2.727120e-03
membership_s36  -3.127509e-39 -1.815660e-04
membership_s37  -4.717201e-38 -2.713034e-03
V1              -1.755322e-38 -1.131593e-03
V2               2.911219e-38  1.569899e-03
pdi             -3.713566e-35 -2.134341e+00
adhesion        -4.357120e-42 -2.496765e-07
cohesion         8.568196e-42  4.909709e-07
inner            1.667930e-42  9.649005e-08
outer            3.314417e-42  1.967559e-07
ioratio         -7.185623e-38 -4.137769e-03
comsize         -5.537739e-42 -3.303308e-07
[1] "Dataset: med_C Model GBM, run: 7 of 10 2015-06-17 21:07:56"
Iter   TrainDeviance   ValidDeviance   StepSize   Improve
     1        0.3768            -nan     0.0100    0.0000
     2        0.3754            -nan     0.0100   -0.0000
     3        0.3741            -nan     0.0100   -0.0000
     4        0.3727            -nan     0.0100   -0.0000
     5        0.3711            -nan     0.0100   -0.0000
     6        0.3696            -nan     0.0100   -0.0000
     7        0.3680            -nan     0.0100    0.0000
     8        0.3671            -nan     0.0100   -0.0001
     9        0.3658            -nan     0.0100   -0.0001
    10        0.3649            -nan     0.0100   -0.0001
    20        0.3536            -nan     0.0100   -0.0000
    40        0.3365            -nan     0.0100   -0.0000
    60        0.3214            -nan     0.0100    0.0000
    80        0.3067            -nan     0.0100   -0.0000
   100        0.2942            -nan     0.0100   -0.0000
   120        0.2821            -nan     0.0100   -0.0000
   140        0.2717            -nan     0.0100   -0.0000
   160        0.2618            -nan     0.0100   -0.0000
   180        0.2521            -nan     0.0100   -0.0000
   200        0.2431            -nan     0.0100   -0.0001
   220        0.2356            -nan     0.0100   -0.0000
   240        0.2281            -nan     0.0100   -0.0000
   260        0.2209            -nan     0.0100   -0.0000
   265        0.2193            -nan     0.0100   -0.0000

[1] "GBM variable coefficients"
                            var     rel.inf
outer                     outer 3.394663833
ratio5                   ratio5 3.341084582
V2                           V2 3.145780458
bet                         bet 2.684442938
walktrap_vertex walktrap_vertex 2.590954651
comsize                 comsize 2.541849810
orbit18                 orbit18 2.230171034
ioratio                 ioratio 2.052194342
pagerank               pagerank 1.982429008
V1                           V1 1.866107057
knn                         knn 1.577125091
spin_vertex         spin_vertex 1.528587633
cohesion               cohesion 1.371725782
ratio4                   ratio4 1.339542096
inner                     inner 1.323532780
orbit33                 orbit33 1.267534766
orbit49                 orbit49 1.198098823
orbit30                 orbit30 1.184561481
graph20                 graph20 1.178068680
ratio2                   ratio2 1.117252182
graph10                 graph10 1.091678653
trans                     trans 1.043296540
orbit48                 orbit48 1.023775608
adhesion               adhesion 1.016232778
orbit45                 orbit45 1.010873961
orbit64                 orbit64 1.008487963
orbit39                 orbit39 0.998725325
orbit52                 orbit52 0.986637718
orbit5                   orbit5 0.978369270
orbit36                 orbit36 0.946874812
ratio1                   ratio1 0.933399878
orbit50                 orbit50 0.910581276
constraint           constraint 0.875851685
graph5                   graph5 0.858941686
orbit51                 orbit51 0.851202965
orbit26                 orbit26 0.848078285
orbit47                 orbit47 0.847644337
graph11                 graph11 0.833114561
ratio6                   ratio6 0.830777896
graph25                 graph25 0.824538095
graph23                 graph23 0.820839084
orbit63                 orbit63 0.810020492
orbit28                 orbit28 0.803927044
graph13                 graph13 0.802389277
graph19                 graph19 0.802012363
orbit56                 orbit56 0.796930967
orbit44                 orbit44 0.789174142
graph6                   graph6 0.785541999
third                     third 0.763009229
orbit62                 orbit62 0.755340472
orbit17                 orbit17 0.753194336
graph1                   graph1 0.710684337
orbit11                 orbit11 0.706646122
graph12                 graph12 0.699658368
graph26                 graph26 0.697023097
graph15                 graph15 0.689798695
graph21                 graph21 0.688445436
orbit38                 orbit38 0.666517800
orbit29                 orbit29 0.647466421
orbit27                 orbit27 0.637492082
orbit41                 orbit41 0.634711141
orbit53                 orbit53 0.609161631
orbit32                 orbit32 0.604086140
orbit40                 orbit40 0.600986746
coreness               coreness 0.588700357
orbit24                 orbit24 0.574747755
orbit46                 orbit46 0.574482064
orbit2                   orbit2 0.568917184
fourth                   fourth 0.563075087
orbit55                 orbit55 0.547805160
orbit25                 orbit25 0.532460335
graph9                   graph9 0.510257786
orbit60                 orbit60 0.509934540
orbit21                 orbit21 0.506428151
graph16                 graph16 0.497383217
graph22                 graph22 0.495975502
orbit42                 orbit42 0.479095231
graph17                 graph17 0.473530287
hubscore               hubscore 0.470521783
graph2                   graph2 0.435340312
graph24                 graph24 0.424019095
graph18                 graph18 0.416484257
graph27                 graph27 0.414118745
orbit20                 orbit20 0.401803428
upto_fourth         upto_fourth 0.401134036
orbit61                 orbit61 0.399913106
upto_sixth           upto_sixth 0.399072859
orbit31                 orbit31 0.390929421
orbit35                 orbit35 0.380340320
ratio3                   ratio3 0.370616880
bigcom250             bigcom250 0.370126342
graph14                 graph14 0.368300715
orbit70                 orbit70 0.366298005
sixth                     sixth 0.363290821
membership_s22   membership_s22 0.356511659
orbit58                 orbit58 0.352846327
orbit7                   orbit7 0.350470217
orbit15                 orbit15 0.342552948
graph7                   graph7 0.341395345
orbit66                 orbit66 0.336146713
orbit19                 orbit19 0.334161868
orbit65                 orbit65 0.333907564
orbit16                 orbit16 0.332702261
fifth                     fifth 0.332447892
graph3                   graph3 0.331046454
close                     close 0.330826525
orbit10                 orbit10 0.324252393
upto_fifth           upto_fifth 0.320691589
graph4                   graph4 0.316859490
orbit59                 orbit59 0.316589949
orbit37                 orbit37 0.298258614
orbit71                 orbit71 0.291910843
orbit9                   orbit9 0.282403631
upto_second         upto_second 0.273076429
bigcom30               bigcom30 0.272047129
orbit1                   orbit1 0.266606292
orbit68                 orbit68 0.259807952
orbit13                 orbit13 0.257689101
orbit4                   orbit4 0.219839652
upto_third           upto_third 0.188740575
evcent                   evcent 0.181408734
orbit67                 orbit67 0.178419685
membership_s30   membership_s30 0.177390071
bigcom92               bigcom92 0.161543001
orbit23                 orbit23 0.161238049
bigcom3                 bigcom3 0.154225786
orbit57                 orbit57 0.149773056
orbit43                 orbit43 0.148486990
orbit54                 orbit54 0.128862209
orbit12                 orbit12 0.128591020
ecc                         ecc 0.127374417
selfinter             selfinter 0.118872073
bigcom21               bigcom21 0.114085572
graph28                 graph28 0.110576293
membership_s4     membership_s4 0.103859726
graph29                 graph29 0.098849016
bigcom39               bigcom39 0.090700928
membership_s27   membership_s27 0.083787415
graph0                   graph0 0.081474959
bigcom8                 bigcom8 0.078396219
graph8                   graph8 0.074647272
membership_s6     membership_s6 0.073920490
second                   second 0.071129008
AP                           AP 0.069197930
membership_s36   membership_s36 0.066617914
orbit6                   orbit6 0.063538749
membership_s5     membership_s5 0.052965894
membership_s1     membership_s1 0.050958780
orbit22                 orbit22 0.046227137
orbit69                 orbit69 0.042152752
bigcom40               bigcom40 0.041590235
membership_s32   membership_s32 0.029202755
bigcom1                 bigcom1 0.021016896
bigcom4                 bigcom4 0.018468412
bigcom26               bigcom26 0.012066757
bigcom22               bigcom22 0.011533901
membership_s31   membership_s31 0.008109962
orbit0                   orbit0 0.000000000
orbit3                   orbit3 0.000000000
orbit8                   orbit8 0.000000000
orbit14                 orbit14 0.000000000
orbit34                 orbit34 0.000000000
orbit72                 orbit72 0.000000000
eccrad                   eccrad 0.000000000
first                     first 0.000000000
bigcom2                 bigcom2 0.000000000
bigcom6                 bigcom6 0.000000000
bigcom9                 bigcom9 0.000000000
bigcom11               bigcom11 0.000000000
bigcom13               bigcom13 0.000000000
bigcom15               bigcom15 0.000000000
bigcom16               bigcom16 0.000000000
bigcom24               bigcom24 0.000000000
bigcom28               bigcom28 0.000000000
bigcom31               bigcom31 0.000000000
bigcom32               bigcom32 0.000000000
bigcom33               bigcom33 0.000000000
bigcom34               bigcom34 0.000000000
bigcom36               bigcom36 0.000000000
bigcom37               bigcom37 0.000000000
bigcom38               bigcom38 0.000000000
bigcom43               bigcom43 0.000000000
bigcom44               bigcom44 0.000000000
bigcom46               bigcom46 0.000000000
bigcom47               bigcom47 0.000000000
bigcom49               bigcom49 0.000000000
bigcom50               bigcom50 0.000000000
bigcom51               bigcom51 0.000000000
bigcom52               bigcom52 0.000000000
bigcom54               bigcom54 0.000000000
bigcom56               bigcom56 0.000000000
bigcom62               bigcom62 0.000000000
bigcom66               bigcom66 0.000000000
bigcom68               bigcom68 0.000000000
bigcom69               bigcom69 0.000000000
bigcom71               bigcom71 0.000000000
bigcom72               bigcom72 0.000000000
bigcom73               bigcom73 0.000000000
bigcom74               bigcom74 0.000000000
bigcom75               bigcom75 0.000000000
bigcom76               bigcom76 0.000000000
bigcom77               bigcom77 0.000000000
bigcom79               bigcom79 0.000000000
bigcom80               bigcom80 0.000000000
bigcom82               bigcom82 0.000000000
bigcom83               bigcom83 0.000000000
bigcom84               bigcom84 0.000000000
bigcom85               bigcom85 0.000000000
bigcom87               bigcom87 0.000000000
bigcom89               bigcom89 0.000000000
bigcom91               bigcom91 0.000000000
bigcom93               bigcom93 0.000000000
bigcom96               bigcom96 0.000000000
bigcom97               bigcom97 0.000000000
bigcom98               bigcom98 0.000000000
bigcom99               bigcom99 0.000000000
bigcom101             bigcom101 0.000000000
bigcom104             bigcom104 0.000000000
bigcom106             bigcom106 0.000000000
bigcom109             bigcom109 0.000000000
bigcom113             bigcom113 0.000000000
bigcom116             bigcom116 0.000000000
bigcom120             bigcom120 0.000000000
bigcom123             bigcom123 0.000000000
bigcom126             bigcom126 0.000000000
bigcom127             bigcom127 0.000000000
bigcom137             bigcom137 0.000000000
bigcom139             bigcom139 0.000000000
bigcom140             bigcom140 0.000000000
bigcom143             bigcom143 0.000000000
bigcom145             bigcom145 0.000000000
bigcom146             bigcom146 0.000000000
bigcom147             bigcom147 0.000000000
bigcom149             bigcom149 0.000000000
bigcom153             bigcom153 0.000000000
bigcom154             bigcom154 0.000000000
bigcom156             bigcom156 0.000000000
bigcom157             bigcom157 0.000000000
bigcom158             bigcom158 0.000000000
bigcom160             bigcom160 0.000000000
bigcom161             bigcom161 0.000000000
bigcom162             bigcom162 0.000000000
bigcom164             bigcom164 0.000000000
bigcom166             bigcom166 0.000000000
bigcom167             bigcom167 0.000000000
bigcom171             bigcom171 0.000000000
bigcom173             bigcom173 0.000000000
bigcom175             bigcom175 0.000000000
bigcom176             bigcom176 0.000000000
bigcom177             bigcom177 0.000000000
bigcom178             bigcom178 0.000000000
bigcom180             bigcom180 0.000000000
bigcom181             bigcom181 0.000000000
bigcom184             bigcom184 0.000000000
bigcom186             bigcom186 0.000000000
bigcom187             bigcom187 0.000000000
bigcom189             bigcom189 0.000000000
bigcom194             bigcom194 0.000000000
bigcom195             bigcom195 0.000000000
bigcom196             bigcom196 0.000000000
bigcom204             bigcom204 0.000000000
bigcom205             bigcom205 0.000000000
bigcom212             bigcom212 0.000000000
bigcom214             bigcom214 0.000000000
bigcom222             bigcom222 0.000000000
bigcom223             bigcom223 0.000000000
bigcom226             bigcom226 0.000000000
bigcom227             bigcom227 0.000000000
bigcom229             bigcom229 0.000000000
bigcom233             bigcom233 0.000000000
bigcom236             bigcom236 0.000000000
bigcom237             bigcom237 0.000000000
bigcom246             bigcom246 0.000000000
bigcom248             bigcom248 0.000000000
bigcom249             bigcom249 0.000000000
bigcom254             bigcom254 0.000000000
bigcom266             bigcom266 0.000000000
bigcom269             bigcom269 0.000000000
bigcom272             bigcom272 0.000000000
bigcom274             bigcom274 0.000000000
bigcom281             bigcom281 0.000000000
bigcom291             bigcom291 0.000000000
bigcom292             bigcom292 0.000000000
bigcom295             bigcom295 0.000000000
bigcom299             bigcom299 0.000000000
bigcom301             bigcom301 0.000000000
bigcom306             bigcom306 0.000000000
bigcom309             bigcom309 0.000000000
bigcom314             bigcom314 0.000000000
bigcom321             bigcom321 0.000000000
bigcom341             bigcom341 0.000000000
bigcom350             bigcom350 0.000000000
bigcom353             bigcom353 0.000000000
bigcom359             bigcom359 0.000000000
bigcom363             bigcom363 0.000000000
bigcom365             bigcom365 0.000000000
bigcom385             bigcom385 0.000000000
bigcom386             bigcom386 0.000000000
bigcom408             bigcom408 0.000000000
bigcom412             bigcom412 0.000000000
bigcom480             bigcom480 0.000000000
membership_s3     membership_s3 0.000000000
membership_s7     membership_s7 0.000000000
membership_s8     membership_s8 0.000000000
membership_s9     membership_s9 0.000000000
membership_s11   membership_s11 0.000000000
membership_s12   membership_s12 0.000000000
membership_s14   membership_s14 0.000000000
membership_s15   membership_s15 0.000000000
membership_s16   membership_s16 0.000000000
membership_s17   membership_s17 0.000000000
membership_s18   membership_s18 0.000000000
membership_s20   membership_s20 0.000000000
membership_s21   membership_s21 0.000000000
membership_s24   membership_s24 0.000000000
membership_s25   membership_s25 0.000000000
membership_s26   membership_s26 0.000000000
membership_s28   membership_s28 0.000000000
membership_s33   membership_s33 0.000000000
membership_s37   membership_s37 0.000000000
pdi                         pdi 0.000000000
[1] "Dataset: med_C Model RF, run: 7 of 10 2015-06-17 21:09:38"
     |      Out-of-bag   |
Tree |      MSE  %Var(y) |
   1 |   0.1016   227.24 |
   2 |  0.09327   208.60 |
   3 |  0.08827   197.41 |
   4 |  0.08189   183.13 |
   5 |  0.07857   175.72 |
   6 |  0.07567   169.24 |
   7 |  0.07217   161.41 |
   8 |  0.06904   154.41 |
   9 |  0.06593   147.44 |
  10 |  0.06385   142.80 |
  11 |  0.06205   138.77 |
  12 |  0.06006   134.33 |
  13 |  0.05885   131.62 |
  14 |  0.05787   129.42 |
  15 |  0.05712   127.75 |
  16 |  0.05653   126.42 |
  17 |  0.05609   125.44 |
  18 |  0.05574   124.66 |
  19 |  0.05507   123.17 |
  20 |  0.05473   122.41 |
  21 |  0.05429   121.41 |
  22 |  0.05409   120.96 |
  23 |  0.05393   120.62 |
  24 |  0.05379   120.30 |
  25 |  0.05337   119.35 |
  26 |   0.0531   118.76 |
  27 |  0.05282   118.12 |
  28 |  0.05282   118.13 |
  29 |  0.05273   117.93 |
  30 |   0.0524   117.18 |
  31 |  0.05219   116.71 |
  32 |  0.05209   116.48 |
  33 |  0.05188   116.03 |
  34 |  0.05169   115.60 |
  35 |   0.0516   115.41 |
  36 |  0.05152   115.22 |
  37 |  0.05146   115.09 |
  38 |  0.05134   114.81 |
  39 |  0.05118   114.45 |
  40 |  0.05111   114.29 |
  41 |  0.05095   113.94 |
  42 |   0.0508   113.60 |
  43 |  0.05069   113.36 |
  44 |  0.05067   113.32 |
  45 |  0.05051   112.95 |
  46 |  0.05044   112.80 |
  47 |  0.05039   112.70 |
  48 |  0.05044   112.81 |
  49 |  0.05046   112.86 |
  50 |  0.05043   112.78 |
  51 |  0.05035   112.61 |
  52 |  0.05033   112.56 |
  53 |  0.05028   112.46 |
  54 |  0.05023   112.32 |
  55 |  0.05021   112.28 |
  56 |  0.05009   112.03 |
  57 |     0.05   111.82 |
  58 |  0.04991   111.61 |
  59 |  0.04984   111.46 |
  60 |   0.0498   111.38 |
  61 |   0.0498   111.36 |
  62 |  0.04977   111.30 |
  63 |  0.04979   111.34 |
  64 |  0.04975   111.27 |
  65 |  0.04974   111.23 |
  66 |  0.04975   111.25 |
  67 |  0.04978   111.34 |
  68 |  0.04975   111.27 |
  69 |  0.04975   111.27 |
  70 |  0.04971   111.18 |
  71 |  0.04966   111.06 |
  72 |   0.0497   111.14 |
  73 |  0.04969   111.13 |
  74 |  0.04963   110.99 |
  75 |  0.04954   110.80 |
  76 |  0.04949   110.67 |
  77 |  0.04945   110.58 |
  78 |  0.04942   110.51 |
  79 |   0.0494   110.48 |
  80 |  0.04937   110.42 |
  81 |   0.0494   110.47 |
  82 |  0.04938   110.43 |
  83 |  0.04935   110.37 |
  84 |  0.04929   110.23 |
  85 |   0.0493   110.26 |
  86 |  0.04923   110.09 |
  87 |  0.04917   109.97 |
  88 |  0.04915   109.91 |
  89 |  0.04911   109.84 |
  90 |  0.04907   109.74 |
  91 |  0.04902   109.63 |
  92 |  0.04899   109.57 |
  93 |  0.04897   109.51 |
  94 |  0.04901   109.61 |
  95 |  0.04895   109.47 |
  96 |  0.04891   109.39 |
  97 |  0.04892   109.40 |
  98 |  0.04889   109.34 |
  99 |  0.04886   109.28 |
 100 |  0.04885   109.26 |
[1] "Random Forest variable coefficients"
                      %IncMSE IncNodePurity
graph5           5.094229e-03  1.050324e+00
graph6           2.589039e-03  8.647339e-01
graph7           3.494991e-03  1.043913e+00
graph8           2.877941e-04  3.418352e-01
graph9           3.487507e-03  8.005179e-01
graph10          8.584092e-03  1.761217e+00
graph11          6.508239e-03  1.185707e+00
graph12          5.172373e-03  1.002222e+00
graph13          7.389672e-03  1.122751e+00
graph14          4.074852e-03  9.111718e-01
graph15          5.535098e-03  1.037188e+00
graph16          6.014602e-03  8.569845e-01
graph17          3.785018e-03  1.080050e+00
graph18          7.118754e-03  1.121701e+00
graph19          8.168479e-03  1.327563e+00
graph20          8.622612e-03  1.724607e+00
graph21          6.320893e-03  1.017623e+00
graph22          6.835991e-03  1.100266e+00
graph23          9.481940e-03  1.456938e+00
graph24          1.116697e-02  9.735876e-01
graph25          6.157621e-03  1.185583e+00
graph26          5.079074e-03  9.682527e-01
graph27          3.561921e-03  5.772847e-01
graph28          2.393285e-03  5.148671e-01
graph29          9.217458e-04  1.305502e-01
orbit0           1.182684e-03  4.801855e-01
orbit1           1.330974e-03  5.577284e-01
orbit2           2.886146e-03  8.823717e-01
orbit3           2.102886e-03  4.400988e-01
orbit4           2.672088e-03  8.831278e-01
orbit5           3.418164e-03  9.410811e-01
orbit6           5.457157e-03  8.037901e-01
orbit7           2.298599e-03  9.378538e-01
orbit8           5.688408e-03  1.034396e+00
orbit9           5.107549e-03  8.531005e-01
orbit10          4.186842e-03  1.079476e+00
orbit11          5.711362e-03  7.247722e-01
orbit12          5.338417e-03  1.159896e+00
orbit13          5.362237e-03  5.579556e-01
orbit14          6.298160e-04  2.399965e-01
orbit15          2.374375e-03  1.056942e+00
orbit16          6.645223e-03  1.300910e+00
orbit17          9.694971e-03  1.447797e+00
orbit18          5.713579e-03  2.698902e+00
orbit19          6.535674e-03  9.256680e-01
orbit20          5.018612e-03  1.252953e+00
orbit21          5.536950e-03  1.051029e+00
orbit22          7.105684e-03  1.169593e+00
orbit23          3.379055e-03  1.024058e+00
orbit24          1.018219e-02  1.604733e+00
orbit25          6.335118e-03  1.139231e+00
orbit26          6.222988e-03  1.036961e+00
orbit27          1.024211e-02  1.544836e+00
orbit28          3.416616e-03  1.028676e+00
orbit29          1.016614e-02  1.039887e+00
orbit30          5.532388e-03  1.611317e+00
orbit31          4.298119e-03  1.085435e+00
orbit32          8.362721e-03  1.379351e+00
orbit33          2.764261e-03  1.182441e+00
orbit34          8.510869e-03  9.470952e-01
orbit35          8.027318e-03  1.552806e+00
orbit36          5.891791e-03  1.705831e+00
orbit37          3.964317e-03  1.365506e+00
orbit38          5.675936e-03  9.767431e-01
orbit39          6.584605e-03  1.272828e+00
orbit40          3.763068e-03  9.356465e-01
orbit41          7.470981e-03  8.916154e-01
orbit42          3.444675e-03  7.767489e-01
orbit43          4.891425e-03  1.144069e+00
orbit44          2.111316e-03  9.970349e-01
orbit45          9.583998e-03  1.617517e+00
orbit46          4.850376e-03  1.177187e+00
orbit47          3.996505e-03  1.722644e+00
orbit48          1.032789e-02  1.254527e+00
orbit49          8.653149e-03  1.978287e+00
orbit50          4.630134e-03  1.287389e+00
orbit51          6.103011e-03  1.227065e+00
orbit52          6.696081e-03  1.156540e+00
orbit53          4.193975e-03  8.281790e-01
orbit54          5.605721e-03  1.066540e+00
orbit55          1.256445e-03  4.440496e-01
orbit56          1.008460e-02  1.493361e+00
orbit57          2.598469e-03  3.754238e-01
orbit58          1.088964e-03  3.949441e-01
orbit59          8.990693e-03  8.983853e-01
orbit60          7.701287e-03  1.077603e+00
orbit61          2.012401e-03  4.308952e-01
orbit62          1.014826e-02  1.607714e+00
orbit63          2.576576e-03  9.582000e-01
orbit64          8.153428e-03  1.146238e+00
orbit65          4.974575e-03  9.318205e-01
orbit66          8.243262e-04  3.335787e-01
orbit67          2.927896e-03  3.611400e-01
orbit68          2.550674e-03  8.106657e-01
orbit69          9.592176e-04  3.679966e-01
orbit70          2.448430e-03  6.280598e-01
orbit71          7.994819e-04  2.612294e-01
orbit72          9.348672e-04  3.447322e-01
AP               5.811792e-05  9.897579e-02
bet              3.138775e-03  2.799892e+00
ecc              7.055180e-05  2.438256e-01
eccrad           1.094472e-04  1.950038e-01
close            4.062909e-03  8.124553e-01
constraint       3.690357e-03  1.357569e+00
coreness         4.757068e-03  1.146092e+00
knn              4.629769e-03  1.339312e+00
hubscore         6.736526e-03  8.551032e-01
pagerank         3.221375e-03  3.475687e+00
trans            4.281925e-03  1.540799e+00
evcent           4.701933e-03  8.860124e-01
first            3.018550e-04  2.539053e-01
upto_second      4.964518e-03  9.860456e-01
upto_third       2.807143e-03  9.540112e-01
upto_fourth      4.904790e-03  8.563820e-01
upto_fifth       4.899967e-03  1.081237e+00
upto_sixth       7.252063e-04  5.813219e-01
second           3.103449e-03  8.046018e-01
third            6.831973e-03  1.515014e+00
fourth           8.489191e-03  1.292464e+00
fifth            1.661069e-03  1.011354e+00
sixth            6.301885e-03  1.459450e+00
ratio1           3.883886e-03  1.414521e+00
ratio2           3.618188e-03  1.625815e+00
ratio3           5.680668e-03  1.229804e+00
ratio4           8.300336e-03  2.290483e+00
ratio5           4.776824e-03  4.151117e+00
ratio6           3.663624e-03  1.321217e+00
selfinter       -3.121862e-05  2.275310e-01
walktrap_vertex  1.397536e-03  2.153869e+00
bigcom1          3.890850e-05  1.805873e-01
bigcom2          1.929346e-06  5.619624e-01
bigcom3          1.093479e-04  4.690689e-01
bigcom4          1.109894e-04  2.038295e-01
bigcom6          0.000000e+00  3.469447e-19
bigcom8          3.445810e-04  3.843013e-01
bigcom9          1.044670e-05  5.705178e-02
bigcom11         0.000000e+00  1.734723e-18
bigcom13         0.000000e+00  2.081668e-19
bigcom15         7.915541e-06  3.296456e-01
bigcom16         7.073708e-06  4.949304e-01
bigcom21        -6.856300e-05  1.703076e-01
bigcom22         0.000000e+00  4.563492e-02
bigcom24         0.000000e+00  2.081668e-19
bigcom26         4.959469e-05  1.381117e-01
bigcom28         3.830515e-05  1.350123e-01
bigcom30         1.031348e-04  6.151071e-01
bigcom31         0.000000e+00  0.000000e+00
bigcom32         0.000000e+00  0.000000e+00
bigcom33        -3.197991e-05  6.511065e-01
bigcom34         0.000000e+00  0.000000e+00
bigcom36        -3.931969e-05  5.498998e-01
bigcom37         0.000000e+00  0.000000e+00
bigcom38         0.000000e+00  0.000000e+00
bigcom39         1.299026e-05  2.567497e-01
bigcom40         1.562750e-04  2.529126e-01
bigcom43         0.000000e+00  1.387779e-19
bigcom44         1.382594e-05  3.212975e-02
bigcom46         6.664913e-05  3.746618e-01
bigcom47        -1.994005e-05  4.039345e-01
bigcom49         0.000000e+00  0.000000e+00
bigcom50         0.000000e+00  0.000000e+00
bigcom51         0.000000e+00  0.000000e+00
bigcom52         0.000000e+00  0.000000e+00
bigcom54         0.000000e+00  0.000000e+00
bigcom56         0.000000e+00  1.387779e-19
bigcom62         0.000000e+00  1.387779e-19
bigcom66         0.000000e+00  0.000000e+00
bigcom68         0.000000e+00  0.000000e+00
bigcom69         0.000000e+00  4.683753e-19
bigcom71         0.000000e+00  2.775558e-19
bigcom72         0.000000e+00  0.000000e+00
bigcom73        -3.148863e-05  2.744270e-01
bigcom74         0.000000e+00  1.387779e-19
bigcom75         0.000000e+00  6.938894e-20
bigcom76         0.000000e+00  0.000000e+00
bigcom77         0.000000e+00  0.000000e+00
bigcom79         0.000000e+00  0.000000e+00
bigcom80         0.000000e+00  1.387779e-19
bigcom82         0.000000e+00  0.000000e+00
bigcom83         0.000000e+00  0.000000e+00
bigcom84         0.000000e+00  8.571429e-03
bigcom85         0.000000e+00  1.734723e-20
bigcom87         0.000000e+00  4.857226e-19
bigcom89         0.000000e+00  0.000000e+00
bigcom91         0.000000e+00  0.000000e+00
bigcom92         1.500547e-04  5.738733e-01
bigcom93         0.000000e+00  0.000000e+00
bigcom96         0.000000e+00  0.000000e+00
bigcom97         0.000000e+00  1.734723e-20
bigcom98         0.000000e+00  0.000000e+00
bigcom99         0.000000e+00  0.000000e+00
bigcom101        0.000000e+00  4.163336e-19
bigcom104        0.000000e+00  0.000000e+00
bigcom106       -5.812656e-06  2.723073e-01
bigcom109        0.000000e+00  2.775558e-19
bigcom113        0.000000e+00  0.000000e+00
bigcom116        6.685386e-07  1.732445e-02
bigcom120        0.000000e+00  0.000000e+00
bigcom123        0.000000e+00  0.000000e+00
bigcom126        0.000000e+00  2.775558e-19
bigcom127       -4.205366e-06  2.282071e-01
bigcom137        0.000000e+00  0.000000e+00
bigcom139        0.000000e+00  1.387779e-19
bigcom140        0.000000e+00  0.000000e+00
bigcom143        0.000000e+00  0.000000e+00
bigcom145        0.000000e+00  1.110223e-18
bigcom146        0.000000e+00  1.387779e-19
bigcom147        0.000000e+00  0.000000e+00
bigcom149        1.431518e-04  1.145272e+00
bigcom153       -5.031888e-05  1.741618e-01
bigcom154        0.000000e+00  2.081668e-19
bigcom156        0.000000e+00  6.938894e-20
bigcom157        0.000000e+00  0.000000e+00
bigcom158        0.000000e+00  0.000000e+00
bigcom160        0.000000e+00  0.000000e+00
bigcom161        0.000000e+00  0.000000e+00
bigcom162        0.000000e+00  0.000000e+00
bigcom164        0.000000e+00  8.577998e-01
bigcom166        0.000000e+00  3.122502e-19
bigcom167        0.000000e+00  0.000000e+00
bigcom171        0.000000e+00  0.000000e+00
bigcom173        0.000000e+00  0.000000e+00
bigcom175        0.000000e+00  0.000000e+00
bigcom176        0.000000e+00  0.000000e+00
bigcom177        0.000000e+00  0.000000e+00
bigcom178        0.000000e+00  0.000000e+00
bigcom180        0.000000e+00  6.938894e-20
bigcom181        0.000000e+00  5.377643e-19
bigcom184        0.000000e+00  0.000000e+00
bigcom186        0.000000e+00  1.387779e-19
bigcom187        0.000000e+00  0.000000e+00
bigcom189        0.000000e+00  0.000000e+00
bigcom194        0.000000e+00  0.000000e+00
bigcom195        0.000000e+00  0.000000e+00
bigcom196        0.000000e+00  1.040834e-19
bigcom204        0.000000e+00  0.000000e+00
bigcom205        0.000000e+00  6.938894e-20
bigcom212        0.000000e+00  0.000000e+00
bigcom214        0.000000e+00  0.000000e+00
bigcom222        0.000000e+00  0.000000e+00
bigcom223       -4.452537e-05  4.638436e-01
bigcom226        0.000000e+00  0.000000e+00
bigcom227        0.000000e+00  1.110223e-18
bigcom229        0.000000e+00  0.000000e+00
bigcom233       -3.268234e-06  2.572709e-01
bigcom236        0.000000e+00  0.000000e+00
bigcom237        0.000000e+00  0.000000e+00
bigcom246       -5.868098e-05  4.177355e-01
bigcom248        0.000000e+00  0.000000e+00
bigcom249        0.000000e+00  1.387779e-19
bigcom250       -2.958142e-05  5.743593e-01
bigcom254        0.000000e+00  1.387779e-19
bigcom266        0.000000e+00  0.000000e+00
bigcom269        0.000000e+00  0.000000e+00
bigcom272        0.000000e+00  0.000000e+00
bigcom274        0.000000e+00  3.642919e-19
bigcom281       -2.500489e-05  4.514192e-01
bigcom291       -3.548337e-05  2.274190e-01
bigcom292        0.000000e+00  0.000000e+00
bigcom295       -5.564150e-05  4.923770e-01
bigcom299        0.000000e+00  0.000000e+00
bigcom301        1.855914e-05  5.533856e-01
bigcom306        0.000000e+00  1.387779e-19
bigcom309        0.000000e+00  0.000000e+00
bigcom314        0.000000e+00  3.469447e-19
bigcom321        0.000000e+00  0.000000e+00
bigcom341        0.000000e+00  1.387779e-19
bigcom350        0.000000e+00  0.000000e+00
bigcom353        0.000000e+00  1.387779e-19
bigcom359        0.000000e+00  1.040834e-19
bigcom363        0.000000e+00  0.000000e+00
bigcom365        0.000000e+00  0.000000e+00
bigcom385        0.000000e+00  0.000000e+00
bigcom386        0.000000e+00  0.000000e+00
bigcom408        0.000000e+00  6.938894e-20
bigcom412        0.000000e+00  1.734723e-20
bigcom480        0.000000e+00  0.000000e+00
spin_vertex      1.033534e-03  1.979482e+00
membership_s1    1.139027e-04  2.204956e-01
membership_s3    0.000000e+00  0.000000e+00
membership_s4    2.275132e-04  2.556789e-01
membership_s5    7.826445e-05  6.076800e-02
membership_s6    4.567149e-05  1.025453e-01
membership_s7    1.440745e-04  4.297687e-01
membership_s8    0.000000e+00  0.000000e+00
membership_s9    0.000000e+00  0.000000e+00
membership_s11   0.000000e+00  0.000000e+00
membership_s12   0.000000e+00  4.336809e-19
membership_s14   0.000000e+00  2.775558e-19
membership_s15   6.149112e-06  9.352308e-02
membership_s16   5.948882e-06  1.966962e-01
membership_s17   0.000000e+00  3.469447e-19
membership_s18   0.000000e+00  6.765422e-19
membership_s20   0.000000e+00  0.000000e+00
membership_s21   2.423473e-04  3.412945e-01
membership_s22  -9.236029e-07  1.410902e-01
membership_s24  -4.584049e-05  2.928738e-01
membership_s25   0.000000e+00  2.081668e-19
membership_s26   0.000000e+00  0.000000e+00
membership_s27   4.194728e-04  5.993298e-01
membership_s28   0.000000e+00  0.000000e+00
membership_s30   5.116116e-04  4.659231e-01
membership_s31   5.193826e-05  1.639326e-01
membership_s32   3.581925e-05  9.683709e-02
membership_s33   0.000000e+00  0.000000e+00
membership_s36   1.486238e-04  1.713773e-01
membership_s37   0.000000e+00  5.030698e-19
V1               9.673512e-03  2.381965e+00
V2               4.008316e-03  3.437768e+00
pdi              8.600287e-05  2.662646e-01
adhesion         6.247537e-03  2.113574e+00
cohesion         1.023291e-02  2.804072e+00
inner            5.538521e-03  2.985091e+00
outer            3.388185e-03  4.333805e+00
ioratio          6.448875e-03  3.019463e+00
comsize          1.871878e-03  3.727615e+00
[1] "Dataset: med_C Model GLM, run: 7 of 10 2015-06-17 21:11:44"
[1] "glmnet variable coefficients"
                         [,1]          [,2]
(Intercept)     -3.011350e+00 -3.029257e+00
graph0          -2.896262e-40 -1.440281e-05
graph1          -2.187413e-42 -1.069787e-07
graph2          -8.640166e-41 -3.929531e-06
graph3          -6.583049e-44 -3.342078e-09
graph4          -1.602647e-45 -7.631123e-11
graph5          -3.510540e-43  1.416408e-08
graph6          -4.439765e-43 -2.232035e-08
graph7          -3.705858e-42 -1.495933e-07
graph8          -5.690717e-41 -2.845220e-06
graph9          -1.075007e-45 -5.417816e-11
graph10         -8.817775e-47 -4.464720e-12
graph11         -1.765034e-48 -8.031983e-14
graph12         -4.569268e-45 -2.375175e-10
graph13         -1.173231e-44 -5.795544e-10
graph14         -4.887469e-46 -2.516747e-11
graph15         -4.921971e-43 -2.551714e-08
graph16         -1.117348e-44 -5.684505e-10
graph17         -2.066786e-44 -1.065173e-09
graph18         -2.128515e-43 -1.014898e-08
graph19         -7.577271e-44 -3.827923e-09
graph20          3.994142e-43  2.389352e-08
graph21         -3.324658e-43 -1.681768e-08
graph22         -6.445250e-45  2.574516e-09
graph23         -3.469765e-43 -1.725522e-08
graph24         -3.470103e-43 -1.610836e-08
graph25          6.402666e-43  5.192127e-08
graph26         -1.301230e-42 -6.199618e-08
graph27          3.741536e-43  9.018964e-08
graph28         -1.359477e-41 -7.223440e-07
graph29         -5.330476e-41 -2.846303e-06
orbit0          -2.896262e-40 -1.439871e-05
orbit1          -2.202045e-42 -1.074320e-07
orbit2          -1.984388e-41 -9.957886e-07
orbit3          -8.640166e-41 -3.927352e-06
orbit4          -9.449044e-44 -4.796086e-09
orbit5          -1.699555e-43 -8.625088e-09
orbit6          -1.600565e-45 -7.617310e-11
orbit7          -2.583784e-42 -1.315519e-07
orbit8          -3.510540e-43  1.423474e-08
orbit9          -1.471513e-42 -7.648322e-08
orbit10         -5.377557e-43 -2.642183e-08
orbit11          2.577282e-43  1.002527e-07
orbit12         -4.276369e-42 -1.728869e-07
orbit13         -1.436855e-41 -5.717530e-07
orbit14         -5.690717e-41 -2.844191e-06
orbit15         -1.479675e-45 -7.141396e-11
orbit16         -4.458261e-45 -2.274108e-10
orbit17         -4.634053e-45 -2.423995e-10
orbit18         -2.905974e-46 -1.476863e-11
orbit19         -1.034038e-46 -5.206950e-12
orbit20         -2.508365e-46 -1.280451e-11
orbit21         -1.864037e-44 -9.671351e-10
orbit22         -1.765010e-48 -8.026569e-14
orbit23         -4.483218e-43 -2.302103e-08
orbit24         -7.197919e-45 -3.744904e-10
orbit25         -9.529841e-45 -5.002528e-10
orbit26         -1.985934e-44 -8.057340e-10
orbit27         -3.927195e-44 -1.921905e-09
orbit28         -1.053693e-43 -5.499289e-09
orbit29         -1.610631e-44 -7.755097e-10
orbit30         -1.338320e-43 -6.582460e-09
orbit31         -6.966721e-46 -3.490847e-11
orbit32         -9.648849e-46 -5.051242e-11
orbit33          4.249041e-43  3.514975e-08
orbit34         -4.921971e-43 -2.550806e-08
orbit35         -3.569431e-44 -1.786416e-09
orbit36         -2.605227e-44 -1.016675e-09
orbit37         -1.764256e-44 -9.136511e-10
orbit38         -3.777578e-43 -1.928635e-08
orbit39         -8.933613e-44 -4.715995e-09
orbit40         -2.611034e-44 -1.345022e-09
orbit41          3.494677e-44  3.408364e-09
orbit42          1.043299e-42  8.865823e-08
orbit43         -2.164560e-43 -1.034159e-08
orbit44          2.718828e-41  1.757810e-06
orbit45         -2.741675e-43 -1.437469e-08
orbit46         -1.751788e-43 -8.970935e-09
orbit47          9.185341e-45  7.546321e-09
orbit48         -1.296306e-43 -5.850554e-09
orbit49          4.256161e-43  2.543985e-08
orbit50          3.331879e-42  2.061658e-07
orbit51         -7.304359e-43 -3.778559e-08
orbit52         -7.738136e-43 -3.842418e-08
orbit53         -1.069137e-42 -4.897308e-08
orbit54         -6.216780e-45  2.592454e-09
orbit55         -8.541677e-43  6.300015e-08
orbit56         -1.797930e-42 -9.648822e-08
orbit57         -1.488081e-43 -5.737097e-09
orbit58         -1.760858e-42 -3.590485e-08
orbit59         -5.835555e-43 -2.852319e-08
orbit60         -1.471936e-43  6.014910e-09
orbit61         -2.946789e-42 -1.686639e-08
orbit62         -4.220667e-43  9.154230e-09
orbit63         -2.416044e-42 -9.251399e-08
orbit64          5.304170e-42  3.382577e-07
orbit65         -2.897930e-42 -1.367213e-07
orbit66         -2.055750e-42 -9.819743e-08
orbit67         -1.083332e-41 -5.311740e-07
orbit68          8.947108e-43  1.236511e-07
orbit69         -8.017514e-41 -3.982889e-06
orbit70         -1.597109e-41 -8.377450e-07
orbit71         -4.094440e-41 -2.223561e-06
orbit72         -5.330476e-41 -2.845577e-06
AP              -9.329798e-40 -5.251248e-05
bet             -3.350146e-43 -1.861154e-08
ecc              6.756866e-39  3.689548e-04
eccrad           4.054120e-38  2.213681e-03
close           -9.519540e-38 -4.582448e-03
constraint      -8.766749e-39 -7.864047e-04
coreness        -2.818151e-40 -1.205899e-05
knn             -4.260465e-42 -1.359736e-07
hubscore        -2.268622e-37 -1.138206e-02
pagerank        -6.957209e-37 -4.007015e-02
trans           -5.118461e-38 -2.919377e-03
evcent          -2.278051e-37 -1.143804e-02
first           -2.896262e-40 -1.438910e-05
upto_second     -2.524837e-42 -1.242379e-07
upto_third      -8.257962e-43 -3.903545e-08
upto_fourth      1.759418e-42  1.282918e-07
upto_fifth       1.586013e-41  1.274568e-06
upto_sixth      -9.138988e-41 -1.349561e-06
second          -2.521011e-42 -1.240392e-07
third           -7.025319e-43 -3.141397e-08
fourth           1.325443e-42  6.560953e-08
fifth           -1.934111e-42 -1.402984e-07
sixth           -2.008506e-41 -1.543902e-06
ratio1          -2.652753e-43  8.026523e-08
ratio2          -1.450785e-40 -9.466980e-06
ratio3           1.065471e-41 -6.992086e-06
ratio4          -3.230962e-38 -2.053058e-03
ratio5          -1.923177e-38 -8.366248e-04
ratio6          -3.240243e-40 -2.103301e-05
selfinter       -2.995084e-39 -1.682739e-04
walktrap_vertex -1.275000e-38 -7.260650e-04
bigcom1         -1.248923e-38 -7.155568e-04
bigcom2          2.053140e-37  1.179954e-02
bigcom3          1.509596e-38  8.627317e-04
bigcom4         -1.123913e-39 -6.146194e-05
bigcom6         -4.744114e-38 -2.744660e-03
bigcom8          4.332227e-38  2.491394e-03
bigcom9         -1.483026e-39 -9.263968e-05
bigcom11        -4.753417e-38 -2.750202e-03
bigcom13        -4.752381e-38 -2.751636e-03
bigcom15         3.688159e-38  2.125861e-03
bigcom16         9.705809e-38  5.571955e-03
bigcom21         4.204745e-38  2.410497e-03
bigcom22        -1.511096e-38 -8.661376e-04
bigcom24        -4.743083e-38 -2.742569e-03
bigcom26        -1.145390e-38 -6.668436e-04
bigcom28        -7.932443e-39 -4.446355e-04
bigcom30         4.236262e-38  2.428528e-03
bigcom31        -4.742052e-38 -2.737545e-03
bigcom32        -4.745146e-38 -2.745884e-03
bigcom33         4.578598e-37  2.631242e-02
bigcom34        -4.739992e-38 -2.747904e-03
bigcom36         2.894994e-37  1.662660e-02
bigcom37        -4.741022e-38 -2.732240e-03
bigcom38        -4.742052e-38 -2.737388e-03
bigcom39         5.918103e-38  3.392467e-03
bigcom40        -3.430005e-39 -1.889641e-04
bigcom43        -4.745146e-38 -2.739833e-03
bigcom44        -1.504700e-39 -7.719428e-05
bigcom46         5.373720e-38  3.077223e-03
bigcom47         1.211184e-37  6.953715e-03
bigcom49        -4.745146e-38 -2.730725e-03
bigcom50        -4.741022e-38 -2.728242e-03
bigcom51        -4.741022e-38 -2.745022e-03
bigcom52        -4.742052e-38 -2.742183e-03
bigcom54        -4.739992e-38 -2.739962e-03
bigcom56        -4.752381e-38 -2.737254e-03
bigcom62        -4.741022e-38 -2.743873e-03
bigcom66        -4.739992e-38 -2.740201e-03
bigcom68        -4.741022e-38 -2.750058e-03
bigcom69        -4.745146e-38 -2.749963e-03
bigcom71        -4.739992e-38 -2.738654e-03
bigcom72        -4.739992e-38 -2.732594e-03
bigcom73         1.579659e-38  8.945651e-04
bigcom74        -4.748244e-38 -2.743558e-03
bigcom75        -4.742052e-38 -2.742760e-03
bigcom76        -4.744114e-38 -2.737177e-03
bigcom77        -4.746178e-38 -2.735269e-03
bigcom79        -4.741022e-38 -2.750370e-03
bigcom80        -4.744114e-38 -2.745603e-03
bigcom82        -4.741022e-38 -2.735497e-03
bigcom83        -4.741022e-38 -2.760788e-03
bigcom84        -4.745146e-38 -2.747464e-03
bigcom85        -4.741022e-38 -2.743868e-03
bigcom87        -4.745146e-38 -2.742941e-03
bigcom89         0.000000e+00  0.000000e+00
bigcom91        -4.747211e-38 -2.739614e-03
bigcom92         6.509834e-38  3.737648e-03
bigcom93        -4.739992e-38 -2.742497e-03
bigcom96        -4.742052e-38 -2.741441e-03
bigcom97        -4.745146e-38 -2.734364e-03
bigcom98        -4.739992e-38 -2.747314e-03
bigcom99         0.000000e+00  0.000000e+00
bigcom101       -4.751346e-38 -2.751713e-03
bigcom104       -4.741022e-38 -2.738687e-03
bigcom106        4.578598e-37  2.631357e-02
bigcom109       -4.741022e-38 -2.748648e-03
bigcom113       -4.741022e-38 -2.742290e-03
bigcom116       -1.593472e-38 -9.243195e-04
bigcom120       -4.741022e-38 -2.739691e-03
bigcom123       -4.739992e-38 -2.722650e-03
bigcom126       -4.741022e-38 -2.746084e-03
bigcom127        2.894994e-37  1.657593e-02
bigcom137       -4.745146e-38 -2.740539e-03
bigcom139       -4.742052e-38 -2.739932e-03
bigcom140       -4.742052e-38 -2.747322e-03
bigcom143        0.000000e+00  0.000000e+00
bigcom145       -4.742052e-38 -2.732177e-03
bigcom146       -4.742052e-38 -2.747492e-03
bigcom147       -4.752381e-38 -2.730729e-03
bigcom149        4.580588e-37  2.632237e-02
bigcom153        9.705809e-38  5.561536e-03
bigcom154       -4.739992e-38 -2.739090e-03
bigcom156       -4.744114e-38 -2.745215e-03
bigcom157       -4.750312e-38 -2.744307e-03
bigcom158       -4.741022e-38 -2.741560e-03
bigcom160       -4.739992e-38 -2.742098e-03
bigcom161       -4.742052e-38 -2.753346e-03
bigcom162       -4.739992e-38 -2.718915e-03
bigcom164        9.629205e-37  5.536112e-02
bigcom166       -4.744114e-38 -2.736144e-03
bigcom167       -4.750312e-38 -2.739066e-03
bigcom171       -4.748244e-38 -2.737331e-03
bigcom173       -4.739992e-38 -2.745621e-03
bigcom175       -4.741022e-38 -2.731528e-03
bigcom176       -4.739992e-38 -2.747803e-03
bigcom177       -4.741022e-38 -2.733301e-03
bigcom178       -4.741022e-38 -2.725430e-03
bigcom180       -4.741022e-38 -2.738997e-03
bigcom181       -4.749278e-38 -2.742951e-03
bigcom184       -4.739992e-38 -2.739939e-03
bigcom186       -4.741022e-38 -2.747125e-03
bigcom187       -4.741022e-38 -2.743628e-03
bigcom189       -4.745146e-38 -2.736320e-03
bigcom194       -4.741022e-38 -2.735433e-03
bigcom195       -4.739992e-38 -2.753549e-03
bigcom196       -4.742052e-38 -2.745794e-03
bigcom204        0.000000e+00  0.000000e+00
bigcom205       -4.741022e-38 -2.738632e-03
bigcom212       -4.741022e-38 -2.741168e-03
bigcom214       -4.739992e-38 -2.747866e-03
bigcom222       -4.741022e-38 -2.751612e-03
bigcom223        1.211184e-37  6.956315e-03
bigcom226       -4.741022e-38 -2.747949e-03
bigcom227       -4.742052e-38 -2.742880e-03
bigcom229       -4.739992e-38 -2.738743e-03
bigcom233        2.894994e-37  1.662620e-02
bigcom236        0.000000e+00  0.000000e+00
bigcom237       -4.743083e-38 -2.746680e-03
bigcom246        9.705809e-38  5.578317e-03
bigcom248       -4.747211e-38 -2.739073e-03
bigcom249       -4.743083e-38 -2.738511e-03
bigcom250        1.083164e-37  6.222760e-03
bigcom254       -4.741022e-38 -2.729360e-03
bigcom266       -4.742052e-38 -2.747968e-03
bigcom269        0.000000e+00  0.000000e+00
bigcom272       -4.739992e-38 -2.743457e-03
bigcom274       -7.023720e-39 -4.114347e-04
bigcom281        1.547987e-37  8.867847e-03
bigcom291        1.547987e-37  8.898615e-03
bigcom292       -4.741022e-38 -2.747184e-03
bigcom295        1.547987e-37  8.880182e-03
bigcom299       -4.741022e-38 -2.746934e-03
bigcom301        1.211184e-37  6.950013e-03
bigcom306       -4.739992e-38 -2.747507e-03
bigcom309        0.000000e+00  0.000000e+00
bigcom314       -4.743083e-38 -2.744318e-03
bigcom321        0.000000e+00  0.000000e+00
bigcom341       -4.741022e-38 -2.747228e-03
bigcom350       -4.742052e-38 -2.741805e-03
bigcom353       -4.739992e-38 -2.744362e-03
bigcom359       -4.741022e-38 -2.743541e-03
bigcom363       -4.739992e-38 -2.746342e-03
bigcom365       -4.742052e-38 -2.742993e-03
bigcom385       -4.741022e-38 -2.750272e-03
bigcom386       -4.741022e-38 -2.742638e-03
bigcom408       -4.741022e-38 -2.714303e-03
bigcom412       -4.739992e-38 -2.729960e-03
bigcom480       -4.739992e-38 -2.740319e-03
spin_vertex     -1.280549e-38 -7.454125e-04
membership_s1    1.581264e-39  7.878059e-05
membership_s3   -4.739992e-38 -2.722998e-03
membership_s4   -2.272581e-39 -1.219000e-04
membership_s5    9.297386e-39  5.339602e-04
membership_s6    5.920179e-39  3.418425e-04
membership_s7    5.709182e-39  3.300530e-04
membership_s8   -4.741022e-38 -2.732176e-03
membership_s9   -4.739992e-38 -2.733410e-03
membership_s11  -4.741022e-38 -2.749041e-03
membership_s12  -4.744114e-38 -2.739208e-03
membership_s14  -4.743083e-38 -2.749048e-03
membership_s15  -8.637135e-39 -5.018203e-04
membership_s16   2.894994e-37  1.657554e-02
membership_s17  -4.739992e-38 -2.744388e-03
membership_s18  -2.295745e-38 -1.332344e-03
membership_s20  -4.739992e-38 -2.727176e-03
membership_s21  -1.948361e-38 -1.131461e-03
membership_s22   1.212766e-37  6.947744e-03
membership_s24   2.483597e-38  1.419813e-03
membership_s25   2.483597e-38  1.424369e-03
membership_s26   0.000000e+00  0.000000e+00
membership_s27   8.056928e-39  4.608171e-04
membership_s28  -4.742052e-38 -2.738939e-03
membership_s30  -1.792935e-39 -9.750931e-05
membership_s31  -5.970928e-39 -3.540838e-04
membership_s32  -2.651755e-39 -1.583441e-04
membership_s33  -4.739992e-38 -2.746400e-03
membership_s36  -5.449954e-39 -3.097409e-04
membership_s37  -4.763795e-38 -2.744103e-03
V1              -6.460298e-39 -4.480288e-04
V2               8.238849e-39  4.243720e-04
pdi             -2.980273e-35 -1.713123e+00
adhesion        -6.749477e-42 -3.849761e-07
cohesion         1.335289e-41  7.615271e-07
inner            2.305130e-42  1.321386e-07
outer            5.745707e-42  3.319156e-07
ioratio         -1.012822e-37 -5.793168e-03
comsize         -2.838911e-42 -1.703582e-07
[1] "Dataset: med_C Model GBM, run: 8 of 10 2015-06-17 21:11:44"
Iter   TrainDeviance   ValidDeviance   StepSize   Improve
     1        0.3756            -nan     0.0100    0.0000
     2        0.3746            -nan     0.0100   -0.0000
     3        0.3735            -nan     0.0100   -0.0000
     4        0.3726            -nan     0.0100    0.0000
     5        0.3715            -nan     0.0100   -0.0001
     6        0.3701            -nan     0.0100   -0.0001
     7        0.3687            -nan     0.0100   -0.0000
     8        0.3674            -nan     0.0100   -0.0001
     9        0.3661            -nan     0.0100   -0.0000
    10        0.3650            -nan     0.0100   -0.0001
    20        0.3543            -nan     0.0100    0.0000
    40        0.3351            -nan     0.0100   -0.0000
    60        0.3187            -nan     0.0100   -0.0001
    80        0.3047            -nan     0.0100   -0.0000
   100        0.2916            -nan     0.0100   -0.0001
   120        0.2797            -nan     0.0100   -0.0000
   140        0.2698            -nan     0.0100   -0.0000
   160        0.2600            -nan     0.0100   -0.0000
   180        0.2504            -nan     0.0100   -0.0000
   200        0.2422            -nan     0.0100   -0.0000
   220        0.2338            -nan     0.0100   -0.0000
   240        0.2263            -nan     0.0100   -0.0000
   260        0.2193            -nan     0.0100   -0.0000
   265        0.2176            -nan     0.0100   -0.0000

[1] "GBM variable coefficients"
                            var     rel.inf
ratio5                   ratio5 3.380013046
outer                     outer 3.267132953
pagerank               pagerank 2.846133127
bet                         bet 2.822183534
comsize                 comsize 2.482631983
V2                           V2 2.475433483
orbit18                 orbit18 2.204215771
V1                           V1 2.058797350
inner                     inner 1.988014824
ioratio                 ioratio 1.914918406
spin_vertex         spin_vertex 1.689124164
walktrap_vertex walktrap_vertex 1.634583856
ratio4                   ratio4 1.485466103
orbit36                 orbit36 1.453763003
graph25                 graph25 1.443339719
orbit33                 orbit33 1.357457582
cohesion               cohesion 1.262876973
graph23                 graph23 1.203257264
adhesion               adhesion 1.188851442
orbit50                 orbit50 1.134094444
graph20                 graph20 1.108315181
knn                         knn 1.052602147
graph13                 graph13 0.969373199
orbit30                 orbit30 0.964506509
graph26                 graph26 0.876961818
orbit37                 orbit37 0.872494646
trans                     trans 0.870663334
orbit28                 orbit28 0.866067662
orbit52                 orbit52 0.831068725
graph24                 graph24 0.815064649
orbit49                 orbit49 0.799515392
orbit16                 orbit16 0.794930050
orbit51                 orbit51 0.785733850
orbit17                 orbit17 0.785266533
graph19                 graph19 0.781681079
orbit21                 orbit21 0.772797824
orbit35                 orbit35 0.764697642
orbit44                 orbit44 0.752991824
graph27                 graph27 0.752827296
ratio6                   ratio6 0.745312780
graph10                 graph10 0.735720354
graph7                   graph7 0.724357892
fourth                   fourth 0.711559775
orbit46                 orbit46 0.709807921
ratio2                   ratio2 0.707363601
orbit29                 orbit29 0.693476750
orbit45                 orbit45 0.690824219
graph3                   graph3 0.680741141
orbit63                 orbit63 0.665652090
graph6                   graph6 0.659755662
orbit15                 orbit15 0.653459531
orbit32                 orbit32 0.652068947
graph11                 graph11 0.649259042
graph15                 graph15 0.648969975
orbit27                 orbit27 0.645717588
graph18                 graph18 0.626821679
orbit5                   orbit5 0.622626438
ratio1                   ratio1 0.622496087
graph21                 graph21 0.621343590
orbit48                 orbit48 0.620243430
constraint           constraint 0.608510937
orbit47                 orbit47 0.606086384
orbit55                 orbit55 0.601499990
orbit56                 orbit56 0.593013514
graph22                 graph22 0.591063978
graph16                 graph16 0.588134275
orbit20                 orbit20 0.585278537
graph5                   graph5 0.575165961
orbit62                 orbit62 0.571954634
orbit39                 orbit39 0.560167180
orbit26                 orbit26 0.557779275
orbit64                 orbit64 0.555665201
orbit38                 orbit38 0.552444406
orbit24                 orbit24 0.540183839
coreness               coreness 0.531986181
orbit11                 orbit11 0.529840887
ratio3                   ratio3 0.524398906
bigcom21               bigcom21 0.517987109
graph14                 graph14 0.506909324
orbit1                   orbit1 0.497381828
orbit59                 orbit59 0.491060896
orbit25                 orbit25 0.486406795
orbit2                   orbit2 0.483163554
graph12                 graph12 0.482685430
graph9                   graph9 0.469014453
orbit53                 orbit53 0.456528000
orbit40                 orbit40 0.455786132
upto_fourth         upto_fourth 0.450129486
graph1                   graph1 0.447380625
orbit41                 orbit41 0.443286577
orbit19                 orbit19 0.442612066
orbit13                 orbit13 0.438243748
upto_sixth           upto_sixth 0.428304062
upto_second         upto_second 0.427167207
graph17                 graph17 0.414256700
third                     third 0.407877931
orbit65                 orbit65 0.404509551
orbit10                 orbit10 0.389665882
fifth                     fifth 0.383392624
graph2                   graph2 0.382429194
bigcom47               bigcom47 0.378738964
orbit61                 orbit61 0.371670602
sixth                     sixth 0.353704785
graph4                   graph4 0.353173516
membership_s7     membership_s7 0.353108503
orbit42                 orbit42 0.340279446
upto_third           upto_third 0.325240042
orbit31                 orbit31 0.324794294
bigcom250             bigcom250 0.323241743
orbit54                 orbit54 0.319029493
orbit58                 orbit58 0.317211579
membership_s22   membership_s22 0.313713788
orbit60                 orbit60 0.311696892
orbit9                   orbit9 0.300132624
orbit43                 orbit43 0.295673645
membership_s24   membership_s24 0.280856603
hubscore               hubscore 0.274586625
orbit66                 orbit66 0.267197432
orbit70                 orbit70 0.225958125
orbit7                   orbit7 0.224069128
graph29                 graph29 0.207839898
bigcom30               bigcom30 0.201543631
close                     close 0.198763810
orbit4                   orbit4 0.198057053
bigcom73               bigcom73 0.197608167
evcent                   evcent 0.184570251
graph28                 graph28 0.177742937
upto_fifth           upto_fifth 0.175367727
orbit57                 orbit57 0.170503490
orbit68                 orbit68 0.165717043
bigcom36               bigcom36 0.155711296
orbit12                 orbit12 0.154485899
orbit23                 orbit23 0.154077003
orbit69                 orbit69 0.153350540
bigcom92               bigcom92 0.133312453
graph0                   graph0 0.125945664
orbit67                 orbit67 0.122034408
bigcom40               bigcom40 0.118447573
bigcom4                 bigcom4 0.117227283
AP                           AP 0.116423582
bigcom3                 bigcom3 0.109534374
bigcom39               bigcom39 0.083223588
bigcom8                 bigcom8 0.081956843
orbit71                 orbit71 0.078296827
membership_s4     membership_s4 0.076920704
membership_s27   membership_s27 0.075929690
second                   second 0.069688436
selfinter             selfinter 0.059438349
orbit6                   orbit6 0.059411767
bigcom9                 bigcom9 0.054033624
graph8                   graph8 0.033132692
orbit22                 orbit22 0.024984351
membership_s30   membership_s30 0.024496536
membership_s36   membership_s36 0.024057195
membership_s32   membership_s32 0.021897486
membership_s6     membership_s6 0.021449627
membership_s5     membership_s5 0.017226839
membership_s31   membership_s31 0.015837353
membership_s15   membership_s15 0.008896049
orbit0                   orbit0 0.000000000
orbit3                   orbit3 0.000000000
orbit8                   orbit8 0.000000000
orbit14                 orbit14 0.000000000
orbit34                 orbit34 0.000000000
orbit72                 orbit72 0.000000000
ecc                         ecc 0.000000000
eccrad                   eccrad 0.000000000
first                     first 0.000000000
bigcom1                 bigcom1 0.000000000
bigcom2                 bigcom2 0.000000000
bigcom6                 bigcom6 0.000000000
bigcom11               bigcom11 0.000000000
bigcom13               bigcom13 0.000000000
bigcom15               bigcom15 0.000000000
bigcom16               bigcom16 0.000000000
bigcom22               bigcom22 0.000000000
bigcom24               bigcom24 0.000000000
bigcom26               bigcom26 0.000000000
bigcom28               bigcom28 0.000000000
bigcom31               bigcom31 0.000000000
bigcom32               bigcom32 0.000000000
bigcom33               bigcom33 0.000000000
bigcom34               bigcom34 0.000000000
bigcom37               bigcom37 0.000000000
bigcom38               bigcom38 0.000000000
bigcom43               bigcom43 0.000000000
bigcom44               bigcom44 0.000000000
bigcom46               bigcom46 0.000000000
bigcom49               bigcom49 0.000000000
bigcom50               bigcom50 0.000000000
bigcom51               bigcom51 0.000000000
bigcom52               bigcom52 0.000000000
bigcom54               bigcom54 0.000000000
bigcom56               bigcom56 0.000000000
bigcom62               bigcom62 0.000000000
bigcom66               bigcom66 0.000000000
bigcom68               bigcom68 0.000000000
bigcom69               bigcom69 0.000000000
bigcom71               bigcom71 0.000000000
bigcom72               bigcom72 0.000000000
bigcom74               bigcom74 0.000000000
bigcom75               bigcom75 0.000000000
bigcom76               bigcom76 0.000000000
bigcom77               bigcom77 0.000000000
bigcom79               bigcom79 0.000000000
bigcom80               bigcom80 0.000000000
bigcom82               bigcom82 0.000000000
bigcom83               bigcom83 0.000000000
bigcom84               bigcom84 0.000000000
bigcom85               bigcom85 0.000000000
bigcom87               bigcom87 0.000000000
bigcom89               bigcom89 0.000000000
bigcom91               bigcom91 0.000000000
bigcom93               bigcom93 0.000000000
bigcom96               bigcom96 0.000000000
bigcom97               bigcom97 0.000000000
bigcom98               bigcom98 0.000000000
bigcom99               bigcom99 0.000000000
bigcom101             bigcom101 0.000000000
bigcom104             bigcom104 0.000000000
bigcom106             bigcom106 0.000000000
bigcom109             bigcom109 0.000000000
bigcom113             bigcom113 0.000000000
bigcom116             bigcom116 0.000000000
bigcom120             bigcom120 0.000000000
bigcom123             bigcom123 0.000000000
bigcom126             bigcom126 0.000000000
bigcom127             bigcom127 0.000000000
bigcom137             bigcom137 0.000000000
bigcom139             bigcom139 0.000000000
bigcom140             bigcom140 0.000000000
bigcom143             bigcom143 0.000000000
bigcom145             bigcom145 0.000000000
bigcom146             bigcom146 0.000000000
bigcom147             bigcom147 0.000000000
bigcom149             bigcom149 0.000000000
bigcom153             bigcom153 0.000000000
bigcom154             bigcom154 0.000000000
bigcom156             bigcom156 0.000000000
bigcom157             bigcom157 0.000000000
bigcom158             bigcom158 0.000000000
bigcom160             bigcom160 0.000000000
bigcom161             bigcom161 0.000000000
bigcom162             bigcom162 0.000000000
bigcom164             bigcom164 0.000000000
bigcom166             bigcom166 0.000000000
bigcom167             bigcom167 0.000000000
bigcom171             bigcom171 0.000000000
bigcom173             bigcom173 0.000000000
bigcom175             bigcom175 0.000000000
bigcom176             bigcom176 0.000000000
bigcom177             bigcom177 0.000000000
bigcom178             bigcom178 0.000000000
bigcom180             bigcom180 0.000000000
bigcom181             bigcom181 0.000000000
bigcom184             bigcom184 0.000000000
bigcom186             bigcom186 0.000000000
bigcom187             bigcom187 0.000000000
bigcom189             bigcom189 0.000000000
bigcom194             bigcom194 0.000000000
bigcom195             bigcom195 0.000000000
bigcom196             bigcom196 0.000000000
bigcom204             bigcom204 0.000000000
bigcom205             bigcom205 0.000000000
bigcom212             bigcom212 0.000000000
bigcom214             bigcom214 0.000000000
bigcom222             bigcom222 0.000000000
bigcom223             bigcom223 0.000000000
bigcom226             bigcom226 0.000000000
bigcom227             bigcom227 0.000000000
bigcom229             bigcom229 0.000000000
bigcom233             bigcom233 0.000000000
bigcom236             bigcom236 0.000000000
bigcom237             bigcom237 0.000000000
bigcom246             bigcom246 0.000000000
bigcom248             bigcom248 0.000000000
bigcom249             bigcom249 0.000000000
bigcom254             bigcom254 0.000000000
bigcom266             bigcom266 0.000000000
bigcom269             bigcom269 0.000000000
bigcom272             bigcom272 0.000000000
bigcom274             bigcom274 0.000000000
bigcom281             bigcom281 0.000000000
bigcom291             bigcom291 0.000000000
bigcom292             bigcom292 0.000000000
bigcom295             bigcom295 0.000000000
bigcom299             bigcom299 0.000000000
bigcom301             bigcom301 0.000000000
bigcom306             bigcom306 0.000000000
bigcom309             bigcom309 0.000000000
bigcom314             bigcom314 0.000000000
bigcom321             bigcom321 0.000000000
bigcom341             bigcom341 0.000000000
bigcom350             bigcom350 0.000000000
bigcom353             bigcom353 0.000000000
bigcom359             bigcom359 0.000000000
bigcom363             bigcom363 0.000000000
bigcom365             bigcom365 0.000000000
bigcom385             bigcom385 0.000000000
bigcom386             bigcom386 0.000000000
bigcom408             bigcom408 0.000000000
bigcom412             bigcom412 0.000000000
bigcom480             bigcom480 0.000000000
membership_s1     membership_s1 0.000000000
membership_s3     membership_s3 0.000000000
membership_s8     membership_s8 0.000000000
membership_s9     membership_s9 0.000000000
membership_s11   membership_s11 0.000000000
membership_s12   membership_s12 0.000000000
membership_s14   membership_s14 0.000000000
membership_s16   membership_s16 0.000000000
membership_s17   membership_s17 0.000000000
membership_s18   membership_s18 0.000000000
membership_s20   membership_s20 0.000000000
membership_s21   membership_s21 0.000000000
membership_s25   membership_s25 0.000000000
membership_s26   membership_s26 0.000000000
membership_s28   membership_s28 0.000000000
membership_s33   membership_s33 0.000000000
membership_s37   membership_s37 0.000000000
pdi                         pdi 0.000000000
[1] "Dataset: med_C Model RF, run: 8 of 10 2015-06-17 21:13:24"
     |      Out-of-bag   |
Tree |      MSE  %Var(y) |
   1 |  0.09679   217.61 |
   2 |  0.09042   203.29 |
   3 |  0.08301   186.62 |
   4 |  0.07687   172.81 |
   5 |  0.07636   171.67 |
   6 |  0.07269   163.42 |
   7 |  0.06978   156.89 |
   8 |  0.06783   152.49 |
   9 |  0.06505   146.24 |
  10 |  0.06387   143.60 |
  11 |  0.06203   139.46 |
  12 |  0.06062   136.28 |
  13 |  0.05916   133.01 |
  14 |  0.05785   130.07 |
  15 |  0.05726   128.73 |
  16 |  0.05662   127.29 |
  17 |  0.05537   124.48 |
  18 |  0.05511   123.90 |
  19 |  0.05436   122.21 |
  20 |  0.05414   121.71 |
  21 |  0.05359   120.47 |
  22 |   0.0532   119.61 |
  23 |  0.05283   118.78 |
  24 |  0.05262   118.29 |
  25 |  0.05213   117.20 |
  26 |  0.05182   116.49 |
  27 |  0.05158   115.95 |
  28 |  0.05148   115.73 |
  29 |  0.05127   115.26 |
  30 |  0.05116   115.03 |
  31 |  0.05124   115.19 |
  32 |  0.05101   114.69 |
  33 |  0.05099   114.63 |
  34 |  0.05091   114.45 |
  35 |  0.05083   114.28 |
  36 |  0.05072   114.02 |
  37 |  0.05064   113.85 |
  38 |  0.05061   113.78 |
  39 |  0.05045   113.41 |
  40 |  0.05049   113.52 |
  41 |  0.05057   113.70 |
  42 |  0.05057   113.68 |
  43 |  0.05055   113.66 |
  44 |  0.05054   113.62 |
  45 |  0.05049   113.50 |
  46 |   0.0504   113.32 |
  47 |  0.05035   113.19 |
  48 |  0.05031   113.10 |
  49 |  0.05019   112.83 |
  50 |  0.05013   112.70 |
  51 |  0.05017   112.79 |
  52 |  0.05007   112.56 |
  53 |  0.05003   112.48 |
  54 |  0.04997   112.35 |
  55 |  0.04997   112.34 |
  56 |  0.04988   112.13 |
  57 |  0.04984   112.05 |
  58 |  0.04986   112.10 |
  59 |  0.04985   112.08 |
  60 |  0.04975   111.86 |
  61 |  0.04977   111.90 |
  62 |  0.04972   111.79 |
  63 |  0.04974   111.83 |
  64 |  0.04973   111.80 |
  65 |  0.04965   111.63 |
  66 |  0.04956   111.43 |
  67 |  0.04956   111.43 |
  68 |  0.04954   111.38 |
  69 |  0.04953   111.35 |
  70 |  0.04957   111.43 |
  71 |  0.04949   111.26 |
  72 |   0.0495   111.29 |
  73 |  0.04945   111.16 |
  74 |  0.04946   111.20 |
  75 |  0.04941   111.08 |
  76 |  0.04935   110.95 |
  77 |   0.0493   110.83 |
  78 |  0.04928   110.80 |
  79 |  0.04919   110.59 |
  80 |  0.04918   110.57 |
  81 |  0.04924   110.69 |
  82 |  0.04917   110.55 |
  83 |  0.04914   110.49 |
  84 |  0.04915   110.49 |
  85 |  0.04916   110.53 |
  86 |  0.04913   110.46 |
  87 |  0.04908   110.35 |
  88 |  0.04911   110.40 |
  89 |  0.04915   110.50 |
  90 |  0.04913   110.46 |
  91 |   0.0491   110.38 |
  92 |  0.04905   110.29 |
  93 |  0.04904   110.24 |
  94 |    0.049   110.17 |
  95 |  0.04902   110.20 |
  96 |  0.04899   110.14 |
  97 |  0.04897   110.10 |
  98 |  0.04895   110.05 |
  99 |   0.0489   109.93 |
 100 |   0.0489   109.93 |
[1] "Random Forest variable coefficients"
                      %IncMSE IncNodePurity
graph5           5.593307e-03  1.004902e+00
graph6           4.474185e-03  7.447059e-01
graph7           9.313804e-03  8.225733e-01
graph8           7.206261e-04  3.363355e-01
graph9           3.675851e-03  8.344428e-01
graph10          6.742695e-03  1.485740e+00
graph11          7.340722e-03  1.379214e+00
graph12          9.941367e-03  1.108671e+00
graph13          1.018683e-02  1.186505e+00
graph14          5.642026e-03  1.255886e+00
graph15          7.739779e-03  1.051433e+00
graph16          8.916895e-03  1.115705e+00
graph17          9.429863e-03  1.185198e+00
graph18          5.295984e-03  8.512960e-01
graph19          5.665464e-03  1.233166e+00
graph20          6.419439e-03  1.930045e+00
graph21          9.607761e-03  1.436978e+00
graph22          5.834497e-03  1.099971e+00
graph23          1.350035e-02  1.878140e+00
graph24          4.126104e-03  7.633930e-01
graph25          8.684470e-03  1.442436e+00
graph26          7.164452e-03  1.143000e+00
graph27          4.121679e-03  8.594597e-01
graph28          7.045910e-04  4.257974e-01
graph29          5.435088e-04  2.921418e-01
orbit0           5.046355e-04  3.946334e-01
orbit1           3.645626e-03  8.524613e-01
orbit2           2.808840e-03  1.136579e+00
orbit3           4.342090e-03  5.560894e-01
orbit4           4.385694e-03  8.426099e-01
orbit5           4.752999e-03  1.052918e+00
orbit6           2.987983e-03  8.891670e-01
orbit7           1.942057e-03  9.607686e-01
orbit8           3.881013e-03  9.618060e-01
orbit9           8.792288e-03  9.708502e-01
orbit10          3.437544e-03  8.180135e-01
orbit11          4.052247e-03  8.762557e-01
orbit12          5.500653e-03  8.444757e-01
orbit13          3.436866e-03  6.387973e-01
orbit14          9.941164e-04  1.901955e-01
orbit15          3.238242e-03  6.679067e-01
orbit16          5.194420e-03  1.458668e+00
orbit17          7.199395e-03  1.150312e+00
orbit18          3.853307e-03  2.293725e+00
orbit19          4.465110e-03  7.987092e-01
orbit20          4.318125e-03  1.038583e+00
orbit21          3.185749e-03  9.759249e-01
orbit22          7.011691e-03  1.203442e+00
orbit23          3.236982e-03  8.538611e-01
orbit24          7.951496e-03  1.375604e+00
orbit25          7.620025e-03  1.008824e+00
orbit26          5.464127e-03  1.335959e+00
orbit27          6.768103e-03  9.705165e-01
orbit28          5.184926e-03  1.151149e+00
orbit29          6.580061e-03  1.129950e+00
orbit30          8.170430e-03  1.473390e+00
orbit31          6.002056e-03  1.108702e+00
orbit32          1.226635e-02  1.441177e+00
orbit33          5.886872e-03  1.178024e+00
orbit34          7.926680e-03  1.436246e+00
orbit35          7.173135e-03  1.566352e+00
orbit36          5.856535e-03  1.356013e+00
orbit37          1.694708e-03  8.828446e-01
orbit38          4.334601e-03  1.129962e+00
orbit39          1.081118e-02  1.202040e+00
orbit40          5.306009e-03  1.122366e+00
orbit41          5.308288e-03  8.289012e-01
orbit42          3.135686e-03  7.027141e-01
orbit43          1.041351e-02  1.425734e+00
orbit44          3.474226e-03  7.982669e-01
orbit45          8.648706e-03  1.274914e+00
orbit46          4.722747e-03  1.170164e+00
orbit47          7.689168e-03  1.915567e+00
orbit48          9.848872e-03  1.085157e+00
orbit49          5.327208e-03  2.010193e+00
orbit50          3.671713e-03  1.592239e+00
orbit51          9.934507e-03  1.187199e+00
orbit52          6.403949e-03  1.096902e+00
orbit53          3.321218e-03  7.267941e-01
orbit54          4.661506e-03  1.025123e+00
orbit55          2.741965e-03  4.389998e-01
orbit56          1.312936e-02  1.380912e+00
orbit57          1.401525e-03  4.829984e-01
orbit58          1.414446e-03  4.759919e-01
orbit59          8.381850e-03  1.093429e+00
orbit60          6.407516e-03  8.075771e-01
orbit61          4.794073e-03  8.303517e-01
orbit62          5.663483e-03  1.670858e+00
orbit63          5.652370e-03  1.676898e+00
orbit64          6.040228e-03  1.551656e+00
orbit65          6.305619e-03  1.025765e+00
orbit66          1.304684e-03  3.769182e-01
orbit67          3.086239e-03  5.703773e-01
orbit68          5.774696e-03  8.244560e-01
orbit69          2.590938e-04  1.937700e-01
orbit70          9.940996e-04  4.443910e-01
orbit71          9.484143e-04  2.486061e-01
orbit72          7.897786e-04  2.375830e-01
AP               7.913983e-06  1.202326e-01
bet              2.883959e-03  3.235544e+00
ecc              2.399977e-04  2.276794e-01
eccrad           7.468453e-05  1.094350e-01
close            4.115787e-03  8.654208e-01
constraint       3.934653e-03  1.766994e+00
coreness         6.052833e-03  1.011372e+00
knn              3.878666e-03  1.475437e+00
hubscore         6.649311e-03  7.588114e-01
pagerank         3.573005e-03  3.253879e+00
trans            2.887787e-03  1.368540e+00
evcent           3.343340e-03  6.626886e-01
first            6.450215e-04  4.392080e-01
upto_second      2.539582e-03  7.542418e-01
upto_third       3.935354e-03  7.428995e-01
upto_fourth      5.519652e-03  1.070796e+00
upto_fifth       5.019610e-03  1.015514e+00
upto_sixth       4.336858e-04  6.280074e-01
second           2.948524e-03  7.222554e-01
third            5.577321e-03  1.576891e+00
fourth           5.317465e-03  1.478395e+00
fifth            7.885231e-03  1.408159e+00
sixth            3.953453e-03  1.161011e+00
ratio1           3.793110e-03  1.465550e+00
ratio2           5.329866e-03  1.536035e+00
ratio3           8.319919e-03  1.615275e+00
ratio4           1.311694e-02  2.240209e+00
ratio5           4.373020e-03  4.815813e+00
ratio6           4.720250e-03  1.287566e+00
selfinter        1.121868e-04  1.345830e-01
walktrap_vertex  1.295958e-03  2.360810e+00
bigcom1         -5.274493e-05  1.818355e-01
bigcom2         -1.272676e-05  5.242220e-01
bigcom3         -2.158749e-04  3.077239e-01
bigcom4          8.207479e-06  2.117957e-01
bigcom6          0.000000e+00  0.000000e+00
bigcom8          1.051101e-04  1.558162e-01
bigcom9         -1.406382e-05  1.812263e-01
bigcom11         0.000000e+00  3.330669e-18
bigcom13         0.000000e+00  0.000000e+00
bigcom15         5.865967e-05  4.754921e-01
bigcom16        -3.647063e-05  3.881953e-01
bigcom21         1.473574e-04  5.531403e-01
bigcom22         5.795497e-05  1.982407e-01
bigcom24         0.000000e+00  4.440892e-18
bigcom26        -8.414665e-06  1.221848e-01
bigcom28        -6.762858e-06  1.627635e-01
bigcom30         6.947839e-05  5.997002e-01
bigcom31         0.000000e+00  0.000000e+00
bigcom32         0.000000e+00  3.330669e-18
bigcom33        -1.323558e-05  6.509658e-01
bigcom34         0.000000e+00  0.000000e+00
bigcom36         1.311264e-04  1.181391e+00
bigcom37         0.000000e+00  0.000000e+00
bigcom38         0.000000e+00  1.500000e-02
bigcom39        -9.658462e-05  3.290852e-01
bigcom40         1.855610e-04  2.741375e-01
bigcom43         0.000000e+00  0.000000e+00
bigcom44         1.500774e-05  1.182067e-02
bigcom46         6.144586e-06  2.639057e-01
bigcom47        -1.070784e-04  6.593415e-01
bigcom49         0.000000e+00  0.000000e+00
bigcom50         0.000000e+00  1.110223e-18
bigcom51         0.000000e+00  2.220446e-18
bigcom52         0.000000e+00  2.220446e-18
bigcom54         0.000000e+00  3.330669e-18
bigcom56         0.000000e+00  0.000000e+00
bigcom62         0.000000e+00  5.551115e-18
bigcom66         0.000000e+00  4.440892e-18
bigcom68         0.000000e+00  2.220446e-18
bigcom69         0.000000e+00  5.551115e-18
bigcom71         0.000000e+00  2.220446e-18
bigcom72         0.000000e+00  0.000000e+00
bigcom73        -2.424863e-05  3.145547e-01
bigcom74         0.000000e+00  4.440892e-18
bigcom75         0.000000e+00  0.000000e+00
bigcom76         0.000000e+00  4.440892e-18
bigcom77         0.000000e+00  5.551115e-18
bigcom79         0.000000e+00  0.000000e+00
bigcom80         0.000000e+00  0.000000e+00
bigcom82         0.000000e+00  4.440892e-18
bigcom83         0.000000e+00  0.000000e+00
bigcom84         0.000000e+00  2.220446e-18
bigcom85         0.000000e+00  2.220446e-18
bigcom87         0.000000e+00  7.771561e-18
bigcom89         0.000000e+00  0.000000e+00
bigcom91         0.000000e+00  8.333333e-03
bigcom92         1.926644e-04  5.724572e-01
bigcom93         0.000000e+00  0.000000e+00
bigcom96         0.000000e+00  4.440892e-18
bigcom97         0.000000e+00  0.000000e+00
bigcom98         0.000000e+00  2.220446e-18
bigcom99         0.000000e+00  0.000000e+00
bigcom101       -9.756688e-06  5.310402e-02
bigcom104        0.000000e+00  0.000000e+00
bigcom106       -2.666081e-05  5.910508e-01
bigcom109        0.000000e+00  0.000000e+00
bigcom113        0.000000e+00  0.000000e+00
bigcom116       -3.404420e-05  3.713256e-02
bigcom120        0.000000e+00  0.000000e+00
bigcom123        0.000000e+00  0.000000e+00
bigcom126        0.000000e+00  2.220446e-18
bigcom127        1.655893e-05  2.447046e-01
bigcom137        0.000000e+00  2.220446e-18
bigcom139        0.000000e+00  1.110223e-18
bigcom140        0.000000e+00  0.000000e+00
bigcom143        0.000000e+00  0.000000e+00
bigcom145        0.000000e+00  0.000000e+00
bigcom146        0.000000e+00  0.000000e+00
bigcom147        0.000000e+00  4.440892e-18
bigcom149        2.590777e-06  1.084718e+00
bigcom153       -2.476930e-06  2.588422e-01
bigcom154        0.000000e+00  0.000000e+00
bigcom156        0.000000e+00  4.440892e-18
bigcom157        0.000000e+00  2.220446e-18
bigcom158        0.000000e+00  0.000000e+00
bigcom160        0.000000e+00  0.000000e+00
bigcom161        0.000000e+00  2.220446e-18
bigcom162        0.000000e+00  0.000000e+00
bigcom164        0.000000e+00  9.874538e-01
bigcom166        0.000000e+00  2.220446e-18
bigcom167        0.000000e+00  9.992007e-18
bigcom171        0.000000e+00  6.661338e-18
bigcom173        0.000000e+00  4.440892e-18
bigcom175        0.000000e+00  2.220446e-18
bigcom176        0.000000e+00  1.110223e-18
bigcom177        0.000000e+00  0.000000e+00
bigcom178        0.000000e+00  3.330669e-18
bigcom180        0.000000e+00  0.000000e+00
bigcom181        0.000000e+00  3.330669e-18
bigcom184        0.000000e+00  1.110223e-18
bigcom186        0.000000e+00  4.440892e-18
bigcom187        0.000000e+00  1.110223e-18
bigcom189        0.000000e+00  0.000000e+00
bigcom194        0.000000e+00  2.220446e-18
bigcom195        0.000000e+00  2.220446e-18
bigcom196        0.000000e+00  0.000000e+00
bigcom204        0.000000e+00  0.000000e+00
bigcom205        0.000000e+00  3.330669e-18
bigcom212        0.000000e+00  0.000000e+00
bigcom214        0.000000e+00  2.220446e-18
bigcom222        0.000000e+00  0.000000e+00
bigcom223       -7.628644e-06  3.682258e-01
bigcom226        0.000000e+00  3.330669e-18
bigcom227        0.000000e+00  2.220446e-18
bigcom229        0.000000e+00  0.000000e+00
bigcom233        0.000000e+00  1.110223e-18
bigcom236        0.000000e+00  0.000000e+00
bigcom237        0.000000e+00  1.110223e-18
bigcom246        1.111310e-05  4.082843e-01
bigcom248        0.000000e+00  3.330669e-18
bigcom249        0.000000e+00  0.000000e+00
bigcom250        5.066597e-06  3.569604e-01
bigcom254        0.000000e+00  0.000000e+00
bigcom266        0.000000e+00  3.330669e-18
bigcom269        0.000000e+00  0.000000e+00
bigcom272        0.000000e+00  0.000000e+00
bigcom274        0.000000e+00  4.440892e-18
bigcom281       -8.963325e-06  3.226776e-01
bigcom291       -3.261173e-05  2.562151e-01
bigcom292        0.000000e+00  0.000000e+00
bigcom295        0.000000e+00  4.440892e-18
bigcom299        0.000000e+00  0.000000e+00
bigcom301        5.500003e-05  3.699087e-01
bigcom306        0.000000e+00  0.000000e+00
bigcom309        0.000000e+00  0.000000e+00
bigcom314        0.000000e+00  2.220446e-18
bigcom321        0.000000e+00  0.000000e+00
bigcom341        0.000000e+00  0.000000e+00
bigcom350        0.000000e+00  1.110223e-18
bigcom353        0.000000e+00  0.000000e+00
bigcom359        0.000000e+00  2.220446e-18
bigcom363        0.000000e+00  4.440892e-18
bigcom365        0.000000e+00  2.220446e-18
bigcom385        0.000000e+00  0.000000e+00
bigcom386        0.000000e+00  2.220446e-18
bigcom408        0.000000e+00  2.220446e-18
bigcom412        0.000000e+00  2.220446e-18
bigcom480        0.000000e+00  0.000000e+00
spin_vertex      1.918199e-03  2.391529e+00
membership_s1   -8.575229e-06  5.703786e-02
membership_s3    0.000000e+00  0.000000e+00
membership_s4    1.745792e-04  2.526778e-01
membership_s5    3.303947e-05  8.527576e-02
membership_s6   -4.644260e-05  2.443122e-01
membership_s7    7.153090e-05  6.138130e-01
membership_s8    0.000000e+00  2.220446e-18
membership_s9    0.000000e+00  2.220446e-18
membership_s11   0.000000e+00  0.000000e+00
membership_s12   0.000000e+00  1.110223e-18
membership_s14   0.000000e+00  0.000000e+00
membership_s15  -3.168372e-05  1.531392e-01
membership_s16  -5.352590e-05  2.496862e-01
membership_s17   0.000000e+00  1.110223e-18
membership_s18   0.000000e+00  5.551115e-18
membership_s20   0.000000e+00  0.000000e+00
membership_s21   9.253043e-05  1.562506e-01
membership_s22   3.709744e-06  1.745271e-01
membership_s24   9.365348e-06  5.625362e-01
membership_s25   0.000000e+00  1.791597e-02
membership_s26   0.000000e+00  0.000000e+00
membership_s27   2.457433e-04  4.839047e-01
membership_s28   0.000000e+00  0.000000e+00
membership_s30   2.809926e-04  5.404886e-01
membership_s31  -1.150954e-05  7.157997e-02
membership_s32   3.063983e-05  8.954961e-02
membership_s33   0.000000e+00  0.000000e+00
membership_s36   2.371769e-04  2.146197e-01
membership_s37   0.000000e+00  3.330669e-18
V1               8.470773e-03  2.438988e+00
V2               5.060062e-03  3.422058e+00
pdi              1.953963e-04  2.176307e-01
adhesion         6.388053e-03  1.961771e+00
cohesion         8.449133e-03  2.067867e+00
inner            6.023114e-03  3.215725e+00
outer            2.483018e-03  3.443836e+00
ioratio          5.660611e-03  2.724451e+00
comsize          1.608101e-03  3.586572e+00
[1] "Dataset: med_C Model GLM, run: 8 of 10 2015-06-17 21:15:30"
[1] "glmnet variable coefficients"
                         [,1]          [,2]
(Intercept)     -3.017160e+00 -3.181598e+00
graph0          -5.352391e-40 -2.693465e-05
graph1          -3.990098e-42 -1.979302e-07
graph2          -1.825143e-40 -8.728631e-06
graph3          -1.109005e-43 -5.629346e-09
graph4          -3.398254e-45 -1.697963e-10
graph5          -4.034558e-42 -1.705663e-07
graph6          -7.228290e-43 -3.616456e-08
graph7          -6.575356e-42 -2.686803e-07
graph8          -6.682990e-41 -3.117934e-06
graph9          -1.809446e-45 -9.112389e-11
graph10         -1.542323e-46 -7.870443e-12
graph11         -4.266061e-48 -2.114413e-13
graph12         -6.843668e-45 -3.507870e-10
graph13         -2.006959e-44 -9.925355e-10
graph14         -8.103898e-46 -4.180770e-11
graph15         -7.503328e-43 -3.844670e-08
graph16         -1.883577e-44 -9.575593e-10
graph17         -3.065226e-44 -1.552859e-09
graph18         -3.377704e-43 -1.585329e-08
graph19         -1.154780e-43 -5.739060e-09
graph20          2.532515e-43  1.647259e-08
graph21         -5.224550e-43 -2.613338e-08
graph22         -8.270839e-44  4.189494e-10
graph23         -4.520021e-43 -2.143504e-08
graph24         -5.415555e-43 -2.457333e-08
graph25         -3.587316e-43  6.439008e-09
graph26         -1.537167e-42 -6.668748e-08
graph27         -5.362274e-43  8.842901e-08
graph28         -1.229142e-41 -6.065308e-07
graph29         -4.658160e-41 -2.310740e-06
orbit0          -5.352391e-40 -2.692751e-05
orbit1          -4.017082e-42 -1.988611e-07
orbit2          -3.643114e-41 -1.845482e-06
orbit3          -1.825143e-40 -8.724972e-06
orbit4          -1.574056e-43 -7.973942e-09
orbit5          -2.929055e-43 -1.491043e-08
orbit6          -3.394699e-45 -1.695592e-10
orbit7          -4.488282e-42 -2.287499e-07
orbit8          -4.034558e-42 -1.704361e-07
orbit9          -2.224444e-42 -1.142243e-07
orbit10         -9.121219e-43 -4.488175e-08
orbit11         -8.008532e-42 -3.136155e-07
orbit12         -7.447216e-42 -3.021907e-07
orbit13         -2.802598e-41 -1.176303e-06
orbit14         -6.682990e-41 -3.116174e-06
orbit15         -2.798330e-45 -1.376899e-10
orbit16         -7.595880e-45 -3.875246e-10
orbit17         -6.766775e-45 -3.484942e-10
orbit18         -5.435599e-46 -2.787490e-11
orbit19         -1.793982e-46 -9.100487e-12
orbit20         -4.384499e-46 -2.256697e-11
orbit21         -3.061340e-44 -1.582739e-09
orbit22         -4.266022e-48 -2.113481e-13
orbit23         -7.243721e-43 -3.688859e-08
orbit24         -1.023041e-44 -5.213686e-10
orbit25         -1.475162e-44 -7.678491e-10
orbit26         -5.012031e-44 -2.310845e-09
orbit27         -7.370749e-44 -3.664204e-09
orbit28         -1.645553e-43 -8.522662e-09
orbit29         -2.737030e-44 -1.317079e-09
orbit30         -2.403654e-43 -1.194407e-08
orbit31         -1.255365e-45 -6.377741e-11
orbit32         -1.512114e-45 -7.883454e-11
orbit33         -6.102101e-43 -1.651807e-08
orbit34         -7.503328e-43 -3.843063e-08
orbit35         -6.494045e-44 -3.288548e-09
orbit36         -8.945796e-44 -4.307692e-09
orbit37         -2.715180e-44 -1.390669e-09
orbit38         -6.501171e-43 -3.315310e-08
orbit39         -1.252709e-43 -6.495376e-09
orbit40         -3.897334e-44 -1.974621e-09
orbit41         -1.988908e-44  1.277805e-09
orbit42         -8.024565e-43  3.536446e-09
orbit43         -3.413350e-43 -1.603328e-08
orbit44          7.216318e-42  7.578984e-07
orbit45         -3.958367e-43 -2.041086e-08
orbit46         -2.336232e-43 -1.153705e-08
orbit47         -6.890942e-43 -2.754368e-08
orbit48         -2.574988e-43 -1.209720e-08
orbit49          2.741098e-43  1.775468e-08
orbit50          1.057166e-42  9.035936e-08
orbit51         -1.009606e-42 -5.088685e-08
orbit52         -1.389041e-42 -6.963023e-08
orbit53         -2.179619e-42 -1.038419e-07
orbit54         -8.319068e-44  3.997839e-10
orbit55         -1.422766e-42  1.255017e-07
orbit56         -2.349451e-42 -1.235665e-07
orbit57         -1.830488e-43 -5.732128e-09
orbit58         -5.182422e-42 -1.818046e-07
orbit59         -8.726070e-43 -4.163143e-08
orbit60         -5.302677e-43 -5.244625e-09
orbit61         -1.104658e-41 -3.748873e-07
orbit62         -1.931244e-42 -5.025800e-08
orbit63         -5.972156e-42 -2.626574e-07
orbit64          2.740773e-42  2.174865e-07
orbit65         -4.084808e-42 -1.843793e-07
orbit66         -2.021685e-42 -8.192846e-08
orbit67         -1.200160e-41 -5.385265e-07
orbit68          1.313047e-43  1.337180e-07
orbit69         -1.134644e-40 -5.522500e-06
orbit70         -1.391464e-41 -6.614494e-07
orbit71         -3.934708e-41 -2.051400e-06
orbit72         -4.658160e-41 -2.309315e-06
AP              -6.212242e-41 -4.242543e-06
bet             -3.889050e-43 -2.136281e-08
ecc              5.009873e-39  2.562098e-04
eccrad           3.005924e-38  1.537227e-03
close           -1.499737e-37 -7.131236e-03
constraint       1.521350e-39 -4.078350e-04
coreness        -5.184990e-40 -2.268100e-05
knn             -1.485728e-41 -6.723385e-07
hubscore        -3.747108e-37 -1.872783e-02
pagerank        -7.262659e-37 -4.208027e-02
trans           -5.992469e-38 -3.421092e-03
evcent          -3.758638e-37 -1.879754e-02
first           -5.352391e-40 -2.690942e-05
upto_second     -4.548631e-42 -2.268882e-07
upto_third      -1.173122e-42 -5.317094e-08
upto_fourth      1.470409e-42  1.281491e-07
upto_fifth       2.830697e-41  2.214253e-06
upto_sixth       4.995693e-41  9.323932e-06
second          -4.541143e-42 -2.264985e-07
third           -6.686980e-43 -2.287442e-08
fourth           1.843498e-42  8.801967e-08
fifth           -1.524388e-42 -1.344115e-07
sixth           -3.332303e-41 -2.545228e-06
ratio1          -1.065278e-41 -4.562792e-07
ratio2          -1.033704e-41 -2.536550e-06
ratio3          -6.208208e-40 -4.843444e-05
ratio4          -2.579096e-38 -1.788940e-03
ratio5          -1.135721e-37 -6.049210e-03
ratio6          -3.656659e-40 -2.497228e-05
selfinter        2.578481e-39  1.561337e-04
walktrap_vertex -1.250331e-38 -7.088444e-04
bigcom1         -1.036615e-38 -5.964045e-04
bigcom2          1.550590e-37  8.951182e-03
bigcom3          1.151847e-38  6.570015e-04
bigcom4         -4.645481e-39 -2.629263e-04
bigcom6         -4.716848e-38 -2.756558e-03
bigcom8          3.943678e-38  2.290084e-03
bigcom9          5.944134e-38  3.420551e-03
bigcom11        -4.727020e-38 -2.759942e-03
bigcom13        -4.724982e-38 -2.763159e-03
bigcom15         2.027755e-38  1.174290e-03
bigcom16         9.731870e-38  5.604051e-03
bigcom21         9.790902e-38  5.644891e-03
bigcom22         3.971834e-39  2.323240e-04
bigcom24        -4.716848e-38 -2.752171e-03
bigcom26        -1.526803e-38 -8.940722e-04
bigcom28        -8.665404e-39 -4.801913e-04
bigcom30         4.534289e-38  2.609355e-03
bigcom31        -4.715833e-38 -2.746162e-03
bigcom32        -4.717863e-38 -2.752344e-03
bigcom33         4.581196e-37  2.643838e-02
bigcom34        -4.713805e-38 -2.758680e-03
bigcom36         3.572966e-37  2.061345e-02
bigcom37        -4.714819e-38 -2.745138e-03
bigcom38        -4.714819e-38 -2.747283e-03
bigcom39         5.944134e-38  3.415353e-03
bigcom40        -4.905121e-39 -2.677121e-04
bigcom43        -4.718879e-38 -2.746593e-03
bigcom44         1.113210e-38  6.545651e-04
bigcom46         3.714300e-38  2.121314e-03
bigcom47         1.776828e-37  1.024757e-02
bigcom49        -4.718879e-38 -2.748882e-03
bigcom50        -4.714819e-38 -2.731648e-03
bigcom51        -4.714819e-38 -2.752480e-03
bigcom52        -4.716848e-38 -2.751420e-03
bigcom54        -4.713805e-38 -2.750944e-03
bigcom56        -4.724982e-38 -2.741283e-03
bigcom62        -4.715833e-38 -2.754911e-03
bigcom66        -4.713805e-38 -2.750285e-03
bigcom68        -4.715833e-38 -2.763530e-03
bigcom69        -4.721928e-38 -2.760318e-03
bigcom71        -4.713805e-38 -2.751773e-03
bigcom72        -4.713805e-38 -2.742896e-03
bigcom73         8.783550e-38  5.047660e-03
bigcom74        -4.719895e-38 -2.740920e-03
bigcom75        -4.715833e-38 -2.754716e-03
bigcom76        -4.718879e-38 -2.745171e-03
bigcom77        -4.718879e-38 -2.737291e-03
bigcom79        -4.714819e-38 -2.763778e-03
bigcom80        -4.718879e-38 -2.758514e-03
bigcom82        -4.714819e-38 -2.752768e-03
bigcom83        -4.714819e-38 -2.765505e-03
bigcom84        -4.718879e-38 -2.758643e-03
bigcom85        -4.714819e-38 -2.757387e-03
bigcom87        -4.719895e-38 -2.753613e-03
bigcom89        -4.713805e-38 -2.766967e-03
bigcom91        -4.719895e-38 -2.747095e-03
bigcom92         5.944134e-38  3.418655e-03
bigcom93        -4.713805e-38 -2.735558e-03
bigcom96        -4.715833e-38 -2.753610e-03
bigcom97        -4.718879e-38 -2.738685e-03
bigcom98        -4.713805e-38 -2.758804e-03
bigcom99         0.000000e+00  0.000000e+00
bigcom101        3.065786e-38  1.725452e-03
bigcom104       -4.714819e-38 -2.746474e-03
bigcom106        4.581196e-37  2.644241e-02
bigcom109       -4.714819e-38 -2.758226e-03
bigcom113       -4.714819e-38 -2.753830e-03
bigcom116       -1.567007e-38 -9.154656e-04
bigcom120       -4.715833e-38 -2.750552e-03
bigcom123       -4.714819e-38 -2.729590e-03
bigcom126       -4.713805e-38 -2.763810e-03
bigcom127        1.213788e-37  6.960218e-03
bigcom137       -4.718879e-38 -2.749033e-03
bigcom139       -4.715833e-38 -2.747146e-03
bigcom140       -4.715833e-38 -2.763508e-03
bigcom143       -4.713805e-38 -2.759255e-03
bigcom145       -4.715833e-38 -2.732736e-03
bigcom146       -4.714819e-38 -2.763759e-03
bigcom147       -4.724982e-38 -2.730602e-03
bigcom149        4.583168e-37  2.645356e-02
bigcom153        7.927107e-38  4.546310e-03
bigcom154       -4.713805e-38 -2.751254e-03
bigcom156       -4.717863e-38 -2.755952e-03
bigcom157       -4.726001e-38 -2.749075e-03
bigcom158       -4.714819e-38 -2.752408e-03
bigcom160       -4.713805e-38 -2.751875e-03
bigcom161       -4.715833e-38 -2.765887e-03
bigcom162       -4.714819e-38 -2.742417e-03
bigcom164        9.631802e-37  5.563653e-02
bigcom166       -4.718879e-38 -2.743806e-03
bigcom167       -4.723964e-38 -2.739268e-03
bigcom171       -4.722946e-38 -2.747572e-03
bigcom173       -4.714819e-38 -2.741857e-03
bigcom175       -4.714819e-38 -2.742647e-03
bigcom176       -4.713805e-38 -2.758011e-03
bigcom177       -4.714819e-38 -2.740925e-03
bigcom178       -4.714819e-38 -2.723173e-03
bigcom180       -4.713805e-38 -2.722856e-03
bigcom181       -4.722946e-38 -2.748958e-03
bigcom184       -4.715833e-38 -2.750111e-03
bigcom186       -4.714819e-38 -2.760251e-03
bigcom187       -4.714819e-38 -2.757805e-03
bigcom189       -4.718879e-38 -2.741693e-03
bigcom194       -4.715833e-38 -2.736383e-03
bigcom195       -4.713805e-38 -2.767139e-03
bigcom196       -4.715833e-38 -2.760775e-03
bigcom204        0.000000e+00  0.000000e+00
bigcom205       -4.714819e-38 -2.744486e-03
bigcom212       -4.714819e-38 -2.751257e-03
bigcom214       -4.713805e-38 -2.761916e-03
bigcom222       -4.714819e-38 -2.766586e-03
bigcom223        1.213788e-37  6.995175e-03
bigcom226       -4.715833e-38 -2.757353e-03
bigcom227       -4.715833e-38 -2.753856e-03
bigcom229       -4.713805e-38 -2.751844e-03
bigcom233       -4.714819e-38 -2.759946e-03
bigcom236       -4.713805e-38 -2.725746e-03
bigcom237       -4.715833e-38 -2.756814e-03
bigcom246        9.731870e-38  5.606139e-03
bigcom248       -4.722946e-38 -2.742617e-03
bigcom249       -4.716848e-38 -2.743834e-03
bigcom250        9.746561e-38  5.614888e-03
bigcom254       -4.714819e-38 -2.728336e-03
bigcom266       -4.715833e-38 -2.762650e-03
bigcom269        0.000000e+00  0.000000e+00
bigcom272       -4.713805e-38 -2.758552e-03
bigcom274       -4.737236e-38 -2.745182e-03
bigcom281        1.550590e-37  8.917089e-03
bigcom291        1.550590e-37  8.948292e-03
bigcom292       -4.714819e-38 -2.760718e-03
bigcom295       -4.717863e-38 -2.761177e-03
bigcom299       -4.714819e-38 -2.759832e-03
bigcom301        9.731870e-38  5.598445e-03
bigcom306       -4.713805e-38 -2.762190e-03
bigcom309       -4.713805e-38 -2.755651e-03
bigcom314       -4.716848e-38 -2.757059e-03
bigcom321       -4.713805e-38 -2.764165e-03
bigcom341       -4.714819e-38 -2.762336e-03
bigcom350       -4.715833e-38 -2.751481e-03
bigcom353       -4.714819e-38 -2.754684e-03
bigcom359       -4.713805e-38 -2.762523e-03
bigcom363       -4.713805e-38 -2.768365e-03
bigcom365       -4.715833e-38 -2.756867e-03
bigcom385       -4.714819e-38 -2.762700e-03
bigcom386       -4.714819e-38 -2.738574e-03
bigcom408       -4.715833e-38 -2.715630e-03
bigcom412       -4.714819e-38 -2.693835e-03
bigcom480       -4.713805e-38 -2.750643e-03
spin_vertex     -8.545317e-39 -5.068141e-04
membership_s1    5.354936e-40  1.109901e-05
membership_s3   -4.713805e-38 -2.727101e-03
membership_s4   -5.745114e-39 -3.162031e-04
membership_s5    7.613550e-39  4.461901e-04
membership_s6    8.786881e-39  5.087412e-04
membership_s7    1.899464e-38  1.100431e-03
membership_s8   -4.714819e-38 -2.745074e-03
membership_s9   -4.715833e-38 -2.753862e-03
membership_s11  -4.714819e-38 -2.762953e-03
membership_s12  -4.718879e-38 -2.746983e-03
membership_s14  -4.715833e-38 -2.762647e-03
membership_s15  -7.599439e-39 -4.480973e-04
membership_s16   1.550590e-37  8.907061e-03
membership_s17  -4.713805e-38 -2.762603e-03
membership_s18  -4.753674e-38 -2.759169e-03
membership_s20  -4.713805e-38 -2.729136e-03
membership_s21  -2.071556e-38 -1.216892e-03
membership_s22   1.085757e-37  6.234831e-03
membership_s24   8.783550e-38  5.039646e-03
membership_s25   1.233488e-38  7.010485e-04
membership_s26   0.000000e+00  0.000000e+00
membership_s27   8.000051e-39  4.588521e-04
membership_s28  -4.715833e-38 -2.751247e-03
membership_s30  -1.209931e-39 -6.094691e-05
membership_s31  -6.487532e-39 -3.944020e-04
membership_s32   5.776496e-39  3.234428e-04
membership_s33  -4.713805e-38 -2.760801e-03
membership_s36  -9.405590e-39 -5.419808e-04
membership_s37  -4.738260e-38 -2.743972e-03
V1               3.877494e-39  1.012549e-04
V2               2.194167e-38  1.173832e-03
pdi             -2.108819e-35 -1.226343e+00
adhesion        -7.071682e-42 -4.062354e-07
cohesion         1.398905e-41  8.035432e-07
inner            2.288381e-42  1.324621e-07
outer            5.040326e-42  2.965242e-07
ioratio         -1.029157e-37 -5.935168e-03
comsize         -4.284124e-42 -2.608566e-07
[1] "Dataset: med_C Model GBM, run: 9 of 10 2015-06-17 21:15:30"
Iter   TrainDeviance   ValidDeviance   StepSize   Improve
     1        0.3795            -nan     0.0100    0.0000
     2        0.3782            -nan     0.0100   -0.0001
     3        0.3769            -nan     0.0100   -0.0001
     4        0.3755            -nan     0.0100   -0.0001
     5        0.3746            -nan     0.0100    0.0000
     6        0.3731            -nan     0.0100    0.0000
     7        0.3717            -nan     0.0100   -0.0000
     8        0.3703            -nan     0.0100    0.0000
     9        0.3694            -nan     0.0100   -0.0000
    10        0.3685            -nan     0.0100   -0.0000
    20        0.3562            -nan     0.0100    0.0000
    40        0.3379            -nan     0.0100   -0.0001
    60        0.3222            -nan     0.0100   -0.0000
    80        0.3072            -nan     0.0100   -0.0001
   100        0.2945            -nan     0.0100   -0.0000
   120        0.2828            -nan     0.0100   -0.0000
   140        0.2721            -nan     0.0100   -0.0000
   160        0.2618            -nan     0.0100    0.0000
   180        0.2531            -nan     0.0100   -0.0001
   200        0.2446            -nan     0.0100   -0.0000
   220        0.2366            -nan     0.0100    0.0000
   240        0.2289            -nan     0.0100   -0.0000
   260        0.2223            -nan     0.0100   -0.0000
   265        0.2208            -nan     0.0100   -0.0000

[1] "GBM variable coefficients"
                            var     rel.inf
outer                     outer 3.214560668
ratio5                   ratio5 2.876839105
orbit18                 orbit18 2.598564059
bet                         bet 2.462890051
V2                           V2 2.461224462
comsize                 comsize 2.443669918
pagerank               pagerank 2.401569144
walktrap_vertex walktrap_vertex 1.997959232
spin_vertex         spin_vertex 1.828041248
inner                     inner 1.803301913
V1                           V1 1.754714763
adhesion               adhesion 1.573443438
trans                     trans 1.428750992
knn                         knn 1.388175637
orbit36                 orbit36 1.330993277
graph10                 graph10 1.282448614
cohesion               cohesion 1.240842166
ioratio                 ioratio 1.225162741
graph13                 graph13 1.197871932
graph20                 graph20 1.150437658
ratio2                   ratio2 1.140191899
orbit33                 orbit33 1.085912077
orbit30                 orbit30 1.063112902
ratio6                   ratio6 1.059230109
orbit53                 orbit53 1.036962834
graph4                   graph4 1.030683324
orbit51                 orbit51 1.024865585
orbit29                 orbit29 1.023468215
orbit47                 orbit47 1.020525196
ratio4                   ratio4 1.018148844
orbit52                 orbit52 1.007297487
graph12                 graph12 0.982321424
orbit17                 orbit17 0.951729424
graph18                 graph18 0.924307242
graph25                 graph25 0.920623940
graph5                   graph5 0.884770362
graph14                 graph14 0.871003437
graph19                 graph19 0.870910822
orbit50                 orbit50 0.855258860
graph23                 graph23 0.843927939
orbit62                 orbit62 0.809219704
orbit21                 orbit21 0.808023438
graph21                 graph21 0.790069774
graph22                 graph22 0.780002529
orbit32                 orbit32 0.778996048
orbit37                 orbit37 0.756752129
graph15                 graph15 0.754964755
orbit39                 orbit39 0.752070223
orbit16                 orbit16 0.745346645
orbit31                 orbit31 0.737868210
orbit45                 orbit45 0.735727378
orbit35                 orbit35 0.734229337
orbit27                 orbit27 0.721185361
orbit56                 orbit56 0.720955862
ratio1                   ratio1 0.710857393
orbit64                 orbit64 0.702098526
orbit49                 orbit49 0.693662225
orbit63                 orbit63 0.692847971
orbit65                 orbit65 0.663804243
third                     third 0.650657581
orbit15                 orbit15 0.634545632
orbit25                 orbit25 0.633692175
orbit26                 orbit26 0.626051379
graph7                   graph7 0.622971566
graph6                   graph6 0.614782336
graph27                 graph27 0.613269094
orbit46                 orbit46 0.609784359
orbit20                 orbit20 0.587758384
orbit48                 orbit48 0.576445343
orbit55                 orbit55 0.529439120
orbit42                 orbit42 0.528360435
constraint           constraint 0.525751686
orbit40                 orbit40 0.512581397
orbit1                   orbit1 0.510700116
orbit44                 orbit44 0.484819629
bigcom250             bigcom250 0.474794772
orbit60                 orbit60 0.472028376
orbit7                   orbit7 0.446036928
orbit28                 orbit28 0.444933805
sixth                     sixth 0.441227836
orbit2                   orbit2 0.435050008
graph26                 graph26 0.434342909
graph1                   graph1 0.431197478
graph11                 graph11 0.429602106
graph16                 graph16 0.428325068
orbit11                 orbit11 0.412297010
orbit19                 orbit19 0.409693985
upto_second         upto_second 0.406478644
ratio3                   ratio3 0.402336056
orbit24                 orbit24 0.400526828
upto_fifth           upto_fifth 0.398316506
graph17                 graph17 0.384949401
orbit38                 orbit38 0.384725043
orbit41                 orbit41 0.372947282
orbit5                   orbit5 0.371419921
hubscore               hubscore 0.370028066
graph2                   graph2 0.358170695
orbit9                   orbit9 0.352584930
graph3                   graph3 0.349338149
close                     close 0.342707045
orbit70                 orbit70 0.337694492
orbit23                 orbit23 0.329573732
orbit59                 orbit59 0.319389228
orbit61                 orbit61 0.311934211
bigcom47               bigcom47 0.306826147
orbit13                 orbit13 0.303049705
graph24                 graph24 0.297987297
orbit10                 orbit10 0.288138374
bigcom21               bigcom21 0.287548710
fourth                   fourth 0.281976991
upto_sixth           upto_sixth 0.278277543
orbit12                 orbit12 0.257751001
orbit4                   orbit4 0.255742795
graph9                   graph9 0.254879192
coreness               coreness 0.247443635
orbit67                 orbit67 0.242604794
orbit57                 orbit57 0.234726170
membership_s24   membership_s24 0.223641648
upto_fourth         upto_fourth 0.222877942
upto_third           upto_third 0.217387211
graph28                 graph28 0.187987100
graph8                   graph8 0.187762483
AP                           AP 0.185909362
membership_s7     membership_s7 0.185652587
orbit68                 orbit68 0.169194239
bigcom73               bigcom73 0.160449168
membership_s4     membership_s4 0.159771098
bigcom30               bigcom30 0.146561882
orbit43                 orbit43 0.132323555
orbit54                 orbit54 0.126816942
ecc                         ecc 0.126815032
orbit69                 orbit69 0.122966911
orbit66                 orbit66 0.122756281
evcent                   evcent 0.120372552
bigcom92               bigcom92 0.118307373
second                   second 0.117327789
orbit22                 orbit22 0.108616191
graph29                 graph29 0.108519135
orbit58                 orbit58 0.102913377
membership_s1     membership_s1 0.090431169
membership_s27   membership_s27 0.082633423
fifth                     fifth 0.079692473
membership_s5     membership_s5 0.079127257
orbit6                   orbit6 0.073293481
graph0                   graph0 0.072977213
membership_s36   membership_s36 0.072775935
bigcom9                 bigcom9 0.059627344
bigcom4                 bigcom4 0.059458393
bigcom3                 bigcom3 0.055377777
selfinter             selfinter 0.050707292
bigcom22               bigcom22 0.038198178
bigcom8                 bigcom8 0.035683349
orbit71                 orbit71 0.034819526
bigcom40               bigcom40 0.034311367
bigcom1                 bigcom1 0.033770587
membership_s6     membership_s6 0.032633179
membership_s30   membership_s30 0.021309786
membership_s31   membership_s31 0.013196634
bigcom26               bigcom26 0.008437987
orbit0                   orbit0 0.000000000
orbit3                   orbit3 0.000000000
orbit8                   orbit8 0.000000000
orbit14                 orbit14 0.000000000
orbit34                 orbit34 0.000000000
orbit72                 orbit72 0.000000000
eccrad                   eccrad 0.000000000
first                     first 0.000000000
bigcom2                 bigcom2 0.000000000
bigcom6                 bigcom6 0.000000000
bigcom11               bigcom11 0.000000000
bigcom13               bigcom13 0.000000000
bigcom15               bigcom15 0.000000000
bigcom16               bigcom16 0.000000000
bigcom24               bigcom24 0.000000000
bigcom28               bigcom28 0.000000000
bigcom31               bigcom31 0.000000000
bigcom32               bigcom32 0.000000000
bigcom33               bigcom33 0.000000000
bigcom34               bigcom34 0.000000000
bigcom36               bigcom36 0.000000000
bigcom37               bigcom37 0.000000000
bigcom38               bigcom38 0.000000000
bigcom39               bigcom39 0.000000000
bigcom43               bigcom43 0.000000000
bigcom44               bigcom44 0.000000000
bigcom46               bigcom46 0.000000000
bigcom49               bigcom49 0.000000000
bigcom50               bigcom50 0.000000000
bigcom51               bigcom51 0.000000000
bigcom52               bigcom52 0.000000000
bigcom54               bigcom54 0.000000000
bigcom56               bigcom56 0.000000000
bigcom62               bigcom62 0.000000000
bigcom66               bigcom66 0.000000000
bigcom68               bigcom68 0.000000000
bigcom69               bigcom69 0.000000000
bigcom71               bigcom71 0.000000000
bigcom72               bigcom72 0.000000000
bigcom74               bigcom74 0.000000000
bigcom75               bigcom75 0.000000000
bigcom76               bigcom76 0.000000000
bigcom77               bigcom77 0.000000000
bigcom79               bigcom79 0.000000000
bigcom80               bigcom80 0.000000000
bigcom82               bigcom82 0.000000000
bigcom83               bigcom83 0.000000000
bigcom84               bigcom84 0.000000000
bigcom85               bigcom85 0.000000000
bigcom87               bigcom87 0.000000000
bigcom89               bigcom89 0.000000000
bigcom91               bigcom91 0.000000000
bigcom93               bigcom93 0.000000000
bigcom96               bigcom96 0.000000000
bigcom97               bigcom97 0.000000000
bigcom98               bigcom98 0.000000000
bigcom99               bigcom99 0.000000000
bigcom101             bigcom101 0.000000000
bigcom104             bigcom104 0.000000000
bigcom106             bigcom106 0.000000000
bigcom109             bigcom109 0.000000000
bigcom113             bigcom113 0.000000000
bigcom116             bigcom116 0.000000000
bigcom120             bigcom120 0.000000000
bigcom123             bigcom123 0.000000000
bigcom126             bigcom126 0.000000000
bigcom127             bigcom127 0.000000000
bigcom137             bigcom137 0.000000000
bigcom139             bigcom139 0.000000000
bigcom140             bigcom140 0.000000000
bigcom143             bigcom143 0.000000000
bigcom145             bigcom145 0.000000000
bigcom146             bigcom146 0.000000000
bigcom147             bigcom147 0.000000000
bigcom149             bigcom149 0.000000000
bigcom153             bigcom153 0.000000000
bigcom154             bigcom154 0.000000000
bigcom156             bigcom156 0.000000000
bigcom157             bigcom157 0.000000000
bigcom158             bigcom158 0.000000000
bigcom160             bigcom160 0.000000000
bigcom161             bigcom161 0.000000000
bigcom162             bigcom162 0.000000000
bigcom164             bigcom164 0.000000000
bigcom166             bigcom166 0.000000000
bigcom167             bigcom167 0.000000000
bigcom171             bigcom171 0.000000000
bigcom173             bigcom173 0.000000000
bigcom175             bigcom175 0.000000000
bigcom176             bigcom176 0.000000000
bigcom177             bigcom177 0.000000000
bigcom178             bigcom178 0.000000000
bigcom180             bigcom180 0.000000000
bigcom181             bigcom181 0.000000000
bigcom184             bigcom184 0.000000000
bigcom186             bigcom186 0.000000000
bigcom187             bigcom187 0.000000000
bigcom189             bigcom189 0.000000000
bigcom194             bigcom194 0.000000000
bigcom195             bigcom195 0.000000000
bigcom196             bigcom196 0.000000000
bigcom204             bigcom204 0.000000000
bigcom205             bigcom205 0.000000000
bigcom212             bigcom212 0.000000000
bigcom214             bigcom214 0.000000000
bigcom222             bigcom222 0.000000000
bigcom223             bigcom223 0.000000000
bigcom226             bigcom226 0.000000000
bigcom227             bigcom227 0.000000000
bigcom229             bigcom229 0.000000000
bigcom233             bigcom233 0.000000000
bigcom236             bigcom236 0.000000000
bigcom237             bigcom237 0.000000000
bigcom246             bigcom246 0.000000000
bigcom248             bigcom248 0.000000000
bigcom249             bigcom249 0.000000000
bigcom254             bigcom254 0.000000000
bigcom266             bigcom266 0.000000000
bigcom269             bigcom269 0.000000000
bigcom272             bigcom272 0.000000000
bigcom274             bigcom274 0.000000000
bigcom281             bigcom281 0.000000000
bigcom291             bigcom291 0.000000000
bigcom292             bigcom292 0.000000000
bigcom295             bigcom295 0.000000000
bigcom299             bigcom299 0.000000000
bigcom301             bigcom301 0.000000000
bigcom306             bigcom306 0.000000000
bigcom309             bigcom309 0.000000000
bigcom314             bigcom314 0.000000000
bigcom321             bigcom321 0.000000000
bigcom341             bigcom341 0.000000000
bigcom350             bigcom350 0.000000000
bigcom353             bigcom353 0.000000000
bigcom359             bigcom359 0.000000000
bigcom363             bigcom363 0.000000000
bigcom365             bigcom365 0.000000000
bigcom385             bigcom385 0.000000000
bigcom386             bigcom386 0.000000000
bigcom408             bigcom408 0.000000000
bigcom412             bigcom412 0.000000000
bigcom480             bigcom480 0.000000000
membership_s3     membership_s3 0.000000000
membership_s8     membership_s8 0.000000000
membership_s9     membership_s9 0.000000000
membership_s11   membership_s11 0.000000000
membership_s12   membership_s12 0.000000000
membership_s14   membership_s14 0.000000000
membership_s15   membership_s15 0.000000000
membership_s16   membership_s16 0.000000000
membership_s17   membership_s17 0.000000000
membership_s18   membership_s18 0.000000000
membership_s20   membership_s20 0.000000000
membership_s21   membership_s21 0.000000000
membership_s22   membership_s22 0.000000000
membership_s25   membership_s25 0.000000000
membership_s26   membership_s26 0.000000000
membership_s28   membership_s28 0.000000000
membership_s32   membership_s32 0.000000000
membership_s33   membership_s33 0.000000000
membership_s37   membership_s37 0.000000000
pdi                         pdi 0.000000000
[1] "Dataset: med_C Model RF, run: 9 of 10 2015-06-17 21:17:07"
     |      Out-of-bag   |
Tree |      MSE  %Var(y) |
   1 |  0.09567   212.26 |
   2 |  0.09328   206.95 |
   3 |  0.08876   196.93 |
   4 |  0.08638   191.65 |
   5 |  0.07955   176.50 |
   6 |  0.07719   171.27 |
   7 |   0.0741   164.41 |
   8 |   0.0712   157.97 |
   9 |  0.06879   152.63 |
  10 |  0.06585   146.09 |
  11 |  0.06428   142.62 |
  12 |  0.06293   139.64 |
  13 |  0.06189   137.31 |
  14 |  0.06041   134.04 |
  15 |  0.05943   131.86 |
  16 |   0.0584   129.58 |
  17 |  0.05775   128.13 |
  18 |  0.05732   127.19 |
  19 |  0.05672   125.86 |
  20 |  0.05586   123.95 |
  21 |  0.05534   122.79 |
  22 |  0.05527   122.63 |
  23 |  0.05485   121.69 |
  24 |  0.05461   121.17 |
  25 |  0.05422   120.29 |
  26 |  0.05404   119.89 |
  27 |   0.0537   119.14 |
  28 |  0.05353   118.76 |
  29 |  0.05341   118.51 |
  30 |  0.05311   117.84 |
  31 |  0.05297   117.53 |
  32 |  0.05293   117.44 |
  33 |  0.05278   117.09 |
  34 |  0.05254   116.57 |
  35 |   0.0525   116.48 |
  36 |  0.05236   116.17 |
  37 |  0.05215   115.71 |
  38 |  0.05201   115.40 |
  39 |  0.05184   115.02 |
  40 |  0.05177   114.86 |
  41 |  0.05169   114.68 |
  42 |  0.05156   114.40 |
  43 |  0.05143   114.11 |
  44 |  0.05126   113.73 |
  45 |  0.05119   113.59 |
  46 |  0.05106   113.29 |
  47 |  0.05099   113.13 |
  48 |  0.05104   113.24 |
  49 |  0.05095   113.04 |
  50 |  0.05092   112.98 |
  51 |  0.05086   112.83 |
  52 |  0.05067   112.42 |
  53 |   0.0506   112.26 |
  54 |  0.05055   112.17 |
  55 |  0.05045   111.94 |
  56 |  0.05039   111.81 |
  57 |  0.05034   111.69 |
  58 |  0.05032   111.65 |
  59 |  0.05034   111.70 |
  60 |  0.05034   111.69 |
  61 |  0.05029   111.58 |
  62 |  0.05025   111.49 |
  63 |  0.05019   111.36 |
  64 |   0.0502   111.38 |
  65 |  0.05014   111.26 |
  66 |  0.05016   111.28 |
  67 |  0.05008   111.11 |
  68 |  0.05008   111.11 |
  69 |  0.05006   111.07 |
  70 |  0.05006   111.07 |
  71 |  0.05005   111.05 |
  72 |  0.05002   110.99 |
  73 |  0.05004   111.03 |
  74 |  0.05003   110.99 |
  75 |  0.04998   110.89 |
  76 |  0.04996   110.86 |
  77 |  0.04988   110.68 |
  78 |  0.04985   110.59 |
  79 |  0.04983   110.57 |
  80 |   0.0498   110.50 |
  81 |   0.0498   110.50 |
  82 |  0.04981   110.51 |
  83 |   0.0498   110.49 |
  84 |  0.04981   110.51 |
  85 |  0.04977   110.42 |
  86 |  0.04972   110.31 |
  87 |  0.04977   110.43 |
  88 |  0.04973   110.33 |
  89 |  0.04971   110.30 |
  90 |  0.04971   110.29 |
  91 |  0.04973   110.34 |
  92 |  0.04967   110.20 |
  93 |  0.04969   110.25 |
  94 |  0.04967   110.20 |
  95 |  0.04969   110.25 |
  96 |  0.04965   110.16 |
  97 |  0.04966   110.18 |
  98 |  0.04965   110.17 |
  99 |  0.04964   110.14 |
 100 |  0.04962   110.09 |
[1] "Random Forest variable coefficients"
                      %IncMSE IncNodePurity
graph5           5.035132e-03  1.079148e+00
graph6           3.544906e-03  8.175370e-01
graph7           8.517223e-03  1.017376e+00
graph8           6.432929e-04  3.264466e-01
graph9           4.127654e-03  9.623649e-01
graph10          5.069064e-03  1.509390e+00
graph11          1.141549e-02  1.132667e+00
graph12          5.495896e-03  1.082854e+00
graph13          1.884426e-02  1.426475e+00
graph14          6.088146e-03  1.157979e+00
graph15          4.868072e-03  1.049392e+00
graph16          3.826997e-03  1.051346e+00
graph17          5.333338e-03  9.203213e-01
graph18          6.244822e-03  1.256409e+00
graph19          9.467747e-03  1.362551e+00
graph20          5.259641e-03  1.983921e+00
graph21          1.025014e-02  1.335834e+00
graph22          4.151684e-03  8.973734e-01
graph23          8.734422e-03  1.492720e+00
graph24          9.197647e-03  9.878663e-01
graph25          9.294093e-03  1.524098e+00
graph26          5.029532e-03  1.001177e+00
graph27          5.363997e-03  9.847895e-01
graph28          9.200220e-04  3.234176e-01
graph29          5.790749e-04  1.959704e-01
orbit0           9.338352e-04  3.368878e-01
orbit1           3.328381e-03  1.017612e+00
orbit2           1.839370e-03  8.434503e-01
orbit3           6.427823e-03  6.858558e-01
orbit4           5.750657e-03  9.683575e-01
orbit5           3.181119e-03  9.886637e-01
orbit6           2.945896e-03  9.103551e-01
orbit7           2.956770e-03  8.669796e-01
orbit8           3.879763e-03  1.143903e+00
orbit9           5.221511e-03  9.976837e-01
orbit10          6.255326e-03  1.111749e+00
orbit11          5.179378e-03  9.391121e-01
orbit12          4.376391e-03  9.489140e-01
orbit13          4.352425e-03  7.787453e-01
orbit14          1.361926e-03  2.893462e-01
orbit15          3.469721e-03  8.766340e-01
orbit16          5.090801e-03  1.296912e+00
orbit17          5.512406e-03  1.358676e+00
orbit18          6.323343e-03  2.835123e+00
orbit19          6.528743e-03  1.121792e+00
orbit20          3.955107e-03  1.224681e+00
orbit21          4.372322e-03  9.797085e-01
orbit22          6.702179e-03  1.334589e+00
orbit23          2.966928e-03  9.601430e-01
orbit24          7.995733e-03  1.058569e+00
orbit25          5.859249e-03  1.127695e+00
orbit26          6.524175e-03  1.084431e+00
orbit27          9.412743e-03  1.533685e+00
orbit28          7.713798e-03  1.349669e+00
orbit29          9.689327e-03  1.291479e+00
orbit30          7.071904e-03  1.373838e+00
orbit31          5.395624e-03  1.259153e+00
orbit32          1.198290e-02  1.668291e+00
orbit33          3.778180e-03  1.314398e+00
orbit34          6.644637e-03  1.036044e+00
orbit35          9.936099e-03  1.369670e+00
orbit36          7.563984e-03  1.907917e+00
orbit37          5.122001e-03  1.091458e+00
orbit38          5.719439e-03  1.100783e+00
orbit39          8.556681e-03  1.293837e+00
orbit40          3.819730e-03  7.141144e-01
orbit41          7.435902e-03  9.699466e-01
orbit42          4.054825e-03  7.339348e-01
orbit43          7.862719e-03  1.035333e+00
orbit44          3.392969e-03  7.922660e-01
orbit45          6.588410e-03  1.194480e+00
orbit46          4.587594e-03  9.921624e-01
orbit47          7.868111e-03  1.668722e+00
orbit48          9.071631e-03  1.075791e+00
orbit49          5.569349e-03  1.842573e+00
orbit50          4.714727e-03  1.562610e+00
orbit51          5.719953e-03  1.210588e+00
orbit52          5.466369e-03  1.210894e+00
orbit53          5.066927e-03  8.191897e-01
orbit54          5.460718e-03  1.054632e+00
orbit55          1.664516e-03  6.718275e-01
orbit56          9.971823e-03  1.350105e+00
orbit57          1.704764e-03  3.966663e-01
orbit58          8.051802e-04  3.529964e-01
orbit59          6.631556e-03  1.098413e+00
orbit60          7.381531e-03  6.714773e-01
orbit61          2.589831e-03  4.966979e-01
orbit62          7.799427e-03  1.771063e+00
orbit63          4.018933e-03  9.736197e-01
orbit64          8.669673e-03  1.157935e+00
orbit65          6.252904e-03  9.328307e-01
orbit66          2.052772e-03  6.017853e-01
orbit67          2.162892e-03  4.093011e-01
orbit68          4.024439e-03  7.656007e-01
orbit69          1.713513e-03  3.810502e-01
orbit70          1.185760e-03  4.242621e-01
orbit71          9.118196e-04  2.496225e-01
orbit72          6.795247e-04  2.907449e-01
AP               7.603345e-05  9.146927e-02
bet              4.055828e-03  2.890902e+00
ecc              5.110895e-05  2.435946e-01
eccrad           2.733041e-04  2.256823e-01
close            3.882138e-03  6.986918e-01
constraint       3.719210e-03  1.613032e+00
coreness         5.669148e-03  8.629121e-01
knn              5.521988e-03  1.594552e+00
hubscore         1.341176e-03  6.222305e-01
pagerank         2.559601e-03  4.040636e+00
trans            1.005233e-02  1.604950e+00
evcent           1.541990e-03  7.684297e-01
first            2.021579e-03  3.499059e-01
upto_second      3.070412e-03  6.229684e-01
upto_third       4.593928e-03  9.914185e-01
upto_fourth      5.459550e-03  8.274972e-01
upto_fifth       4.651335e-03  7.171455e-01
upto_sixth       7.847948e-04  5.362423e-01
second           6.277682e-03  6.384890e-01
third            7.963185e-03  1.341082e+00
fourth           2.235928e-03  1.366604e+00
fifth            3.741942e-03  1.213094e+00
sixth            4.636209e-03  1.317661e+00
ratio1           5.937831e-03  1.399718e+00
ratio2           6.532651e-03  1.854972e+00
ratio3           2.732314e-03  1.239511e+00
ratio4           7.994632e-03  2.493992e+00
ratio5           3.577643e-03  4.221926e+00
ratio6           2.744598e-03  1.252805e+00
selfinter        5.971153e-05  2.351019e-01
walktrap_vertex  1.677486e-03  2.616314e+00
bigcom1          6.215926e-05  1.387335e-01
bigcom2         -3.090369e-05  5.450148e-01
bigcom3         -8.453161e-05  3.441930e-01
bigcom4          5.026517e-05  1.029071e-01
bigcom6          0.000000e+00  0.000000e+00
bigcom8          2.927732e-04  1.922578e-01
bigcom9         -2.048628e-05  2.191627e-01
bigcom11         0.000000e+00  0.000000e+00
bigcom13         0.000000e+00  0.000000e+00
bigcom15         1.088576e-05  4.381729e-01
bigcom16        -4.644836e-05  4.485797e-01
bigcom21         7.865996e-05  4.347882e-01
bigcom22         5.689213e-05  2.295360e-01
bigcom24         0.000000e+00  0.000000e+00
bigcom26        -1.979836e-05  1.559936e-01
bigcom28         2.870620e-05  1.595121e-01
bigcom30         3.583797e-05  5.874773e-01
bigcom31         0.000000e+00  0.000000e+00
bigcom32         0.000000e+00  5.551115e-19
bigcom33        -4.418708e-05  7.890924e-01
bigcom34         0.000000e+00  0.000000e+00
bigcom36        -5.391576e-05  5.600812e-01
bigcom37         0.000000e+00  0.000000e+00
bigcom38         0.000000e+00  0.000000e+00
bigcom39        -3.399524e-05  2.836606e-01
bigcom40         3.475132e-04  2.535161e-01
bigcom43         0.000000e+00  1.110223e-18
bigcom44         9.786551e-05  3.413218e-02
bigcom46        -3.915707e-05  1.543250e-01
bigcom47         1.958940e-05  8.757715e-01
bigcom49         0.000000e+00  0.000000e+00
bigcom50         0.000000e+00  0.000000e+00
bigcom51         0.000000e+00  0.000000e+00
bigcom52         0.000000e+00  0.000000e+00
bigcom54         0.000000e+00  0.000000e+00
bigcom56         0.000000e+00  1.110223e-18
bigcom62         0.000000e+00  0.000000e+00
bigcom66         0.000000e+00  0.000000e+00
bigcom68         0.000000e+00  0.000000e+00
bigcom69         0.000000e+00  5.551115e-19
bigcom71         0.000000e+00  1.110223e-18
bigcom72         0.000000e+00  0.000000e+00
bigcom73        -3.074753e-06  4.132549e-01
bigcom74         0.000000e+00  8.571429e-03
bigcom75         0.000000e+00  0.000000e+00
bigcom76         0.000000e+00  1.110223e-18
bigcom77         0.000000e+00  0.000000e+00
bigcom79         0.000000e+00  0.000000e+00
bigcom80         0.000000e+00  0.000000e+00
bigcom82         0.000000e+00  0.000000e+00
bigcom83         0.000000e+00  0.000000e+00
bigcom84         0.000000e+00  0.000000e+00
bigcom85         0.000000e+00  0.000000e+00
bigcom87         0.000000e+00  1.110223e-18
bigcom89         0.000000e+00  0.000000e+00
bigcom91         0.000000e+00  0.000000e+00
bigcom92         1.682461e-04  6.684388e-01
bigcom93         0.000000e+00  0.000000e+00
bigcom96         0.000000e+00  0.000000e+00
[truncated: 133,985 more chars]
