# Supplementary material for: Distinctive Behaviors of Druggable Proteins in Cellular Networks
Source: PLoS Comput Biol. 2015 Dec 23;11(12):e1004597. doi: 10.1371/journal.pcbi.1004597 (PMC4689399; doi:10.1371/journal.pcbi.1004597)
Supplement: S1 File — (ZIP) [file pcbi.1004597.s004.zip › S1_File/direct.murcko.20150613.random.ppi.optimised_Target_results_med_CT.txt]

[[1]]
[1] "med_CT"

[1] "Dataset: med_CT Model GBM, run: 1 of 10 2015-06-17 20:43:36"
Iter   TrainDeviance   ValidDeviance   StepSize   Improve
     1        0.0956            -nan     0.0100    0.0000
     2        0.0947            -nan     0.0100   -0.0001
     3        0.0931            -nan     0.0100    0.0000
     4        0.0914            -nan     0.0100   -0.0001
     5        0.0902            -nan     0.0100   -0.0001
     6        0.0884            -nan     0.0100   -0.0000
     7        0.0869            -nan     0.0100   -0.0000
     8        0.0854            -nan     0.0100    0.0000
     9        0.0844            -nan     0.0100   -0.0000
    10        0.0828            -nan     0.0100    0.0001
    20        0.0734            -nan     0.0100    0.0000
    40        0.0609            -nan     0.0100   -0.0000
    60        0.0528            -nan     0.0100   -0.0000
    80        0.0463            -nan     0.0100   -0.0000
    98        0.0414            -nan     0.0100   -0.0000

[1] "GBM variable coefficients"
                            var     rel.inf
ratio5                   ratio5 6.041669391
bigcom1                 bigcom1 3.907105575
V2                           V2 3.593532722
orbit56                 orbit56 3.439108682
bet                         bet 2.558051425
graph1                   graph1 2.480059589
third                     third 2.257860478
comsize                 comsize 2.090044202
inner                     inner 2.015742631
spin_vertex         spin_vertex 1.844456826
ratio1                   ratio1 1.765950431
orbit46                 orbit46 1.737441766
graph20                 graph20 1.596835032
ratio6                   ratio6 1.589305990
ratio4                   ratio4 1.586267973
orbit44                 orbit44 1.585829380
ioratio                 ioratio 1.526401069
graph23                 graph23 1.476188549
orbit15                 orbit15 1.438292716
orbit49                 orbit49 1.434922956
walktrap_vertex walktrap_vertex 1.407626926
graph17                 graph17 1.330482258
orbit59                 orbit59 1.283061576
graph21                 graph21 1.238191795
V1                           V1 1.227857197
pagerank               pagerank 1.210049138
ratio2                   ratio2 1.122559098
trans                     trans 1.119267997
orbit36                 orbit36 1.075668799
orbit50                 orbit50 1.035884277
orbit42                 orbit42 1.008607480
orbit33                 orbit33 0.962497366
graph24                 graph24 0.940313229
orbit30                 orbit30 0.933417873
orbit39                 orbit39 0.932848227
orbit53                 orbit53 0.914740421
orbit64                 orbit64 0.914389596
orbit45                 orbit45 0.902267140
outer                     outer 0.875168972
graph11                 graph11 0.870210838
membership_s4     membership_s4 0.852805056
orbit17                 orbit17 0.839059621
bigcom40               bigcom40 0.834803521
orbit60                 orbit60 0.809131596
orbit29                 orbit29 0.790704060
orbit24                 orbit24 0.777685604
orbit63                 orbit63 0.754611957
orbit1                   orbit1 0.750357701
orbit35                 orbit35 0.748984174
upto_sixth           upto_sixth 0.745575723
graph13                 graph13 0.719065897
orbit57                 orbit57 0.701087149
fourth                   fourth 0.680237165
graph25                 graph25 0.659304474
orbit18                 orbit18 0.643873193
graph5                   graph5 0.638308545
orbit38                 orbit38 0.624499702
orbit26                 orbit26 0.598065051
graph3                   graph3 0.579436634
AP                           AP 0.573644538
orbit40                 orbit40 0.573048775
orbit47                 orbit47 0.563206991
graph4                   graph4 0.551209288
orbit62                 orbit62 0.546602963
adhesion               adhesion 0.529711960
knn                         knn 0.521471265
graph15                 graph15 0.519757605
graph14                 graph14 0.516050121
graph22                 graph22 0.509654015
orbit41                 orbit41 0.480248401
orbit16                 orbit16 0.466605070
orbit4                   orbit4 0.459156130
cohesion               cohesion 0.426877895
orbit48                 orbit48 0.409282060
orbit13                 orbit13 0.398959936
orbit9                   orbit9 0.397309414
graph19                 graph19 0.383969031
graph27                 graph27 0.380698889
orbit43                 orbit43 0.379560433
orbit20                 orbit20 0.351034339
orbit25                 orbit25 0.339661156
orbit5                   orbit5 0.327696584
graph6                   graph6 0.311190197
graph26                 graph26 0.304685883
graph10                 graph10 0.302125084
orbit2                   orbit2 0.294572946
orbit37                 orbit37 0.288666148
orbit23                 orbit23 0.283651740
graph12                 graph12 0.268865388
bigcom30               bigcom30 0.267108179
orbit71                 orbit71 0.265261470
orbit28                 orbit28 0.260106659
orbit21                 orbit21 0.254511886
orbit12                 orbit12 0.254047923
upto_fourth         upto_fourth 0.243690822
graph8                   graph8 0.238897597
graph7                   graph7 0.236408320
orbit51                 orbit51 0.230396233
orbit31                 orbit31 0.222081556
orbit54                 orbit54 0.215043342
orbit52                 orbit52 0.198743043
graph0                   graph0 0.193005236
hubscore               hubscore 0.191896736
orbit7                   orbit7 0.188932000
orbit68                 orbit68 0.164227956
graph16                 graph16 0.162377485
orbit32                 orbit32 0.160412101
orbit19                 orbit19 0.156190903
membership_s15   membership_s15 0.148779073
orbit61                 orbit61 0.143483931
coreness               coreness 0.141592711
constraint           constraint 0.129245498
fifth                     fifth 0.128074826
orbit55                 orbit55 0.119093356
orbit10                 orbit10 0.117996022
orbit66                 orbit66 0.112141343
orbit69                 orbit69 0.106475762
graph9                   graph9 0.094345908
graph28                 graph28 0.090878756
graph18                 graph18 0.089529884
orbit67                 orbit67 0.088774108
membership_s36   membership_s36 0.079085352
ratio3                   ratio3 0.071899623
membership_s32   membership_s32 0.067712615
ecc                         ecc 0.064120390
orbit58                 orbit58 0.062131526
upto_third           upto_third 0.059484622
orbit27                 orbit27 0.057685827
bigcom8                 bigcom8 0.048016679
upto_fifth           upto_fifth 0.047831980
orbit65                 orbit65 0.035999746
orbit11                 orbit11 0.029859158
close                     close 0.028972753
orbit6                   orbit6 0.020548035
sixth                     sixth 0.020345531
orbit22                 orbit22 0.009549831
graph29                 graph29 0.006057055
graph2                   graph2 0.000000000
orbit0                   orbit0 0.000000000
orbit3                   orbit3 0.000000000
orbit8                   orbit8 0.000000000
orbit14                 orbit14 0.000000000
orbit34                 orbit34 0.000000000
orbit70                 orbit70 0.000000000
orbit72                 orbit72 0.000000000
eccrad                   eccrad 0.000000000
evcent                   evcent 0.000000000
first                     first 0.000000000
upto_second         upto_second 0.000000000
second                   second 0.000000000
selfinter             selfinter 0.000000000
bigcom2                 bigcom2 0.000000000
bigcom3                 bigcom3 0.000000000
bigcom4                 bigcom4 0.000000000
bigcom6                 bigcom6 0.000000000
bigcom9                 bigcom9 0.000000000
bigcom11               bigcom11 0.000000000
bigcom13               bigcom13 0.000000000
bigcom15               bigcom15 0.000000000
bigcom16               bigcom16 0.000000000
bigcom21               bigcom21 0.000000000
bigcom22               bigcom22 0.000000000
bigcom24               bigcom24 0.000000000
bigcom26               bigcom26 0.000000000
bigcom28               bigcom28 0.000000000
bigcom31               bigcom31 0.000000000
bigcom32               bigcom32 0.000000000
bigcom33               bigcom33 0.000000000
bigcom34               bigcom34 0.000000000
bigcom36               bigcom36 0.000000000
bigcom37               bigcom37 0.000000000
bigcom38               bigcom38 0.000000000
bigcom39               bigcom39 0.000000000
bigcom43               bigcom43 0.000000000
bigcom44               bigcom44 0.000000000
bigcom46               bigcom46 0.000000000
bigcom47               bigcom47 0.000000000
bigcom49               bigcom49 0.000000000
bigcom50               bigcom50 0.000000000
bigcom51               bigcom51 0.000000000
bigcom52               bigcom52 0.000000000
bigcom54               bigcom54 0.000000000
bigcom56               bigcom56 0.000000000
bigcom62               bigcom62 0.000000000
bigcom66               bigcom66 0.000000000
bigcom68               bigcom68 0.000000000
bigcom69               bigcom69 0.000000000
bigcom71               bigcom71 0.000000000
bigcom72               bigcom72 0.000000000
bigcom73               bigcom73 0.000000000
bigcom74               bigcom74 0.000000000
bigcom75               bigcom75 0.000000000
bigcom76               bigcom76 0.000000000
bigcom77               bigcom77 0.000000000
bigcom79               bigcom79 0.000000000
bigcom80               bigcom80 0.000000000
bigcom82               bigcom82 0.000000000
bigcom83               bigcom83 0.000000000
bigcom84               bigcom84 0.000000000
bigcom85               bigcom85 0.000000000
bigcom87               bigcom87 0.000000000
bigcom89               bigcom89 0.000000000
bigcom91               bigcom91 0.000000000
bigcom92               bigcom92 0.000000000
bigcom93               bigcom93 0.000000000
bigcom96               bigcom96 0.000000000
bigcom97               bigcom97 0.000000000
bigcom98               bigcom98 0.000000000
bigcom99               bigcom99 0.000000000
bigcom101             bigcom101 0.000000000
bigcom104             bigcom104 0.000000000
bigcom106             bigcom106 0.000000000
bigcom109             bigcom109 0.000000000
bigcom113             bigcom113 0.000000000
bigcom116             bigcom116 0.000000000
bigcom120             bigcom120 0.000000000
bigcom123             bigcom123 0.000000000
bigcom126             bigcom126 0.000000000
bigcom127             bigcom127 0.000000000
bigcom137             bigcom137 0.000000000
bigcom139             bigcom139 0.000000000
bigcom140             bigcom140 0.000000000
bigcom143             bigcom143 0.000000000
bigcom145             bigcom145 0.000000000
bigcom146             bigcom146 0.000000000
bigcom147             bigcom147 0.000000000
bigcom149             bigcom149 0.000000000
bigcom153             bigcom153 0.000000000
bigcom154             bigcom154 0.000000000
bigcom156             bigcom156 0.000000000
bigcom157             bigcom157 0.000000000
bigcom158             bigcom158 0.000000000
bigcom160             bigcom160 0.000000000
bigcom161             bigcom161 0.000000000
bigcom162             bigcom162 0.000000000
bigcom164             bigcom164 0.000000000
bigcom166             bigcom166 0.000000000
bigcom167             bigcom167 0.000000000
bigcom171             bigcom171 0.000000000
bigcom173             bigcom173 0.000000000
bigcom175             bigcom175 0.000000000
bigcom176             bigcom176 0.000000000
bigcom177             bigcom177 0.000000000
bigcom178             bigcom178 0.000000000
bigcom180             bigcom180 0.000000000
bigcom181             bigcom181 0.000000000
bigcom184             bigcom184 0.000000000
bigcom186             bigcom186 0.000000000
bigcom187             bigcom187 0.000000000
bigcom189             bigcom189 0.000000000
bigcom194             bigcom194 0.000000000
bigcom195             bigcom195 0.000000000
bigcom196             bigcom196 0.000000000
bigcom204             bigcom204 0.000000000
bigcom205             bigcom205 0.000000000
bigcom212             bigcom212 0.000000000
bigcom214             bigcom214 0.000000000
bigcom222             bigcom222 0.000000000
bigcom223             bigcom223 0.000000000
bigcom226             bigcom226 0.000000000
bigcom227             bigcom227 0.000000000
bigcom229             bigcom229 0.000000000
bigcom233             bigcom233 0.000000000
bigcom236             bigcom236 0.000000000
bigcom237             bigcom237 0.000000000
bigcom246             bigcom246 0.000000000
bigcom248             bigcom248 0.000000000
bigcom249             bigcom249 0.000000000
bigcom250             bigcom250 0.000000000
bigcom254             bigcom254 0.000000000
bigcom266             bigcom266 0.000000000
bigcom269             bigcom269 0.000000000
bigcom272             bigcom272 0.000000000
bigcom274             bigcom274 0.000000000
bigcom281             bigcom281 0.000000000
bigcom291             bigcom291 0.000000000
bigcom292             bigcom292 0.000000000
bigcom295             bigcom295 0.000000000
bigcom299             bigcom299 0.000000000
bigcom301             bigcom301 0.000000000
bigcom306             bigcom306 0.000000000
bigcom309             bigcom309 0.000000000
bigcom314             bigcom314 0.000000000
bigcom321             bigcom321 0.000000000
bigcom341             bigcom341 0.000000000
bigcom350             bigcom350 0.000000000
bigcom353             bigcom353 0.000000000
bigcom359             bigcom359 0.000000000
bigcom363             bigcom363 0.000000000
bigcom365             bigcom365 0.000000000
bigcom385             bigcom385 0.000000000
bigcom386             bigcom386 0.000000000
bigcom408             bigcom408 0.000000000
bigcom412             bigcom412 0.000000000
bigcom480             bigcom480 0.000000000
membership_s1     membership_s1 0.000000000
membership_s3     membership_s3 0.000000000
membership_s5     membership_s5 0.000000000
membership_s6     membership_s6 0.000000000
membership_s7     membership_s7 0.000000000
membership_s8     membership_s8 0.000000000
membership_s9     membership_s9 0.000000000
membership_s11   membership_s11 0.000000000
membership_s12   membership_s12 0.000000000
membership_s14   membership_s14 0.000000000
membership_s16   membership_s16 0.000000000
membership_s17   membership_s17 0.000000000
membership_s18   membership_s18 0.000000000
membership_s20   membership_s20 0.000000000
membership_s21   membership_s21 0.000000000
membership_s22   membership_s22 0.000000000
membership_s24   membership_s24 0.000000000
membership_s25   membership_s25 0.000000000
membership_s26   membership_s26 0.000000000
membership_s27   membership_s27 0.000000000
membership_s28   membership_s28 0.000000000
membership_s30   membership_s30 0.000000000
membership_s31   membership_s31 0.000000000
membership_s33   membership_s33 0.000000000
membership_s37   membership_s37 0.000000000
pdi                         pdi 0.000000000
[1] "Dataset: med_CT Model RF, run: 1 of 10 2015-06-17 20:44:24"
     |      Out-of-bag   |
Tree |      MSE  %Var(y) |
   1 |  0.01265   151.23 |
   2 |  0.01525   182.41 |
   3 |  0.01574   188.20 |
   4 |  0.01442   172.43 |
   5 |  0.01435   171.60 |
   6 |  0.01432   171.21 |
   7 |  0.01354   161.91 |
   8 |  0.01253   149.85 |
   9 |  0.01217   145.46 |
  10 |  0.01158   138.49 |
  11 |  0.01119   133.85 |
  12 |  0.01114   133.25 |
  13 |  0.01089   130.21 |
  14 |  0.01069   127.87 |
  15 |  0.01076   128.60 |
  16 |  0.01063   127.07 |
  17 |  0.01055   126.18 |
  18 |  0.01032   123.40 |
  19 |  0.01032   123.43 |
  20 |  0.01031   123.31 |
  21 |  0.01027   122.75 |
  22 |  0.01005   120.20 |
  23 | 0.009975   119.27 |
  24 | 0.009992   119.48 |
  25 | 0.009962   119.12 |
  26 |  0.00998   119.34 |
  27 | 0.009858   117.87 |
  28 | 0.009847   117.75 |
  29 | 0.009778   116.92 |
  30 | 0.009715   116.17 |
  31 | 0.009685   115.80 |
  32 | 0.009699   115.98 |
  33 | 0.009602   114.81 |
  34 | 0.009571   114.44 |
  35 | 0.009495   113.54 |
  36 | 0.009478   113.33 |
  37 | 0.009459   113.11 |
  38 | 0.009479   113.34 |
  39 | 0.009464   113.17 |
  40 |  0.00945   113.00 |
  41 | 0.009446   112.95 |
  42 | 0.009454   113.04 |
  43 | 0.009427   112.72 |
  44 |  0.00942   112.64 |
  45 | 0.009401   112.41 |
  46 | 0.009363   111.96 |
  47 | 0.009369   112.03 |
  48 | 0.009352   111.83 |
  49 | 0.009361   111.93 |
  50 | 0.009339   111.67 |
  51 | 0.009333   111.60 |
  52 | 0.009367   112.01 |
  53 | 0.009376   112.11 |
  54 | 0.009364   111.97 |
  55 | 0.009399   112.38 |
  56 | 0.009398   112.38 |
  57 | 0.009399   112.39 |
  58 | 0.009366   111.99 |
  59 | 0.009343   111.72 |
  60 | 0.009343   111.72 |
  61 | 0.009331   111.58 |
  62 | 0.009317   111.41 |
  63 | 0.009335   111.62 |
  64 | 0.009334   111.61 |
  65 | 0.009327   111.53 |
  66 | 0.009309   111.31 |
  67 | 0.009296   111.15 |
  68 | 0.009294   111.13 |
  69 | 0.009307   111.29 |
  70 |   0.0093   111.20 |
  71 |  0.00929   111.09 |
  72 | 0.009271   110.85 |
  73 |  0.00927   110.84 |
  74 | 0.009263   110.76 |
  75 | 0.009253   110.65 |
  76 | 0.009251   110.62 |
  77 | 0.009237   110.45 |
  78 |  0.00924   110.48 |
  79 |  0.00924   110.48 |
  80 | 0.009236   110.44 |
  81 | 0.009218   110.22 |
  82 | 0.009205   110.07 |
  83 | 0.009198   109.98 |
  84 | 0.009186   109.84 |
  85 | 0.009179   109.75 |
  86 | 0.009166   109.61 |
  87 | 0.009158   109.51 |
  88 | 0.009153   109.44 |
  89 | 0.009156   109.49 |
  90 | 0.009164   109.58 |
  91 | 0.009161   109.55 |
  92 | 0.009143   109.32 |
  93 | 0.009139   109.27 |
  94 | 0.009141   109.30 |
  95 | 0.009146   109.36 |
  96 | 0.009142   109.31 |
  97 |  0.00914   109.29 |
  98 | 0.009134   109.22 |
  99 | 0.009137   109.25 |
 100 | 0.009132   109.19 |
[1] "Random Forest variable coefficients"
                      %IncMSE IncNodePurity
graph5           1.084771e-03  1.661836e-01
graph6           8.274302e-04  6.040241e-01
graph7           2.232631e-03  1.248370e-01
graph8           1.805374e-05  4.116078e-02
graph9           3.047496e-04  7.947931e-02
graph10          2.237357e-03  3.446005e-01
graph11          4.583306e-03  1.941742e-01
graph12          1.143497e-03  1.446711e-01
graph13          8.906556e-04  1.228600e-01
graph14          1.227790e-03  3.579980e-01
graph15          4.685300e-03  1.643519e-01
graph16          6.607309e-04  1.208052e-01
graph17          4.018626e-03  1.647649e-01
graph18          6.396831e-03  2.591377e-01
graph19          2.065124e-03  2.950028e-01
graph20          1.606625e-03  2.615287e-01
graph21          4.006644e-04  1.133098e-01
graph22          4.062382e-03  3.152246e-01
graph23          4.823751e-03  1.227574e-01
graph24          5.430517e-03  1.894356e-01
graph25          1.735999e-03  2.370377e-01
graph26          1.076213e-03  1.233443e-01
graph27          1.316436e-04  8.328395e-02
graph28          1.856976e-04  6.026763e-02
graph29          1.404272e-05  1.634513e-02
orbit0           2.667224e-04  4.551957e-02
orbit1           1.400945e-03  2.165655e-01
orbit2           7.273107e-04  5.584723e-02
orbit3           4.818868e-04  1.274427e-01
orbit4           4.010709e-04  1.352557e-01
orbit5           8.711932e-04  2.236948e-01
orbit6           2.688763e-03  2.492591e-01
orbit7           1.004010e-03  2.395565e-01
orbit8           1.310272e-03  9.819089e-02
orbit9           1.725640e-03  2.677178e-01
orbit10          2.241093e-03  9.251728e-02
orbit11          2.292542e-04  1.197029e-01
orbit12          2.630528e-03  1.247361e-01
orbit13          6.943568e-04  1.197802e-01
orbit14          1.622856e-04  7.846581e-02
orbit15          1.072786e-03  1.169386e-01
orbit16          5.678317e-04  8.828752e-02
orbit17          2.986657e-04  1.783745e-01
orbit18          2.374788e-03  3.683053e-01
orbit19          5.279490e-04  1.701886e-01
orbit20          3.689377e-03  3.896354e-01
orbit21          3.297271e-04  1.650129e-01
orbit22          4.084673e-03  1.424502e-01
orbit23          4.468977e-04  1.893683e-01
orbit24          2.155415e-03  5.188144e-01
orbit25          8.135590e-04  1.041574e-01
orbit26          1.876356e-03  1.715716e-01
orbit27          1.168579e-03  1.348804e-01
orbit28          1.939410e-04  1.907904e-01
orbit29          1.182324e-03  1.697784e-01
orbit30          1.210378e-03  2.088721e-01
orbit31          5.909790e-04  2.395171e-01
orbit32          5.087956e-03  1.932051e-01
orbit33          1.402493e-04  6.287316e-02
orbit34          5.596112e-03  2.700596e-01
orbit35          6.018200e-04  1.825938e-01
orbit36          6.191456e-04  2.125720e-01
orbit37          1.143862e-03  1.338741e-01
orbit38          1.956505e-04  1.121299e-01
orbit39          3.737312e-03  1.726834e-01
orbit40          1.162331e-03  1.302476e-01
orbit41          8.248174e-04  1.480217e-01
orbit42          8.057618e-04  1.190472e-01
orbit43          6.094183e-03  1.926519e-01
orbit44          6.736095e-04  1.760797e-01
orbit45          1.213834e-03  2.708968e-01
orbit46          2.300425e-03  1.687297e-01
orbit47          8.703954e-04  1.672158e-01
orbit48          2.242099e-03  8.412445e-02
orbit49          5.750681e-04  1.969892e-01
orbit50          6.799595e-04  1.481993e-01
orbit51          1.217653e-03  1.949931e-01
orbit52          2.418851e-03  2.063243e-01
orbit53          5.097004e-04  2.557783e-01
orbit54          3.591175e-03  1.714128e-01
orbit55          2.235939e-03  1.940755e-01
orbit56          2.744081e-03  3.887994e-01
orbit57          5.420852e-04  8.236980e-02
orbit58          1.241236e-04  1.653650e-01
orbit59          3.559142e-03  2.318614e-01
orbit60          1.226831e-03  5.232787e-02
orbit61          2.667781e-05  1.278030e-02
orbit62          1.673053e-03  1.923866e-01
orbit63          3.317191e-04  6.050055e-02
orbit64          6.957115e-04  1.198234e-01
orbit65          1.045416e-03  1.849073e-01
orbit66          7.202456e-04  9.362421e-02
orbit67          3.518888e-04  8.234516e-02
orbit68          1.475102e-03  1.171157e-01
orbit69          3.678671e-05  5.699348e-02
orbit70          9.885410e-04  2.341527e-02
orbit71          1.224468e-04  5.074956e-02
orbit72          1.164822e-04  3.412841e-03
AP              -2.914737e-05  9.963132e-02
bet              5.656146e-04  6.162730e-01
ecc              3.702607e-07  2.355072e-03
eccrad           1.259726e-05  4.023008e-02
close            5.263926e-04  1.652134e-01
constraint       3.402649e-04  1.745260e-01
coreness         4.301727e-04  2.019192e-01
knn              1.787186e-03  4.125412e-01
hubscore         1.255712e-03  8.334806e-02
pagerank         6.206672e-04  4.873120e-01
trans            2.175401e-04  3.064233e-01
evcent           1.566971e-03  1.342105e-01
first            8.336991e-05  5.597054e-02
upto_second      1.806124e-04  1.411844e-01
upto_third       2.255868e-03  1.612208e-01
upto_fourth      6.050935e-04  1.511709e-01
upto_fifth       2.923510e-04  5.265714e-02
upto_sixth       5.247049e-04  1.362550e-01
second           1.263534e-03  1.849813e-01
third            1.737567e-03  6.998591e-01
fourth           1.828970e-03  2.311866e-01
fifth            2.640622e-04  1.850706e-01
sixth            1.564560e-03  3.548325e-01
ratio1           1.808640e-03  3.430597e-01
ratio2           1.365956e-03  4.467781e-01
ratio3           4.890099e-04  2.492357e-01
ratio4           4.183761e-03  6.270432e-01
ratio5           4.239366e-03  9.970432e-01
ratio6           1.772314e-03  2.752819e-01
selfinter        0.000000e+00  3.361894e-17
walktrap_vertex  2.720326e-04  5.098432e-01
bigcom1          7.153728e-04  2.989415e-01
bigcom2          0.000000e+00  0.000000e+00
bigcom3          7.913327e-05  3.785459e-03
bigcom4          8.372161e-06  1.922825e-02
bigcom6          0.000000e+00  0.000000e+00
bigcom8         -1.158666e-05  4.302586e-02
bigcom9          0.000000e+00  0.000000e+00
bigcom11         0.000000e+00  0.000000e+00
bigcom13         0.000000e+00  0.000000e+00
bigcom15         0.000000e+00  0.000000e+00
bigcom16         0.000000e+00  0.000000e+00
bigcom21         0.000000e+00  0.000000e+00
bigcom22         0.000000e+00  6.938894e-20
bigcom24         0.000000e+00  0.000000e+00
bigcom26         0.000000e+00  0.000000e+00
bigcom28        -1.174398e-05  1.247681e-02
bigcom30        -5.460279e-05  6.577714e-02
bigcom31         0.000000e+00  0.000000e+00
bigcom32        -4.297613e-05  2.371918e-01
bigcom33         0.000000e+00  0.000000e+00
bigcom34         0.000000e+00  0.000000e+00
bigcom36         0.000000e+00  0.000000e+00
bigcom37         0.000000e+00  0.000000e+00
bigcom38         0.000000e+00  0.000000e+00
bigcom39         0.000000e+00  0.000000e+00
bigcom40         1.086086e-03  1.496739e-01
bigcom43         0.000000e+00  0.000000e+00
bigcom44         0.000000e+00  0.000000e+00
bigcom46         0.000000e+00  0.000000e+00
bigcom47         0.000000e+00  0.000000e+00
bigcom49         0.000000e+00  0.000000e+00
bigcom50         0.000000e+00  0.000000e+00
bigcom51         0.000000e+00  0.000000e+00
bigcom52         0.000000e+00  0.000000e+00
bigcom54         0.000000e+00  0.000000e+00
bigcom56         0.000000e+00  0.000000e+00
bigcom62         0.000000e+00  0.000000e+00
bigcom66         0.000000e+00  0.000000e+00
bigcom68         0.000000e+00  0.000000e+00
bigcom69        -7.799861e-05  1.978538e-01
bigcom71         0.000000e+00  0.000000e+00
bigcom72         0.000000e+00  0.000000e+00
bigcom73         0.000000e+00  0.000000e+00
bigcom74         0.000000e+00  0.000000e+00
bigcom75         0.000000e+00  6.938894e-20
bigcom76         0.000000e+00  0.000000e+00
bigcom77         0.000000e+00  0.000000e+00
bigcom79         0.000000e+00  0.000000e+00
bigcom80         0.000000e+00  0.000000e+00
bigcom82        -1.162545e-05  5.131569e-01
bigcom83         0.000000e+00  0.000000e+00
bigcom84         0.000000e+00  0.000000e+00
bigcom85         0.000000e+00  0.000000e+00
bigcom87         0.000000e+00  0.000000e+00
bigcom89         0.000000e+00  0.000000e+00
bigcom91         0.000000e+00  0.000000e+00
bigcom92         0.000000e+00  0.000000e+00
bigcom93         0.000000e+00  0.000000e+00
bigcom96         0.000000e+00  0.000000e+00
bigcom97         0.000000e+00  0.000000e+00
bigcom98         0.000000e+00  0.000000e+00
bigcom99         0.000000e+00  0.000000e+00
bigcom101        0.000000e+00  0.000000e+00
bigcom104        0.000000e+00  0.000000e+00
bigcom106        0.000000e+00  0.000000e+00
bigcom109        0.000000e+00  0.000000e+00
bigcom113        0.000000e+00  0.000000e+00
bigcom116        0.000000e+00  0.000000e+00
bigcom120        0.000000e+00  0.000000e+00
bigcom123        0.000000e+00  0.000000e+00
bigcom126        0.000000e+00  0.000000e+00
bigcom127        0.000000e+00  0.000000e+00
bigcom137        0.000000e+00  0.000000e+00
bigcom139        0.000000e+00  0.000000e+00
bigcom140        0.000000e+00  0.000000e+00
bigcom143        0.000000e+00  0.000000e+00
bigcom145        0.000000e+00  0.000000e+00
bigcom146        0.000000e+00  0.000000e+00
bigcom147        0.000000e+00  0.000000e+00
bigcom149        0.000000e+00  0.000000e+00
bigcom153        0.000000e+00  0.000000e+00
bigcom154        0.000000e+00  0.000000e+00
bigcom156        0.000000e+00  0.000000e+00
bigcom157        0.000000e+00  0.000000e+00
bigcom158        0.000000e+00  0.000000e+00
bigcom160        0.000000e+00  0.000000e+00
bigcom161        0.000000e+00  0.000000e+00
bigcom162        0.000000e+00  0.000000e+00
bigcom164        0.000000e+00  0.000000e+00
bigcom166        0.000000e+00  0.000000e+00
bigcom167        0.000000e+00  0.000000e+00
bigcom171        0.000000e+00  0.000000e+00
bigcom173        0.000000e+00  0.000000e+00
bigcom175        0.000000e+00  0.000000e+00
bigcom176        0.000000e+00  0.000000e+00
bigcom177        0.000000e+00  0.000000e+00
bigcom178        0.000000e+00  0.000000e+00
bigcom180        0.000000e+00  0.000000e+00
bigcom181        0.000000e+00  0.000000e+00
bigcom184        0.000000e+00  0.000000e+00
bigcom186        0.000000e+00  0.000000e+00
bigcom187        0.000000e+00  0.000000e+00
bigcom189        0.000000e+00  0.000000e+00
bigcom194        0.000000e+00  3.469447e-20
bigcom195        0.000000e+00  0.000000e+00
bigcom196        0.000000e+00  0.000000e+00
bigcom204        0.000000e+00  0.000000e+00
bigcom205        0.000000e+00  0.000000e+00
bigcom212        0.000000e+00  0.000000e+00
bigcom214        0.000000e+00  0.000000e+00
bigcom222        0.000000e+00  0.000000e+00
bigcom223        0.000000e+00  0.000000e+00
bigcom226        0.000000e+00  0.000000e+00
bigcom227        0.000000e+00  0.000000e+00
bigcom229        0.000000e+00  0.000000e+00
bigcom233        0.000000e+00  0.000000e+00
bigcom236        0.000000e+00  0.000000e+00
bigcom237        0.000000e+00  0.000000e+00
bigcom246        0.000000e+00  0.000000e+00
bigcom248        0.000000e+00  0.000000e+00
bigcom249        0.000000e+00  0.000000e+00
bigcom250        0.000000e+00  0.000000e+00
bigcom254        0.000000e+00  0.000000e+00
bigcom266        0.000000e+00  0.000000e+00
bigcom269        0.000000e+00  0.000000e+00
bigcom272        0.000000e+00  0.000000e+00
bigcom274        0.000000e+00  0.000000e+00
bigcom281        0.000000e+00  0.000000e+00
bigcom291        0.000000e+00  0.000000e+00
bigcom292        0.000000e+00  0.000000e+00
bigcom295        0.000000e+00  0.000000e+00
bigcom299        0.000000e+00  0.000000e+00
bigcom301        0.000000e+00  0.000000e+00
bigcom306        0.000000e+00  0.000000e+00
bigcom309        0.000000e+00  0.000000e+00
bigcom314        0.000000e+00  0.000000e+00
bigcom321        0.000000e+00  0.000000e+00
bigcom341        0.000000e+00  0.000000e+00
bigcom350        0.000000e+00  0.000000e+00
bigcom353        0.000000e+00  0.000000e+00
bigcom359        0.000000e+00  0.000000e+00
bigcom363        0.000000e+00  0.000000e+00
bigcom365        0.000000e+00  0.000000e+00
bigcom385        0.000000e+00  0.000000e+00
bigcom386        0.000000e+00  0.000000e+00
bigcom408        0.000000e+00  0.000000e+00
bigcom412        0.000000e+00  0.000000e+00
bigcom480        0.000000e+00  0.000000e+00
spin_vertex      2.599170e-04  3.688284e-01
membership_s1   -1.152074e-05  2.383068e-05
membership_s3    0.000000e+00  0.000000e+00
membership_s4    2.152850e-03  2.147471e-01
membership_s5    0.000000e+00  0.000000e+00
membership_s6    3.933277e-06  4.447475e-02
membership_s7    1.394818e-05  1.049522e-02
membership_s8    0.000000e+00  0.000000e+00
membership_s9    0.000000e+00  0.000000e+00
membership_s11   0.000000e+00  0.000000e+00
membership_s12   0.000000e+00  0.000000e+00
membership_s14   0.000000e+00  0.000000e+00
membership_s15   9.224880e-05  1.732777e-01
membership_s16   0.000000e+00  0.000000e+00
membership_s17   0.000000e+00  5.707785e-01
membership_s18   0.000000e+00  0.000000e+00
membership_s20   0.000000e+00  0.000000e+00
membership_s21   0.000000e+00  0.000000e+00
membership_s22   0.000000e+00  0.000000e+00
membership_s24   0.000000e+00  3.469447e-19
membership_s25   0.000000e+00  0.000000e+00
membership_s26   0.000000e+00  0.000000e+00
membership_s27   0.000000e+00  0.000000e+00
membership_s28   0.000000e+00  0.000000e+00
membership_s30   0.000000e+00  0.000000e+00
membership_s31   0.000000e+00  1.714286e-02
membership_s32   5.847697e-05  3.944774e-02
membership_s33   0.000000e+00  0.000000e+00
membership_s36   5.322287e-06  2.331107e-02
membership_s37   0.000000e+00  0.000000e+00
V1               2.236931e-03  4.782967e-01
V2               2.020365e-03  1.062588e+00
pdi             -6.060018e-06  1.274737e-01
adhesion         1.750426e-03  5.019553e-01
cohesion         1.505004e-03  4.819773e-01
inner            9.169224e-04  5.255244e-01
outer            4.444135e-04  2.966011e-01
ioratio          1.082238e-03  5.239362e-01
comsize          5.955239e-04  9.331568e-01
[1] "Dataset: med_CT Model GLM, run: 1 of 10 2015-06-17 20:45:18"
[1] "glmnet variable coefficients"
                     [,1]          [,2]
(Intercept)     -4.766984  5.955277e+02
graph0           0.000000 -9.313581e-08
graph1           0.000000  1.643268e-04
graph2           0.000000  6.201680e-04
graph3           0.000000  6.380532e-06
graph4           0.000000 -1.547737e-07
graph5           0.000000 -1.433647e-06
graph6           0.000000 -3.399144e-05
graph7           0.000000  1.694438e-04
graph8           0.000000 -9.139084e-04
graph9           0.000000 -1.465255e-07
graph10          0.000000 -1.127598e-09
graph11          0.000000 -4.263970e-10
graph12          0.000000 -1.671160e-11
graph13          0.000000  0.000000e+00
graph14          0.000000  5.533896e-09
graph15          0.000000 -5.918040e-06
graph16          0.000000  0.000000e+00
graph17          0.000000 -6.031704e-11
graph18          0.000000  2.001927e-05
graph19          0.000000  3.789487e-06
graph20          0.000000 -6.043590e-05
graph21          0.000000  0.000000e+00
graph22          0.000000  2.043708e-05
graph23          0.000000 -8.217803e-07
graph24          0.000000  6.024355e-06
graph25          0.000000  0.000000e+00
graph26          0.000000  3.333880e-05
graph27          0.000000 -1.876926e-03
graph28          0.000000 -9.176350e-04
graph29          0.000000 -2.302062e-03
orbit0           0.000000 -6.843776e-05
orbit1           0.000000  3.148004e-04
orbit2           0.000000  3.435905e-06
orbit3           0.000000  0.000000e+00
orbit4           0.000000  1.443067e-05
orbit5           0.000000  7.352735e-06
orbit6           0.000000 -1.984139e-07
orbit7           0.000000 -5.575577e-05
orbit8           0.000000 -3.781526e-07
orbit9           0.000000 -1.876000e-05
orbit10          0.000000 -8.750684e-05
orbit11          0.000000  4.211323e-04
orbit12          0.000000  3.202658e-04
orbit13          0.000000  1.721646e-03
orbit14          0.000000 -1.198007e-03
orbit15          0.000000 -3.077454e-07
orbit16          0.000000 -1.700989e-07
orbit17          0.000000 -2.198944e-07
orbit18          0.000000  6.186630e-08
orbit19          0.000000 -1.618972e-08
orbit20          0.000000  2.078787e-11
orbit21          0.000000  1.886187e-06
orbit22          0.000000 -3.424360e-10
orbit23          0.000000 -1.325389e-04
orbit24          0.000000 -1.286345e-06
orbit25          0.000000  7.843311e-07
orbit26          0.000000 -8.771102e-06
orbit27          0.000000  1.007237e-06
orbit28          0.000000  1.730834e-05
orbit29          0.000000  0.000000e+00
orbit30          0.000000  3.638585e-05
orbit31          0.000000 -4.871566e-13
orbit32          0.000000  3.435894e-07
orbit33          0.000000 -1.127602e-04
orbit34          0.000000 -6.633019e-06
orbit35          0.000000 -6.285532e-07
orbit36          0.000000 -1.504390e-05
orbit37          0.000000  1.359360e-06
orbit38          0.000000  9.473347e-05
orbit39          0.000000  9.948659e-06
orbit40          0.000000 -6.148609e-06
orbit41          0.000000 -4.341018e-05
orbit42          0.000000  4.086821e-04
orbit43          0.000000  1.980542e-05
orbit44          0.000000 -4.296225e-03
orbit45          0.000000  2.998443e-05
orbit46          0.000000  2.151574e-06
orbit47          0.000000 -9.075751e-05
orbit48          0.000000  4.350287e-06
orbit49          0.000000 -5.460004e-05
orbit50          0.000000 -1.638011e-03
orbit51          0.000000  0.000000e+00
orbit52          0.000000  1.160141e-04
orbit53          0.000000 -5.306285e-06
orbit54          0.000000  2.062219e-05
orbit55          0.000000 -1.655649e-04
orbit56          0.000000 -2.758939e-04
orbit57          0.000000  0.000000e+00
orbit58          0.000000 -3.300910e-04
orbit59          0.000000  2.414987e-06
orbit60          0.000000  4.388926e-04
orbit61          0.000000 -2.214813e-03
orbit62          0.000000  1.448399e-03
orbit63          0.000000  7.974045e-04
orbit64          0.000000 -1.683377e-05
orbit65          0.000000  0.000000e+00
orbit66          0.000000  2.389633e-04
orbit67          0.000000  5.171070e-04
orbit68          0.000000 -1.258504e-03
orbit69          0.000000 -1.179294e-01
orbit70          0.000000 -8.947845e-04
orbit71          0.000000 -1.056410e-04
orbit72          0.000000 -2.199841e-03
AP               0.000000  1.093433e+00
bet              0.000000 -2.450341e-06
ecc              0.000000  9.533738e-02
eccrad           0.000000  5.268475e-01
close            0.000000  1.724223e+00
constraint       0.000000 -3.363355e+00
coreness         0.000000 -8.853960e-03
knn              0.000000  5.788291e-03
hubscore         0.000000 -5.412773e+00
pagerank         0.000000 -1.172700e+01
trans            0.000000 -8.608745e-02
evcent           0.000000 -3.235979e+01
first            0.000000  0.000000e+00
upto_second      0.000000  0.000000e+00
upto_third       0.000000  0.000000e+00
upto_fourth      0.000000 -1.735797e-04
upto_fifth       0.000000  3.410498e-03
upto_sixth       0.000000 -4.926278e-02
second           0.000000  0.000000e+00
third            0.000000  3.076992e-05
fourth           0.000000 -1.779041e-04
fifth            0.000000  6.336511e-04
sixth            0.000000 -1.034281e-02
ratio1           0.000000 -2.721073e-03
ratio2           0.000000  2.788523e-02
ratio3           0.000000  2.920734e-02
ratio4           0.000000  0.000000e+00
ratio5           0.000000  1.500720e+01
ratio6           0.000000  2.201691e-02
selfinter        0.000000 -2.743931e-01
walktrap_vertex  0.000000  3.272206e-01
bigcom1          0.000000  1.405467e+00
bigcom2          0.000000 -1.078813e-02
bigcom3          0.000000  5.148039e-01
bigcom4          0.000000  1.021970e-01
bigcom6          0.000000 -1.150065e-01
bigcom8          0.000000  9.631492e-01
bigcom9          0.000000 -5.480991e-02
bigcom11         0.000000 -2.311972e-01
bigcom13         0.000000  0.000000e+00
bigcom15         0.000000 -1.506924e-01
bigcom16         0.000000 -1.164930e-01
bigcom21         0.000000 -5.706844e-01
bigcom22         0.000000 -1.017212e+00
bigcom24         0.000000 -6.392586e-01
bigcom26         0.000000 -9.953893e-01
bigcom28         0.000000  2.149262e-01
bigcom30         0.000000  1.098676e+00
bigcom31         0.000000  0.000000e+00
bigcom32         0.000000  3.378315e+00
bigcom33         0.000000 -1.809099e+00
bigcom34         0.000000 -4.683442e-01
bigcom36         0.000000 -1.983292e-01
bigcom37         0.000000  0.000000e+00
bigcom38         0.000000 -1.021051e+00
bigcom39         0.000000 -6.992320e-01
bigcom40         0.000000  8.630525e-01
bigcom43         0.000000 -1.000885e-03
bigcom44         0.000000 -3.307779e-01
bigcom46         0.000000 -2.710350e-01
bigcom47         0.000000 -4.943770e-02
bigcom49         0.000000 -1.126853e+00
bigcom50         0.000000 -1.400391e-01
bigcom51         0.000000 -1.090842e+00
bigcom52         0.000000 -4.644413e-01
bigcom54         0.000000  0.000000e+00
bigcom56         0.000000 -1.871773e-01
bigcom62         0.000000 -2.789732e-01
bigcom66         0.000000  0.000000e+00
bigcom68         0.000000 -9.264496e-01
bigcom69         0.000000  3.307867e+00
bigcom71         0.000000  0.000000e+00
bigcom72         0.000000 -2.396233e-01
bigcom73         0.000000 -2.536616e-01
bigcom74         0.000000 -4.810007e-01
bigcom75         0.000000  0.000000e+00
bigcom76         0.000000 -1.246128e-01
bigcom77         0.000000 -2.723436e-01
bigcom79         0.000000 -1.479325e-01
bigcom80         0.000000 -2.397251e-01
bigcom82         0.000000  5.521440e+00
bigcom83         0.000000  0.000000e+00
bigcom84         0.000000 -4.961580e-01
bigcom85         0.000000 -1.919724e-02
bigcom87         0.000000 -1.307655e-01
bigcom89         0.000000 -1.671948e+00
bigcom91         0.000000 -7.455561e-01
bigcom92         0.000000  0.000000e+00
bigcom93         0.000000  0.000000e+00
bigcom96         0.000000 -4.554609e-01
bigcom97         0.000000 -1.361730e-01
bigcom98         0.000000  0.000000e+00
bigcom99         0.000000  0.000000e+00
bigcom101        0.000000  0.000000e+00
bigcom104        0.000000 -2.604219e-01
bigcom106        0.000000 -4.978557e-01
bigcom109        0.000000 -8.237107e-02
bigcom113        0.000000 -1.664019e+00
bigcom116        0.000000 -4.273268e-01
bigcom120        0.000000 -1.153708e+00
bigcom123        0.000000 -6.358422e-02
bigcom126        0.000000  0.000000e+00
bigcom127        0.000000 -5.470692e-01
bigcom137        0.000000 -6.375579e-02
bigcom139        0.000000 -2.081952e-01
bigcom140        0.000000 -4.694587e-02
bigcom143        0.000000 -1.353382e+00
bigcom145        0.000000 -8.504672e-01
bigcom146        0.000000 -1.400761e+00
bigcom147        0.000000 -1.159264e+00
bigcom149        0.000000 -5.093590e-01
bigcom153        0.000000 -5.727265e-01
bigcom154        0.000000  0.000000e+00
bigcom156        0.000000  0.000000e+00
bigcom157        0.000000 -1.859734e-01
bigcom158        0.000000 -1.184962e+00
bigcom160        0.000000  0.000000e+00
bigcom161        0.000000 -7.953387e-03
bigcom162        0.000000  0.000000e+00
bigcom164        0.000000 -1.677485e-02
bigcom166        0.000000  0.000000e+00
bigcom167        0.000000 -2.144146e-01
bigcom171        0.000000 -5.821017e-01
bigcom173        0.000000 -2.355837e-01
bigcom175        0.000000 -6.836860e-03
bigcom176        0.000000 -6.513121e-01
bigcom177        0.000000 -2.478866e-02
bigcom178        0.000000 -1.647076e-01
bigcom180        0.000000 -1.820306e-01
bigcom181        0.000000  0.000000e+00
bigcom184        0.000000  0.000000e+00
bigcom186        0.000000  0.000000e+00
bigcom187        0.000000 -1.850970e-01
bigcom189        0.000000 -1.117441e+00
bigcom194        0.000000 -2.013115e-02
bigcom195        0.000000 -1.803745e-01
bigcom196        0.000000 -1.447661e+00
bigcom204        0.000000  0.000000e+00
bigcom205        0.000000 -9.778883e-03
bigcom212        0.000000 -1.459919e-01
bigcom214        0.000000  0.000000e+00
bigcom222        0.000000  0.000000e+00
bigcom223        0.000000 -5.629589e-01
bigcom226        0.000000 -9.219401e-02
bigcom227        0.000000 -3.743421e-02
bigcom229        0.000000 -7.759275e-02
bigcom233        0.000000  0.000000e+00
bigcom236        0.000000  0.000000e+00
bigcom237        0.000000 -4.554100e-01
bigcom246        0.000000 -3.240790e-02
bigcom248        0.000000 -1.206463e+00
bigcom249        0.000000 -1.917743e-01
bigcom250        0.000000 -1.944957e-01
bigcom254        0.000000 -3.842656e-01
bigcom266        0.000000 -4.039376e-02
bigcom269        0.000000  0.000000e+00
bigcom272        0.000000  0.000000e+00
bigcom274        0.000000  0.000000e+00
bigcom281        0.000000  0.000000e+00
bigcom291        0.000000 -1.712653e-02
bigcom292        0.000000 -3.877091e-01
bigcom295        0.000000 -1.920964e-01
bigcom299        0.000000 -2.093444e-02
bigcom301        0.000000 -3.886238e-01
bigcom306        0.000000  0.000000e+00
bigcom309        0.000000 -1.741264e-01
bigcom314        0.000000 -7.521779e-02
bigcom321        0.000000 -2.937388e-02
bigcom341        0.000000  0.000000e+00
bigcom350        0.000000 -1.158138e-01
bigcom353        0.000000  0.000000e+00
bigcom359        0.000000 -4.502996e-02
bigcom363        0.000000  0.000000e+00
bigcom365        0.000000 -2.868556e-01
bigcom385        0.000000 -4.495042e-01
bigcom386        0.000000 -1.301553e+00
bigcom408        0.000000  0.000000e+00
bigcom412        0.000000 -5.632929e-01
bigcom480        0.000000  0.000000e+00
spin_vertex      0.000000  1.117731e+00
membership_s1    0.000000 -1.691611e-01
membership_s3    0.000000 -1.446039e+00
membership_s4    0.000000  5.744332e-01
membership_s5    0.000000  4.112917e-01
membership_s6    0.000000  1.078298e+00
membership_s7    0.000000 -4.743892e-01
membership_s8    0.000000  0.000000e+00
membership_s9    0.000000 -4.610771e-01
membership_s11   0.000000 -3.595932e-02
membership_s12   0.000000 -3.581418e-02
membership_s14   0.000000  0.000000e+00
membership_s15   0.000000  1.235327e+00
membership_s16   0.000000 -1.861474e-01
membership_s17   0.000000  7.165152e+00
membership_s18   0.000000 -4.557807e-01
membership_s20   0.000000  0.000000e+00
membership_s21   0.000000  1.491521e+00
membership_s22   0.000000 -4.068344e-01
membership_s24   0.000000 -8.728563e-01
membership_s25   0.000000  0.000000e+00
membership_s26   0.000000  0.000000e+00
membership_s27   0.000000 -1.760012e+00
membership_s28   0.000000 -6.843326e-02
membership_s30   0.000000  2.002675e-01
membership_s31   0.000000 -1.173896e+00
membership_s32   0.000000  1.380373e-01
membership_s33   0.000000  0.000000e+00
membership_s36   0.000000  0.000000e+00
membership_s37   0.000000 -6.252687e-01
V1               0.000000 -1.181262e+00
V2               0.000000  3.567515e-01
pdi              0.000000 -3.549992e+03
adhesion         0.000000  0.000000e+00
cohesion         0.000000  1.009082e-03
inner            0.000000 -3.687501e-05
outer            0.000000  1.984644e-05
ioratio          0.000000  1.953191e+00
comsize          0.000000 -5.509339e-04
[1] "Dataset: med_CT Model GBM, run: 2 of 10 2015-06-17 20:46:15"
Iter   TrainDeviance   ValidDeviance   StepSize   Improve
     1        0.0979            -nan     0.0100   -0.0001
     2        0.0967            -nan     0.0100   -0.0000
     3        0.0952            -nan     0.0100    0.0001
     4        0.0942            -nan     0.0100   -0.0001
     5        0.0929            -nan     0.0100    0.0001
     6        0.0915            -nan     0.0100   -0.0000
     7        0.0899            -nan     0.0100   -0.0000
     8        0.0889            -nan     0.0100    0.0000
     9        0.0878            -nan     0.0100    0.0001
    10        0.0864            -nan     0.0100    0.0000
    20        0.0759            -nan     0.0100   -0.0001
    40        0.0633            -nan     0.0100   -0.0000
    60        0.0547            -nan     0.0100   -0.0000
    80        0.0474            -nan     0.0100   -0.0000
    98        0.0421            -nan     0.0100   -0.0000

[1] "GBM variable coefficients"
                            var     rel.inf
ratio5                   ratio5 5.535776506
bigcom1                 bigcom1 3.436941687
V1                           V1 2.891960834
orbit56                 orbit56 2.751411890
bet                         bet 2.747297765
V2                           V2 2.594486794
graph1                   graph1 2.430453076
comsize                 comsize 2.228790818
inner                     inner 2.167461423
ioratio                 ioratio 2.077887321
pagerank               pagerank 2.021139962
spin_vertex         spin_vertex 1.998133148
ratio1                   ratio1 1.954072242
walktrap_vertex walktrap_vertex 1.905133278
graph23                 graph23 1.572627613
ratio4                   ratio4 1.564081571
knn                         knn 1.540411394
graph15                 graph15 1.452709549
orbit32                 orbit32 1.424861386
graph17                 graph17 1.378154268
graph21                 graph21 1.341972913
orbit59                 orbit59 1.317356873
orbit35                 orbit35 1.315187368
graph26                 graph26 1.233027903
graph25                 graph25 1.094422733
trans                     trans 1.087223348
orbit20                 orbit20 1.065554404
orbit63                 orbit63 1.050792259
orbit47                 orbit47 1.043529174
third                     third 0.970651468
orbit52                 orbit52 0.968378717
orbit39                 orbit39 0.942074849
graph11                 graph11 0.902541157
orbit18                 orbit18 0.882950771
graph29                 graph29 0.868502322
orbit55                 orbit55 0.852990816
orbit36                 orbit36 0.845799245
orbit29                 orbit29 0.842398788
graph24                 graph24 0.832098422
orbit64                 orbit64 0.796799046
outer                     outer 0.772316385
graph19                 graph19 0.759657400
orbit33                 orbit33 0.753021076
bigcom40               bigcom40 0.751002662
orbit40                 orbit40 0.738207858
orbit30                 orbit30 0.732045177
orbit62                 orbit62 0.726367616
graph20                 graph20 0.723653009
orbit57                 orbit57 0.707371695
graph16                 graph16 0.695997311
orbit17                 orbit17 0.693542284
orbit49                 orbit49 0.689981978
membership_s4     membership_s4 0.687478195
orbit53                 orbit53 0.686379573
graph27                 graph27 0.645350376
graph10                 graph10 0.643722367
orbit11                 orbit11 0.630303080
orbit42                 orbit42 0.605459980
orbit41                 orbit41 0.591828005
orbit26                 orbit26 0.576413445
orbit19                 orbit19 0.544919396
orbit50                 orbit50 0.537371631
orbit48                 orbit48 0.529438746
orbit60                 orbit60 0.515405371
constraint           constraint 0.499293713
graph7                   graph7 0.491261246
orbit16                 orbit16 0.489979291
orbit66                 orbit66 0.487172477
upto_fourth         upto_fourth 0.481833744
orbit25                 orbit25 0.476922757
ratio6                   ratio6 0.463594897
graph5                   graph5 0.437283546
graph14                 graph14 0.436633345
orbit1                   orbit1 0.435523795
orbit15                 orbit15 0.434530660
orbit45                 orbit45 0.426749357
orbit65                 orbit65 0.424359109
coreness               coreness 0.414901313
graph6                   graph6 0.407896408
orbit23                 orbit23 0.404933629
fourth                   fourth 0.404309248
orbit24                 orbit24 0.399347000
orbit70                 orbit70 0.396587025
adhesion               adhesion 0.386592948
orbit5                   orbit5 0.376779067
orbit44                 orbit44 0.376761059
orbit10                 orbit10 0.369676602
orbit37                 orbit37 0.353393571
orbit31                 orbit31 0.351514779
orbit12                 orbit12 0.343259967
upto_sixth           upto_sixth 0.329666920
orbit28                 orbit28 0.325080589
upto_third           upto_third 0.316644763
orbit21                 orbit21 0.295044943
cohesion               cohesion 0.292461577
graph2                   graph2 0.288395538
graph22                 graph22 0.285865087
bigcom92               bigcom92 0.281880325
orbit58                 orbit58 0.280562335
close                     close 0.280512353
orbit2                   orbit2 0.278880747
ratio2                   ratio2 0.272220115
bigcom8                 bigcom8 0.257959640
graph12                 graph12 0.257809652
upto_fifth           upto_fifth 0.251868313
orbit46                 orbit46 0.240716882
orbit9                   orbit9 0.217044817
graph13                 graph13 0.208406090
fifth                     fifth 0.199412840
orbit43                 orbit43 0.176410577
membership_s15   membership_s15 0.166171118
graph18                 graph18 0.159792834
orbit38                 orbit38 0.159590003
orbit22                 orbit22 0.131667443
orbit54                 orbit54 0.113953477
graph8                   graph8 0.108713672
bigcom30               bigcom30 0.108191470
orbit61                 orbit61 0.090256677
orbit27                 orbit27 0.088328829
orbit7                   orbit7 0.086159713
orbit4                   orbit4 0.085152460
orbit67                 orbit67 0.080428624
sixth                     sixth 0.078132544
orbit51                 orbit51 0.072729783
graph4                   graph4 0.071154133
orbit68                 orbit68 0.058078046
membership_s32   membership_s32 0.047601577
orbit71                 orbit71 0.031050676
membership_s7     membership_s7 0.023338976
graph3                   graph3 0.021681683
AP                           AP 0.020425609
membership_s6     membership_s6 0.011372527
bigcom28               bigcom28 0.004909196
upto_second         upto_second 0.003968930
bigcom3                 bigcom3 0.003935625
graph0                   graph0 0.000000000
graph9                   graph9 0.000000000
graph28                 graph28 0.000000000
orbit0                   orbit0 0.000000000
orbit3                   orbit3 0.000000000
orbit6                   orbit6 0.000000000
orbit8                   orbit8 0.000000000
orbit13                 orbit13 0.000000000
orbit14                 orbit14 0.000000000
orbit34                 orbit34 0.000000000
orbit69                 orbit69 0.000000000
orbit72                 orbit72 0.000000000
ecc                         ecc 0.000000000
eccrad                   eccrad 0.000000000
hubscore               hubscore 0.000000000
evcent                   evcent 0.000000000
first                     first 0.000000000
second                   second 0.000000000
ratio3                   ratio3 0.000000000
selfinter             selfinter 0.000000000
bigcom2                 bigcom2 0.000000000
bigcom4                 bigcom4 0.000000000
bigcom6                 bigcom6 0.000000000
bigcom9                 bigcom9 0.000000000
bigcom11               bigcom11 0.000000000
bigcom13               bigcom13 0.000000000
bigcom15               bigcom15 0.000000000
bigcom16               bigcom16 0.000000000
bigcom21               bigcom21 0.000000000
bigcom22               bigcom22 0.000000000
bigcom24               bigcom24 0.000000000
bigcom26               bigcom26 0.000000000
bigcom31               bigcom31 0.000000000
bigcom32               bigcom32 0.000000000
bigcom33               bigcom33 0.000000000
bigcom34               bigcom34 0.000000000
bigcom36               bigcom36 0.000000000
bigcom37               bigcom37 0.000000000
bigcom38               bigcom38 0.000000000
bigcom39               bigcom39 0.000000000
bigcom43               bigcom43 0.000000000
bigcom44               bigcom44 0.000000000
bigcom46               bigcom46 0.000000000
bigcom47               bigcom47 0.000000000
bigcom49               bigcom49 0.000000000
bigcom50               bigcom50 0.000000000
bigcom51               bigcom51 0.000000000
bigcom52               bigcom52 0.000000000
bigcom54               bigcom54 0.000000000
bigcom56               bigcom56 0.000000000
bigcom62               bigcom62 0.000000000
bigcom66               bigcom66 0.000000000
bigcom68               bigcom68 0.000000000
bigcom69               bigcom69 0.000000000
bigcom71               bigcom71 0.000000000
bigcom72               bigcom72 0.000000000
bigcom73               bigcom73 0.000000000
bigcom74               bigcom74 0.000000000
bigcom75               bigcom75 0.000000000
bigcom76               bigcom76 0.000000000
bigcom77               bigcom77 0.000000000
bigcom79               bigcom79 0.000000000
bigcom80               bigcom80 0.000000000
bigcom82               bigcom82 0.000000000
bigcom83               bigcom83 0.000000000
bigcom84               bigcom84 0.000000000
bigcom85               bigcom85 0.000000000
bigcom87               bigcom87 0.000000000
bigcom89               bigcom89 0.000000000
bigcom91               bigcom91 0.000000000
bigcom93               bigcom93 0.000000000
bigcom96               bigcom96 0.000000000
bigcom97               bigcom97 0.000000000
bigcom98               bigcom98 0.000000000
bigcom99               bigcom99 0.000000000
bigcom101             bigcom101 0.000000000
bigcom104             bigcom104 0.000000000
bigcom106             bigcom106 0.000000000
bigcom109             bigcom109 0.000000000
bigcom113             bigcom113 0.000000000
bigcom116             bigcom116 0.000000000
bigcom120             bigcom120 0.000000000
bigcom123             bigcom123 0.000000000
bigcom126             bigcom126 0.000000000
bigcom127             bigcom127 0.000000000
bigcom137             bigcom137 0.000000000
bigcom139             bigcom139 0.000000000
bigcom140             bigcom140 0.000000000
bigcom143             bigcom143 0.000000000
bigcom145             bigcom145 0.000000000
bigcom146             bigcom146 0.000000000
bigcom147             bigcom147 0.000000000
bigcom149             bigcom149 0.000000000
bigcom153             bigcom153 0.000000000
bigcom154             bigcom154 0.000000000
bigcom156             bigcom156 0.000000000
bigcom157             bigcom157 0.000000000
bigcom158             bigcom158 0.000000000
bigcom160             bigcom160 0.000000000
bigcom161             bigcom161 0.000000000
bigcom162             bigcom162 0.000000000
bigcom164             bigcom164 0.000000000
bigcom166             bigcom166 0.000000000
bigcom167             bigcom167 0.000000000
bigcom171             bigcom171 0.000000000
bigcom173             bigcom173 0.000000000
bigcom175             bigcom175 0.000000000
bigcom176             bigcom176 0.000000000
bigcom177             bigcom177 0.000000000
bigcom178             bigcom178 0.000000000
bigcom180             bigcom180 0.000000000
bigcom181             bigcom181 0.000000000
bigcom184             bigcom184 0.000000000
bigcom186             bigcom186 0.000000000
bigcom187             bigcom187 0.000000000
bigcom189             bigcom189 0.000000000
bigcom194             bigcom194 0.000000000
bigcom195             bigcom195 0.000000000
bigcom196             bigcom196 0.000000000
bigcom204             bigcom204 0.000000000
bigcom205             bigcom205 0.000000000
bigcom212             bigcom212 0.000000000
bigcom214             bigcom214 0.000000000
bigcom222             bigcom222 0.000000000
bigcom223             bigcom223 0.000000000
bigcom226             bigcom226 0.000000000
bigcom227             bigcom227 0.000000000
bigcom229             bigcom229 0.000000000
bigcom233             bigcom233 0.000000000
bigcom236             bigcom236 0.000000000
bigcom237             bigcom237 0.000000000
bigcom246             bigcom246 0.000000000
bigcom248             bigcom248 0.000000000
bigcom249             bigcom249 0.000000000
bigcom250             bigcom250 0.000000000
bigcom254             bigcom254 0.000000000
bigcom266             bigcom266 0.000000000
bigcom269             bigcom269 0.000000000
bigcom272             bigcom272 0.000000000
bigcom274             bigcom274 0.000000000
bigcom281             bigcom281 0.000000000
bigcom291             bigcom291 0.000000000
bigcom292             bigcom292 0.000000000
bigcom295             bigcom295 0.000000000
bigcom299             bigcom299 0.000000000
bigcom301             bigcom301 0.000000000
bigcom306             bigcom306 0.000000000
bigcom309             bigcom309 0.000000000
bigcom314             bigcom314 0.000000000
bigcom321             bigcom321 0.000000000
bigcom341             bigcom341 0.000000000
bigcom350             bigcom350 0.000000000
bigcom353             bigcom353 0.000000000
bigcom359             bigcom359 0.000000000
bigcom363             bigcom363 0.000000000
bigcom365             bigcom365 0.000000000
bigcom385             bigcom385 0.000000000
bigcom386             bigcom386 0.000000000
bigcom408             bigcom408 0.000000000
bigcom412             bigcom412 0.000000000
bigcom480             bigcom480 0.000000000
membership_s1     membership_s1 0.000000000
membership_s3     membership_s3 0.000000000
membership_s5     membership_s5 0.000000000
membership_s8     membership_s8 0.000000000
membership_s9     membership_s9 0.000000000
membership_s11   membership_s11 0.000000000
membership_s12   membership_s12 0.000000000
membership_s14   membership_s14 0.000000000
membership_s16   membership_s16 0.000000000
membership_s17   membership_s17 0.000000000
membership_s18   membership_s18 0.000000000
membership_s20   membership_s20 0.000000000
membership_s21   membership_s21 0.000000000
membership_s22   membership_s22 0.000000000
membership_s24   membership_s24 0.000000000
membership_s25   membership_s25 0.000000000
membership_s26   membership_s26 0.000000000
membership_s27   membership_s27 0.000000000
membership_s28   membership_s28 0.000000000
membership_s30   membership_s30 0.000000000
membership_s31   membership_s31 0.000000000
membership_s33   membership_s33 0.000000000
membership_s36   membership_s36 0.000000000
membership_s37   membership_s37 0.000000000
pdi                         pdi 0.000000000
[1] "Dataset: med_CT Model RF, run: 2 of 10 2015-06-17 20:46:57"
     |      Out-of-bag   |
Tree |      MSE  %Var(y) |
   1 |  0.01967   228.59 |
   2 |  0.01773   206.02 |
   3 |  0.01746   202.90 |
   4 |  0.01636   190.03 |
   5 |  0.01647   191.37 |
   6 |  0.01532   177.97 |
   7 |  0.01437   166.92 |
   8 |  0.01348   156.60 |
   9 |  0.01335   155.08 |
  10 |  0.01302   151.24 |
  11 |  0.01339   155.58 |
  12 |    0.013   151.03 |
  13 |  0.01265   147.03 |
  14 |  0.01253   145.56 |
  15 |  0.01226   142.45 |
  16 |  0.01199   139.31 |
  17 |  0.01179   136.92 |
  18 |  0.01152   133.89 |
  19 |  0.01124   130.60 |
  20 |  0.01118   129.91 |
  21 |  0.01105   128.38 |
  22 |  0.01088   126.38 |
  23 |  0.01078   125.19 |
  24 |   0.0108   125.53 |
  25 |   0.0107   124.29 |
  26 |  0.01067   123.99 |
  27 |  0.01067   124.00 |
  28 |  0.01059   123.06 |
  29 |  0.01051   122.12 |
  30 |  0.01046   121.56 |
  31 |  0.01043   121.17 |
  32 |  0.01042   121.04 |
  33 |  0.01041   120.91 |
  34 |  0.01032   119.86 |
  35 |  0.01027   119.38 |
  36 |  0.01026   119.22 |
  37 |  0.01027   119.32 |
  38 |  0.01024   118.92 |
  39 |  0.01026   119.17 |
  40 |  0.01024   118.97 |
  41 |  0.01021   118.59 |
  42 |  0.01014   117.86 |
  43 |   0.0101   117.29 |
  44 |  0.01009   117.22 |
  45 |  0.01002   116.45 |
  46 | 0.009997   116.15 |
  47 |  0.00994   115.48 |
  48 | 0.009941   115.50 |
  49 | 0.009908   115.12 |
  50 | 0.009897   114.98 |
  51 | 0.009874   114.73 |
  52 | 0.009848   114.42 |
  53 | 0.009849   114.43 |
  54 | 0.009879   114.78 |
  55 |  0.00987   114.68 |
  56 | 0.009881   114.80 |
  57 | 0.009859   114.55 |
  58 | 0.009842   114.35 |
  59 | 0.009856   114.51 |
  60 | 0.009854   114.49 |
  61 | 0.009828   114.18 |
  62 | 0.009838   114.30 |
  63 | 0.009862   114.58 |
  64 | 0.009853   114.47 |
  65 | 0.009851   114.45 |
  66 |  0.00981   113.97 |
  67 | 0.009823   114.13 |
  68 | 0.009817   114.05 |
  69 | 0.009812   114.00 |
  70 | 0.009789   113.74 |
  71 | 0.009792   113.76 |
  72 | 0.009776   113.58 |
  73 |  0.00977   113.51 |
  74 | 0.009762   113.41 |
  75 | 0.009782   113.65 |
  76 | 0.009788   113.72 |
  77 | 0.009782   113.66 |
  78 | 0.009776   113.59 |
  79 |  0.00978   113.63 |
  80 |  0.00977   113.51 |
  81 | 0.009764   113.45 |
  82 | 0.009766   113.47 |
  83 | 0.009759   113.38 |
  84 | 0.009765   113.46 |
  85 | 0.009749   113.27 |
  86 | 0.009751   113.29 |
  87 | 0.009731   113.06 |
  88 | 0.009717   112.90 |
  89 | 0.009715   112.88 |
  90 | 0.009708   112.79 |
  91 | 0.009716   112.89 |
  92 | 0.009711   112.83 |
  93 | 0.009696   112.65 |
  94 | 0.009688   112.55 |
  95 | 0.009674   112.40 |
  96 | 0.009671   112.36 |
  97 | 0.009656   112.19 |
  98 | 0.009651   112.13 |
  99 |  0.00966   112.24 |
 100 | 0.009639   111.99 |
[1] "Random Forest variable coefficients"
                      %IncMSE IncNodePurity
graph5           1.551852e-03  1.780715e-01
graph6           1.898530e-03  3.504180e-01
graph7           5.258219e-03  3.066598e-01
graph8           9.579018e-04  8.935023e-02
graph9           2.962755e-04  1.272063e-01
graph10          2.257237e-03  2.289822e-01
graph11          3.500983e-03  3.245843e-01
graph12          6.560813e-04  2.129191e-01
graph13          6.334011e-04  2.610782e-02
graph14          5.226997e-04  2.497311e-01
graph15          2.028753e-03  2.277689e-01
graph16          1.663030e-03  6.275611e-02
graph17          1.906223e-03  1.571155e-01
graph18          1.944351e-03  1.678622e-01
graph19          1.166016e-03  1.749426e-01
graph20          1.942906e-03  2.028525e-01
graph21          1.651626e-04  1.691923e-01
graph22          2.044234e-03  2.269229e-01
graph23          4.616779e-03  3.124560e-01
graph24          2.737963e-03  1.261950e-01
graph25          1.536575e-03  2.107529e-01
graph26          7.248337e-04  1.180085e-01
graph27          3.600897e-04  8.931485e-02
graph28          2.537519e-04  3.221376e-02
graph29          2.657412e-04  5.867055e-02
orbit0           1.616853e-04  7.114035e-02
orbit1           5.163593e-04  2.455585e-01
orbit2           1.775301e-03  1.759149e-01
orbit3           2.474811e-03  2.692497e-01
orbit4           9.319107e-04  1.169675e-01
orbit5           5.055038e-04  1.398381e-01
orbit6           1.495609e-03  1.667318e-01
orbit7           1.142687e-03  2.094189e-01
orbit8           1.084768e-03  1.594978e-01
orbit9           5.952249e-04  4.080964e-01
orbit10          1.916730e-03  1.088676e-01
orbit11          1.004675e-03  5.412572e-02
orbit12          3.805965e-03  1.878551e-01
orbit13          2.595210e-03  1.515286e-01
orbit14          2.404775e-04  7.245074e-02
orbit15          1.206815e-03  7.945926e-02
orbit16          1.210025e-03  9.070901e-02
orbit17          2.026381e-03  3.996557e-01
orbit18          1.798381e-03  3.768197e-01
orbit19          1.681287e-03  9.084898e-02
orbit20          3.006340e-03  2.993088e-01
orbit21          6.609842e-04  1.107474e-01
orbit22          5.800121e-03  3.238272e-01
orbit23          1.208013e-03  2.955603e-01
orbit24          1.174408e-03  3.957948e-01
orbit25          1.660424e-03  1.702111e-01
orbit26          1.672033e-03  2.328684e-01
orbit27          9.032552e-04  1.478058e-01
orbit28          4.256637e-04  1.945546e-01
orbit29          3.880632e-04  1.446738e-01
orbit30          1.306536e-03  2.013256e-01
orbit31          1.737865e-03  4.896331e-01
orbit32          3.708375e-03  2.910041e-01
orbit33          4.698701e-04  6.009946e-02
orbit34          3.153215e-03  2.275679e-01
orbit35          1.879666e-03  1.875175e-01
orbit36          1.533442e-03  2.639639e-01
orbit37          9.637169e-04  1.043565e-01
orbit38          3.830920e-04  1.931706e-01
orbit39          1.165156e-03  3.205421e-01
orbit40          1.368768e-03  2.740674e-01
orbit41          2.883812e-03  2.070837e-01
orbit42          8.089845e-04  1.999653e-01
orbit43          1.916149e-03  2.263533e-01
orbit44          2.999316e-04  9.594484e-02
orbit45          4.845102e-04  3.144417e-01
orbit46          1.621526e-03  2.022800e-01
orbit47          1.585396e-03  2.261428e-01
orbit48          1.307340e-03  9.384609e-02
orbit49          2.262922e-03  3.571719e-01
orbit50          6.982016e-04  2.682048e-01
orbit51          1.290931e-03  2.125753e-01
orbit52          5.330656e-03  2.719342e-01
orbit53          3.733962e-04  1.265598e-01
orbit54          3.584278e-03  3.886686e-01
orbit55          3.303970e-03  1.027247e-01
orbit56          2.756513e-03  4.040402e-01
orbit57          4.012384e-04  1.852315e-01
orbit58          4.307989e-04  9.312762e-02
orbit59          3.173292e-03  2.543749e-01
orbit60          7.605794e-04  1.263345e-01
orbit61          2.668680e-04  1.052574e-01
orbit62          8.990251e-04  1.901628e-01
orbit63          2.149361e-03  6.576548e-02
orbit64          1.040532e-03  1.514557e-01
orbit65          1.542316e-03  1.928470e-01
orbit66          1.685834e-04  1.237868e-01
orbit67          4.101702e-04  3.999735e-02
orbit68          2.203464e-04  1.179713e-01
orbit69          6.587982e-05  1.557678e-02
orbit70          6.876026e-04  7.474877e-02
orbit71          1.205546e-05  3.497053e-02
orbit72          3.609724e-04  3.875256e-02
AP               1.938379e-05  3.817123e-02
bet              2.550368e-04  5.283840e-01
ecc              2.314027e-05  1.003661e-02
eccrad           5.763689e-06  3.031320e-03
close            4.094874e-04  1.206788e-01
constraint       5.491909e-04  3.018975e-01
coreness         3.444923e-04  2.748030e-01
knn              1.810331e-03  3.662511e-01
hubscore         8.338068e-04  1.671577e-01
pagerank         1.509389e-03  7.782360e-01
trans            4.715315e-04  3.737448e-01
evcent           7.342784e-04  1.056994e-01
first           -1.759927e-05  8.283150e-02
upto_second      1.253877e-03  2.051420e-01
upto_third       2.390099e-03  1.573329e-01
upto_fourth      1.827155e-03  1.410504e-01
upto_fifth       9.967305e-04  1.088210e-01
upto_sixth       4.114972e-04  1.722728e-01
second           8.424816e-05  8.552256e-02
third            2.353247e-03  3.886869e-01
fourth           5.685663e-04  3.109542e-01
fifth            3.790902e-03  2.925974e-01
sixth            2.348541e-03  1.799823e-01
ratio1           2.175600e-03  4.652550e-01
ratio2           1.799799e-03  3.513190e-01
ratio3           1.051378e-03  3.152110e-01
ratio4           6.346785e-03  4.951387e-01
ratio5           2.500535e-03  1.103105e+00
ratio6           4.318028e-03  4.361089e-01
selfinter       -2.934629e-05  4.678363e-02
walktrap_vertex  5.166772e-04  5.943849e-01
bigcom1          6.751558e-04  2.668752e-01
bigcom2          0.000000e+00  0.000000e+00
bigcom3         -2.844158e-05  2.992066e-02
bigcom4          1.595380e-05  3.164810e-03
bigcom6          0.000000e+00  0.000000e+00
bigcom8          1.645803e-04  5.945564e-02
bigcom9          0.000000e+00  1.398621e-19
bigcom11         0.000000e+00  3.252607e-21
bigcom13         0.000000e+00  2.103352e-19
bigcom15         0.000000e+00  1.409463e-19
bigcom16         0.000000e+00  0.000000e+00
bigcom21         0.000000e+00  2.168404e-21
bigcom22         0.000000e+00  1.301043e-20
bigcom24         0.000000e+00  5.421011e-21
bigcom26         0.000000e+00  5.421011e-21
bigcom28         2.364258e-05  9.905968e-03
bigcom30        -3.929648e-05  9.488509e-02
bigcom31         0.000000e+00  0.000000e+00
bigcom32        -7.255879e-05  1.774970e-01
bigcom33         0.000000e+00  0.000000e+00
bigcom34         0.000000e+00  1.084202e-21
bigcom36         0.000000e+00  0.000000e+00
bigcom37         0.000000e+00  0.000000e+00
bigcom38         0.000000e+00  0.000000e+00
bigcom39         0.000000e+00  0.000000e+00
bigcom40         1.121150e-03  1.700271e-01
bigcom43         0.000000e+00  0.000000e+00
bigcom44         0.000000e+00  0.000000e+00
bigcom46         0.000000e+00  4.336809e-21
bigcom47         0.000000e+00  6.938894e-20
bigcom49         0.000000e+00  1.084202e-21
bigcom50         0.000000e+00  1.387779e-19
bigcom51         0.000000e+00  0.000000e+00
bigcom52         0.000000e+00  0.000000e+00
bigcom54         0.000000e+00  0.000000e+00
bigcom56         0.000000e+00  0.000000e+00
bigcom62         0.000000e+00  2.092510e-19
bigcom66         0.000000e+00  0.000000e+00
bigcom68         0.000000e+00  0.000000e+00
bigcom69        -1.544138e-04  1.564418e-01
bigcom71         0.000000e+00  0.000000e+00
bigcom72         0.000000e+00  1.387779e-19
bigcom73         0.000000e+00  2.168404e-21
bigcom74         0.000000e+00  4.336809e-21
bigcom75         0.000000e+00  6.938894e-20
bigcom76         0.000000e+00  1.084202e-21
bigcom77         0.000000e+00  0.000000e+00
bigcom79         0.000000e+00  0.000000e+00
bigcom80         0.000000e+00  1.084202e-21
bigcom82        -1.529567e-06  6.492508e-01
bigcom83         0.000000e+00  0.000000e+00
bigcom84         0.000000e+00  0.000000e+00
bigcom85         0.000000e+00  1.387779e-19
bigcom87         0.000000e+00  0.000000e+00
bigcom89         0.000000e+00  0.000000e+00
bigcom91         0.000000e+00  0.000000e+00
bigcom92        -9.641623e-05  7.847639e-02
bigcom93         0.000000e+00  5.551115e-19
bigcom96         0.000000e+00  0.000000e+00
bigcom97         0.000000e+00  0.000000e+00
bigcom98         0.000000e+00  0.000000e+00
bigcom99         0.000000e+00  0.000000e+00
bigcom101        0.000000e+00  2.775558e-19
bigcom104        0.000000e+00  0.000000e+00
bigcom106        0.000000e+00  4.336809e-21
bigcom109        0.000000e+00  0.000000e+00
bigcom113        0.000000e+00  0.000000e+00
bigcom116        0.000000e+00  3.577867e-20
bigcom120        0.000000e+00  0.000000e+00
bigcom123        0.000000e+00  0.000000e+00
bigcom126        0.000000e+00  6.938894e-20
bigcom127        0.000000e+00  4.336809e-21
bigcom137        0.000000e+00  0.000000e+00
bigcom139        0.000000e+00  0.000000e+00
bigcom140        0.000000e+00  0.000000e+00
bigcom143        0.000000e+00  0.000000e+00
bigcom145        0.000000e+00  0.000000e+00
bigcom146        0.000000e+00  1.387779e-19
bigcom147        0.000000e+00  2.168404e-21
bigcom149        0.000000e+00  0.000000e+00
bigcom153        0.000000e+00  1.452831e-19
bigcom154        0.000000e+00  6.938894e-20
bigcom156        0.000000e+00  0.000000e+00
bigcom157        0.000000e+00  0.000000e+00
bigcom158        0.000000e+00  0.000000e+00
bigcom160        0.000000e+00  0.000000e+00
bigcom161        0.000000e+00  0.000000e+00
bigcom162        0.000000e+00  6.938894e-20
bigcom164        0.000000e+00  0.000000e+00
bigcom166        0.000000e+00  1.387779e-19
bigcom167        0.000000e+00  1.387779e-19
bigcom171        0.000000e+00  1.441989e-19
bigcom173        0.000000e+00  0.000000e+00
bigcom175        0.000000e+00  0.000000e+00
bigcom176        0.000000e+00  0.000000e+00
bigcom177        0.000000e+00  0.000000e+00
bigcom178        0.000000e+00  1.387779e-19
bigcom180        0.000000e+00  0.000000e+00
bigcom181        0.000000e+00  3.469447e-19
bigcom184        0.000000e+00  0.000000e+00
bigcom186        0.000000e+00  0.000000e+00
bigcom187        0.000000e+00  0.000000e+00
bigcom189        0.000000e+00  1.387779e-19
bigcom194        0.000000e+00  1.387779e-19
bigcom195        0.000000e+00  6.938894e-20
bigcom196        0.000000e+00  2.775558e-19
bigcom204        0.000000e+00  0.000000e+00
bigcom205        0.000000e+00  0.000000e+00
bigcom212        0.000000e+00  1.084202e-21
bigcom214        0.000000e+00  0.000000e+00
bigcom222        0.000000e+00  0.000000e+00
bigcom223        0.000000e+00  1.084202e-21
bigcom226        0.000000e+00  0.000000e+00
bigcom227        0.000000e+00  0.000000e+00
bigcom229        0.000000e+00  0.000000e+00
bigcom233        0.000000e+00  0.000000e+00
bigcom236        0.000000e+00  0.000000e+00
bigcom237        0.000000e+00  0.000000e+00
bigcom246        0.000000e+00  0.000000e+00
bigcom248        0.000000e+00  1.398621e-19
bigcom249        0.000000e+00  1.387779e-19
bigcom250        0.000000e+00  6.938894e-20
bigcom254        0.000000e+00  0.000000e+00
bigcom266        0.000000e+00  0.000000e+00
bigcom269        0.000000e+00  0.000000e+00
bigcom272        0.000000e+00  0.000000e+00
bigcom274        0.000000e+00  1.084202e-21
bigcom281        0.000000e+00  1.431147e-19
bigcom291        0.000000e+00  0.000000e+00
bigcom292        0.000000e+00  0.000000e+00
bigcom295        0.000000e+00  0.000000e+00
bigcom299        0.000000e+00  0.000000e+00
bigcom301        0.000000e+00  0.000000e+00
bigcom306        0.000000e+00  0.000000e+00
bigcom309        0.000000e+00  4.336809e-21
bigcom314        0.000000e+00  0.000000e+00
bigcom321        0.000000e+00  0.000000e+00
bigcom341        0.000000e+00  4.336809e-21
bigcom350        0.000000e+00  0.000000e+00
bigcom353        0.000000e+00  1.387779e-19
bigcom359        0.000000e+00  2.775558e-19
bigcom363        0.000000e+00  0.000000e+00
bigcom365        0.000000e+00  0.000000e+00
bigcom385        0.000000e+00  6.938894e-20
bigcom386        0.000000e+00  8.673617e-21
bigcom408        0.000000e+00  0.000000e+00
bigcom412        0.000000e+00  0.000000e+00
bigcom480        0.000000e+00  0.000000e+00
spin_vertex      2.955843e-04  4.681805e-01
membership_s1    0.000000e+00  1.301043e-20
membership_s3    0.000000e+00  0.000000e+00
membership_s4    2.540494e-03  1.731881e-01
membership_s5   -5.244182e-06  1.159420e-02
membership_s6   -1.162972e-05  6.390443e-02
membership_s7   -6.114717e-06  3.697229e-02
membership_s8    0.000000e+00  0.000000e+00
membership_s9    0.000000e+00  0.000000e+00
membership_s11   0.000000e+00  0.000000e+00
membership_s12   0.000000e+00  1.441989e-19
membership_s14   0.000000e+00  0.000000e+00
membership_s15   9.890391e-05  2.036020e-01
membership_s16   0.000000e+00  0.000000e+00
membership_s17   0.000000e+00  5.702310e-01
membership_s18   0.000000e+00  2.276825e-20
membership_s20   0.000000e+00  0.000000e+00
membership_s21   0.000000e+00  1.084202e-21
membership_s22   0.000000e+00  2.775558e-19
membership_s24   0.000000e+00  7.047314e-20
membership_s25   0.000000e+00  0.000000e+00
membership_s26   0.000000e+00  0.000000e+00
membership_s27   0.000000e+00  2.493665e-20
membership_s28   0.000000e+00  0.000000e+00
membership_s30  -1.153785e-05  1.694024e-02
membership_s31   0.000000e+00  1.517883e-20
membership_s32   2.105936e-20  6.987980e-04
membership_s33   0.000000e+00  0.000000e+00
membership_s36   0.000000e+00  6.505213e-21
membership_s37   0.000000e+00  8.673617e-21
V1               2.720518e-03  4.036921e-01
V2               1.540496e-03  7.815263e-01
pdi             -2.700765e-05  6.601148e-02
adhesion         3.375201e-03  6.215933e-01
cohesion         2.382111e-03  4.477772e-01
inner            1.353149e-03  5.693724e-01
outer            2.613044e-04  3.747920e-01
ioratio          2.741324e-03  7.438789e-01
comsize          1.051185e-03  9.233827e-01
[1] "Dataset: med_CT Model GLM, run: 2 of 10 2015-06-17 20:47:50"
[1] "glmnet variable coefficients"
                     [,1]          [,2]
(Intercept)     -4.737732  5.072331e+02
graph0           0.000000 -3.647077e-06
graph1           0.000000  2.564331e-04
graph2           0.000000  2.068786e-03
graph3           0.000000  5.798310e-06
graph4           0.000000 -7.998628e-08
graph5           0.000000  0.000000e+00
graph6           0.000000  0.000000e+00
graph7           0.000000  1.831873e-04
graph8           0.000000  2.932445e-03
graph9           0.000000 -5.926627e-08
graph10          0.000000  0.000000e+00
graph11          0.000000 -7.563756e-10
graph12          0.000000 -2.295180e-14
graph13          0.000000  0.000000e+00
graph14          0.000000  0.000000e+00
graph15          0.000000 -1.491695e-05
graph16          0.000000  0.000000e+00
graph17          0.000000  0.000000e+00
graph18          0.000000  4.296592e-06
graph19          0.000000  3.137418e-08
graph20          0.000000 -7.293913e-05
graph21          0.000000  0.000000e+00
graph22          0.000000  6.305346e-06
graph23          0.000000 -1.406585e-06
graph24          0.000000  2.618572e-05
graph25          0.000000  2.187015e-05
graph26          0.000000  0.000000e+00
graph27          0.000000 -2.168533e-03
graph28          0.000000 -1.737217e-05
graph29          0.000000 -5.443993e-03
orbit0           0.000000 -1.017780e-06
orbit1           0.000000  2.068401e-04
orbit2           0.000000  7.243151e-04
orbit3           0.000000  2.568734e-03
orbit4           0.000000  1.310170e-05
orbit5           0.000000  4.591279e-06
orbit6           0.000000 -6.706769e-08
orbit7           0.000000  0.000000e+00
orbit8           0.000000  0.000000e+00
orbit9           0.000000 -1.600874e-04
orbit10          0.000000  0.000000e+00
orbit11          0.000000  1.038857e-03
orbit12          0.000000  8.619453e-05
orbit13          0.000000  6.528007e-03
orbit14          0.000000  1.931199e-03
orbit15          0.000000 -5.467160e-08
orbit16          0.000000 -3.477435e-07
orbit17          0.000000 -2.437104e-07
orbit18          0.000000  4.925556e-08
orbit19          0.000000 -2.925262e-09
orbit20          0.000000 -6.827330e-09
orbit21          0.000000  3.214423e-06
orbit22          0.000000 -7.250225e-10
orbit23          0.000000 -1.103228e-04
orbit24          0.000000 -2.047710e-06
orbit25          0.000000  1.373785e-06
orbit26          0.000000 -5.808817e-06
orbit27          0.000000  1.597186e-06
orbit28          0.000000  1.352874e-05
orbit29          0.000000 -8.880219e-10
orbit30          0.000000  1.906759e-05
orbit31          0.000000 -7.281351e-11
orbit32          0.000000  2.185869e-07
orbit33          0.000000 -2.524844e-04
orbit34          0.000000 -1.959935e-05
orbit35          0.000000 -8.392225e-07
orbit36          0.000000 -1.353157e-05
orbit37          0.000000  2.528786e-06
orbit38          0.000000  6.311315e-05
orbit39          0.000000  2.260832e-05
orbit40          0.000000 -7.023727e-06
orbit41          0.000000 -4.735763e-05
orbit42          0.000000  3.740121e-05
orbit43          0.000000  7.086348e-06
orbit44          0.000000 -3.684924e-03
orbit45          0.000000  4.893289e-05
orbit46          0.000000 -1.387506e-06
orbit47          0.000000 -2.039645e-06
orbit48          0.000000  1.092327e-06
orbit49          0.000000 -7.096247e-05
orbit50          0.000000 -1.528940e-03
orbit51          0.000000  0.000000e+00
orbit52          0.000000  2.562522e-05
orbit53          0.000000  6.884593e-07
orbit54          0.000000  1.878771e-05
orbit55          0.000000 -1.992809e-03
orbit56          0.000000 -3.145585e-04
orbit57          0.000000  7.355087e-06
orbit58          0.000000 -9.793704e-04
orbit59          0.000000  2.900679e-05
orbit60          0.000000  2.305341e-04
orbit61          0.000000 -2.467385e-03
orbit62          0.000000  1.550502e-03
orbit63          0.000000  1.210397e-03
orbit64          0.000000 -2.914179e-06
orbit65          0.000000  0.000000e+00
orbit66          0.000000  5.104144e-04
orbit67          0.000000  2.674265e-03
orbit68          0.000000 -1.755482e-03
orbit69          0.000000 -3.180199e-02
orbit70          0.000000 -1.663124e-03
orbit71          0.000000  0.000000e+00
orbit72          0.000000 -4.859672e-03
AP               0.000000  1.005772e+00
bet              0.000000 -1.693538e-05
ecc              0.000000  4.572364e-02
eccrad           0.000000  2.564511e-01
close            0.000000  5.185639e-01
constraint       0.000000 -2.163204e+00
coreness         0.000000 -3.993650e-02
knn              0.000000  4.252570e-03
hubscore         0.000000 -1.732620e+01
pagerank         0.000000 -8.920430e+00
trans            0.000000 -4.763370e-01
evcent           0.000000 -3.908252e+01
first            0.000000 -1.430634e-07
upto_second      0.000000  0.000000e+00
upto_third       0.000000  0.000000e+00
upto_fourth      0.000000 -1.216542e-04
upto_fifth       0.000000  5.353722e-04
upto_sixth       0.000000 -3.901443e-02
second           0.000000  4.530201e-09
third            0.000000  0.000000e+00
fourth           0.000000 -2.299011e-04
fifth            0.000000  6.915949e-04
sixth            0.000000 -3.709989e-03
ratio1           0.000000 -2.428562e-03
ratio2           0.000000  1.717053e-02
ratio3           0.000000 -5.186107e-02
ratio4           0.000000 -5.210248e-01
ratio5           0.000000  1.041230e+01
ratio6           0.000000  1.454511e-04
selfinter        0.000000 -2.327768e-01
walktrap_vertex  0.000000  4.909478e-01
bigcom1          0.000000  1.249184e+00
bigcom2          0.000000 -6.675372e-03
bigcom3          0.000000  5.340930e-01
bigcom4          0.000000 -1.726809e-01
bigcom6          0.000000 -1.827264e-01
bigcom8          0.000000  8.553024e-01
bigcom9          0.000000 -1.156530e-01
bigcom11         0.000000 -2.227660e-01
bigcom13         0.000000 -9.637212e-03
bigcom15         0.000000 -2.210123e-01
bigcom16         0.000000 -2.923719e-01
bigcom21         0.000000 -5.206289e-01
bigcom22         0.000000 -8.572938e-01
bigcom24         0.000000 -5.975412e-01
bigcom26         0.000000 -9.983983e-01
bigcom28         0.000000  6.712000e-01
bigcom30         0.000000  1.245337e+00
bigcom31         0.000000  0.000000e+00
bigcom32         0.000000  2.938672e+00
bigcom33         0.000000 -1.350015e+00
bigcom34         0.000000 -6.566458e-01
bigcom36         0.000000 -1.816565e-02
bigcom37         0.000000  0.000000e+00
bigcom38         0.000000 -9.914852e-01
bigcom39         0.000000 -8.548577e-01
bigcom40         0.000000  6.212250e-01
bigcom43         0.000000 -1.126936e-01
bigcom44         0.000000 -5.279851e-01
bigcom46         0.000000 -5.569702e-01
bigcom47         0.000000 -7.910595e-02
bigcom49         0.000000 -5.766550e-01
bigcom50         0.000000 -1.609515e-01
bigcom51         0.000000 -1.070848e+00
bigcom52         0.000000 -5.030168e-01
bigcom54         0.000000 -1.930094e-01
bigcom56         0.000000 -4.453345e-02
bigcom62         0.000000 -2.082640e-01
bigcom66         0.000000  0.000000e+00
bigcom68         0.000000 -9.394159e-01
bigcom69         0.000000  3.125535e+00
bigcom71         0.000000 -3.090904e-02
bigcom72         0.000000 -2.053153e-01
bigcom73         0.000000 -2.080700e-01
bigcom74         0.000000 -6.433697e-01
bigcom75         0.000000 -5.255348e-03
bigcom76         0.000000 -8.461546e-02
bigcom77         0.000000 -3.751716e-01
bigcom79         0.000000 -1.778518e-01
bigcom80         0.000000 -3.344671e-01
bigcom82         0.000000  5.586572e+00
bigcom83         0.000000  0.000000e+00
bigcom84         0.000000 -4.375140e-01
bigcom85         0.000000 -7.330192e-02
bigcom87         0.000000 -2.315870e-01
bigcom89         0.000000 -1.531147e+00
bigcom91         0.000000 -6.233373e-01
bigcom92         0.000000  3.274721e+00
bigcom93         0.000000  0.000000e+00
bigcom96         0.000000 -6.328578e-01
bigcom97         0.000000 -3.090755e-01
bigcom98         0.000000 -6.224074e-02
bigcom99         0.000000  0.000000e+00
bigcom101        0.000000  0.000000e+00
bigcom104        0.000000 -2.732272e-01
bigcom106        0.000000 -7.515433e-01
bigcom109        0.000000 -3.326841e-01
bigcom113        0.000000 -1.594237e+00
bigcom116        0.000000 -4.138202e-01
bigcom120        0.000000 -2.356697e+00
bigcom123        0.000000 -1.362293e-01
bigcom126        0.000000  0.000000e+00
bigcom127        0.000000 -5.422669e-01
bigcom137        0.000000 -1.357045e-01
bigcom139        0.000000 -2.493874e-01
bigcom140        0.000000 -1.127262e-01
bigcom143        0.000000 -1.342143e+00
bigcom145        0.000000 -9.934382e-01
bigcom146        0.000000 -1.298150e+00
bigcom147        0.000000 -1.516196e+00
bigcom149        0.000000 -4.986555e-01
bigcom153        0.000000 -7.161634e-01
bigcom154        0.000000 -5.601603e-03
bigcom156        0.000000 -2.573534e-02
bigcom157        0.000000 -1.174681e+00
bigcom158        0.000000 -1.144564e+00
bigcom160        0.000000 -8.411426e-02
bigcom161        0.000000 -3.459864e-01
bigcom162        0.000000  0.000000e+00
bigcom164        0.000000 -1.201398e-01
bigcom166        0.000000 -1.217754e-02
bigcom167        0.000000 -2.500022e-01
bigcom171        0.000000 -5.664568e-01
bigcom173        0.000000 -9.124773e-02
bigcom175        0.000000  0.000000e+00
bigcom176        0.000000  0.000000e+00
bigcom177        0.000000 -1.557668e-01
bigcom178        0.000000 -1.355730e-01
bigcom180        0.000000 -2.564942e-01
bigcom181        0.000000  0.000000e+00
bigcom184        0.000000  0.000000e+00
bigcom186        0.000000  0.000000e+00
bigcom187        0.000000 -6.754159e-02
bigcom189        0.000000 -1.141896e+00
bigcom194        0.000000 -2.380962e-01
bigcom195        0.000000 -2.924768e-01
bigcom196        0.000000 -5.717554e-01
bigcom204        0.000000  0.000000e+00
bigcom205        0.000000 -1.474669e-02
bigcom212        0.000000 -2.658374e-02
bigcom214        0.000000  0.000000e+00
bigcom222        0.000000  0.000000e+00
bigcom223        0.000000 -9.221653e-01
bigcom226        0.000000 -4.281985e-01
bigcom227        0.000000  0.000000e+00
bigcom229        0.000000 -3.300446e-01
bigcom233        0.000000 -2.980295e-02
bigcom236        0.000000  0.000000e+00
bigcom237        0.000000 -5.306644e-01
bigcom246        0.000000 -1.030490e-01
bigcom248        0.000000 -1.510550e+00
bigcom249        0.000000 -1.734010e-01
bigcom250        0.000000 -3.113149e-01
bigcom254        0.000000 -1.350798e-02
bigcom266        0.000000 -7.336874e-02
bigcom269        0.000000  0.000000e+00
bigcom272        0.000000  0.000000e+00
bigcom274        0.000000  0.000000e+00
bigcom281        0.000000  0.000000e+00
bigcom291        0.000000 -1.979785e-02
bigcom292        0.000000 -3.776317e-02
bigcom295        0.000000 -2.310540e-01
bigcom299        0.000000 -8.635704e-02
bigcom301        0.000000 -4.660156e-01
bigcom306        0.000000  0.000000e+00
bigcom309        0.000000 -9.815263e-03
bigcom314        0.000000 -1.418702e-01
bigcom321        0.000000 -6.874013e-02
bigcom341        0.000000  0.000000e+00
bigcom350        0.000000 -3.082416e-01
bigcom353        0.000000 -3.671116e-02
bigcom359        0.000000 -5.925260e-02
bigcom363        0.000000  0.000000e+00
bigcom365        0.000000 -2.216839e-01
bigcom385        0.000000 -5.089677e-01
bigcom386        0.000000 -1.228888e+00
bigcom408        0.000000  0.000000e+00
bigcom412        0.000000 -7.032056e-01
bigcom480        0.000000  0.000000e+00
spin_vertex      0.000000  7.443458e-01
membership_s1    0.000000 -4.882580e-02
membership_s3    0.000000 -2.398636e+00
membership_s4    0.000000  7.774233e-01
membership_s5    0.000000  5.881622e-01
membership_s6    0.000000  1.218955e+00
membership_s7    0.000000 -4.104375e-01
membership_s8    0.000000  0.000000e+00
membership_s9    0.000000 -5.584885e-01
membership_s11   0.000000 -3.630381e-02
membership_s12   0.000000 -1.477201e-01
membership_s14   0.000000 -1.920820e-02
membership_s15   0.000000  1.592490e+00
membership_s16   0.000000 -1.167657e-02
membership_s17   0.000000  7.974703e+00
membership_s18   0.000000 -3.950212e-01
membership_s20   0.000000  0.000000e+00
membership_s21   0.000000  1.604950e+00
membership_s22   0.000000 -1.027754e+00
membership_s24   0.000000 -8.585846e-01
membership_s25   0.000000 -2.014638e-01
membership_s26   0.000000  0.000000e+00
membership_s27   0.000000 -1.479272e+00
membership_s28   0.000000 -7.588490e-02
membership_s30   0.000000  3.057432e-01
membership_s31   0.000000 -8.657658e-01
membership_s32   0.000000 -2.437605e-02
membership_s33   0.000000  0.000000e+00
membership_s36   0.000000  3.365242e-05
membership_s37   0.000000 -4.645537e-01
V1               0.000000 -1.201996e+00
V2               0.000000  7.572758e-01
pdi              0.000000 -2.365486e+03
adhesion         0.000000  3.783402e-07
cohesion         0.000000  2.189098e-04
inner            0.000000  1.539124e-06
outer            0.000000 -7.932044e-06
ioratio          0.000000  6.489419e-02
comsize          0.000000 -2.784689e-04
[1] "Dataset: med_CT Model GBM, run: 3 of 10 2015-06-17 20:48:58"
Iter   TrainDeviance   ValidDeviance   StepSize   Improve
     1        0.0877            -nan     0.0100    0.0000
     2        0.0861            -nan     0.0100   -0.0000
     3        0.0851            -nan     0.0100   -0.0001
     4        0.0837            -nan     0.0100   -0.0000
     5        0.0821            -nan     0.0100   -0.0000
     6        0.0805            -nan     0.0100    0.0001
     7        0.0797            -nan     0.0100   -0.0000
     8        0.0787            -nan     0.0100   -0.0001
     9        0.0780            -nan     0.0100   -0.0000
    10        0.0772            -nan     0.0100   -0.0001
    20        0.0667            -nan     0.0100    0.0000
    40        0.0537            -nan     0.0100   -0.0000
    60        0.0461            -nan     0.0100   -0.0000
    80        0.0400            -nan     0.0100   -0.0000
    98        0.0358            -nan     0.0100   -0.0000

[1] "GBM variable coefficients"
                            var     rel.inf
ratio5                   ratio5 5.423741101
V2                           V2 3.648630990
orbit56                 orbit56 3.489543051
spin_vertex         spin_vertex 3.280827445
V1                           V1 2.425287183
ratio1                   ratio1 2.409434522
comsize                 comsize 2.229791655
knn                         knn 2.187163279
walktrap_vertex walktrap_vertex 2.164956768
orbit12                 orbit12 2.006771013
pagerank               pagerank 1.959516215
bet                         bet 1.851150140
graph5                   graph5 1.730723033
orbit64                 orbit64 1.589027962
graph26                 graph26 1.547817885
third                     third 1.486508654
graph20                 graph20 1.485811463
bigcom1                 bigcom1 1.456940776
ratio4                   ratio4 1.357239912
orbit5                   orbit5 1.350618927
orbit52                 orbit52 1.301153160
bigcom40               bigcom40 1.283330774
graph6                   graph6 1.265861453
orbit59                 orbit59 1.248076621
orbit41                 orbit41 1.235195251
graph10                 graph10 1.227738802
orbit18                 orbit18 1.217496126
orbit35                 orbit35 1.197403610
ratio2                   ratio2 1.157774006
orbit50                 orbit50 1.142228025
graph22                 graph22 1.127113129
ioratio                 ioratio 1.050607146
membership_s4     membership_s4 1.027369965
outer                     outer 0.989146620
graph17                 graph17 0.980274637
graph3                   graph3 0.966127507
inner                     inner 0.955009597
orbit46                 orbit46 0.878092747
adhesion               adhesion 0.874254583
upto_fifth           upto_fifth 0.828288466
orbit2                   orbit2 0.817589732
orbit36                 orbit36 0.816585358
orbit40                 orbit40 0.784743520
trans                     trans 0.774777836
graph7                   graph7 0.762860931
orbit66                 orbit66 0.758198768
orbit30                 orbit30 0.746328029
fourth                   fourth 0.739037062
orbit26                 orbit26 0.738937304
graph4                   graph4 0.714175801
graph13                 graph13 0.710394053
orbit20                 orbit20 0.697562236
graph23                 graph23 0.668058494
graph29                 graph29 0.625179070
orbit11                 orbit11 0.618035896
graph25                 graph25 0.613896370
orbit53                 orbit53 0.607630998
constraint           constraint 0.603561200
orbit17                 orbit17 0.594514421
orbit10                 orbit10 0.565823175
orbit42                 orbit42 0.548780147
orbit62                 orbit62 0.546910632
orbit23                 orbit23 0.534595193
orbit21                 orbit21 0.517383792
graph27                 graph27 0.507481739
orbit55                 orbit55 0.462856186
orbit16                 orbit16 0.460934853
orbit49                 orbit49 0.456600491
orbit58                 orbit58 0.447664419
orbit47                 orbit47 0.443451049
orbit68                 orbit68 0.439723016
fifth                     fifth 0.439585832
orbit28                 orbit28 0.429446670
bigcom92               bigcom92 0.413270754
orbit60                 orbit60 0.412934910
graph14                 graph14 0.409158801
ratio6                   ratio6 0.394563602
orbit65                 orbit65 0.377476770
graph11                 graph11 0.377356399
orbit48                 orbit48 0.363309266
orbit7                   orbit7 0.355845355
orbit51                 orbit51 0.349881954
graph1                   graph1 0.346177796
orbit4                   orbit4 0.344375998
graph9                   graph9 0.327015817
orbit9                   orbit9 0.325657398
orbit45                 orbit45 0.307804919
upto_third           upto_third 0.306024588
graph19                 graph19 0.303651574
upto_sixth           upto_sixth 0.295430658
orbit44                 orbit44 0.291163314
bigcom30               bigcom30 0.284963523
coreness               coreness 0.277666441
orbit33                 orbit33 0.262297261
orbit19                 orbit19 0.261402086
orbit29                 orbit29 0.252421342
orbit25                 orbit25 0.251218903
orbit31                 orbit31 0.238025463
graph8                   graph8 0.237062894
orbit43                 orbit43 0.230687046
evcent                   evcent 0.229591571
graph24                 graph24 0.228536276
orbit39                 orbit39 0.226625777
orbit27                 orbit27 0.215321475
orbit57                 orbit57 0.205114006
orbit38                 orbit38 0.190435271
orbit24                 orbit24 0.162931346
orbit37                 orbit37 0.160814428
hubscore               hubscore 0.155693398
sixth                     sixth 0.153314222
graph16                 graph16 0.152997493
graph21                 graph21 0.149410023
graph28                 graph28 0.140963200
orbit32                 orbit32 0.140214118
orbit13                 orbit13 0.134817365
cohesion               cohesion 0.122973613
orbit6                   orbit6 0.116931883
second                   second 0.114959640
membership_s15   membership_s15 0.111254559
upto_fourth         upto_fourth 0.110474310
orbit15                 orbit15 0.098962912
membership_s30   membership_s30 0.091507980
orbit63                 orbit63 0.083435895
membership_s32   membership_s32 0.074403131
orbit69                 orbit69 0.070961728
bigcom4                 bigcom4 0.070323181
membership_s7     membership_s7 0.064679085
graph18                 graph18 0.056188296
orbit22                 orbit22 0.046860273
graph0                   graph0 0.043850067
ecc                         ecc 0.040050303
orbit54                 orbit54 0.039298318
graph2                   graph2 0.033966197
graph15                 graph15 0.030934881
orbit1                   orbit1 0.028792227
membership_s1     membership_s1 0.025068593
bigcom8                 bigcom8 0.021277209
orbit61                 orbit61 0.018977703
orbit67                 orbit67 0.008222039
bigcom3                 bigcom3 0.004672710
graph12                 graph12 0.000000000
orbit0                   orbit0 0.000000000
orbit3                   orbit3 0.000000000
orbit8                   orbit8 0.000000000
orbit14                 orbit14 0.000000000
orbit34                 orbit34 0.000000000
orbit70                 orbit70 0.000000000
orbit71                 orbit71 0.000000000
orbit72                 orbit72 0.000000000
AP                           AP 0.000000000
eccrad                   eccrad 0.000000000
close                     close 0.000000000
first                     first 0.000000000
upto_second         upto_second 0.000000000
ratio3                   ratio3 0.000000000
selfinter             selfinter 0.000000000
bigcom2                 bigcom2 0.000000000
bigcom6                 bigcom6 0.000000000
bigcom9                 bigcom9 0.000000000
bigcom11               bigcom11 0.000000000
bigcom13               bigcom13 0.000000000
bigcom15               bigcom15 0.000000000
bigcom16               bigcom16 0.000000000
bigcom21               bigcom21 0.000000000
bigcom22               bigcom22 0.000000000
bigcom24               bigcom24 0.000000000
bigcom26               bigcom26 0.000000000
bigcom28               bigcom28 0.000000000
bigcom31               bigcom31 0.000000000
bigcom32               bigcom32 0.000000000
bigcom33               bigcom33 0.000000000
bigcom34               bigcom34 0.000000000
bigcom36               bigcom36 0.000000000
bigcom37               bigcom37 0.000000000
bigcom38               bigcom38 0.000000000
bigcom39               bigcom39 0.000000000
bigcom43               bigcom43 0.000000000
bigcom44               bigcom44 0.000000000
bigcom46               bigcom46 0.000000000
bigcom47               bigcom47 0.000000000
bigcom49               bigcom49 0.000000000
bigcom50               bigcom50 0.000000000
bigcom51               bigcom51 0.000000000
bigcom52               bigcom52 0.000000000
bigcom54               bigcom54 0.000000000
bigcom56               bigcom56 0.000000000
bigcom62               bigcom62 0.000000000
bigcom66               bigcom66 0.000000000
bigcom68               bigcom68 0.000000000
bigcom69               bigcom69 0.000000000
bigcom71               bigcom71 0.000000000
bigcom72               bigcom72 0.000000000
bigcom73               bigcom73 0.000000000
bigcom74               bigcom74 0.000000000
bigcom75               bigcom75 0.000000000
bigcom76               bigcom76 0.000000000
bigcom77               bigcom77 0.000000000
bigcom79               bigcom79 0.000000000
bigcom80               bigcom80 0.000000000
bigcom82               bigcom82 0.000000000
bigcom83               bigcom83 0.000000000
bigcom84               bigcom84 0.000000000
bigcom85               bigcom85 0.000000000
bigcom87               bigcom87 0.000000000
bigcom89               bigcom89 0.000000000
bigcom91               bigcom91 0.000000000
bigcom93               bigcom93 0.000000000
bigcom96               bigcom96 0.000000000
bigcom97               bigcom97 0.000000000
bigcom98               bigcom98 0.000000000
bigcom99               bigcom99 0.000000000
bigcom101             bigcom101 0.000000000
bigcom104             bigcom104 0.000000000
bigcom106             bigcom106 0.000000000
bigcom109             bigcom109 0.000000000
bigcom113             bigcom113 0.000000000
bigcom116             bigcom116 0.000000000
bigcom120             bigcom120 0.000000000
bigcom123             bigcom123 0.000000000
bigcom126             bigcom126 0.000000000
bigcom127             bigcom127 0.000000000
bigcom137             bigcom137 0.000000000
bigcom139             bigcom139 0.000000000
bigcom140             bigcom140 0.000000000
bigcom143             bigcom143 0.000000000
bigcom145             bigcom145 0.000000000
bigcom146             bigcom146 0.000000000
bigcom147             bigcom147 0.000000000
bigcom149             bigcom149 0.000000000
bigcom153             bigcom153 0.000000000
bigcom154             bigcom154 0.000000000
bigcom156             bigcom156 0.000000000
bigcom157             bigcom157 0.000000000
bigcom158             bigcom158 0.000000000
bigcom160             bigcom160 0.000000000
bigcom161             bigcom161 0.000000000
bigcom162             bigcom162 0.000000000
bigcom164             bigcom164 0.000000000
bigcom166             bigcom166 0.000000000
bigcom167             bigcom167 0.000000000
bigcom171             bigcom171 0.000000000
bigcom173             bigcom173 0.000000000
bigcom175             bigcom175 0.000000000
bigcom176             bigcom176 0.000000000
bigcom177             bigcom177 0.000000000
bigcom178             bigcom178 0.000000000
bigcom180             bigcom180 0.000000000
bigcom181             bigcom181 0.000000000
bigcom184             bigcom184 0.000000000
bigcom186             bigcom186 0.000000000
bigcom187             bigcom187 0.000000000
bigcom189             bigcom189 0.000000000
bigcom194             bigcom194 0.000000000
bigcom195             bigcom195 0.000000000
bigcom196             bigcom196 0.000000000
bigcom204             bigcom204 0.000000000
bigcom205             bigcom205 0.000000000
bigcom212             bigcom212 0.000000000
bigcom214             bigcom214 0.000000000
bigcom222             bigcom222 0.000000000
bigcom223             bigcom223 0.000000000
bigcom226             bigcom226 0.000000000
bigcom227             bigcom227 0.000000000
bigcom229             bigcom229 0.000000000
bigcom233             bigcom233 0.000000000
bigcom236             bigcom236 0.000000000
bigcom237             bigcom237 0.000000000
bigcom246             bigcom246 0.000000000
bigcom248             bigcom248 0.000000000
bigcom249             bigcom249 0.000000000
bigcom250             bigcom250 0.000000000
bigcom254             bigcom254 0.000000000
bigcom266             bigcom266 0.000000000
bigcom269             bigcom269 0.000000000
bigcom272             bigcom272 0.000000000
bigcom274             bigcom274 0.000000000
bigcom281             bigcom281 0.000000000
bigcom291             bigcom291 0.000000000
bigcom292             bigcom292 0.000000000
bigcom295             bigcom295 0.000000000
bigcom299             bigcom299 0.000000000
bigcom301             bigcom301 0.000000000
bigcom306             bigcom306 0.000000000
bigcom309             bigcom309 0.000000000
bigcom314             bigcom314 0.000000000
bigcom321             bigcom321 0.000000000
bigcom341             bigcom341 0.000000000
bigcom350             bigcom350 0.000000000
bigcom353             bigcom353 0.000000000
bigcom359             bigcom359 0.000000000
bigcom363             bigcom363 0.000000000
bigcom365             bigcom365 0.000000000
bigcom385             bigcom385 0.000000000
bigcom386             bigcom386 0.000000000
bigcom408             bigcom408 0.000000000
bigcom412             bigcom412 0.000000000
bigcom480             bigcom480 0.000000000
membership_s3     membership_s3 0.000000000
membership_s5     membership_s5 0.000000000
membership_s6     membership_s6 0.000000000
membership_s8     membership_s8 0.000000000
membership_s9     membership_s9 0.000000000
membership_s11   membership_s11 0.000000000
membership_s12   membership_s12 0.000000000
membership_s14   membership_s14 0.000000000
membership_s16   membership_s16 0.000000000
membership_s17   membership_s17 0.000000000
membership_s18   membership_s18 0.000000000
membership_s20   membership_s20 0.000000000
membership_s21   membership_s21 0.000000000
membership_s22   membership_s22 0.000000000
membership_s24   membership_s24 0.000000000
membership_s25   membership_s25 0.000000000
membership_s26   membership_s26 0.000000000
membership_s27   membership_s27 0.000000000
membership_s28   membership_s28 0.000000000
membership_s31   membership_s31 0.000000000
membership_s33   membership_s33 0.000000000
membership_s36   membership_s36 0.000000000
membership_s37   membership_s37 0.000000000
pdi                         pdi 0.000000000
[1] "Dataset: med_CT Model RF, run: 3 of 10 2015-06-17 20:49:35"
     |      Out-of-bag   |
Tree |      MSE  %Var(y) |
   1 |   0.0188   251.50 |
   2 |  0.01477   197.70 |
   3 |  0.01333   178.42 |
   4 |  0.01189   159.12 |
   5 |  0.01136   151.99 |
   6 |  0.01128   150.97 |
   7 |  0.01106   147.93 |
   8 |  0.01054   141.02 |
   9 |  0.01056   141.34 |
  10 |  0.01045   139.86 |
  11 |  0.01034   138.36 |
  12 |  0.01017   136.04 |
  13 |  0.01005   134.47 |
  14 | 0.009969   133.39 |
  15 | 0.009756   130.55 |
  16 | 0.009533   127.56 |
  17 | 0.009555   127.86 |
  18 | 0.009532   127.54 |
  19 | 0.009339   124.96 |
  20 | 0.009242   123.66 |
  21 | 0.009172   122.73 |
  22 | 0.009142   122.33 |
  23 | 0.009049   121.09 |
  24 | 0.009015   120.63 |
  25 |  0.00899   120.30 |
  26 | 0.008955   119.82 |
  27 | 0.008886   118.91 |
  28 | 0.008855   118.49 |
  29 | 0.008805   117.82 |
  30 | 0.008776   117.43 |
  31 | 0.008776   117.43 |
  32 | 0.008712   116.57 |
  33 | 0.008679   116.13 |
  34 | 0.008663   115.92 |
  35 | 0.008639   115.60 |
  36 | 0.008634   115.53 |
  37 | 0.008608   115.18 |
  38 | 0.008616   115.28 |
  39 | 0.008615   115.27 |
  40 | 0.008621   115.36 |
  41 | 0.008612   115.24 |
  42 | 0.008594   114.99 |
  43 | 0.008619   115.33 |
  44 | 0.008608   115.19 |
  45 | 0.008581   114.82 |
  46 | 0.008554   114.46 |
  47 | 0.008536   114.22 |
  48 | 0.008523   114.05 |
  49 | 0.008537   114.23 |
  50 | 0.008503   113.78 |
  51 | 0.008506   113.82 |
  52 | 0.008514   113.93 |
  53 | 0.008503   113.78 |
  54 | 0.008485   113.53 |
  55 | 0.008508   113.84 |
  56 | 0.008473   113.37 |
  57 | 0.008446   113.01 |
  58 | 0.008455   113.14 |
  59 | 0.008439   112.92 |
  60 |  0.00842   112.66 |
  61 |  0.00841   112.54 |
  62 | 0.008399   112.39 |
  63 | 0.008384   112.19 |
  64 | 0.008404   112.45 |
  65 | 0.008397   112.36 |
  66 | 0.008386   112.21 |
  67 | 0.008386   112.21 |
  68 | 0.008393   112.30 |
  69 |   0.0084   112.39 |
  70 | 0.008383   112.18 |
  71 | 0.008386   112.21 |
  72 | 0.008385   112.19 |
  73 | 0.008384   112.19 |
  74 | 0.008376   112.08 |
  75 | 0.008371   112.01 |
  76 | 0.008351   111.75 |
  77 | 0.008353   111.76 |
  78 | 0.008318   111.30 |
  79 | 0.008312   111.22 |
  80 | 0.008311   111.21 |
  81 | 0.008307   111.16 |
  82 | 0.008305   111.13 |
  83 | 0.008301   111.07 |
  84 | 0.008292   110.95 |
  85 | 0.008275   110.72 |
  86 | 0.008273   110.70 |
  87 | 0.008276   110.74 |
  88 | 0.008282   110.82 |
  89 |  0.00828   110.80 |
  90 | 0.008293   110.97 |
  91 | 0.008286   110.87 |
  92 | 0.008291   110.95 |
  93 | 0.008288   110.91 |
  94 | 0.008288   110.89 |
  95 |  0.00829   110.92 |
  96 | 0.008283   110.83 |
  97 | 0.008276   110.75 |
  98 | 0.008277   110.75 |
  99 | 0.008267   110.62 |
 100 | 0.008271   110.68 |
[1] "Random Forest variable coefficients"
                      %IncMSE IncNodePurity
graph5           1.549869e-03  8.353398e-02
graph6           3.165220e-03  2.110735e-01
graph7           6.778797e-04  1.372836e-01
graph8           2.966821e-04  2.193632e-02
graph9           6.264287e-04  1.199133e-01
graph10          1.995785e-03  1.747232e-01
graph11          5.029199e-03  2.756468e-01
graph12          5.012646e-04  9.015431e-02
graph13          1.684583e-03  1.886192e-01
graph14          4.170725e-04  1.247091e-01
graph15          3.213472e-03  1.842401e-01
graph16          6.930655e-04  8.300109e-02
graph17          3.319378e-03  1.810509e-01
graph18          4.585976e-03  1.450468e-01
graph19          2.703642e-03  1.505708e-01
graph20          2.649667e-04  1.635152e-01
graph21          2.166792e-03  2.315229e-01
graph22          4.756040e-03  2.101844e-01
graph23          6.896613e-03  3.860316e-01
graph24          1.007650e-02  2.067171e-01
graph25          9.353559e-04  2.754869e-01
graph26          1.436747e-03  1.540959e-01
graph27          1.694913e-03  8.561203e-02
graph28          1.813585e-04  1.275905e-01
graph29          5.893294e-05  4.626799e-02
orbit0           1.098241e-04  2.652078e-02
orbit1           1.207328e-03  1.903801e-01
orbit2           4.055010e-04  1.367650e-01
orbit3           5.148789e-04  1.054464e-01
orbit4           4.219764e-04  1.087217e-01
orbit5           4.865334e-04  1.220776e-01
orbit6           2.010251e-03  1.512552e-01
orbit7           1.026519e-03  3.315390e-01
orbit8           1.553499e-03  1.466888e-01
orbit9           5.719116e-04  1.784825e-01
orbit10          3.639819e-03  1.606974e-01
orbit11          2.769140e-04  1.589464e-01
orbit12          3.627159e-03  5.396420e-02
orbit13          1.032746e-03  2.664116e-01
orbit14          2.995491e-04  5.870724e-02
orbit15          5.102801e-04  1.111783e-01
orbit16          4.768961e-04  1.044866e-01
orbit17          3.320560e-04  1.501797e-01
orbit18          7.660414e-04  2.998742e-01
orbit19          1.616961e-03  2.021247e-01
orbit20          2.815397e-03  2.570400e-01
orbit21          5.573367e-04  1.470769e-01
orbit22          6.867332e-03  2.630946e-01
orbit23          7.530456e-04  1.292782e-01
orbit24          1.113209e-03  2.322634e-01
orbit25          1.660330e-03  1.632235e-01
orbit26          1.775278e-03  1.251162e-01
orbit27          6.192392e-04  1.015511e-01
orbit28          1.744906e-04  1.707174e-01
orbit29          2.576559e-03  9.070924e-02
orbit30          1.749829e-03  1.877714e-01
orbit31          2.437680e-03  9.227995e-02
orbit32          7.001771e-03  2.021897e-01
orbit33          3.916970e-04  1.344643e-01
orbit34          3.470000e-03  1.925884e-01
orbit35          2.489090e-03  2.317248e-01
orbit36          7.307240e-04  2.518639e-01
orbit37          2.356071e-04  1.621449e-01
orbit38          2.538015e-04  1.755096e-01
orbit39          1.916150e-03  1.545585e-01
orbit40          2.627415e-03  2.197223e-01
orbit41          2.106524e-03  2.355213e-01
orbit42          6.267779e-04  1.708958e-01
orbit43          3.400261e-03  1.748952e-01
orbit44          2.260566e-04  1.049974e-01
orbit45          2.555937e-03  1.612333e-01
orbit46          2.847557e-03  1.527019e-01
orbit47          7.133134e-04  1.067438e-01
orbit48          8.244465e-05  3.249372e-02
orbit49          7.837389e-04  9.181648e-02
orbit50          4.507158e-04  1.930145e-01
orbit51          7.094200e-04  1.237184e-01
orbit52          3.255575e-03  3.060686e-01
orbit53          3.056743e-04  1.527652e-01
orbit54          4.074943e-03  1.807397e-01
orbit55          2.067493e-03  1.441729e-01
orbit56          5.920983e-03  3.153487e-01
orbit57          2.373097e-04  6.431729e-02
orbit58          6.025754e-05  2.512125e-02
orbit59          4.926286e-03  1.937820e-01
orbit60          2.486353e-04  1.157052e-01
orbit61          1.958100e-05  1.184882e-01
orbit62          2.415252e-03  1.578416e-01
orbit63          1.764924e-03  8.185981e-02
orbit64          1.939154e-04  1.056885e-01
orbit65          1.500058e-03  4.040548e-02
orbit66          6.238609e-04  6.627481e-02
orbit67          6.157920e-04  7.348773e-02
orbit68          2.983917e-03  1.297343e-01
orbit69          1.226240e-04  5.092087e-02
orbit70          8.855075e-05  6.339857e-02
orbit71          1.533391e-04  4.315847e-02
orbit72          6.535318e-04  5.750933e-02
AP               5.945303e-06  9.411765e-03
bet              7.487211e-04  4.636041e-01
ecc              2.956277e-05  1.479122e-02
eccrad           5.854801e-06  2.102529e-02
close            1.510863e-03  3.754048e-02
constraint       1.602377e-03  2.548489e-01
coreness         8.236740e-04  3.312118e-01
knn              1.960507e-03  3.317420e-01
hubscore         1.102659e-03  1.365662e-01
pagerank         1.328057e-03  4.943858e-01
trans            1.660354e-04  1.559995e-01
evcent           1.344909e-04  9.040683e-02
first            1.116602e-04  1.472687e-01
upto_second      2.009693e-03  1.028337e-01
upto_third       3.897111e-04  2.163356e-01
upto_fourth      4.301183e-04  1.072749e-01
upto_fifth       1.065125e-03  1.642431e-01
upto_sixth       3.958049e-04  1.075310e-01
second           6.627842e-04  6.340667e-02
third            7.088692e-04  7.985148e-01
fourth           2.177448e-04  1.934387e-01
fifth            2.881756e-04  2.205426e-01
sixth            1.003227e-03  2.511769e-01
ratio1           3.868769e-03  3.513667e-01
ratio2           1.096495e-03  4.548481e-01
ratio3           5.429385e-04  1.833983e-01
ratio4           5.094503e-03  3.853155e-01
ratio5           1.689480e-03  7.198669e-01
ratio6           2.000382e-03  2.199078e-01
selfinter        6.058127e-06  1.388259e-02
walktrap_vertex  3.410029e-04  4.262567e-01
bigcom1          3.580350e-04  1.155785e-01
bigcom2          0.000000e+00  0.000000e+00
bigcom3         -6.625394e-06  3.197046e-02
bigcom4          0.000000e+00  6.851074e-18
bigcom6          0.000000e+00  0.000000e+00
bigcom8          2.146149e-05  1.230084e-02
bigcom9          0.000000e+00  0.000000e+00
bigcom11         0.000000e+00  3.469447e-20
bigcom13         0.000000e+00  0.000000e+00
bigcom15         0.000000e+00  0.000000e+00
bigcom16         0.000000e+00  0.000000e+00
bigcom21         0.000000e+00  0.000000e+00
bigcom22         0.000000e+00  4.336809e-21
bigcom24         0.000000e+00  0.000000e+00
bigcom26         0.000000e+00  0.000000e+00
bigcom28         2.471946e-06  1.526543e-02
bigcom30        -1.225510e-05  4.885290e-02
bigcom31         0.000000e+00  0.000000e+00
bigcom32        -7.611702e-05  2.162993e-01
bigcom33         0.000000e+00  0.000000e+00
bigcom34         0.000000e+00  0.000000e+00
bigcom36         0.000000e+00  0.000000e+00
bigcom37         0.000000e+00  0.000000e+00
bigcom38         0.000000e+00  0.000000e+00
bigcom39         0.000000e+00  0.000000e+00
bigcom40         1.594583e-03  1.444024e-01
bigcom43         0.000000e+00  0.000000e+00
bigcom44         0.000000e+00  4.336809e-21
bigcom46         0.000000e+00  0.000000e+00
bigcom47         0.000000e+00  1.734723e-20
bigcom49         0.000000e+00  0.000000e+00
bigcom50         0.000000e+00  0.000000e+00
bigcom51         0.000000e+00  0.000000e+00
bigcom52         0.000000e+00  0.000000e+00
bigcom54         0.000000e+00  0.000000e+00
bigcom56         0.000000e+00  0.000000e+00
bigcom62         0.000000e+00  1.734723e-20
bigcom66         0.000000e+00  0.000000e+00
bigcom68         0.000000e+00  0.000000e+00
bigcom69        -4.707216e-05  1.529018e-01
bigcom71         0.000000e+00  0.000000e+00
bigcom72         0.000000e+00  0.000000e+00
bigcom73         0.000000e+00  0.000000e+00
bigcom74         0.000000e+00  4.336809e-21
bigcom75         0.000000e+00  0.000000e+00
bigcom76         0.000000e+00  0.000000e+00
bigcom77         0.000000e+00  0.000000e+00
bigcom79         0.000000e+00  0.000000e+00
bigcom80         0.000000e+00  0.000000e+00
bigcom82        -4.720734e-06  5.208483e-01
bigcom83         0.000000e+00  0.000000e+00
bigcom84         0.000000e+00  0.000000e+00
bigcom85         0.000000e+00  0.000000e+00
bigcom87         0.000000e+00  1.734723e-20
bigcom89         0.000000e+00  0.000000e+00
bigcom91         0.000000e+00  0.000000e+00
bigcom92         4.971197e-05  7.634468e-02
bigcom93         0.000000e+00  0.000000e+00
bigcom96         0.000000e+00  0.000000e+00
bigcom97         0.000000e+00  1.734723e-20
bigcom98         0.000000e+00  0.000000e+00
bigcom99         0.000000e+00  0.000000e+00
bigcom101        0.000000e+00  0.000000e+00
bigcom104        0.000000e+00  0.000000e+00
bigcom106        0.000000e+00  0.000000e+00
bigcom109        0.000000e+00  0.000000e+00
bigcom113        0.000000e+00  0.000000e+00
bigcom116        0.000000e+00  0.000000e+00
bigcom120        0.000000e+00  0.000000e+00
bigcom123        0.000000e+00  0.000000e+00
bigcom126        0.000000e+00  0.000000e+00
bigcom127        0.000000e+00  0.000000e+00
bigcom137        0.000000e+00  0.000000e+00
bigcom139        0.000000e+00  0.000000e+00
bigcom140        0.000000e+00  0.000000e+00
bigcom143        0.000000e+00  0.000000e+00
bigcom145        0.000000e+00  0.000000e+00
bigcom146        0.000000e+00  1.734723e-20
bigcom147        0.000000e+00  0.000000e+00
bigcom149        0.000000e+00  0.000000e+00
bigcom153        0.000000e+00  0.000000e+00
bigcom154        0.000000e+00  0.000000e+00
bigcom156        0.000000e+00  0.000000e+00
bigcom157        0.000000e+00  0.000000e+00
bigcom158        0.000000e+00  0.000000e+00
bigcom160        0.000000e+00  0.000000e+00
bigcom161        0.000000e+00  0.000000e+00
bigcom162        0.000000e+00  0.000000e+00
bigcom164        0.000000e+00  0.000000e+00
bigcom166        0.000000e+00  0.000000e+00
bigcom167        0.000000e+00  0.000000e+00
bigcom171        0.000000e+00  4.336809e-21
bigcom173        0.000000e+00  0.000000e+00
bigcom175        0.000000e+00  0.000000e+00
bigcom176        0.000000e+00  0.000000e+00
bigcom177        0.000000e+00  1.734723e-20
bigcom178        0.000000e+00  0.000000e+00
bigcom180        0.000000e+00  0.000000e+00
bigcom181        0.000000e+00  3.469447e-20
bigcom184        0.000000e+00  0.000000e+00
bigcom186        0.000000e+00  0.000000e+00
bigcom187        0.000000e+00  0.000000e+00
bigcom189        0.000000e+00  0.000000e+00
bigcom194        0.000000e+00  0.000000e+00
bigcom195        0.000000e+00  0.000000e+00
bigcom196        0.000000e+00  0.000000e+00
bigcom204        0.000000e+00  0.000000e+00
bigcom205        0.000000e+00  1.734723e-20
bigcom212        0.000000e+00  0.000000e+00
bigcom214        0.000000e+00  0.000000e+00
bigcom222        0.000000e+00  0.000000e+00
bigcom223        0.000000e+00  0.000000e+00
bigcom226        0.000000e+00  0.000000e+00
bigcom227        0.000000e+00  0.000000e+00
bigcom229        0.000000e+00  0.000000e+00
bigcom233        0.000000e+00  1.734723e-20
bigcom236        0.000000e+00  0.000000e+00
bigcom237        0.000000e+00  0.000000e+00
bigcom246        0.000000e+00  0.000000e+00
bigcom248        0.000000e+00  1.734723e-20
bigcom249        0.000000e+00  0.000000e+00
bigcom250        0.000000e+00  1.734723e-20
bigcom254        0.000000e+00  0.000000e+00
bigcom266        0.000000e+00  0.000000e+00
bigcom269        0.000000e+00  0.000000e+00
bigcom272        0.000000e+00  0.000000e+00
bigcom274        0.000000e+00  1.734723e-20
bigcom281        0.000000e+00  0.000000e+00
bigcom291        0.000000e+00  1.734723e-20
bigcom292        0.000000e+00  0.000000e+00
bigcom295        0.000000e+00  0.000000e+00
bigcom299        0.000000e+00  0.000000e+00
bigcom301        0.000000e+00  0.000000e+00
bigcom306        0.000000e+00  0.000000e+00
bigcom309        0.000000e+00  0.000000e+00
bigcom314        0.000000e+00  0.000000e+00
bigcom321        0.000000e+00  0.000000e+00
bigcom341        0.000000e+00  0.000000e+00
bigcom350        0.000000e+00  0.000000e+00
bigcom353        0.000000e+00  4.336809e-21
bigcom359        0.000000e+00  0.000000e+00
bigcom363        0.000000e+00  0.000000e+00
bigcom365        0.000000e+00  0.000000e+00
bigcom385        0.000000e+00  0.000000e+00
bigcom386        0.000000e+00  0.000000e+00
bigcom408        0.000000e+00  1.734723e-20
bigcom412        0.000000e+00  0.000000e+00
bigcom480        0.000000e+00  0.000000e+00
spin_vertex      2.213424e-04  3.317154e-01
membership_s1    5.931198e-06  8.333333e-03
membership_s3    0.000000e+00  0.000000e+00
membership_s4    2.052464e-03  1.210673e-01
membership_s5   -5.959476e-06  1.636364e-02
membership_s6    3.554933e-05  2.658740e-02
membership_s7   -1.009560e-05  1.674683e-02
membership_s8    0.000000e+00  0.000000e+00
membership_s9    0.000000e+00  0.000000e+00
membership_s11   0.000000e+00  0.000000e+00
membership_s12   0.000000e+00  0.000000e+00
membership_s14   0.000000e+00  0.000000e+00
membership_s15   9.030194e-05  1.654749e-01
membership_s16   0.000000e+00  1.734723e-20
membership_s17   0.000000e+00  5.861145e-01
membership_s18   0.000000e+00  2.602085e-20
membership_s20   0.000000e+00  0.000000e+00
membership_s21   0.000000e+00  1.734723e-20
membership_s22   0.000000e+00  0.000000e+00
membership_s24   0.000000e+00  0.000000e+00
membership_s25   0.000000e+00  0.000000e+00
membership_s26   0.000000e+00  0.000000e+00
membership_s27   0.000000e+00  8.673617e-21
membership_s28   0.000000e+00  0.000000e+00
membership_s30   0.000000e+00  6.927070e-03
membership_s31   0.000000e+00  2.295918e-03
membership_s32  -5.810575e-06  4.989496e-04
membership_s33   0.000000e+00  0.000000e+00
membership_s36   2.378121e-05  1.690867e-02
membership_s37   0.000000e+00  0.000000e+00
V1               2.225973e-03  4.495112e-01
V2               1.657860e-03  7.838225e-01
pdi             -6.006006e-06  1.333333e-02
adhesion         1.914195e-03  4.414832e-01
cohesion         1.155961e-03  3.601209e-01
inner            2.542482e-03  5.819261e-01
outer            2.781246e-04  3.940067e-01
ioratio          2.783222e-03  6.085709e-01
comsize          8.614047e-04  9.267930e-01
[1] "Dataset: med_CT Model GLM, run: 3 of 10 2015-06-17 20:50:30"
[1] "glmnet variable coefficients"
                     [,1]          [,2]
(Intercept)     -4.881286 -4.387394e+02
graph0           0.000000 -6.223199e-03
graph1           0.000000  3.313392e-04
graph2           0.000000 -1.195260e-03
graph3           0.000000  1.416965e-05
graph4           0.000000  0.000000e+00
graph5           0.000000  5.510690e-04
graph6           0.000000  0.000000e+00
graph7           0.000000  5.677713e-05
graph8           0.000000  5.311282e-03
graph9           0.000000 -5.849023e-08
graph10          0.000000 -4.795276e-09
graph11          0.000000 -4.748245e-10
graph12          0.000000  0.000000e+00
graph13          0.000000  0.000000e+00
graph14          0.000000  4.414337e-09
graph15          0.000000 -1.779168e-05
graph16          0.000000  2.354806e-08
graph17          0.000000  0.000000e+00
graph18          0.000000  8.238312e-06
graph19          0.000000  3.566445e-06
graph20          0.000000 -8.283652e-05
graph21          0.000000  0.000000e+00
graph22          0.000000 -9.337488e-06
graph23          0.000000 -2.260990e-05
graph24          0.000000  0.000000e+00
graph25          0.000000  0.000000e+00
graph26          0.000000  8.335297e-05
graph27          0.000000 -2.015836e-03
graph28          0.000000 -7.725315e-04
graph29          0.000000 -5.165079e-03
orbit0           0.000000 -6.513380e-03
orbit1           0.000000  2.979337e-04
orbit2           0.000000  3.394591e-03
orbit3           0.000000 -2.134767e-03
orbit4           0.000000  1.870692e-05
orbit5           0.000000  1.829566e-05
orbit6           0.000000  0.000000e+00
orbit7           0.000000  9.113907e-06
orbit8           0.000000  4.307061e-04
orbit9           0.000000 -2.480747e-04
orbit10          0.000000  0.000000e+00
orbit11          0.000000  6.413531e-04
orbit12          0.000000  0.000000e+00
orbit13          0.000000  3.242511e-03
orbit14          0.000000  3.297711e-03
orbit15          0.000000 -4.345029e-07
orbit16          0.000000  3.863229e-08
orbit17          0.000000 -4.260847e-08
orbit18          0.000000  6.813958e-08
orbit19          0.000000 -3.059753e-09
orbit20          0.000000 -7.500849e-08
orbit21          0.000000  0.000000e+00
orbit22          0.000000 -3.581288e-10
orbit23          0.000000 -1.960765e-04
orbit24          0.000000 -1.518763e-06
orbit25          0.000000  1.187288e-06
orbit26          0.000000  1.954850e-06
orbit27          0.000000  6.271347e-06
orbit28          0.000000  6.404722e-06
orbit29          0.000000 -1.296986e-06
orbit30          0.000000  1.237588e-05
orbit31          0.000000  0.000000e+00
orbit32          0.000000  2.616147e-07
orbit33          0.000000 -3.539613e-04
orbit34          0.000000 -1.161524e-05
orbit35          0.000000  2.689719e-06
orbit36          0.000000 -1.116847e-05
orbit37          0.000000  9.457617e-07
orbit38          0.000000 -3.340097e-05
orbit39          0.000000  1.571335e-05
orbit40          0.000000 -5.890854e-06
orbit41          0.000000 -6.643689e-05
orbit42          0.000000  1.282335e-04
orbit43          0.000000  1.635834e-05
orbit44          0.000000 -3.095828e-03
orbit45          0.000000  9.903700e-06
orbit46          0.000000  1.257951e-06
orbit47          0.000000  4.563064e-05
orbit48          0.000000  1.783417e-05
orbit49          0.000000 -8.122101e-05
orbit50          0.000000 -1.453924e-03
orbit51          0.000000 -3.089443e-05
orbit52          0.000000  1.371716e-05
orbit53          0.000000  0.000000e+00
orbit54          0.000000 -6.056469e-07
orbit55          0.000000 -9.873440e-04
orbit56          0.000000 -1.321843e-04
orbit57          0.000000  2.174557e-06
orbit58          0.000000 -7.074010e-04
orbit59          0.000000 -1.732934e-05
orbit60          0.000000  3.618387e-04
orbit61          0.000000 -2.970812e-03
orbit62          0.000000  1.665136e-03
orbit63          0.000000  1.582515e-03
orbit64          0.000000 -1.458530e-04
orbit65          0.000000  5.989010e-06
orbit66          0.000000  8.671780e-04
orbit67          0.000000  2.569797e-03
orbit68          0.000000 -1.791242e-03
orbit69          0.000000 -2.403852e-02
orbit70          0.000000 -2.358718e-03
orbit71          0.000000 -1.127355e-05
orbit72          0.000000 -4.718830e-03
AP               0.000000  3.780206e-01
bet              0.000000 -5.809344e-06
ecc              0.000000  1.441909e-01
eccrad           0.000000  8.355938e-01
close            0.000000  0.000000e+00
constraint       0.000000 -1.474133e+00
coreness         0.000000 -3.227203e-02
knn              0.000000  2.173934e-03
hubscore         0.000000 -1.431536e+01
pagerank         0.000000 -1.094144e+01
trans            0.000000 -6.208081e-01
evcent           0.000000 -3.231121e+01
first            0.000000 -9.271305e-04
upto_second      0.000000  3.070483e-08
upto_third       0.000000  0.000000e+00
upto_fourth      0.000000 -1.471585e-04
upto_fifth       0.000000  2.607537e-03
upto_sixth       0.000000  2.963655e-02
second           0.000000  5.159161e-10
third            0.000000 -1.519723e-07
fourth           0.000000 -6.879929e-05
fifth            0.000000  4.371974e-04
sixth            0.000000 -2.009771e-03
ratio1           0.000000 -8.084647e-04
ratio2           0.000000  1.781633e-02
ratio3           0.000000 -3.049290e-02
ratio4           0.000000  1.638480e+00
ratio5           0.000000  9.131122e+00
ratio6           0.000000 -1.882478e-02
selfinter        0.000000 -9.209464e-02
walktrap_vertex  0.000000  5.448527e-01
bigcom1          0.000000  9.696207e-01
bigcom2          0.000000 -1.855549e-02
bigcom3          0.000000  6.129199e-01
bigcom4          0.000000 -8.716719e-02
bigcom6          0.000000 -5.955103e-02
bigcom8          0.000000  4.016639e-01
bigcom9          0.000000 -8.156456e-02
bigcom11         0.000000 -2.631191e-01
bigcom13         0.000000  0.000000e+00
bigcom15         0.000000 -2.134469e-01
bigcom16         0.000000 -1.248071e-01
bigcom21         0.000000 -4.222321e-01
bigcom22         0.000000 -6.452689e-01
bigcom24         0.000000 -4.197035e-01
bigcom26         0.000000 -8.985469e-01
bigcom28         0.000000  7.156347e-01
bigcom30         0.000000  1.252074e+00
bigcom31         0.000000  0.000000e+00
bigcom32         0.000000  3.319151e+00
bigcom33         0.000000 -1.876666e+00
bigcom34         0.000000  0.000000e+00
bigcom36         0.000000 -4.012215e-02
bigcom37         0.000000  0.000000e+00
bigcom38         0.000000 -5.126514e-01
bigcom39         0.000000 -5.212036e-01
bigcom40         0.000000  8.369222e-01
bigcom43         0.000000 -1.236313e-01
bigcom44         0.000000 -3.218890e-01
bigcom46         0.000000 -3.044659e-01
bigcom47         0.000000 -1.264883e-01
bigcom49         0.000000 -3.271536e-01
bigcom50         0.000000 -3.683596e-01
bigcom51         0.000000 -6.232664e-01
bigcom52         0.000000 -4.563474e-01
bigcom54         0.000000 -7.382055e-02
bigcom56         0.000000 -4.807471e-02
bigcom62         0.000000 -4.915496e-02
bigcom66         0.000000  0.000000e+00
bigcom68         0.000000 -8.732665e-01
bigcom69         0.000000  3.578742e+00
bigcom71         0.000000 -1.366733e-02
bigcom72         0.000000 -1.751459e-01
bigcom73         0.000000 -2.853419e-01
bigcom74         0.000000 -6.149886e-01
bigcom75         0.000000 -2.677249e-02
bigcom76         0.000000 -2.407349e-03
bigcom77         0.000000 -4.530763e-01
bigcom79         0.000000 -1.199055e-01
bigcom80         0.000000 -1.493576e-01
bigcom82         0.000000  5.851266e+00
bigcom83         0.000000  0.000000e+00
bigcom84         0.000000 -2.412839e-01
bigcom85         0.000000 -5.351058e-02
bigcom87         0.000000 -1.734413e-01
bigcom89         0.000000 -1.237791e+00
bigcom91         0.000000 -4.930117e-01
bigcom92         0.000000  3.009024e+00
bigcom93         0.000000  0.000000e+00
bigcom96         0.000000 -4.577870e-01
bigcom97         0.000000 -3.760971e-01
bigcom98         0.000000 -2.389615e-02
bigcom99         0.000000  0.000000e+00
bigcom101        0.000000  0.000000e+00
bigcom104        0.000000 -2.330288e-01
bigcom106        0.000000 -1.053456e-01
bigcom109        0.000000 -1.753605e-01
bigcom113        0.000000 -1.325999e+00
bigcom116        0.000000 -4.578233e-01
bigcom120        0.000000 -1.810344e-01
bigcom123        0.000000 -1.588575e-01
bigcom126        0.000000  0.000000e+00
bigcom127        0.000000 -1.487432e-01
bigcom137        0.000000 -1.165993e-01
bigcom139        0.000000 -2.939087e-01
bigcom140        0.000000 -7.060632e-02
bigcom143        0.000000 -4.905215e-01
bigcom145        0.000000 -1.237513e+00
bigcom146        0.000000 -1.791867e+00
bigcom147        0.000000 -1.128584e+00
bigcom149        0.000000 -5.644600e-01
bigcom153        0.000000 -2.485027e-01
bigcom154        0.000000  0.000000e+00
bigcom156        0.000000 -1.034232e-02
bigcom157        0.000000 -5.491008e-01
bigcom158        0.000000  0.000000e+00
bigcom160        0.000000 -1.442475e-01
bigcom161        0.000000 -3.575736e-01
bigcom162        0.000000 -8.144012e-04
bigcom164        0.000000 -1.051756e-01
bigcom166        0.000000 -7.092241e-02
bigcom167        0.000000 -1.547849e-01
bigcom171        0.000000 -6.007070e-01
bigcom173        0.000000 -5.862107e-02
bigcom175        0.000000 -5.765364e-02
bigcom176        0.000000 -3.072143e-01
bigcom177        0.000000 -2.278616e-01
bigcom178        0.000000 -1.380899e-01
bigcom180        0.000000 -3.973395e-01
bigcom181        0.000000  0.000000e+00
bigcom184        0.000000  0.000000e+00
bigcom186        0.000000 -4.483285e-02
bigcom187        0.000000 -1.568801e-01
bigcom189        0.000000  0.000000e+00
bigcom194        0.000000 -1.092792e-01
bigcom195        0.000000 -3.473349e-01
bigcom196        0.000000 -3.455780e-02
bigcom204        0.000000  0.000000e+00
bigcom205        0.000000 -1.711977e-02
bigcom212        0.000000 -1.643935e-01
bigcom214        0.000000  0.000000e+00
bigcom222        0.000000  0.000000e+00
bigcom223        0.000000 -7.807417e-01
bigcom226        0.000000 -3.413268e-01
bigcom227        0.000000 -2.407351e-01
bigcom229        0.000000 -5.918038e-01
bigcom233        0.000000  0.000000e+00
bigcom236        0.000000  0.000000e+00
bigcom237        0.000000 -4.183207e-01
bigcom246        0.000000 -2.331187e-01
bigcom248        0.000000 -1.331706e+00
bigcom249        0.000000 -1.015916e-01
bigcom250        0.000000 -1.721721e-01
bigcom254        0.000000 -4.383329e-01
bigcom266        0.000000 -1.041403e-01
bigcom269        0.000000  0.000000e+00
bigcom272        0.000000  0.000000e+00
bigcom274        0.000000  0.000000e+00
bigcom281        0.000000  0.000000e+00
bigcom291        0.000000 -2.424961e-02
bigcom292        0.000000 -4.469519e-01
bigcom295        0.000000 -2.056895e-01
bigcom299        0.000000 -9.964773e-02
bigcom301        0.000000 -5.317587e-01
bigcom306        0.000000  0.000000e+00
bigcom309        0.000000 -1.415837e-01
bigcom314        0.000000 -1.028136e-01
bigcom321        0.000000 -8.967654e-03
bigcom341        0.000000  0.000000e+00
bigcom350        0.000000 -2.017708e-01
bigcom353        0.000000  0.000000e+00
bigcom359        0.000000 -1.124512e-01
bigcom363        0.000000  0.000000e+00
bigcom365        0.000000 -1.923163e-01
bigcom385        0.000000 -4.740843e-01
bigcom386        0.000000 -1.386830e+00
bigcom408        0.000000  0.000000e+00
bigcom412        0.000000 -4.987563e-01
bigcom480        0.000000  0.000000e+00
spin_vertex      0.000000  8.303789e-01
membership_s1    0.000000 -3.448265e-02
membership_s3    0.000000 -3.725233e-03
membership_s4    0.000000  8.176641e-01
membership_s5    0.000000  6.703359e-01
membership_s6    0.000000  1.482765e+00
membership_s7    0.000000 -1.003948e-05
membership_s8    0.000000  0.000000e+00
membership_s9    0.000000  0.000000e+00
membership_s11   0.000000  0.000000e+00
membership_s12   0.000000 -1.242581e-03
membership_s14   0.000000  0.000000e+00
membership_s15   0.000000  1.550206e+00
membership_s16   0.000000  0.000000e+00
membership_s17   0.000000  8.401620e+00
membership_s18   0.000000 -3.022275e-01
membership_s20   0.000000  0.000000e+00
membership_s21   0.000000 -2.862933e-01
membership_s22   0.000000 -3.461140e-01
membership_s24   0.000000 -5.294755e-01
membership_s25   0.000000 -1.252530e-01
membership_s26   0.000000  0.000000e+00
membership_s27   0.000000 -1.409529e+00
membership_s28   0.000000  0.000000e+00
membership_s30   0.000000  3.334454e-01
membership_s31   0.000000 -7.679105e-01
membership_s32   0.000000  7.745164e-02
membership_s33   0.000000  0.000000e+00
membership_s36   0.000000 -4.934307e-02
membership_s37   0.000000 -2.580105e-01
V1               0.000000 -3.322269e-01
V2               0.000000  7.434351e-01
pdi              0.000000 -1.435944e+03
adhesion         0.000000  8.775940e-06
cohesion         0.000000  4.450062e-04
inner            0.000000 -1.536230e-05
outer            0.000000 -1.328054e-04
ioratio          0.000000  8.537852e-01
comsize          0.000000 -3.492361e-04
[1] "Dataset: med_CT Model GBM, run: 4 of 10 2015-06-17 20:51:25"
Iter   TrainDeviance   ValidDeviance   StepSize   Improve
     1        0.0959            -nan     0.0100   -0.0001
     2        0.0950            -nan     0.0100   -0.0001
     3        0.0924            -nan     0.0100    0.0003
     4        0.0914            -nan     0.0100    0.0000
     5        0.0892            -nan     0.0100    0.0002
     6        0.0879            -nan     0.0100   -0.0000
     7        0.0863            -nan     0.0100    0.0001
     8        0.0854            -nan     0.0100   -0.0001
     9        0.0846            -nan     0.0100   -0.0001
    10        0.0832            -nan     0.0100    0.0000
    20        0.0735            -nan     0.0100    0.0000
    40        0.0611            -nan     0.0100   -0.0000
    60        0.0527            -nan     0.0100    0.0001
    80        0.0465            -nan     0.0100   -0.0000
    98        0.0414            -nan     0.0100   -0.0000

[1] "GBM variable coefficients"
                            var    rel.inf
bigcom1                 bigcom1 4.59781493
V2                           V2 4.19156171
ratio5                   ratio5 3.92515211
bet                         bet 3.22647512
pagerank               pagerank 2.65724621
V1                           V1 2.65509931
comsize                 comsize 2.63438429
ratio1                   ratio1 2.53503734
orbit56                 orbit56 2.51994120
walktrap_vertex walktrap_vertex 2.47713676
spin_vertex         spin_vertex 2.17584541
inner                     inner 1.94085318
third                     third 1.69192290
orbit53                 orbit53 1.68443072
knn                         knn 1.58025375
orbit41                 orbit41 1.56506079
ratio4                   ratio4 1.50165064
orbit18                 orbit18 1.42213288
orbit46                 orbit46 1.41945667
orbit5                   orbit5 1.35998103
orbit24                 orbit24 1.35873030
ioratio                 ioratio 1.35761245
orbit35                 orbit35 1.25911647
trans                     trans 1.22075878
graph24                 graph24 1.20911821
orbit17                 orbit17 1.19736733
graph20                 graph20 1.18928073
orbit9                   orbit9 1.15732882
outer                     outer 1.15718976
orbit59                 orbit59 1.11691579
orbit50                 orbit50 1.11413492
graph22                 graph22 1.10743557
orbit33                 orbit33 1.05998944
bigcom40               bigcom40 1.02171587
graph6                   graph6 0.96759541
upto_sixth           upto_sixth 0.92155168
orbit25                 orbit25 0.90859508
orbit47                 orbit47 0.77760163
graph15                 graph15 0.75729112
graph5                   graph5 0.71984396
orbit16                 orbit16 0.71839600
orbit63                 orbit63 0.67838483
membership_s4     membership_s4 0.67146681
constraint           constraint 0.65773623
orbit65                 orbit65 0.63544627
graph23                 graph23 0.62762420
orbit39                 orbit39 0.62577137
orbit11                 orbit11 0.60774272
graph7                   graph7 0.60455501
orbit55                 orbit55 0.60282426
orbit60                 orbit60 0.59367133
bigcom92               bigcom92 0.58282133
orbit30                 orbit30 0.57411128
orbit64                 orbit64 0.55611776
orbit44                 orbit44 0.55004230
graph17                 graph17 0.53814818
orbit36                 orbit36 0.52880890
graph10                 graph10 0.52577002
graph3                   graph3 0.51212096
graph26                 graph26 0.50996289
orbit12                 orbit12 0.49949176
coreness               coreness 0.47047794
orbit61                 orbit61 0.46536143
orbit31                 orbit31 0.46444503
fourth                   fourth 0.43849224
graph25                 graph25 0.43357031
cohesion               cohesion 0.42883434
orbit52                 orbit52 0.41627711
orbit19                 orbit19 0.40681388
graph1                   graph1 0.40460506
adhesion               adhesion 0.38841380
orbit29                 orbit29 0.38442490
orbit20                 orbit20 0.38196679
graph11                 graph11 0.37852296
upto_fourth         upto_fourth 0.37773762
ratio3                   ratio3 0.37643338
orbit10                 orbit10 0.37417891
ratio6                   ratio6 0.35798419
orbit45                 orbit45 0.35301931
orbit70                 orbit70 0.35076201
second                   second 0.34975434
graph4                   graph4 0.33908088
orbit21                 orbit21 0.33537142
orbit66                 orbit66 0.32796077
ratio2                   ratio2 0.32407053
orbit49                 orbit49 0.31448615
graph9                   graph9 0.31331712
orbit1                   orbit1 0.30992004
orbit26                 orbit26 0.30812750
orbit15                 orbit15 0.29934899
graph18                 graph18 0.29560946
orbit28                 orbit28 0.29277546
upto_fifth           upto_fifth 0.27810783
orbit23                 orbit23 0.27204698
graph8                   graph8 0.26694993
orbit2                   orbit2 0.26200802
graph13                 graph13 0.25754623
orbit67                 orbit67 0.25256628
orbit69                 orbit69 0.24107794
orbit54                 orbit54 0.23568923
graph29                 graph29 0.23012395
orbit71                 orbit71 0.22210779
graph27                 graph27 0.21816508
graph16                 graph16 0.21581342
orbit40                 orbit40 0.20895767
bigcom30               bigcom30 0.20438156
orbit42                 orbit42 0.19749661
sixth                     sixth 0.18987630
AP                           AP 0.17335836
orbit62                 orbit62 0.17307527
orbit58                 orbit58 0.17082316
graph2                   graph2 0.16983951
orbit37                 orbit37 0.16400342
orbit43                 orbit43 0.14422599
graph21                 graph21 0.14020611
evcent                   evcent 0.13519189
membership_s15   membership_s15 0.13260518
membership_s32   membership_s32 0.12676663
orbit51                 orbit51 0.12150505
upto_second         upto_second 0.11663364
orbit27                 orbit27 0.11216643
graph19                 graph19 0.10823180
orbit68                 orbit68 0.09834074
orbit48                 orbit48 0.09330839
bigcom8                 bigcom8 0.09304592
orbit38                 orbit38 0.09243081
orbit13                 orbit13 0.08793529
orbit7                   orbit7 0.08644732
hubscore               hubscore 0.08445997
orbit22                 orbit22 0.07938546
orbit57                 orbit57 0.07286569
bigcom28               bigcom28 0.04749196
orbit32                 orbit32 0.04458298
membership_s21   membership_s21 0.03666464
graph14                 graph14 0.03256746
bigcom4                 bigcom4 0.02943086
membership_s7     membership_s7 0.02646104
graph0                   graph0 0.02196996
close                     close 0.01916611
bigcom3                 bigcom3 0.00812966
graph12                 graph12 0.00000000
graph28                 graph28 0.00000000
orbit0                   orbit0 0.00000000
orbit3                   orbit3 0.00000000
orbit4                   orbit4 0.00000000
orbit6                   orbit6 0.00000000
orbit8                   orbit8 0.00000000
orbit14                 orbit14 0.00000000
orbit34                 orbit34 0.00000000
orbit72                 orbit72 0.00000000
ecc                         ecc 0.00000000
eccrad                   eccrad 0.00000000
first                     first 0.00000000
upto_third           upto_third 0.00000000
fifth                     fifth 0.00000000
selfinter             selfinter 0.00000000
bigcom2                 bigcom2 0.00000000
bigcom6                 bigcom6 0.00000000
bigcom9                 bigcom9 0.00000000
bigcom11               bigcom11 0.00000000
bigcom13               bigcom13 0.00000000
bigcom15               bigcom15 0.00000000
bigcom16               bigcom16 0.00000000
bigcom21               bigcom21 0.00000000
bigcom22               bigcom22 0.00000000
bigcom24               bigcom24 0.00000000
bigcom26               bigcom26 0.00000000
bigcom31               bigcom31 0.00000000
bigcom32               bigcom32 0.00000000
bigcom33               bigcom33 0.00000000
bigcom34               bigcom34 0.00000000
bigcom36               bigcom36 0.00000000
bigcom37               bigcom37 0.00000000
bigcom38               bigcom38 0.00000000
bigcom39               bigcom39 0.00000000
bigcom43               bigcom43 0.00000000
bigcom44               bigcom44 0.00000000
bigcom46               bigcom46 0.00000000
bigcom47               bigcom47 0.00000000
bigcom49               bigcom49 0.00000000
bigcom50               bigcom50 0.00000000
bigcom51               bigcom51 0.00000000
bigcom52               bigcom52 0.00000000
bigcom54               bigcom54 0.00000000
bigcom56               bigcom56 0.00000000
bigcom62               bigcom62 0.00000000
bigcom66               bigcom66 0.00000000
bigcom68               bigcom68 0.00000000
bigcom69               bigcom69 0.00000000
bigcom71               bigcom71 0.00000000
bigcom72               bigcom72 0.00000000
bigcom73               bigcom73 0.00000000
bigcom74               bigcom74 0.00000000
bigcom75               bigcom75 0.00000000
bigcom76               bigcom76 0.00000000
bigcom77               bigcom77 0.00000000
bigcom79               bigcom79 0.00000000
bigcom80               bigcom80 0.00000000
bigcom82               bigcom82 0.00000000
bigcom83               bigcom83 0.00000000
bigcom84               bigcom84 0.00000000
bigcom85               bigcom85 0.00000000
bigcom87               bigcom87 0.00000000
bigcom89               bigcom89 0.00000000
bigcom91               bigcom91 0.00000000
bigcom93               bigcom93 0.00000000
bigcom96               bigcom96 0.00000000
bigcom97               bigcom97 0.00000000
bigcom98               bigcom98 0.00000000
bigcom99               bigcom99 0.00000000
bigcom101             bigcom101 0.00000000
bigcom104             bigcom104 0.00000000
bigcom106             bigcom106 0.00000000
bigcom109             bigcom109 0.00000000
bigcom113             bigcom113 0.00000000
bigcom116             bigcom116 0.00000000
bigcom120             bigcom120 0.00000000
bigcom123             bigcom123 0.00000000
bigcom126             bigcom126 0.00000000
bigcom127             bigcom127 0.00000000
bigcom137             bigcom137 0.00000000
bigcom139             bigcom139 0.00000000
bigcom140             bigcom140 0.00000000
bigcom143             bigcom143 0.00000000
bigcom145             bigcom145 0.00000000
bigcom146             bigcom146 0.00000000
bigcom147             bigcom147 0.00000000
bigcom149             bigcom149 0.00000000
bigcom153             bigcom153 0.00000000
bigcom154             bigcom154 0.00000000
bigcom156             bigcom156 0.00000000
bigcom157             bigcom157 0.00000000
bigcom158             bigcom158 0.00000000
bigcom160             bigcom160 0.00000000
bigcom161             bigcom161 0.00000000
bigcom162             bigcom162 0.00000000
bigcom164             bigcom164 0.00000000
bigcom166             bigcom166 0.00000000
bigcom167             bigcom167 0.00000000
bigcom171             bigcom171 0.00000000
bigcom173             bigcom173 0.00000000
bigcom175             bigcom175 0.00000000
bigcom176             bigcom176 0.00000000
bigcom177             bigcom177 0.00000000
bigcom178             bigcom178 0.00000000
bigcom180             bigcom180 0.00000000
bigcom181             bigcom181 0.00000000
bigcom184             bigcom184 0.00000000
bigcom186             bigcom186 0.00000000
bigcom187             bigcom187 0.00000000
bigcom189             bigcom189 0.00000000
bigcom194             bigcom194 0.00000000
bigcom195             bigcom195 0.00000000
bigcom196             bigcom196 0.00000000
bigcom204             bigcom204 0.00000000
bigcom205             bigcom205 0.00000000
bigcom212             bigcom212 0.00000000
bigcom214             bigcom214 0.00000000
bigcom222             bigcom222 0.00000000
bigcom223             bigcom223 0.00000000
bigcom226             bigcom226 0.00000000
bigcom227             bigcom227 0.00000000
bigcom229             bigcom229 0.00000000
bigcom233             bigcom233 0.00000000
bigcom236             bigcom236 0.00000000
bigcom237             bigcom237 0.00000000
bigcom246             bigcom246 0.00000000
bigcom248             bigcom248 0.00000000
bigcom249             bigcom249 0.00000000
bigcom250             bigcom250 0.00000000
bigcom254             bigcom254 0.00000000
bigcom266             bigcom266 0.00000000
bigcom269             bigcom269 0.00000000
bigcom272             bigcom272 0.00000000
bigcom274             bigcom274 0.00000000
bigcom281             bigcom281 0.00000000
bigcom291             bigcom291 0.00000000
bigcom292             bigcom292 0.00000000
bigcom295             bigcom295 0.00000000
bigcom299             bigcom299 0.00000000
bigcom301             bigcom301 0.00000000
bigcom306             bigcom306 0.00000000
bigcom309             bigcom309 0.00000000
bigcom314             bigcom314 0.00000000
bigcom321             bigcom321 0.00000000
bigcom341             bigcom341 0.00000000
bigcom350             bigcom350 0.00000000
bigcom353             bigcom353 0.00000000
bigcom359             bigcom359 0.00000000
bigcom363             bigcom363 0.00000000
bigcom365             bigcom365 0.00000000
bigcom385             bigcom385 0.00000000
bigcom386             bigcom386 0.00000000
bigcom408             bigcom408 0.00000000
bigcom412             bigcom412 0.00000000
bigcom480             bigcom480 0.00000000
membership_s1     membership_s1 0.00000000
membership_s3     membership_s3 0.00000000
membership_s5     membership_s5 0.00000000
membership_s6     membership_s6 0.00000000
membership_s8     membership_s8 0.00000000
membership_s9     membership_s9 0.00000000
membership_s11   membership_s11 0.00000000
membership_s12   membership_s12 0.00000000
membership_s14   membership_s14 0.00000000
membership_s16   membership_s16 0.00000000
membership_s17   membership_s17 0.00000000
membership_s18   membership_s18 0.00000000
membership_s20   membership_s20 0.00000000
membership_s22   membership_s22 0.00000000
membership_s24   membership_s24 0.00000000
membership_s25   membership_s25 0.00000000
membership_s26   membership_s26 0.00000000
membership_s27   membership_s27 0.00000000
membership_s28   membership_s28 0.00000000
membership_s30   membership_s30 0.00000000
membership_s31   membership_s31 0.00000000
membership_s33   membership_s33 0.00000000
membership_s36   membership_s36 0.00000000
membership_s37   membership_s37 0.00000000
pdi                         pdi 0.00000000
[1] "Dataset: med_CT Model RF, run: 4 of 10 2015-06-17 20:52:02"
     |      Out-of-bag   |
Tree |      MSE  %Var(y) |
   1 |  0.01492   179.12 |
   2 |  0.01414   169.67 |
   3 |  0.01318   158.15 |
   4 |  0.01313   157.59 |
   5 |  0.01321   158.58 |
   6 |  0.01349   161.98 |
   7 |  0.01443   173.15 |
   8 |  0.01329   159.53 |
   9 |  0.01287   154.47 |
  10 |  0.01237   148.53 |
  11 |  0.01218   146.20 |
  12 |  0.01194   143.30 |
  13 |  0.01177   141.33 |
  14 |  0.01119   134.31 |
  15 |  0.01107   132.92 |
  16 |  0.01106   132.75 |
  17 |  0.01084   130.13 |
  18 |  0.01069   128.35 |
  19 |  0.01067   128.08 |
  20 |  0.01053   126.36 |
  21 |  0.01039   124.70 |
  22 |  0.01027   123.28 |
  23 |  0.01029   123.53 |
  24 |  0.01018   122.24 |
  25 |  0.01006   120.75 |
  26 |  0.01008   121.05 |
  27 |  0.00999   119.92 |
  28 | 0.009954   119.48 |
  29 | 0.009895   118.78 |
  30 | 0.009855   118.30 |
  31 | 0.009839   118.10 |
  32 | 0.009828   117.97 |
  33 |  0.00986   118.35 |
  34 | 0.009809   117.75 |
  35 |  0.00974   116.91 |
  36 |  0.00971   116.56 |
  37 | 0.009659   115.94 |
  38 | 0.009673   116.11 |
  39 | 0.009662   115.98 |
  40 | 0.009626   115.54 |
  41 | 0.009612   115.37 |
  42 |   0.0096   115.23 |
  43 | 0.009593   115.15 |
  44 | 0.009575   114.94 |
  45 | 0.009554   114.68 |
  46 | 0.009562   114.77 |
  47 | 0.009573   114.90 |
  48 | 0.009589   115.10 |
  49 | 0.009583   115.03 |
  50 | 0.009551   114.64 |
  51 | 0.009569   114.86 |
  52 | 0.009546   114.58 |
  53 | 0.009552   114.66 |
  54 | 0.009525   114.34 |
  55 | 0.009502   114.06 |
  56 | 0.009482   113.82 |
  57 | 0.009444   113.36 |
  58 | 0.009444   113.36 |
  59 | 0.009416   113.02 |
  60 | 0.009413   112.98 |
  61 | 0.009426   113.14 |
  62 | 0.009425   113.14 |
  63 | 0.009416   113.03 |
  64 | 0.009402   112.86 |
  65 | 0.009403   112.87 |
  66 |   0.0094   112.83 |
  67 | 0.009383   112.63 |
  68 | 0.009373   112.51 |
  69 | 0.009371   112.49 |
  70 |  0.00936   112.35 |
  71 | 0.009357   112.32 |
  72 | 0.009339   112.10 |
  73 | 0.009336   112.06 |
  74 | 0.009341   112.13 |
  75 |  0.00935   112.23 |
  76 | 0.009341   112.13 |
  77 | 0.009344   112.17 |
  78 | 0.009343   112.15 |
  79 | 0.009356   112.31 |
  80 | 0.009344   112.16 |
  81 | 0.009332   112.01 |
  82 | 0.009334   112.04 |
  83 | 0.009348   112.20 |
  84 | 0.009322   111.90 |
  85 | 0.009304   111.67 |
  86 | 0.009308   111.73 |
  87 | 0.009298   111.61 |
  88 | 0.009289   111.49 |
  89 | 0.009277   111.36 |
  90 | 0.009264   111.21 |
  91 | 0.009261   111.17 |
  92 | 0.009256   111.10 |
  93 | 0.009258   111.13 |
  94 | 0.009259   111.14 |
  95 | 0.009255   111.09 |
  96 | 0.009246   110.98 |
  97 |  0.00925   111.03 |
  98 | 0.009244   110.96 |
  99 | 0.009248   111.01 |
 100 | 0.009237   110.88 |
[1] "Random Forest variable coefficients"
                      %IncMSE IncNodePurity
graph5           6.695624e-04  1.010892e-01
graph6           5.403202e-04  4.225958e-01
graph7           3.749706e-03  2.019958e-01
graph8           4.806143e-04  1.567176e-01
graph9           2.704798e-04  8.153086e-02
graph10          1.437948e-03  1.675367e-01
graph11          2.882551e-03  2.143467e-01
graph12          3.194137e-04  1.028234e-01
graph13          4.350881e-04  1.538361e-01
graph14          1.886083e-03  3.979508e-01
graph15          9.037014e-04  2.032724e-01
graph16          6.974693e-04  2.197336e-01
graph17          1.193821e-03  2.377350e-01
graph18          8.887320e-04  1.050709e-01
graph19          1.431986e-03  1.174820e-01
graph20          1.502445e-03  2.069451e-01
graph21          6.357954e-04  1.384917e-01
graph22          2.976581e-03  2.463259e-01
graph23          2.986837e-03  2.976430e-01
graph24          6.526043e-03  1.869875e-01
graph25          7.151401e-04  1.881776e-01
graph26          2.939516e-03  1.907632e-01
graph27          1.071565e-03  1.213647e-01
graph28          5.397270e-05  1.079923e-01
graph29          2.195905e-04  6.936732e-02
orbit0           7.849392e-04  7.934205e-02
orbit1           7.384462e-04  1.910201e-01
orbit2           6.400134e-04  2.783196e-01
orbit3           6.707288e-04  1.287177e-01
orbit4           1.884779e-04  1.394026e-01
orbit5           4.040229e-04  1.967873e-01
orbit6           4.901746e-04  1.091286e-01
orbit7           1.651004e-03  3.545311e-01
orbit8           5.577526e-04  1.314376e-01
orbit9           1.167282e-03  2.489012e-01
orbit10          2.837378e-03  1.956865e-01
orbit11          4.112143e-04  8.236244e-02
orbit12          4.290053e-03  2.629058e-01
orbit13          1.902566e-03  1.529291e-01
orbit14          1.290635e-04  1.160715e-01
orbit15          3.158550e-04  2.010603e-01
orbit16          9.305644e-04  1.900079e-01
orbit17          7.747944e-04  1.661260e-01
orbit18          1.469344e-03  2.401700e-01
orbit19          1.051887e-03  3.479265e-01
orbit20          3.351083e-03  3.405346e-01
orbit21          1.294446e-03  2.571583e-01
orbit22          3.283505e-03  3.273816e-01
orbit23          3.828388e-04  1.332913e-01
orbit24          2.713884e-03  5.187070e-01
orbit25          2.476637e-03  1.532658e-01
orbit26          3.925857e-03  1.761459e-01
orbit27          1.471369e-03  1.193894e-01
orbit28          4.004742e-04  2.173909e-01
orbit29          1.691495e-03  1.950253e-01
orbit30          2.873902e-03  3.100760e-01
orbit31          6.976584e-04  2.362435e-01
orbit32          4.207454e-03  2.748080e-01
orbit33          2.874389e-04  1.912164e-01
orbit34          1.922949e-03  3.824495e-01
orbit35          3.258607e-03  1.566574e-01
orbit36          5.818763e-04  1.813677e-01
orbit37          3.426235e-04  1.079332e-01
orbit38          9.994396e-04  2.380305e-01
orbit39          4.346138e-03  2.614319e-01
orbit40          1.766541e-03  1.684537e-01
orbit41          1.662757e-03  1.109606e-01
orbit42          3.618307e-04  1.136996e-01
orbit43          8.536605e-04  8.271113e-02
orbit44          8.136043e-04  2.438683e-01
orbit45          1.381889e-03  2.589452e-01
orbit46          1.681363e-03  2.571722e-01
orbit47          2.675035e-03  2.121159e-01
orbit48          1.231246e-03  1.090286e-01
orbit49          2.788706e-03  2.508757e-01
orbit50          8.395782e-04  1.798590e-01
orbit51          3.091130e-04  1.390188e-01
orbit52          3.838651e-03  3.572671e-01
orbit53          1.340458e-04  1.052957e-01
orbit54          3.396170e-03  2.348100e-01
orbit55          1.971532e-03  1.338018e-01
orbit56          3.949444e-03  3.111629e-01
orbit57          2.104113e-03  5.692581e-02
orbit58          9.987711e-04  8.099871e-02
orbit59          2.487408e-03  1.706930e-01
orbit60          1.132589e-03  1.958608e-01
orbit61          3.287454e-04  1.103920e-01
orbit62          2.869329e-03  3.116519e-01
orbit63          7.635428e-04  1.694958e-01
orbit64          9.847358e-04  1.557503e-01
orbit65          2.011695e-03  9.575260e-02
orbit66          7.293499e-04  1.443949e-01
orbit67          4.058476e-04  3.577957e-02
orbit68          8.828121e-04  1.198227e-01
orbit69          2.676100e-08  3.693029e-03
orbit70          3.003921e-04  1.211506e-01
orbit71          1.631264e-04  3.588925e-02
orbit72          4.303143e-05  1.346604e-01
AP               2.502085e-05  4.843195e-02
bet              1.357900e-03  7.917530e-01
ecc              1.184128e-05  2.420375e-02
eccrad           0.000000e+00  1.170938e-19
close            6.766745e-04  9.447458e-02
constraint       1.048426e-03  2.191350e-01
coreness         5.180052e-04  2.245949e-01
knn              1.533062e-03  5.147714e-01
hubscore         1.313274e-03  1.527469e-01
pagerank         2.129642e-03  5.138325e-01
trans            2.820987e-04  2.353248e-01
evcent           5.861083e-04  9.018488e-02
first            8.761601e-04  1.437084e-01
upto_second      1.974665e-03  1.679034e-01
upto_third       1.596272e-03  1.959189e-01
upto_fourth      3.730471e-04  2.401498e-01
upto_fifth       6.273882e-05  1.060333e-01
upto_sixth       5.299303e-04  1.162460e-01
second           1.152912e-05  4.671606e-02
third            3.577374e-04  7.585300e-01
fourth           8.199455e-04  1.680364e-01
fifth            7.084625e-04  2.760136e-01
sixth            2.192133e-03  1.034143e-01
ratio1           1.850386e-03  3.175496e-01
ratio2           2.091956e-03  2.743213e-01
ratio3           6.785433e-04  2.117360e-01
ratio4           5.949704e-03  4.569656e-01
ratio5           3.417506e-03  9.651619e-01
ratio6           2.192029e-03  2.589706e-01
selfinter        0.000000e+00  1.428571e-02
walktrap_vertex  4.649532e-04  4.712231e-01
bigcom1          5.941661e-04  2.999195e-01
bigcom2          0.000000e+00  0.000000e+00
bigcom3          3.584572e-05  3.433568e-02
bigcom4          1.125799e-05  1.325040e-03
bigcom6          0.000000e+00  0.000000e+00
bigcom8          3.015382e-06  2.313664e-02
bigcom9          0.000000e+00  0.000000e+00
bigcom11         0.000000e+00  0.000000e+00
bigcom13         0.000000e+00  0.000000e+00
bigcom15         0.000000e+00  0.000000e+00
bigcom16         0.000000e+00  0.000000e+00
bigcom21         0.000000e+00  0.000000e+00
bigcom22         0.000000e+00  0.000000e+00
bigcom24         0.000000e+00  0.000000e+00
bigcom26         0.000000e+00  0.000000e+00
bigcom28        -2.225283e-05  1.362678e-02
bigcom30         1.640409e-05  1.586357e-02
bigcom31         0.000000e+00  0.000000e+00
bigcom32        -1.134917e-04  2.513318e-01
bigcom33         0.000000e+00  0.000000e+00
bigcom34         0.000000e+00  0.000000e+00
bigcom36         0.000000e+00  0.000000e+00
bigcom37         0.000000e+00  0.000000e+00
bigcom38         0.000000e+00  0.000000e+00
bigcom39         0.000000e+00  0.000000e+00
bigcom40         1.149950e-03  2.265507e-01
bigcom43         0.000000e+00  0.000000e+00
bigcom44         0.000000e+00  0.000000e+00
bigcom46         0.000000e+00  0.000000e+00
bigcom47         0.000000e+00  0.000000e+00
bigcom49         0.000000e+00  0.000000e+00
bigcom50         0.000000e+00  0.000000e+00
bigcom51         0.000000e+00  0.000000e+00
bigcom52         0.000000e+00  0.000000e+00
bigcom54         0.000000e+00  0.000000e+00
bigcom56         0.000000e+00  0.000000e+00
bigcom62         0.000000e+00  0.000000e+00
bigcom66         0.000000e+00  0.000000e+00
bigcom68         0.000000e+00  0.000000e+00
bigcom69        -7.673853e-05  1.228041e-01
bigcom71         0.000000e+00  0.000000e+00
bigcom72         0.000000e+00  0.000000e+00
bigcom73         0.000000e+00  0.000000e+00
bigcom74         0.000000e+00  0.000000e+00
bigcom75         0.000000e+00  0.000000e+00
bigcom76         0.000000e+00  0.000000e+00
bigcom77         0.000000e+00  0.000000e+00
bigcom79         0.000000e+00  0.000000e+00
bigcom80         0.000000e+00  0.000000e+00
bigcom82        -1.694171e-05  5.413225e-01
bigcom83         0.000000e+00  0.000000e+00
bigcom84         0.000000e+00  0.000000e+00
bigcom85         0.000000e+00  0.000000e+00
bigcom87         0.000000e+00  0.000000e+00
bigcom89         0.000000e+00  0.000000e+00
bigcom91         0.000000e+00  0.000000e+00
bigcom92        -3.969424e-05  7.320499e-02
bigcom93         0.000000e+00  0.000000e+00
bigcom96         0.000000e+00  0.000000e+00
bigcom97         0.000000e+00  0.000000e+00
bigcom98         0.000000e+00  0.000000e+00
bigcom99         0.000000e+00  0.000000e+00
bigcom101        0.000000e+00  0.000000e+00
bigcom104        0.000000e+00  0.000000e+00
bigcom106        0.000000e+00  0.000000e+00
bigcom109        0.000000e+00  0.000000e+00
bigcom113        0.000000e+00  0.000000e+00
bigcom116        0.000000e+00  0.000000e+00
bigcom120        0.000000e+00  0.000000e+00
bigcom123        0.000000e+00  0.000000e+00
bigcom126        0.000000e+00  0.000000e+00
bigcom127        0.000000e+00  0.000000e+00
bigcom137        0.000000e+00  0.000000e+00
bigcom139        0.000000e+00  0.000000e+00
bigcom140        0.000000e+00  0.000000e+00
bigcom143        0.000000e+00  0.000000e+00
bigcom145        0.000000e+00  0.000000e+00
bigcom146        0.000000e+00  0.000000e+00
bigcom147        0.000000e+00  0.000000e+00
bigcom149        0.000000e+00  0.000000e+00
bigcom153        0.000000e+00  0.000000e+00
bigcom154        0.000000e+00  0.000000e+00
bigcom156        0.000000e+00  0.000000e+00
bigcom157        0.000000e+00  0.000000e+00
bigcom158        0.000000e+00  0.000000e+00
bigcom160        0.000000e+00  0.000000e+00
bigcom161        0.000000e+00  0.000000e+00
bigcom162        0.000000e+00  0.000000e+00
bigcom164        0.000000e+00  0.000000e+00
bigcom166        0.000000e+00  0.000000e+00
bigcom167        0.000000e+00  0.000000e+00
bigcom171        0.000000e+00  0.000000e+00
bigcom173        0.000000e+00  0.000000e+00
bigcom175        0.000000e+00  0.000000e+00
bigcom176        0.000000e+00  0.000000e+00
bigcom177        0.000000e+00  0.000000e+00
bigcom178        0.000000e+00  0.000000e+00
bigcom180        0.000000e+00  0.000000e+00
bigcom181        0.000000e+00  0.000000e+00
bigcom184        0.000000e+00  0.000000e+00
bigcom186        0.000000e+00  0.000000e+00
bigcom187        0.000000e+00  0.000000e+00
bigcom189        0.000000e+00  0.000000e+00
bigcom194        0.000000e+00  0.000000e+00
bigcom195        0.000000e+00  0.000000e+00
bigcom196        0.000000e+00  0.000000e+00
bigcom204        0.000000e+00  0.000000e+00
bigcom205        0.000000e+00  0.000000e+00
bigcom212        0.000000e+00  0.000000e+00
bigcom214        0.000000e+00  0.000000e+00
bigcom222        0.000000e+00  0.000000e+00
bigcom223        0.000000e+00  0.000000e+00
bigcom226        0.000000e+00  0.000000e+00
bigcom227        0.000000e+00  0.000000e+00
bigcom229        0.000000e+00  0.000000e+00
bigcom233        0.000000e+00  0.000000e+00
bigcom236        0.000000e+00  0.000000e+00
bigcom237        0.000000e+00  0.000000e+00
bigcom246        0.000000e+00  0.000000e+00
bigcom248        0.000000e+00  0.000000e+00
bigcom249        0.000000e+00  0.000000e+00
bigcom250        0.000000e+00  0.000000e+00
bigcom254        0.000000e+00  0.000000e+00
bigcom266        0.000000e+00  0.000000e+00
bigcom269        0.000000e+00  0.000000e+00
bigcom272        0.000000e+00  0.000000e+00
bigcom274        0.000000e+00  0.000000e+00
bigcom281        0.000000e+00  0.000000e+00
bigcom291        0.000000e+00  0.000000e+00
bigcom292        0.000000e+00  0.000000e+00
bigcom295        0.000000e+00  0.000000e+00
bigcom299        0.000000e+00  0.000000e+00
bigcom301        0.000000e+00  0.000000e+00
bigcom306        0.000000e+00  0.000000e+00
bigcom309        0.000000e+00  0.000000e+00
bigcom314        0.000000e+00  0.000000e+00
bigcom321        0.000000e+00  0.000000e+00
bigcom341        0.000000e+00  0.000000e+00
bigcom350        0.000000e+00  0.000000e+00
bigcom353        0.000000e+00  0.000000e+00
bigcom359        0.000000e+00  0.000000e+00
bigcom363        0.000000e+00  0.000000e+00
bigcom365        0.000000e+00  0.000000e+00
bigcom385        0.000000e+00  0.000000e+00
bigcom386        0.000000e+00  0.000000e+00
bigcom408        0.000000e+00  0.000000e+00
bigcom412        0.000000e+00  0.000000e+00
bigcom480        0.000000e+00  0.000000e+00
spin_vertex      1.900561e-04  4.634322e-01
membership_s1    0.000000e+00  0.000000e+00
membership_s3    0.000000e+00  0.000000e+00
membership_s4    1.563582e-03  1.076064e-01
membership_s5   -1.756585e-05  3.074858e-02
membership_s6    8.437205e-06  3.772007e-02
membership_s7   -8.868473e-06  2.322297e-02
membership_s8    0.000000e+00  0.000000e+00
membership_s9    0.000000e+00  0.000000e+00
membership_s11   0.000000e+00  0.000000e+00
membership_s12   0.000000e+00  0.000000e+00
membership_s14   0.000000e+00  0.000000e+00
membership_s15  -1.428833e-05  2.744556e-01
membership_s16   0.000000e+00  0.000000e+00
membership_s17   0.000000e+00  5.711397e-01
membership_s18   0.000000e+00  0.000000e+00
membership_s20   0.000000e+00  0.000000e+00
membership_s21   0.000000e+00  0.000000e+00
membership_s22   0.000000e+00  0.000000e+00
membership_s24   0.000000e+00  0.000000e+00
membership_s25   0.000000e+00  0.000000e+00
membership_s26   0.000000e+00  0.000000e+00
membership_s27   0.000000e+00  0.000000e+00
membership_s28   0.000000e+00  0.000000e+00
membership_s30  -5.773672e-06  8.750000e-03
membership_s31   1.081315e-06  2.326966e-03
membership_s32   5.725004e-05  2.428697e-02
membership_s33   0.000000e+00  0.000000e+00
membership_s36   0.000000e+00  0.000000e+00
membership_s37   0.000000e+00  0.000000e+00
V1               1.452710e-03  3.411756e-01
V2               1.873537e-03  8.952972e-01
pdi             -4.446669e-05  9.484933e-02
adhesion         2.113183e-03  4.065734e-01
cohesion         2.534737e-03  3.823016e-01
inner            1.133724e-03  5.171651e-01
outer            6.711931e-04  5.785895e-01
ioratio          2.542761e-03  6.192975e-01
comsize          1.442666e-03  8.646323e-01
[1] "Dataset: med_CT Model GLM, run: 4 of 10 2015-06-17 20:52:51"
[1] "glmnet variable coefficients"
                     [,1]          [,2]
(Intercept)     -4.770902  7.086271e+02
graph0           0.000000 -3.913793e-03
graph1           0.000000  8.004610e-06
graph2           0.000000  1.747634e-03
graph3           0.000000  2.913861e-06
graph4           0.000000  0.000000e+00
graph5           0.000000  9.690211e-05
graph6           0.000000 -2.819484e-07
graph7           0.000000  5.814152e-04
graph8           0.000000  1.336955e-03
graph9           0.000000 -5.358576e-08
graph10          0.000000  0.000000e+00
graph11          0.000000 -2.253298e-10
graph12          0.000000  0.000000e+00
graph13          0.000000  1.440282e-08
graph14          0.000000  1.251691e-08
graph15          0.000000 -1.364727e-05
graph16          0.000000  0.000000e+00
graph17          0.000000  0.000000e+00
graph18          0.000000  1.834377e-06
graph19          0.000000  5.843401e-08
graph20          0.000000 -5.163621e-05
graph21          0.000000  0.000000e+00
graph22          0.000000  1.218147e-05
graph23          0.000000  0.000000e+00
graph24          0.000000  1.010273e-05
graph25          0.000000  0.000000e+00
graph26          0.000000  9.490625e-06
graph27          0.000000 -1.933167e-03
graph28          0.000000  0.000000e+00
graph29          0.000000 -4.521866e-03
orbit0           0.000000 -2.700843e-03
orbit1           0.000000  1.833429e-06
orbit2           0.000000  6.934674e-04
orbit3           0.000000  2.505041e-04
orbit4           0.000000  8.691203e-06
orbit5           0.000000  1.078360e-06
orbit6           0.000000  0.000000e+00
orbit7           0.000000  0.000000e+00
orbit8           0.000000  1.541910e-04
orbit9           0.000000 -1.644511e-05
orbit10          0.000000 -1.930682e-06
orbit11          0.000000  7.860212e-04
orbit12          0.000000  3.328416e-04
orbit13          0.000000  6.969965e-03
orbit14          0.000000  1.068168e-03
orbit15          0.000000 -1.149422e-07
orbit16          0.000000 -9.220186e-09
orbit17          0.000000 -1.050722e-07
orbit18          0.000000  4.015106e-08
orbit19          0.000000 -2.256677e-11
orbit20          0.000000 -1.596785e-08
orbit21          0.000000  3.370371e-06
orbit22          0.000000 -1.937954e-10
orbit23          0.000000 -1.221904e-04
orbit24          0.000000 -9.448537e-07
orbit25          0.000000  8.282158e-07
orbit26          0.000000 -7.556740e-06
orbit27          0.000000  4.310531e-06
orbit28          0.000000  1.417597e-05
orbit29          0.000000 -8.707943e-08
orbit30          0.000000  1.954561e-05
orbit31          0.000000  0.000000e+00
orbit32          0.000000  2.164472e-07
orbit33          0.000000 -1.572025e-04
orbit34          0.000000 -9.091649e-06
orbit35          0.000000 -2.164204e-06
orbit36          0.000000 -8.425189e-06
orbit37          0.000000  1.672315e-06
orbit38          0.000000  5.081316e-05
orbit39          0.000000  1.230296e-05
orbit40          0.000000 -5.873288e-06
orbit41          0.000000 -3.817827e-05
orbit42          0.000000  1.178646e-04
orbit43          0.000000  7.315502e-06
orbit44          0.000000 -4.076789e-03
orbit45          0.000000  2.631221e-05
orbit46          0.000000  9.882993e-07
orbit47          0.000000 -3.379650e-05
orbit48          0.000000  2.164018e-07
orbit49          0.000000 -4.614228e-05
orbit50          0.000000 -1.626844e-03
orbit51          0.000000  0.000000e+00
orbit52          0.000000  1.018637e-04
orbit53          0.000000  1.473837e-07
orbit54          0.000000  1.506869e-05
orbit55          0.000000 -2.106693e-03
orbit56          0.000000 -2.852224e-04
orbit57          0.000000  3.425803e-05
orbit58          0.000000 -1.148062e-03
orbit59          0.000000  8.712678e-06
orbit60          0.000000  2.784171e-04
orbit61          0.000000 -2.998460e-03
orbit62          0.000000  1.466778e-03
orbit63          0.000000  8.383728e-04
orbit64          0.000000 -5.812285e-04
orbit65          0.000000  0.000000e+00
orbit66          0.000000  3.283877e-04
orbit67          0.000000  2.344884e-03
orbit68          0.000000 -1.686836e-03
orbit69          0.000000 -2.715264e-02
orbit70          0.000000 -2.538831e-03
orbit71          0.000000  1.184712e-04
orbit72          0.000000 -4.017336e-03
AP               0.000000  6.874273e-01
bet              0.000000 -1.040182e-05
ecc              0.000000  4.988706e-02
eccrad           0.000000  2.572298e-01
close            0.000000  0.000000e+00
constraint       0.000000 -4.661773e+00
coreness         0.000000 -5.027018e-02
knn              0.000000  4.578824e-03
hubscore         0.000000 -2.389071e+01
pagerank         0.000000 -7.612624e+00
trans            0.000000 -2.457158e-01
evcent           0.000000 -3.322820e+01
first            0.000000 -1.214300e-03
upto_second      0.000000 -3.735663e-05
upto_third       0.000000  0.000000e+00
upto_fourth      0.000000 -2.058494e-04
upto_fifth       0.000000  0.000000e+00
upto_sixth       0.000000 -5.347317e-02
second           0.000000 -3.902319e-05
third            0.000000  2.191880e-04
fourth           0.000000 -1.524597e-05
fifth            0.000000  5.530443e-04
sixth            0.000000 -7.794315e-04
ratio1           0.000000 -2.454988e-03
ratio2           0.000000  4.624421e-03
ratio3           0.000000 -1.589740e-01
ratio4           0.000000 -2.537566e-01
ratio5           0.000000  1.243561e+01
ratio6           0.000000  1.468876e-02
selfinter        0.000000 -9.467224e-02
walktrap_vertex  0.000000  5.305273e-01
bigcom1          0.000000  1.483977e+00
bigcom2          0.000000  0.000000e+00
bigcom3          0.000000  7.285503e-01
bigcom4          0.000000  6.269673e-02
bigcom6          0.000000 -9.105151e-03
bigcom8          0.000000  9.709067e-01
bigcom9          0.000000  0.000000e+00
bigcom11         0.000000 -3.223243e-02
bigcom13         0.000000  0.000000e+00
bigcom15         0.000000 -1.308275e-02
bigcom16         0.000000 -1.438612e-02
bigcom21         0.000000 -2.744413e-01
bigcom22         0.000000 -7.754574e-01
bigcom24         0.000000 -9.945258e-02
bigcom26         0.000000 -6.959526e-01
bigcom28         0.000000  7.964337e-01
bigcom30         0.000000  1.274485e+00
bigcom31         0.000000  0.000000e+00
bigcom32         0.000000  3.203649e+00
bigcom33         0.000000 -1.092250e-01
bigcom34         0.000000 -1.416938e-01
bigcom36         0.000000 -1.447147e-02
bigcom37         0.000000  0.000000e+00
bigcom38         0.000000 -5.887079e-01
bigcom39         0.000000 -5.182937e-01
bigcom40         0.000000  8.251172e-01
bigcom43         0.000000 -6.589856e-05
bigcom44         0.000000 -1.567992e-01
bigcom46         0.000000 -2.978193e-01
bigcom47         0.000000  0.000000e+00
bigcom49         0.000000 -3.568186e-01
bigcom50         0.000000 -1.785629e-02
bigcom51         0.000000 -7.296802e-01
bigcom52         0.000000 -1.214097e-01
bigcom54         0.000000  0.000000e+00
bigcom56         0.000000  0.000000e+00
bigcom62         0.000000 -2.148161e-01
bigcom66         0.000000  0.000000e+00
bigcom68         0.000000 -2.877187e-01
bigcom69         0.000000  3.145645e+00
bigcom71         0.000000  0.000000e+00
bigcom72         0.000000  0.000000e+00
bigcom73         0.000000 -9.353542e-03
bigcom74         0.000000 -2.986490e-01
bigcom75         0.000000  0.000000e+00
bigcom76         0.000000 -4.034053e-04
bigcom77         0.000000 -1.207695e-01
bigcom79         0.000000 -6.848657e-03
bigcom80         0.000000 -2.451642e-03
bigcom82         0.000000  5.501647e+00
bigcom83         0.000000  0.000000e+00
bigcom84         0.000000 -2.850287e-01
bigcom85         0.000000  0.000000e+00
bigcom87         0.000000 -7.403888e-02
bigcom89         0.000000 -4.292928e-01
bigcom91         0.000000 -5.114757e-01
bigcom92         0.000000  3.073541e+00
bigcom93         0.000000  0.000000e+00
bigcom96         0.000000 -3.314345e-01
bigcom97         0.000000 -1.199769e-01
bigcom98         0.000000 -1.925438e-03
bigcom99         0.000000  0.000000e+00
bigcom101        0.000000  0.000000e+00
bigcom104        0.000000 -9.556628e-02
bigcom106        0.000000 -4.299212e-01
bigcom109        0.000000 -2.111730e-03
bigcom113        0.000000 -1.179739e+00
bigcom116        0.000000 -2.333735e-01
bigcom120        0.000000 -2.910290e+00
bigcom123        0.000000 -6.473647e-02
bigcom126        0.000000  0.000000e+00
bigcom127        0.000000 -1.965975e-01
bigcom137        0.000000 -1.137359e-03
bigcom139        0.000000 -2.017223e-01
bigcom140        0.000000  0.000000e+00
bigcom143        0.000000 -8.101594e-01
bigcom145        0.000000 -3.096604e-01
bigcom146        0.000000 -4.032813e-01
bigcom147        0.000000 -9.877863e-01
bigcom149        0.000000 -1.822518e-01
bigcom153        0.000000 -5.825780e-01
bigcom154        0.000000  0.000000e+00
bigcom156        0.000000  0.000000e+00
bigcom157        0.000000 -2.919576e-01
bigcom158        0.000000 -9.193254e-01
bigcom160        0.000000 -1.100841e-02
bigcom161        0.000000 -9.638227e-02
bigcom162        0.000000  0.000000e+00
bigcom164        0.000000  0.000000e+00
bigcom166        0.000000  0.000000e+00
bigcom167        0.000000 -5.867623e-03
bigcom171        0.000000 -2.263806e-01
bigcom173        0.000000  0.000000e+00
bigcom175        0.000000  0.000000e+00
bigcom176        0.000000 -2.817856e-01
bigcom177        0.000000 -1.044864e-05
bigcom178        0.000000  0.000000e+00
bigcom180        0.000000 -3.105103e-02
bigcom181        0.000000  0.000000e+00
bigcom184        0.000000  0.000000e+00
bigcom186        0.000000  0.000000e+00
bigcom187        0.000000  0.000000e+00
bigcom189        0.000000 -1.100631e+00
bigcom194        0.000000 -4.167958e-03
bigcom195        0.000000  0.000000e+00
bigcom196        0.000000 -8.358642e-02
bigcom204        0.000000  0.000000e+00
bigcom205        0.000000  0.000000e+00
bigcom212        0.000000  0.000000e+00
bigcom214        0.000000  0.000000e+00
bigcom222        0.000000  0.000000e+00
bigcom223        0.000000 -3.895257e-01
bigcom226        0.000000 -1.239203e-02
bigcom227        0.000000  0.000000e+00
bigcom229        0.000000 -1.605705e-02
bigcom233        0.000000  0.000000e+00
bigcom236        0.000000  0.000000e+00
bigcom237        0.000000 -2.125672e-01
bigcom246        0.000000  0.000000e+00
bigcom248        0.000000 -1.251944e+00
bigcom249        0.000000 -1.452595e-02
bigcom250        0.000000 -8.501696e-02
bigcom254        0.000000 -2.336744e-01
bigcom266        0.000000  0.000000e+00
bigcom269        0.000000  0.000000e+00
bigcom272        0.000000  0.000000e+00
bigcom274        0.000000  0.000000e+00
bigcom281        0.000000  0.000000e+00
bigcom291        0.000000  0.000000e+00
bigcom292        0.000000 -1.227266e-02
bigcom295        0.000000 -4.263316e-02
bigcom299        0.000000  0.000000e+00
bigcom301        0.000000 -1.563813e-01
bigcom306        0.000000  0.000000e+00
bigcom309        0.000000  0.000000e+00
bigcom314        0.000000  0.000000e+00
bigcom321        0.000000  0.000000e+00
bigcom341        0.000000  0.000000e+00
bigcom350        0.000000 -8.980440e-02
bigcom353        0.000000  0.000000e+00
bigcom359        0.000000  0.000000e+00
bigcom363        0.000000  0.000000e+00
bigcom365        0.000000 -8.195521e-02
bigcom385        0.000000 -1.544505e-01
bigcom386        0.000000 -2.449746e-01
bigcom408        0.000000  0.000000e+00
bigcom412        0.000000 -4.053507e-01
bigcom480        0.000000  0.000000e+00
spin_vertex      0.000000  1.386108e+00
membership_s1    0.000000 -4.790699e-03
membership_s3    0.000000 -3.032368e+00
membership_s4    0.000000  5.603861e-01
membership_s5    0.000000  3.901508e-01
membership_s6    0.000000  6.945093e-01
membership_s7    0.000000 -3.653090e-01
membership_s8    0.000000  0.000000e+00
membership_s9    0.000000 -5.582773e-01
membership_s11   0.000000  0.000000e+00
membership_s12   0.000000 -6.198153e-05
membership_s14   0.000000  0.000000e+00
membership_s15   0.000000  1.673604e+00
membership_s16   0.000000 -9.750164e-03
membership_s17   0.000000  8.992660e+00
membership_s18   0.000000 -1.328399e-01
membership_s20   0.000000  0.000000e+00
membership_s21   0.000000  1.890793e+00
membership_s22   0.000000 -4.733593e-01
membership_s24   0.000000 -6.188669e-01
membership_s25   0.000000 -4.973100e-03
membership_s26   0.000000  0.000000e+00
membership_s27   0.000000 -1.327902e+00
membership_s28   0.000000  0.000000e+00
membership_s30   0.000000  2.434998e-01
membership_s31   0.000000 -6.623752e-01
membership_s32   0.000000  1.313005e-01
membership_s33   0.000000  0.000000e+00
membership_s36   0.000000 -1.357036e-02
membership_s37   0.000000 -3.171403e-01
V1               0.000000 -5.410522e-01
V2               0.000000  3.728517e-02
pdi              0.000000 -1.707263e+03
adhesion         0.000000  0.000000e+00
cohesion         0.000000  5.115802e-04
inner            0.000000  0.000000e+00
outer            0.000000 -2.109757e-04
ioratio          0.000000 -1.500545e-02
comsize          0.000000 -7.951761e-04
[1] "Dataset: med_CT Model GBM, run: 5 of 10 2015-06-17 20:53:34"
Iter   TrainDeviance   ValidDeviance   StepSize   Improve
     1        0.0926            -nan     0.0100    0.0000
     2        0.0912            -nan     0.0100   -0.0001
     3        0.0903            -nan     0.0100   -0.0001
     4        0.0887            -nan     0.0100    0.0000
     5        0.0881            -nan     0.0100    0.0000
     6        0.0868            -nan     0.0100   -0.0000
     7        0.0860            -nan     0.0100    0.0001
     8        0.0846            -nan     0.0100   -0.0001
     9        0.0830            -nan     0.0100   -0.0000
    10        0.0814            -nan     0.0100   -0.0000
    20        0.0709            -nan     0.0100   -0.0001
    40        0.0577            -nan     0.0100    0.0000
    60        0.0493            -nan     0.0100   -0.0000
    80        0.0431            -nan     0.0100   -0.0000
    98        0.0386            -nan     0.0100   -0.0000

[1] "GBM variable coefficients"
                            var      rel.inf
ratio5                   ratio5 6.051280e+00
bigcom1                 bigcom1 4.024020e+00
orbit24                 orbit24 2.784846e+00
inner                     inner 2.440163e+00
orbit56                 orbit56 2.354500e+00
bet                         bet 2.345298e+00
graph17                 graph17 2.263826e+00
ratio1                   ratio1 2.199528e+00
spin_vertex         spin_vertex 2.136872e+00
V2                           V2 2.125738e+00
graph1                   graph1 2.120065e+00
walktrap_vertex walktrap_vertex 1.964694e+00
third                     third 1.709958e+00
comsize                 comsize 1.690890e+00
knn                         knn 1.673993e+00
ratio4                   ratio4 1.659430e+00
graph13                 graph13 1.643541e+00
ratio6                   ratio6 1.600225e+00
pagerank               pagerank 1.539199e+00
ioratio                 ioratio 1.535630e+00
orbit62                 orbit62 1.482010e+00
graph26                 graph26 1.458600e+00
orbit45                 orbit45 1.434485e+00
orbit35                 orbit35 1.406623e+00
orbit42                 orbit42 1.336654e+00
orbit36                 orbit36 1.250987e+00
orbit26                 orbit26 1.149978e+00
constraint           constraint 1.148891e+00
graph22                 graph22 1.049507e+00
orbit52                 orbit52 1.049443e+00
graph11                 graph11 1.044324e+00
V1                           V1 1.003502e+00
orbit20                 orbit20 9.500751e-01
graph10                 graph10 9.096441e-01
graph24                 graph24 8.245452e-01
orbit12                 orbit12 8.197951e-01
graph6                   graph6 8.158787e-01
graph16                 graph16 7.904687e-01
orbit29                 orbit29 7.760610e-01
orbit18                 orbit18 7.596638e-01
graph7                   graph7 7.308001e-01
membership_s4     membership_s4 7.257487e-01
orbit32                 orbit32 7.206229e-01
orbit39                 orbit39 7.193208e-01
orbit58                 orbit58 7.190309e-01
trans                     trans 7.049609e-01
ratio2                   ratio2 7.036955e-01
orbit63                 orbit63 6.998643e-01
graph15                 graph15 6.918129e-01
orbit33                 orbit33 6.702271e-01
orbit46                 orbit46 6.669062e-01
graph25                 graph25 6.538242e-01
orbit11                 orbit11 6.444650e-01
orbit48                 orbit48 6.396089e-01
orbit30                 orbit30 6.238656e-01
bigcom92               bigcom92 6.141967e-01
orbit44                 orbit44 6.009085e-01
orbit5                   orbit5 5.934694e-01
graph23                 graph23 5.897819e-01
orbit41                 orbit41 5.738710e-01
graph4                   graph4 5.730736e-01
cohesion               cohesion 5.479421e-01
graph2                   graph2 5.460946e-01
orbit64                 orbit64 5.359014e-01
orbit57                 orbit57 5.246069e-01
orbit38                 orbit38 5.220849e-01
orbit25                 orbit25 4.853510e-01
bigcom40               bigcom40 4.809376e-01
graph27                 graph27 4.734786e-01
orbit69                 orbit69 4.599671e-01
orbit50                 orbit50 4.556009e-01
graph18                 graph18 4.553180e-01
orbit37                 orbit37 4.534697e-01
upto_sixth           upto_sixth 4.517972e-01
orbit60                 orbit60 4.472377e-01
orbit53                 orbit53 4.136287e-01
orbit9                   orbit9 4.090147e-01
orbit59                 orbit59 4.032655e-01
orbit21                 orbit21 3.978176e-01
orbit23                 orbit23 3.804231e-01
graph19                 graph19 3.491045e-01
orbit61                 orbit61 3.448877e-01
orbit16                 orbit16 3.423912e-01
orbit55                 orbit55 3.351598e-01
graph20                 graph20 3.345448e-01
orbit2                   orbit2 3.181766e-01
orbit65                 orbit65 3.141717e-01
adhesion               adhesion 3.138348e-01
orbit54                 orbit54 3.132579e-01
orbit47                 orbit47 3.128932e-01
graph21                 graph21 3.125638e-01
orbit49                 orbit49 3.060536e-01
orbit10                 orbit10 3.053485e-01
orbit22                 orbit22 2.907315e-01
upto_fifth           upto_fifth 2.859533e-01
graph12                 graph12 2.838271e-01
hubscore               hubscore 2.837069e-01
orbit6                   orbit6 2.761599e-01
orbit66                 orbit66 2.737619e-01
graph5                   graph5 2.704115e-01
orbit1                   orbit1 2.681662e-01
membership_s15   membership_s15 2.587158e-01
orbit17                 orbit17 2.433267e-01
bigcom30               bigcom30 2.362279e-01
AP                           AP 2.105556e-01
orbit28                 orbit28 1.922292e-01
outer                     outer 1.788038e-01
orbit7                   orbit7 1.754509e-01
orbit31                 orbit31 1.631652e-01
orbit68                 orbit68 1.612892e-01
orbit51                 orbit51 1.392015e-01
second                   second 1.309704e-01
orbit43                 orbit43 1.284370e-01
orbit70                 orbit70 1.275538e-01
bigcom8                 bigcom8 1.163551e-01
orbit67                 orbit67 8.928339e-02
close                     close 8.892032e-02
graph9                   graph9 8.450163e-02
graph28                 graph28 8.233280e-02
orbit40                 orbit40 8.155902e-02
orbit15                 orbit15 7.976940e-02
membership_s6     membership_s6 6.397404e-02
bigcom3                 bigcom3 5.528631e-02
fifth                     fifth 4.976832e-02
orbit27                 orbit27 4.015733e-02
orbit13                 orbit13 3.740098e-02
orbit19                 orbit19 3.601847e-02
coreness               coreness 3.562214e-02
graph8                   graph8 3.433488e-02
membership_s21   membership_s21 3.419130e-02
graph29                 graph29 3.214914e-02
bigcom28               bigcom28 2.775059e-02
graph3                   graph3 2.665310e-02
graph0                   graph0 2.656983e-02
bigcom4                 bigcom4 2.234921e-02
graph14                 graph14 2.149310e-02
ratio3                   ratio3 1.644581e-02
sixth                     sixth 7.203371e-03
upto_second         upto_second 5.420782e-05
orbit0                   orbit0 0.000000e+00
orbit3                   orbit3 0.000000e+00
orbit4                   orbit4 0.000000e+00
orbit8                   orbit8 0.000000e+00
orbit14                 orbit14 0.000000e+00
orbit34                 orbit34 0.000000e+00
orbit71                 orbit71 0.000000e+00
orbit72                 orbit72 0.000000e+00
ecc                         ecc 0.000000e+00
eccrad                   eccrad 0.000000e+00
evcent                   evcent 0.000000e+00
first                     first 0.000000e+00
upto_third           upto_third 0.000000e+00
upto_fourth         upto_fourth 0.000000e+00
fourth                   fourth 0.000000e+00
selfinter             selfinter 0.000000e+00
bigcom2                 bigcom2 0.000000e+00
bigcom6                 bigcom6 0.000000e+00
bigcom9                 bigcom9 0.000000e+00
bigcom11               bigcom11 0.000000e+00
bigcom13               bigcom13 0.000000e+00
bigcom15               bigcom15 0.000000e+00
bigcom16               bigcom16 0.000000e+00
bigcom21               bigcom21 0.000000e+00
bigcom22               bigcom22 0.000000e+00
bigcom24               bigcom24 0.000000e+00
bigcom26               bigcom26 0.000000e+00
bigcom31               bigcom31 0.000000e+00
bigcom32               bigcom32 0.000000e+00
bigcom33               bigcom33 0.000000e+00
bigcom34               bigcom34 0.000000e+00
bigcom36               bigcom36 0.000000e+00
bigcom37               bigcom37 0.000000e+00
bigcom38               bigcom38 0.000000e+00
bigcom39               bigcom39 0.000000e+00
bigcom43               bigcom43 0.000000e+00
bigcom44               bigcom44 0.000000e+00
bigcom46               bigcom46 0.000000e+00
bigcom47               bigcom47 0.000000e+00
bigcom49               bigcom49 0.000000e+00
bigcom50               bigcom50 0.000000e+00
bigcom51               bigcom51 0.000000e+00
bigcom52               bigcom52 0.000000e+00
bigcom54               bigcom54 0.000000e+00
bigcom56               bigcom56 0.000000e+00
bigcom62               bigcom62 0.000000e+00
bigcom66               bigcom66 0.000000e+00
bigcom68               bigcom68 0.000000e+00
bigcom69               bigcom69 0.000000e+00
bigcom71               bigcom71 0.000000e+00
bigcom72               bigcom72 0.000000e+00
bigcom73               bigcom73 0.000000e+00
bigcom74               bigcom74 0.000000e+00
bigcom75               bigcom75 0.000000e+00
bigcom76               bigcom76 0.000000e+00
bigcom77               bigcom77 0.000000e+00
bigcom79               bigcom79 0.000000e+00
bigcom80               bigcom80 0.000000e+00
bigcom82               bigcom82 0.000000e+00
bigcom83               bigcom83 0.000000e+00
bigcom84               bigcom84 0.000000e+00
bigcom85               bigcom85 0.000000e+00
bigcom87               bigcom87 0.000000e+00
bigcom89               bigcom89 0.000000e+00
bigcom91               bigcom91 0.000000e+00
bigcom93               bigcom93 0.000000e+00
bigcom96               bigcom96 0.000000e+00
bigcom97               bigcom97 0.000000e+00
bigcom98               bigcom98 0.000000e+00
bigcom99               bigcom99 0.000000e+00
bigcom101             bigcom101 0.000000e+00
bigcom104             bigcom104 0.000000e+00
bigcom106             bigcom106 0.000000e+00
bigcom109             bigcom109 0.000000e+00
bigcom113             bigcom113 0.000000e+00
bigcom116             bigcom116 0.000000e+00
bigcom120             bigcom120 0.000000e+00
bigcom123             bigcom123 0.000000e+00
bigcom126             bigcom126 0.000000e+00
bigcom127             bigcom127 0.000000e+00
bigcom137             bigcom137 0.000000e+00
bigcom139             bigcom139 0.000000e+00
bigcom140             bigcom140 0.000000e+00
bigcom143             bigcom143 0.000000e+00
bigcom145             bigcom145 0.000000e+00
bigcom146             bigcom146 0.000000e+00
bigcom147             bigcom147 0.000000e+00
bigcom149             bigcom149 0.000000e+00
bigcom153             bigcom153 0.000000e+00
bigcom154             bigcom154 0.000000e+00
bigcom156             bigcom156 0.000000e+00
bigcom157             bigcom157 0.000000e+00
bigcom158             bigcom158 0.000000e+00
bigcom160             bigcom160 0.000000e+00
bigcom161             bigcom161 0.000000e+00
bigcom162             bigcom162 0.000000e+00
bigcom164             bigcom164 0.000000e+00
bigcom166             bigcom166 0.000000e+00
bigcom167             bigcom167 0.000000e+00
bigcom171             bigcom171 0.000000e+00
bigcom173             bigcom173 0.000000e+00
bigcom175             bigcom175 0.000000e+00
bigcom176             bigcom176 0.000000e+00
bigcom177             bigcom177 0.000000e+00
bigcom178             bigcom178 0.000000e+00
bigcom180             bigcom180 0.000000e+00
bigcom181             bigcom181 0.000000e+00
bigcom184             bigcom184 0.000000e+00
bigcom186             bigcom186 0.000000e+00
bigcom187             bigcom187 0.000000e+00
bigcom189             bigcom189 0.000000e+00
bigcom194             bigcom194 0.000000e+00
bigcom195             bigcom195 0.000000e+00
bigcom196             bigcom196 0.000000e+00
bigcom204             bigcom204 0.000000e+00
bigcom205             bigcom205 0.000000e+00
bigcom212             bigcom212 0.000000e+00
bigcom214             bigcom214 0.000000e+00
bigcom222             bigcom222 0.000000e+00
bigcom223             bigcom223 0.000000e+00
bigcom226             bigcom226 0.000000e+00
bigcom227             bigcom227 0.000000e+00
bigcom229             bigcom229 0.000000e+00
bigcom233             bigcom233 0.000000e+00
bigcom236             bigcom236 0.000000e+00
bigcom237             bigcom237 0.000000e+00
bigcom246             bigcom246 0.000000e+00
bigcom248             bigcom248 0.000000e+00
bigcom249             bigcom249 0.000000e+00
bigcom250             bigcom250 0.000000e+00
bigcom254             bigcom254 0.000000e+00
bigcom266             bigcom266 0.000000e+00
bigcom269             bigcom269 0.000000e+00
bigcom272             bigcom272 0.000000e+00
bigcom274             bigcom274 0.000000e+00
bigcom281             bigcom281 0.000000e+00
bigcom291             bigcom291 0.000000e+00
bigcom292             bigcom292 0.000000e+00
bigcom295             bigcom295 0.000000e+00
bigcom299             bigcom299 0.000000e+00
bigcom301             bigcom301 0.000000e+00
bigcom306             bigcom306 0.000000e+00
bigcom309             bigcom309 0.000000e+00
bigcom314             bigcom314 0.000000e+00
bigcom321             bigcom321 0.000000e+00
bigcom341             bigcom341 0.000000e+00
bigcom350             bigcom350 0.000000e+00
bigcom353             bigcom353 0.000000e+00
bigcom359             bigcom359 0.000000e+00
bigcom363             bigcom363 0.000000e+00
bigcom365             bigcom365 0.000000e+00
bigcom385             bigcom385 0.000000e+00
bigcom386             bigcom386 0.000000e+00
bigcom408             bigcom408 0.000000e+00
bigcom412             bigcom412 0.000000e+00
bigcom480             bigcom480 0.000000e+00
membership_s1     membership_s1 0.000000e+00
membership_s3     membership_s3 0.000000e+00
membership_s5     membership_s5 0.000000e+00
membership_s7     membership_s7 0.000000e+00
membership_s8     membership_s8 0.000000e+00
membership_s9     membership_s9 0.000000e+00
membership_s11   membership_s11 0.000000e+00
membership_s12   membership_s12 0.000000e+00
membership_s14   membership_s14 0.000000e+00
membership_s16   membership_s16 0.000000e+00
membership_s17   membership_s17 0.000000e+00
membership_s18   membership_s18 0.000000e+00
membership_s20   membership_s20 0.000000e+00
membership_s22   membership_s22 0.000000e+00
membership_s24   membership_s24 0.000000e+00
membership_s25   membership_s25 0.000000e+00
membership_s26   membership_s26 0.000000e+00
membership_s27   membership_s27 0.000000e+00
membership_s28   membership_s28 0.000000e+00
membership_s30   membership_s30 0.000000e+00
membership_s31   membership_s31 0.000000e+00
membership_s32   membership_s32 0.000000e+00
membership_s33   membership_s33 0.000000e+00
membership_s36   membership_s36 0.000000e+00
membership_s37   membership_s37 0.000000e+00
pdi                         pdi 0.000000e+00
[1] "Dataset: med_CT Model RF, run: 5 of 10 2015-06-17 20:54:11"
     |      Out-of-bag   |
Tree |      MSE  %Var(y) |
   1 |  0.01357   170.31 |
   2 |  0.01512   189.75 |
   3 |  0.01514   190.03 |
   4 |  0.01469   184.34 |
   5 |  0.01405   176.30 |
   6 |  0.01254   157.40 |
   7 |  0.01217   152.76 |
   8 |  0.01145   143.64 |
   9 |  0.01123   140.94 |
  10 |  0.01106   138.84 |
  11 |  0.01095   137.36 |
  12 |   0.0105   131.83 |
  13 |  0.01041   130.60 |
  14 |  0.01035   129.94 |
  15 |  0.01024   128.46 |
  16 |  0.01025   128.69 |
  17 |  0.01007   126.41 |
  18 | 0.009887   124.08 |
  19 | 0.009844   123.54 |
  20 | 0.009767   122.57 |
  21 | 0.009542   119.75 |
  22 | 0.009477   118.93 |
  23 | 0.009421   118.23 |
  24 | 0.009429   118.33 |
  25 | 0.009285   116.52 |
  26 | 0.009264   116.26 |
  27 | 0.009139   114.69 |
  28 | 0.009125   114.52 |
  29 | 0.009085   114.01 |
  30 | 0.009136   114.66 |
  31 | 0.009116   114.40 |
  32 | 0.009054   113.62 |
  33 | 0.009095   114.14 |
  34 | 0.009094   114.12 |
  35 | 0.009114   114.38 |
  36 | 0.009063   113.73 |
  37 | 0.009022   113.22 |
  38 | 0.009036   113.40 |
  39 | 0.009044   113.49 |
  40 | 0.009017   113.15 |
  41 | 0.009006   113.01 |
  42 | 0.008991   112.83 |
  43 | 0.008959   112.44 |
  44 | 0.008947   112.28 |
  45 | 0.008925   112.00 |
  46 |  0.00894   112.20 |
  47 |  0.00895   112.31 |
  48 | 0.008937   112.16 |
  49 | 0.008936   112.14 |
  50 | 0.008938   112.17 |
  51 | 0.008926   112.02 |
  52 | 0.008916   111.89 |
  53 | 0.008914   111.87 |
  54 | 0.008898   111.67 |
  55 | 0.008901   111.70 |
  56 | 0.008905   111.75 |
  57 | 0.008891   111.58 |
  58 | 0.008894   111.62 |
  59 |  0.00888   111.44 |
  60 | 0.008891   111.57 |
  61 |   0.0089   111.68 |
  62 | 0.008897   111.65 |
  63 | 0.008886   111.52 |
  64 | 0.008878   111.41 |
  65 | 0.008867   111.28 |
  66 |  0.00886   111.19 |
  67 | 0.008857   111.16 |
  68 | 0.008871   111.33 |
  69 | 0.008867   111.27 |
  70 | 0.008866   111.26 |
  71 | 0.008833   110.85 |
  72 | 0.008825   110.74 |
  73 | 0.008809   110.55 |
  74 |   0.0088   110.43 |
  75 | 0.008807   110.52 |
  76 | 0.008781   110.19 |
  77 | 0.008776   110.14 |
  78 | 0.008773   110.09 |
  79 | 0.008747   109.77 |
  80 | 0.008732   109.58 |
  81 | 0.008716   109.38 |
  82 | 0.008718   109.41 |
  83 | 0.008706   109.25 |
  84 |   0.0087   109.18 |
  85 | 0.008703   109.21 |
  86 | 0.008708   109.28 |
  87 | 0.008702   109.20 |
  88 | 0.008703   109.22 |
  89 |  0.00871   109.31 |
  90 | 0.008711   109.32 |
  91 | 0.008713   109.35 |
  92 | 0.008714   109.35 |
  93 | 0.008705   109.24 |
  94 |  0.00871   109.31 |
  95 |  0.00871   109.30 |
  96 | 0.008708   109.28 |
  97 | 0.008724   109.48 |
  98 | 0.008723   109.47 |
  99 | 0.008726   109.51 |
 100 | 0.008721   109.45 |
[1] "Random Forest variable coefficients"
                      %IncMSE IncNodePurity
graph5           8.775924e-04  6.994185e-02
graph6           2.934486e-04  3.209377e-01
graph7           1.993539e-03  1.767549e-01
graph8           2.236891e-04  6.711782e-02
graph9           6.926623e-04  9.431754e-02
graph10          9.881778e-04  1.578997e-01
graph11          2.251207e-03  3.078740e-01
graph12          9.602388e-04  2.539077e-01
graph13          2.452615e-04  1.747711e-01
graph14          1.105721e-03  2.530598e-01
graph15          3.574782e-03  2.347228e-01
graph16          7.406481e-04  1.521718e-01
graph17          2.337547e-03  2.430140e-01
graph18          2.440622e-03  2.006969e-01
graph19          7.901303e-04  2.430987e-01
graph20          8.025416e-04  1.457898e-01
graph21          9.059000e-04  1.491458e-01
graph22          6.674850e-03  4.019093e-01
graph23          1.176647e-03  2.358728e-01
graph24          6.793315e-03  2.534620e-01
graph25          1.609277e-03  1.953399e-01
graph26          1.836333e-03  1.841500e-01
graph27          7.790216e-04  6.200175e-02
graph28          3.158667e-04  7.525153e-02
graph29          7.646784e-05  1.806098e-02
orbit0           3.390915e-04  7.632044e-02
orbit1           1.086232e-03  1.831643e-01
orbit2           5.498924e-04  1.603091e-01
orbit3           4.625646e-04  9.348711e-02
orbit4           7.862992e-04  2.046135e-01
orbit5           2.789161e-04  4.751662e-02
orbit6           2.507165e-03  1.580505e-01
orbit7           4.442212e-04  1.336146e-01
orbit8           2.353407e-03  2.301078e-01
orbit9           1.077014e-03  3.382655e-01
orbit10          2.099023e-03  1.911299e-01
orbit11          8.385975e-04  2.284677e-01
orbit12          2.895942e-03  1.585104e-01
orbit13          8.935473e-04  7.714491e-02
orbit14          1.974676e-04  2.582109e-02
orbit15          6.285284e-04  1.636329e-01
orbit16          9.847689e-04  1.743348e-01
orbit17          2.313848e-03  2.014937e-01
orbit18          1.058142e-03  5.243881e-01
orbit19          2.275200e-03  1.375127e-01
orbit20          5.281723e-03  3.949746e-01
orbit21          1.007553e-03  1.509894e-01
orbit22          3.416742e-03  2.427407e-01
orbit23          9.068488e-04  1.375115e-01
orbit24          1.869922e-03  4.002665e-01
orbit25          1.532572e-03  1.564870e-01
orbit26          3.004522e-03  2.156892e-01
orbit27          1.894798e-03  1.209913e-01
orbit28          1.490176e-03  1.535526e-01
orbit29          1.878204e-03  1.525346e-01
orbit30          4.689742e-04  1.385649e-01
orbit31          9.620527e-04  1.570551e-01
orbit32          2.842759e-03  3.252058e-01
orbit33          4.351438e-04  7.211483e-02
orbit34          2.985517e-03  2.970383e-01
orbit35          1.769006e-03  1.957915e-01
orbit36          7.186889e-04  2.279035e-01
orbit37          8.035003e-04  2.073528e-01
orbit38          4.765159e-04  1.003702e-01
orbit39          8.751708e-04  2.429772e-01
orbit40          2.100220e-03  1.182528e-01
orbit41          1.588267e-03  1.586333e-01
orbit42          1.240674e-04  1.017324e-01
orbit43          3.778357e-03  1.646775e-01
orbit44          4.324517e-04  2.493260e-01
orbit45          5.321549e-04  2.424030e-01
orbit46          1.029708e-03  1.509724e-01
orbit47          1.990530e-03  1.209124e-01
orbit48          8.269989e-04  1.817738e-01
orbit49          1.201903e-03  1.594602e-01
orbit50          1.512221e-03  2.385830e-01
orbit51          1.378953e-03  1.959147e-01
orbit52          2.844005e-03  2.445424e-01
orbit53          9.493352e-04  8.610509e-02
orbit54          5.854738e-03  3.538005e-01
orbit55          2.046429e-03  1.029364e-01
orbit56          2.148315e-03  5.366106e-01
orbit57          1.700645e-03  1.114950e-01
orbit58          1.100734e-03  8.215929e-02
orbit59          6.980546e-03  2.858335e-01
orbit60          1.857221e-04  3.711845e-02
orbit61          6.183779e-04  1.163448e-01
orbit62          2.101147e-03  2.910653e-01
orbit63          3.106140e-03  1.718322e-01
orbit64          6.224764e-04  7.499655e-02
orbit65          1.600691e-03  9.187216e-02
orbit66          1.565611e-03  1.103813e-01
orbit67          5.202022e-04  7.623968e-02
orbit68          3.514761e-04  1.341685e-01
orbit69         -6.787079e-06  9.518580e-02
orbit70          5.231975e-04  3.639613e-02
orbit71          2.960303e-04  4.727748e-02
orbit72          5.010254e-05  3.138326e-02
AP               6.458052e-05  1.188125e-01
bet              1.284433e-03  5.829000e-01
ecc              3.010235e-06  3.138528e-04
eccrad           2.358491e-05  5.939165e-04
close            2.481104e-04  8.504194e-02
constraint       1.024469e-03  4.342266e-01
coreness         2.645518e-04  1.014242e-01
knn              1.417994e-03  4.522254e-01
hubscore         1.085001e-03  9.605978e-02
pagerank         1.270796e-03  4.572780e-01
trans            2.801849e-04  1.792141e-01
evcent           8.886372e-04  1.361416e-01
first            6.474889e-04  1.512220e-01
upto_second      8.044705e-04  1.251395e-01
upto_third       2.854519e-04  1.172768e-01
upto_fourth      3.270716e-04  7.735630e-02
upto_fifth       5.907757e-04  1.428259e-01
upto_sixth       4.144412e-04  1.114138e-01
second           1.308282e-03  2.090091e-01
third            9.281431e-04  6.082551e-01
fourth           2.831938e-04  2.561411e-01
fifth            1.639846e-03  2.486700e-01
sixth            1.102106e-03  2.482555e-01
ratio1           4.111284e-03  3.592362e-01
ratio2           1.865133e-03  2.880727e-01
ratio3           1.088913e-03  2.532776e-01
ratio4           6.998275e-03  5.587866e-01
ratio5           2.676206e-03  1.211903e+00
ratio6           2.007473e-03  3.103598e-01
selfinter        0.000000e+00  8.920815e-18
walktrap_vertex  3.238184e-04  3.823787e-01
bigcom1          4.284516e-04  2.844300e-01
bigcom2          0.000000e+00  0.000000e+00
bigcom3          5.666110e-05  3.512550e-02
bigcom4         -1.183083e-05  3.178571e-02
bigcom6          0.000000e+00  0.000000e+00
bigcom8         -1.166153e-06  2.991576e-02
bigcom9          0.000000e+00  1.084202e-21
bigcom11         0.000000e+00  0.000000e+00
bigcom13         0.000000e+00  0.000000e+00
bigcom15         0.000000e+00  0.000000e+00
bigcom16         0.000000e+00  0.000000e+00
bigcom21         0.000000e+00  2.168404e-21
bigcom22         0.000000e+00  2.168404e-21
bigcom24         0.000000e+00  0.000000e+00
bigcom26         0.000000e+00  0.000000e+00
bigcom28         5.965398e-05  2.551871e-02
bigcom30        -3.279526e-05  1.040815e-01
bigcom31         0.000000e+00  1.084202e-21
bigcom32        -6.743757e-05  2.214647e-01
bigcom33         0.000000e+00  0.000000e+00
bigcom34         0.000000e+00  0.000000e+00
bigcom36         0.000000e+00  2.168404e-21
bigcom37         0.000000e+00  0.000000e+00
bigcom38         0.000000e+00  0.000000e+00
bigcom39         0.000000e+00  1.084202e-21
bigcom40         4.184623e-04  3.121101e-01
bigcom43         0.000000e+00  0.000000e+00
bigcom44         0.000000e+00  3.252607e-21
bigcom46         0.000000e+00  0.000000e+00
bigcom47         0.000000e+00  0.000000e+00
bigcom49         0.000000e+00  1.084202e-21
bigcom50         0.000000e+00  0.000000e+00
bigcom51         0.000000e+00  0.000000e+00
bigcom52         0.000000e+00  0.000000e+00
bigcom54         0.000000e+00  0.000000e+00
bigcom56         0.000000e+00  0.000000e+00
bigcom62         0.000000e+00  0.000000e+00
bigcom66         0.000000e+00  0.000000e+00
bigcom68         0.000000e+00  0.000000e+00
bigcom69         0.000000e+00  0.000000e+00
bigcom71         0.000000e+00  0.000000e+00
bigcom72         0.000000e+00  0.000000e+00
bigcom73         0.000000e+00  1.084202e-21
bigcom74         0.000000e+00  6.505213e-21
bigcom75         0.000000e+00  0.000000e+00
bigcom76         0.000000e+00  0.000000e+00
bigcom77         0.000000e+00  0.000000e+00
bigcom79         0.000000e+00  0.000000e+00
bigcom80         0.000000e+00  0.000000e+00
bigcom82         0.000000e+00  0.000000e+00
bigcom83         0.000000e+00  0.000000e+00
bigcom84         0.000000e+00  0.000000e+00
bigcom85         0.000000e+00  0.000000e+00
bigcom87         0.000000e+00  0.000000e+00
bigcom89         0.000000e+00  0.000000e+00
bigcom91         0.000000e+00  0.000000e+00
bigcom92         4.510346e-05  5.908583e-02
bigcom93         0.000000e+00  0.000000e+00
bigcom96         0.000000e+00  0.000000e+00
bigcom97         0.000000e+00  0.000000e+00
bigcom98         0.000000e+00  0.000000e+00
bigcom99         0.000000e+00  0.000000e+00
bigcom101        0.000000e+00  0.000000e+00
bigcom104        0.000000e+00  0.000000e+00
bigcom106        0.000000e+00  0.000000e+00
bigcom109        0.000000e+00  0.000000e+00
bigcom113        0.000000e+00  0.000000e+00
bigcom116        0.000000e+00  0.000000e+00
bigcom120        0.000000e+00  0.000000e+00
bigcom123        0.000000e+00  0.000000e+00
bigcom126        0.000000e+00  0.000000e+00
bigcom127        0.000000e+00  0.000000e+00
bigcom137        0.000000e+00  0.000000e+00
bigcom139        0.000000e+00  0.000000e+00
bigcom140        0.000000e+00  0.000000e+00
bigcom143        0.000000e+00  1.084202e-21
bigcom145        0.000000e+00  0.000000e+00
bigcom146        0.000000e+00  0.000000e+00
bigcom147        0.000000e+00  0.000000e+00
bigcom149        0.000000e+00  0.000000e+00
bigcom153        0.000000e+00  2.168404e-21
bigcom154        0.000000e+00  0.000000e+00
bigcom156        0.000000e+00  0.000000e+00
bigcom157        0.000000e+00  2.168404e-21
bigcom158        0.000000e+00  0.000000e+00
bigcom160        0.000000e+00  0.000000e+00
bigcom161        0.000000e+00  0.000000e+00
bigcom162        0.000000e+00  0.000000e+00
bigcom164        0.000000e+00  0.000000e+00
bigcom166        0.000000e+00  0.000000e+00
bigcom167        0.000000e+00  0.000000e+00
bigcom171        0.000000e+00  1.084202e-21
bigcom173        0.000000e+00  0.000000e+00
bigcom175        0.000000e+00  0.000000e+00
bigcom176        0.000000e+00  0.000000e+00
bigcom177        0.000000e+00  0.000000e+00
bigcom178        0.000000e+00  0.000000e+00
bigcom180        0.000000e+00  0.000000e+00
bigcom181        0.000000e+00  1.084202e-21
bigcom184        0.000000e+00  0.000000e+00
bigcom186        0.000000e+00  0.000000e+00
bigcom187        0.000000e+00  0.000000e+00
bigcom189        0.000000e+00  0.000000e+00
bigcom194        0.000000e+00  0.000000e+00
bigcom195        0.000000e+00  0.000000e+00
bigcom196        0.000000e+00  0.000000e+00
bigcom204        0.000000e+00  0.000000e+00
bigcom205        0.000000e+00  0.000000e+00
bigcom212        0.000000e+00  0.000000e+00
bigcom214        0.000000e+00  0.000000e+00
bigcom222        0.000000e+00  0.000000e+00
bigcom223        0.000000e+00  0.000000e+00
bigcom226        0.000000e+00  0.000000e+00
bigcom227        0.000000e+00  0.000000e+00
bigcom229        0.000000e+00  0.000000e+00
bigcom233        0.000000e+00  0.000000e+00
bigcom236        0.000000e+00  0.000000e+00
bigcom237        0.000000e+00  0.000000e+00
bigcom246        0.000000e+00  0.000000e+00
bigcom248        0.000000e+00  0.000000e+00
bigcom249        0.000000e+00  0.000000e+00
bigcom250        0.000000e+00  0.000000e+00
bigcom254        0.000000e+00  0.000000e+00
bigcom266        0.000000e+00  0.000000e+00
bigcom269        0.000000e+00  0.000000e+00
bigcom272        0.000000e+00  0.000000e+00
bigcom274        0.000000e+00  0.000000e+00
bigcom281        0.000000e+00  0.000000e+00
bigcom291        0.000000e+00  0.000000e+00
bigcom292        0.000000e+00  0.000000e+00
bigcom295        0.000000e+00  0.000000e+00
bigcom299        0.000000e+00  0.000000e+00
bigcom301        0.000000e+00  0.000000e+00
bigcom306        0.000000e+00  0.000000e+00
bigcom309        0.000000e+00  0.000000e+00
bigcom314        0.000000e+00  0.000000e+00
bigcom321        0.000000e+00  0.000000e+00
bigcom341        0.000000e+00  0.000000e+00
bigcom350        0.000000e+00  0.000000e+00
bigcom353        0.000000e+00  0.000000e+00
bigcom359        0.000000e+00  0.000000e+00
bigcom363        0.000000e+00  1.084202e-21
bigcom365        0.000000e+00  0.000000e+00
bigcom385        0.000000e+00  0.000000e+00
bigcom386        0.000000e+00  0.000000e+00
bigcom408        0.000000e+00  0.000000e+00
bigcom412        0.000000e+00  0.000000e+00
bigcom480        0.000000e+00  0.000000e+00
spin_vertex      3.464306e-04  4.359084e-01
membership_s1    0.000000e+00  8.673617e-21
membership_s3    0.000000e+00  0.000000e+00
membership_s4    1.046085e-03  9.006077e-02
membership_s5    0.000000e+00  9.297339e-04
membership_s6   -5.987750e-06  2.175867e-02
membership_s7    4.031620e-05  2.836111e-02
membership_s8    0.000000e+00  0.000000e+00
membership_s9    0.000000e+00  0.000000e+00
membership_s11   0.000000e+00  0.000000e+00
membership_s12   0.000000e+00  0.000000e+00
membership_s14   0.000000e+00  0.000000e+00
membership_s15   2.101974e-04  2.272996e-01
membership_s16   0.000000e+00  0.000000e+00
membership_s17   0.000000e+00  4.003082e-01
membership_s18   0.000000e+00  1.084202e-21
membership_s20   0.000000e+00  0.000000e+00
membership_s21   0.000000e+00  3.252607e-21
membership_s22   0.000000e+00  0.000000e+00
membership_s24   0.000000e+00  0.000000e+00
membership_s25   0.000000e+00  0.000000e+00
membership_s26   0.000000e+00  0.000000e+00
membership_s27   0.000000e+00  7.589415e-21
membership_s28   0.000000e+00  0.000000e+00
membership_s30   2.132481e-20  1.583333e-03
membership_s31   6.002401e-06  1.936147e-03
membership_s32   2.951594e-05  2.161434e-02
membership_s33   0.000000e+00  0.000000e+00
membership_s36   4.898215e-05  1.204093e-02
membership_s37   0.000000e+00  0.000000e+00
V1               1.282536e-03  4.084895e-01
V2               1.419616e-03  7.127310e-01
pdi              5.411165e-06  4.242698e-02
adhesion         1.040055e-03  4.957706e-01
cohesion         1.397045e-03  4.543963e-01
inner            8.216318e-04  4.858699e-01
outer            1.047643e-04  2.677231e-01
ioratio          6.168837e-04  5.312074e-01
comsize          4.351096e-04  8.892738e-01
[1] "Dataset: med_CT Model GLM, run: 5 of 10 2015-06-17 20:55:00"
[1] "glmnet variable coefficients"
                     [,1]          [,2]
(Intercept)     -4.816132  6.632720e+02
graph0           0.000000  1.072899e-04
graph1           0.000000  2.062525e-04
graph2           0.000000 -5.252167e-03
graph3           0.000000  8.439837e-06
graph4           0.000000 -2.162721e-07
graph5           0.000000  3.292336e-05
graph6           0.000000 -2.538668e-05
graph7           0.000000  3.552802e-04
graph8           0.000000 -6.790357e-03
graph9           0.000000 -6.383091e-08
graph10          0.000000  0.000000e+00
graph11          0.000000 -3.112496e-10
graph12          0.000000  0.000000e+00
graph13          0.000000  3.311002e-10
graph14          0.000000  0.000000e+00
graph15          0.000000 -1.247441e-05
graph16          0.000000  0.000000e+00
graph17          0.000000 -1.831258e-07
graph18          0.000000  2.243831e-05
graph19          0.000000  0.000000e+00
graph20          0.000000 -6.592070e-05
graph21          0.000000  6.046626e-06
graph22          0.000000  1.091528e-05
graph23          0.000000  0.000000e+00
graph24          0.000000  0.000000e+00
graph25          0.000000  0.000000e+00
graph26          0.000000  1.038509e-04
graph27          0.000000 -2.487507e-03
graph28          0.000000  0.000000e+00
graph29          0.000000 -2.136224e-03
orbit0           0.000000  8.310669e-05
orbit1           0.000000  1.638668e-04
orbit2           0.000000  1.591548e-03
orbit3           0.000000 -4.517959e-03
orbit4           0.000000  1.876729e-05
orbit5           0.000000  0.000000e+00
orbit6           0.000000 -2.062985e-07
orbit7           0.000000  0.000000e+00
orbit8           0.000000  0.000000e+00
orbit9           0.000000 -1.911950e-05
orbit10          0.000000 -4.747289e-05
orbit11          0.000000  2.944210e-03
orbit12          0.000000  1.319454e-04
orbit13          0.000000  1.627697e-02
orbit14          0.000000 -6.538940e-03
orbit15          0.000000 -1.437839e-07
orbit16          0.000000 -3.564519e-07
orbit17          0.000000 -1.896062e-08
orbit18          0.000000  6.891057e-08
orbit19          0.000000 -1.262992e-08
orbit20          0.000000  2.679901e-10
orbit21          0.000000  3.223149e-06
orbit22          0.000000 -4.123373e-10
orbit23          0.000000 -1.679138e-04
orbit24          0.000000 -1.274656e-06
orbit25          0.000000  1.414651e-06
orbit26          0.000000 -7.872884e-06
orbit27          0.000000  4.128197e-06
orbit28          0.000000  1.366048e-05
orbit29          0.000000 -4.230224e-07
orbit30          0.000000  1.534400e-05
orbit31          0.000000 -9.379399e-11
orbit32          0.000000  2.642507e-07
orbit33          0.000000 -2.368916e-04
orbit34          0.000000 -2.506243e-05
orbit35          0.000000 -8.971236e-07
orbit36          0.000000 -1.950380e-05
orbit37          0.000000  1.252258e-06
orbit38          0.000000  7.053810e-05
orbit39          0.000000  1.303168e-05
orbit40          0.000000 -7.546998e-06
orbit41          0.000000 -4.590261e-05
orbit42          0.000000 -1.229294e-06
orbit43          0.000000  1.781691e-05
orbit44          0.000000 -5.383279e-03
orbit45          0.000000  3.387334e-05
orbit46          0.000000  6.465125e-06
orbit47          0.000000 -6.679115e-05
orbit48          0.000000 -1.298432e-06
orbit49          0.000000 -6.053517e-05
orbit50          0.000000 -1.570007e-03
orbit51          0.000000  3.691490e-05
orbit52          0.000000  2.519908e-06
orbit53          0.000000  1.719780e-05
orbit54          0.000000  1.951971e-05
orbit55          0.000000 -2.931677e-03
orbit56          0.000000 -2.949373e-04
orbit57          0.000000  2.337561e-05
orbit58          0.000000 -8.669539e-04
orbit59          0.000000 -2.403338e-06
orbit60          0.000000  4.538444e-04
orbit61          0.000000 -3.808728e-03
orbit62          0.000000  1.711646e-03
orbit63          0.000000  1.140531e-03
orbit64          0.000000 -4.868749e-04
orbit65          0.000000  1.780513e-05
orbit66          0.000000  7.224194e-04
orbit67          0.000000  1.157738e-04
orbit68          0.000000 -2.263647e-03
orbit69          0.000000 -3.270607e-02
orbit70          0.000000 -2.488513e-03
orbit71          0.000000  2.921441e-03
orbit72          0.000000 -2.143496e-03
AP               0.000000  1.137615e+00
bet              0.000000 -1.244693e-05
ecc              0.000000 -5.438786e-02
eccrad           0.000000 -3.180409e-01
close            0.000000  2.904011e-05
constraint       0.000000 -4.258350e+00
coreness         0.000000 -4.004416e-02
knn              0.000000  6.649270e-03
hubscore         0.000000 -1.967230e+01
pagerank         0.000000 -7.689730e+00
trans            0.000000 -1.981951e-01
evcent           0.000000 -4.335922e+01
first            0.000000  9.582487e-05
upto_second      0.000000  0.000000e+00
upto_third       0.000000  0.000000e+00
upto_fourth      0.000000 -9.402241e-05
upto_fifth       0.000000  7.902604e-06
upto_sixth       0.000000 -5.052222e-02
second           0.000000  0.000000e+00
third            0.000000  6.295922e-05
fourth           0.000000 -5.985818e-05
fifth            0.000000  2.358423e-04
sixth            0.000000 -1.992373e-03
ratio1           0.000000 -3.236431e-03
ratio2           0.000000  1.872471e-02
ratio3           0.000000 -1.938517e-01
ratio4           0.000000 -1.696304e-04
ratio5           0.000000  9.275610e+00
ratio6           0.000000  4.716391e-02
selfinter        0.000000 -2.899169e-01
walktrap_vertex  0.000000  1.937143e-01
bigcom1          0.000000  1.232595e+00
bigcom2          0.000000 -8.632199e-03
bigcom3          0.000000  4.488079e-01
bigcom4          0.000000 -5.725572e-02
bigcom6          0.000000 -2.522434e-01
bigcom8          0.000000  8.616958e-01
bigcom9          0.000000  0.000000e+00
bigcom11         0.000000 -2.624520e-01
bigcom13         0.000000  0.000000e+00
bigcom15         0.000000 -5.368791e-02
bigcom16         0.000000 -3.134838e-01
bigcom21         0.000000 -4.994568e-01
bigcom22         0.000000 -9.942271e-01
bigcom24         0.000000 -5.346874e-01
bigcom26         0.000000 -1.090757e+00
bigcom28         0.000000  3.988066e-01
bigcom30         0.000000  1.104240e+00
bigcom31         0.000000  0.000000e+00
bigcom32         0.000000  3.525757e+00
bigcom33         0.000000 -1.469058e+00
bigcom34         0.000000 -5.942435e-01
bigcom36         0.000000 -1.691318e-01
bigcom37         0.000000  0.000000e+00
bigcom38         0.000000 -1.062318e+00
bigcom39         0.000000 -9.155429e-01
bigcom40         0.000000  5.629763e-01
bigcom43         0.000000  0.000000e+00
bigcom44         0.000000 -5.492334e-01
bigcom46         0.000000 -4.813486e-01
bigcom47         0.000000 -1.783266e-01
bigcom49         0.000000 -7.436706e-01
bigcom50         0.000000 -2.051535e-01
bigcom51         0.000000 -1.015053e+00
bigcom52         0.000000 -4.796210e-01
bigcom54         0.000000 -5.717946e-02
bigcom56         0.000000 -2.299926e-01
bigcom62         0.000000 -2.594786e-01
bigcom66         0.000000  0.000000e+00
bigcom68         0.000000 -8.899487e-01
bigcom69         0.000000 -2.245414e-01
bigcom71         0.000000 -1.716670e-01
bigcom72         0.000000 -2.639588e-01
bigcom73         0.000000 -2.871849e-01
bigcom74         0.000000 -7.180197e-01
bigcom75         0.000000 -1.050003e-01
bigcom76         0.000000 -1.279589e-01
bigcom77         0.000000 -4.181133e-01
bigcom79         0.000000 -1.337455e-01
bigcom80         0.000000 -4.756290e-02
bigcom82         0.000000  0.000000e+00
bigcom83         0.000000  0.000000e+00
bigcom84         0.000000 -4.280378e-01
bigcom85         0.000000 -9.454201e-02
bigcom87         0.000000 -2.942049e-01
bigcom89         0.000000 -1.530248e+00
bigcom91         0.000000 -7.552281e-01
bigcom92         0.000000  3.074810e+00
bigcom93         0.000000  0.000000e+00
bigcom96         0.000000 -1.084833e-01
bigcom97         0.000000 -4.641265e-01
bigcom98         0.000000 -1.491271e-02
bigcom99         0.000000  0.000000e+00
bigcom101        0.000000  0.000000e+00
bigcom104        0.000000 -3.832737e-01
bigcom106        0.000000 -1.894807e-01
bigcom109        0.000000 -1.029824e-01
bigcom113        0.000000 -1.514532e+00
bigcom116        0.000000 -6.088811e-01
bigcom120        0.000000 -3.014102e+00
bigcom123        0.000000 -4.405647e-02
bigcom126        0.000000  0.000000e+00
bigcom127        0.000000 -4.883044e-01
bigcom137        0.000000 -1.271194e-01
bigcom139        0.000000 -3.658664e-01
bigcom140        0.000000 -1.067508e-01
bigcom143        0.000000 -9.442635e-01
bigcom145        0.000000 -9.225483e-01
bigcom146        0.000000 -1.343563e+00
bigcom147        0.000000 -1.193160e+00
bigcom149        0.000000 -6.069769e-01
bigcom153        0.000000 -4.335534e-01
bigcom154        0.000000 -1.131067e-02
bigcom156        0.000000 -2.185233e-03
bigcom157        0.000000 -7.055981e-01
bigcom158        0.000000 -1.277079e+00
bigcom160        0.000000 -2.111662e-01
bigcom161        0.000000 -2.710493e-01
bigcom162        0.000000  0.000000e+00
bigcom164        0.000000 -4.515685e-03
bigcom166        0.000000  0.000000e+00
bigcom167        0.000000 -2.757359e-01
bigcom171        0.000000 -6.100053e-01
bigcom173        0.000000 -2.733212e-01
bigcom175        0.000000  0.000000e+00
bigcom176        0.000000 -4.994025e-01
bigcom177        0.000000  0.000000e+00
bigcom178        0.000000 -1.537105e-01
bigcom180        0.000000 -1.797950e-01
bigcom181        0.000000  0.000000e+00
bigcom184        0.000000  0.000000e+00
bigcom186        0.000000  0.000000e+00
bigcom187        0.000000 -6.995352e-03
bigcom189        0.000000 -1.144647e+00
bigcom194        0.000000 -1.045093e-01
bigcom195        0.000000 -3.132005e-01
bigcom196        0.000000 -7.367721e-01
bigcom204        0.000000  0.000000e+00
bigcom205        0.000000  0.000000e+00
bigcom212        0.000000 -1.512584e-01
bigcom214        0.000000  0.000000e+00
bigcom222        0.000000  0.000000e+00
bigcom223        0.000000 -7.315747e-01
bigcom226        0.000000 -1.701872e-01
bigcom227        0.000000 -7.487744e-02
bigcom229        0.000000  0.000000e+00
bigcom233        0.000000  0.000000e+00
bigcom236        0.000000  0.000000e+00
bigcom237        0.000000 -5.430515e-01
bigcom246        0.000000 -1.501121e-01
bigcom248        0.000000 -1.359750e+00
bigcom249        0.000000 -1.973799e-01
bigcom250        0.000000 -4.220518e-01
bigcom254        0.000000 -4.995861e-01
bigcom266        0.000000 -1.431813e-02
bigcom269        0.000000  0.000000e+00
bigcom272        0.000000  0.000000e+00
bigcom274        0.000000  0.000000e+00
bigcom281        0.000000  0.000000e+00
bigcom291        0.000000 -1.441581e-01
bigcom292        0.000000 -4.083104e-01
bigcom295        0.000000 -3.117789e-01
bigcom299        0.000000 -1.121713e-01
bigcom301        0.000000 -6.386431e-01
bigcom306        0.000000  0.000000e+00
bigcom309        0.000000 -2.741391e-02
bigcom314        0.000000 -8.071164e-03
bigcom321        0.000000 -3.956308e-02
bigcom341        0.000000  0.000000e+00
bigcom350        0.000000 -7.414495e-02
bigcom353        0.000000  0.000000e+00
bigcom359        0.000000 -7.454606e-02
bigcom363        0.000000  0.000000e+00
bigcom365        0.000000 -2.191518e-01
bigcom385        0.000000 -5.215706e-01
bigcom386        0.000000 -1.179195e+00
bigcom408        0.000000 -1.009976e-02
bigcom412        0.000000 -6.792562e-01
bigcom480        0.000000  0.000000e+00
spin_vertex      0.000000  1.037260e+00
membership_s1    0.000000 -4.701987e-02
membership_s3    0.000000 -3.118995e+00
membership_s4    0.000000  5.284602e-01
membership_s5    0.000000  5.594663e-01
membership_s6    0.000000  1.131381e+00
membership_s7    0.000000 -4.021544e-01
membership_s8    0.000000  0.000000e+00
membership_s9    0.000000 -4.706145e-03
membership_s11   0.000000  0.000000e+00
membership_s12   0.000000 -2.794541e-01
membership_s14   0.000000  0.000000e+00
membership_s15   0.000000  1.403015e+00
membership_s16   0.000000  0.000000e+00
membership_s17   0.000000  7.916912e+00
membership_s18   0.000000 -4.446481e-01
membership_s20   0.000000  0.000000e+00
membership_s21   0.000000  1.625705e+00
membership_s22   0.000000 -1.131085e+00
membership_s24   0.000000 -6.376500e-01
membership_s25   0.000000 -6.493596e-02
membership_s26   0.000000  0.000000e+00
membership_s27   0.000000 -1.370023e+00
membership_s28   0.000000 -9.023271e-02
membership_s30   0.000000  3.125370e-01
membership_s31   0.000000 -8.592900e-01
membership_s32   0.000000  1.914166e-03
membership_s33   0.000000  0.000000e+00
membership_s36   0.000000  0.000000e+00
membership_s37   0.000000 -4.843182e-01
V1               0.000000 -2.215347e+00
V2               0.000000  5.949420e-01
pdi              0.000000 -3.242969e+03
adhesion         0.000000 -1.829900e-04
cohesion         0.000000  3.455823e-04
inner            0.000000 -8.877856e-05
outer            0.000000  9.129202e-05
ioratio          0.000000  0.000000e+00
comsize          0.000000 -3.950784e-04
[1] "Dataset: med_CT Model GBM, run: 6 of 10 2015-06-17 20:55:58"
Iter   TrainDeviance   ValidDeviance   StepSize   Improve
     1        0.0923            -nan     0.0100    0.0000
     2        0.0904            -nan     0.0100   -0.0001
     3        0.0893            -nan     0.0100   -0.0001
     4        0.0875            -nan     0.0100   -0.0000
     5        0.0864            -nan     0.0100   -0.0001
     6        0.0845            -nan     0.0100   -0.0001
     7        0.0832            -nan     0.0100   -0.0000
     8        0.0823            -nan     0.0100    0.0000
     9        0.0808            -nan     0.0100    0.0000
    10        0.0798            -nan     0.0100   -0.0001
    20        0.0695            -nan     0.0100   -0.0000
    40        0.0567            -nan     0.0100   -0.0000
    60        0.0486            -nan     0.0100   -0.0000
    80        0.0426            -nan     0.0100   -0.0000
    98        0.0384            -nan     0.0100   -0.0000

[1] "GBM variable coefficients"
                            var      rel.inf
V2                           V2 4.2163206001
ratio5                   ratio5 4.0629385089
orbit46                 orbit46 3.6664589940
bet                         bet 3.6554361509
comsize                 comsize 3.1610642173
graph1                   graph1 2.7029414526
graph17                 graph17 2.6325669608
pagerank               pagerank 2.2594110209
inner                     inner 2.2062515317
ratio4                   ratio4 2.0690647031
graph23                 graph23 1.8762539987
orbit24                 orbit24 1.8730063454
spin_vertex         spin_vertex 1.6517876783
graph6                   graph6 1.6191056815
orbit26                 orbit26 1.5900883058
graph21                 graph21 1.5790889448
bigcom1                 bigcom1 1.5477807120
orbit18                 orbit18 1.5155742021
V1                           V1 1.4027386710
graph22                 graph22 1.3627961426
third                     third 1.2977609664
orbit15                 orbit15 1.2950983503
orbit56                 orbit56 1.2896872482
orbit64                 orbit64 1.2535217069
bigcom40               bigcom40 1.2506227958
outer                     outer 1.2307214284
ioratio                 ioratio 1.2121283717
walktrap_vertex walktrap_vertex 1.1524403891
orbit40                 orbit40 1.0864946202
orbit32                 orbit32 1.0598752551
graph11                 graph11 1.0333419961
graph16                 graph16 0.9618018523
orbit20                 orbit20 0.9528571472
orbit36                 orbit36 0.9453537112
ratio1                   ratio1 0.9413457944
orbit51                 orbit51 0.9319589009
fourth                   fourth 0.9021803730
ratio2                   ratio2 0.8621309449
orbit37                 orbit37 0.8343307231
orbit28                 orbit28 0.8325684247
cohesion               cohesion 0.8301850751
orbit47                 orbit47 0.8231904780
graph4                   graph4 0.7827277246
orbit57                 orbit57 0.7805139686
knn                         knn 0.7786199043
graph15                 graph15 0.7551703507
graph2                   graph2 0.7500715768
membership_s4     membership_s4 0.7477190084
orbit45                 orbit45 0.7333663728
orbit38                 orbit38 0.7141758288
orbit7                   orbit7 0.7081316765
trans                     trans 0.6996631597
orbit12                 orbit12 0.6945418902
graph26                 graph26 0.6585880011
bigcom92               bigcom92 0.6567785050
graph20                 graph20 0.6464023793
orbit63                 orbit63 0.6367347073
graph18                 graph18 0.6085908937
orbit49                 orbit49 0.5698683585
orbit17                 orbit17 0.5225571452
orbit62                 orbit62 0.5220894438
ratio6                   ratio6 0.4957945295
orbit50                 orbit50 0.4951036691
upto_sixth           upto_sixth 0.4942647053
membership_s32   membership_s32 0.4870679255
orbit39                 orbit39 0.4827370224
orbit16                 orbit16 0.4797110818
orbit66                 orbit66 0.4725369712
orbit59                 orbit59 0.4659850325
orbit60                 orbit60 0.4506570698
orbit52                 orbit52 0.4465880018
orbit33                 orbit33 0.4436951196
orbit41                 orbit41 0.4250172648
orbit43                 orbit43 0.4200476120
orbit25                 orbit25 0.4198978351
graph12                 graph12 0.4154414649
graph10                 graph10 0.4124935625
orbit21                 orbit21 0.3749929137
orbit53                 orbit53 0.3744400124
orbit44                 orbit44 0.3730557153
adhesion               adhesion 0.3512658233
bigcom30               bigcom30 0.3434108904
graph24                 graph24 0.3303611423
graph28                 graph28 0.3197431783
graph8                   graph8 0.3128363919
orbit42                 orbit42 0.3053166481
constraint           constraint 0.3050648333
orbit31                 orbit31 0.3029964138
orbit13                 orbit13 0.2979312792
hubscore               hubscore 0.2887779705
orbit35                 orbit35 0.2803163795
close                     close 0.2672598026
orbit30                 orbit30 0.2625948302
orbit5                   orbit5 0.2582047613
graph27                 graph27 0.2575090166
sixth                     sixth 0.2434495668
membership_s15   membership_s15 0.2424923317
orbit48                 orbit48 0.2365105025
orbit11                 orbit11 0.2255494808
orbit29                 orbit29 0.2223223231
AP                           AP 0.2219518119
orbit67                 orbit67 0.2097557042
graph7                   graph7 0.2030316396
graph29                 graph29 0.1968850117
graph13                 graph13 0.1743725927
orbit27                 orbit27 0.1741768621
graph19                 graph19 0.1711601998
orbit10                 orbit10 0.1710391544
orbit58                 orbit58 0.1448798699
upto_second         upto_second 0.1425558601
orbit55                 orbit55 0.1337573523
orbit65                 orbit65 0.1090249626
orbit2                   orbit2 0.1086721907
graph5                   graph5 0.1045528338
orbit71                 orbit71 0.1043509986
graph9                   graph9 0.1036588256
orbit1                   orbit1 0.0949032262
orbit22                 orbit22 0.0752835645
orbit9                   orbit9 0.0713959555
ratio3                   ratio3 0.0701927618
orbit69                 orbit69 0.0683354992
fifth                     fifth 0.0665279823
coreness               coreness 0.0596190712
orbit70                 orbit70 0.0523050813
orbit6                   orbit6 0.0499410745
orbit54                 orbit54 0.0487030622
upto_fifth           upto_fifth 0.0404603008
membership_s6     membership_s6 0.0399808412
membership_s7     membership_s7 0.0320832747
orbit23                 orbit23 0.0299312291
bigcom8                 bigcom8 0.0222871779
graph14                 graph14 0.0199655402
bigcom28               bigcom28 0.0033423957
orbit4                   orbit4 0.0008927451
graph0                   graph0 0.0000000000
graph3                   graph3 0.0000000000
graph25                 graph25 0.0000000000
orbit0                   orbit0 0.0000000000
orbit3                   orbit3 0.0000000000
orbit8                   orbit8 0.0000000000
orbit14                 orbit14 0.0000000000
orbit19                 orbit19 0.0000000000
orbit34                 orbit34 0.0000000000
orbit61                 orbit61 0.0000000000
orbit68                 orbit68 0.0000000000
orbit72                 orbit72 0.0000000000
ecc                         ecc 0.0000000000
eccrad                   eccrad 0.0000000000
evcent                   evcent 0.0000000000
first                     first 0.0000000000
upto_third           upto_third 0.0000000000
upto_fourth         upto_fourth 0.0000000000
second                   second 0.0000000000
selfinter             selfinter 0.0000000000
bigcom2                 bigcom2 0.0000000000
bigcom3                 bigcom3 0.0000000000
bigcom4                 bigcom4 0.0000000000
bigcom6                 bigcom6 0.0000000000
bigcom9                 bigcom9 0.0000000000
bigcom11               bigcom11 0.0000000000
bigcom13               bigcom13 0.0000000000
bigcom15               bigcom15 0.0000000000
bigcom16               bigcom16 0.0000000000
bigcom21               bigcom21 0.0000000000
bigcom22               bigcom22 0.0000000000
bigcom24               bigcom24 0.0000000000
bigcom26               bigcom26 0.0000000000
bigcom31               bigcom31 0.0000000000
bigcom32               bigcom32 0.0000000000
bigcom33               bigcom33 0.0000000000
bigcom34               bigcom34 0.0000000000
bigcom36               bigcom36 0.0000000000
bigcom37               bigcom37 0.0000000000
bigcom38               bigcom38 0.0000000000
bigcom39               bigcom39 0.0000000000
bigcom43               bigcom43 0.0000000000
bigcom44               bigcom44 0.0000000000
bigcom46               bigcom46 0.0000000000
bigcom47               bigcom47 0.0000000000
bigcom49               bigcom49 0.0000000000
bigcom50               bigcom50 0.0000000000
bigcom51               bigcom51 0.0000000000
bigcom52               bigcom52 0.0000000000
bigcom54               bigcom54 0.0000000000
bigcom56               bigcom56 0.0000000000
bigcom62               bigcom62 0.0000000000
bigcom66               bigcom66 0.0000000000
bigcom68               bigcom68 0.0000000000
bigcom69               bigcom69 0.0000000000
bigcom71               bigcom71 0.0000000000
bigcom72               bigcom72 0.0000000000
bigcom73               bigcom73 0.0000000000
bigcom74               bigcom74 0.0000000000
bigcom75               bigcom75 0.0000000000
bigcom76               bigcom76 0.0000000000
bigcom77               bigcom77 0.0000000000
bigcom79               bigcom79 0.0000000000
bigcom80               bigcom80 0.0000000000
bigcom82               bigcom82 0.0000000000
bigcom83               bigcom83 0.0000000000
bigcom84               bigcom84 0.0000000000
bigcom85               bigcom85 0.0000000000
bigcom87               bigcom87 0.0000000000
bigcom89               bigcom89 0.0000000000
bigcom91               bigcom91 0.0000000000
bigcom93               bigcom93 0.0000000000
bigcom96               bigcom96 0.0000000000
bigcom97               bigcom97 0.0000000000
bigcom98               bigcom98 0.0000000000
bigcom99               bigcom99 0.0000000000
bigcom101             bigcom101 0.0000000000
bigcom104             bigcom104 0.0000000000
bigcom106             bigcom106 0.0000000000
bigcom109             bigcom109 0.0000000000
bigcom113             bigcom113 0.0000000000
bigcom116             bigcom116 0.0000000000
bigcom120             bigcom120 0.0000000000
bigcom123             bigcom123 0.0000000000
bigcom126             bigcom126 0.0000000000
bigcom127             bigcom127 0.0000000000
bigcom137             bigcom137 0.0000000000
bigcom139             bigcom139 0.0000000000
bigcom140             bigcom140 0.0000000000
bigcom143             bigcom143 0.0000000000
bigcom145             bigcom145 0.0000000000
bigcom146             bigcom146 0.0000000000
bigcom147             bigcom147 0.0000000000
bigcom149             bigcom149 0.0000000000
bigcom153             bigcom153 0.0000000000
bigcom154             bigcom154 0.0000000000
bigcom156             bigcom156 0.0000000000
bigcom157             bigcom157 0.0000000000
bigcom158             bigcom158 0.0000000000
bigcom160             bigcom160 0.0000000000
bigcom161             bigcom161 0.0000000000
bigcom162             bigcom162 0.0000000000
bigcom164             bigcom164 0.0000000000
bigcom166             bigcom166 0.0000000000
bigcom167             bigcom167 0.0000000000
bigcom171             bigcom171 0.0000000000
bigcom173             bigcom173 0.0000000000
bigcom175             bigcom175 0.0000000000
bigcom176             bigcom176 0.0000000000
bigcom177             bigcom177 0.0000000000
bigcom178             bigcom178 0.0000000000
bigcom180             bigcom180 0.0000000000
bigcom181             bigcom181 0.0000000000
bigcom184             bigcom184 0.0000000000
bigcom186             bigcom186 0.0000000000
bigcom187             bigcom187 0.0000000000
bigcom189             bigcom189 0.0000000000
bigcom194             bigcom194 0.0000000000
bigcom195             bigcom195 0.0000000000
bigcom196             bigcom196 0.0000000000
bigcom204             bigcom204 0.0000000000
bigcom205             bigcom205 0.0000000000
bigcom212             bigcom212 0.0000000000
bigcom214             bigcom214 0.0000000000
bigcom222             bigcom222 0.0000000000
bigcom223             bigcom223 0.0000000000
bigcom226             bigcom226 0.0000000000
bigcom227             bigcom227 0.0000000000
bigcom229             bigcom229 0.0000000000
bigcom233             bigcom233 0.0000000000
bigcom236             bigcom236 0.0000000000
bigcom237             bigcom237 0.0000000000
bigcom246             bigcom246 0.0000000000
bigcom248             bigcom248 0.0000000000
bigcom249             bigcom249 0.0000000000
bigcom250             bigcom250 0.0000000000
bigcom254             bigcom254 0.0000000000
bigcom266             bigcom266 0.0000000000
bigcom269             bigcom269 0.0000000000
bigcom272             bigcom272 0.0000000000
bigcom274             bigcom274 0.0000000000
bigcom281             bigcom281 0.0000000000
bigcom291             bigcom291 0.0000000000
bigcom292             bigcom292 0.0000000000
bigcom295             bigcom295 0.0000000000
bigcom299             bigcom299 0.0000000000
bigcom301             bigcom301 0.0000000000
bigcom306             bigcom306 0.0000000000
bigcom309             bigcom309 0.0000000000
bigcom314             bigcom314 0.0000000000
bigcom321             bigcom321 0.0000000000
bigcom341             bigcom341 0.0000000000
bigcom350             bigcom350 0.0000000000
bigcom353             bigcom353 0.0000000000
bigcom359             bigcom359 0.0000000000
bigcom363             bigcom363 0.0000000000
bigcom365             bigcom365 0.0000000000
bigcom385             bigcom385 0.0000000000
bigcom386             bigcom386 0.0000000000
bigcom408             bigcom408 0.0000000000
bigcom412             bigcom412 0.0000000000
bigcom480             bigcom480 0.0000000000
membership_s1     membership_s1 0.0000000000
membership_s3     membership_s3 0.0000000000
membership_s5     membership_s5 0.0000000000
membership_s8     membership_s8 0.0000000000
membership_s9     membership_s9 0.0000000000
membership_s11   membership_s11 0.0000000000
membership_s12   membership_s12 0.0000000000
membership_s14   membership_s14 0.0000000000
membership_s16   membership_s16 0.0000000000
membership_s17   membership_s17 0.0000000000
membership_s18   membership_s18 0.0000000000
membership_s20   membership_s20 0.0000000000
membership_s21   membership_s21 0.0000000000
membership_s22   membership_s22 0.0000000000
membership_s24   membership_s24 0.0000000000
membership_s25   membership_s25 0.0000000000
membership_s26   membership_s26 0.0000000000
membership_s27   membership_s27 0.0000000000
membership_s28   membership_s28 0.0000000000
membership_s30   membership_s30 0.0000000000
membership_s31   membership_s31 0.0000000000
membership_s33   membership_s33 0.0000000000
membership_s36   membership_s36 0.0000000000
membership_s37   membership_s37 0.0000000000
pdi                         pdi 0.0000000000
[1] "Dataset: med_CT Model RF, run: 6 of 10 2015-06-17 20:56:35"
     |      Out-of-bag   |
Tree |      MSE  %Var(y) |
   1 |   0.0132   164.88 |
   2 |  0.01793   223.99 |
   3 |  0.01569   196.00 |
   4 |  0.01519   189.71 |
   5 |  0.01388   173.35 |
   6 |  0.01348   168.39 |
   7 |  0.01275   159.31 |
   8 |  0.01236   154.46 |
   9 |  0.01185   148.07 |
  10 |   0.0113   141.12 |
  11 |  0.01108   138.46 |
  12 |  0.01081   135.11 |
  13 |  0.01055   131.84 |
  14 |  0.01031   128.77 |
  15 |  0.01015   126.81 |
  16 |  0.01006   125.69 |
  17 |  0.01002   125.12 |
  18 |  0.00994   124.18 |
  19 | 0.009854   123.10 |
  20 | 0.009765   121.99 |
  21 | 0.009675   120.86 |
  22 | 0.009574   119.60 |
  23 |  0.00953   119.06 |
  24 |  0.00943   117.81 |
  25 | 0.009381   117.20 |
  26 | 0.009391   117.31 |
  27 | 0.009332   116.58 |
  28 | 0.009296   116.13 |
  29 | 0.009266   115.76 |
  30 | 0.009216   115.14 |
  31 |   0.0092   114.93 |
  32 |  0.00917   114.56 |
  33 | 0.009208   115.03 |
  34 |  0.00928   115.94 |
  35 | 0.009225   115.24 |
  36 | 0.009193   114.85 |
  37 | 0.009163   114.47 |
  38 | 0.009128   114.03 |
  39 |  0.00913   114.06 |
  40 | 0.009118   113.91 |
  41 | 0.009122   113.96 |
  42 |  0.00911   113.81 |
  43 | 0.009108   113.78 |
  44 | 0.009099   113.67 |
  45 | 0.009102   113.71 |
  46 | 0.009088   113.54 |
  47 | 0.009064   113.23 |
  48 | 0.009033   112.85 |
  49 | 0.009028   112.78 |
  50 | 0.009036   112.88 |
  51 | 0.009021   112.70 |
  52 | 0.009013   112.60 |
  53 | 0.008988   112.28 |
  54 | 0.008954   111.86 |
  55 | 0.008954   111.86 |
  56 | 0.008944   111.73 |
  57 |  0.00894   111.68 |
  58 |  0.00893   111.56 |
  59 | 0.008909   111.30 |
  60 | 0.008901   111.19 |
  61 | 0.008884   110.98 |
  62 | 0.008874   110.86 |
  63 | 0.008884   110.99 |
  64 | 0.008884   110.99 |
  65 | 0.008875   110.88 |
  66 | 0.008867   110.78 |
  67 | 0.008868   110.78 |
  68 | 0.008853   110.60 |
  69 | 0.008865   110.74 |
  70 | 0.008868   110.78 |
  71 | 0.008871   110.82 |
  72 | 0.008873   110.85 |
  73 | 0.008857   110.65 |
  74 | 0.008866   110.76 |
  75 | 0.008855   110.62 |
  76 |  0.00885   110.56 |
  77 | 0.008845   110.50 |
  78 | 0.008843   110.47 |
  79 | 0.008848   110.54 |
  80 | 0.008836   110.39 |
  81 | 0.008828   110.29 |
  82 | 0.008818   110.16 |
  83 | 0.008817   110.14 |
  84 | 0.008813   110.10 |
  85 |  0.00881   110.06 |
  86 | 0.008806   110.01 |
  87 | 0.008814   110.12 |
  88 | 0.008806   110.01 |
  89 | 0.008808   110.04 |
  90 | 0.008787   109.78 |
  91 | 0.008798   109.92 |
  92 | 0.008789   109.80 |
  93 |  0.00878   109.69 |
  94 | 0.008769   109.55 |
  95 | 0.008761   109.44 |
  96 | 0.008752   109.34 |
  97 | 0.008752   109.34 |
  98 | 0.008734   109.11 |
  99 |  0.00872   108.94 |
 100 | 0.008732   109.08 |
[1] "Random Forest variable coefficients"
                      %IncMSE IncNodePurity
graph5           8.857153e-04  2.688500e-01
graph6           4.219465e-04  4.259046e-01
graph7           1.873558e-03  1.923743e-01
graph8           3.531128e-04  1.957375e-01
graph9           1.578349e-03  1.961900e-01
graph10          4.436301e-04  1.992341e-01
graph11          5.046652e-03  1.141510e-01
graph12          1.626020e-03  3.213414e-01
graph13          1.142302e-03  9.339510e-02
graph14          6.519716e-04  5.155860e-01
graph15          2.727132e-03  2.930639e-01
graph16          1.286517e-03  1.351335e-01
graph17          2.364187e-03  3.162618e-01
graph18          1.607503e-03  2.239076e-01
graph19          1.302098e-03  1.727299e-01
graph20          2.391551e-03  3.153088e-01
graph21          2.151824e-03  1.799897e-01
graph22          7.473575e-03  1.977157e-01
graph23          3.371612e-03  2.122773e-01
graph24          3.171085e-03  1.309284e-01
graph25          9.779381e-04  1.445407e-01
graph26          1.850642e-03  2.006489e-01
graph27          1.060206e-03  1.017597e-01
graph28          5.788184e-04  5.229953e-02
graph29          4.878097e-05  7.330146e-02
orbit0           3.113259e-04  7.063919e-02
orbit1           4.302877e-04  1.681070e-01
orbit2           3.632024e-04  1.519265e-01
orbit3           5.142429e-04  2.132194e-01
orbit4           1.061819e-03  1.468902e-01
orbit5           1.090571e-03  1.143781e-01
orbit6           1.632509e-03  2.363868e-01
orbit7           6.146729e-04  2.126433e-01
orbit8           2.633894e-03  1.972679e-01
orbit9           3.993092e-04  1.283956e-01
orbit10          4.373810e-03  2.033441e-01
orbit11          1.059595e-03  1.383936e-01
orbit12          3.209044e-03  1.722981e-01
orbit13          1.637440e-03  9.891585e-02
orbit14          8.834695e-05  3.540056e-02
orbit15          2.073906e-04  1.437373e-01
orbit16          1.197786e-03  1.763427e-01
orbit17          1.607482e-03  2.090740e-01
orbit18          1.245163e-03  3.095619e-01
orbit19          1.259066e-03  2.089958e-01
orbit20          2.699457e-03  2.456610e-01
orbit21          2.511625e-03  1.585975e-01
orbit22          4.108655e-03  3.154789e-01
orbit23          6.369209e-04  2.030499e-01
orbit24          2.169490e-03  1.853988e-01
orbit25          6.279460e-04  1.690430e-01
orbit26          4.104865e-03  3.302252e-01
orbit27          1.269910e-03  9.170085e-02
orbit28          6.475353e-04  1.617030e-01
orbit29          1.053007e-03  8.261304e-02
orbit30          1.327959e-03  2.298457e-01
orbit31          4.326603e-04  2.142048e-01
orbit32          7.365302e-03  2.489904e-01
orbit33          8.385467e-04  2.296120e-01
orbit34          1.617121e-03  1.685701e-01
orbit35          8.846229e-04  1.649176e-01
orbit36          1.373390e-03  2.744338e-01
orbit37          7.740187e-04  9.013984e-02
orbit38          1.716691e-03  2.425476e-01
orbit39          1.869566e-03  3.805203e-01
orbit40          2.103391e-03  1.447663e-01
orbit41          1.737480e-03  1.730840e-01
orbit42          5.434202e-04  1.992655e-01
orbit43          3.406545e-03  1.371062e-01
orbit44          1.464458e-03  2.236896e-01
orbit45          1.002380e-03  2.400525e-01
orbit46          2.036327e-03  2.044445e-01
orbit47          1.451546e-03  2.450500e-01
orbit48          8.743159e-04  1.112008e-01
orbit49          2.146610e-03  1.134043e-01
orbit50          1.429991e-03  2.658493e-01
orbit51          5.596559e-04  1.001669e-01
orbit52          3.605705e-03  3.733593e-01
orbit53          8.589860e-04  2.256708e-01
orbit54          5.996261e-03  3.246460e-01
orbit55          5.351073e-04  4.445105e-02
orbit56          3.425071e-03  3.117720e-01
orbit57          5.813831e-04  1.304834e-01
orbit58          6.106542e-05  1.032748e-01
orbit59          5.206083e-03  2.368867e-01
orbit60          3.115860e-04  1.074521e-01
orbit61          7.258283e-05  3.401102e-02
orbit62          2.962533e-03  2.212985e-01
orbit63          2.105830e-03  8.198614e-02
orbit64          2.793686e-04  2.119495e-01
orbit65          3.860881e-04  1.157008e-01
orbit66          5.995717e-04  1.112820e-01
orbit67          1.069441e-03  4.269067e-02
orbit68          8.851206e-04  6.441498e-02
orbit69          7.549479e-05  4.442258e-02
orbit70          3.210686e-04  1.999615e-02
orbit71          5.338806e-04  5.240670e-02
orbit72          4.601850e-04  8.212308e-02
AP               3.973911e-05  2.215666e-02
bet              7.972543e-04  7.075837e-01
ecc              1.222494e-05  9.561306e-03
eccrad          -1.731404e-05  2.155816e-03
close            5.359286e-04  1.611477e-01
constraint       5.838151e-04  1.411409e-01
coreness         8.755348e-04  1.907246e-01
knn              1.786083e-03  3.199782e-01
hubscore         3.192890e-04  1.325303e-01
pagerank         2.034063e-03  6.958724e-01
trans            4.442677e-04  1.909741e-01
evcent           9.521300e-04  1.204301e-01
first            7.613804e-05  7.464286e-02
upto_second      1.802811e-04  1.132170e-01
upto_third       2.458786e-04  6.323400e-02
upto_fourth      4.763219e-04  1.660104e-01
upto_fifth       2.984816e-04  9.274375e-02
upto_sixth       5.857411e-04  1.998052e-01
second           3.161276e-04  1.322768e-01
third            1.981754e-03  8.471819e-01
fourth           3.795571e-04  1.612675e-01
fifth            2.982346e-04  1.047011e-01
sixth            7.058264e-04  7.666234e-02
ratio1           1.162389e-03  2.570577e-01
ratio2           5.935095e-04  3.081652e-01
ratio3           6.418597e-04  2.699635e-01
ratio4           3.593166e-03  3.669501e-01
ratio5           3.125750e-03  1.095107e+00
ratio6           2.838061e-03  2.493481e-01
selfinter       -6.090134e-06  2.433333e-02
walktrap_vertex  1.846497e-04  2.417661e-01
bigcom1          5.142520e-04  2.095322e-01
bigcom2          0.000000e+00  2.883978e-19
bigcom3          0.000000e+00  3.957338e-19
bigcom4          0.000000e+00  8.750000e-03
bigcom6          0.000000e+00  4.336809e-21
bigcom8          3.239446e-05  4.972791e-02
bigcom9          0.000000e+00  2.818926e-20
bigcom11         0.000000e+00  6.505213e-21
bigcom13         0.000000e+00  2.602085e-20
bigcom15         0.000000e+00  1.756408e-19
bigcom16         0.000000e+00  1.843144e-20
bigcom21         0.000000e+00  7.047314e-20
bigcom22         0.000000e+00  3.458605e-19
bigcom24         0.000000e+00  2.905662e-19
bigcom26         0.000000e+00  1.788934e-19
bigcom28         5.693683e-05  3.898221e-02
bigcom30        -1.028328e-05  7.301479e-02
bigcom31         0.000000e+00  1.301043e-20
bigcom32         0.000000e+00  3.035766e-20
bigcom33         0.000000e+00  4.336809e-21
bigcom34         0.000000e+00  0.000000e+00
bigcom36         0.000000e+00  3.035766e-20
bigcom37         0.000000e+00  8.673617e-21
bigcom38         0.000000e+00  0.000000e+00
bigcom39         0.000000e+00  4.119968e-20
bigcom40         8.199531e-04  1.535629e-01
bigcom43         0.000000e+00  2.818926e-20
bigcom44         0.000000e+00  1.756408e-19
bigcom46         0.000000e+00  1.734723e-20
bigcom47         0.000000e+00  1.734723e-20
bigcom49         0.000000e+00  8.673617e-21
bigcom50         0.000000e+00  0.000000e+00
bigcom51         0.000000e+00  1.084202e-20
bigcom52         0.000000e+00  4.336809e-21
bigcom54         0.000000e+00  0.000000e+00
bigcom56         0.000000e+00  8.673617e-21
bigcom62         0.000000e+00  0.000000e+00
bigcom66         0.000000e+00  0.000000e+00
bigcom68         0.000000e+00  1.734723e-20
bigcom69        -6.782540e-05  1.982714e-01
bigcom71         0.000000e+00  0.000000e+00
bigcom72         0.000000e+00  1.431147e-19
bigcom73         0.000000e+00  2.168404e-20
bigcom74         0.000000e+00  1.517883e-20
bigcom75         0.000000e+00  8.673617e-21
bigcom76         0.000000e+00  1.734723e-20
bigcom77         0.000000e+00  3.577867e-20
bigcom79         0.000000e+00  0.000000e+00
bigcom80         0.000000e+00  4.163336e-19
bigcom82         9.718697e-06  6.157910e-01
bigcom83         0.000000e+00  0.000000e+00
bigcom84         0.000000e+00  0.000000e+00
bigcom85         0.000000e+00  4.336809e-21
bigcom87         0.000000e+00  4.336809e-21
bigcom89         0.000000e+00  0.000000e+00
bigcom91         0.000000e+00  6.505213e-21
bigcom92         5.998400e-05  6.923981e-02
bigcom93         0.000000e+00  1.084202e-20
bigcom96         0.000000e+00  0.000000e+00
bigcom97         0.000000e+00  1.734723e-20
bigcom98         0.000000e+00  4.336809e-21
bigcom99         0.000000e+00  0.000000e+00
bigcom101        0.000000e+00  1.301043e-20
bigcom104        0.000000e+00  0.000000e+00
bigcom106        0.000000e+00  8.673617e-21
bigcom109        0.000000e+00  4.336809e-21
bigcom113        0.000000e+00  0.000000e+00
bigcom116        0.000000e+00  3.035766e-19
bigcom120        0.000000e+00  0.000000e+00
bigcom123        0.000000e+00  0.000000e+00
bigcom126        0.000000e+00  0.000000e+00
bigcom127        0.000000e+00  2.602085e-20
bigcom137        0.000000e+00  3.035766e-20
bigcom139        0.000000e+00  0.000000e+00
bigcom140        0.000000e+00  1.409463e-19
bigcom143        0.000000e+00  4.336809e-21
bigcom145        0.000000e+00  1.734723e-20
bigcom146        0.000000e+00  6.505213e-21
bigcom147        0.000000e+00  1.496199e-19
bigcom149        0.000000e+00  4.336809e-21
bigcom153        0.000000e+00  0.000000e+00
bigcom154        0.000000e+00  8.673617e-21
bigcom156        0.000000e+00  5.421011e-21
bigcom157        0.000000e+00  1.496199e-19
bigcom158        0.000000e+00  1.084202e-20
bigcom160        0.000000e+00  2.862294e-19
bigcom161        0.000000e+00  0.000000e+00
bigcom162        0.000000e+00  4.336809e-21
bigcom164        0.000000e+00  0.000000e+00
bigcom166        0.000000e+00  4.987330e-20
bigcom167        0.000000e+00  8.673617e-21
bigcom171        0.000000e+00  8.673617e-21
bigcom173        0.000000e+00  6.505213e-21
bigcom175        0.000000e+00  0.000000e+00
bigcom176        0.000000e+00  0.000000e+00
bigcom177        0.000000e+00  1.301043e-20
bigcom178        0.000000e+00  4.336809e-21
bigcom180        0.000000e+00  4.336809e-21
bigcom181        0.000000e+00  0.000000e+00
bigcom184        0.000000e+00  0.000000e+00
bigcom186        0.000000e+00  1.734723e-20
bigcom187        0.000000e+00  6.505213e-21
bigcom189        0.000000e+00  2.894820e-19
bigcom194        0.000000e+00  1.301043e-20
bigcom195        0.000000e+00  0.000000e+00
bigcom196        0.000000e+00  4.336809e-21
bigcom204        0.000000e+00  0.000000e+00
bigcom205        0.000000e+00  8.673617e-21
bigcom212        0.000000e+00  0.000000e+00
bigcom214        0.000000e+00  0.000000e+00
bigcom222        0.000000e+00  0.000000e+00
bigcom223        0.000000e+00  1.301043e-20
bigcom226        0.000000e+00  0.000000e+00
bigcom227        0.000000e+00  0.000000e+00
bigcom229        0.000000e+00  0.000000e+00
bigcom233        0.000000e+00  4.336809e-21
bigcom236        0.000000e+00  0.000000e+00
bigcom237        0.000000e+00  8.673617e-21
bigcom246        0.000000e+00  1.951564e-20
bigcom248        0.000000e+00  6.505213e-21
bigcom249        0.000000e+00  1.517883e-19
bigcom250        0.000000e+00  4.553649e-20
bigcom254        0.000000e+00  1.843144e-20
bigcom266        0.000000e+00  1.301043e-20
bigcom269        0.000000e+00  0.000000e+00
bigcom272        0.000000e+00  0.000000e+00
bigcom274        0.000000e+00  4.336809e-20
bigcom281        0.000000e+00  6.505213e-21
bigcom291        0.000000e+00  7.589415e-21
bigcom292        0.000000e+00  0.000000e+00
bigcom295        0.000000e+00  6.505213e-21
bigcom299        0.000000e+00  2.775558e-19
bigcom301        0.000000e+00  2.385245e-20
bigcom306        0.000000e+00  0.000000e+00
bigcom309        0.000000e+00  1.084202e-21
bigcom314        0.000000e+00  4.336809e-21
bigcom321        0.000000e+00  4.336809e-21
bigcom341        0.000000e+00  7.589415e-21
bigcom350        0.000000e+00  4.336809e-21
bigcom353        0.000000e+00  1.387779e-19
bigcom359        0.000000e+00  2.775558e-19
bigcom363        0.000000e+00  2.168404e-21
bigcom365        0.000000e+00  8.673617e-21
bigcom385        0.000000e+00  2.168404e-21
bigcom386        0.000000e+00  4.336809e-21
bigcom408        0.000000e+00  0.000000e+00
bigcom412        0.000000e+00  8.673617e-21
bigcom480        0.000000e+00  4.336809e-21
spin_vertex      2.526954e-04  2.169722e-01
membership_s1    0.000000e+00  7.936360e-19
membership_s3    0.000000e+00  0.000000e+00
membership_s4    1.359585e-03  1.389650e-01
membership_s5   -2.608242e-06  9.709806e-04
membership_s6    9.018316e-06  1.141580e-02
membership_s7   -2.041293e-05  1.483622e-02
membership_s8    0.000000e+00  0.000000e+00
membership_s9    0.000000e+00  4.336809e-21
membership_s11   0.000000e+00  8.673617e-21
membership_s12   0.000000e+00  0.000000e+00
membership_s14   0.000000e+00  4.336809e-21
membership_s15   7.583114e-05  2.494826e-01
membership_s16   0.000000e+00  4.336809e-21
membership_s17   0.000000e+00  3.052857e-01
membership_s18   0.000000e+00  7.914676e-20
membership_s20   0.000000e+00  0.000000e+00
membership_s21   0.000000e+00  1.062518e-19
membership_s22   0.000000e+00  1.517883e-20
membership_s24   0.000000e+00  2.602085e-20
membership_s25   0.000000e+00  4.336809e-20
membership_s26   0.000000e+00  0.000000e+00
membership_s27   0.000000e+00  6.234162e-19
membership_s28   0.000000e+00  6.505213e-21
membership_s30   5.941771e-06  9.600000e-03
membership_s31   0.000000e+00  4.065758e-19
membership_s32   5.966835e-06  1.598992e-02
membership_s33   0.000000e+00  8.673617e-21
membership_s36   2.838926e-05  1.746882e-02
membership_s37   0.000000e+00  6.505213e-20
V1               2.038950e-03  2.957033e-01
V2               1.082820e-03  6.649251e-01
pdi             -2.910448e-05  3.625369e-02
adhesion         3.381535e-03  2.925012e-01
cohesion         3.269749e-03  4.184659e-01
inner            1.448884e-03  6.773366e-01
outer            2.223793e-04  3.705518e-01
ioratio          2.758698e-03  7.146813e-01
comsize          1.578119e-03  8.410340e-01
[1] "Dataset: med_CT Model GLM, run: 6 of 10 2015-06-17 20:57:57"
[1] "glmnet variable coefficients"
                     [,1]          [,2]
(Intercept)     -4.811525  4.871228e+02
graph0           0.000000 -1.634845e-02
graph1           0.000000  2.573042e-04
graph2           0.000000  2.543066e-03
graph3           0.000000  1.342449e-05
graph4           0.000000 -8.399386e-08
graph5           0.000000 -8.844811e-05
graph6           0.000000 -3.820535e-05
graph7           0.000000  2.130799e-03
graph8           0.000000  9.967385e-03
graph9           0.000000 -7.943453e-08
graph10          0.000000 -2.522478e-09
graph11          0.000000 -4.093913e-10
graph12          0.000000  0.000000e+00
graph13          0.000000 -4.147722e-09
graph14          0.000000  0.000000e+00
graph15          0.000000 -2.989502e-05
graph16          0.000000  0.000000e+00
graph17          0.000000  0.000000e+00
graph18          0.000000  1.870144e-05
graph19          0.000000  5.506242e-06
graph20          0.000000 -6.950538e-05
graph21          0.000000  0.000000e+00
graph22          0.000000  7.572098e-06
graph23          0.000000 -4.798825e-06
graph24          0.000000  4.494111e-05
graph25          0.000000  6.640469e-07
graph26          0.000000  0.000000e+00
graph27          0.000000 -4.243607e-03
graph28          0.000000 -4.314467e-04
graph29          0.000000 -8.217112e-03
orbit0           0.000000 -1.341578e-02
orbit1           0.000000  3.081148e-04
orbit2           0.000000  1.268431e-03
orbit3           0.000000  1.299015e-04
orbit4           0.000000  2.539049e-05
orbit5           0.000000  4.466871e-06
orbit6           0.000000 -8.116391e-08
orbit7           0.000000 -1.526855e-04
orbit8           0.000000 -6.189309e-05
orbit9           0.000000 -3.148797e-04
orbit10          0.000000 -8.697728e-06
orbit11          0.000000  5.948937e-03
orbit12          0.000000  1.647841e-03
orbit13          0.000000  8.203551e-03
orbit14          0.000000  6.237107e-03
orbit15          0.000000 -5.689591e-08
orbit16          0.000000 -8.563964e-07
orbit17          0.000000 -3.227399e-07
orbit18          0.000000  2.760971e-08
orbit19          0.000000 -1.305857e-08
orbit20          0.000000 -3.794552e-08
orbit21          0.000000  8.440842e-06
orbit22          0.000000 -4.901680e-10
orbit23          0.000000 -2.721741e-04
orbit24          0.000000 -1.382644e-06
orbit25          0.000000  1.791606e-06
orbit26          0.000000 -1.881862e-05
orbit27          0.000000 -4.532910e-06
orbit28          0.000000  2.521691e-05
orbit29          0.000000 -3.483668e-06
orbit30          0.000000  1.394605e-05
orbit31          0.000000 -9.932430e-09
orbit32          0.000000  3.429367e-07
orbit33          0.000000 -2.312322e-04
orbit34          0.000000 -2.282699e-05
orbit35          0.000000 -2.497807e-06
orbit36          0.000000 -9.766914e-06
orbit37          0.000000  1.983914e-06
orbit38          0.000000  8.487410e-05
orbit39          0.000000  2.765635e-05
orbit40          0.000000 -1.072513e-05
orbit41          0.000000 -7.022579e-05
orbit42          0.000000 -1.790971e-04
orbit43          0.000000  2.186429e-05
orbit44          0.000000 -5.941068e-03
orbit45          0.000000  6.749533e-05
orbit46          0.000000  1.732685e-05
orbit47          0.000000 -6.575218e-05
orbit48          0.000000 -6.628832e-08
orbit49          0.000000 -6.790190e-05
orbit50          0.000000 -1.661515e-03
orbit51          0.000000  0.000000e+00
orbit52          0.000000  5.269728e-05
orbit53          0.000000 -6.262659e-07
orbit54          0.000000  8.271089e-06
orbit55          0.000000 -2.567616e-03
orbit56          0.000000 -4.503706e-04
orbit57          0.000000  4.490793e-06
orbit58          0.000000 -2.345167e-03
orbit59          0.000000  4.611353e-05
orbit60          0.000000  4.538928e-04
orbit61          0.000000 -4.033427e-03
orbit62          0.000000  1.967204e-03
orbit63          0.000000  8.727905e-04
orbit64          0.000000 -3.250690e-04
orbit65          0.000000 -9.468299e-04
orbit66          0.000000  1.090177e-03
orbit67          0.000000  2.556143e-03
orbit68          0.000000 -4.194473e-03
orbit69          0.000000 -1.360626e-02
orbit70          0.000000 -6.383904e-03
orbit71          0.000000  1.604280e-04
orbit72          0.000000 -7.096165e-03
AP               0.000000  9.271006e-01
bet              0.000000 -1.581062e-05
ecc              0.000000  5.357099e-02
eccrad           0.000000  2.962013e-01
close            0.000000  0.000000e+00
constraint       0.000000 -1.967574e+00
coreness         0.000000 -8.959622e-02
knn              0.000000  8.671564e-03
hubscore         0.000000 -7.248676e+00
pagerank         0.000000 -1.695621e+01
trans            0.000000 -1.290057e+00
evcent           0.000000 -5.960984e+01
first            0.000000 -1.175790e-02
upto_second      0.000000  0.000000e+00
upto_third       0.000000  0.000000e+00
upto_fourth      0.000000 -6.676878e-04
upto_fifth       0.000000  6.781181e-03
upto_sixth       0.000000 -4.303225e-02
second           0.000000  0.000000e+00
third            0.000000  1.339273e-04
fourth           0.000000 -1.816743e-04
fifth            0.000000  1.317119e-03
sixth            0.000000 -1.257658e-02
ratio1           0.000000 -8.781113e-03
ratio2           0.000000  9.872550e-03
ratio3           0.000000  3.942962e-02
ratio4           0.000000 -3.472765e-01
ratio5           0.000000  1.242329e+01
ratio6           0.000000 -4.212472e-03
selfinter        0.000000 -1.110383e-01
walktrap_vertex  0.000000  5.330288e-01
bigcom1          0.000000  1.225345e+00
bigcom2          0.000000 -2.002411e-01
bigcom3          0.000000 -4.775497e-01
bigcom4          0.000000 -1.091960e-02
bigcom6          0.000000 -2.149098e-01
bigcom8          0.000000  9.654604e-01
bigcom9          0.000000 -1.483058e-01
bigcom11         0.000000  0.000000e+00
bigcom13         0.000000  0.000000e+00
bigcom15         0.000000 -2.101080e-01
bigcom16         0.000000 -2.912403e-01
bigcom21         0.000000 -7.618707e-01
bigcom22         0.000000 -9.507357e-01
bigcom24         0.000000 -3.760463e-01
bigcom26         0.000000 -1.268685e+00
bigcom28         0.000000  1.801511e-01
bigcom30         0.000000  1.149786e+00
bigcom31         0.000000  0.000000e+00
bigcom32         0.000000  0.000000e+00
bigcom33         0.000000 -1.457292e+00
bigcom34         0.000000 -4.386376e-01
bigcom36         0.000000 -3.344466e-01
bigcom37         0.000000  0.000000e+00
bigcom38         0.000000 -1.031484e-01
bigcom39         0.000000 -7.786720e-01
bigcom40         0.000000  9.235407e-01
bigcom43         0.000000 -1.363216e-01
bigcom44         0.000000 -4.367895e-01
bigcom46         0.000000  0.000000e+00
bigcom47         0.000000  0.000000e+00
bigcom49         0.000000 -8.483584e-01
bigcom50         0.000000  0.000000e+00
bigcom51         0.000000 -1.253893e+00
bigcom52         0.000000 -6.173796e-01
bigcom54         0.000000 -2.219868e-01
bigcom56         0.000000 -4.136294e-01
bigcom62         0.000000  0.000000e+00
bigcom66         0.000000  0.000000e+00
bigcom68         0.000000 -1.108902e+00
bigcom69         0.000000  2.842235e+00
bigcom71         0.000000 -9.101240e-02
bigcom72         0.000000  0.000000e+00
bigcom73         0.000000  0.000000e+00
bigcom74         0.000000 -5.876884e-01
bigcom75         0.000000  0.000000e+00
bigcom76         0.000000  0.000000e+00
bigcom77         0.000000 -4.949970e-01
bigcom79         0.000000 -4.254634e-01
bigcom80         0.000000  0.000000e+00
bigcom82         0.000000  5.724746e+00
bigcom83         0.000000  0.000000e+00
bigcom84         0.000000 -3.428590e-01
bigcom85         0.000000 -5.153598e-03
bigcom87         0.000000  0.000000e+00
bigcom89         0.000000 -1.680207e+00
bigcom91         0.000000 -8.562156e-01
bigcom92         0.000000  3.359278e+00
bigcom93         0.000000  0.000000e+00
bigcom96         0.000000 -6.754000e-01
bigcom97         0.000000 -3.974032e-01
bigcom98         0.000000 -6.058660e-02
bigcom99         0.000000  0.000000e+00
bigcom101        0.000000  0.000000e+00
bigcom104        0.000000 -6.092523e-01
bigcom106        0.000000 -4.069531e-01
bigcom109        0.000000 -1.984841e-01
bigcom113        0.000000 -6.496816e-01
bigcom116        0.000000  0.000000e+00
bigcom120        0.000000 -1.154744e+00
bigcom123        0.000000 -1.100949e-02
bigcom126        0.000000  0.000000e+00
bigcom127        0.000000 -6.569380e-01
bigcom137        0.000000 -1.259829e-01
bigcom139        0.000000  0.000000e+00
bigcom140        0.000000  0.000000e+00
bigcom143        0.000000 -8.170642e-01
bigcom145        0.000000 -1.167905e+00
bigcom146        0.000000 -1.539607e+00
bigcom147        0.000000 -1.615698e+00
bigcom149        0.000000 -3.462843e-01
bigcom153        0.000000  0.000000e+00
bigcom154        0.000000 -4.221354e-03
bigcom156        0.000000  0.000000e+00
bigcom157        0.000000 -8.582215e-01
bigcom158        0.000000 -8.577186e-01
bigcom160        0.000000  0.000000e+00
bigcom161        0.000000 -4.640859e-01
bigcom162        0.000000 -7.647756e-04
bigcom164        0.000000 -2.378066e-02
bigcom166        0.000000  0.000000e+00
bigcom167        0.000000  0.000000e+00
bigcom171        0.000000 -6.954679e-01
bigcom173        0.000000 -1.077828e-01
bigcom175        0.000000  0.000000e+00
bigcom176        0.000000 -2.958528e-01
bigcom177        0.000000  0.000000e+00
bigcom178        0.000000 -6.775164e-02
bigcom180        0.000000 -1.918722e-01
bigcom181        0.000000  0.000000e+00
bigcom184        0.000000  0.000000e+00
bigcom186        0.000000  0.000000e+00
bigcom187        0.000000 -1.216547e-01
bigcom189        0.000000 -1.099725e+00
bigcom194        0.000000 -7.065586e-03
bigcom195        0.000000 -3.422238e-01
bigcom196        0.000000 -7.358389e-01
bigcom204        0.000000  0.000000e+00
bigcom205        0.000000  0.000000e+00
bigcom212        0.000000 -1.100259e-01
bigcom214        0.000000  0.000000e+00
bigcom222        0.000000  0.000000e+00
bigcom223        0.000000 -5.000703e-01
bigcom226        0.000000 -2.450242e-01
bigcom227        0.000000 -2.449673e-01
bigcom229        0.000000 -4.530084e-01
bigcom233        0.000000  0.000000e+00
bigcom236        0.000000  0.000000e+00
bigcom237        0.000000 -6.853133e-01
bigcom246        0.000000 -2.580291e-01
bigcom248        0.000000 -1.271194e+00
bigcom249        0.000000  0.000000e+00
bigcom250        0.000000 -3.806349e-01
bigcom254        0.000000 -7.021721e-01
bigcom266        0.000000 -5.136156e-02
bigcom269        0.000000  0.000000e+00
bigcom272        0.000000  0.000000e+00
bigcom274        0.000000  0.000000e+00
bigcom281        0.000000  0.000000e+00
bigcom291        0.000000  0.000000e+00
bigcom292        0.000000 -1.206909e-01
bigcom295        0.000000  0.000000e+00
bigcom299        0.000000  0.000000e+00
bigcom301        0.000000 -3.860809e-01
bigcom306        0.000000  0.000000e+00
bigcom309        0.000000  0.000000e+00
bigcom314        0.000000  0.000000e+00
bigcom321        0.000000 -6.193829e-02
bigcom341        0.000000  0.000000e+00
bigcom350        0.000000 -2.156491e-01
bigcom353        0.000000  0.000000e+00
bigcom359        0.000000 -1.303169e-01
bigcom363        0.000000  0.000000e+00
bigcom365        0.000000  0.000000e+00
bigcom385        0.000000 -5.443805e-01
bigcom386        0.000000 -1.352706e+00
bigcom408        0.000000  0.000000e+00
bigcom412        0.000000 -7.549533e-01
bigcom480        0.000000  0.000000e+00
spin_vertex      0.000000  9.232483e-01
membership_s1    0.000000 -1.916526e+00
membership_s3    0.000000 -2.371817e+00
membership_s4    0.000000  5.189270e-01
membership_s5    0.000000  4.635890e-01
membership_s6    0.000000  1.293430e+00
membership_s7    0.000000 -2.933387e-01
membership_s8    0.000000  0.000000e+00
membership_s9    0.000000 -1.744867e+00
membership_s11   0.000000 -3.840645e-01
membership_s12   0.000000 -4.480568e-02
membership_s14   0.000000 -2.765763e-01
membership_s15   0.000000  1.445824e+00
membership_s16   0.000000 -5.164202e-01
membership_s17   0.000000  8.095755e+00
membership_s18   0.000000 -4.548096e-01
membership_s20   0.000000  0.000000e+00
membership_s21   0.000000  1.503902e+00
membership_s22   0.000000 -1.490406e+00
membership_s24   0.000000 -1.065034e+00
membership_s25   0.000000 -2.164466e-01
membership_s26   0.000000  0.000000e+00
membership_s27   0.000000 -1.793107e+00
membership_s28   0.000000 -2.578623e-01
membership_s30   0.000000  3.256412e-01
membership_s31   0.000000 -1.033982e+00
membership_s32   0.000000  0.000000e+00
membership_s33   0.000000  0.000000e+00
membership_s36   0.000000  1.267140e-01
membership_s37   0.000000 -6.509250e-01
V1               0.000000 -2.557884e+00
V2               0.000000  6.093835e-01
pdi              0.000000 -1.965384e+03
adhesion         0.000000  9.414596e-06
cohesion         0.000000  6.794904e-04
inner            0.000000 -1.622857e-06
outer            0.000000 -2.986176e-04
ioratio          0.000000 -5.472785e-02
comsize          0.000000 -7.999817e-04
[1] "Dataset: med_CT Model GBM, run: 7 of 10 2015-06-17 20:59:32"
Iter   TrainDeviance   ValidDeviance   StepSize   Improve
     1        0.0984            -nan     0.0100   -0.0001
     2        0.0967            -nan     0.0100    0.0001
     3        0.0947            -nan     0.0100    0.0001
     4        0.0932            -nan     0.0100    0.0002
     5        0.0919            -nan     0.0100    0.0001
     6        0.0901            -nan     0.0100   -0.0000
     7        0.0889            -nan     0.0100    0.0000
     8        0.0875            -nan     0.0100   -0.0001
     9        0.0864            -nan     0.0100   -0.0001
    10        0.0854            -nan     0.0100   -0.0000
    20        0.0760            -nan     0.0100   -0.0001
    40        0.0631            -nan     0.0100    0.0001
    60        0.0536            -nan     0.0100   -0.0000
    80        0.0466            -nan     0.0100   -0.0000
    98        0.0418            -nan     0.0100   -0.0000

[1] "GBM variable coefficients"
                            var     rel.inf
ratio5                   ratio5 4.572458685
bigcom1                 bigcom1 3.811054312
bet                         bet 3.042818798
V1                           V1 2.787684888
inner                     inner 2.483340031
graph1                   graph1 2.441014714
pagerank               pagerank 2.263033118
V2                           V2 2.219032585
comsize                 comsize 2.084198680
ratio1                   ratio1 2.072889888
graph17                 graph17 2.032178269
graph11                 graph11 1.860255574
knn                         knn 1.790075070
third                     third 1.788988854
orbit56                 orbit56 1.770174072
outer                     outer 1.708142793
orbit18                 orbit18 1.579530641
graph20                 graph20 1.564516857
ioratio                 ioratio 1.445769590
ratio4                   ratio4 1.436785680
orbit63                 orbit63 1.327453174
orbit52                 orbit52 1.305760385
graph22                 graph22 1.296919836
ratio6                   ratio6 1.282654129
orbit50                 orbit50 1.254236688
orbit35                 orbit35 1.228745559
membership_s4     membership_s4 1.200423573
trans                     trans 1.159842707
walktrap_vertex walktrap_vertex 1.121385076
graph21                 graph21 1.091071729
orbit9                   orbit9 1.063056942
orbit46                 orbit46 1.009745163
graph6                   graph6 0.963661438
orbit47                 orbit47 0.924132669
orbit4                   orbit4 0.870009159
graph13                 graph13 0.849813871
orbit20                 orbit20 0.846998402
adhesion               adhesion 0.814903144
orbit25                 orbit25 0.778693101
orbit45                 orbit45 0.772863938
orbit55                 orbit55 0.770078864
orbit59                 orbit59 0.753741198
graph23                 graph23 0.748432353
orbit64                 orbit64 0.743397442
upto_sixth           upto_sixth 0.736297538
orbit49                 orbit49 0.721041194
orbit53                 orbit53 0.708014564
orbit37                 orbit37 0.703260082
orbit44                 orbit44 0.696399168
spin_vertex         spin_vertex 0.686797926
graph27                 graph27 0.658775028
orbit51                 orbit51 0.648883559
orbit24                 orbit24 0.642079107
orbit33                 orbit33 0.639985504
graph10                 graph10 0.634470743
orbit62                 orbit62 0.629685433
constraint           constraint 0.629211030
orbit21                 orbit21 0.623449492
orbit19                 orbit19 0.610778955
graph5                   graph5 0.602358697
orbit41                 orbit41 0.598240222
ratio2                   ratio2 0.595317160
graph29                 graph29 0.577064902
cohesion               cohesion 0.568932584
graph26                 graph26 0.567921698
orbit39                 orbit39 0.548348196
graph19                 graph19 0.539256166
orbit48                 orbit48 0.511107400
orbit38                 orbit38 0.508820154
orbit36                 orbit36 0.504504724
orbit32                 orbit32 0.484977408
orbit60                 orbit60 0.483499322
orbit27                 orbit27 0.472847233
orbit10                 orbit10 0.472660296
graph7                   graph7 0.452978715
bigcom40               bigcom40 0.446645034
graph16                 graph16 0.446447182
graph12                 graph12 0.430952163
orbit31                 orbit31 0.413587743
orbit66                 orbit66 0.393910933
orbit16                 orbit16 0.377440457
graph15                 graph15 0.376695002
graph24                 graph24 0.366589079
graph4                   graph4 0.363860794
bigcom92               bigcom92 0.360927774
fourth                   fourth 0.351519938
graph28                 graph28 0.343103845
orbit54                 orbit54 0.334934409
orbit68                 orbit68 0.331850144
orbit11                 orbit11 0.327162798
orbit23                 orbit23 0.311445458
orbit30                 orbit30 0.283740181
membership_s15   membership_s15 0.268064581
orbit5                   orbit5 0.267448237
orbit2                   orbit2 0.263984558
orbit42                 orbit42 0.260982884
orbit13                 orbit13 0.257946622
orbit7                   orbit7 0.252450833
orbit17                 orbit17 0.248322074
upto_fourth         upto_fourth 0.243471185
AP                           AP 0.228469211
orbit1                   orbit1 0.220185065
membership_s36   membership_s36 0.208111521
orbit58                 orbit58 0.206439887
orbit40                 orbit40 0.201792245
graph25                 graph25 0.199287392
orbit65                 orbit65 0.182274607
orbit57                 orbit57 0.167522797
orbit29                 orbit29 0.167394160
upto_third           upto_third 0.157454493
fifth                     fifth 0.152442731
bigcom30               bigcom30 0.142667136
membership_s32   membership_s32 0.142363385
hubscore               hubscore 0.138229350
orbit26                 orbit26 0.136662760
bigcom8                 bigcom8 0.136391872
graph14                 graph14 0.134281646
orbit22                 orbit22 0.125268251
graph3                   graph3 0.121131817
orbit28                 orbit28 0.113700003
orbit67                 orbit67 0.101663916
orbit15                 orbit15 0.083980918
graph8                   graph8 0.081459548
graph18                 graph18 0.081180849
coreness               coreness 0.080900758
orbit12                 orbit12 0.079130085
sixth                     sixth 0.074790575
orbit69                 orbit69 0.066525278
orbit6                   orbit6 0.062785211
close                     close 0.059811709
ratio3                   ratio3 0.039981424
graph2                   graph2 0.034730671
upto_second         upto_second 0.032344013
orbit70                 orbit70 0.025338080
bigcom28               bigcom28 0.023753385
membership_s21   membership_s21 0.023101277
orbit61                 orbit61 0.021203055
orbit71                 orbit71 0.017988878
membership_s7     membership_s7 0.007787468
bigcom3                 bigcom3 0.006060825
graph0                   graph0 0.000000000
graph9                   graph9 0.000000000
orbit0                   orbit0 0.000000000
orbit3                   orbit3 0.000000000
orbit8                   orbit8 0.000000000
orbit14                 orbit14 0.000000000
orbit34                 orbit34 0.000000000
orbit43                 orbit43 0.000000000
orbit72                 orbit72 0.000000000
ecc                         ecc 0.000000000
eccrad                   eccrad 0.000000000
evcent                   evcent 0.000000000
first                     first 0.000000000
upto_fifth           upto_fifth 0.000000000
second                   second 0.000000000
selfinter             selfinter 0.000000000
bigcom2                 bigcom2 0.000000000
bigcom4                 bigcom4 0.000000000
bigcom6                 bigcom6 0.000000000
bigcom9                 bigcom9 0.000000000
bigcom11               bigcom11 0.000000000
bigcom13               bigcom13 0.000000000
bigcom15               bigcom15 0.000000000
bigcom16               bigcom16 0.000000000
bigcom21               bigcom21 0.000000000
bigcom22               bigcom22 0.000000000
bigcom24               bigcom24 0.000000000
bigcom26               bigcom26 0.000000000
bigcom31               bigcom31 0.000000000
bigcom32               bigcom32 0.000000000
bigcom33               bigcom33 0.000000000
bigcom34               bigcom34 0.000000000
bigcom36               bigcom36 0.000000000
bigcom37               bigcom37 0.000000000
bigcom38               bigcom38 0.000000000
bigcom39               bigcom39 0.000000000
bigcom43               bigcom43 0.000000000
bigcom44               bigcom44 0.000000000
bigcom46               bigcom46 0.000000000
bigcom47               bigcom47 0.000000000
bigcom49               bigcom49 0.000000000
bigcom50               bigcom50 0.000000000
bigcom51               bigcom51 0.000000000
bigcom52               bigcom52 0.000000000
bigcom54               bigcom54 0.000000000
bigcom56               bigcom56 0.000000000
bigcom62               bigcom62 0.000000000
bigcom66               bigcom66 0.000000000
bigcom68               bigcom68 0.000000000
bigcom69               bigcom69 0.000000000
bigcom71               bigcom71 0.000000000
bigcom72               bigcom72 0.000000000
bigcom73               bigcom73 0.000000000
bigcom74               bigcom74 0.000000000
bigcom75               bigcom75 0.000000000
bigcom76               bigcom76 0.000000000
bigcom77               bigcom77 0.000000000
bigcom79               bigcom79 0.000000000
bigcom80               bigcom80 0.000000000
bigcom82               bigcom82 0.000000000
bigcom83               bigcom83 0.000000000
bigcom84               bigcom84 0.000000000
bigcom85               bigcom85 0.000000000
bigcom87               bigcom87 0.000000000
bigcom89               bigcom89 0.000000000
bigcom91               bigcom91 0.000000000
bigcom93               bigcom93 0.000000000
bigcom96               bigcom96 0.000000000
bigcom97               bigcom97 0.000000000
bigcom98               bigcom98 0.000000000
bigcom99               bigcom99 0.000000000
bigcom101             bigcom101 0.000000000
bigcom104             bigcom104 0.000000000
bigcom106             bigcom106 0.000000000
bigcom109             bigcom109 0.000000000
bigcom113             bigcom113 0.000000000
bigcom116             bigcom116 0.000000000
bigcom120             bigcom120 0.000000000
bigcom123             bigcom123 0.000000000
bigcom126             bigcom126 0.000000000
bigcom127             bigcom127 0.000000000
bigcom137             bigcom137 0.000000000
bigcom139             bigcom139 0.000000000
bigcom140             bigcom140 0.000000000
bigcom143             bigcom143 0.000000000
bigcom145             bigcom145 0.000000000
bigcom146             bigcom146 0.000000000
bigcom147             bigcom147 0.000000000
bigcom149             bigcom149 0.000000000
bigcom153             bigcom153 0.000000000
bigcom154             bigcom154 0.000000000
bigcom156             bigcom156 0.000000000
bigcom157             bigcom157 0.000000000
bigcom158             bigcom158 0.000000000
bigcom160             bigcom160 0.000000000
bigcom161             bigcom161 0.000000000
bigcom162             bigcom162 0.000000000
bigcom164             bigcom164 0.000000000
bigcom166             bigcom166 0.000000000
bigcom167             bigcom167 0.000000000
bigcom171             bigcom171 0.000000000
bigcom173             bigcom173 0.000000000
bigcom175             bigcom175 0.000000000
bigcom176             bigcom176 0.000000000
bigcom177             bigcom177 0.000000000
bigcom178             bigcom178 0.000000000
bigcom180             bigcom180 0.000000000
bigcom181             bigcom181 0.000000000
bigcom184             bigcom184 0.000000000
bigcom186             bigcom186 0.000000000
bigcom187             bigcom187 0.000000000
bigcom189             bigcom189 0.000000000
bigcom194             bigcom194 0.000000000
bigcom195             bigcom195 0.000000000
bigcom196             bigcom196 0.000000000
bigcom204             bigcom204 0.000000000
bigcom205             bigcom205 0.000000000
bigcom212             bigcom212 0.000000000
bigcom214             bigcom214 0.000000000
bigcom222             bigcom222 0.000000000
bigcom223             bigcom223 0.000000000
bigcom226             bigcom226 0.000000000
bigcom227             bigcom227 0.000000000
bigcom229             bigcom229 0.000000000
bigcom233             bigcom233 0.000000000
bigcom236             bigcom236 0.000000000
bigcom237             bigcom237 0.000000000
bigcom246             bigcom246 0.000000000
bigcom248             bigcom248 0.000000000
bigcom249             bigcom249 0.000000000
bigcom250             bigcom250 0.000000000
bigcom254             bigcom254 0.000000000
bigcom266             bigcom266 0.000000000
bigcom269             bigcom269 0.000000000
bigcom272             bigcom272 0.000000000
bigcom274             bigcom274 0.000000000
bigcom281             bigcom281 0.000000000
bigcom291             bigcom291 0.000000000
bigcom292             bigcom292 0.000000000
bigcom295             bigcom295 0.000000000
bigcom299             bigcom299 0.000000000
bigcom301             bigcom301 0.000000000
bigcom306             bigcom306 0.000000000
bigcom309             bigcom309 0.000000000
bigcom314             bigcom314 0.000000000
bigcom321             bigcom321 0.000000000
bigcom341             bigcom341 0.000000000
bigcom350             bigcom350 0.000000000
bigcom353             bigcom353 0.000000000
bigcom359             bigcom359 0.000000000
bigcom363             bigcom363 0.000000000
bigcom365             bigcom365 0.000000000
bigcom385             bigcom385 0.000000000
bigcom386             bigcom386 0.000000000
bigcom408             bigcom408 0.000000000
bigcom412             bigcom412 0.000000000
bigcom480             bigcom480 0.000000000
membership_s1     membership_s1 0.000000000
membership_s3     membership_s3 0.000000000
membership_s5     membership_s5 0.000000000
membership_s6     membership_s6 0.000000000
membership_s8     membership_s8 0.000000000
membership_s9     membership_s9 0.000000000
membership_s11   membership_s11 0.000000000
membership_s12   membership_s12 0.000000000
membership_s14   membership_s14 0.000000000
membership_s16   membership_s16 0.000000000
membership_s17   membership_s17 0.000000000
membership_s18   membership_s18 0.000000000
membership_s20   membership_s20 0.000000000
membership_s22   membership_s22 0.000000000
membership_s24   membership_s24 0.000000000
membership_s25   membership_s25 0.000000000
membership_s26   membership_s26 0.000000000
membership_s27   membership_s27 0.000000000
membership_s28   membership_s28 0.000000000
membership_s30   membership_s30 0.000000000
membership_s31   membership_s31 0.000000000
membership_s33   membership_s33 0.000000000
membership_s37   membership_s37 0.000000000
pdi                         pdi 0.000000000
[1] "Dataset: med_CT Model RF, run: 7 of 10 2015-06-17 21:00:08"
     |      Out-of-bag   |
Tree |      MSE  %Var(y) |
   1 |  0.02614   303.52 |
   2 |  0.01801   209.17 |
   3 |  0.01597   185.44 |
   4 |  0.01481   172.00 |
   5 |  0.01492   173.28 |
   6 |  0.01419   164.81 |
   7 |  0.01337   155.18 |
   8 |  0.01261   146.41 |
   9 |  0.01266   146.95 |
  10 |  0.01259   146.21 |
  11 |  0.01201   139.44 |
  12 |  0.01171   135.95 |
  13 |  0.01144   132.79 |
  14 |  0.01103   128.02 |
  15 |  0.01085   125.95 |
  16 |  0.01072   124.45 |
  17 |  0.01061   123.14 |
  18 |  0.01058   122.80 |
  19 |  0.01044   121.19 |
  20 |  0.01042   120.96 |
  21 |  0.01043   121.11 |
  22 |  0.01037   120.44 |
  23 |  0.01038   120.48 |
  24 |  0.01033   119.95 |
  25 |  0.01027   119.24 |
  26 |   0.0102   118.46 |
  27 |  0.01016   117.97 |
  28 |  0.01013   117.65 |
  29 |  0.01013   117.65 |
  30 |  0.01019   118.34 |
  31 |  0.01017   118.13 |
  32 |  0.01013   117.64 |
  33 |  0.01007   116.97 |
  34 |  0.01006   116.85 |
  35 |  0.01004   116.54 |
  36 |  0.01001   116.26 |
  37 | 0.009983   115.91 |
  38 | 0.009942   115.43 |
  39 | 0.009916   115.13 |
  40 | 0.009901   114.96 |
  41 | 0.009876   114.67 |
  42 | 0.009842   114.27 |
  43 | 0.009803   113.82 |
  44 | 0.009788   113.64 |
  45 | 0.009797   113.75 |
  46 |  0.00978   113.56 |
  47 | 0.009727   112.94 |
  48 | 0.009716   112.81 |
  49 | 0.009709   112.73 |
  50 | 0.009672   112.30 |
  51 | 0.009699   112.62 |
  52 | 0.009704   112.67 |
  53 | 0.009689   112.50 |
  54 | 0.009688   112.48 |
  55 | 0.009669   112.26 |
  56 | 0.009671   112.29 |
  57 | 0.009665   112.22 |
  58 | 0.009666   112.23 |
  59 | 0.009656   112.11 |
  60 | 0.009636   111.88 |
  61 | 0.009629   111.80 |
  62 | 0.009632   111.83 |
  63 | 0.009615   111.64 |
  64 | 0.009601   111.48 |
  65 | 0.009575   111.18 |
  66 | 0.009589   111.34 |
  67 | 0.009589   111.34 |
  68 | 0.009582   111.25 |
  69 | 0.009544   110.81 |
  70 | 0.009547   110.85 |
  71 | 0.009514   110.47 |
  72 | 0.009533   110.69 |
  73 | 0.009534   110.70 |
  74 | 0.009522   110.56 |
  75 | 0.009513   110.46 |
  76 | 0.009515   110.48 |
  77 |  0.00951   110.42 |
  78 | 0.009517   110.50 |
  79 | 0.009515   110.47 |
  80 | 0.009504   110.35 |
  81 | 0.009502   110.33 |
  82 | 0.009499   110.29 |
  83 | 0.009487   110.15 |
  84 | 0.009467   109.93 |
  85 | 0.009473   109.99 |
  86 |  0.00948   110.07 |
  87 | 0.009494   110.24 |
  88 | 0.009487   110.15 |
  89 | 0.009482   110.09 |
  90 | 0.009461   109.86 |
  91 | 0.009467   109.92 |
  92 | 0.009463   109.87 |
  93 | 0.009456   109.79 |
  94 |  0.00945   109.72 |
  95 | 0.009445   109.67 |
  96 | 0.009433   109.53 |
  97 | 0.009423   109.41 |
  98 | 0.009425   109.44 |
  99 | 0.009427   109.46 |
 100 | 0.009427   109.46 |
[1] "Random Forest variable coefficients"
                      %IncMSE IncNodePurity
graph5           1.894716e-03  1.775025e-01
graph6           1.177173e-03  5.348828e-01
graph7           4.146516e-03  3.029433e-01
graph8           2.443506e-04  4.720522e-02
graph9           1.173929e-03  7.152672e-02
graph10          1.101555e-03  1.987657e-01
graph11          4.535592e-03  2.624200e-01
graph12          6.147629e-04  2.906168e-01
graph13          9.133766e-04  1.031748e-01
graph14          1.585795e-03  4.766530e-01
graph15          3.159451e-03  2.695373e-01
graph16          1.153901e-03  8.221975e-02
graph17          1.034134e-03  1.497530e-01
graph18          2.349927e-03  2.175796e-01
graph19          9.064067e-04  2.485019e-01
graph20          3.880064e-03  2.593192e-01
graph21          1.715405e-03  1.830332e-01
graph22          1.691616e-03  2.853529e-01
graph23          1.575748e-03  2.260843e-01
graph24          3.959447e-03  2.956442e-01
graph25          3.021172e-04  1.597877e-01
graph26          1.253176e-03  2.673562e-01
graph27          8.447816e-04  9.822526e-02
graph28          4.561483e-04  6.436069e-02
graph29          2.089409e-04  8.932878e-02
orbit0           2.553083e-04  1.333067e-01
orbit1           2.766935e-04  1.598895e-01
orbit2           1.455724e-03  7.897868e-02
orbit3           8.640805e-04  1.571662e-01
orbit4           1.545184e-03  1.109877e-01
orbit5           1.189541e-03  2.389972e-01
orbit6           2.285635e-03  2.255434e-01
orbit7           1.494074e-03  2.325678e-01
orbit8           1.014281e-03  1.499520e-01
orbit9           5.023685e-04  2.196549e-01
orbit10          1.236421e-03  2.095540e-01
orbit11          2.377963e-04  1.357259e-01
orbit12          2.145807e-03  7.580186e-02
orbit13          1.397897e-03  1.356562e-01
orbit14          9.926649e-05  4.245191e-02
orbit15          7.596693e-04  1.676421e-01
orbit16          8.397710e-04  1.583010e-01
orbit17          1.218297e-03  1.672888e-01
orbit18          1.456580e-03  2.712655e-01
orbit19          4.631367e-04  1.470061e-01
orbit20          1.950914e-03  3.712986e-01
orbit21          5.277160e-04  1.996883e-01
orbit22          3.113288e-03  1.497824e-01
orbit23          1.674920e-03  1.895211e-01
orbit24          2.034597e-03  3.433401e-01
orbit25          2.133260e-03  2.115961e-01
orbit26          1.817548e-03  1.900967e-01
orbit27          1.851661e-03  1.440625e-01
orbit28          1.232635e-03  1.780389e-01
orbit29          1.048838e-03  1.600634e-01
orbit30          1.827399e-03  2.289205e-01
orbit31          9.964880e-04  1.469281e-01
orbit32          4.900515e-03  2.857654e-01
orbit33          4.739976e-04  3.401584e-02
orbit34          4.139662e-03  2.072064e-01
orbit35          1.810384e-03  1.237827e-01
orbit36          3.561944e-04  2.175823e-01
orbit37          1.890930e-03  9.210582e-02
orbit38          1.719863e-03  2.334558e-01
orbit39          1.840940e-03  2.787242e-01
orbit40          3.857609e-04  5.714220e-02
orbit41          2.288312e-03  8.129985e-02
orbit42          1.049600e-03  1.533725e-01
orbit43          5.300612e-04  1.249943e-01
orbit44          4.098100e-04  1.062961e-01
orbit45          2.602773e-03  4.362823e-01
orbit46          2.501745e-03  1.277632e-01
orbit47          3.675548e-03  1.103670e-01
orbit48          1.802290e-03  1.505996e-01
orbit49          1.706756e-03  1.422852e-01
orbit50          1.147770e-03  3.033288e-01
orbit51          2.931006e-03  2.432945e-01
orbit52          4.979702e-03  1.945281e-01
orbit53          3.358282e-04  6.565066e-02
orbit54          2.794790e-03  2.476997e-01
orbit55          1.587568e-03  1.854414e-01
orbit56          1.705387e-03  5.691005e-01
orbit57          1.569363e-03  1.206598e-01
orbit58          6.179852e-04  1.058168e-01
orbit59          5.419702e-03  3.478768e-01
orbit60          1.136496e-04  1.055131e-01
orbit61          3.629484e-04  8.201573e-02
orbit62          9.694135e-04  2.986364e-01
orbit63          8.917948e-04  1.593060e-01
orbit64          5.418746e-04  1.572977e-01
orbit65          6.059066e-04  1.337727e-01
orbit66          7.338576e-04  1.317910e-01
orbit67          2.235637e-03  9.686188e-02
orbit68          6.980619e-04  1.197905e-01
orbit69          9.363989e-05  2.090390e-02
orbit70          4.473428e-04  1.292783e-01
orbit71          3.567540e-04  3.772895e-02
orbit72          2.002279e-04  1.603514e-01
AP              -1.776979e-05  3.896471e-02
bet              1.221886e-03  7.434541e-01
ecc              0.000000e+00  5.963112e-21
eccrad           2.192448e-06  1.425000e-02
close            1.049046e-03  5.623369e-02
constraint       8.516760e-04  2.851171e-01
coreness         7.093237e-04  2.342817e-01
knn              2.441614e-03  5.701730e-01
hubscore         1.317830e-03  7.300069e-02
pagerank         1.211706e-03  6.680405e-01
trans            1.449653e-03  2.372646e-01
evcent           8.143378e-05  9.724233e-02
first            4.307146e-05  2.417112e-02
upto_second      1.898903e-03  2.277915e-01
upto_third       5.206390e-04  1.620703e-01
upto_fourth      1.058710e-03  1.163749e-01
upto_fifth       3.486008e-04  1.675748e-01
upto_sixth       2.184408e-04  8.436489e-02
second           8.028540e-04  1.008854e-01
third            1.728985e-03  9.899242e-01
fourth           5.944317e-04  2.236605e-01
fifth            8.708458e-04  1.997515e-01
sixth            1.635451e-03  2.257445e-01
ratio1           1.863145e-03  2.868167e-01
ratio2           2.718523e-03  6.293481e-01
ratio3           8.598390e-04  2.699225e-01
ratio4           5.219871e-03  5.700321e-01
ratio5           3.067368e-03  1.210556e+00
ratio6           2.066638e-03  3.451344e-01
selfinter       -5.973716e-06  2.808333e-02
walktrap_vertex  3.858416e-04  3.395220e-01
bigcom1          8.057393e-04  2.693054e-01
bigcom2          0.000000e+00  0.000000e+00
bigcom3          1.182432e-05  3.825508e-02
bigcom4          4.350994e-05  2.431453e-02
bigcom6          0.000000e+00  0.000000e+00
bigcom8          7.964899e-06  7.118303e-02
bigcom9          0.000000e+00  0.000000e+00
bigcom11         0.000000e+00  0.000000e+00
bigcom13         0.000000e+00  0.000000e+00
bigcom15         0.000000e+00  0.000000e+00
bigcom16         0.000000e+00  0.000000e+00
bigcom21         0.000000e+00  3.469447e-20
bigcom22         0.000000e+00  0.000000e+00
bigcom24         0.000000e+00  1.734723e-20
bigcom26         0.000000e+00  0.000000e+00
bigcom28         8.200192e-05  1.581097e-02
bigcom30         7.026713e-06  5.782756e-02
bigcom31         0.000000e+00  0.000000e+00
bigcom32        -6.541662e-05  1.913129e-01
bigcom33         0.000000e+00  0.000000e+00
bigcom34         0.000000e+00  0.000000e+00
bigcom36         0.000000e+00  0.000000e+00
bigcom37         0.000000e+00  3.252607e-21
bigcom38         0.000000e+00  0.000000e+00
bigcom39         0.000000e+00  0.000000e+00
bigcom40         3.060806e-04  1.038110e-01
bigcom43         0.000000e+00  0.000000e+00
bigcom44         0.000000e+00  0.000000e+00
bigcom46         0.000000e+00  0.000000e+00
bigcom47         0.000000e+00  0.000000e+00
bigcom49         0.000000e+00  0.000000e+00
bigcom50         0.000000e+00  0.000000e+00
bigcom51         0.000000e+00  0.000000e+00
bigcom52         0.000000e+00  0.000000e+00
bigcom54         0.000000e+00  0.000000e+00
bigcom56         0.000000e+00  0.000000e+00
bigcom62         0.000000e+00  0.000000e+00
bigcom66         0.000000e+00  0.000000e+00
bigcom68         0.000000e+00  0.000000e+00
bigcom69        -5.891111e-05  3.014191e-01
bigcom71         0.000000e+00  0.000000e+00
bigcom72         0.000000e+00  0.000000e+00
bigcom73         0.000000e+00  0.000000e+00
bigcom74         0.000000e+00  0.000000e+00
bigcom75         0.000000e+00  0.000000e+00
bigcom76         0.000000e+00  0.000000e+00
bigcom77         0.000000e+00  0.000000e+00
bigcom79         0.000000e+00  0.000000e+00
bigcom80         0.000000e+00  0.000000e+00
bigcom82        -8.327099e-06  6.150398e-01
bigcom83         0.000000e+00  0.000000e+00
bigcom84         0.000000e+00  0.000000e+00
bigcom85         0.000000e+00  0.000000e+00
bigcom87         0.000000e+00  0.000000e+00
bigcom89         0.000000e+00  0.000000e+00
bigcom91         0.000000e+00  0.000000e+00
bigcom92        -6.176489e-05  9.169418e-02
bigcom93         0.000000e+00  0.000000e+00
bigcom96         0.000000e+00  0.000000e+00
bigcom97         0.000000e+00  0.000000e+00
bigcom98         0.000000e+00  0.000000e+00
bigcom99         0.000000e+00  0.000000e+00
bigcom101        0.000000e+00  0.000000e+00
bigcom104        0.000000e+00  0.000000e+00
bigcom106        0.000000e+00  0.000000e+00
bigcom109        0.000000e+00  0.000000e+00
bigcom113        0.000000e+00  0.000000e+00
bigcom116        0.000000e+00  0.000000e+00
bigcom120        0.000000e+00  0.000000e+00
bigcom123        0.000000e+00  0.000000e+00
bigcom126        0.000000e+00  0.000000e+00
bigcom127        0.000000e+00  0.000000e+00
bigcom137        0.000000e+00  0.000000e+00
bigcom139        0.000000e+00  0.000000e+00
bigcom140        0.000000e+00  0.000000e+00
bigcom143        0.000000e+00  0.000000e+00
bigcom145        0.000000e+00  0.000000e+00
bigcom146        0.000000e+00  0.000000e+00
bigcom147        0.000000e+00  0.000000e+00
bigcom149        0.000000e+00  0.000000e+00
bigcom153        0.000000e+00  0.000000e+00
bigcom154        0.000000e+00  0.000000e+00
bigcom156        0.000000e+00  0.000000e+00
bigcom157        0.000000e+00  2.168404e-21
bigcom158        0.000000e+00  0.000000e+00
bigcom160        0.000000e+00  0.000000e+00
bigcom161        0.000000e+00  0.000000e+00
bigcom162        0.000000e+00  0.000000e+00
bigcom164        0.000000e+00  0.000000e+00
bigcom166        0.000000e+00  0.000000e+00
bigcom167        0.000000e+00  0.000000e+00
bigcom171        0.000000e+00  0.000000e+00
bigcom173        0.000000e+00  0.000000e+00
bigcom175        0.000000e+00  0.000000e+00
bigcom176        0.000000e+00  0.000000e+00
bigcom177        0.000000e+00  0.000000e+00
bigcom178        0.000000e+00  0.000000e+00
bigcom180        0.000000e+00  0.000000e+00
bigcom181        0.000000e+00  0.000000e+00
bigcom184        0.000000e+00  0.000000e+00
bigcom186        0.000000e+00  0.000000e+00
bigcom187        0.000000e+00  0.000000e+00
bigcom189        0.000000e+00  0.000000e+00
bigcom194        0.000000e+00  0.000000e+00
bigcom195        0.000000e+00  0.000000e+00
bigcom196        0.000000e+00  0.000000e+00
bigcom204        0.000000e+00  0.000000e+00
bigcom205        0.000000e+00  0.000000e+00
bigcom212        0.000000e+00  0.000000e+00
bigcom214        0.000000e+00  0.000000e+00
bigcom222        0.000000e+00  0.000000e+00
bigcom223        0.000000e+00  0.000000e+00
bigcom226        0.000000e+00  0.000000e+00
bigcom227        0.000000e+00  0.000000e+00
bigcom229        0.000000e+00  0.000000e+00
bigcom233        0.000000e+00  0.000000e+00
bigcom236        0.000000e+00  0.000000e+00
bigcom237        0.000000e+00  0.000000e+00
bigcom246        0.000000e+00  0.000000e+00
bigcom248        0.000000e+00  0.000000e+00
bigcom249        0.000000e+00  0.000000e+00
bigcom250        0.000000e+00  0.000000e+00
bigcom254        0.000000e+00  0.000000e+00
bigcom266        0.000000e+00  0.000000e+00
bigcom269        0.000000e+00  0.000000e+00
bigcom272        0.000000e+00  0.000000e+00
bigcom274        0.000000e+00  0.000000e+00
bigcom281        0.000000e+00  0.000000e+00
bigcom291        0.000000e+00  0.000000e+00
bigcom292        0.000000e+00  0.000000e+00
bigcom295        0.000000e+00  0.000000e+00
bigcom299        0.000000e+00  0.000000e+00
bigcom301        0.000000e+00  0.000000e+00
bigcom306        0.000000e+00  0.000000e+00
bigcom309        0.000000e+00  0.000000e+00
bigcom314        0.000000e+00  0.000000e+00
bigcom321        0.000000e+00  0.000000e+00
bigcom341        0.000000e+00  0.000000e+00
bigcom350        0.000000e+00  0.000000e+00
bigcom353        0.000000e+00  0.000000e+00
bigcom359        0.000000e+00  0.000000e+00
bigcom363        0.000000e+00  0.000000e+00
bigcom365        0.000000e+00  0.000000e+00
bigcom385        0.000000e+00  0.000000e+00
bigcom386        0.000000e+00  0.000000e+00
bigcom408        0.000000e+00  0.000000e+00
bigcom412        0.000000e+00  0.000000e+00
bigcom480        0.000000e+00  0.000000e+00
spin_vertex      4.458145e-04  5.034852e-01
membership_s1    5.885815e-06  2.610925e-05
membership_s3    0.000000e+00  1.333333e-02
membership_s4    2.180048e-03  1.697957e-01
membership_s5   -4.322939e-06  3.011536e-03
membership_s6    0.000000e+00  2.357143e-02
membership_s7    4.092920e-05  3.399534e-02
membership_s8    0.000000e+00  0.000000e+00
membership_s9    0.000000e+00  0.000000e+00
membership_s11   0.000000e+00  0.000000e+00
membership_s12   0.000000e+00  0.000000e+00
membership_s14   0.000000e+00  0.000000e+00
membership_s15   6.565166e-05  1.318215e-01
membership_s16   0.000000e+00  0.000000e+00
membership_s17   0.000000e+00  2.358529e-01
membership_s18   0.000000e+00  0.000000e+00
membership_s20   0.000000e+00  0.000000e+00
membership_s21   0.000000e+00  0.000000e+00
membership_s22   0.000000e+00  0.000000e+00
membership_s24   0.000000e+00  0.000000e+00
membership_s25   0.000000e+00  0.000000e+00
membership_s26   0.000000e+00  0.000000e+00
membership_s27   0.000000e+00  0.000000e+00
membership_s28   0.000000e+00  0.000000e+00
membership_s30   5.959476e-05  1.054931e-03
membership_s31   0.000000e+00  0.000000e+00
membership_s32   2.259036e-06  2.887476e-03
membership_s33   0.000000e+00  0.000000e+00
membership_s36   2.787826e-08  1.754034e-02
membership_s37   0.000000e+00  0.000000e+00
V1               1.723932e-03  3.512780e-01
V2               1.726075e-03  9.438232e-01
pdi              3.449792e-05  1.101068e-01
adhesion         6.360010e-03  4.532762e-01
cohesion         5.614773e-03  5.050978e-01
inner            6.368959e-04  4.602282e-01
outer            2.794045e-04  3.032238e-01
ioratio          2.074305e-03  8.201072e-01
comsize          1.390210e-03  8.406290e-01
[1] "Dataset: med_CT Model GLM, run: 7 of 10 2015-06-17 21:00:54"
[1] "glmnet variable coefficients"
                     [,1]          [,2]
(Intercept)     -4.737075  7.348492e+02
graph0           0.000000 -4.182668e-03
graph1           0.000000  4.447737e-04
graph2           0.000000 -1.612120e-02
graph3           0.000000  1.658438e-05
graph4           0.000000 -5.887132e-07
graph5           0.000000 -3.497312e-04
graph6           0.000000 -1.771436e-05
graph7           0.000000  7.600126e-04
graph8           0.000000  7.744812e-03
graph9           0.000000 -1.003036e-07
graph10          0.000000  0.000000e+00
graph11          0.000000 -5.377768e-10
graph12          0.000000  0.000000e+00
graph13          0.000000  1.159925e-08
graph14          0.000000  0.000000e+00
graph15          0.000000 -3.000817e-05
graph16          0.000000  0.000000e+00
graph17          0.000000  0.000000e+00
graph18          0.000000  4.822261e-07
graph19          0.000000  6.585323e-06
graph20          0.000000 -5.716826e-05
graph21          0.000000  4.693853e-07
graph22          0.000000  2.143487e-05
graph23          0.000000  4.218580e-08
graph24          0.000000  5.054385e-05
graph25          0.000000  0.000000e+00
graph26          0.000000  0.000000e+00
graph27          0.000000 -3.098937e-03
graph28          0.000000 -1.173157e-03
graph29          0.000000 -6.787323e-03
orbit0           0.000000 -3.597283e-03
orbit1           0.000000  5.437272e-04
orbit2           0.000000  9.252973e-04
orbit3           0.000000 -1.685714e-02
orbit4           0.000000  2.614909e-05
orbit5           0.000000  1.043784e-05
orbit6           0.000000 -4.219148e-07
orbit7           0.000000  0.000000e+00
orbit8           0.000000 -1.914447e-04
orbit9           0.000000 -1.347424e-04
orbit10          0.000000  0.000000e+00
orbit11          0.000000  2.548842e-03
orbit12          0.000000  2.675118e-04
orbit13          0.000000  1.808012e-02
orbit14          0.000000  2.985660e-03
orbit15          0.000000 -7.674302e-07
orbit16          0.000000 -5.178319e-07
orbit17          0.000000  7.145574e-08
orbit18          0.000000  5.580192e-08
orbit19          0.000000 -1.847286e-08
orbit20          0.000000  1.242391e-08
orbit21          0.000000  2.201638e-06
orbit22          0.000000 -4.622723e-10
orbit23          0.000000 -1.095365e-04
orbit24          0.000000 -2.199151e-06
orbit25          0.000000  6.497411e-07
orbit26          0.000000 -4.104058e-06
orbit27          0.000000  8.467802e-06
orbit28          0.000000  2.423082e-05
orbit29          0.000000  0.000000e+00
orbit30          0.000000  2.725813e-05
orbit31          0.000000 -1.407858e-08
orbit32          0.000000  2.466982e-07
orbit33          0.000000 -7.380749e-04
orbit34          0.000000 -3.087457e-05
orbit35          0.000000 -2.184603e-06
orbit36          0.000000 -1.927333e-05
orbit37          0.000000  7.460697e-07
orbit38          0.000000  1.348447e-04
orbit39          0.000000  1.984315e-05
orbit40          0.000000 -7.540523e-06
orbit41          0.000000 -5.598366e-05
orbit42          0.000000  5.372330e-04
orbit43          0.000000  1.252612e-06
orbit44          0.000000 -7.255725e-03
orbit45          0.000000  6.776638e-05
orbit46          0.000000  2.145756e-06
orbit47          0.000000 -9.844927e-05
orbit48          0.000000  4.806681e-06
orbit49          0.000000 -5.639116e-05
orbit50          0.000000 -2.541332e-03
orbit51          0.000000  2.596732e-06
orbit52          0.000000  4.813769e-05
orbit53          0.000000  1.238286e-04
orbit54          0.000000  2.602608e-05
orbit55          0.000000 -3.671352e-03
orbit56          0.000000 -3.401737e-04
orbit57          0.000000  5.185356e-05
orbit58          0.000000 -1.053456e-03
orbit59          0.000000  5.337204e-05
orbit60          0.000000  4.325658e-04
orbit61          0.000000 -5.545969e-03
orbit62          0.000000  2.092747e-03
orbit63          0.000000  2.341095e-03
orbit64          0.000000 -8.836843e-04
orbit65          0.000000 -5.981977e-04
orbit66          0.000000  4.323418e-04
orbit67          0.000000  2.058176e-03
orbit68          0.000000 -2.842221e-03
orbit69          0.000000 -3.674989e-02
orbit70          0.000000 -1.089286e-03
orbit71          0.000000 -6.495955e-04
orbit72          0.000000 -6.420883e-03
AP               0.000000  1.450781e+00
bet              0.000000 -3.253383e-05
ecc              0.000000  5.761398e-02
eccrad           0.000000  3.263849e-01
close            0.000000  1.447354e+01
constraint       0.000000 -2.255395e+00
coreness         0.000000 -4.106114e-02
knn              0.000000  1.236785e-02
hubscore         0.000000 -2.961876e+01
pagerank         0.000000 -8.438152e+00
trans            0.000000 -5.547164e-01
evcent           0.000000 -7.375752e+01
first            0.000000 -6.349039e-04
upto_second      0.000000  5.250725e-05
upto_third       0.000000  9.493831e-09
upto_fourth      0.000000 -3.293514e-04
upto_fifth       0.000000  5.361980e-03
upto_sixth       0.000000 -6.246959e-02
second           0.000000  1.257113e-04
third            0.000000  2.250331e-05
fourth           0.000000 -2.370800e-04
fifth            0.000000  8.388172e-04
sixth            0.000000 -6.539824e-03
ratio1           0.000000 -1.427411e-02
ratio2           0.000000  1.957795e-02
ratio3           0.000000 -4.320412e-02
ratio4           0.000000 -9.728933e-02
ratio5           0.000000  1.476943e+01
ratio6           0.000000  1.212499e-02
selfinter        0.000000 -1.559667e-01
walktrap_vertex  0.000000  1.267774e+00
bigcom1          0.000000  1.126128e+00
bigcom2          0.000000 -5.271738e-01
bigcom3          0.000000  9.533033e-02
bigcom4          0.000000 -6.519513e-01
bigcom6          0.000000 -4.480532e-01
bigcom8          0.000000  3.288942e-01
bigcom9          0.000000 -6.110520e-01
bigcom11         0.000000 -6.658686e-01
bigcom13         0.000000 -1.365182e-01
bigcom15         0.000000 -7.410125e-01
bigcom16         0.000000 -5.106783e-01
bigcom21         0.000000 -1.182551e+00
bigcom22         0.000000 -1.785808e+00
bigcom24         0.000000 -1.481372e+00
bigcom26         0.000000 -2.017018e+00
bigcom28         0.000000 -8.691515e-02
bigcom30         0.000000  7.945500e-01
bigcom31         0.000000  0.000000e+00
bigcom32         0.000000  3.094107e+00
bigcom33         0.000000 -1.786366e+00
bigcom34         0.000000 -9.957970e-01
bigcom36         0.000000 -5.997483e-01
bigcom37         0.000000 -7.649664e-06
bigcom38         0.000000 -2.007658e+00
bigcom39         0.000000 -1.352731e+00
bigcom40         0.000000 -1.867120e-01
bigcom43         0.000000 -3.376871e-01
bigcom44         0.000000 -9.099697e-01
bigcom46         0.000000 -1.257455e+00
bigcom47         0.000000 -4.199244e-01
bigcom49         0.000000 -1.497177e+00
bigcom50         0.000000 -8.588630e-01
bigcom51         0.000000 -1.813159e+00
bigcom52         0.000000 -1.056103e+00
bigcom54         0.000000 -3.429477e-01
bigcom56         0.000000 -6.278208e-01
bigcom62         0.000000 -5.713413e-01
bigcom66         0.000000  0.000000e+00
bigcom68         0.000000 -1.301571e+00
bigcom69         0.000000  3.207081e+00
bigcom71         0.000000 -1.728829e-01
bigcom72         0.000000 -5.749866e-01
bigcom73         0.000000 -7.471220e-01
bigcom74         0.000000 -1.357508e+00
bigcom75         0.000000 -3.580959e-01
bigcom76         0.000000  0.000000e+00
bigcom77         0.000000 -9.911680e-01
bigcom79         0.000000 -5.589484e-01
bigcom80         0.000000 -7.454570e-01
bigcom82         0.000000  6.273031e+00
bigcom83         0.000000  0.000000e+00
bigcom84         0.000000 -1.062442e+00
bigcom85         0.000000 -3.376751e-01
bigcom87         0.000000 -7.339481e-01
bigcom89         0.000000  0.000000e+00
bigcom91         0.000000 -1.269683e+00
bigcom92         0.000000  3.445662e+00
bigcom93         0.000000  0.000000e+00
bigcom96         0.000000 -1.251425e+00
bigcom97         0.000000 -9.663816e-01
bigcom98         0.000000 -4.262446e-01
bigcom99         0.000000  0.000000e+00
bigcom101        0.000000  0.000000e+00
bigcom104        0.000000 -9.698316e-01
bigcom106        0.000000 -1.254218e+00
bigcom109        0.000000 -7.095525e-01
bigcom113        0.000000 -1.815028e+00
bigcom116        0.000000 -1.064047e+00
bigcom120        0.000000 -9.288309e-01
bigcom123        0.000000 -1.660684e-01
bigcom126        0.000000  0.000000e+00
bigcom127        0.000000 -1.367675e-01
bigcom137        0.000000 -6.163855e-01
bigcom139        0.000000 -7.294976e-01
bigcom140        0.000000 -5.431526e-01
bigcom143        0.000000  0.000000e+00
bigcom145        0.000000 -1.192119e+00
bigcom146        0.000000 -1.877294e+00
bigcom147        0.000000 -2.354330e+00
bigcom149        0.000000 -1.287680e+00
bigcom153        0.000000 -1.336908e+00
bigcom154        0.000000 -1.089705e-01
bigcom156        0.000000 -2.703057e-01
bigcom157        0.000000 -1.694034e+00
bigcom158        0.000000 -1.910394e+00
bigcom160        0.000000 -4.927680e-01
bigcom161        0.000000 -8.488496e-01
bigcom162        0.000000  0.000000e+00
bigcom164        0.000000 -3.829998e-01
bigcom166        0.000000 -3.329645e-02
bigcom167        0.000000 -8.056857e-01
bigcom171        0.000000 -1.398822e+00
bigcom173        0.000000 -2.653856e-01
bigcom175        0.000000 -2.354034e-02
bigcom176        0.000000 -1.113865e+00
bigcom177        0.000000 -8.435958e-01
bigcom178        0.000000 -3.097963e-01
bigcom180        0.000000 -8.111718e-01
bigcom181        0.000000 -1.615561e-01
bigcom184        0.000000  0.000000e+00
bigcom186        0.000000 -2.842800e-01
bigcom187        0.000000 -6.771740e-01
bigcom189        0.000000 -1.848606e+00
bigcom194        0.000000 -4.284964e-01
bigcom195        0.000000 -7.385688e-01
bigcom196        0.000000 -1.184178e+00
bigcom204        0.000000  0.000000e+00
bigcom205        0.000000 -1.050444e-01
bigcom212        0.000000 -3.969128e-01
bigcom214        0.000000  0.000000e+00
bigcom222        0.000000  0.000000e+00
bigcom223        0.000000 -1.181529e+00
bigcom226        0.000000 -8.648659e-01
bigcom227        0.000000 -4.339343e-01
bigcom229        0.000000 -4.196902e-01
bigcom233        0.000000 -5.081217e-02
bigcom236        0.000000  0.000000e+00
bigcom237        0.000000 -1.233272e+00
bigcom246        0.000000 -3.308356e-01
bigcom248        0.000000 -2.123396e+00
bigcom249        0.000000 -4.677802e-01
bigcom250        0.000000 -6.540365e-01
bigcom254        0.000000 -1.355031e+00
bigcom266        0.000000 -3.881218e-01
bigcom269        0.000000  0.000000e+00
bigcom272        0.000000  0.000000e+00
bigcom274        0.000000  0.000000e+00
bigcom281        0.000000 -6.406396e-03
bigcom291        0.000000 -2.504447e-01
bigcom292        0.000000 -9.219850e-01
bigcom295        0.000000 -6.198645e-01
bigcom299        0.000000 -4.965092e-01
bigcom301        0.000000 -5.878049e-01
bigcom306        0.000000  0.000000e+00
bigcom309        0.000000  0.000000e+00
bigcom314        0.000000 -3.716715e-01
bigcom321        0.000000  0.000000e+00
bigcom341        0.000000  0.000000e+00
bigcom350        0.000000 -8.735623e-01
bigcom353        0.000000 -7.557584e-02
bigcom359        0.000000 -4.838980e-01
bigcom363        0.000000  0.000000e+00
bigcom365        0.000000 -6.637612e-01
bigcom385        0.000000 -1.179897e+00
bigcom386        0.000000 -1.740148e+00
bigcom408        0.000000 -1.646561e-01
bigcom412        0.000000 -1.177664e+00
bigcom480        0.000000  0.000000e+00
spin_vertex      0.000000  1.365967e+00
membership_s1    0.000000  0.000000e+00
membership_s3    0.000000 -1.873335e+00
membership_s4    0.000000  1.188322e+00
membership_s5    0.000000  8.446644e-01
membership_s6    0.000000  1.077821e+00
membership_s7    0.000000 -5.124342e-01
membership_s8    0.000000 -4.496090e-03
membership_s9    0.000000  0.000000e+00
membership_s11   0.000000 -7.332522e-02
membership_s12   0.000000 -2.540069e-01
membership_s14   0.000000 -1.945046e-02
membership_s15   0.000000  1.739420e+00
membership_s16   0.000000 -1.432845e-01
membership_s17   0.000000  8.554457e+00
membership_s18   0.000000 -6.216342e-01
membership_s20   0.000000  0.000000e+00
membership_s21   0.000000  1.997511e+00
membership_s22   0.000000 -1.282046e+00
membership_s24   0.000000 -1.156490e+00
membership_s25   0.000000 -1.644777e-01
membership_s26   0.000000  0.000000e+00
membership_s27   0.000000 -1.558750e+00
membership_s28   0.000000 -2.249791e-01
membership_s30   0.000000  5.519246e-01
membership_s31   0.000000 -1.041219e+00
membership_s32   0.000000  1.302338e-01
membership_s33   0.000000  0.000000e+00
membership_s36   0.000000 -7.981548e-02
membership_s37   0.000000 -6.975810e-01
V1               0.000000 -5.133922e+00
V2               0.000000 -6.537905e-01
pdi              0.000000 -3.130437e+03
adhesion         0.000000  1.028338e-05
cohesion         0.000000  1.453707e-03
inner            0.000000 -3.601031e-05
outer            0.000000  1.410749e-04
ioratio          0.000000  5.243315e+00
comsize          0.000000 -4.242273e-04
[1] "Dataset: med_CT Model GBM, run: 8 of 10 2015-06-17 21:02:08"
Iter   TrainDeviance   ValidDeviance   StepSize   Improve
     1        0.0913            -nan     0.0100   -0.0000
     2        0.0900            -nan     0.0100   -0.0000
     3        0.0878            -nan     0.0100    0.0002
     4        0.0865            -nan     0.0100   -0.0000
     5        0.0841            -nan     0.0100    0.0001
     6        0.0825            -nan     0.0100   -0.0001
     7        0.0813            -nan     0.0100   -0.0001
     8        0.0801            -nan     0.0100    0.0001
     9        0.0787            -nan     0.0100   -0.0000
    10        0.0772            -nan     0.0100    0.0000
    20        0.0670            -nan     0.0100    0.0001
    40        0.0552            -nan     0.0100    0.0000
    60        0.0475            -nan     0.0100   -0.0000
    80        0.0413            -nan     0.0100   -0.0000
    98        0.0366            -nan     0.0100   -0.0000

[1] "GBM variable coefficients"
                            var     rel.inf
ratio5                   ratio5 6.511725331
bigcom1                 bigcom1 4.144800687
V2                           V2 3.549405532
orbit56                 orbit56 3.290835076
pagerank               pagerank 2.891855832
bet                         bet 2.835709495
inner                     inner 2.819950363
ratio1                   ratio1 2.432507089
graph1                   graph1 2.297608895
orbit24                 orbit24 2.231734877
third                     third 2.163199472
ioratio                 ioratio 2.103361169
walktrap_vertex walktrap_vertex 1.911731486
spin_vertex         spin_vertex 1.714293810
graph17                 graph17 1.704962035
knn                         knn 1.669240377
orbit53                 orbit53 1.543789112
comsize                 comsize 1.522844202
graph21                 graph21 1.491448509
orbit44                 orbit44 1.475356256
graph20                 graph20 1.406824268
orbit1                   orbit1 1.400396054
V1                           V1 1.340451345
graph26                 graph26 1.331614272
orbit64                 orbit64 1.257763808
orbit17                 orbit17 1.087701401
trans                     trans 1.081803881
graph10                 graph10 1.032751587
orbit25                 orbit25 0.957310350
ratio4                   ratio4 0.916678505
bigcom40               bigcom40 0.914412893
cohesion               cohesion 0.914241236
orbit27                 orbit27 0.892671701
orbit47                 orbit47 0.890438704
graph23                 graph23 0.858947772
graph16                 graph16 0.844298629
outer                     outer 0.829956670
orbit57                 orbit57 0.829100606
graph11                 graph11 0.814230016
constraint           constraint 0.789417683
orbit35                 orbit35 0.781511319
graph15                 graph15 0.757197674
orbit16                 orbit16 0.711273199
orbit20                 orbit20 0.686229954
orbit26                 orbit26 0.653278217
orbit49                 orbit49 0.631659696
graph4                   graph4 0.624162666
orbit60                 orbit60 0.616516518
ratio2                   ratio2 0.615355448
orbit15                 orbit15 0.612036562
adhesion               adhesion 0.611195838
orbit45                 orbit45 0.589092329
fourth                   fourth 0.576994225
orbit48                 orbit48 0.573978626
orbit10                 orbit10 0.573386022
orbit42                 orbit42 0.557249670
graph25                 graph25 0.535661962
bigcom92               bigcom92 0.521258937
orbit63                 orbit63 0.512121571
orbit55                 orbit55 0.511774458
AP                           AP 0.511083456
graph3                   graph3 0.509877633
orbit36                 orbit36 0.496727878
orbit33                 orbit33 0.477909975
orbit2                   orbit2 0.470945367
orbit39                 orbit39 0.470460439
orbit66                 orbit66 0.465720161
graph7                   graph7 0.457511364
graph5                   graph5 0.448817076
graph2                   graph2 0.447758889
orbit29                 orbit29 0.435041565
orbit18                 orbit18 0.430342852
membership_s4     membership_s4 0.429007778
orbit50                 orbit50 0.414910092
orbit46                 orbit46 0.408208768
orbit9                   orbit9 0.399693975
orbit41                 orbit41 0.394548379
orbit59                 orbit59 0.384932181
orbit40                 orbit40 0.382580681
graph29                 graph29 0.375724426
orbit62                 orbit62 0.362546218
orbit30                 orbit30 0.349023154
graph22                 graph22 0.346706947
upto_sixth           upto_sixth 0.338811697
orbit61                 orbit61 0.327181135
graph0                   graph0 0.322693879
hubscore               hubscore 0.316681733
orbit23                 orbit23 0.315209062
orbit65                 orbit65 0.306447906
graph19                 graph19 0.272704709
orbit69                 orbit69 0.249045616
fifth                     fifth 0.240738345
orbit54                 orbit54 0.239061200
orbit38                 orbit38 0.234185132
orbit28                 orbit28 0.216548697
orbit11                 orbit11 0.205437141
orbit31                 orbit31 0.196027277
graph9                   graph9 0.186467501
graph27                 graph27 0.186192276
orbit32                 orbit32 0.177411353
graph12                 graph12 0.170468888
graph28                 graph28 0.164960827
membership_s15   membership_s15 0.156759922
upto_second         upto_second 0.150017382
orbit51                 orbit51 0.146819996
ratio3                   ratio3 0.126935172
orbit5                   orbit5 0.122484580
upto_fourth         upto_fourth 0.121210115
orbit21                 orbit21 0.120629326
graph6                   graph6 0.120321641
upto_third           upto_third 0.112016414
ratio6                   ratio6 0.110855663
orbit67                 orbit67 0.097223483
graph8                   graph8 0.093985873
orbit52                 orbit52 0.092718513
orbit43                 orbit43 0.091541451
bigcom8                 bigcom8 0.089075032
graph24                 graph24 0.063890669
membership_s36   membership_s36 0.061546153
selfinter             selfinter 0.057387096
orbit68                 orbit68 0.056104683
orbit7                   orbit7 0.055721088
graph18                 graph18 0.054857367
coreness               coreness 0.047219261
orbit58                 orbit58 0.044366101
orbit12                 orbit12 0.038068711
orbit19                 orbit19 0.037132759
orbit13                 orbit13 0.034673065
graph13                 graph13 0.031643083
close                     close 0.031468707
bigcom28               bigcom28 0.028286436
orbit71                 orbit71 0.023423736
graph14                 graph14 0.020602693
orbit37                 orbit37 0.020404493
bigcom3                 bigcom3 0.019913107
orbit70                 orbit70 0.011432027
membership_s32   membership_s32 0.010424145
membership_s6     membership_s6 0.008835308
membership_s7     membership_s7 0.004345247
orbit0                   orbit0 0.000000000
orbit3                   orbit3 0.000000000
orbit4                   orbit4 0.000000000
orbit6                   orbit6 0.000000000
orbit8                   orbit8 0.000000000
orbit14                 orbit14 0.000000000
orbit22                 orbit22 0.000000000
orbit34                 orbit34 0.000000000
orbit72                 orbit72 0.000000000
ecc                         ecc 0.000000000
eccrad                   eccrad 0.000000000
evcent                   evcent 0.000000000
first                     first 0.000000000
upto_fifth           upto_fifth 0.000000000
second                   second 0.000000000
sixth                     sixth 0.000000000
bigcom2                 bigcom2 0.000000000
bigcom4                 bigcom4 0.000000000
bigcom6                 bigcom6 0.000000000
bigcom9                 bigcom9 0.000000000
bigcom11               bigcom11 0.000000000
bigcom13               bigcom13 0.000000000
bigcom15               bigcom15 0.000000000
bigcom16               bigcom16 0.000000000
bigcom21               bigcom21 0.000000000
bigcom22               bigcom22 0.000000000
bigcom24               bigcom24 0.000000000
bigcom26               bigcom26 0.000000000
bigcom30               bigcom30 0.000000000
bigcom31               bigcom31 0.000000000
bigcom32               bigcom32 0.000000000
bigcom33               bigcom33 0.000000000
bigcom34               bigcom34 0.000000000
bigcom36               bigcom36 0.000000000
bigcom37               bigcom37 0.000000000
bigcom38               bigcom38 0.000000000
bigcom39               bigcom39 0.000000000
bigcom43               bigcom43 0.000000000
bigcom44               bigcom44 0.000000000
bigcom46               bigcom46 0.000000000
bigcom47               bigcom47 0.000000000
bigcom49               bigcom49 0.000000000
bigcom50               bigcom50 0.000000000
bigcom51               bigcom51 0.000000000
bigcom52               bigcom52 0.000000000
bigcom54               bigcom54 0.000000000
bigcom56               bigcom56 0.000000000
bigcom62               bigcom62 0.000000000
bigcom66               bigcom66 0.000000000
bigcom68               bigcom68 0.000000000
bigcom69               bigcom69 0.000000000
bigcom71               bigcom71 0.000000000
bigcom72               bigcom72 0.000000000
bigcom73               bigcom73 0.000000000
bigcom74               bigcom74 0.000000000
bigcom75               bigcom75 0.000000000
bigcom76               bigcom76 0.000000000
bigcom77               bigcom77 0.000000000
bigcom79               bigcom79 0.000000000
bigcom80               bigcom80 0.000000000
bigcom82               bigcom82 0.000000000
bigcom83               bigcom83 0.000000000
bigcom84               bigcom84 0.000000000
bigcom85               bigcom85 0.000000000
bigcom87               bigcom87 0.000000000
bigcom89               bigcom89 0.000000000
bigcom91               bigcom91 0.000000000
bigcom93               bigcom93 0.000000000
bigcom96               bigcom96 0.000000000
bigcom97               bigcom97 0.000000000
bigcom98               bigcom98 0.000000000
bigcom99               bigcom99 0.000000000
bigcom101             bigcom101 0.000000000
bigcom104             bigcom104 0.000000000
bigcom106             bigcom106 0.000000000
bigcom109             bigcom109 0.000000000
bigcom113             bigcom113 0.000000000
bigcom116             bigcom116 0.000000000
bigcom120             bigcom120 0.000000000
bigcom123             bigcom123 0.000000000
bigcom126             bigcom126 0.000000000
bigcom127             bigcom127 0.000000000
bigcom137             bigcom137 0.000000000
bigcom139             bigcom139 0.000000000
bigcom140             bigcom140 0.000000000
bigcom143             bigcom143 0.000000000
bigcom145             bigcom145 0.000000000
bigcom146             bigcom146 0.000000000
bigcom147             bigcom147 0.000000000
bigcom149             bigcom149 0.000000000
bigcom153             bigcom153 0.000000000
bigcom154             bigcom154 0.000000000
bigcom156             bigcom156 0.000000000
bigcom157             bigcom157 0.000000000
bigcom158             bigcom158 0.000000000
bigcom160             bigcom160 0.000000000
bigcom161             bigcom161 0.000000000
bigcom162             bigcom162 0.000000000
bigcom164             bigcom164 0.000000000
bigcom166             bigcom166 0.000000000
bigcom167             bigcom167 0.000000000
bigcom171             bigcom171 0.000000000
bigcom173             bigcom173 0.000000000
bigcom175             bigcom175 0.000000000
bigcom176             bigcom176 0.000000000
bigcom177             bigcom177 0.000000000
bigcom178             bigcom178 0.000000000
bigcom180             bigcom180 0.000000000
bigcom181             bigcom181 0.000000000
bigcom184             bigcom184 0.000000000
bigcom186             bigcom186 0.000000000
bigcom187             bigcom187 0.000000000
bigcom189             bigcom189 0.000000000
bigcom194             bigcom194 0.000000000
bigcom195             bigcom195 0.000000000
bigcom196             bigcom196 0.000000000
bigcom204             bigcom204 0.000000000
bigcom205             bigcom205 0.000000000
bigcom212             bigcom212 0.000000000
bigcom214             bigcom214 0.000000000
bigcom222             bigcom222 0.000000000
bigcom223             bigcom223 0.000000000
bigcom226             bigcom226 0.000000000
bigcom227             bigcom227 0.000000000
bigcom229             bigcom229 0.000000000
bigcom233             bigcom233 0.000000000
bigcom236             bigcom236 0.000000000
bigcom237             bigcom237 0.000000000
bigcom246             bigcom246 0.000000000
bigcom248             bigcom248 0.000000000
bigcom249             bigcom249 0.000000000
bigcom250             bigcom250 0.000000000
bigcom254             bigcom254 0.000000000
bigcom266             bigcom266 0.000000000
bigcom269             bigcom269 0.000000000
bigcom272             bigcom272 0.000000000
bigcom274             bigcom274 0.000000000
bigcom281             bigcom281 0.000000000
bigcom291             bigcom291 0.000000000
bigcom292             bigcom292 0.000000000
bigcom295             bigcom295 0.000000000
bigcom299             bigcom299 0.000000000
bigcom301             bigcom301 0.000000000
bigcom306             bigcom306 0.000000000
bigcom309             bigcom309 0.000000000
bigcom314             bigcom314 0.000000000
bigcom321             bigcom321 0.000000000
bigcom341             bigcom341 0.000000000
bigcom350             bigcom350 0.000000000
bigcom353             bigcom353 0.000000000
bigcom359             bigcom359 0.000000000
bigcom363             bigcom363 0.000000000
bigcom365             bigcom365 0.000000000
bigcom385             bigcom385 0.000000000
bigcom386             bigcom386 0.000000000
bigcom408             bigcom408 0.000000000
bigcom412             bigcom412 0.000000000
bigcom480             bigcom480 0.000000000
membership_s1     membership_s1 0.000000000
membership_s3     membership_s3 0.000000000
membership_s5     membership_s5 0.000000000
membership_s8     membership_s8 0.000000000
membership_s9     membership_s9 0.000000000
membership_s11   membership_s11 0.000000000
membership_s12   membership_s12 0.000000000
membership_s14   membership_s14 0.000000000
membership_s16   membership_s16 0.000000000
membership_s17   membership_s17 0.000000000
membership_s18   membership_s18 0.000000000
membership_s20   membership_s20 0.000000000
membership_s21   membership_s21 0.000000000
membership_s22   membership_s22 0.000000000
membership_s24   membership_s24 0.000000000
membership_s25   membership_s25 0.000000000
membership_s26   membership_s26 0.000000000
membership_s27   membership_s27 0.000000000
membership_s28   membership_s28 0.000000000
membership_s30   membership_s30 0.000000000
membership_s31   membership_s31 0.000000000
membership_s33   membership_s33 0.000000000
membership_s37   membership_s37 0.000000000
pdi                         pdi 0.000000000
[1] "Dataset: med_CT Model RF, run: 8 of 10 2015-06-17 21:02:45"
     |      Out-of-bag   |
Tree |      MSE  %Var(y) |
   1 |  0.01964   248.87 |
   2 |  0.01651   209.24 |
   3 |  0.01462   185.21 |
   4 |  0.01387   175.74 |
   5 |  0.01329   168.39 |
   6 |  0.01239   156.99 |
   7 |  0.01209   153.18 |
   8 |  0.01126   142.71 |
   9 |  0.01123   142.24 |
  10 |  0.01118   141.64 |
  11 |  0.01118   141.63 |
  12 |  0.01097   139.00 |
  13 |  0.01057   133.99 |
  14 |  0.01019   129.11 |
  15 |  0.01006   127.45 |
  16 | 0.009921   125.72 |
  17 | 0.009914   125.62 |
  18 | 0.009805   124.24 |
  19 | 0.009752   123.57 |
  20 | 0.009712   123.06 |
  21 | 0.009567   121.23 |
  22 | 0.009539   120.86 |
  23 | 0.009387   118.94 |
  24 | 0.009352   118.49 |
  25 |  0.00932   118.10 |
  26 |  0.00923   116.96 |
  27 | 0.009169   116.18 |
  28 | 0.009105   115.37 |
  29 | 0.009062   114.82 |
  30 | 0.009061   114.81 |
  31 | 0.009048   114.65 |
  32 | 0.009046   114.63 |
  33 | 0.009023   114.33 |
  34 | 0.009028   114.39 |
  35 |  0.00899   113.92 |
  36 | 0.008986   113.86 |
  37 | 0.008972   113.69 |
  38 | 0.008981   113.79 |
  39 | 0.008974   113.71 |
  40 | 0.008944   113.33 |
  41 | 0.008928   113.13 |
  42 |  0.00893   113.15 |
  43 | 0.008908   112.87 |
  44 | 0.008895   112.70 |
  45 | 0.008891   112.66 |
  46 | 0.008892   112.67 |
  47 |  0.00886   112.27 |
  48 | 0.008839   112.00 |
  49 | 0.008834   111.94 |
  50 | 0.008837   111.98 |
  51 | 0.008838   111.99 |
  52 | 0.008821   111.78 |
  53 | 0.008808   111.61 |
  54 | 0.008805   111.56 |
  55 | 0.008806   111.58 |
  56 | 0.008825   111.82 |
  57 | 0.008809   111.61 |
  58 | 0.008794   111.43 |
  59 | 0.008766   111.07 |
  60 | 0.008756   110.95 |
  61 | 0.008747   110.83 |
  62 | 0.008728   110.59 |
  63 | 0.008747   110.83 |
  64 | 0.008723   110.53 |
  65 | 0.008719   110.47 |
  66 | 0.008737   110.70 |
  67 | 0.008738   110.72 |
  68 | 0.008726   110.57 |
  69 |  0.00874   110.75 |
  70 | 0.008735   110.68 |
  71 | 0.008734   110.67 |
  72 | 0.008735   110.69 |
  73 | 0.008738   110.72 |
  74 | 0.008735   110.68 |
  75 | 0.008724   110.54 |
  76 | 0.008719   110.48 |
  77 |  0.00872   110.49 |
  78 | 0.008699   110.22 |
  79 | 0.008702   110.26 |
  80 | 0.008699   110.23 |
  81 | 0.008694   110.17 |
  82 | 0.008679   109.97 |
  83 |  0.00868   109.99 |
  84 | 0.008677   109.94 |
  85 | 0.008681   109.99 |
  86 | 0.008675   109.92 |
  87 | 0.008671   109.87 |
  88 | 0.008659   109.72 |
  89 | 0.008658   109.71 |
  90 | 0.008663   109.76 |
  91 | 0.008655   109.67 |
  92 | 0.008658   109.71 |
  93 | 0.008649   109.59 |
  94 | 0.008648   109.58 |
  95 | 0.008639   109.46 |
  96 | 0.008641   109.49 |
  97 | 0.008635   109.41 |
  98 | 0.008644   109.53 |
  99 | 0.008647   109.57 |
 100 |  0.00865   109.60 |
[1] "Random Forest variable coefficients"
                      %IncMSE IncNodePurity
graph5           3.528961e-05  9.643575e-02
graph6           4.005635e-04  3.092339e-01
graph7           2.678753e-03  3.427172e-01
graph8           3.470098e-04  1.480771e-01
graph9           7.170421e-04  1.452441e-01
graph10          1.254611e-03  2.247609e-01
graph11          5.038179e-03  1.735612e-01
graph12          1.131798e-03  1.809953e-01
graph13          3.056826e-04  8.268247e-02
graph14          1.637029e-04  4.005347e-01
graph15          2.383353e-03  3.285903e-01
graph16          1.008143e-03  7.448346e-02
graph17          9.564313e-04  3.140369e-01
graph18          1.449647e-03  1.535846e-01
graph19          8.767906e-05  2.529115e-01
graph20          4.255105e-04  1.709037e-01
graph21          5.747738e-04  1.299806e-01
graph22          6.552561e-03  2.936588e-01
graph23          3.191776e-03  2.597774e-01
graph24          5.143292e-03  2.478965e-01
graph25          1.752444e-03  1.557674e-01
graph26          1.807326e-03  1.900560e-01
graph27          1.158944e-03  1.270113e-01
graph28          5.766022e-04  7.162066e-02
graph29          2.004674e-04  1.207679e-01
orbit0           4.469484e-05  4.294463e-02
orbit1           9.551078e-04  1.827759e-01
orbit2           6.692146e-04  5.798496e-02
orbit3           8.591193e-04  1.645016e-01
orbit4           1.221726e-04  7.703419e-02
orbit5           2.234601e-03  2.186737e-01
orbit6           2.262203e-03  9.939364e-02
orbit7           6.846554e-04  1.695234e-01
orbit8           4.501505e-05  7.427160e-02
orbit9           9.205759e-04  1.410115e-01
orbit10          4.645559e-03  1.521440e-01
orbit11          6.103502e-04  9.498716e-02
orbit12          1.930715e-03  1.771854e-01
orbit13          1.273025e-03  1.580259e-01
orbit14          1.279454e-04  8.754457e-02
orbit15          1.257451e-03  1.538695e-01
orbit16          1.413003e-03  2.719701e-01
orbit17          7.418517e-04  2.612466e-01
orbit18          2.881777e-04  1.480105e-01
orbit19          4.942655e-04  8.767193e-02
orbit20          3.277885e-03  3.856129e-01
orbit21          8.551566e-04  2.021453e-01
orbit22          1.017109e-03  1.155873e-01
orbit23          6.830200e-04  2.889702e-01
orbit24          2.099962e-03  4.024675e-01
orbit25          5.785844e-04  6.442363e-02
orbit26          4.392021e-04  1.246780e-01
orbit27          1.629524e-03  1.661950e-01
orbit28          1.109888e-03  2.558196e-01
orbit29          1.274907e-03  1.233868e-01
orbit30          2.316326e-04  1.411200e-01
orbit31          4.288282e-04  1.805309e-01
orbit32          4.033706e-03  1.191570e-01
orbit33          2.585140e-04  1.429996e-01
orbit34          3.672216e-03  2.468655e-01
orbit35          1.758364e-03  1.988138e-01
orbit36          5.613982e-04  2.291866e-01
orbit37          5.614013e-04  2.757340e-01
orbit38          3.089322e-04  1.914923e-01
orbit39          7.493449e-04  2.128174e-01
orbit40          1.685578e-03  1.178137e-01
orbit41          1.336783e-03  1.789311e-01
orbit42          1.595927e-04  9.900263e-02
orbit43          1.155890e-03  1.598159e-01
orbit44          3.483376e-04  1.430080e-01
orbit45          8.952739e-04  3.529133e-01
orbit46          6.887837e-04  1.809969e-01
orbit47          3.410292e-03  1.430428e-01
orbit48          8.396351e-04  9.675682e-02
orbit49          1.353711e-03  1.992403e-01
orbit50          4.369983e-04  1.229121e-01
orbit51          2.042413e-03  1.760014e-01
orbit52          2.345111e-03  1.646132e-01
orbit53          2.828029e-04  9.140586e-02
orbit54          2.432203e-03  2.828285e-01
orbit55          4.384760e-03  2.087187e-01
orbit56          2.253234e-03  3.482281e-01
orbit57          9.714373e-04  1.408098e-01
orbit58          6.388068e-05  1.498129e-01
orbit59          7.161166e-03  1.760944e-01
orbit60          9.004526e-04  1.040878e-01
orbit61          1.185336e-04  1.887417e-02
orbit62          3.166132e-03  1.419406e-01
orbit63          7.697764e-04  2.492651e-01
orbit64          1.026417e-03  1.243522e-01
orbit65          3.113985e-03  1.956612e-01
orbit66          4.936007e-04  1.652092e-01
orbit67          3.861007e-04  1.075119e-01
orbit68          2.236301e-04  6.299824e-02
orbit69          1.242767e-04  4.125875e-02
orbit70          2.578245e-04  8.448203e-02
orbit71          4.629987e-05  1.477149e-02
orbit72          2.097902e-04  2.779184e-02
AP               1.562265e-05  4.523666e-02
bet              1.510909e-03  5.425668e-01
ecc              0.000000e+00  1.447410e-19
eccrad          -1.282298e-06  1.527948e-02
close            9.461753e-04  4.270876e-02
constraint       3.026122e-04  2.386653e-01
coreness         1.526513e-03  2.812362e-01
knn              1.007292e-03  4.641651e-01
hubscore         1.036366e-03  8.872502e-02
pagerank         1.655844e-03  6.825174e-01
trans            2.977935e-04  2.036747e-01
evcent           3.294453e-04  1.196585e-01
first            3.972407e-04  1.011026e-01
upto_second      1.322203e-03  1.717719e-01
upto_third       3.080054e-04  1.184475e-01
upto_fourth      5.495537e-04  1.151518e-01
upto_fifth       9.762277e-04  7.027320e-02
upto_sixth       3.645265e-04  1.166295e-01
second           1.350951e-03  6.891628e-02
third            1.567333e-03  7.216449e-01
fourth           4.439802e-04  1.608823e-01
fifth            7.255164e-04  1.744375e-01
sixth            1.714331e-03  2.757262e-01
ratio1           1.977859e-03  3.890468e-01
ratio2           1.025686e-03  1.787325e-01
ratio3           1.793907e-04  1.627710e-01
ratio4           3.364852e-03  5.187711e-01
ratio5           2.719296e-03  1.273723e+00
ratio6           3.806822e-03  2.865249e-01
selfinter        5.878895e-06  1.600000e-02
walktrap_vertex  3.163800e-04  4.396297e-01
bigcom1          3.308948e-04  2.665169e-01
bigcom2          0.000000e+00  0.000000e+00
bigcom3         -3.677587e-07  2.387320e-02
bigcom4          6.295447e-07  1.544777e-03
bigcom6          0.000000e+00  0.000000e+00
bigcom8         -3.114476e-05  4.346420e-02
bigcom9          0.000000e+00  0.000000e+00
bigcom11         0.000000e+00  1.084202e-21
bigcom13         0.000000e+00  0.000000e+00
bigcom15         0.000000e+00  0.000000e+00
bigcom16         0.000000e+00  0.000000e+00
bigcom21         0.000000e+00  1.084202e-21
bigcom22         0.000000e+00  0.000000e+00
bigcom24         0.000000e+00  0.000000e+00
bigcom26         0.000000e+00  0.000000e+00
bigcom28         8.342156e-06  2.133667e-02
bigcom30         0.000000e+00  1.084202e-21
bigcom31         0.000000e+00  0.000000e+00
bigcom32         1.576889e-05  4.059070e-01
bigcom33         0.000000e+00  0.000000e+00
bigcom34         0.000000e+00  0.000000e+00
bigcom36         0.000000e+00  0.000000e+00
bigcom37         0.000000e+00  0.000000e+00
bigcom38         0.000000e+00  0.000000e+00
bigcom39         0.000000e+00  1.387779e-19
bigcom40         6.047171e-04  1.818394e-01
bigcom43         0.000000e+00  0.000000e+00
bigcom44         0.000000e+00  5.421011e-21
bigcom46         0.000000e+00  0.000000e+00
bigcom47         0.000000e+00  0.000000e+00
bigcom49         0.000000e+00  0.000000e+00
bigcom50         0.000000e+00  0.000000e+00
bigcom51         0.000000e+00  0.000000e+00
bigcom52         0.000000e+00  0.000000e+00
bigcom54         0.000000e+00  0.000000e+00
bigcom56         0.000000e+00  0.000000e+00
bigcom62         0.000000e+00  0.000000e+00
bigcom66         0.000000e+00  0.000000e+00
bigcom68         0.000000e+00  4.336809e-21
bigcom69        -1.124905e-04  1.547167e-01
bigcom71         0.000000e+00  0.000000e+00
bigcom72         0.000000e+00  0.000000e+00
bigcom73         0.000000e+00  0.000000e+00
bigcom74         0.000000e+00  0.000000e+00
bigcom75         0.000000e+00  0.000000e+00
bigcom76         0.000000e+00  0.000000e+00
bigcom77         0.000000e+00  0.000000e+00
bigcom79         0.000000e+00  0.000000e+00
bigcom80         0.000000e+00  0.000000e+00
bigcom82        -3.421857e-09  8.108583e-01
bigcom83         0.000000e+00  0.000000e+00
bigcom84         0.000000e+00  0.000000e+00
bigcom85         0.000000e+00  0.000000e+00
bigcom87         0.000000e+00  0.000000e+00
bigcom89         0.000000e+00  0.000000e+00
bigcom91         0.000000e+00  0.000000e+00
bigcom92        -2.006530e-05  8.321145e-02
bigcom93         0.000000e+00  0.000000e+00
bigcom96         0.000000e+00  0.000000e+00
bigcom97         0.000000e+00  0.000000e+00
bigcom98         0.000000e+00  0.000000e+00
bigcom99         0.000000e+00  0.000000e+00
bigcom101        0.000000e+00  0.000000e+00
bigcom104        0.000000e+00  0.000000e+00
bigcom106        0.000000e+00  0.000000e+00
bigcom109        0.000000e+00  0.000000e+00
bigcom113        0.000000e+00  0.000000e+00
bigcom116        0.000000e+00  0.000000e+00
bigcom120        0.000000e+00  0.000000e+00
bigcom123        0.000000e+00  0.000000e+00
bigcom126        0.000000e+00  0.000000e+00
bigcom127        0.000000e+00  0.000000e+00
bigcom137        0.000000e+00  0.000000e+00
bigcom139        0.000000e+00  0.000000e+00
bigcom140        0.000000e+00  0.000000e+00
bigcom143        0.000000e+00  0.000000e+00
bigcom145        0.000000e+00  0.000000e+00
bigcom146        0.000000e+00  0.000000e+00
bigcom147        0.000000e+00  4.336809e-21
bigcom149        0.000000e+00  0.000000e+00
bigcom153        0.000000e+00  0.000000e+00
bigcom154        0.000000e+00  0.000000e+00
bigcom156        0.000000e+00  0.000000e+00
bigcom157        0.000000e+00  0.000000e+00
bigcom158        0.000000e+00  0.000000e+00
bigcom160        0.000000e+00  0.000000e+00
bigcom161        0.000000e+00  0.000000e+00
bigcom162        0.000000e+00  0.000000e+00
bigcom164        0.000000e+00  0.000000e+00
bigcom166        0.000000e+00  0.000000e+00
bigcom167        0.000000e+00  0.000000e+00
bigcom171        0.000000e+00  0.000000e+00
bigcom173        0.000000e+00  0.000000e+00
bigcom175        0.000000e+00  0.000000e+00
bigcom176        0.000000e+00  0.000000e+00
bigcom177        0.000000e+00  0.000000e+00
bigcom178        0.000000e+00  0.000000e+00
bigcom180        0.000000e+00  0.000000e+00
bigcom181        0.000000e+00  0.000000e+00
bigcom184        0.000000e+00  0.000000e+00
bigcom186        0.000000e+00  1.084202e-21
bigcom187        0.000000e+00  0.000000e+00
bigcom189        0.000000e+00  0.000000e+00
bigcom194        0.000000e+00  1.084202e-21
bigcom195        0.000000e+00  0.000000e+00
bigcom196        0.000000e+00  0.000000e+00
bigcom204        0.000000e+00  0.000000e+00
bigcom205        0.000000e+00  0.000000e+00
bigcom212        0.000000e+00  0.000000e+00
bigcom214        0.000000e+00  0.000000e+00
bigcom222        0.000000e+00  0.000000e+00
bigcom223        0.000000e+00  0.000000e+00
bigcom226        0.000000e+00  0.000000e+00
bigcom227        0.000000e+00  0.000000e+00
bigcom229        0.000000e+00  0.000000e+00
bigcom233        0.000000e+00  0.000000e+00
bigcom236        0.000000e+00  0.000000e+00
bigcom237        0.000000e+00  0.000000e+00
bigcom246        0.000000e+00  0.000000e+00
bigcom248        0.000000e+00  0.000000e+00
bigcom249        0.000000e+00  0.000000e+00
bigcom250        0.000000e+00  0.000000e+00
bigcom254        0.000000e+00  0.000000e+00
bigcom266        0.000000e+00  0.000000e+00
bigcom269        0.000000e+00  0.000000e+00
bigcom272        0.000000e+00  0.000000e+00
bigcom274        0.000000e+00  0.000000e+00
bigcom281        0.000000e+00  0.000000e+00
bigcom291        0.000000e+00  0.000000e+00
bigcom292        0.000000e+00  0.000000e+00
bigcom295        0.000000e+00  0.000000e+00
bigcom299        0.000000e+00  0.000000e+00
bigcom301        0.000000e+00  0.000000e+00
bigcom306        0.000000e+00  0.000000e+00
bigcom309        0.000000e+00  0.000000e+00
bigcom314        0.000000e+00  0.000000e+00
bigcom321        0.000000e+00  0.000000e+00
bigcom341        0.000000e+00  0.000000e+00
bigcom350        0.000000e+00  0.000000e+00
bigcom353        0.000000e+00  0.000000e+00
bigcom359        0.000000e+00  0.000000e+00
bigcom363        0.000000e+00  0.000000e+00
bigcom365        0.000000e+00  0.000000e+00
bigcom385        0.000000e+00  0.000000e+00
bigcom386        0.000000e+00  0.000000e+00
bigcom408        0.000000e+00  0.000000e+00
bigcom412        0.000000e+00  0.000000e+00
bigcom480        0.000000e+00  0.000000e+00
spin_vertex      5.242283e-04  4.036666e-01
membership_s1    1.716832e-05  1.823256e-02
membership_s3    0.000000e+00  0.000000e+00
membership_s4    1.300554e-03  1.379639e-01
membership_s5    2.430084e-05  2.815686e-02
membership_s6   -1.332406e-05  5.224799e-02
membership_s7    6.467151e-05  2.463933e-02
membership_s8    0.000000e+00  0.000000e+00
membership_s9    0.000000e+00  0.000000e+00
membership_s11   0.000000e+00  0.000000e+00
membership_s12   0.000000e+00  0.000000e+00
membership_s14   0.000000e+00  0.000000e+00
membership_s15   1.592183e-04  1.855847e-01
membership_s16   0.000000e+00  0.000000e+00
membership_s17   0.000000e+00  6.528162e-01
membership_s18   0.000000e+00  0.000000e+00
membership_s20   0.000000e+00  0.000000e+00
membership_s21   0.000000e+00  9.411765e-03
membership_s22   0.000000e+00  1.084202e-21
membership_s24   0.000000e+00  2.168404e-21
membership_s25   5.966587e-06  9.090909e-03
membership_s26   0.000000e+00  0.000000e+00
membership_s27   0.000000e+00  1.301043e-20
membership_s28   0.000000e+00  0.000000e+00
membership_s30   4.932425e-05  3.088293e-02
membership_s31   0.000000e+00  1.084202e-21
membership_s32   0.000000e+00  0.000000e+00
membership_s33   0.000000e+00  0.000000e+00
membership_s36   3.253227e-05  8.263558e-03
membership_s37   0.000000e+00  4.336809e-21
V1               1.974203e-03  4.218665e-01
V2               2.649675e-03  9.915259e-01
pdi              2.846853e-05  6.677671e-02
adhesion         1.796694e-03  2.528854e-01
cohesion         7.473094e-04  2.365132e-01
inner            6.231114e-04  6.770422e-01
outer            3.988599e-04  2.639440e-01
ioratio          1.520491e-03  6.664371e-01
comsize          1.184908e-03  4.893960e-01
[1] "Dataset: med_CT Model GLM, run: 8 of 10 2015-06-17 21:03:36"
[1] "glmnet variable coefficients"
                     [,1]          [,2]
(Intercept)     -4.825933 -1.207563e+01
graph0           0.000000 -4.322582e-02
graph1           0.000000  3.043935e-04
graph2           0.000000 -2.066447e-02
graph3           0.000000  2.727402e-05
graph4           0.000000 -4.103090e-07
graph5           0.000000 -1.648305e-04
graph6           0.000000 -3.582472e-06
graph7           0.000000  2.292118e-03
graph8           0.000000  1.162792e-02
graph9           0.000000 -2.799213e-07
graph10          0.000000 -2.287548e-09
graph11          0.000000 -4.001452e-10
graph12          0.000000  0.000000e+00
graph13          0.000000  3.036354e-07
graph14          0.000000  0.000000e+00
graph15          0.000000 -3.877797e-06
graph16          0.000000  2.717070e-07
graph17          0.000000 -5.277655e-08
graph18          0.000000  4.490087e-06
graph19          0.000000  6.684674e-06
graph20          0.000000 -9.825919e-05
graph21          0.000000  0.000000e+00
graph22          0.000000  1.725428e-06
graph23          0.000000  5.821523e-07
graph24          0.000000  0.000000e+00
graph25          0.000000  0.000000e+00
graph26          0.000000  0.000000e+00
graph27          0.000000 -1.218295e-03
graph28          0.000000 -1.404700e-03
graph29          0.000000 -7.466215e-03
orbit0           0.000000 -2.762745e-02
orbit1           0.000000  2.882484e-04
orbit2           0.000000  6.304135e-03
orbit3           0.000000 -1.955927e-02
orbit4           0.000000  4.992699e-05
orbit5           0.000000  2.193996e-05
orbit6           0.000000 -3.828844e-07
orbit7           0.000000  2.036578e-05
orbit8           0.000000 -1.963315e-04
orbit9           0.000000 -2.086506e-05
orbit10          0.000000 -6.229575e-06
orbit11          0.000000  5.346498e-03
orbit12          0.000000  1.527011e-03
orbit13          0.000000  1.086112e-02
orbit14          0.000000  8.857625e-03
orbit15          0.000000 -7.276896e-07
orbit16          0.000000 -4.398190e-07
orbit17          0.000000 -3.500671e-07
orbit18          0.000000  2.908242e-08
orbit19          0.000000 -3.745249e-08
orbit20          0.000000  1.204287e-08
orbit21          0.000000  1.890122e-06
orbit22          0.000000 -3.406062e-10
orbit23          0.000000 -1.495409e-04
orbit24          0.000000 -1.633678e-06
orbit25          0.000000  2.274906e-06
orbit26          0.000000 -9.608464e-06
orbit27          0.000000  1.095501e-05
orbit28          0.000000  1.365005e-05
orbit29          0.000000  0.000000e+00
orbit30          0.000000  3.424287e-05
orbit31          0.000000  0.000000e+00
orbit32          0.000000  2.788147e-07
orbit33          0.000000 -4.657848e-04
orbit34          0.000000 -7.725827e-06
orbit35          0.000000  9.397928e-08
orbit36          0.000000 -3.464265e-05
orbit37          0.000000  3.521105e-06
orbit38          0.000000  9.072772e-05
orbit39          0.000000  1.998359e-05
orbit40          0.000000 -1.261512e-05
orbit41          0.000000 -4.416335e-05
orbit42          0.000000 -3.738298e-04
orbit43          0.000000  2.920086e-07
orbit44          0.000000 -9.603660e-03
orbit45          0.000000  3.276029e-05
orbit46          0.000000  4.424634e-06
orbit47          0.000000 -2.986022e-05
orbit48          0.000000  1.183710e-05
orbit49          0.000000 -9.777301e-05
orbit50          0.000000 -1.742868e-03
orbit51          0.000000 -3.562534e-06
orbit52          0.000000  2.320303e-05
orbit53          0.000000  1.958813e-04
orbit54          0.000000  6.400128e-06
orbit55          0.000000 -1.190639e-03
orbit56          0.000000 -2.778557e-04
orbit57          0.000000  5.208274e-05
orbit58          0.000000 -3.066370e-03
orbit59          0.000000 -1.266590e-05
orbit60          0.000000  2.733557e-04
orbit61          0.000000 -4.841256e-03
orbit62          0.000000  2.134874e-03
orbit63          0.000000  1.656013e-03
orbit64          0.000000 -2.014818e-03
orbit65          0.000000 -4.728724e-04
orbit66          0.000000  7.177001e-04
orbit67          0.000000  3.348835e-03
orbit68          0.000000 -9.754207e-04
orbit69          0.000000 -3.218658e-02
orbit70          0.000000 -3.742198e-03
orbit71          0.000000 -2.388344e-04
orbit72          0.000000 -5.520927e-03
AP               0.000000  1.380673e+00
bet              0.000000 -1.494006e-05
ecc              0.000000  2.094456e-01
eccrad           0.000000  1.217238e+00
close            0.000000  3.977102e+00
constraint       0.000000 -3.793281e+00
coreness         0.000000 -3.840888e-02
knn              0.000000  1.523894e-02
hubscore         0.000000 -4.874443e+01
pagerank         0.000000 -1.218739e+01
trans            0.000000 -1.196703e+00
evcent           0.000000 -8.025104e+01
first            0.000000 -1.817209e-02
upto_second      0.000000  0.000000e+00
upto_third       0.000000  0.000000e+00
upto_fourth      0.000000 -6.725134e-04
upto_fifth       0.000000 -1.120775e-04
upto_sixth       0.000000  1.027540e-03
second           0.000000  1.194842e-07
third            0.000000  1.170645e-04
fourth           0.000000 -1.676863e-04
fifth            0.000000  1.431115e-03
sixth            0.000000  2.022550e-03
ratio1           0.000000 -1.131320e-02
ratio2           0.000000  1.971358e-02
ratio3           0.000000 -2.172329e-01
ratio4           0.000000 -6.594626e+00
ratio5           0.000000  1.526667e+01
ratio6           0.000000  1.181792e-02
selfinter        0.000000 -1.974204e-01
walktrap_vertex  0.000000  3.108470e-01
bigcom1          0.000000  1.734072e+00
bigcom2          0.000000 -1.349341e-02
bigcom3          0.000000  8.287216e-01
bigcom4          0.000000 -5.172329e-02
bigcom6          0.000000 -3.423427e-03
bigcom8          0.000000  1.601264e+00
bigcom9          0.000000 -1.518222e-02
bigcom11         0.000000 -2.080906e-01
bigcom13         0.000000  0.000000e+00
bigcom15         0.000000 -2.396677e-01
bigcom16         0.000000 -2.215685e-01
bigcom21         0.000000 -2.496968e-01
bigcom22         0.000000 -2.640330e-01
bigcom24         0.000000 -3.702707e-01
bigcom26         0.000000 -1.590333e+00
bigcom28         0.000000  7.209905e-01
bigcom30         0.000000 -9.296152e-01
bigcom31         0.000000  0.000000e+00
bigcom32         0.000000  4.631581e+00
bigcom33         0.000000 -1.791478e+00
bigcom34         0.000000 -6.433797e-01
bigcom36         0.000000 -8.259195e-02
bigcom37         0.000000  0.000000e+00
bigcom38         0.000000 -9.377977e-01
bigcom39         0.000000 -1.127380e+00
bigcom40         0.000000  1.275791e+00
bigcom43         0.000000 -5.721142e-02
bigcom44         0.000000 -4.547496e-01
bigcom46         0.000000 -3.390798e-01
bigcom47         0.000000 -5.911542e-02
bigcom49         0.000000 -4.009039e-01
bigcom50         0.000000 -2.639605e-01
bigcom51         0.000000 -9.911655e-01
bigcom52         0.000000 -6.199369e-01
bigcom54         0.000000 -1.049105e-01
bigcom56         0.000000 -1.248443e-01
bigcom62         0.000000 -5.603516e-01
bigcom66         0.000000  0.000000e+00
bigcom68         0.000000 -9.706254e-01
bigcom69         0.000000  3.189146e+00
bigcom71         0.000000 -4.385526e-02
bigcom72         0.000000 -1.707033e-01
bigcom73         0.000000 -8.010371e-02
bigcom74         0.000000 -4.061051e-01
bigcom75         0.000000 -7.799806e-02
bigcom76         0.000000 -1.541333e-01
bigcom77         0.000000 -2.036912e-01
bigcom79         0.000000 -2.942329e-01
bigcom80         0.000000 -4.885678e-01
bigcom82         0.000000  9.403387e+00
bigcom83         0.000000  0.000000e+00
bigcom84         0.000000 -1.472030e-02
bigcom85         0.000000  0.000000e+00
bigcom87         0.000000 -2.265042e-01
bigcom89         0.000000 -2.132889e+00
bigcom91         0.000000  0.000000e+00
bigcom92         0.000000  3.988761e+00
bigcom93         0.000000  0.000000e+00
bigcom96         0.000000 -6.268129e-01
bigcom97         0.000000 -3.541301e-01
bigcom98         0.000000  0.000000e+00
bigcom99         0.000000  0.000000e+00
bigcom101        0.000000  0.000000e+00
bigcom104        0.000000 -5.644114e-01
bigcom106        0.000000 -1.422300e+00
bigcom109        0.000000 -3.023779e-02
bigcom113        0.000000 -1.758374e+00
bigcom116        0.000000 -3.009203e-01
bigcom120        0.000000 -3.686912e+00
bigcom123        0.000000 -2.351309e-01
bigcom126        0.000000 -2.346927e-01
bigcom127        0.000000 -5.783226e-01
bigcom137        0.000000 -6.857683e-02
bigcom139        0.000000 -2.101337e-01
bigcom140        0.000000  0.000000e+00
bigcom143        0.000000 -2.096180e+00
bigcom145        0.000000 -1.156718e+00
bigcom146        0.000000 -1.655108e+00
bigcom147        0.000000 -1.518287e+00
bigcom149        0.000000 -3.068907e-01
bigcom153        0.000000 -1.455738e+00
bigcom154        0.000000  0.000000e+00
bigcom156        0.000000 -1.080716e-02
bigcom157        0.000000 -8.688944e-01
bigcom158        0.000000 -8.189979e-01
bigcom160        0.000000 -1.965884e-02
bigcom161        0.000000 -2.887847e-01
bigcom162        0.000000  0.000000e+00
bigcom164        0.000000 -1.192178e-02
bigcom166        0.000000 -3.288588e-04
bigcom167        0.000000 -3.483593e-01
bigcom171        0.000000 -7.032685e-01
bigcom173        0.000000 -2.502895e-01
bigcom175        0.000000  0.000000e+00
bigcom176        0.000000 -3.169613e-01
bigcom177        0.000000 -1.941928e-02
bigcom178        0.000000 -4.235580e-02
bigcom180        0.000000  0.000000e+00
bigcom181        0.000000  0.000000e+00
bigcom184        0.000000  0.000000e+00
bigcom186        0.000000  0.000000e+00
bigcom187        0.000000  0.000000e+00
bigcom189        0.000000 -1.169290e+00
bigcom194        0.000000 -1.561715e-01
bigcom195        0.000000 -2.069546e-01
bigcom196        0.000000  0.000000e+00
bigcom204        0.000000  0.000000e+00
bigcom205        0.000000  0.000000e+00
bigcom212        0.000000 -2.402660e-01
bigcom214        0.000000  0.000000e+00
bigcom222        0.000000  0.000000e+00
bigcom223        0.000000 -7.909823e-01
bigcom226        0.000000 -1.382414e-03
bigcom227        0.000000 -4.972873e-03
bigcom229        0.000000 -4.733175e-01
bigcom233        0.000000  0.000000e+00
bigcom236        0.000000  0.000000e+00
bigcom237        0.000000 -2.298296e-01
bigcom246        0.000000 -7.598176e-02
bigcom248        0.000000 -1.519001e+00
bigcom249        0.000000 -2.440905e-01
bigcom250        0.000000 -2.085904e-01
bigcom254        0.000000 -1.171758e-01
bigcom266        0.000000  0.000000e+00
bigcom269        0.000000  0.000000e+00
bigcom272        0.000000  0.000000e+00
bigcom274        0.000000  0.000000e+00
bigcom281        0.000000  0.000000e+00
bigcom291        0.000000 -1.851422e-02
bigcom292        0.000000 -5.154149e-01
bigcom295        0.000000 -1.958042e-01
bigcom299        0.000000 -1.038927e-01
bigcom301        0.000000 -2.830508e-01
bigcom306        0.000000  0.000000e+00
bigcom309        0.000000 -3.968247e-05
bigcom314        0.000000  0.000000e+00
bigcom321        0.000000  0.000000e+00
bigcom341        0.000000  0.000000e+00
bigcom350        0.000000 -1.660828e-01
bigcom353        0.000000  0.000000e+00
bigcom359        0.000000  0.000000e+00
bigcom363        0.000000  0.000000e+00
bigcom365        0.000000 -5.882503e-01
bigcom385        0.000000 -5.495151e-01
bigcom386        0.000000 -8.410965e-01
bigcom408        0.000000  0.000000e+00
bigcom412        0.000000 -7.011587e-01
bigcom480        0.000000  0.000000e+00
spin_vertex      0.000000  1.518575e+00
membership_s1    0.000000  1.533870e-01
membership_s3    0.000000 -2.377859e+00
membership_s4    0.000000  3.546018e-01
membership_s5    0.000000  3.873989e-01
membership_s6    0.000000  1.763334e+00
membership_s7    0.000000 -2.681252e-01
membership_s8    0.000000  0.000000e+00
membership_s9    0.000000 -1.105545e+00
membership_s11   0.000000  0.000000e+00
membership_s12   0.000000 -2.026046e-02
membership_s14   0.000000  0.000000e+00
membership_s15   0.000000  2.048591e+00
membership_s16   0.000000 -2.017381e-01
membership_s17   0.000000  8.390508e+00
membership_s18   0.000000 -3.920002e-01
membership_s20   0.000000  0.000000e+00
membership_s21   0.000000  1.950724e+00
membership_s22   0.000000 -1.910768e+00
membership_s24   0.000000 -8.824046e-01
membership_s25   0.000000 -7.266945e-02
membership_s26   0.000000  0.000000e+00
membership_s27   0.000000 -3.837360e+00
membership_s28   0.000000 -2.397390e-02
membership_s30   0.000000  7.123220e-01
membership_s31   0.000000 -8.454977e-01
membership_s32   0.000000 -1.284362e+00
membership_s33   0.000000  0.000000e+00
membership_s36   0.000000 -4.071050e-03
membership_s37   0.000000 -3.996166e-01
V1               0.000000 -3.500654e+00
V2               0.000000  3.318805e-01
pdi              0.000000 -3.421673e+03
adhesion         0.000000  3.358068e-04
cohesion         0.000000  5.325007e-04
inner            0.000000  6.398507e-05
outer            0.000000 -1.265057e-04
ioratio          0.000000  0.000000e+00
comsize          0.000000 -2.954475e-04
[1] "Dataset: med_CT Model GBM, run: 9 of 10 2015-06-17 21:05:45"
Iter   TrainDeviance   ValidDeviance   StepSize   Improve
     1        0.0924            -nan     0.0100    0.0000
     2        0.0912            -nan     0.0100   -0.0001
     3        0.0901            -nan     0.0100   -0.0001
     4        0.0886            -nan     0.0100    0.0000
     5        0.0873            -nan     0.0100   -0.0000
     6        0.0856            -nan     0.0100    0.0000
     7        0.0846            -nan     0.0100   -0.0000
     8        0.0836            -nan     0.0100   -0.0000
     9        0.0825            -nan     0.0100   -0.0000
    10        0.0811            -nan     0.0100   -0.0001
    20        0.0712            -nan     0.0100    0.0001
    40        0.0584            -nan     0.0100   -0.0000
    60        0.0504            -nan     0.0100   -0.0001
    80        0.0439            -nan     0.0100   -0.0000
    98        0.0396            -nan     0.0100   -0.0000

[1] "GBM variable coefficients"
                            var     rel.inf
bet                         bet 4.603878602
V1                           V1 3.514397089
ratio5                   ratio5 3.379463139
bigcom1                 bigcom1 2.793167804
comsize                 comsize 2.622521560
knn                         knn 2.257361573
outer                     outer 2.223984441
ratio1                   ratio1 2.158018125
walktrap_vertex walktrap_vertex 2.134913388
V2                           V2 2.015999869
pagerank               pagerank 1.881325141
inner                     inner 1.826754393
orbit24                 orbit24 1.632305442
graph17                 graph17 1.458481141
third                     third 1.425863062
ratio4                   ratio4 1.395301542
orbit52                 orbit52 1.387617005
graph23                 graph23 1.348893947
ratio6                   ratio6 1.316895464
spin_vertex         spin_vertex 1.305765073
membership_s4     membership_s4 1.297506305
orbit46                 orbit46 1.296998340
graph27                 graph27 1.286524998
graph1                   graph1 1.280443238
orbit25                 orbit25 1.267881512
graph20                 graph20 1.219862463
orbit20                 orbit20 1.207035860
trans                     trans 1.204761762
orbit1                   orbit1 1.185402769
orbit49                 orbit49 1.146151079
ioratio                 ioratio 1.115624910
orbit64                 orbit64 1.095247175
orbit18                 orbit18 1.025448934
orbit30                 orbit30 1.012280436
orbit50                 orbit50 0.982872229
orbit39                 orbit39 0.979260792
graph18                 graph18 0.949543950
graph29                 graph29 0.940847260
orbit53                 orbit53 0.931236638
orbit10                 orbit10 0.927599382
orbit12                 orbit12 0.924341283
orbit55                 orbit55 0.920963472
orbit27                 orbit27 0.903567251
graph11                 graph11 0.892622778
orbit41                 orbit41 0.859952012
orbit66                 orbit66 0.827368511
orbit31                 orbit31 0.809539390
graph5                   graph5 0.794307967
orbit62                 orbit62 0.778560176
graph16                 graph16 0.763853383
orbit47                 orbit47 0.720800926
graph22                 graph22 0.704284083
orbit65                 orbit65 0.692715559
constraint           constraint 0.684048105
graph10                 graph10 0.681292866
orbit37                 orbit37 0.674012188
orbit40                 orbit40 0.659782684
graph21                 graph21 0.656319359
bigcom40               bigcom40 0.650831085
orbit11                 orbit11 0.634423680
orbit32                 orbit32 0.620622374
orbit35                 orbit35 0.618520912
graph15                 graph15 0.605229853
orbit60                 orbit60 0.600975927
graph24                 graph24 0.598722976
orbit36                 orbit36 0.592132137
orbit63                 orbit63 0.582097283
upto_sixth           upto_sixth 0.570910361
cohesion               cohesion 0.539885328
graph25                 graph25 0.536198169
orbit56                 orbit56 0.501872097
orbit19                 orbit19 0.500751076
orbit29                 orbit29 0.489335173
orbit59                 orbit59 0.480875489
orbit4                   orbit4 0.478866593
fifth                     fifth 0.457393058
hubscore               hubscore 0.442545594
ratio3                   ratio3 0.436513319
orbit9                   orbit9 0.397779985
orbit57                 orbit57 0.396196858
bigcom92               bigcom92 0.369731840
graph4                   graph4 0.360492824
graph12                 graph12 0.335024850
adhesion               adhesion 0.332197622
graph19                 graph19 0.329561890
orbit2                   orbit2 0.323556122
orbit68                 orbit68 0.322195670
orbit38                 orbit38 0.318122779
graph6                   graph6 0.307474397
fourth                   fourth 0.297740037
ratio2                   ratio2 0.293699988
orbit45                 orbit45 0.286698744
orbit26                 orbit26 0.283724261
orbit17                 orbit17 0.268394604
bigcom30               bigcom30 0.239055254
graph28                 graph28 0.227320199
orbit48                 orbit48 0.210252610
orbit70                 orbit70 0.207022052
orbit58                 orbit58 0.204328715
graph26                 graph26 0.202303370
bigcom8                 bigcom8 0.191612963
orbit33                 orbit33 0.182182084
orbit6                   orbit6 0.180434474
orbit54                 orbit54 0.167438223
graph3                   graph3 0.166354221
upto_third           upto_third 0.161747156
upto_fourth         upto_fourth 0.161489239
orbit22                 orbit22 0.161012281
membership_s36   membership_s36 0.153838684
graph2                   graph2 0.150834996
orbit23                 orbit23 0.148907224
orbit16                 orbit16 0.134489386
upto_second         upto_second 0.128443592
orbit71                 orbit71 0.122156254
orbit51                 orbit51 0.116439793
graph13                 graph13 0.114812061
membership_s32   membership_s32 0.099111099
coreness               coreness 0.092287949
graph9                   graph9 0.088458743
orbit28                 orbit28 0.083984305
orbit5                   orbit5 0.080657850
orbit43                 orbit43 0.077993516
orbit67                 orbit67 0.076811123
close                     close 0.075411053
sixth                     sixth 0.052527889
orbit44                 orbit44 0.045230016
orbit61                 orbit61 0.044627180
orbit21                 orbit21 0.041852516
graph7                   graph7 0.041627181
orbit15                 orbit15 0.039964594
orbit42                 orbit42 0.034673934
orbit7                   orbit7 0.030654953
membership_s21   membership_s21 0.026554629
graph14                 graph14 0.023148756
upto_fifth           upto_fifth 0.022083000
membership_s6     membership_s6 0.020770755
bigcom28               bigcom28 0.017357147
bigcom3                 bigcom3 0.004527183
orbit13                 orbit13 0.002145019
graph0                   graph0 0.000000000
graph8                   graph8 0.000000000
orbit0                   orbit0 0.000000000
orbit3                   orbit3 0.000000000
orbit8                   orbit8 0.000000000
orbit14                 orbit14 0.000000000
orbit34                 orbit34 0.000000000
orbit69                 orbit69 0.000000000
orbit72                 orbit72 0.000000000
AP                           AP 0.000000000
ecc                         ecc 0.000000000
eccrad                   eccrad 0.000000000
evcent                   evcent 0.000000000
first                     first 0.000000000
second                   second 0.000000000
selfinter             selfinter 0.000000000
bigcom2                 bigcom2 0.000000000
bigcom4                 bigcom4 0.000000000
bigcom6                 bigcom6 0.000000000
bigcom9                 bigcom9 0.000000000
bigcom11               bigcom11 0.000000000
bigcom13               bigcom13 0.000000000
bigcom15               bigcom15 0.000000000
bigcom16               bigcom16 0.000000000
bigcom21               bigcom21 0.000000000
bigcom22               bigcom22 0.000000000
bigcom24               bigcom24 0.000000000
bigcom26               bigcom26 0.000000000
bigcom31               bigcom31 0.000000000
bigcom32               bigcom32 0.000000000
bigcom33               bigcom33 0.000000000
bigcom34               bigcom34 0.000000000
bigcom36               bigcom36 0.000000000
bigcom37               bigcom37 0.000000000
bigcom38               bigcom38 0.000000000
bigcom39               bigcom39 0.000000000
bigcom43               bigcom43 0.000000000
bigcom44               bigcom44 0.000000000
bigcom46               bigcom46 0.000000000
bigcom47               bigcom47 0.000000000
bigcom49               bigcom49 0.000000000
bigcom50               bigcom50 0.000000000
bigcom51               bigcom51 0.000000000
bigcom52               bigcom52 0.000000000
bigcom54               bigcom54 0.000000000
bigcom56               bigcom56 0.000000000
bigcom62               bigcom62 0.000000000
bigcom66               bigcom66 0.000000000
bigcom68               bigcom68 0.000000000
bigcom69               bigcom69 0.000000000
bigcom71               bigcom71 0.000000000
bigcom72               bigcom72 0.000000000
bigcom73               bigcom73 0.000000000
bigcom74               bigcom74 0.000000000
bigcom75               bigcom75 0.000000000
bigcom76               bigcom76 0.000000000
bigcom77               bigcom77 0.000000000
bigcom79               bigcom79 0.000000000
bigcom80               bigcom80 0.000000000
bigcom82               bigcom82 0.000000000
bigcom83               bigcom83 0.000000000
bigcom84               bigcom84 0.000000000
bigcom85               bigcom85 0.000000000
bigcom87               bigcom87 0.000000000
bigcom89               bigcom89 0.000000000
bigcom91               bigcom91 0.000000000
bigcom93               bigcom93 0.000000000
bigcom96               bigcom96 0.000000000
bigcom97               bigcom97 0.000000000
bigcom98               bigcom98 0.000000000
bigcom99               bigcom99 0.000000000
bigcom101             bigcom101 0.000000000
bigcom104             bigcom104 0.000000000
bigcom106             bigcom106 0.000000000
bigcom109             bigcom109 0.000000000
bigcom113             bigcom113 0.000000000
bigcom116             bigcom116 0.000000000
bigcom120             bigcom120 0.000000000
bigcom123             bigcom123 0.000000000
bigcom126             bigcom126 0.000000000
bigcom127             bigcom127 0.000000000
bigcom137             bigcom137 0.000000000
bigcom139             bigcom139 0.000000000
bigcom140             bigcom140 0.000000000
bigcom143             bigcom143 0.000000000
bigcom145             bigcom145 0.000000000
bigcom146             bigcom146 0.000000000
bigcom147             bigcom147 0.000000000
bigcom149             bigcom149 0.000000000
bigcom153             bigcom153 0.000000000
bigcom154             bigcom154 0.000000000
bigcom156             bigcom156 0.000000000
bigcom157             bigcom157 0.000000000
bigcom158             bigcom158 0.000000000
bigcom160             bigcom160 0.000000000
bigcom161             bigcom161 0.000000000
bigcom162             bigcom162 0.000000000
bigcom164             bigcom164 0.000000000
bigcom166             bigcom166 0.000000000
bigcom167             bigcom167 0.000000000
bigcom171             bigcom171 0.000000000
bigcom173             bigcom173 0.000000000
bigcom175             bigcom175 0.000000000
bigcom176             bigcom176 0.000000000
bigcom177             bigcom177 0.000000000
bigcom178             bigcom178 0.000000000
bigcom180             bigcom180 0.000000000
bigcom181             bigcom181 0.000000000
bigcom184             bigcom184 0.000000000
bigcom186             bigcom186 0.000000000
bigcom187             bigcom187 0.000000000
bigcom189             bigcom189 0.000000000
bigcom194             bigcom194 0.000000000
bigcom195             bigcom195 0.000000000
bigcom196             bigcom196 0.000000000
bigcom204             bigcom204 0.000000000
bigcom205             bigcom205 0.000000000
bigcom212             bigcom212 0.000000000
bigcom214             bigcom214 0.000000000
bigcom222             bigcom222 0.000000000
bigcom223             bigcom223 0.000000000
bigcom226             bigcom226 0.000000000
bigcom227             bigcom227 0.000000000
bigcom229             bigcom229 0.000000000
bigcom233             bigcom233 0.000000000
bigcom236             bigcom236 0.000000000
bigcom237             bigcom237 0.000000000
bigcom246             bigcom246 0.000000000
bigcom248             bigcom248 0.000000000
bigcom249             bigcom249 0.000000000
bigcom250             bigcom250 0.000000000
bigcom254             bigcom254 0.000000000
bigcom266             bigcom266 0.000000000
bigcom269             bigcom269 0.000000000
bigcom272             bigcom272 0.000000000
bigcom274             bigcom274 0.000000000
bigcom281             bigcom281 0.000000000
bigcom291             bigcom291 0.000000000
bigcom292             bigcom292 0.000000000
bigcom295             bigcom295 0.000000000
bigcom299             bigcom299 0.000000000
bigcom301             bigcom301 0.000000000
bigcom306             bigcom306 0.000000000
bigcom309             bigcom309 0.000000000
bigcom314             bigcom314 0.000000000
bigcom321             bigcom321 0.000000000
bigcom341             bigcom341 0.000000000
bigcom350             bigcom350 0.000000000
bigcom353             bigcom353 0.000000000
bigcom359             bigcom359 0.000000000
bigcom363             bigcom363 0.000000000
bigcom365             bigcom365 0.000000000
bigcom385             bigcom385 0.000000000
bigcom386             bigcom386 0.000000000
bigcom408             bigcom408 0.000000000
bigcom412             bigcom412 0.000000000
bigcom480             bigcom480 0.000000000
membership_s1     membership_s1 0.000000000
membership_s3     membership_s3 0.000000000
membership_s5     membership_s5 0.000000000
membership_s7     membership_s7 0.000000000
membership_s8     membership_s8 0.000000000
membership_s9     membership_s9 0.000000000
membership_s11   membership_s11 0.000000000
membership_s12   membership_s12 0.000000000
membership_s14   membership_s14 0.000000000
membership_s15   membership_s15 0.000000000
membership_s16   membership_s16 0.000000000
membership_s17   membership_s17 0.000000000
membership_s18   membership_s18 0.000000000
membership_s20   membership_s20 0.000000000
membership_s22   membership_s22 0.000000000
membership_s24   membership_s24 0.000000000
membership_s25   membership_s25 0.000000000
membership_s26   membership_s26 0.000000000
membership_s27   membership_s27 0.000000000
membership_s28   membership_s28 0.000000000
membership_s30   membership_s30 0.000000000
membership_s31   membership_s31 0.000000000
membership_s33   membership_s33 0.000000000
membership_s37   membership_s37 0.000000000
pdi                         pdi 0.000000000
[1] "Dataset: med_CT Model RF, run: 9 of 10 2015-06-17 21:06:23"
     |      Out-of-bag   |
Tree |      MSE  %Var(y) |
   1 |  0.02306   289.55 |
   2 |  0.02153   270.31 |
   3 |  0.01812   227.45 |
   4 |  0.01573   197.54 |
   5 |  0.01449   181.89 |
   6 |  0.01354   169.97 |
   7 |  0.01354   170.00 |
   8 |  0.01299   163.06 |
   9 |   0.0122   153.20 |
  10 |  0.01176   147.62 |
  11 |  0.01121   140.68 |
  12 |  0.01088   136.58 |
  13 |  0.01068   134.11 |
  14 |  0.01055   132.48 |
  15 |  0.01031   129.45 |
  16 |  0.01002   125.84 |
  17 | 0.009954   124.98 |
  18 | 0.009738   122.25 |
  19 | 0.009663   121.31 |
  20 |  0.00964   121.02 |
  21 | 0.009544   119.82 |
  22 | 0.009521   119.54 |
  23 |  0.00948   119.02 |
  24 | 0.009447   118.61 |
  25 | 0.009403   118.05 |
  26 | 0.009334   117.18 |
  27 | 0.009289   116.62 |
  28 | 0.009293   116.67 |
  29 | 0.009309   116.87 |
  30 | 0.009295   116.69 |
  31 | 0.009234   115.93 |
  32 |  0.00921   115.64 |
  33 | 0.009185   115.32 |
  34 | 0.009135   114.69 |
  35 | 0.009141   114.76 |
  36 | 0.009153   114.92 |
  37 | 0.009128   114.60 |
  38 | 0.009082   114.02 |
  39 | 0.009077   113.96 |
  40 | 0.009134   114.68 |
  41 | 0.009156   114.95 |
  42 | 0.009142   114.78 |
  43 | 0.009153   114.92 |
  44 | 0.009174   115.18 |
  45 | 0.009177   115.21 |
  46 | 0.009202   115.53 |
  47 | 0.009198   115.47 |
  48 | 0.009228   115.86 |
  49 | 0.009202   115.53 |
  50 | 0.009187   115.35 |
  51 | 0.009168   115.11 |
  52 | 0.009159   115.00 |
  53 |  0.00917   115.13 |
  54 | 0.009147   114.84 |
  55 | 0.009142   114.77 |
  56 | 0.009149   114.86 |
  57 | 0.009143   114.79 |
  58 | 0.009119   114.49 |
  59 | 0.009115   114.44 |
  60 | 0.009106   114.32 |
  61 | 0.009097   114.21 |
  62 | 0.009096   114.20 |
  63 | 0.009099   114.24 |
  64 | 0.009081   114.01 |
  65 | 0.009079   113.98 |
  66 |  0.00907   113.87 |
  67 |  0.00905   113.62 |
  68 | 0.009047   113.58 |
  69 | 0.009054   113.67 |
  70 | 0.009038   113.48 |
  71 | 0.009017   113.21 |
  72 | 0.009005   113.06 |
  73 | 0.009002   113.02 |
  74 | 0.008993   112.91 |
  75 | 0.008983   112.79 |
  76 | 0.008967   112.58 |
  77 | 0.008951   112.38 |
  78 | 0.008921   112.00 |
  79 | 0.008905   111.80 |
  80 | 0.008892   111.63 |
  81 | 0.008879   111.48 |
  82 | 0.008866   111.31 |
  83 | 0.008878   111.47 |
  84 | 0.008862   111.27 |
  85 | 0.008855   111.17 |
  86 | 0.008865   111.30 |
  87 | 0.008863   111.28 |
  88 | 0.008859   111.22 |
  89 | 0.008861   111.25 |
  90 | 0.008859   111.23 |
  91 | 0.008863   111.27 |
  92 | 0.008852   111.13 |
  93 | 0.008859   111.23 |
  94 | 0.008854   111.16 |
  95 | 0.008852   111.13 |
  96 | 0.008845   111.05 |
  97 |  0.00885   111.11 |
  98 | 0.008833   110.89 |
  99 | 0.008832   110.88 |
 100 | 0.008826   110.80 |
[1] "Random Forest variable coefficients"
                      %IncMSE IncNodePurity
graph5           8.159315e-04  1.464661e-01
graph6           1.518336e-03  4.830720e-01
graph7           3.644662e-03  2.418168e-01
graph8           8.743208e-05  1.205996e-01
graph9           3.068373e-04  8.725453e-02
graph10          2.400346e-03  2.530215e-01
graph11          2.033760e-03  1.556595e-01
graph12          1.160731e-03  1.807545e-01
graph13          3.987887e-04  1.516027e-01
graph14          1.135030e-03  3.801587e-01
graph15          7.258215e-04  1.354213e-01
graph16          2.261260e-03  6.311730e-02
graph17          6.374389e-04  8.800867e-02
graph18          2.710068e-03  2.512963e-01
graph19          1.292215e-04  1.868641e-01
graph20          1.123903e-03  1.558476e-01
graph21          1.384807e-03  1.038723e-01
graph22          4.024838e-03  1.832892e-01
graph23          4.837961e-03  2.210568e-01
graph24          3.607477e-03  1.190630e-01
graph25          7.648279e-04  1.104554e-01
graph26          1.242212e-03  7.491303e-02
graph27          3.731991e-04  8.359409e-02
graph28          1.528301e-03  1.935995e-01
graph29          8.502051e-04  2.179484e-02
orbit0           1.500243e-04  5.994460e-02
orbit1           1.708241e-03  2.161608e-01
orbit2           4.388009e-04  2.164643e-01
orbit3           1.156098e-03  1.252415e-01
orbit4           2.107634e-04  7.698386e-02
orbit5           5.286600e-04  2.386207e-01
orbit6           1.461055e-03  2.166578e-01
orbit7           2.195132e-03  2.946836e-01
orbit8           1.383827e-03  1.279315e-01
orbit9           2.220472e-03  2.302329e-01
orbit10          2.381597e-03  2.290800e-01
orbit11          4.042500e-04  5.303461e-02
orbit12          1.554228e-03  1.293661e-01
orbit13          1.583744e-03  2.207230e-01
orbit14          1.910800e-04  6.332216e-02
orbit15          9.033898e-04  1.368702e-01
orbit16          6.925211e-04  1.748232e-01
orbit17          1.226256e-03  9.227755e-02
orbit18          5.722686e-04  2.943718e-01
orbit19          5.624231e-04  1.990192e-01
orbit20          2.646406e-03  4.293059e-01
orbit21          8.020612e-04  2.248928e-01
orbit22          3.365181e-03  2.783746e-01
orbit23          1.273816e-03  2.445402e-01
orbit24          1.637306e-03  2.003807e-01
orbit25          8.980535e-04  2.141261e-01
orbit26          2.300039e-03  1.703009e-01
orbit27          1.655994e-03  1.968998e-01
orbit28          6.855431e-04  1.186180e-01
orbit29          1.095572e-03  5.428449e-02
orbit30          1.621908e-03  2.268693e-01
orbit31          1.061672e-03  1.206579e-01
orbit32          5.776093e-03  1.510835e-01
orbit33          5.095101e-04  1.180876e-01
orbit34          2.010637e-03  2.504139e-01
orbit35          1.514693e-04  1.093607e-01
orbit36          9.503161e-04  2.876893e-01
orbit37          2.599352e-04  7.228205e-02
orbit38          7.338874e-04  2.824320e-01
orbit39          1.604103e-03  2.555704e-01
orbit40          1.335186e-03  2.148155e-01
orbit41          5.607479e-03  2.973808e-01
orbit42          4.925418e-04  1.328092e-01
orbit43          1.852734e-03  2.589647e-01
orbit44          6.262984e-04  2.272262e-01
orbit45          1.756541e-03  2.549094e-01
orbit46          1.530174e-03  2.447420e-01
orbit47          1.282348e-03  3.387273e-01
orbit48          6.447209e-04  5.393439e-02
orbit49          2.413589e-03  1.596830e-01
orbit50          1.319639e-03  2.578989e-01
orbit51          4.700024e-04  1.665810e-01
orbit52          5.061098e-03  2.723705e-01
orbit53          1.383333e-03  1.373942e-01
orbit54          3.812448e-03  2.411127e-01
orbit55          1.298988e-03  1.802600e-01
orbit56          2.931649e-03  3.144498e-01
orbit57          9.743733e-04  6.115022e-02
orbit58          6.306639e-04  1.552807e-01
orbit59          6.331911e-03  2.451010e-01
orbit60          1.261139e-03  1.084005e-01
orbit61          1.869240e-04  4.247498e-02
orbit62          1.637733e-03  1.422485e-01
orbit63          6.457210e-04  2.072246e-01
orbit64          4.928014e-04  9.195429e-02
orbit65          1.096908e-03  1.584180e-01
orbit66          9.208580e-04  7.405973e-02
orbit67          1.382521e-04  2.687316e-02
orbit68          1.433109e-03  5.009772e-02
orbit69         -6.058500e-06  9.195634e-02
orbit70          3.229174e-04  4.755414e-02
orbit71          1.094565e-04  1.086742e-02
orbit72          2.737337e-05  4.167767e-02
AP              -1.041926e-05  1.369064e-02
bet              1.339392e-03  6.683572e-01
ecc             -4.432599e-06  1.466471e-03
eccrad           5.903188e-06  1.396396e-03
close            6.592369e-04  1.224992e-02
constraint       1.971606e-03  1.762302e-01
coreness         1.337504e-03  3.474728e-01
knn              4.091772e-03  5.430955e-01
hubscore         3.149804e-04  7.593617e-02
pagerank         2.453515e-03  5.569122e-01
trans            2.272320e-04  1.476054e-01
evcent           1.953126e-03  1.707912e-01
first            5.842789e-04  1.247961e-01
upto_second      5.862076e-04  1.388027e-01
upto_third       3.368050e-04  1.105463e-01
upto_fourth      1.160779e-03  2.142689e-01
upto_fifth       6.608971e-04  1.984234e-01
upto_sixth       6.753930e-04  1.518214e-01
second           1.707054e-03  2.192227e-01
third            8.745621e-04  5.685829e-01
fourth           6.666726e-04  2.400857e-01
fifth            2.936320e-03  1.508862e-01
sixth            6.117247e-04  1.345645e-01
ratio1           1.793050e-03  3.271733e-01
ratio2           1.909319e-03  1.985706e-01
ratio3           7.264053e-04  1.948759e-01
ratio4           2.851550e-03  5.676225e-01
ratio5           2.168416e-03  8.420047e-01
ratio6           5.741580e-03  3.318585e-01
selfinter        1.134180e-05  8.017949e-02
walktrap_vertex  2.696114e-04  4.297207e-01
bigcom1          7.532787e-04  2.431403e-01
bigcom2          0.000000e+00  0.000000e+00
bigcom3         -2.083830e-05  1.136397e-02
bigcom4          0.000000e+00  5.724587e-19
bigcom6          0.000000e+00  0.000000e+00
bigcom8          5.818186e-05  3.057410e-02
bigcom9          0.000000e+00  0.000000e+00
bigcom11         0.000000e+00  4.336809e-21
bigcom13         0.000000e+00  0.000000e+00
bigcom15         0.000000e+00  5.204170e-20
bigcom16         0.000000e+00  0.000000e+00
bigcom21         0.000000e+00  0.000000e+00
bigcom22         0.000000e+00  0.000000e+00
bigcom24         0.000000e+00  0.000000e+00
bigcom26         0.000000e+00  0.000000e+00
bigcom28        -4.678407e-05  9.102281e-03
bigcom30         1.909433e-05  4.364104e-02
bigcom31         0.000000e+00  0.000000e+00
bigcom32        -3.694121e-05  2.302828e-01
bigcom33         0.000000e+00  0.000000e+00
bigcom34         0.000000e+00  0.000000e+00
bigcom36         0.000000e+00  0.000000e+00
bigcom37         0.000000e+00  0.000000e+00
bigcom38         0.000000e+00  0.000000e+00
bigcom39         0.000000e+00  0.000000e+00
bigcom40         9.764066e-04  5.524560e-02
bigcom43         0.000000e+00  0.000000e+00
bigcom44         0.000000e+00  1.734723e-20
bigcom46         0.000000e+00  4.336809e-21
bigcom47         0.000000e+00  4.336809e-21
bigcom49         0.000000e+00  4.336809e-21
bigcom50         0.000000e+00  0.000000e+00
bigcom51         0.000000e+00  0.000000e+00
bigcom52         0.000000e+00  0.000000e+00
bigcom54         0.000000e+00  0.000000e+00
bigcom56         0.000000e+00  0.000000e+00
bigcom62         0.000000e+00  0.000000e+00
bigcom66         0.000000e+00  0.000000e+00
bigcom68         0.000000e+00  0.000000e+00
bigcom69         1.281570e-05  7.812651e-02
bigcom71         0.000000e+00  0.000000e+00
bigcom72         0.000000e+00  0.000000e+00
bigcom73         0.000000e+00  4.336809e-21
bigcom74         0.000000e+00  0.000000e+00
bigcom75         0.000000e+00  0.000000e+00
bigcom76         0.000000e+00  0.000000e+00
bigcom77         0.000000e+00  0.000000e+00
bigcom79         0.000000e+00  0.000000e+00
bigcom80         0.000000e+00  0.000000e+00
bigcom82        -5.948840e-06  6.513408e-01
bigcom83         0.000000e+00  0.000000e+00
bigcom84         0.000000e+00  0.000000e+00
bigcom85         0.000000e+00  0.000000e+00
bigcom87         0.000000e+00  0.000000e+00
bigcom89         0.000000e+00  0.000000e+00
bigcom91         0.000000e+00  1.387779e-19
bigcom92        -1.861828e-05  8.711448e-02
bigcom93         0.000000e+00  0.000000e+00
bigcom96         0.000000e+00  0.000000e+00
bigcom97         0.000000e+00  0.000000e+00
bigcom98         0.000000e+00  0.000000e+00
bigcom99         0.000000e+00  0.000000e+00
bigcom101        0.000000e+00  4.336809e-21
bigcom104        0.000000e+00  0.000000e+00
bigcom106        0.000000e+00  0.000000e+00
bigcom109        0.000000e+00  0.000000e+00
bigcom113        0.000000e+00  0.000000e+00
bigcom116        0.000000e+00  0.000000e+00
bigcom120        0.000000e+00  0.000000e+00
bigcom123        0.000000e+00  0.000000e+00
bigcom126        0.000000e+00  0.000000e+00
bigcom127        0.000000e+00  0.000000e+00
bigcom137        0.000000e+00  0.000000e+00
bigcom139        0.000000e+00  0.000000e+00
bigcom140        0.000000e+00  0.000000e+00
bigcom143        0.000000e+00  0.000000e+00
bigcom145        0.000000e+00  0.000000e+00
bigcom146        0.000000e+00  0.000000e+00
bigcom147        0.000000e+00  0.000000e+00
bigcom149        0.000000e+00  0.000000e+00
bigcom153        0.000000e+00  0.000000e+00
bigcom154        0.000000e+00  0.000000e+00
bigcom156        0.000000e+00  0.000000e+00
bigcom157        0.000000e+00  0.000000e+00
bigcom158        0.000000e+00  0.000000e+00
bigcom160        0.000000e+00  0.000000e+00
bigcom161        0.000000e+00  0.000000e+00
bigcom162        0.000000e+00  0.000000e+00
bigcom164        0.000000e+00  0.000000e+00
bigcom166        0.000000e+00  0.000000e+00
bigcom167        0.000000e+00  6.938894e-20
bigcom171        0.000000e+00  0.000000e+00
bigcom173        0.000000e+00  4.336809e-21
bigcom175        0.000000e+00  0.000000e+00
bigcom176        0.000000e+00  0.000000e+00
bigcom177        0.000000e+00  0.000000e+00
bigcom178        0.000000e+00  0.000000e+00
bigcom180        0.000000e+00  1.387779e-19
bigcom181        0.000000e+00  0.000000e+00
bigcom184        0.000000e+00  0.000000e+00
bigcom186        0.000000e+00  0.000000e+00
bigcom187        0.000000e+00  0.000000e+00
bigcom189        0.000000e+00  0.000000e+00
bigcom194        0.000000e+00  0.000000e+00
bigcom195        0.000000e+00  0.000000e+00
bigcom196        0.000000e+00  0.000000e+00
bigcom204        0.000000e+00  0.000000e+00
bigcom205        0.000000e+00  0.000000e+00
bigcom212        0.000000e+00  0.000000e+00
bigcom214        0.000000e+00  0.000000e+00
bigcom222        0.000000e+00  0.000000e+00
bigcom223        0.000000e+00  1.734723e-20
bigcom226        0.000000e+00  0.000000e+00
bigcom227        0.000000e+00  0.000000e+00
bigcom229        0.000000e+00  0.000000e+00
bigcom233        0.000000e+00  0.000000e+00
bigcom236        0.000000e+00  0.000000e+00
bigcom237        0.000000e+00  0.000000e+00
bigcom246        0.000000e+00  6.938894e-20
bigcom248        0.000000e+00  0.000000e+00
bigcom249        0.000000e+00  0.000000e+00
bigcom250        0.000000e+00  0.000000e+00
bigcom254        0.000000e+00  0.000000e+00
bigcom266        0.000000e+00  0.000000e+00
bigcom269        0.000000e+00  0.000000e+00
bigcom272        0.000000e+00  0.000000e+00
bigcom274        0.000000e+00  0.000000e+00
bigcom281        0.000000e+00  0.000000e+00
bigcom291        0.000000e+00  0.000000e+00
bigcom292        0.000000e+00  0.000000e+00
bigcom295        0.000000e+00  0.000000e+00
bigcom299        0.000000e+00  0.000000e+00
bigcom301        0.000000e+00  0.000000e+00
bigcom306        0.000000e+00  0.000000e+00
bigcom309        0.000000e+00  0.000000e+00
bigcom314        0.000000e+00  0.000000e+00
bigcom321        0.000000e+00  0.000000e+00
bigcom341        0.000000e+00  0.000000e+00
bigcom350        0.000000e+00  0.000000e+00
bigcom353        0.000000e+00  0.000000e+00
bigcom359        0.000000e+00  0.000000e+00
bigcom363        0.000000e+00  0.000000e+00
bigcom365        0.000000e+00  0.000000e+00
bigcom385        0.000000e+00  0.000000e+00
bigcom386        0.000000e+00  0.000000e+00
bigcom408        0.000000e+00  0.000000e+00
bigcom412        0.000000e+00  0.000000e+00
bigcom480        0.000000e+00  0.000000e+00
spin_vertex      4.774977e-04  5.337819e-01
membership_s1    0.000000e+00  1.821460e-19
membership_s3    0.000000e+00  0.000000e+00
membership_s4    3.166815e-03  1.618676e-01
membership_s5    1.182033e-05  1.333333e-02
membership_s6    2.488999e-05  4.089832e-02
membership_s7    0.000000e+00  8.673617e-21
membership_s8    0.000000e+00  0.000000e+00
membership_s9    0.000000e+00  0.000000e+00
membership_s11   0.000000e+00  0.000000e+00
membership_s12   0.000000e+00  0.000000e+00
membership_s14   0.000000e+00  0.000000e+00
membership_s15   0.000000e+00  0.000000e+00
membership_s16   0.000000e+00  0.000000e+00
membership_s17   0.000000e+00  0.000000e+00
membership_s18   0.000000e+00  0.000000e+00
membership_s20   0.000000e+00  0.000000e+00
membership_s21   0.000000e+00  0.000000e+00
membership_s22   0.000000e+00  2.602085e-20
membership_s24   0.000000e+00  0.000000e+00
membership_s25   0.000000e+00  0.000000e+00
membership_s26   0.000000e+00  0.000000e+00
membership_s27   0.000000e+00  4.336809e-21
membership_s28   0.000000e+00  0.000000e+00
membership_s30  -5.847953e-06  8.333333e-03
membership_s31   2.885170e-06  4.910714e-03
membership_s32   8.017807e-05  9.326581e-03
membership_s33   0.000000e+00  0.000000e+00
membership_s36  -3.456823e-05  1.005186e-02
membership_s37   0.000000e+00  0.000000e+00
V1               1.962034e-03  3.480258e-01
V2               2.161670e-03  8.165872e-01
pdi             -1.177546e-05  2.509835e-02
adhesion         2.413173e-03  4.444894e-01
cohesion         2.512529e-03  4.983287e-01
inner            2.184481e-03  4.160866e-01
outer            5.766980e-04  3.749335e-01
ioratio          3.333765e-03  6.010411e-01
comsize          7.879803e-04  6.955754e-01
[1] "Dataset: med_CT Model GLM, run: 9 of 10 2015-06-17 21:07:12"
[1] "glmnet variable coefficients"
                     [,1]          [,2]
(Intercept)     -4.816569  1.096849e+02
graph0           0.000000  0.000000e+00
graph1           0.000000  4.612039e-05
graph2           0.000000  3.918062e-03
graph3           0.000000  2.380703e-06
graph4           0.000000 -3.918494e-08
graph5           0.000000  0.000000e+00
graph6           0.000000  0.000000e+00
graph7           0.000000  8.234711e-04
graph8           0.000000  1.868382e-07
graph9           0.000000  0.000000e+00
graph10          0.000000 -8.478319e-12
graph11          0.000000 -1.821758e-10
graph12          0.000000  0.000000e+00
graph13          0.000000  0.000000e+00
graph14          0.000000  0.000000e+00
graph15          0.000000 -3.128133e-05
graph16          0.000000  0.000000e+00
graph17          0.000000  0.000000e+00
graph18          0.000000 -8.349046e-06
graph19          0.000000  3.951158e-12
graph20          0.000000 -4.390955e-05
graph21          0.000000  1.837324e-06
graph22          0.000000 -3.688336e-06
graph23          0.000000  0.000000e+00
graph24          0.000000  2.101374e-06
graph25          0.000000  0.000000e+00
graph26          0.000000  0.000000e+00
graph27          0.000000 -1.296516e-03
graph28          0.000000 -6.331058e-04
graph29          0.000000 -4.157534e-03
orbit0           0.000000  0.000000e+00
orbit1           0.000000  2.917890e-05
orbit2           0.000000  5.670105e-06
orbit3           0.000000  4.343993e-03
orbit4           0.000000  7.556511e-06
orbit5           0.000000  0.000000e+00
orbit6           0.000000 -4.904686e-08
orbit7           0.000000  0.000000e+00
orbit8           0.000000  0.000000e+00
orbit9           0.000000 -6.133962e-05
orbit10          0.000000  0.000000e+00
orbit11          0.000000  2.896857e-04
orbit12          0.000000  7.367870e-04
orbit13          0.000000  4.741663e-03
orbit14          0.000000  0.000000e+00
orbit15          0.000000 -1.441650e-07
orbit16          0.000000 -9.316495e-08
orbit17          0.000000  2.750516e-07
orbit18          0.000000  2.491215e-08
orbit19          0.000000 -9.543582e-10
orbit20          0.000000 -1.842963e-08
orbit21          0.000000  4.064903e-06
orbit22          0.000000 -2.051950e-10
orbit23          0.000000 -1.125699e-04
orbit24          0.000000 -7.201893e-07
orbit25          0.000000  9.718771e-07
orbit26          0.000000 -7.380517e-06
orbit27          0.000000  0.000000e+00
orbit28          0.000000  1.369033e-06
orbit29          0.000000  0.000000e+00
orbit30          0.000000  3.669465e-05
orbit31          0.000000 -4.370864e-09
orbit32          0.000000  1.833007e-07
orbit33          0.000000 -2.435338e-05
orbit34          0.000000 -2.629280e-05
orbit35          0.000000  0.000000e+00
orbit36          0.000000 -1.199478e-05
orbit37          0.000000  7.494170e-07
orbit38          0.000000  3.306122e-05
orbit39          0.000000  6.309413e-06
orbit40          0.000000 -4.322646e-06
orbit41          0.000000 -3.972477e-05
orbit42          0.000000  2.436258e-04
orbit43          0.000000 -6.617102e-06
orbit44          0.000000 -4.518488e-03
orbit45          0.000000  3.350436e-05
orbit46          0.000000  5.346614e-06
orbit47          0.000000 -4.237379e-06
orbit48          0.000000 -1.795815e-06
orbit49          0.000000 -4.221967e-05
orbit50          0.000000 -8.212887e-04
orbit51          0.000000  3.268296e-05
orbit52          0.000000  3.674611e-05
orbit53          0.000000  0.000000e+00
orbit54          0.000000  0.000000e+00
orbit55          0.000000 -1.324700e-03
orbit56          0.000000 -1.644552e-04
orbit57          0.000000  8.934704e-05
orbit58          0.000000 -1.244095e-03
orbit59          0.000000  1.910494e-07
orbit60          0.000000  3.774791e-04
orbit61          0.000000 -4.023760e-03
orbit62          0.000000  1.211186e-03
orbit63          0.000000  7.346838e-05
orbit64          0.000000 -1.005969e-03
orbit65          0.000000 -6.963317e-05
orbit66          0.000000  9.889540e-05
orbit67          0.000000  1.221355e-03
orbit68          0.000000 -9.153632e-04
orbit69          0.000000 -2.276041e-02
orbit70          0.000000 -1.728812e-03
orbit71          0.000000  0.000000e+00
orbit72          0.000000 -3.439931e-03
AP               0.000000  7.983095e-01
bet              0.000000 -1.262919e-05
ecc              0.000000  6.463311e-02
eccrad           0.000000  3.449041e-01
close            0.000000  2.156168e-01
constraint       0.000000 -3.134845e+00
coreness         0.000000 -2.712557e-02
knn              0.000000  1.996999e-03
hubscore         0.000000 -1.275428e+01
pagerank         0.000000 -8.104859e+00
trans            0.000000 -3.481010e-01
evcent           0.000000 -2.358276e+01
first            0.000000  2.555458e-08
upto_second      0.000000  0.000000e+00
upto_third       0.000000  0.000000e+00
upto_fourth      0.000000 -2.882513e-04
upto_fifth       0.000000  4.813682e-04
upto_sixth       0.000000 -8.979540e-03
second           0.000000  0.000000e+00
third            0.000000  1.115634e-04
fourth           0.000000 -1.570312e-04
fifth            0.000000  7.955888e-04
sixth            0.000000 -4.734956e-03
ratio1           0.000000 -1.456655e-03
ratio2           0.000000  1.681534e-02
ratio3           0.000000 -7.673679e-02
ratio4           0.000000  3.669531e-02
ratio5           0.000000  1.443717e+01
ratio6           0.000000  0.000000e+00
selfinter        0.000000 -1.918437e-01
walktrap_vertex  0.000000  1.754947e-01
bigcom1          0.000000  1.163124e+00
bigcom2          0.000000 -7.810509e-03
bigcom3          0.000000  5.227020e-01
bigcom4          0.000000 -1.104281e-01
bigcom6          0.000000 -1.591338e-01
bigcom8          0.000000  1.058833e+00
bigcom9          0.000000 -1.174507e-01
bigcom11         0.000000 -8.404365e-02
bigcom13         0.000000  0.000000e+00
bigcom15         0.000000 -1.511989e-01
bigcom16         0.000000 -1.506288e-01
bigcom21         0.000000 -3.875861e-01
bigcom22         0.000000 -7.554458e-01
bigcom24         0.000000 -6.134776e-01
bigcom26         0.000000 -1.050895e+00
bigcom28         0.000000  5.363854e-01
bigcom30         0.000000  1.118057e+00
bigcom31         0.000000  0.000000e+00
bigcom32         0.000000  3.238030e+00
bigcom33         0.000000 -1.396311e+00
bigcom34         0.000000 -4.413840e-01
bigcom36         0.000000 -5.565371e-02
bigcom37         0.000000  0.000000e+00
bigcom38         0.000000 -1.008057e+00
bigcom39         0.000000 -4.899900e-01
bigcom40         0.000000  5.435875e-01
bigcom43         0.000000 -9.012998e-02
bigcom44         0.000000 -4.346041e-01
bigcom46         0.000000 -3.302587e-01
bigcom47         0.000000 -2.569231e-02
bigcom49         0.000000 -8.848791e-01
bigcom50         0.000000 -1.481949e-01
bigcom51         0.000000 -5.262471e-01
bigcom52         0.000000 -3.855887e-01
bigcom54         0.000000 -2.413469e-02
bigcom56         0.000000 -7.653426e-02
bigcom62         0.000000 -4.833760e-02
bigcom66         0.000000  0.000000e+00
bigcom68         0.000000 -6.960608e-02
bigcom69         0.000000  2.961594e+00
bigcom71         0.000000 -6.250887e-02
bigcom72         0.000000 -1.960094e-01
bigcom73         0.000000 -1.379607e-01
bigcom74         0.000000 -6.539783e-01
bigcom75         0.000000  0.000000e+00
bigcom76         0.000000 -3.408138e-02
bigcom77         0.000000 -5.217756e-01
[truncated: 117,641 more chars]
