# Supplementary material for: Distinctive Behaviors of Druggable Proteins in Cellular Networks
Source: PLoS Comput Biol. 2015 Dec 23;11(12):e1004597. doi: 10.1371/journal.pcbi.1004597 (PMC4689399; doi:10.1371/journal.pcbi.1004597)
Supplement: S1 File — (ZIP) [file pcbi.1004597.s004.zip › S1_File/direct.murcko.20150613.random.ppi.optimised_Target_results_med_targets.txt]

[[1]]
[1] "med_targets"

[1] "Dataset: med_targets Model GBM, run: 1 of 10 2015-06-17 20:43:39"
Iter   TrainDeviance   ValidDeviance   StepSize   Improve
     1        0.1843            -nan     0.0100    0.0003
     2        0.1819            -nan     0.0100    0.0001
     3        0.1799            -nan     0.0100   -0.0000
     4        0.1785            -nan     0.0100   -0.0001
     5        0.1775            -nan     0.0100   -0.0000
     6        0.1763            -nan     0.0100    0.0000
     7        0.1751            -nan     0.0100   -0.0000
     8        0.1739            -nan     0.0100   -0.0000
     9        0.1727            -nan     0.0100   -0.0000
    10        0.1718            -nan     0.0100   -0.0000
    20        0.1621            -nan     0.0100   -0.0001
    40        0.1455            -nan     0.0100   -0.0000
    60        0.1337            -nan     0.0100   -0.0000
    80        0.1240            -nan     0.0100   -0.0000
   100        0.1164            -nan     0.0100   -0.0000
   120        0.1089            -nan     0.0100   -0.0000
   140        0.1026            -nan     0.0100    0.0000
   160        0.0969            -nan     0.0100   -0.0000
   180        0.0921            -nan     0.0100   -0.0000
   194        0.0887            -nan     0.0100   -0.0000

[1] "GBM variable coefficients"
                            var     rel.inf
ratio5                   ratio5 4.679341694
V1                           V1 3.800352977
V2                           V2 3.318204692
pagerank               pagerank 3.040872325
bigcom84               bigcom84 2.026295842
outer                     outer 1.942380493
ratio4                   ratio4 1.918766006
walktrap_vertex walktrap_vertex 1.814317196
spin_vertex         spin_vertex 1.785400183
ioratio                 ioratio 1.779516633
knn                         knn 1.739044711
ratio1                   ratio1 1.658132394
graph10                 graph10 1.647556658
graph15                 graph15 1.622556693
comsize                 comsize 1.596907800
constraint           constraint 1.590316697
bigcom196             bigcom196 1.577525534
graph20                 graph20 1.430338794
inner                     inner 1.354144531
trans                     trans 1.302834933
orbit36                 orbit36 1.284060423
orbit39                 orbit39 1.281163281
orbit18                 orbit18 1.201545904
graph3                   graph3 1.176447901
ratio6                   ratio6 1.166553313
bet                         bet 1.145410545
orbit50                 orbit50 1.118768465
graph16                 graph16 1.113182089
cohesion               cohesion 1.078117770
graph6                   graph6 1.047780424
graph14                 graph14 1.033239154
graph1                   graph1 0.993883564
adhesion               adhesion 0.923790992
orbit20                 orbit20 0.909577305
graph21                 graph21 0.895690985
orbit15                 orbit15 0.865632355
graph22                 graph22 0.861849830
graph13                 graph13 0.840228768
orbit37                 orbit37 0.839533200
orbit35                 orbit35 0.786498656
graph17                 graph17 0.771591532
orbit33                 orbit33 0.734636730
orbit16                 orbit16 0.733460841
graph5                   graph5 0.731551984
orbit38                 orbit38 0.724367016
orbit49                 orbit49 0.706724678
orbit32                 orbit32 0.706444591
orbit56                 orbit56 0.689825855
orbit53                 orbit53 0.685987231
orbit62                 orbit62 0.684340633
orbit41                 orbit41 0.668511633
orbit63                 orbit63 0.652806154
orbit27                 orbit27 0.648836893
orbit30                 orbit30 0.645790155
graph0                   graph0 0.639695320
orbit26                 orbit26 0.624254699
orbit17                 orbit17 0.622265359
graph19                 graph19 0.619032215
bigcom1                 bigcom1 0.614818972
orbit31                 orbit31 0.598798148
graph11                 graph11 0.597778551
orbit25                 orbit25 0.595603481
orbit9                   orbit9 0.583527647
graph25                 graph25 0.576762421
orbit42                 orbit42 0.557236186
graph2                   graph2 0.550813948
orbit11                 orbit11 0.550177728
graph12                 graph12 0.507742078
orbit2                   orbit2 0.504022392
membership_s30   membership_s30 0.498871036
graph7                   graph7 0.496761760
orbit44                 orbit44 0.484499774
graph9                   graph9 0.480648470
bigcom181             bigcom181 0.461839904
graph24                 graph24 0.460930317
orbit28                 orbit28 0.460314303
graph23                 graph23 0.459113038
third                     third 0.455655558
ratio2                   ratio2 0.452678104
orbit4                   orbit4 0.447996836
bigcom281             bigcom281 0.446287328
graph4                   graph4 0.410384422
orbit24                 orbit24 0.410114700
graph18                 graph18 0.391651842
graph26                 graph26 0.387071249
orbit69                 orbit69 0.370490970
orbit43                 orbit43 0.353786136
orbit47                 orbit47 0.350876140
orbit65                 orbit65 0.345115506
bigcom69               bigcom69 0.307268812
upto_sixth           upto_sixth 0.298707481
close                     close 0.296148309
orbit64                 orbit64 0.283263983
orbit57                 orbit57 0.281217416
orbit13                 orbit13 0.279597191
sixth                     sixth 0.278680730
orbit66                 orbit66 0.278149924
orbit40                 orbit40 0.278112847
orbit52                 orbit52 0.277884021
orbit19                 orbit19 0.275252066
orbit48                 orbit48 0.265006343
orbit1                   orbit1 0.253150041
fourth                   fourth 0.252273211
coreness               coreness 0.247826387
graph27                 graph27 0.245821952
orbit29                 orbit29 0.245542918
fifth                     fifth 0.237934707
orbit45                 orbit45 0.234139443
hubscore               hubscore 0.216840409
bigcom13               bigcom13 0.212482432
orbit55                 orbit55 0.205848094
bigcom365             bigcom365 0.196547977
graph28                 graph28 0.195303366
orbit51                 orbit51 0.192769742
orbit7                   orbit7 0.192283412
orbit5                   orbit5 0.188612752
orbit46                 orbit46 0.184287689
orbit60                 orbit60 0.179942191
ratio3                   ratio3 0.179930585
bigcom4                 bigcom4 0.167004426
AP                           AP 0.165288021
evcent                   evcent 0.165059265
orbit23                 orbit23 0.159881122
orbit21                 orbit21 0.145946567
upto_fourth         upto_fourth 0.144794690
graph8                   graph8 0.143553181
orbit54                 orbit54 0.138131305
membership_s22   membership_s22 0.136143657
orbit12                 orbit12 0.131362634
orbit58                 orbit58 0.127003564
orbit70                 orbit70 0.126191600
pdi                         pdi 0.123553842
orbit61                 orbit61 0.114725765
membership_s18   membership_s18 0.111977041
membership_s5     membership_s5 0.106787460
orbit68                 orbit68 0.106594772
orbit10                 orbit10 0.104010945
upto_second         upto_second 0.088795469
membership_s37   membership_s37 0.084941355
bigcom26               bigcom26 0.081263349
orbit59                 orbit59 0.079086002
orbit6                   orbit6 0.078417873
selfinter             selfinter 0.073624233
orbit22                 orbit22 0.073404753
membership_s6     membership_s6 0.069752410
orbit67                 orbit67 0.056007212
bigcom22               bigcom22 0.050054693
graph29                 graph29 0.049404201
upto_fifth           upto_fifth 0.031782477
membership_s31   membership_s31 0.028571709
membership_s32   membership_s32 0.027453479
orbit71                 orbit71 0.026676364
bigcom3                 bigcom3 0.020199165
membership_s1     membership_s1 0.016033116
second                   second 0.015560881
bigcom40               bigcom40 0.013161719
bigcom30               bigcom30 0.009255637
upto_third           upto_third 0.007463442
orbit0                   orbit0 0.000000000
orbit3                   orbit3 0.000000000
orbit8                   orbit8 0.000000000
orbit14                 orbit14 0.000000000
orbit34                 orbit34 0.000000000
orbit72                 orbit72 0.000000000
ecc                         ecc 0.000000000
eccrad                   eccrad 0.000000000
first                     first 0.000000000
bigcom2                 bigcom2 0.000000000
bigcom6                 bigcom6 0.000000000
bigcom8                 bigcom8 0.000000000
bigcom9                 bigcom9 0.000000000
bigcom11               bigcom11 0.000000000
bigcom15               bigcom15 0.000000000
bigcom16               bigcom16 0.000000000
bigcom21               bigcom21 0.000000000
bigcom24               bigcom24 0.000000000
bigcom28               bigcom28 0.000000000
bigcom31               bigcom31 0.000000000
bigcom32               bigcom32 0.000000000
bigcom33               bigcom33 0.000000000
bigcom34               bigcom34 0.000000000
bigcom36               bigcom36 0.000000000
bigcom37               bigcom37 0.000000000
bigcom38               bigcom38 0.000000000
bigcom39               bigcom39 0.000000000
bigcom43               bigcom43 0.000000000
bigcom44               bigcom44 0.000000000
bigcom46               bigcom46 0.000000000
bigcom47               bigcom47 0.000000000
bigcom49               bigcom49 0.000000000
bigcom50               bigcom50 0.000000000
bigcom51               bigcom51 0.000000000
bigcom52               bigcom52 0.000000000
bigcom54               bigcom54 0.000000000
bigcom56               bigcom56 0.000000000
bigcom62               bigcom62 0.000000000
bigcom66               bigcom66 0.000000000
bigcom68               bigcom68 0.000000000
bigcom71               bigcom71 0.000000000
bigcom72               bigcom72 0.000000000
bigcom73               bigcom73 0.000000000
bigcom74               bigcom74 0.000000000
bigcom75               bigcom75 0.000000000
bigcom76               bigcom76 0.000000000
bigcom77               bigcom77 0.000000000
bigcom79               bigcom79 0.000000000
bigcom80               bigcom80 0.000000000
bigcom82               bigcom82 0.000000000
bigcom83               bigcom83 0.000000000
bigcom85               bigcom85 0.000000000
bigcom87               bigcom87 0.000000000
bigcom89               bigcom89 0.000000000
bigcom91               bigcom91 0.000000000
bigcom92               bigcom92 0.000000000
bigcom93               bigcom93 0.000000000
bigcom96               bigcom96 0.000000000
bigcom97               bigcom97 0.000000000
bigcom98               bigcom98 0.000000000
bigcom99               bigcom99 0.000000000
bigcom101             bigcom101 0.000000000
bigcom104             bigcom104 0.000000000
bigcom106             bigcom106 0.000000000
bigcom109             bigcom109 0.000000000
bigcom113             bigcom113 0.000000000
bigcom116             bigcom116 0.000000000
bigcom120             bigcom120 0.000000000
bigcom123             bigcom123 0.000000000
bigcom126             bigcom126 0.000000000
bigcom127             bigcom127 0.000000000
bigcom137             bigcom137 0.000000000
bigcom139             bigcom139 0.000000000
bigcom140             bigcom140 0.000000000
bigcom143             bigcom143 0.000000000
bigcom145             bigcom145 0.000000000
bigcom146             bigcom146 0.000000000
bigcom147             bigcom147 0.000000000
bigcom149             bigcom149 0.000000000
bigcom153             bigcom153 0.000000000
bigcom154             bigcom154 0.000000000
bigcom156             bigcom156 0.000000000
bigcom157             bigcom157 0.000000000
bigcom158             bigcom158 0.000000000
bigcom160             bigcom160 0.000000000
bigcom161             bigcom161 0.000000000
bigcom162             bigcom162 0.000000000
bigcom164             bigcom164 0.000000000
bigcom166             bigcom166 0.000000000
bigcom167             bigcom167 0.000000000
bigcom171             bigcom171 0.000000000
bigcom173             bigcom173 0.000000000
bigcom175             bigcom175 0.000000000
bigcom176             bigcom176 0.000000000
bigcom177             bigcom177 0.000000000
bigcom178             bigcom178 0.000000000
bigcom180             bigcom180 0.000000000
bigcom184             bigcom184 0.000000000
bigcom186             bigcom186 0.000000000
bigcom187             bigcom187 0.000000000
bigcom189             bigcom189 0.000000000
bigcom194             bigcom194 0.000000000
bigcom195             bigcom195 0.000000000
bigcom204             bigcom204 0.000000000
bigcom205             bigcom205 0.000000000
bigcom212             bigcom212 0.000000000
bigcom214             bigcom214 0.000000000
bigcom222             bigcom222 0.000000000
bigcom223             bigcom223 0.000000000
bigcom226             bigcom226 0.000000000
bigcom227             bigcom227 0.000000000
bigcom229             bigcom229 0.000000000
bigcom233             bigcom233 0.000000000
bigcom236             bigcom236 0.000000000
bigcom237             bigcom237 0.000000000
bigcom246             bigcom246 0.000000000
bigcom248             bigcom248 0.000000000
bigcom249             bigcom249 0.000000000
bigcom250             bigcom250 0.000000000
bigcom254             bigcom254 0.000000000
bigcom266             bigcom266 0.000000000
bigcom269             bigcom269 0.000000000
bigcom272             bigcom272 0.000000000
bigcom274             bigcom274 0.000000000
bigcom291             bigcom291 0.000000000
bigcom292             bigcom292 0.000000000
bigcom295             bigcom295 0.000000000
bigcom299             bigcom299 0.000000000
bigcom301             bigcom301 0.000000000
bigcom306             bigcom306 0.000000000
bigcom309             bigcom309 0.000000000
bigcom314             bigcom314 0.000000000
bigcom321             bigcom321 0.000000000
bigcom341             bigcom341 0.000000000
bigcom350             bigcom350 0.000000000
bigcom353             bigcom353 0.000000000
bigcom359             bigcom359 0.000000000
bigcom363             bigcom363 0.000000000
bigcom385             bigcom385 0.000000000
bigcom386             bigcom386 0.000000000
bigcom408             bigcom408 0.000000000
bigcom412             bigcom412 0.000000000
bigcom480             bigcom480 0.000000000
membership_s3     membership_s3 0.000000000
membership_s4     membership_s4 0.000000000
membership_s7     membership_s7 0.000000000
membership_s8     membership_s8 0.000000000
membership_s9     membership_s9 0.000000000
membership_s11   membership_s11 0.000000000
membership_s12   membership_s12 0.000000000
membership_s14   membership_s14 0.000000000
membership_s15   membership_s15 0.000000000
membership_s16   membership_s16 0.000000000
membership_s17   membership_s17 0.000000000
membership_s20   membership_s20 0.000000000
membership_s21   membership_s21 0.000000000
membership_s24   membership_s24 0.000000000
membership_s25   membership_s25 0.000000000
membership_s26   membership_s26 0.000000000
membership_s27   membership_s27 0.000000000
membership_s28   membership_s28 0.000000000
membership_s33   membership_s33 0.000000000
membership_s36   membership_s36 0.000000000
[1] "Dataset: med_targets Model RF, run: 1 of 10 2015-06-17 20:45:25"
     |      Out-of-bag   |
Tree |      MSE  %Var(y) |
   1 |  0.03448   186.76 |
   2 |  0.03631   196.70 |
   3 |  0.03438   186.20 |
   4 |  0.03404   184.37 |
   5 |  0.03243   175.69 |
   6 |   0.0309   167.37 |
   7 |  0.02898   156.99 |
   8 |  0.02804   151.86 |
   9 |  0.02668   144.52 |
  10 |  0.02571   139.28 |
  11 |   0.0252   136.48 |
  12 |  0.02463   133.43 |
  13 |  0.02406   130.31 |
  14 |  0.02417   130.91 |
  15 |  0.02369   128.31 |
  16 |  0.02319   125.62 |
  17 |  0.02292   124.15 |
  18 |  0.02288   123.92 |
  19 |  0.02276   123.28 |
  20 |  0.02272   123.06 |
  21 |  0.02255   122.17 |
  22 |   0.0224   121.33 |
  23 |  0.02236   121.12 |
  24 |  0.02216   120.02 |
  25 |  0.02201   119.20 |
  26 |  0.02194   118.84 |
  27 |  0.02171   117.58 |
  28 |  0.02159   116.94 |
  29 |  0.02153   116.63 |
  30 |  0.02148   116.34 |
  31 |  0.02136   115.73 |
  32 |  0.02133   115.54 |
  33 |  0.02136   115.68 |
  34 |  0.02134   115.57 |
  35 |  0.02128   115.29 |
  36 |  0.02121   114.91 |
  37 |  0.02118   114.75 |
  38 |  0.02111   114.34 |
  39 |  0.02105   114.02 |
  40 |  0.02106   114.09 |
  41 |  0.02109   114.23 |
  42 |  0.02107   114.14 |
  43 |  0.02103   113.93 |
  44 |  0.02099   113.72 |
  45 |  0.02095   113.49 |
  46 |  0.02094   113.40 |
  47 |  0.02092   113.31 |
  48 |  0.02091   113.27 |
  49 |  0.02083   112.86 |
  50 |   0.0208   112.69 |
  51 |  0.02083   112.83 |
  52 |  0.02083   112.85 |
  53 |   0.0208   112.70 |
  54 |  0.02078   112.59 |
  55 |  0.02079   112.61 |
  56 |  0.02074   112.36 |
  57 |  0.02072   112.25 |
  58 |  0.02067   111.96 |
  59 |  0.02066   111.91 |
  60 |  0.02064   111.80 |
  61 |  0.02062   111.68 |
  62 |  0.02064   111.81 |
  63 |  0.02064   111.80 |
  64 |  0.02063   111.76 |
  65 |  0.02059   111.53 |
  66 |  0.02058   111.49 |
  67 |  0.02054   111.26 |
  68 |  0.02056   111.37 |
  69 |  0.02053   111.20 |
  70 |   0.0205   111.02 |
  71 |  0.02049   110.97 |
  72 |  0.02048   110.93 |
  73 |  0.02049   110.98 |
  74 |  0.02047   110.89 |
  75 |  0.02048   110.92 |
  76 |  0.02049   111.00 |
  77 |  0.02045   110.80 |
  78 |  0.02043   110.66 |
  79 |  0.02043   110.65 |
  80 |  0.02039   110.47 |
  81 |  0.02041   110.58 |
  82 |  0.02036   110.27 |
  83 |  0.02035   110.23 |
  84 |  0.02032   110.08 |
  85 |  0.02033   110.12 |
  86 |  0.02032   110.09 |
  87 |   0.0203   109.99 |
  88 |  0.02031   110.00 |
  89 |  0.02032   110.10 |
  90 |   0.0203   109.94 |
  91 |  0.02028   109.83 |
  92 |  0.02027   109.80 |
  93 |  0.02027   109.81 |
  94 |  0.02025   109.67 |
  95 |  0.02025   109.71 |
  96 |  0.02025   109.68 |
  97 |  0.02026   109.76 |
  98 |  0.02026   109.73 |
  99 |  0.02026   109.77 |
 100 |  0.02026   109.72 |
[1] "Random Forest variable coefficients"
                      %IncMSE IncNodePurity
graph5           3.967633e-03  2.721373e-01
graph6           4.439401e-03  3.881802e-01
graph7           3.177348e-03  3.780034e-01
graph8           3.027822e-04  9.968051e-02
graph9           3.719417e-03  7.376521e-01
graph10          4.100833e-03  4.165006e-01
graph11          1.133543e-03  4.828297e-01
graph12          2.931089e-03  4.748729e-01
graph13          3.625105e-03  5.170854e-01
graph14          7.005133e-03  5.811146e-01
graph15          4.874817e-03  5.722438e-01
graph16          3.050945e-03  3.824116e-01
graph17          7.717907e-03  4.559029e-01
graph18          2.431593e-03  5.865186e-01
graph19          4.096225e-03  3.143221e-01
graph20          8.588173e-03  5.606964e-01
graph21          2.960162e-03  5.262590e-01
graph22          1.440708e-03  4.051733e-01
graph23          6.424005e-03  3.981052e-01
graph24          4.558645e-03  3.223445e-01
graph25          1.882190e-03  3.040528e-01
graph26          1.435039e-03  3.456715e-01
graph27          5.730997e-04  2.533103e-01
graph28          3.090242e-04  1.434500e-01
graph29          1.754386e-05  8.656716e-03
orbit0           1.617294e-04  1.572533e-01
orbit1           2.692728e-03  6.206885e-01
orbit2           1.532495e-03  3.071411e-01
orbit3           9.049016e-04  2.573848e-01
orbit4           8.144859e-04  4.209803e-01
orbit5           2.157774e-03  3.642005e-01
orbit6           2.703649e-03  3.641019e-01
orbit7           3.818064e-03  4.176017e-01
orbit8           4.257718e-03  4.242741e-01
orbit9           1.863730e-03  4.569242e-01
orbit10          5.342036e-03  3.729864e-01
orbit11          1.413100e-03  2.153308e-01
orbit12          3.256434e-03  3.655875e-01
orbit13          1.878687e-03  1.950850e-01
orbit14          4.943128e-04  6.562878e-02
orbit15          2.463980e-03  5.875573e-01
orbit16          3.856034e-03  5.037930e-01
orbit17          2.072101e-03  4.283001e-01
orbit18          1.828765e-03  5.041799e-01
orbit19          6.197789e-03  3.447393e-01
orbit20          3.985943e-03  3.805852e-01
orbit21          1.583029e-03  4.793595e-01
orbit22          6.512084e-03  5.597061e-01
orbit23          3.486877e-03  3.660216e-01
orbit24          2.380799e-03  3.670763e-01
orbit25          4.461856e-03  4.666688e-01
orbit26          3.166573e-03  5.038699e-01
orbit27          4.010096e-03  6.205740e-01
orbit28          2.448205e-03  5.304651e-01
orbit29          2.149561e-03  3.830604e-01
orbit30          3.423205e-03  5.606048e-01
orbit31          2.312400e-03  4.614401e-01
orbit32          3.520343e-03  4.597358e-01
orbit33          1.907510e-03  3.649093e-01
orbit34          5.325245e-03  6.518850e-01
orbit35          2.744222e-03  3.726182e-01
orbit36          2.796761e-03  6.903273e-01
orbit37          2.826275e-03  5.854467e-01
orbit38          1.403858e-03  3.394235e-01
orbit39          2.782169e-03  5.652828e-01
orbit40          1.893733e-03  3.989214e-01
orbit41          8.606811e-04  5.510865e-01
orbit42          6.310064e-04  3.253454e-01
orbit43          1.119308e-03  3.991563e-01
orbit44          5.913824e-04  3.356363e-01
orbit45          3.415956e-03  4.781045e-01
orbit46          1.874043e-03  3.937955e-01
orbit47          5.682320e-03  6.193860e-01
orbit48          2.209835e-03  3.125577e-01
orbit49          6.969585e-03  5.047940e-01
orbit50          1.868854e-03  4.721366e-01
orbit51          1.359628e-03  3.433594e-01
orbit52          4.099015e-03  5.225670e-01
orbit53          4.206515e-03  4.116319e-01
orbit54          3.038176e-03  4.582139e-01
orbit55          1.399479e-03  2.585747e-01
orbit56          5.704987e-03  6.907144e-01
orbit57          1.791704e-03  1.844802e-01
orbit58          6.036011e-04  1.579928e-01
orbit59          4.439230e-03  2.517159e-01
orbit60          4.725003e-03  3.123536e-01
orbit61          4.654773e-04  1.166835e-01
orbit62          3.784177e-03  4.134287e-01
orbit63          2.316308e-03  3.194435e-01
orbit64          1.467989e-03  3.851555e-01
orbit65          1.520222e-03  4.361883e-01
orbit66          3.067594e-03  1.677176e-01
orbit67          4.826782e-04  1.892175e-01
orbit68          6.657313e-04  2.856088e-01
orbit69          2.894397e-04  2.193026e-01
orbit70          3.187602e-04  1.197066e-01
orbit71          8.795660e-04  2.000556e-01
orbit72         -2.495160e-06  1.788878e-02
AP              -6.202197e-05  7.240138e-02
bet              9.868292e-04  6.924760e-01
ecc             -5.882353e-06  1.870445e-02
eccrad           0.000000e+00  6.228347e-02
close            3.819465e-03  3.719056e-01
constraint       3.413268e-03  6.473936e-01
coreness         2.281645e-03  3.663579e-01
knn              6.125870e-03  8.880648e-01
hubscore         2.492177e-03  3.203964e-01
pagerank         1.259906e-03  1.791591e+00
trans            1.846367e-03  5.788608e-01
evcent           3.194324e-03  4.395756e-01
first            6.499403e-04  1.524158e-01
upto_second      1.434585e-03  2.925310e-01
upto_third       2.796480e-03  3.654607e-01
upto_fourth      4.088319e-03  2.591811e-01
upto_fifth       2.025098e-03  3.315900e-01
upto_sixth       1.154394e-03  3.157355e-01
second           1.243931e-03  2.866438e-01
third            3.362409e-03  6.171509e-01
fourth           2.632033e-03  5.758859e-01
fifth            2.745766e-03  4.816830e-01
sixth            5.019822e-03  5.380204e-01
ratio1           3.348070e-03  8.849904e-01
ratio2           3.473205e-03  7.461038e-01
ratio3           3.904590e-03  6.061693e-01
ratio4           7.806150e-03  1.062394e+00
ratio5           3.122498e-03  2.370452e+00
ratio6           2.640652e-03  6.127960e-01
selfinter        6.259255e-05  1.317751e-01
walktrap_vertex  8.856659e-04  8.892141e-01
bigcom1          4.635613e-04  3.562414e-01
bigcom2          0.000000e+00  0.000000e+00
bigcom3         -1.976639e-06  1.835867e-02
bigcom4          3.523534e-04  8.149115e-02
bigcom6          0.000000e+00  0.000000e+00
bigcom8          1.071759e-05  8.785132e-03
bigcom9          0.000000e+00  0.000000e+00
bigcom11         0.000000e+00  1.734723e-20
bigcom13        -2.724301e-05  1.857614e-01
bigcom15         0.000000e+00  8.673617e-20
bigcom16         0.000000e+00  0.000000e+00
bigcom21         0.000000e+00  1.734723e-20
bigcom22         2.764453e-05  1.812673e-01
bigcom24         0.000000e+00  0.000000e+00
bigcom26        -4.884628e-05  1.220039e-01
bigcom28         3.858293e-08  6.133534e-03
bigcom30         5.973156e-06  9.120328e-02
bigcom31         0.000000e+00  0.000000e+00
bigcom32         0.000000e+00  1.734723e-20
bigcom33         0.000000e+00  0.000000e+00
bigcom34         0.000000e+00  0.000000e+00
bigcom36         0.000000e+00  0.000000e+00
bigcom37         0.000000e+00  1.734723e-20
bigcom38         0.000000e+00  0.000000e+00
bigcom39         0.000000e+00  1.734723e-20
bigcom40         8.984371e-05  1.477268e-01
bigcom43         0.000000e+00  0.000000e+00
bigcom44         0.000000e+00  8.673617e-21
bigcom46         0.000000e+00  1.301043e-20
bigcom47         0.000000e+00  2.602085e-20
bigcom49         0.000000e+00  0.000000e+00
bigcom50         0.000000e+00  0.000000e+00
bigcom51         0.000000e+00  0.000000e+00
bigcom52         0.000000e+00  0.000000e+00
bigcom54         0.000000e+00  0.000000e+00
bigcom56         0.000000e+00  3.469447e-20
bigcom62         0.000000e+00  0.000000e+00
bigcom66         0.000000e+00  0.000000e+00
bigcom68         0.000000e+00  0.000000e+00
bigcom69         3.880855e-06  1.613578e-01
bigcom71         0.000000e+00  0.000000e+00
bigcom72         0.000000e+00  0.000000e+00
bigcom73         0.000000e+00  1.734723e-20
bigcom74         0.000000e+00  0.000000e+00
bigcom75         0.000000e+00  0.000000e+00
bigcom76         0.000000e+00  0.000000e+00
bigcom77         0.000000e+00  0.000000e+00
bigcom79         0.000000e+00  1.734723e-20
bigcom80         0.000000e+00  8.673617e-21
bigcom82         0.000000e+00  0.000000e+00
bigcom83         0.000000e+00  0.000000e+00
bigcom84         2.209125e-04  8.586043e-01
bigcom85         0.000000e+00  1.734723e-20
bigcom87         0.000000e+00  0.000000e+00
bigcom89         0.000000e+00  0.000000e+00
bigcom91         0.000000e+00  8.673617e-21
bigcom92         0.000000e+00  0.000000e+00
bigcom93         0.000000e+00  0.000000e+00
bigcom96         0.000000e+00  0.000000e+00
bigcom97         0.000000e+00  0.000000e+00
bigcom98         0.000000e+00  0.000000e+00
bigcom99         0.000000e+00  0.000000e+00
bigcom101        0.000000e+00  8.673617e-21
bigcom104        0.000000e+00  1.301043e-20
bigcom106        0.000000e+00  0.000000e+00
bigcom109        0.000000e+00  0.000000e+00
bigcom113        0.000000e+00  0.000000e+00
bigcom116       -5.074709e-07  7.663493e-02
bigcom120        0.000000e+00  0.000000e+00
bigcom123        0.000000e+00  0.000000e+00
bigcom126        0.000000e+00  0.000000e+00
bigcom127        0.000000e+00  1.734723e-20
bigcom137        0.000000e+00  0.000000e+00
bigcom139        0.000000e+00  0.000000e+00
bigcom140        0.000000e+00  0.000000e+00
bigcom143        0.000000e+00  3.469447e-20
bigcom145        0.000000e+00  0.000000e+00
bigcom146        0.000000e+00  0.000000e+00
bigcom147        0.000000e+00  0.000000e+00
bigcom149        0.000000e+00  0.000000e+00
bigcom153        0.000000e+00  0.000000e+00
bigcom154        0.000000e+00  0.000000e+00
bigcom156        0.000000e+00  0.000000e+00
bigcom157        0.000000e+00  0.000000e+00
bigcom158        0.000000e+00  0.000000e+00
bigcom160        0.000000e+00  0.000000e+00
bigcom161        0.000000e+00  0.000000e+00
bigcom162        0.000000e+00  0.000000e+00
bigcom164        0.000000e+00  0.000000e+00
bigcom166        0.000000e+00  0.000000e+00
bigcom167        0.000000e+00  0.000000e+00
bigcom171        0.000000e+00  0.000000e+00
bigcom173        0.000000e+00  0.000000e+00
bigcom175        0.000000e+00  0.000000e+00
bigcom176        0.000000e+00  0.000000e+00
bigcom177        0.000000e+00  0.000000e+00
bigcom178        0.000000e+00  0.000000e+00
bigcom180        0.000000e+00  0.000000e+00
bigcom181       -1.104867e-04  2.499915e-01
bigcom184        0.000000e+00  0.000000e+00
bigcom186        0.000000e+00  0.000000e+00
bigcom187        0.000000e+00  0.000000e+00
bigcom189        0.000000e+00  0.000000e+00
bigcom194        0.000000e+00  0.000000e+00
bigcom195        0.000000e+00  0.000000e+00
bigcom196        2.052082e-04  8.587913e-01
bigcom204        0.000000e+00  0.000000e+00
bigcom205        0.000000e+00  0.000000e+00
bigcom212        0.000000e+00  0.000000e+00
bigcom214        0.000000e+00  0.000000e+00
bigcom222        0.000000e+00  8.673617e-21
bigcom223        0.000000e+00  0.000000e+00
bigcom226        0.000000e+00  0.000000e+00
bigcom227        0.000000e+00  1.301043e-20
bigcom229        0.000000e+00  0.000000e+00
bigcom233        0.000000e+00  1.734723e-20
bigcom236        0.000000e+00  0.000000e+00
bigcom237        0.000000e+00  0.000000e+00
bigcom246        0.000000e+00  0.000000e+00
bigcom248        0.000000e+00  0.000000e+00
bigcom249        0.000000e+00  0.000000e+00
bigcom250        0.000000e+00  0.000000e+00
bigcom254        0.000000e+00  0.000000e+00
bigcom266        0.000000e+00  0.000000e+00
bigcom269        0.000000e+00  0.000000e+00
bigcom272        0.000000e+00  1.301043e-20
bigcom274       -1.749347e-05  2.671089e-02
bigcom281       -1.993428e-05  3.303650e-01
bigcom291        0.000000e+00  0.000000e+00
bigcom292        1.193697e-05  7.756224e-01
bigcom295        0.000000e+00  0.000000e+00
bigcom299        0.000000e+00  0.000000e+00
bigcom301        0.000000e+00  1.301043e-20
bigcom306        0.000000e+00  0.000000e+00
bigcom309        0.000000e+00  0.000000e+00
bigcom314        0.000000e+00  0.000000e+00
bigcom321        0.000000e+00  0.000000e+00
bigcom341        0.000000e+00  0.000000e+00
bigcom350        0.000000e+00  0.000000e+00
bigcom353        0.000000e+00  0.000000e+00
bigcom359        0.000000e+00  0.000000e+00
bigcom363        0.000000e+00  0.000000e+00
bigcom365       -2.335687e-05  2.695107e-01
bigcom385        0.000000e+00  1.734723e-20
bigcom386        0.000000e+00  0.000000e+00
bigcom408        0.000000e+00  0.000000e+00
bigcom412        0.000000e+00  0.000000e+00
bigcom480        0.000000e+00  0.000000e+00
spin_vertex      6.789067e-04  1.194754e+00
membership_s1    1.234067e-07  2.839141e-02
membership_s3    0.000000e+00  1.063469e-01
membership_s4    3.673701e-05  1.227253e-01
membership_s5    7.906640e-05  8.750630e-02
membership_s6   -3.446463e-05  9.315383e-02
membership_s7    0.000000e+00  5.204170e-20
membership_s8    0.000000e+00  0.000000e+00
membership_s9    0.000000e+00  0.000000e+00
membership_s11   0.000000e+00  0.000000e+00
membership_s12   0.000000e+00  0.000000e+00
membership_s14   0.000000e+00  0.000000e+00
membership_s15   0.000000e+00  2.168404e-20
membership_s16   0.000000e+00  0.000000e+00
membership_s17   0.000000e+00  0.000000e+00
membership_s18   1.049991e-05  1.524195e-01
membership_s20   0.000000e+00  0.000000e+00
membership_s21   0.000000e+00  4.336809e-20
membership_s22  -5.941771e-06  2.305816e-02
membership_s24   0.000000e+00  1.734723e-20
membership_s25   0.000000e+00  8.673617e-21
membership_s26   0.000000e+00  0.000000e+00
membership_s27  -2.521554e-05  5.444904e-02
membership_s28   0.000000e+00  0.000000e+00
membership_s30   2.470555e-03  2.554125e-01
membership_s31   1.360006e-04  1.762216e-01
membership_s32   1.196583e-06  5.115181e-02
membership_s33   0.000000e+00  0.000000e+00
membership_s36   9.592613e-05  6.620167e-02
membership_s37   9.650736e-06  2.018873e-01
V1               8.162342e-03  9.450158e-01
V2               2.088972e-03  1.560270e+00
pdi              1.886291e-04  2.898420e-01
adhesion         1.116397e-02  1.082947e+00
cohesion         1.049089e-02  1.031650e+00
inner            3.023825e-03  1.374479e+00
outer            1.406071e-03  1.210923e+00
ioratio          4.220774e-03  1.279483e+00
comsize          2.733610e-03  1.213676e+00
[1] "Dataset: med_targets Model GLM, run: 1 of 10 2015-06-17 20:46:58"
[1] "glmnet variable coefficients"
                         [,1]          [,2]
(Intercept)     -3.954113e+00 -4.427036e+01
graph0          -1.523326e-40 -2.305391e-03
graph1           3.153537e-42  1.772821e-05
graph2          -1.786988e-41 -4.013440e-04
graph3           4.209437e-44 -1.872869e-08
graph4           4.035846e-45  3.061669e-09
graph5           2.316122e-43 -1.480496e-05
graph6           5.519145e-43  6.233693e-07
graph7           5.157074e-42  3.165750e-05
graph8          -8.783482e-41 -9.355835e-04
graph9           9.696226e-46  6.577701e-09
graph10          1.018681e-46 -3.066316e-10
graph11          5.648164e-48  3.169541e-12
graph12          4.280106e-45 -2.727676e-08
graph13          1.061300e-44 -1.675136e-08
graph14          6.914258e-46 -6.809799e-10
graph15          4.569655e-43  2.061910e-06
graph16          1.375952e-44  7.333586e-08
graph17          2.488086e-44 -6.110878e-08
graph18          4.493784e-43  2.584415e-06
graph19          7.211062e-44  1.388227e-08
graph20         -7.646990e-44 -2.006628e-06
graph21          3.756877e-43  1.277365e-06
graph22          2.808416e-43  6.316136e-07
graph23          2.321602e-43 -9.869036e-07
graph24          7.111005e-43  6.879541e-06
graph25          6.906243e-43 -1.247289e-05
graph26          5.609343e-43 -2.038582e-06
graph27          2.136296e-42 -7.685134e-06
graph28         -9.339731e-42 -1.674874e-04
graph29         -9.220801e-41 -1.000176e-03
orbit0          -1.523326e-40 -2.315888e-03
orbit1           3.464479e-42  1.922579e-05
orbit2          -4.525178e-42 -8.814046e-06
orbit3          -1.786988e-41 -4.093279e-04
orbit4           5.864824e-44  3.893956e-08
orbit5           1.145955e-43 -2.940947e-07
orbit6           4.036550e-45  2.995253e-09
orbit7          -3.075979e-43  9.299879e-06
orbit8           2.316122e-43 -1.518783e-05
orbit9           1.182534e-42 -3.334036e-06
orbit10          8.552926e-43  2.237208e-06
orbit11          5.392802e-42  5.437221e-05
orbit12          6.106972e-42  3.188663e-05
orbit13          1.754371e-41  1.855666e-04
orbit14         -8.783482e-41 -9.414458e-04
orbit15          1.417264e-45  1.046862e-08
orbit16          1.191812e-45 -2.077858e-08
orbit17          5.727366e-45  5.271235e-08
orbit18         -2.702193e-46 -4.632724e-09
orbit19          1.661932e-46 -1.248701e-10
orbit20          2.707127e-46 -8.819777e-10
orbit21          6.778813e-45 -5.874307e-08
orbit22          5.648170e-48  2.865244e-12
orbit23         -6.847060e-44  1.728483e-06
orbit24          3.675179e-45 -7.616093e-08
orbit25          1.329731e-44  1.173541e-09
orbit26          5.683831e-44 -1.625991e-07
orbit27          2.825315e-44  1.400437e-07
orbit28          3.656938e-44 -1.285945e-06
orbit29          1.984489e-44  1.311375e-08
orbit30          1.692030e-43  8.777541e-07
orbit31          1.208382e-45 -1.697341e-09
orbit32          1.171405e-45 -6.007968e-10
orbit33          8.913199e-43  1.119886e-05
orbit34          4.569655e-43  2.077810e-06
orbit35          4.393695e-44 -3.242643e-08
orbit36          2.414335e-44  4.274876e-07
orbit37          2.254771e-44  1.613578e-07
orbit38          1.223130e-44 -2.714927e-06
orbit39          6.099811e-44 -3.849624e-07
orbit40          3.462124e-44 -5.654002e-08
orbit41          3.111308e-43 -1.412792e-07
orbit42          3.529567e-42  1.830257e-05
orbit43          4.521174e-43  2.630406e-06
orbit44          2.294076e-41 -1.774973e-05
orbit45          1.120985e-43 -3.093941e-06
orbit46          1.258179e-43  7.196235e-07
orbit47          6.739986e-43 -4.348027e-06
orbit48          4.102483e-43  4.137403e-06
orbit49         -6.807434e-44 -1.858384e-06
orbit50         -4.259042e-42 -8.942178e-05
orbit51          5.677395e-43  2.678265e-06
orbit52          1.274798e-42  4.735464e-06
orbit53          1.790311e-42 -2.267218e-06
orbit54          2.803121e-43  7.736751e-07
orbit55          1.083772e-41 -1.505021e-04
orbit56          6.205354e-43 -3.892667e-06
orbit57          2.443161e-43 -6.286177e-07
orbit58         -3.227648e-42  4.031314e-05
orbit59          9.092056e-43  9.670532e-06
orbit60          2.852033e-42  1.999260e-05
orbit61          2.753563e-41  3.714740e-04
orbit62          5.633288e-43 -6.713284e-05
orbit63         -2.140519e-42 -1.238065e-04
orbit64          4.523939e-42  5.537219e-05
orbit65          2.976696e-42  4.822143e-05
orbit66          4.484877e-45 -3.593435e-05
orbit67         -3.210060e-42 -9.147068e-05
orbit68          2.300257e-42 -2.691482e-06
orbit69          1.047560e-41 -9.587620e-04
orbit70         -1.169415e-41 -2.513565e-04
orbit71         -2.600491e-41 -2.637914e-04
orbit72         -9.220801e-41 -9.998485e-04
AP               3.268898e-39  7.305379e-02
bet              4.580586e-45 -1.809861e-06
ecc             -3.982271e-39 -2.783751e-02
eccrad          -2.389363e-38 -1.661138e-01
close            9.317185e-38  4.765580e-01
constraint       1.314623e-38  5.176692e-02
coreness        -2.889917e-40 -4.099155e-03
knn              4.083506e-41  3.301594e-04
hubscore         2.238869e-37 -1.324670e-01
pagerank        -2.928981e-37 -6.931297e+00
trans           -1.912323e-38 -3.574432e-01
evcent           2.250889e-37 -9.928204e-02
first           -1.523326e-40 -2.282941e-03
upto_second      4.220724e-42  2.030961e-05
upto_third       5.489353e-43  1.471318e-06
upto_fourth     -6.376937e-42 -9.744521e-07
upto_fifth      -1.552974e-40  4.969082e-05
upto_sixth      -7.730632e-40  2.997848e-03
second           4.252773e-42  2.030127e-05
third           -4.733572e-43 -4.649761e-06
fourth          -1.260283e-42 -2.171095e-06
fifth            6.401988e-42  1.724509e-06
sixth            1.771079e-40 -2.039609e-05
ratio1           4.258662e-41  2.758962e-04
ratio2          -7.866118e-41 -8.125734e-04
ratio3           5.840818e-39  2.750950e-02
ratio4           1.071045e-37 -2.266490e-01
ratio5           1.466050e-37  3.330067e+00
ratio6           1.161432e-39  3.033929e-03
selfinter       -4.434488e-39 -5.909878e-02
walktrap_vertex -2.648722e-39 -2.031363e-02
bigcom1         -1.971647e-39  4.295038e-02
bigcom2         -1.902138e-38 -3.374041e-01
bigcom3         -8.163125e-39 -1.037900e-03
bigcom4          6.297311e-39  6.478522e-02
bigcom6         -1.902550e-38 -3.121705e-01
bigcom8         -5.236714e-39 -6.192083e-02
bigcom9         -1.909163e-38 -4.042783e-01
bigcom11        -1.905851e-38 -2.742790e-01
bigcom13         7.299609e-38  6.335748e-01
bigcom15        -1.906264e-38 -4.124398e-01
bigcom16        -1.902550e-38 -3.037269e-01
bigcom21        -1.913320e-38 -3.672756e-01
bigcom22        -8.547902e-39 -4.239517e-02
bigcom24        -1.902138e-38 -3.131205e-01
bigcom26         1.273702e-38  1.267029e-01
bigcom28        -1.002887e-38 -1.694278e-01
bigcom30        -3.267322e-39  8.827244e-03
bigcom31        -1.901727e-38 -3.935453e-01
bigcom32        -1.902962e-38 -2.056517e-01
bigcom33        -1.901315e-38 -2.812853e-01
bigcom34        -1.900904e-38 -4.231759e-01
bigcom36        -1.902550e-38 -3.735140e-01
bigcom37        -1.901315e-38 -1.913268e-01
bigcom38        -1.901727e-38 -2.784690e-01
bigcom39        -1.907506e-38 -2.788572e-01
bigcom40        -6.476102e-40  5.356258e-03
bigcom43        -1.902138e-38 -3.113519e-01
bigcom44        -1.935230e-38 -2.960564e-01
bigcom46        -1.904612e-38 -2.564918e-01
bigcom47        -1.903787e-38 -2.476281e-01
bigcom49        -1.902962e-38 -3.526482e-01
bigcom50        -1.901315e-38 -3.817156e-01
bigcom51        -1.901315e-38 -4.031686e-01
bigcom52        -1.902138e-38 -4.597999e-01
bigcom54         0.000000e+00  0.000000e+00
bigcom56        -1.905851e-38 -2.856584e-01
bigcom62        -1.901727e-38 -3.126473e-01
bigcom66        -1.900904e-38 -3.118177e-01
bigcom68        -1.901315e-38 -3.643588e-01
bigcom69         1.074436e-37  8.500557e-01
bigcom71         0.000000e+00  0.000000e+00
bigcom72        -1.900904e-38 -2.916016e-01
bigcom73        -1.907092e-38 -2.297037e-01
bigcom74        -1.904612e-38 -4.006941e-01
bigcom75        -1.901727e-38 -2.895006e-01
bigcom76        -1.902550e-38 -2.654267e-01
bigcom77        -1.902962e-38 -3.758927e-01
bigcom79        -1.901315e-38 -3.641360e-01
bigcom80        -1.902962e-38 -2.241181e-01
bigcom82        -1.901727e-38 -3.054786e-01
bigcom83        -1.901315e-38 -4.888817e-01
bigcom84         3.181082e-37  1.761337e+00
bigcom85        -1.901315e-38 -2.848391e-01
bigcom87        -1.902962e-38 -2.734964e-01
bigcom89        -1.900904e-38 -3.802350e-01
bigcom91        -1.904199e-38 -2.761596e-01
bigcom92        -1.907920e-38 -3.649941e-01
bigcom93        -1.900904e-38 -5.458675e-01
bigcom96        -1.901727e-38 -3.701552e-01
bigcom97        -1.902138e-38 -3.723175e-01
bigcom98         0.000000e+00  0.000000e+00
bigcom99         0.000000e+00  0.000000e+00
bigcom101       -1.904612e-38 -2.014930e-01
bigcom104       -1.901315e-38 -3.865304e-01
bigcom106       -1.901315e-38 -2.498426e-01
bigcom109       -1.901315e-38 -3.374217e-01
bigcom113       -1.901315e-38 -1.777136e-01
bigcom116        1.264826e-38  3.742428e-01
bigcom120       -1.901727e-38 -2.565592e-01
bigcom123       -1.901315e-38 -3.649295e-01
bigcom126       -1.901315e-38 -3.784408e-01
bigcom127       -1.902550e-38 -2.834129e-01
bigcom137       -1.902962e-38 -3.459162e-01
bigcom139       -1.900904e-38 -2.684290e-01
bigcom140       -1.901727e-38 -2.331234e-01
bigcom143       -1.900904e-38 -2.237570e-01
bigcom145       -1.900904e-38 -4.044031e-01
bigcom146       -1.901727e-38 -3.144961e-01
bigcom147       -1.907092e-38 -3.148150e-01
bigcom149       -1.902138e-38 -4.068104e-01
bigcom153       -1.903374e-38 -2.510201e-01
bigcom154        0.000000e+00  0.000000e+00
bigcom156       -1.902550e-38 -3.372012e-01
bigcom157       -1.905851e-38 -1.593164e-01
bigcom158       -1.901315e-38 -2.002529e-01
bigcom160        0.000000e+00  0.000000e+00
bigcom161       -1.901315e-38 -3.300991e-01
bigcom162       -1.901315e-38 -1.902729e-01
bigcom164       -1.900904e-38 -3.588389e-01
bigcom166       -1.902962e-38 -1.893252e-01
bigcom167       -1.905438e-38 -2.722968e-01
bigcom171       -1.904612e-38 -3.678059e-01
bigcom173       -1.901315e-38 -3.996098e-01
bigcom175       -1.900904e-38 -2.187639e-01
bigcom176       -1.900904e-38 -3.607802e-01
bigcom177       -1.901315e-38 -3.098444e-01
bigcom178       -1.901315e-38 -4.068927e-01
bigcom180       -1.901315e-38 -4.197910e-01
bigcom181        8.218290e-38  6.789834e-01
bigcom184       -1.901727e-38 -2.152735e-01
bigcom186       -1.901315e-38 -3.504300e-01
bigcom187       -1.901315e-38 -2.747855e-01
bigcom189       -1.902550e-38 -2.339139e-01
bigcom194       -1.901727e-38 -2.183669e-01
bigcom195       -1.900904e-38 -4.186882e-01
bigcom196        6.548206e-37  2.638742e+00
bigcom204        0.000000e+00  0.000000e+00
bigcom205       -1.901315e-38 -2.571009e-01
bigcom212       -1.901315e-38 -2.106312e-01
bigcom214       -1.900904e-38 -1.929611e-01
bigcom222       -1.901315e-38 -3.392983e-01
bigcom223       -1.902962e-38 -1.951079e-01
bigcom226       -1.901315e-38 -3.454895e-01
bigcom227       -1.901315e-38 -3.067626e-01
bigcom229       -1.900904e-38 -3.528764e-01
bigcom233       -1.901727e-38 -2.045072e-01
bigcom236       -1.900904e-38 -3.970273e-01
bigcom237       -1.902138e-38 -3.263968e-01
bigcom246       -1.904199e-38 -4.135656e-01
bigcom248       -1.905025e-38 -2.420022e-01
bigcom249       -1.901727e-38 -2.822121e-01
bigcom250       -1.905851e-38 -3.038376e-01
bigcom254       -1.901315e-38 -3.530125e-01
bigcom266       -1.901727e-38 -2.889128e-01
bigcom269        0.000000e+00  0.000000e+00
bigcom272       -1.900904e-38 -3.481068e-01
bigcom274        2.151544e-38  3.789763e-02
bigcom281        1.832134e-37  1.090763e+00
bigcom291       -1.902138e-38 -3.832692e-01
bigcom292        4.862559e-37  2.154304e+00
bigcom295       -1.902962e-38 -2.552192e-01
bigcom299       -1.901315e-38 -3.387047e-01
bigcom301       -1.903787e-38 -3.532817e-01
bigcom306       -1.900904e-38 -3.694274e-01
bigcom309       -1.900904e-38 -3.900730e-01
bigcom314       -1.902138e-38 -2.250056e-01
bigcom321       -1.900904e-38 -3.443718e-01
bigcom341       -1.901315e-38 -1.822361e-01
bigcom350       -1.901727e-38 -3.504602e-01
bigcom353       -1.900904e-38 -2.710715e-01
bigcom359       -1.901315e-38 -4.255416e-01
bigcom363       -1.900904e-38 -2.125976e-01
bigcom365        2.337225e-37  1.667166e+00
bigcom385       -1.901315e-38 -4.382081e-01
bigcom386       -1.901727e-38 -3.419236e-01
bigcom408       -1.901727e-38 -2.105396e-01
bigcom412       -1.901315e-38 -4.457196e-01
bigcom480       -1.900904e-38 -1.796897e-01
spin_vertex     -4.690317e-39 -2.071642e-02
membership_s1   -9.330791e-39 -1.161543e-01
membership_s3    9.913105e-37  3.261007e+00
membership_s4    1.629570e-39  5.241145e-02
membership_s5    3.186898e-39  1.027970e-01
membership_s6    4.429631e-39  4.884927e-02
membership_s7   -2.025324e-38 -3.938396e-01
membership_s8   -1.901315e-38 -1.912696e-01
membership_s9   -1.901727e-38 -2.852960e-01
membership_s11  -1.901315e-38 -2.851083e-01
membership_s12  -1.902550e-38 -3.328716e-01
membership_s14  -1.901727e-38 -3.083344e-01
membership_s15  -1.922949e-38 -2.978384e-01
membership_s16  -1.902138e-38 -1.964119e-01
membership_s17  -1.900904e-38 -2.708349e-01
membership_s18   3.177499e-38  4.421300e-01
membership_s20  -1.900904e-38 -3.379081e-01
membership_s21  -1.914988e-38 -3.520479e-01
membership_s22   6.533972e-38  3.530805e-01
membership_s24  -1.905851e-38 -2.426462e-01
membership_s25  -1.907092e-38 -2.327822e-01
membership_s26   0.000000e+00  0.000000e+00
membership_s27  -1.375575e-38 -2.051313e-01
membership_s28  -1.901315e-38 -2.775039e-01
membership_s30   1.351225e-38  2.006043e-01
membership_s31   9.497068e-39  1.522431e-01
membership_s32   4.561586e-39 -5.258482e-02
membership_s33  -1.900904e-38 -3.358786e-01
membership_s36  -4.456325e-39 -2.274363e-02
membership_s37   2.320304e-38  4.322835e-01
V1              -2.530949e-38  1.771066e-01
V2              -1.286428e-38  1.189142e-01
pdi              8.494974e-36  1.501552e+02
adhesion        -3.250162e-42  4.856624e-06
cohesion         6.584440e-42 -7.224110e-06
inner            6.657062e-43  7.269530e-06
outer           -7.501789e-43 -1.072314e-05
ioratio         -3.859866e-38 -2.453125e-01
comsize          7.156276e-42  1.379755e-05
[1] "Dataset: med_targets Model GBM, run: 2 of 10 2015-06-17 20:47:41"
Iter   TrainDeviance   ValidDeviance   StepSize   Improve
     1        0.1887            -nan     0.0100   -0.0000
     2        0.1872            -nan     0.0100   -0.0001
     3        0.1856            -nan     0.0100    0.0001
     4        0.1839            -nan     0.0100   -0.0000
     5        0.1827            -nan     0.0100   -0.0000
     6        0.1813            -nan     0.0100   -0.0001
     7        0.1799            -nan     0.0100    0.0000
     8        0.1787            -nan     0.0100   -0.0001
     9        0.1775            -nan     0.0100    0.0001
    10        0.1762            -nan     0.0100    0.0000
    20        0.1658            -nan     0.0100   -0.0000
    40        0.1513            -nan     0.0100    0.0000
    60        0.1407            -nan     0.0100   -0.0000
    80        0.1322            -nan     0.0100   -0.0000
   100        0.1239            -nan     0.0100   -0.0000
   120        0.1163            -nan     0.0100   -0.0001
   140        0.1091            -nan     0.0100   -0.0000
   160        0.1035            -nan     0.0100   -0.0000
   180        0.0980            -nan     0.0100   -0.0000
   194        0.0945            -nan     0.0100   -0.0000

[1] "GBM variable coefficients"
                            var    rel.inf
ratio5                   ratio5 4.06844182
pagerank               pagerank 4.00750541
V2                           V2 3.51379769
V1                           V1 2.99815455
bet                         bet 2.65698550
walktrap_vertex walktrap_vertex 2.34090589
inner                     inner 2.24310705
spin_vertex         spin_vertex 1.89214108
graph15                 graph15 1.77704136
comsize                 comsize 1.67387769
constraint           constraint 1.60819379
orbit18                 orbit18 1.58792126
outer                     outer 1.56475557
ratio4                   ratio4 1.52789535
bigcom84               bigcom84 1.49566151
knn                         knn 1.45397546
trans                     trans 1.33871740
graph20                 graph20 1.32174755
orbit27                 orbit27 1.31496800
orbit26                 orbit26 1.26451481
ratio6                   ratio6 1.19452240
orbit39                 orbit39 1.18341021
bigcom196             bigcom196 1.15597563
graph3                   graph3 1.12461916
ioratio                 ioratio 1.00492465
graph1                   graph1 0.99661394
orbit25                 orbit25 0.96061468
graph5                   graph5 0.95345609
orbit56                 orbit56 0.94566482
orbit37                 orbit37 0.93755702
orbit62                 orbit62 0.93333518
orbit16                 orbit16 0.90241861
graph16                 graph16 0.90077160
graph12                 graph12 0.89909115
orbit15                 orbit15 0.88021592
ratio1                   ratio1 0.87784756
fourth                   fourth 0.86874522
graph10                 graph10 0.85985183
graph6                   graph6 0.83023925
orbit21                 orbit21 0.81507046
orbit46                 orbit46 0.80597595
orbit53                 orbit53 0.78709223
graph22                 graph22 0.77865251
ratio2                   ratio2 0.75384445
orbit9                   orbit9 0.75225477
cohesion               cohesion 0.74428698
orbit38                 orbit38 0.74127647
graph18                 graph18 0.72394232
graph17                 graph17 0.70575762
adhesion               adhesion 0.70007839
orbit49                 orbit49 0.69733159
graph13                 graph13 0.68280053
orbit50                 orbit50 0.67018382
orbit41                 orbit41 0.66978570
orbit28                 orbit28 0.66745848
orbit36                 orbit36 0.65725496
graph14                 graph14 0.64431957
graph27                 graph27 0.63598401
graph21                 graph21 0.62244812
bigcom181             bigcom181 0.60742084
graph9                   graph9 0.60512197
bigcom1                 bigcom1 0.59316230
graph2                   graph2 0.58525437
orbit7                   orbit7 0.58099038
orbit33                 orbit33 0.56973480
graph23                 graph23 0.55058617
graph0                   graph0 0.51344957
graph4                   graph4 0.50300731
graph26                 graph26 0.49430662
fifth                     fifth 0.49429749
orbit60                 orbit60 0.48860728
orbit1                   orbit1 0.48376715
orbit10                 orbit10 0.48079269
graph25                 graph25 0.47304413
orbit23                 orbit23 0.47092635
graph7                   graph7 0.46781243
orbit4                   orbit4 0.46645421
ratio3                   ratio3 0.46522191
orbit31                 orbit31 0.45459042
graph8                   graph8 0.43942390
orbit20                 orbit20 0.43522396
orbit5                   orbit5 0.43104033
orbit30                 orbit30 0.42974987
orbit11                 orbit11 0.41879087
orbit32                 orbit32 0.41723998
bigcom281             bigcom281 0.40271473
hubscore               hubscore 0.40234571
graph24                 graph24 0.38764105
orbit35                 orbit35 0.37546461
orbit2                   orbit2 0.36766365
orbit55                 orbit55 0.35404144
orbit17                 orbit17 0.35118430
orbit64                 orbit64 0.34582242
third                     third 0.33140823
coreness               coreness 0.32981275
orbit63                 orbit63 0.32913255
orbit51                 orbit51 0.32478505
graph19                 graph19 0.31981196
membership_s30   membership_s30 0.30878576
orbit45                 orbit45 0.26979573
orbit19                 orbit19 0.25896561
graph28                 graph28 0.23675773
graph11                 graph11 0.23571031
close                     close 0.22597029
pdi                         pdi 0.22349937
orbit69                 orbit69 0.22258863
orbit48                 orbit48 0.22193024
orbit47                 orbit47 0.21816372
bigcom69               bigcom69 0.21197237
orbit24                 orbit24 0.20904120
orbit65                 orbit65 0.20344023
orbit52                 orbit52 0.19872524
sixth                     sixth 0.19818104
selfinter             selfinter 0.18602836
upto_sixth           upto_sixth 0.18593361
membership_s6     membership_s6 0.18205996
orbit44                 orbit44 0.18007481
bigcom13               bigcom13 0.17592525
orbit66                 orbit66 0.17355091
evcent                   evcent 0.17198824
membership_s18   membership_s18 0.16487953
membership_s22   membership_s22 0.16321542
membership_s5     membership_s5 0.15945906
bigcom4                 bigcom4 0.15849259
orbit29                 orbit29 0.14712151
orbit42                 orbit42 0.14548930
graph29                 graph29 0.14413240
orbit40                 orbit40 0.14405661
orbit68                 orbit68 0.14260780
bigcom365             bigcom365 0.14255586
orbit57                 orbit57 0.14240502
membership_s37   membership_s37 0.13116866
orbit61                 orbit61 0.12582720
orbit6                   orbit6 0.11621790
upto_fifth           upto_fifth 0.11610929
bigcom40               bigcom40 0.10622065
orbit43                 orbit43 0.10259521
orbit70                 orbit70 0.10057141
orbit12                 orbit12 0.09930118
upto_second         upto_second 0.09876037
bigcom8                 bigcom8 0.08927523
orbit71                 orbit71 0.07870687
bigcom116             bigcom116 0.07209595
upto_third           upto_third 0.06971629
orbit13                 orbit13 0.06394184
upto_fourth         upto_fourth 0.04947899
ecc                         ecc 0.04937622
orbit67                 orbit67 0.04303358
orbit58                 orbit58 0.04080806
AP                           AP 0.03717111
second                   second 0.03663413
membership_s31   membership_s31 0.02897304
membership_s36   membership_s36 0.02780041
orbit54                 orbit54 0.02626770
membership_s32   membership_s32 0.02304151
bigcom3                 bigcom3 0.02113261
membership_s4     membership_s4 0.01865675
membership_s1     membership_s1 0.01578580
orbit0                   orbit0 0.00000000
orbit3                   orbit3 0.00000000
orbit8                   orbit8 0.00000000
orbit14                 orbit14 0.00000000
orbit22                 orbit22 0.00000000
orbit34                 orbit34 0.00000000
orbit59                 orbit59 0.00000000
orbit72                 orbit72 0.00000000
eccrad                   eccrad 0.00000000
first                     first 0.00000000
bigcom2                 bigcom2 0.00000000
bigcom6                 bigcom6 0.00000000
bigcom9                 bigcom9 0.00000000
bigcom11               bigcom11 0.00000000
bigcom15               bigcom15 0.00000000
bigcom16               bigcom16 0.00000000
bigcom21               bigcom21 0.00000000
bigcom22               bigcom22 0.00000000
bigcom24               bigcom24 0.00000000
bigcom26               bigcom26 0.00000000
bigcom28               bigcom28 0.00000000
bigcom30               bigcom30 0.00000000
bigcom31               bigcom31 0.00000000
bigcom32               bigcom32 0.00000000
bigcom33               bigcom33 0.00000000
bigcom34               bigcom34 0.00000000
bigcom36               bigcom36 0.00000000
bigcom37               bigcom37 0.00000000
bigcom38               bigcom38 0.00000000
bigcom39               bigcom39 0.00000000
bigcom43               bigcom43 0.00000000
bigcom44               bigcom44 0.00000000
bigcom46               bigcom46 0.00000000
bigcom47               bigcom47 0.00000000
bigcom49               bigcom49 0.00000000
bigcom50               bigcom50 0.00000000
bigcom51               bigcom51 0.00000000
bigcom52               bigcom52 0.00000000
bigcom54               bigcom54 0.00000000
bigcom56               bigcom56 0.00000000
bigcom62               bigcom62 0.00000000
bigcom66               bigcom66 0.00000000
bigcom68               bigcom68 0.00000000
bigcom71               bigcom71 0.00000000
bigcom72               bigcom72 0.00000000
bigcom73               bigcom73 0.00000000
bigcom74               bigcom74 0.00000000
bigcom75               bigcom75 0.00000000
bigcom76               bigcom76 0.00000000
bigcom77               bigcom77 0.00000000
bigcom79               bigcom79 0.00000000
bigcom80               bigcom80 0.00000000
bigcom82               bigcom82 0.00000000
bigcom83               bigcom83 0.00000000
bigcom85               bigcom85 0.00000000
bigcom87               bigcom87 0.00000000
bigcom89               bigcom89 0.00000000
bigcom91               bigcom91 0.00000000
bigcom92               bigcom92 0.00000000
bigcom93               bigcom93 0.00000000
bigcom96               bigcom96 0.00000000
bigcom97               bigcom97 0.00000000
bigcom98               bigcom98 0.00000000
bigcom99               bigcom99 0.00000000
bigcom101             bigcom101 0.00000000
bigcom104             bigcom104 0.00000000
bigcom106             bigcom106 0.00000000
bigcom109             bigcom109 0.00000000
bigcom113             bigcom113 0.00000000
bigcom120             bigcom120 0.00000000
bigcom123             bigcom123 0.00000000
bigcom126             bigcom126 0.00000000
bigcom127             bigcom127 0.00000000
bigcom137             bigcom137 0.00000000
bigcom139             bigcom139 0.00000000
bigcom140             bigcom140 0.00000000
bigcom143             bigcom143 0.00000000
bigcom145             bigcom145 0.00000000
bigcom146             bigcom146 0.00000000
bigcom147             bigcom147 0.00000000
bigcom149             bigcom149 0.00000000
bigcom153             bigcom153 0.00000000
bigcom154             bigcom154 0.00000000
bigcom156             bigcom156 0.00000000
bigcom157             bigcom157 0.00000000
bigcom158             bigcom158 0.00000000
bigcom160             bigcom160 0.00000000
bigcom161             bigcom161 0.00000000
bigcom162             bigcom162 0.00000000
bigcom164             bigcom164 0.00000000
bigcom166             bigcom166 0.00000000
bigcom167             bigcom167 0.00000000
bigcom171             bigcom171 0.00000000
bigcom173             bigcom173 0.00000000
bigcom175             bigcom175 0.00000000
bigcom176             bigcom176 0.00000000
bigcom177             bigcom177 0.00000000
bigcom178             bigcom178 0.00000000
bigcom180             bigcom180 0.00000000
bigcom184             bigcom184 0.00000000
bigcom186             bigcom186 0.00000000
bigcom187             bigcom187 0.00000000
bigcom189             bigcom189 0.00000000
bigcom194             bigcom194 0.00000000
bigcom195             bigcom195 0.00000000
bigcom204             bigcom204 0.00000000
bigcom205             bigcom205 0.00000000
bigcom212             bigcom212 0.00000000
bigcom214             bigcom214 0.00000000
bigcom222             bigcom222 0.00000000
bigcom223             bigcom223 0.00000000
bigcom226             bigcom226 0.00000000
bigcom227             bigcom227 0.00000000
bigcom229             bigcom229 0.00000000
bigcom233             bigcom233 0.00000000
bigcom236             bigcom236 0.00000000
bigcom237             bigcom237 0.00000000
bigcom246             bigcom246 0.00000000
bigcom248             bigcom248 0.00000000
bigcom249             bigcom249 0.00000000
bigcom250             bigcom250 0.00000000
bigcom254             bigcom254 0.00000000
bigcom266             bigcom266 0.00000000
bigcom269             bigcom269 0.00000000
bigcom272             bigcom272 0.00000000
bigcom274             bigcom274 0.00000000
bigcom291             bigcom291 0.00000000
bigcom292             bigcom292 0.00000000
bigcom295             bigcom295 0.00000000
bigcom299             bigcom299 0.00000000
bigcom301             bigcom301 0.00000000
bigcom306             bigcom306 0.00000000
bigcom309             bigcom309 0.00000000
bigcom314             bigcom314 0.00000000
bigcom321             bigcom321 0.00000000
bigcom341             bigcom341 0.00000000
bigcom350             bigcom350 0.00000000
bigcom353             bigcom353 0.00000000
bigcom359             bigcom359 0.00000000
bigcom363             bigcom363 0.00000000
bigcom385             bigcom385 0.00000000
bigcom386             bigcom386 0.00000000
bigcom408             bigcom408 0.00000000
bigcom412             bigcom412 0.00000000
bigcom480             bigcom480 0.00000000
membership_s3     membership_s3 0.00000000
membership_s7     membership_s7 0.00000000
membership_s8     membership_s8 0.00000000
membership_s9     membership_s9 0.00000000
membership_s11   membership_s11 0.00000000
membership_s12   membership_s12 0.00000000
membership_s14   membership_s14 0.00000000
membership_s15   membership_s15 0.00000000
membership_s16   membership_s16 0.00000000
membership_s17   membership_s17 0.00000000
membership_s20   membership_s20 0.00000000
membership_s21   membership_s21 0.00000000
membership_s24   membership_s24 0.00000000
membership_s25   membership_s25 0.00000000
membership_s26   membership_s26 0.00000000
membership_s27   membership_s27 0.00000000
membership_s28   membership_s28 0.00000000
membership_s33   membership_s33 0.00000000
[1] "Dataset: med_targets Model RF, run: 2 of 10 2015-06-17 20:49:17"
     |      Out-of-bag   |
Tree |      MSE  %Var(y) |
   1 |  0.03799   200.54 |
   2 |  0.03871   204.31 |
   3 |  0.03929   207.39 |
   4 |  0.03784   199.76 |
   5 |  0.03545   187.13 |
   6 |  0.03376   178.22 |
   7 |  0.03212   169.53 |
   8 |  0.02942   155.29 |
   9 |  0.02838   149.82 |
  10 |  0.02814   148.54 |
  11 |  0.02698   142.40 |
  12 |  0.02644   139.59 |
  13 |  0.02549   134.57 |
  14 |  0.02491   131.46 |
  15 |    0.025   131.96 |
  16 |  0.02496   131.76 |
  17 |  0.02481   130.97 |
  18 |   0.0243   128.27 |
  19 |  0.02399   126.61 |
  20 |   0.0238   125.60 |
  21 |  0.02351   124.09 |
  22 |  0.02333   123.16 |
  23 |  0.02318   122.34 |
  24 |  0.02307   121.75 |
  25 |  0.02281   120.39 |
  26 |  0.02266   119.60 |
  27 |  0.02243   118.39 |
  28 |  0.02231   117.77 |
  29 |  0.02217   117.05 |
  30 |  0.02212   116.76 |
  31 |  0.02211   116.69 |
  32 |  0.02212   116.76 |
  33 |  0.02212   116.77 |
  34 |  0.02203   116.29 |
  35 |  0.02196   115.94 |
  36 |  0.02185   115.33 |
  37 |  0.02182   115.19 |
  38 |  0.02187   115.46 |
  39 |  0.02178   114.97 |
  40 |  0.02183   115.23 |
  41 |  0.02175   114.79 |
  42 |  0.02169   114.51 |
  43 |  0.02164   114.24 |
  44 |   0.0216   114.01 |
  45 |  0.02159   113.94 |
  46 |  0.02157   113.84 |
  47 |  0.02151   113.54 |
  48 |  0.02145   113.24 |
  49 |  0.02141   113.02 |
  50 |   0.0214   112.93 |
  51 |  0.02141   113.02 |
  52 |  0.02142   113.07 |
  53 |  0.02138   112.86 |
  54 |  0.02135   112.68 |
  55 |  0.02133   112.60 |
  56 |  0.02134   112.64 |
  57 |   0.0213   112.44 |
  58 |   0.0213   112.43 |
  59 |  0.02126   112.24 |
  60 |  0.02124   112.14 |
  61 |  0.02123   112.08 |
  62 |  0.02121   111.93 |
  63 |  0.02116   111.69 |
  64 |  0.02115   111.66 |
  65 |  0.02119   111.82 |
  66 |  0.02116   111.70 |
  67 |  0.02116   111.69 |
  68 |  0.02115   111.62 |
  69 |  0.02114   111.58 |
  70 |  0.02114   111.59 |
  71 |  0.02113   111.52 |
  72 |  0.02113   111.56 |
  73 |  0.02112   111.46 |
  74 |   0.0211   111.36 |
  75 |  0.02107   111.24 |
  76 |  0.02107   111.19 |
  77 |  0.02106   111.17 |
  78 |  0.02105   111.12 |
  79 |  0.02104   111.08 |
  80 |  0.02103   111.02 |
  81 |  0.02102   110.97 |
  82 |  0.02102   110.96 |
  83 |  0.02102   110.93 |
  84 |  0.02103   110.99 |
  85 |  0.02099   110.80 |
  86 |  0.02098   110.76 |
  87 |  0.02098   110.73 |
  88 |  0.02097   110.68 |
  89 |  0.02094   110.55 |
  90 |  0.02095   110.57 |
  91 |  0.02094   110.55 |
  92 |  0.02094   110.52 |
  93 |  0.02094   110.51 |
  94 |  0.02092   110.45 |
  95 |   0.0209   110.31 |
  96 |  0.02091   110.38 |
  97 |   0.0209   110.32 |
  98 |  0.02089   110.24 |
  99 |  0.02086   110.13 |
 100 |  0.02086   110.12 |
[1] "Random Forest variable coefficients"
                      %IncMSE IncNodePurity
graph5           5.757949e-03  3.617106e-01
graph6           3.282816e-03  3.579807e-01
graph7           2.106312e-03  2.819915e-01
graph8           3.743056e-04  8.959378e-02
graph9           1.350630e-03  4.384183e-01
graph10          3.239058e-03  3.736702e-01
graph11          3.712883e-03  2.933578e-01
graph12          4.293527e-03  3.761553e-01
graph13          3.968005e-03  4.303362e-01
graph14          1.959761e-03  5.864782e-01
graph15          1.505180e-02  6.727291e-01
graph16          2.583986e-03  3.893366e-01
graph17          1.201348e-02  6.055448e-01
graph18          2.171643e-03  4.681373e-01
graph19          1.082438e-03  3.528977e-01
graph20          5.588998e-03  4.632132e-01
graph21          6.225167e-03  6.838229e-01
graph22          3.851284e-03  4.590202e-01
graph23          3.237414e-03  5.999905e-01
graph24          1.698525e-03  2.314307e-01
graph25          4.212984e-03  4.453885e-01
graph26          2.490335e-03  2.620479e-01
graph27          1.578855e-03  3.222390e-01
graph28          1.296510e-03  1.179074e-01
graph29          3.255189e-04  5.829060e-02
orbit0           1.787863e-04  1.987996e-01
orbit1           8.795007e-04  1.952236e-01
orbit2           2.236842e-03  3.907043e-01
orbit3           7.136432e-04  2.443448e-01
orbit4           2.060610e-03  5.010257e-01
orbit5           1.672997e-03  3.023539e-01
orbit6           1.512399e-03  2.396703e-01
orbit7           1.353663e-03  4.397610e-01
orbit8           5.495632e-03  3.780870e-01
orbit9           1.516091e-03  4.328547e-01
orbit10          4.426641e-03  3.129672e-01
orbit11          8.117744e-04  2.640807e-01
orbit12          1.387553e-03  1.596245e-01
orbit13          6.382076e-04  2.554254e-01
orbit14          1.594377e-04  9.455701e-02
orbit15          4.547426e-03  5.967629e-01
orbit16          7.529229e-03  7.176510e-01
orbit17          3.188285e-03  4.374717e-01
orbit18          1.468465e-03  5.135272e-01
orbit19          3.200513e-03  3.717646e-01
orbit20          3.357229e-03  5.679739e-01
orbit21          2.655362e-03  3.430751e-01
orbit22          4.994560e-03  4.251419e-01
orbit23          4.158550e-03  4.712042e-01
orbit24          5.679766e-04  2.873820e-01
orbit25          5.304924e-03  4.818223e-01
orbit26          7.489787e-04  4.848591e-01
orbit27          5.723071e-03  6.668097e-01
orbit28          3.112274e-03  5.314783e-01
orbit29          7.779439e-04  1.768972e-01
orbit30          3.356704e-03  5.231057e-01
orbit31          4.891859e-03  5.032884e-01
orbit32          3.125702e-03  6.075432e-01
orbit33          1.173689e-03  3.965678e-01
orbit34          1.572961e-02  9.101489e-01
orbit35          2.710401e-03  4.311395e-01
orbit36          1.881919e-03  7.926033e-01
orbit37          2.270930e-03  7.085854e-01
orbit38          2.562836e-03  4.172696e-01
orbit39          3.339835e-03  5.550981e-01
orbit40          1.776136e-03  4.249319e-01
orbit41          1.550442e-03  4.696435e-01
orbit42          9.315451e-04  2.281878e-01
orbit43          1.740956e-03  4.510285e-01
orbit44          7.434272e-04  1.651735e-01
orbit45          3.526482e-03  5.084983e-01
orbit46          1.385624e-03  5.072954e-01
orbit47          3.128902e-03  4.812431e-01
orbit48          2.012662e-03  2.016045e-01
orbit49          3.069990e-03  5.799634e-01
orbit50          1.868907e-03  3.580797e-01
orbit51          2.165155e-03  3.156222e-01
orbit52          3.227996e-03  4.009202e-01
orbit53          3.601653e-03  4.857623e-01
orbit54          2.783834e-03  3.484438e-01
orbit55          1.383539e-03  4.049036e-01
orbit56          4.782474e-03  4.480346e-01
orbit57          1.178099e-03  1.244439e-01
orbit58          3.050322e-04  2.126905e-01
orbit59          3.187708e-03  3.062495e-01
orbit60          2.879911e-03  2.722746e-01
orbit61          7.001897e-04  2.446408e-01
orbit62          2.829814e-03  6.748800e-01
orbit63          1.921027e-03  5.107476e-01
orbit64          2.452542e-03  4.565975e-01
orbit65          2.017176e-03  4.024051e-01
orbit66          3.272858e-03  2.443845e-01
orbit67          6.608749e-04  2.042360e-01
orbit68          2.522166e-03  3.729230e-01
orbit69          1.118569e-03  1.930717e-01
orbit70          9.183183e-04  1.696516e-01
orbit71          2.112647e-04  1.818455e-01
orbit72          1.147230e-04  8.194373e-02
AP               3.974481e-05  6.760544e-02
bet              5.475051e-04  1.049655e+00
ecc              2.572911e-04  5.044903e-02
eccrad           2.706480e-05  7.230229e-02
close            2.797040e-03  3.944247e-01
constraint       1.673523e-03  5.500002e-01
coreness         1.718862e-03  3.551744e-01
knn              6.898193e-03  7.873726e-01
hubscore         3.615380e-03  3.797434e-01
pagerank         1.544395e-03  1.635132e+00
trans            1.414450e-03  5.735829e-01
evcent           2.186980e-03  4.801507e-01
first            4.970910e-04  2.188128e-01
upto_second      2.405344e-03  2.460628e-01
upto_third       3.735470e-03  2.348976e-01
upto_fourth      1.047794e-03  2.119193e-01
upto_fifth       2.965140e-03  4.770678e-01
upto_sixth       7.827460e-04  2.701678e-01
second           1.607195e-03  2.526573e-01
third            4.792752e-03  7.442555e-01
fourth           1.751683e-03  3.683643e-01
fifth            2.723069e-03  8.394258e-01
sixth            3.587190e-03  6.839605e-01
ratio1           3.650658e-03  7.727825e-01
ratio2           1.409694e-03  6.144608e-01
ratio3           4.721714e-03  8.433894e-01
ratio4           4.555866e-03  1.001023e+00
ratio5           5.110156e-03  2.144429e+00
ratio6           4.296654e-03  7.674141e-01
selfinter        1.314076e-05  3.954145e-02
walktrap_vertex  7.392539e-04  7.398708e-01
bigcom1          5.042152e-04  3.556118e-01
bigcom2          0.000000e+00  3.469447e-19
bigcom3          2.159403e-05  4.352041e-02
bigcom4          5.463323e-04  1.188475e-01
bigcom6          0.000000e+00  1.387779e-19
bigcom8          3.104090e-04  1.548180e-01
bigcom9          0.000000e+00  7.372575e-19
bigcom11         0.000000e+00  1.474515e-19
bigcom13        -2.666661e-05  1.698463e-01
bigcom15         0.000000e+00  4.163336e-19
bigcom16         0.000000e+00  6.938894e-20
bigcom21         0.000000e+00  2.775558e-19
bigcom22         1.024836e-04  8.912205e-02
bigcom24         0.000000e+00  1.387779e-19
bigcom26         7.138044e-05  9.530396e-02
bigcom28        -2.950213e-05  1.922919e-03
bigcom30         5.546855e-05  1.260398e-01
bigcom31         0.000000e+00  1.474515e-19
bigcom32         0.000000e+00  1.170938e-19
bigcom33         0.000000e+00  6.938894e-20
bigcom34         0.000000e+00  0.000000e+00
bigcom36         0.000000e+00  1.908196e-19
bigcom37         0.000000e+00  0.000000e+00
bigcom38         0.000000e+00  2.428613e-19
bigcom39         0.000000e+00  1.561251e-19
bigcom40         3.034082e-05  1.159462e-01
bigcom43         0.000000e+00  3.469447e-19
bigcom44         0.000000e+00  5.030698e-19
bigcom46         0.000000e+00  2.818926e-19
bigcom47         0.000000e+00  1.821460e-19
bigcom49         0.000000e+00  6.938894e-20
bigcom50         0.000000e+00  0.000000e+00
bigcom51         0.000000e+00  3.469447e-19
bigcom52         0.000000e+00  2.081668e-19
bigcom54         0.000000e+00  0.000000e+00
bigcom56         0.000000e+00  3.556183e-19
bigcom62         0.000000e+00  2.775558e-19
bigcom66         0.000000e+00  0.000000e+00
bigcom68         0.000000e+00  2.081668e-19
bigcom69        -1.043350e-04  1.790674e-01
bigcom71         0.000000e+00  0.000000e+00
bigcom72         0.000000e+00  0.000000e+00
bigcom73         0.000000e+00  2.255141e-19
bigcom74         0.000000e+00  2.081668e-19
bigcom75         0.000000e+00  1.387779e-19
bigcom76         0.000000e+00  6.938894e-19
bigcom77         0.000000e+00  1.387779e-19
bigcom79         0.000000e+00  1.734723e-19
bigcom80         0.000000e+00  0.000000e+00
bigcom82         0.000000e+00  6.938894e-20
bigcom83         0.000000e+00  0.000000e+00
bigcom84         2.419603e-04  1.445849e+00
bigcom85         0.000000e+00  7.806256e-20
bigcom87         0.000000e+00  3.989864e-19
bigcom89         0.000000e+00  6.938894e-20
bigcom91         0.000000e+00  2.818926e-19
bigcom92         0.000000e+00  4.163336e-19
bigcom93         0.000000e+00  0.000000e+00
bigcom96         0.000000e+00  3.469447e-20
bigcom97         0.000000e+00  2.081668e-19
bigcom98         0.000000e+00  0.000000e+00
bigcom99         0.000000e+00  0.000000e+00
bigcom101        0.000000e+00  5.290907e-19
bigcom104        0.000000e+00  1.387779e-19
bigcom106        0.000000e+00  2.255141e-19
bigcom109        0.000000e+00  3.469447e-20
bigcom113        0.000000e+00  0.000000e+00
bigcom116        2.226326e-05  5.225654e-02
bigcom120        0.000000e+00  0.000000e+00
bigcom123        0.000000e+00  0.000000e+00
bigcom126        0.000000e+00  6.938894e-20
bigcom127        0.000000e+00  3.686287e-19
bigcom137        0.000000e+00  4.076600e-19
bigcom139        0.000000e+00  1.387779e-19
bigcom140        0.000000e+00  1.387779e-19
bigcom143        0.000000e+00  6.938894e-20
bigcom145        0.000000e+00  2.081668e-19
bigcom146        0.000000e+00  2.081668e-19
bigcom147        0.000000e+00  1.734723e-19
bigcom149        0.000000e+00  1.387779e-19
bigcom153        0.000000e+00  3.859760e-19
bigcom154        0.000000e+00  6.938894e-20
bigcom156        0.000000e+00  2.081668e-19
bigcom157        0.000000e+00  1.127570e-19
bigcom158        0.000000e+00  6.938894e-20
bigcom160        0.000000e+00  6.938894e-20
bigcom161        0.000000e+00  6.938894e-20
bigcom162        0.000000e+00  0.000000e+00
bigcom164        0.000000e+00  6.938894e-20
bigcom166        0.000000e+00  2.775558e-19
bigcom167        0.000000e+00  2.428613e-19
bigcom171        0.000000e+00  5.030698e-19
bigcom173        0.000000e+00  2.471981e-19
bigcom175        0.000000e+00  0.000000e+00
bigcom176        0.000000e+00  0.000000e+00
bigcom177        0.000000e+00  0.000000e+00
bigcom178        0.000000e+00  2.081668e-19
bigcom180        0.000000e+00  1.387779e-19
bigcom181        8.983213e-07  2.500656e-01
bigcom184        0.000000e+00  1.734723e-19
bigcom186        0.000000e+00  0.000000e+00
bigcom187        0.000000e+00  6.938894e-20
bigcom189        0.000000e+00  4.683753e-19
bigcom194        0.000000e+00  1.301043e-20
bigcom195        0.000000e+00  1.387779e-19
bigcom196        1.984367e-04  1.255399e+00
bigcom204        0.000000e+00  0.000000e+00
bigcom205        0.000000e+00  1.040834e-19
bigcom212        0.000000e+00  6.938894e-20
bigcom214        0.000000e+00  6.938894e-20
bigcom222        0.000000e+00  0.000000e+00
bigcom223        0.000000e+00  0.000000e+00
bigcom226        0.000000e+00  6.938894e-20
bigcom227        0.000000e+00  6.938894e-20
bigcom229        0.000000e+00  6.938894e-20
bigcom233        0.000000e+00  1.387779e-19
bigcom236        0.000000e+00  0.000000e+00
bigcom237        0.000000e+00  1.734723e-19
bigcom246        0.000000e+00  8.239937e-19
bigcom248        0.000000e+00  5.551115e-19
bigcom249        0.000000e+00  8.571429e-03
bigcom250        0.000000e+00  3.816392e-19
bigcom254        0.000000e+00  6.938894e-20
bigcom266        0.000000e+00  1.561251e-19
bigcom269        0.000000e+00  0.000000e+00
bigcom272        0.000000e+00  0.000000e+00
bigcom274       -2.153371e-05  2.221185e-02
bigcom281       -1.197412e-05  3.156583e-01
bigcom291        0.000000e+00  1.474515e-19
bigcom292        0.000000e+00  1.092507e+00
bigcom295        0.000000e+00  2.125036e-19
bigcom299        0.000000e+00  0.000000e+00
bigcom301        0.000000e+00  1.561251e-19
bigcom306        0.000000e+00  6.938894e-20
bigcom309        0.000000e+00  0.000000e+00
bigcom314        0.000000e+00  2.081668e-19
bigcom321        0.000000e+00  8.673617e-20
bigcom341        0.000000e+00  2.081668e-19
bigcom350        0.000000e+00  6.938894e-20
bigcom353        0.000000e+00  6.938894e-20
bigcom359        0.000000e+00  6.938894e-20
bigcom363        0.000000e+00  0.000000e+00
bigcom365       -1.552831e-05  4.647930e-01
bigcom385        0.000000e+00  2.081668e-19
bigcom386        0.000000e+00  6.938894e-20
bigcom408        0.000000e+00  1.387779e-19
bigcom412        0.000000e+00  6.938894e-20
bigcom480        0.000000e+00  0.000000e+00
spin_vertex      6.112728e-04  1.023773e+00
membership_s1    9.935743e-06  1.322709e-02
membership_s3    0.000000e+00  9.629613e-02
membership_s4    1.987061e-04  1.431214e-01
membership_s5    9.442006e-05  1.553951e-01
membership_s6   -3.540747e-05  1.286551e-01
membership_s7    0.000000e+00  8.109832e-19
membership_s8    0.000000e+00  1.734723e-20
membership_s9    0.000000e+00  2.428613e-19
membership_s11   0.000000e+00  1.040834e-19
membership_s12   0.000000e+00  8.673617e-20
membership_s14   0.000000e+00  0.000000e+00
membership_s15   0.000000e+00  1.010476e-18
membership_s16   0.000000e+00  6.938894e-20
membership_s17   0.000000e+00  6.938894e-20
membership_s18   3.097329e-05  8.783366e-02
membership_s20   0.000000e+00  6.938894e-20
membership_s21   0.000000e+00  9.801188e-19
membership_s22   1.730204e-05  2.183558e-02
membership_s24   0.000000e+00  3.816392e-19
membership_s25   0.000000e+00  2.732189e-19
membership_s26   0.000000e+00  0.000000e+00
membership_s27   0.000000e+00  6.245005e-19
membership_s28   0.000000e+00  1.301043e-19
membership_s30   1.417525e-03  2.488135e-01
membership_s31   1.675981e-05  1.392991e-01
membership_s32   3.897281e-05  4.194586e-02
membership_s33   0.000000e+00  6.938894e-20
membership_s36   7.465459e-05  1.521230e-01
membership_s37   7.155768e-05  2.382521e-01
V1               9.197971e-03  1.276753e+00
V2               2.475480e-03  1.912165e+00
pdi              1.139696e-04  3.152574e-01
adhesion         9.090656e-03  9.396772e-01
cohesion         8.299714e-03  1.113739e+00
inner            2.585261e-03  1.601529e+00
outer            8.777014e-04  1.332989e+00
ioratio          4.378236e-03  1.208557e+00
comsize          1.527702e-03  1.474924e+00
[1] "Dataset: med_targets Model GLM, run: 2 of 10 2015-06-17 20:51:35"
[1] "glmnet variable coefficients"
                         [,1]          [,2]
(Intercept)     -3.927188e+00 -1.131641e+02
graph0           3.625323e-41 -1.360792e-03
graph1           3.459636e-42  1.426425e-05
graph2           2.823482e-41 -2.913137e-04
graph3           6.587248e-44  3.596144e-08
graph4           3.268651e-45 -9.076842e-10
graph5           4.963609e-42  6.934378e-07
graph6           7.057285e-43  6.876828e-07
graph7           8.953576e-42  3.133712e-05
graph8          -8.396984e-41 -1.024550e-03
graph9           1.399689e-45  6.861140e-09
graph10          1.001138e-46 -4.370649e-10
graph11          4.346286e-48  1.217627e-12
graph12          5.545293e-45 -2.290475e-08
graph13          1.593197e-44 -2.230105e-08
graph14          7.247272e-46  4.838967e-10
graph15          6.036278e-43  1.481711e-06
graph16          1.810961e-44  8.286687e-08
graph17          3.124699e-44 -7.417132e-08
graph18          5.613991e-43  1.949422e-06
graph19          1.049014e-43  8.220848e-08
graph20          2.769093e-43  1.388510e-06
graph21          5.358000e-43  7.969766e-07
graph22          5.075714e-43  4.779253e-07
graph23          3.257086e-43 -1.512817e-06
graph24          9.734907e-43  6.688345e-06
graph25          2.759072e-42 -1.028420e-05
graph26          1.113650e-42 -2.134877e-06
graph27          9.029850e-42  5.757761e-05
graph28         -8.566417e-42 -1.780344e-04
graph29         -9.399544e-41 -1.042909e-03
orbit0           3.625323e-41 -1.373948e-03
orbit1           3.706678e-42  1.548833e-05
orbit2           5.795148e-42 -1.056047e-05
orbit3           2.823482e-41 -2.992154e-04
orbit4           9.495218e-44  1.140359e-07
orbit5           1.682779e-43 -1.379273e-07
orbit6           3.268350e-45 -9.480332e-10
orbit7           7.923536e-43  5.653413e-06
orbit8           4.963609e-42  1.844978e-07
orbit9           1.416210e-42 -4.868278e-06
orbit10          1.118136e-42  2.984026e-06
orbit11          8.664843e-42  2.667814e-05
orbit12          1.069591e-41  3.050683e-05
orbit13          2.751881e-41  1.961409e-04
orbit14         -8.396984e-41 -1.029875e-03
orbit15          2.217645e-45  1.002802e-08
orbit16          2.995029e-45 -1.167699e-08
orbit17          6.782748e-45  5.135313e-08
orbit18         -1.129008e-46 -4.357179e-09
orbit19          1.456447e-46 -4.272690e-10
orbit20          3.001050e-46 -7.785817e-10
orbit21          1.384539e-44  2.774192e-08
orbit22          4.346281e-48  8.826651e-13
orbit23          1.052863e-43  1.066768e-06
orbit24          5.512941e-45 -6.833026e-08
orbit25          1.570330e-44  3.702039e-09
orbit26          8.115993e-44  9.574023e-08
orbit27          5.313011e-44  3.001412e-07
orbit28          6.392173e-44 -1.146896e-06
orbit29          2.772635e-44 -3.817983e-08
orbit30          2.112416e-43  2.228838e-07
orbit31          9.918677e-46 -4.041913e-09
orbit32          1.478879e-45  5.319636e-09
orbit33          1.250665e-42  5.993724e-06
orbit34          6.036278e-43  1.457929e-06
orbit35          5.115355e-44 -7.033481e-08
orbit36          7.038563e-44  6.603086e-07
orbit37          2.896344e-44  1.794470e-07
orbit38          2.199280e-43 -4.591774e-06
orbit39          7.103135e-44 -3.008200e-07
orbit40          4.378418e-44 -9.612461e-08
orbit41          4.347135e-43  6.332227e-08
orbit42          4.701722e-42  7.622938e-06
orbit43          5.647985e-43  1.987218e-06
orbit44          2.910974e-41 -1.409219e-04
orbit45          1.924598e-43 -2.674529e-06
orbit46          1.991663e-43  8.268793e-07
orbit47          9.603344e-43 -8.820853e-06
orbit48          5.112225e-43  4.540285e-06
orbit49          3.086198e-43  1.892550e-06
orbit50         -1.471717e-42 -1.019417e-04
orbit51          8.461090e-43  6.507987e-07
orbit52          1.741741e-42  5.520256e-06
orbit53          2.652915e-42 -2.231055e-06
orbit54          5.086303e-43  6.739365e-07
orbit55          1.237302e-41 -2.839906e-04
orbit56          9.639213e-43 -1.252406e-06
orbit57          3.082380e-43 -2.166666e-06
orbit58         -2.505653e-42  4.494651e-05
orbit59          1.237896e-42  8.508115e-06
orbit60          3.931501e-42  2.697553e-05
orbit61          3.364453e-41  4.226195e-04
orbit62          5.846041e-42 -5.854520e-05
orbit63          8.779594e-43 -1.458609e-04
orbit64          1.003318e-41  7.525782e-05
orbit65          4.518036e-42  4.307594e-05
orbit66          7.260534e-43 -3.438957e-05
orbit67         -2.238319e-42 -7.659958e-05
orbit68          9.673189e-42  6.893685e-05
orbit69          4.971902e-41 -8.133586e-04
orbit70         -1.031225e-41 -2.676605e-04
orbit71         -2.424103e-41 -2.802629e-04
orbit72         -9.399544e-41 -1.042903e-03
AP               5.198757e-39  6.344742e-02
bet              7.318758e-44 -9.842728e-07
ecc             -2.589442e-39 -2.235519e-03
eccrad          -1.553665e-38 -1.340186e-02
close            9.658351e-38  3.359871e-01
constraint      -1.947373e-38 -2.225152e-01
coreness         2.531438e-41 -5.888233e-03
knn              3.138382e-41  3.320811e-04
hubscore         2.978909e-37 -2.569538e-01
pagerank        -2.952790e-37 -8.240022e+00
trans           -1.483930e-38 -2.041185e-01
evcent           2.986894e-37 -1.717079e-01
first            3.625323e-41 -1.336302e-03
upto_second      3.977506e-42  1.465838e-05
upto_third       6.488610e-43  9.581614e-07
upto_fourth     -6.096209e-42 -5.148674e-06
upto_fifth      -1.548269e-40 -8.769436e-05
upto_sixth      -6.639498e-40  8.255440e-03
second           3.996834e-42  1.451145e-05
third           -1.752697e-43 -3.575730e-06
fourth          -1.397150e-42 -1.668451e-06
fifth            6.082944e-42  5.851514e-06
sixth            1.778861e-40  2.066135e-04
ratio1           2.811539e-41  2.445580e-04
ratio2          -7.568470e-41  5.531067e-04
ratio3           5.680140e-39  2.612262e-02
ratio4           1.064177e-37 -1.038923e-01
ratio5           1.806403e-37  2.852707e+00
ratio6           1.037738e-39  1.413589e-03
selfinter       -2.347691e-39 -2.139062e-02
walktrap_vertex -8.093914e-40  3.894336e-02
bigcom1         -1.669595e-39  5.785325e-02
bigcom2         -1.953477e-38 -3.504426e-01
bigcom3         -9.262940e-39  1.422411e-03
bigcom4          4.385231e-39  5.326402e-02
bigcom6         -1.953477e-38 -2.943610e-01
bigcom8          1.486315e-38  1.532576e-01
bigcom9         -1.960720e-38 -3.960312e-01
bigcom11        -1.956878e-38 -2.543122e-01
bigcom13         7.248688e-38  6.436441e-01
bigcom15        -1.957304e-38 -4.047582e-01
bigcom16        -1.954326e-38 -3.175474e-01
bigcom21        -1.964147e-38 -3.314313e-01
bigcom22        -9.067909e-39 -2.365964e-02
bigcom24        -1.952628e-38 -3.227593e-01
bigcom26        -2.713892e-39 -5.649603e-02
bigcom28        -1.000258e-38 -1.674296e-01
bigcom30        -3.783293e-39  3.476021e-02
bigcom31        -1.952204e-38 -3.599824e-01
bigcom32        -1.954326e-38 -2.155400e-01
bigcom33        -1.952204e-38 -3.182347e-01
bigcom34        -1.951780e-38 -4.437460e-01
bigcom36        -1.953052e-38 -3.449085e-01
bigcom37        -1.952204e-38 -2.037277e-01
bigcom38        -1.952628e-38 -2.936132e-01
bigcom39        -1.959865e-38 -2.552382e-01
bigcom40         2.458380e-39  5.267211e-02
bigcom43        -1.953901e-38 -2.786106e-01
bigcom44        -1.992442e-38 -2.999533e-01
bigcom46        -1.956027e-38 -2.504470e-01
bigcom47        -1.954751e-38 -2.377361e-01
bigcom49        -1.953052e-38 -3.730271e-01
bigcom50        -1.952204e-38 -4.105156e-01
bigcom51        -1.952204e-38 -3.936321e-01
bigcom52        -1.953052e-38 -4.547100e-01
bigcom54        -1.951780e-38 -3.210701e-01
bigcom56        -1.957304e-38 -2.762076e-01
bigcom62        -1.952628e-38 -2.789688e-01
bigcom66        -1.951780e-38 -3.530141e-01
bigcom68        -1.952628e-38 -3.357236e-01
bigcom69         1.069348e-37  8.555593e-01
bigcom71        -1.951780e-38 -2.793716e-01
bigcom72        -1.951780e-38 -3.135070e-01
bigcom73        -1.958157e-38 -2.257563e-01
bigcom74        -1.955601e-38 -3.887224e-01
bigcom75        -1.952204e-38 -2.449613e-01
bigcom76        -1.953901e-38 -2.280305e-01
bigcom77        -1.953901e-38 -3.797428e-01
bigcom79        -1.952204e-38 -3.514293e-01
bigcom80        -1.953901e-38 -2.333417e-01
bigcom82        -1.952628e-38 -2.653917e-01
bigcom83         0.000000e+00  0.000000e+00
bigcom84         6.543132e-37  2.605545e+00
bigcom85        -1.952204e-38 -2.597209e-01
bigcom87        -1.954326e-38 -2.535392e-01
bigcom89        -1.951780e-38 -4.150192e-01
bigcom91        -1.955176e-38 -2.593319e-01
bigcom92        -1.958584e-38 -3.618559e-01
bigcom93        -1.951780e-38 -4.701706e-01
bigcom96        -1.952628e-38 -3.724287e-01
bigcom97        -1.953901e-38 -3.856265e-01
bigcom98        -1.951780e-38 -2.679423e-01
bigcom99         0.000000e+00  0.000000e+00
bigcom101       -1.956878e-38 -2.390659e-01
bigcom104       -1.952204e-38 -3.665261e-01
bigcom106       -1.952204e-38 -2.479396e-01
bigcom109       -1.951780e-38 -3.831057e-01
bigcom113       -1.952204e-38 -2.086498e-01
bigcom116        1.213639e-38  3.841361e-01
bigcom120       -1.952628e-38 -2.456482e-01
bigcom123       -1.952204e-38 -3.249557e-01
bigcom126       -1.952204e-38 -3.740588e-01
bigcom127       -1.953901e-38 -2.723745e-01
bigcom137       -1.954326e-38 -3.381051e-01
bigcom139       -1.952628e-38 -2.583738e-01
bigcom140       -1.952628e-38 -2.432816e-01
bigcom143       -1.951780e-38 -2.359566e-01
bigcom145       -1.952204e-38 -3.819054e-01
bigcom146       -1.952628e-38 -3.423201e-01
bigcom147       -1.957304e-38 -3.319013e-01
bigcom149       -1.952628e-38 -3.986794e-01
bigcom153       -1.954751e-38 -2.296402e-01
bigcom154       -1.951780e-38 -3.138498e-01
bigcom156       -1.953477e-38 -3.280815e-01
bigcom157       -1.956878e-38 -1.607887e-01
bigcom158       -1.952204e-38 -2.012364e-01
bigcom160       -1.951780e-38 -2.427141e-01
bigcom161       -1.952204e-38 -3.441915e-01
bigcom162       -1.952204e-38 -1.874254e-01
bigcom164       -1.951780e-38 -3.651491e-01
bigcom166       -1.953901e-38 -1.898062e-01
bigcom167       -1.955601e-38 -2.693860e-01
bigcom171       -1.955601e-38 -3.751068e-01
bigcom173       -1.952204e-38 -4.061976e-01
bigcom175       -1.952204e-38 -2.342578e-01
bigcom176        0.000000e+00  0.000000e+00
bigcom177       -1.951780e-38 -4.183835e-01
bigcom178       -1.952204e-38 -3.890916e-01
bigcom180       -1.952204e-38 -4.146283e-01
bigcom181        1.069348e-37  8.234302e-01
bigcom184       -1.952628e-38 -1.990496e-01
bigcom186       -1.951780e-38 -3.916537e-01
bigcom187       -1.952204e-38 -2.833178e-01
bigcom189       -1.953901e-38 -2.193997e-01
bigcom194       -1.952628e-38 -2.240260e-01
bigcom195       -1.951780e-38 -4.280148e-01
bigcom196        6.543132e-37  2.650720e+00
bigcom204        0.000000e+00  0.000000e+00
bigcom205       -1.952204e-38 -2.266051e-01
bigcom212       -1.951780e-38 -2.182019e-01
bigcom214       -1.951780e-38 -1.787905e-01
bigcom222        0.000000e+00  0.000000e+00
bigcom223       -1.953477e-38 -1.947123e-01
bigcom226       -1.952628e-38 -3.591755e-01
bigcom227       -1.952204e-38 -2.423836e-01
bigcom229       -1.951780e-38 -3.536080e-01
bigcom233       -1.952628e-38 -2.054162e-01
bigcom236       -1.951780e-38 -3.527676e-01
bigcom237       -1.953052e-38 -3.455365e-01
bigcom246       -1.955176e-38 -3.975295e-01
bigcom248       -1.955601e-38 -2.461052e-01
bigcom249       -1.953052e-38 -2.437271e-01
bigcom250       -1.956878e-38 -3.024905e-01
bigcom254       -1.951780e-38 -3.709705e-01
bigcom266       -1.952628e-38 -3.046857e-01
bigcom269        0.000000e+00  0.000000e+00
bigcom272       -1.951780e-38 -3.940633e-01
bigcom274        1.944622e-38  5.093386e-02
bigcom281        1.827049e-37  1.086576e+00
bigcom291       -1.953477e-38 -3.559546e-01
bigcom292        9.908025e-37  3.824935e+00
bigcom295       -1.953901e-38 -2.484232e-01
bigcom299       -1.952204e-38 -3.255955e-01
bigcom301       -1.954751e-38 -3.516456e-01
bigcom306       -1.951780e-38 -3.640995e-01
bigcom309       -1.951780e-38 -4.932266e-01
bigcom314       -1.953052e-38 -2.344104e-01
bigcom321       -1.951780e-38 -3.038296e-01
bigcom341       -1.952204e-38 -1.790369e-01
bigcom350       -1.952204e-38 -3.320558e-01
bigcom353       -1.952204e-38 -3.081111e-01
bigcom359       -1.951780e-38 -4.301337e-01
bigcom363       -1.951780e-38 -2.426617e-01
bigcom365        3.173935e-37  1.920624e+00
bigcom385       -1.952204e-38 -4.118975e-01
bigcom386       -1.952628e-38 -3.461353e-01
bigcom408       -1.952628e-38 -2.173991e-01
bigcom412       -1.952204e-38 -4.250295e-01
bigcom480       -1.951780e-38 -2.114359e-01
spin_vertex     -3.525956e-39 -8.835784e-02
membership_s1   -9.983493e-39 -1.445258e-01
membership_s3    9.908025e-37  3.268051e+00
membership_s4    4.780267e-39  9.786239e-02
membership_s5    1.035733e-38  1.582220e-01
membership_s6    4.470322e-39  8.679287e-02
membership_s7   -2.072838e-38 -3.754102e-01
membership_s8   -1.952204e-38 -2.036410e-01
membership_s9   -1.952628e-38 -3.461429e-01
membership_s11  -1.952204e-38 -2.728407e-01
membership_s12  -1.953901e-38 -3.226050e-01
membership_s14  -1.953052e-38 -2.951739e-01
membership_s15  -1.972767e-38 -3.015798e-01
membership_s16  -1.953477e-38 -2.016766e-01
membership_s17  -1.951780e-38 -3.389909e-01
membership_s18   2.884949e-38  4.065447e-01
membership_s20  -1.951780e-38 -3.904110e-01
membership_s21  -1.967586e-38 -3.522233e-01
membership_s22   7.248688e-38  3.271024e-01
membership_s24  -1.957731e-38 -2.451359e-01
membership_s25  -1.958584e-38 -2.385187e-01
membership_s26   0.000000e+00  0.000000e+00
membership_s27  -1.772209e-38 -2.806743e-01
membership_s28  -1.952628e-38 -2.684496e-01
membership_s30   1.061078e-38  1.810814e-01
membership_s31   8.699012e-39  1.474598e-01
membership_s32   2.941759e-39 -8.787610e-02
membership_s33  -1.951780e-38 -3.822528e-01
membership_s36  -5.220211e-39 -2.148142e-02
membership_s37   2.452632e-38  4.791806e-01
V1              -1.359933e-38  1.061608e-01
V2              -1.175874e-38  2.804658e-01
pdi              2.341974e-35  3.648903e+02
adhesion        -4.066432e-42 -2.085427e-07
cohesion         8.224774e-42  6.055428e-06
inner            9.620610e-43  5.631770e-06
outer           -1.622390e-44 -1.868328e-05
ioratio         -5.097595e-38 -2.266189e-01
comsize          4.770302e-42  3.974820e-05
[1] "Dataset: med_targets Model GBM, run: 3 of 10 2015-06-17 20:52:35"
Iter   TrainDeviance   ValidDeviance   StepSize   Improve
     1        0.1876            -nan     0.0100   -0.0001
     2        0.1859            -nan     0.0100    0.0000
     3        0.1840            -nan     0.0100   -0.0001
     4        0.1828            -nan     0.0100   -0.0000
     5        0.1819            -nan     0.0100   -0.0000
     6        0.1810            -nan     0.0100   -0.0000
     7        0.1799            -nan     0.0100   -0.0001
     8        0.1790            -nan     0.0100   -0.0000
     9        0.1781            -nan     0.0100   -0.0000
    10        0.1764            -nan     0.0100   -0.0001
    20        0.1658            -nan     0.0100    0.0000
    40        0.1507            -nan     0.0100   -0.0000
    60        0.1399            -nan     0.0100   -0.0000
    80        0.1296            -nan     0.0100   -0.0000
   100        0.1216            -nan     0.0100   -0.0000
   120        0.1140            -nan     0.0100   -0.0001
   140        0.1069            -nan     0.0100   -0.0000
   160        0.1011            -nan     0.0100   -0.0000
   180        0.0958            -nan     0.0100   -0.0000
   194        0.0923            -nan     0.0100   -0.0000

[1] "GBM variable coefficients"
                            var     rel.inf
ratio5                   ratio5 4.604489517
V2                           V2 3.099214672
pagerank               pagerank 2.939515876
V1                           V1 2.925207023
bigcom84               bigcom84 2.359716158
graph15                 graph15 2.241952857
walktrap_vertex walktrap_vertex 2.170273759
bet                         bet 1.804403656
graph5                   graph5 1.695974858
orbit18                 orbit18 1.643163697
ratio1                   ratio1 1.615274180
outer                     outer 1.610503198
graph10                 graph10 1.523705245
graph20                 graph20 1.517304328
inner                     inner 1.511726141
orbit36                 orbit36 1.419949283
graph3                   graph3 1.416107175
knn                         knn 1.371187491
graph0                   graph0 1.312375855
orbit26                 orbit26 1.255173337
graph21                 graph21 1.232354493
orbit50                 orbit50 1.214730058
trans                     trans 1.186270177
ratio6                   ratio6 1.185057833
graph1                   graph1 1.164664095
spin_vertex         spin_vertex 1.142960681
constraint           constraint 1.141074025
orbit27                 orbit27 1.101043372
comsize                 comsize 1.075958714
orbit39                 orbit39 1.054061684
graph16                 graph16 1.046239655
orbit37                 orbit37 1.043934616
graph12                 graph12 0.935832194
cohesion               cohesion 0.932805649
ioratio                 ioratio 0.926348328
orbit5                   orbit5 0.917907348
orbit63                 orbit63 0.899726456
orbit64                 orbit64 0.859171725
orbit56                 orbit56 0.852447506
adhesion               adhesion 0.849230502
orbit41                 orbit41 0.838444011
orbit48                 orbit48 0.809614179
orbit15                 orbit15 0.804182165
graph6                   graph6 0.783824582
graph25                 graph25 0.781443309
orbit44                 orbit44 0.764414433
orbit52                 orbit52 0.763102997
orbit38                 orbit38 0.751089348
graph17                 graph17 0.749038728
ratio4                   ratio4 0.718805967
orbit62                 orbit62 0.702767559
graph13                 graph13 0.698601209
graph18                 graph18 0.694638406
orbit16                 orbit16 0.686289008
orbit33                 orbit33 0.681055917
orbit30                 orbit30 0.675501329
graph23                 graph23 0.668300811
graph4                   graph4 0.667032792
graph11                 graph11 0.647010589
orbit11                 orbit11 0.643885758
ratio2                   ratio2 0.633530862
orbit35                 orbit35 0.623666340
orbit43                 orbit43 0.617152484
graph27                 graph27 0.594492030
fourth                   fourth 0.593478262
orbit47                 orbit47 0.592785036
bigcom181             bigcom181 0.590745780
orbit17                 orbit17 0.576757236
membership_s30   membership_s30 0.570588465
coreness               coreness 0.559687138
orbit2                   orbit2 0.522251664
third                     third 0.519553490
graph7                   graph7 0.514180960
orbit53                 orbit53 0.508371810
graph2                   graph2 0.482376924
orbit65                 orbit65 0.477934080
orbit21                 orbit21 0.476640742
bigcom1                 bigcom1 0.476325955
orbit23                 orbit23 0.473437394
hubscore               hubscore 0.466143684
orbit4                   orbit4 0.464283516
graph14                 graph14 0.463014467
orbit60                 orbit60 0.443853914
orbit28                 orbit28 0.417139239
bigcom281             bigcom281 0.408499387
orbit46                 orbit46 0.403940385
orbit20                 orbit20 0.378265871
orbit1                   orbit1 0.363276029
orbit10                 orbit10 0.358348847
graph22                 graph22 0.350373956
fifth                     fifth 0.345843288
orbit69                 orbit69 0.337001810
orbit45                 orbit45 0.321815568
graph19                 graph19 0.313542189
orbit31                 orbit31 0.313249235
bigcom69               bigcom69 0.310104965
orbit24                 orbit24 0.299002601
graph26                 graph26 0.293212016
graph8                   graph8 0.278214853
orbit13                 orbit13 0.269669791
orbit32                 orbit32 0.261726450
ratio3                   ratio3 0.258839173
graph28                 graph28 0.252356398
graph9                   graph9 0.250672904
graph24                 graph24 0.232355918
orbit49                 orbit49 0.227208452
orbit29                 orbit29 0.224503295
orbit25                 orbit25 0.224305384
membership_s36   membership_s36 0.217358409
close                     close 0.214108748
upto_fourth         upto_fourth 0.212371711
bigcom40               bigcom40 0.193768304
orbit51                 orbit51 0.180931707
selfinter             selfinter 0.180497235
bigcom365             bigcom365 0.166089542
orbit57                 orbit57 0.160029366
orbit70                 orbit70 0.158354230
orbit19                 orbit19 0.157048563
upto_fifth           upto_fifth 0.156118421
bigcom13               bigcom13 0.148719858
orbit40                 orbit40 0.147296137
orbit54                 orbit54 0.146510493
sixth                     sixth 0.142264398
upto_second         upto_second 0.139139148
orbit66                 orbit66 0.126232091
AP                           AP 0.124022474
orbit12                 orbit12 0.121833937
bigcom8                 bigcom8 0.119994153
orbit42                 orbit42 0.117475804
orbit7                   orbit7 0.115173382
membership_s18   membership_s18 0.104210494
membership_s5     membership_s5 0.095210904
graph29                 graph29 0.089195628
orbit67                 orbit67 0.088007583
orbit59                 orbit59 0.080863326
orbit68                 orbit68 0.076449987
pdi                         pdi 0.075895564
orbit61                 orbit61 0.075479109
membership_s22   membership_s22 0.075081798
membership_s6     membership_s6 0.067456527
orbit55                 orbit55 0.059853300
membership_s4     membership_s4 0.059785163
membership_s32   membership_s32 0.050806185
orbit9                   orbit9 0.045743003
ecc                         ecc 0.043250963
upto_third           upto_third 0.030777457
evcent                   evcent 0.029769209
bigcom4                 bigcom4 0.029290800
bigcom3                 bigcom3 0.024576724
upto_sixth           upto_sixth 0.017410873
second                   second 0.016619112
bigcom22               bigcom22 0.016045960
bigcom274             bigcom274 0.012893792
orbit58                 orbit58 0.010100335
bigcom26               bigcom26 0.008722033
bigcom116             bigcom116 0.008365309
orbit0                   orbit0 0.000000000
orbit3                   orbit3 0.000000000
orbit6                   orbit6 0.000000000
orbit8                   orbit8 0.000000000
orbit14                 orbit14 0.000000000
orbit22                 orbit22 0.000000000
orbit34                 orbit34 0.000000000
orbit71                 orbit71 0.000000000
orbit72                 orbit72 0.000000000
eccrad                   eccrad 0.000000000
first                     first 0.000000000
bigcom2                 bigcom2 0.000000000
bigcom6                 bigcom6 0.000000000
bigcom9                 bigcom9 0.000000000
bigcom11               bigcom11 0.000000000
bigcom15               bigcom15 0.000000000
bigcom16               bigcom16 0.000000000
bigcom21               bigcom21 0.000000000
bigcom24               bigcom24 0.000000000
bigcom28               bigcom28 0.000000000
bigcom30               bigcom30 0.000000000
bigcom31               bigcom31 0.000000000
bigcom32               bigcom32 0.000000000
bigcom33               bigcom33 0.000000000
bigcom34               bigcom34 0.000000000
bigcom36               bigcom36 0.000000000
bigcom37               bigcom37 0.000000000
bigcom38               bigcom38 0.000000000
bigcom39               bigcom39 0.000000000
bigcom43               bigcom43 0.000000000
bigcom44               bigcom44 0.000000000
bigcom46               bigcom46 0.000000000
bigcom47               bigcom47 0.000000000
bigcom49               bigcom49 0.000000000
bigcom50               bigcom50 0.000000000
bigcom51               bigcom51 0.000000000
bigcom52               bigcom52 0.000000000
bigcom54               bigcom54 0.000000000
bigcom56               bigcom56 0.000000000
bigcom62               bigcom62 0.000000000
bigcom66               bigcom66 0.000000000
bigcom68               bigcom68 0.000000000
bigcom71               bigcom71 0.000000000
bigcom72               bigcom72 0.000000000
bigcom73               bigcom73 0.000000000
bigcom74               bigcom74 0.000000000
bigcom75               bigcom75 0.000000000
bigcom76               bigcom76 0.000000000
bigcom77               bigcom77 0.000000000
bigcom79               bigcom79 0.000000000
bigcom80               bigcom80 0.000000000
bigcom82               bigcom82 0.000000000
bigcom83               bigcom83 0.000000000
bigcom85               bigcom85 0.000000000
bigcom87               bigcom87 0.000000000
bigcom89               bigcom89 0.000000000
bigcom91               bigcom91 0.000000000
bigcom92               bigcom92 0.000000000
bigcom93               bigcom93 0.000000000
bigcom96               bigcom96 0.000000000
bigcom97               bigcom97 0.000000000
bigcom98               bigcom98 0.000000000
bigcom99               bigcom99 0.000000000
bigcom101             bigcom101 0.000000000
bigcom104             bigcom104 0.000000000
bigcom106             bigcom106 0.000000000
bigcom109             bigcom109 0.000000000
bigcom113             bigcom113 0.000000000
bigcom120             bigcom120 0.000000000
bigcom123             bigcom123 0.000000000
bigcom126             bigcom126 0.000000000
bigcom127             bigcom127 0.000000000
bigcom137             bigcom137 0.000000000
bigcom139             bigcom139 0.000000000
bigcom140             bigcom140 0.000000000
bigcom143             bigcom143 0.000000000
bigcom145             bigcom145 0.000000000
bigcom146             bigcom146 0.000000000
bigcom147             bigcom147 0.000000000
bigcom149             bigcom149 0.000000000
bigcom153             bigcom153 0.000000000
bigcom154             bigcom154 0.000000000
bigcom156             bigcom156 0.000000000
bigcom157             bigcom157 0.000000000
bigcom158             bigcom158 0.000000000
bigcom160             bigcom160 0.000000000
bigcom161             bigcom161 0.000000000
bigcom162             bigcom162 0.000000000
bigcom164             bigcom164 0.000000000
bigcom166             bigcom166 0.000000000
bigcom167             bigcom167 0.000000000
bigcom171             bigcom171 0.000000000
bigcom173             bigcom173 0.000000000
bigcom175             bigcom175 0.000000000
bigcom176             bigcom176 0.000000000
bigcom177             bigcom177 0.000000000
bigcom178             bigcom178 0.000000000
bigcom180             bigcom180 0.000000000
bigcom184             bigcom184 0.000000000
bigcom186             bigcom186 0.000000000
bigcom187             bigcom187 0.000000000
bigcom189             bigcom189 0.000000000
bigcom194             bigcom194 0.000000000
bigcom195             bigcom195 0.000000000
bigcom196             bigcom196 0.000000000
bigcom204             bigcom204 0.000000000
bigcom205             bigcom205 0.000000000
bigcom212             bigcom212 0.000000000
bigcom214             bigcom214 0.000000000
bigcom222             bigcom222 0.000000000
bigcom223             bigcom223 0.000000000
bigcom226             bigcom226 0.000000000
bigcom227             bigcom227 0.000000000
bigcom229             bigcom229 0.000000000
bigcom233             bigcom233 0.000000000
bigcom236             bigcom236 0.000000000
bigcom237             bigcom237 0.000000000
bigcom246             bigcom246 0.000000000
bigcom248             bigcom248 0.000000000
bigcom249             bigcom249 0.000000000
bigcom250             bigcom250 0.000000000
bigcom254             bigcom254 0.000000000
bigcom266             bigcom266 0.000000000
bigcom269             bigcom269 0.000000000
bigcom272             bigcom272 0.000000000
bigcom291             bigcom291 0.000000000
bigcom292             bigcom292 0.000000000
bigcom295             bigcom295 0.000000000
bigcom299             bigcom299 0.000000000
bigcom301             bigcom301 0.000000000
bigcom306             bigcom306 0.000000000
bigcom309             bigcom309 0.000000000
bigcom314             bigcom314 0.000000000
bigcom321             bigcom321 0.000000000
bigcom341             bigcom341 0.000000000
bigcom350             bigcom350 0.000000000
bigcom353             bigcom353 0.000000000
bigcom359             bigcom359 0.000000000
bigcom363             bigcom363 0.000000000
bigcom385             bigcom385 0.000000000
bigcom386             bigcom386 0.000000000
bigcom408             bigcom408 0.000000000
bigcom412             bigcom412 0.000000000
bigcom480             bigcom480 0.000000000
membership_s1     membership_s1 0.000000000
membership_s3     membership_s3 0.000000000
membership_s7     membership_s7 0.000000000
membership_s8     membership_s8 0.000000000
membership_s9     membership_s9 0.000000000
membership_s11   membership_s11 0.000000000
membership_s12   membership_s12 0.000000000
membership_s14   membership_s14 0.000000000
membership_s15   membership_s15 0.000000000
membership_s16   membership_s16 0.000000000
membership_s17   membership_s17 0.000000000
membership_s20   membership_s20 0.000000000
membership_s21   membership_s21 0.000000000
membership_s24   membership_s24 0.000000000
membership_s25   membership_s25 0.000000000
membership_s26   membership_s26 0.000000000
membership_s27   membership_s27 0.000000000
membership_s28   membership_s28 0.000000000
membership_s31   membership_s31 0.000000000
membership_s33   membership_s33 0.000000000
membership_s37   membership_s37 0.000000000
[1] "Dataset: med_targets Model RF, run: 3 of 10 2015-06-17 20:54:01"
     |      Out-of-bag   |
Tree |      MSE  %Var(y) |
   1 |  0.04121   219.42 |
   2 |  0.03863   205.70 |
   3 |  0.03769   200.68 |
   4 |   0.0353   187.94 |
   5 |   0.0341   181.58 |
   6 |  0.03141   167.27 |
   7 |  0.03008   160.16 |
   8 |  0.02883   153.51 |
   9 |  0.02778   147.92 |
  10 |  0.02683   142.87 |
  11 |  0.02629   139.99 |
  12 |  0.02577   137.23 |
  13 |   0.0253   134.73 |
  14 |  0.02503   133.26 |
  15 |  0.02471   131.57 |
  16 |   0.0245   130.43 |
  17 |  0.02419   128.78 |
  18 |  0.02406   128.08 |
  19 |  0.02374   126.39 |
  20 |  0.02354   125.31 |
  21 |  0.02317   123.35 |
  22 |  0.02301   122.53 |
  23 |  0.02291   121.96 |
  24 |  0.02279   121.34 |
  25 |   0.0227   120.87 |
  26 |  0.02247   119.64 |
  27 |  0.02234   118.94 |
  28 |  0.02224   118.40 |
  29 |  0.02217   118.03 |
  30 |  0.02212   117.76 |
  31 |  0.02205   117.38 |
  32 |  0.02206   117.45 |
  33 |  0.02192   116.73 |
  34 |  0.02185   116.34 |
  35 |  0.02174   115.77 |
  36 |  0.02169   115.47 |
  37 |  0.02163   115.15 |
  38 |  0.02156   114.78 |
  39 |  0.02156   114.78 |
  40 |  0.02153   114.64 |
  41 |  0.02149   114.42 |
  42 |  0.02145   114.22 |
  43 |  0.02137   113.76 |
  44 |  0.02133   113.57 |
  45 |   0.0213   113.39 |
  46 |  0.02125   113.12 |
  47 |  0.02125   113.13 |
  48 |  0.02126   113.19 |
  49 |  0.02124   113.10 |
  50 |  0.02123   113.04 |
  51 |  0.02118   112.76 |
  52 |  0.02117   112.73 |
  53 |  0.02118   112.78 |
  54 |  0.02117   112.71 |
  55 |   0.0212   112.87 |
  56 |   0.0212   112.86 |
  57 |  0.02116   112.66 |
  58 |  0.02116   112.64 |
  59 |  0.02111   112.40 |
  60 |  0.02106   112.13 |
  61 |  0.02103   112.00 |
  62 |  0.02102   111.94 |
  63 |  0.02098   111.70 |
  64 |  0.02094   111.51 |
  65 |  0.02093   111.42 |
  66 |  0.02088   111.19 |
  67 |  0.02086   111.06 |
  68 |  0.02086   111.07 |
  69 |  0.02082   110.87 |
  70 |  0.02083   110.90 |
  71 |  0.02083   110.91 |
  72 |  0.02084   110.94 |
  73 |  0.02082   110.85 |
  74 |  0.02081   110.82 |
  75 |  0.02082   110.86 |
  76 |  0.02081   110.78 |
  77 |  0.02078   110.64 |
  78 |   0.0208   110.72 |
  79 |  0.02079   110.69 |
  80 |  0.02074   110.45 |
  81 |  0.02073   110.36 |
  82 |  0.02072   110.33 |
  83 |  0.02073   110.38 |
  84 |  0.02074   110.40 |
  85 |  0.02073   110.36 |
  86 |  0.02075   110.47 |
  87 |  0.02074   110.42 |
  88 |  0.02073   110.37 |
  89 |  0.02071   110.28 |
  90 |   0.0207   110.22 |
  91 |  0.02072   110.34 |
  92 |  0.02073   110.36 |
  93 |  0.02071   110.27 |
  94 |   0.0207   110.24 |
  95 |  0.02071   110.27 |
  96 |  0.02069   110.18 |
  97 |   0.0207   110.20 |
  98 |   0.0207   110.23 |
  99 |  0.02072   110.31 |
 100 |   0.0207   110.23 |
[1] "Random Forest variable coefficients"
                      %IncMSE IncNodePurity
graph5           3.653062e-03  5.328141e-01
graph6           2.474544e-03  3.573380e-01
graph7           1.471736e-03  4.280951e-01
graph8           4.924364e-04  6.898122e-02
graph9           3.345010e-03  5.034912e-01
graph10          5.026271e-03  5.966335e-01
graph11          4.441499e-03  4.584129e-01
graph12          3.336593e-03  3.929547e-01
graph13          3.756373e-03  4.133409e-01
graph14          9.058111e-03  5.453994e-01
graph15          6.207472e-03  7.682253e-01
graph16          2.370515e-03  5.146589e-01
graph17          5.757940e-03  7.667402e-01
graph18          3.581619e-03  4.673586e-01
graph19          1.593549e-03  3.558021e-01
graph20          3.712098e-03  4.710858e-01
graph21          4.685912e-03  8.401924e-01
graph22          5.277495e-03  5.642466e-01
graph23          5.732387e-03  4.900951e-01
graph24          8.355140e-04  4.135438e-01
graph25          3.509375e-03  4.340352e-01
graph26          2.665114e-03  2.857048e-01
graph27          1.119034e-03  2.300544e-01
graph28          9.270007e-04  1.482937e-01
graph29          9.967448e-05  3.078546e-02
orbit0           2.580487e-03  3.421844e-01
orbit1           2.108379e-03  2.343558e-01
orbit2           1.227695e-03  3.609004e-01
orbit3           5.144298e-04  2.285789e-01
orbit4           3.441799e-03  4.851101e-01
orbit5           2.055440e-03  3.841866e-01
orbit6           1.058866e-03  3.453893e-01
orbit7           1.665094e-03  3.393358e-01
orbit8           2.928525e-03  4.873449e-01
orbit9           1.512190e-03  3.911784e-01
orbit10          3.469698e-03  3.399521e-01
orbit11          2.394225e-03  3.584211e-01
orbit12          1.362600e-03  3.128172e-01
orbit13          2.118149e-03  2.757419e-01
orbit14          2.220015e-04  7.422417e-02
orbit15          5.251796e-03  5.817932e-01
orbit16          7.319460e-03  3.916304e-01
orbit17          3.868218e-03  5.189088e-01
orbit18          2.558821e-03  7.063463e-01
orbit19          2.338037e-03  4.398379e-01
orbit20          4.969729e-03  5.142685e-01
orbit21          2.429642e-03  4.967877e-01
orbit22          3.605554e-03  5.650545e-01
orbit23          4.976247e-03  5.447116e-01
orbit24          6.593323e-03  3.762799e-01
orbit25          4.912940e-03  6.432931e-01
orbit26          3.735077e-03  6.753146e-01
orbit27          9.020643e-03  5.354093e-01
orbit28          5.295804e-03  7.013265e-01
orbit29          2.758737e-03  3.414997e-01
orbit30          3.423032e-03  5.706281e-01
orbit31          5.946777e-03  5.115121e-01
orbit32          4.398698e-03  4.368948e-01
orbit33          2.743144e-03  3.465752e-01
orbit34          1.132321e-02  7.296230e-01
orbit35          1.755620e-03  4.233527e-01
orbit36          3.868310e-03  6.582883e-01
orbit37          5.367895e-03  5.154613e-01
orbit38          2.038058e-03  4.102390e-01
orbit39          2.586157e-03  4.288670e-01
orbit40          2.416773e-03  3.812032e-01
orbit41          1.114819e-03  4.449001e-01
orbit42          1.332434e-03  2.988916e-01
orbit43          1.498836e-03  4.981673e-01
orbit44          6.625416e-04  2.100702e-01
orbit45          3.928038e-03  5.744294e-01
orbit46          2.438213e-03  3.924776e-01
orbit47          2.233100e-03  6.093074e-01
orbit48          2.831284e-03  1.782023e-01
orbit49          7.342980e-03  7.049868e-01
orbit50          1.441021e-03  5.614716e-01
orbit51          1.755922e-03  4.263087e-01
orbit52          4.200081e-03  5.219925e-01
orbit53          2.595460e-03  4.012405e-01
orbit54          4.474427e-03  5.067334e-01
orbit55          2.760240e-03  1.880739e-01
orbit56          4.840494e-03  7.489815e-01
orbit57          4.869793e-04  1.246739e-01
orbit58          8.209725e-04  1.421771e-01
orbit59          1.170947e-03  2.838289e-01
orbit60          4.681443e-03  2.987633e-01
orbit61          3.655784e-04  1.725801e-01
orbit62          6.523954e-03  4.134557e-01
orbit63          2.738775e-03  4.190971e-01
orbit64          1.262307e-03  3.582430e-01
orbit65          2.776425e-03  3.416310e-01
orbit66          2.821791e-03  9.832630e-02
orbit67          6.609695e-04  1.347062e-01
orbit68          1.616535e-03  1.889187e-01
orbit69          3.879013e-04  1.622426e-01
orbit70          1.680223e-03  1.192966e-01
orbit71          3.648522e-04  7.094675e-02
orbit72          6.416526e-05  1.044123e-01
AP               7.489687e-05  9.302383e-02
bet              1.269814e-03  1.246721e+00
ecc              6.406714e-05  1.609166e-02
eccrad           4.111367e-05  6.920911e-02
close            1.694835e-03  3.443065e-01
constraint       2.281707e-03  6.842651e-01
coreness         1.499187e-03  2.380374e-01
knn              9.327771e-03  8.679217e-01
hubscore         2.224199e-03  4.673222e-01
pagerank         1.304963e-03  1.641598e+00
trans            1.197931e-03  3.371618e-01
evcent           2.761507e-03  3.014540e-01
first            8.009176e-04  1.554991e-01
upto_second      1.457517e-03  2.593482e-01
upto_third       3.184475e-03  4.846711e-01
upto_fourth      3.439827e-03  3.971150e-01
upto_fifth       2.977586e-03  4.065356e-01
upto_sixth       7.483483e-04  2.568265e-01
second           1.946859e-03  4.709938e-01
third            4.433494e-03  5.895087e-01
fourth           2.466791e-03  6.822541e-01
fifth            2.629142e-03  7.035218e-01
sixth            4.228879e-03  6.633915e-01
ratio1           6.230597e-03  1.057891e+00
ratio2           4.282891e-03  8.335948e-01
ratio3           3.414068e-03  8.088128e-01
ratio4           3.891823e-03  9.246475e-01
ratio5           2.995260e-03  2.325375e+00
ratio6           3.392416e-03  7.291689e-01
selfinter        2.540428e-05  6.687496e-02
walktrap_vertex  1.006688e-03  9.709955e-01
bigcom1          4.757242e-04  2.029182e-01
bigcom2          0.000000e+00  0.000000e+00
bigcom3          3.117556e-06  2.436390e-02
bigcom4          4.694253e-04  8.159775e-02
bigcom6          0.000000e+00  0.000000e+00
bigcom8          4.488035e-04  1.327899e-01
bigcom9          0.000000e+00  0.000000e+00
bigcom11         0.000000e+00  0.000000e+00
bigcom13         1.462431e-05  1.189158e-01
bigcom15         0.000000e+00  0.000000e+00
bigcom16         0.000000e+00  0.000000e+00
bigcom21         0.000000e+00  0.000000e+00
bigcom22         6.073331e-05  8.052997e-02
bigcom24         0.000000e+00  0.000000e+00
bigcom26         2.183116e-05  3.477356e-02
bigcom28         3.909257e-06  1.355669e-02
bigcom30         9.324520e-06  9.369722e-02
bigcom31         0.000000e+00  0.000000e+00
bigcom32         0.000000e+00  0.000000e+00
bigcom33         0.000000e+00  0.000000e+00
bigcom34         0.000000e+00  0.000000e+00
bigcom36         0.000000e+00  0.000000e+00
bigcom37         0.000000e+00  0.000000e+00
bigcom38         0.000000e+00  0.000000e+00
bigcom39         0.000000e+00  0.000000e+00
bigcom40         1.858764e-04  1.804500e-01
bigcom43         0.000000e+00  0.000000e+00
bigcom44         0.000000e+00  0.000000e+00
bigcom46         0.000000e+00  0.000000e+00
bigcom47         0.000000e+00  0.000000e+00
bigcom49         0.000000e+00  1.734723e-20
bigcom50         0.000000e+00  0.000000e+00
bigcom51         0.000000e+00  0.000000e+00
bigcom52         0.000000e+00  0.000000e+00
bigcom54         0.000000e+00  0.000000e+00
bigcom56         0.000000e+00  0.000000e+00
bigcom62         0.000000e+00  0.000000e+00
bigcom66         0.000000e+00  0.000000e+00
bigcom68         0.000000e+00  0.000000e+00
bigcom69        -5.760591e-05  1.231875e-01
bigcom71         0.000000e+00  0.000000e+00
bigcom72         0.000000e+00  0.000000e+00
bigcom73         0.000000e+00  0.000000e+00
bigcom74         0.000000e+00  0.000000e+00
bigcom75         0.000000e+00  0.000000e+00
bigcom76         0.000000e+00  0.000000e+00
bigcom77         0.000000e+00  0.000000e+00
bigcom79         0.000000e+00  0.000000e+00
bigcom80         0.000000e+00  8.673617e-21
bigcom82         0.000000e+00  0.000000e+00
bigcom83         0.000000e+00  0.000000e+00
bigcom84         1.995679e-04  8.873586e-01
bigcom85         0.000000e+00  0.000000e+00
bigcom87         0.000000e+00  0.000000e+00
bigcom89         0.000000e+00  0.000000e+00
bigcom91         0.000000e+00  0.000000e+00
bigcom92         0.000000e+00  1.734723e-20
bigcom93         0.000000e+00  0.000000e+00
bigcom96         0.000000e+00  0.000000e+00
bigcom97         0.000000e+00  1.734723e-20
bigcom98         0.000000e+00  0.000000e+00
bigcom99         0.000000e+00  0.000000e+00
bigcom101        0.000000e+00  0.000000e+00
bigcom104        0.000000e+00  0.000000e+00
bigcom106        0.000000e+00  0.000000e+00
bigcom109        0.000000e+00  0.000000e+00
bigcom113        0.000000e+00  0.000000e+00
bigcom116       -1.215769e-05  3.346182e-02
bigcom120        0.000000e+00  0.000000e+00
bigcom123        0.000000e+00  0.000000e+00
bigcom126        0.000000e+00  0.000000e+00
bigcom127        0.000000e+00  0.000000e+00
bigcom137        0.000000e+00  0.000000e+00
bigcom139        0.000000e+00  0.000000e+00
bigcom140        0.000000e+00  0.000000e+00
bigcom143        0.000000e+00  0.000000e+00
bigcom145        0.000000e+00  0.000000e+00
bigcom146        0.000000e+00  0.000000e+00
bigcom147        0.000000e+00  0.000000e+00
bigcom149        0.000000e+00  0.000000e+00
bigcom153        0.000000e+00  0.000000e+00
bigcom154        0.000000e+00  0.000000e+00
bigcom156        0.000000e+00  0.000000e+00
bigcom157        0.000000e+00  0.000000e+00
bigcom158        0.000000e+00  0.000000e+00
bigcom160        0.000000e+00  0.000000e+00
bigcom161        0.000000e+00  0.000000e+00
bigcom162        0.000000e+00  0.000000e+00
bigcom164        0.000000e+00  0.000000e+00
bigcom166        0.000000e+00  0.000000e+00
bigcom167        0.000000e+00  0.000000e+00
bigcom171        0.000000e+00  0.000000e+00
bigcom173        0.000000e+00  0.000000e+00
bigcom175        0.000000e+00  0.000000e+00
bigcom176        0.000000e+00  0.000000e+00
bigcom177        0.000000e+00  0.000000e+00
bigcom178        0.000000e+00  0.000000e+00
bigcom180        0.000000e+00  0.000000e+00
bigcom181       -4.175052e-05  1.905419e-01
bigcom184        0.000000e+00  0.000000e+00
bigcom186        0.000000e+00  0.000000e+00
bigcom187        0.000000e+00  0.000000e+00
bigcom189        0.000000e+00  0.000000e+00
bigcom194        0.000000e+00  0.000000e+00
bigcom195        0.000000e+00  0.000000e+00
bigcom196       -1.198222e-05  6.601640e-01
bigcom204        0.000000e+00  0.000000e+00
bigcom205        0.000000e+00  0.000000e+00
bigcom212        0.000000e+00  0.000000e+00
bigcom214        0.000000e+00  0.000000e+00
bigcom222        0.000000e+00  0.000000e+00
bigcom223        0.000000e+00  0.000000e+00
bigcom226        0.000000e+00  0.000000e+00
bigcom227        0.000000e+00  0.000000e+00
bigcom229        0.000000e+00  0.000000e+00
bigcom233        0.000000e+00  0.000000e+00
bigcom236        0.000000e+00  0.000000e+00
bigcom237        0.000000e+00  0.000000e+00
bigcom246        0.000000e+00  0.000000e+00
bigcom248        0.000000e+00  0.000000e+00
bigcom249        0.000000e+00  0.000000e+00
bigcom250        0.000000e+00  0.000000e+00
bigcom254        0.000000e+00  0.000000e+00
bigcom266        0.000000e+00  0.000000e+00
bigcom269        0.000000e+00  0.000000e+00
bigcom272        0.000000e+00  0.000000e+00
bigcom274       -2.618163e-05  7.278386e-03
bigcom281       -2.622058e-05  3.181862e-01
bigcom291        0.000000e+00  0.000000e+00
bigcom292        0.000000e+00  0.000000e+00
bigcom295        0.000000e+00  0.000000e+00
bigcom299        0.000000e+00  0.000000e+00
bigcom301        0.000000e+00  0.000000e+00
bigcom306        0.000000e+00  0.000000e+00
bigcom309        0.000000e+00  0.000000e+00
bigcom314        0.000000e+00  0.000000e+00
bigcom321        0.000000e+00  0.000000e+00
bigcom341        0.000000e+00  0.000000e+00
bigcom350        0.000000e+00  0.000000e+00
bigcom353        0.000000e+00  0.000000e+00
bigcom359        0.000000e+00  0.000000e+00
bigcom363        0.000000e+00  0.000000e+00
bigcom365       -1.432995e-06  3.530730e-01
bigcom385        0.000000e+00  0.000000e+00
bigcom386        0.000000e+00  0.000000e+00
bigcom408        0.000000e+00  0.000000e+00
bigcom412        0.000000e+00  0.000000e+00
bigcom480        0.000000e+00  0.000000e+00
spin_vertex      1.016091e-03  1.242466e+00
membership_s1    0.000000e+00  2.168404e-20
membership_s3    0.000000e+00  1.057723e-01
membership_s4    2.278026e-04  1.085329e-01
membership_s5    1.281019e-04  4.912105e-02
membership_s6   -3.159774e-05  6.497176e-02
membership_s7    0.000000e+00  8.673617e-20
membership_s8    0.000000e+00  0.000000e+00
membership_s9    0.000000e+00  0.000000e+00
membership_s11   0.000000e+00  0.000000e+00
membership_s12   0.000000e+00  0.000000e+00
membership_s14   0.000000e+00  0.000000e+00
membership_s15   0.000000e+00  0.000000e+00
membership_s16   0.000000e+00  0.000000e+00
membership_s17   0.000000e+00  0.000000e+00
membership_s18   3.585233e-05  9.630758e-02
membership_s20   0.000000e+00  0.000000e+00
membership_s21   0.000000e+00  0.000000e+00
membership_s22  -6.024883e-06  2.679605e-02
membership_s24   0.000000e+00  6.938894e-20
membership_s25   0.000000e+00  0.000000e+00
membership_s26   0.000000e+00  0.000000e+00
membership_s27  -2.889172e-05  1.048604e-02
membership_s28   0.000000e+00  0.000000e+00
membership_s30   1.519734e-03  2.636489e-01
membership_s31  -6.065025e-05  9.622939e-02
membership_s32   5.421097e-05  6.944864e-02
membership_s33   0.000000e+00  0.000000e+00
membership_s36   4.643298e-05  7.121815e-02
membership_s37   0.000000e+00  0.000000e+00
V1               1.042426e-02  1.177649e+00
V2               2.215250e-03  1.892093e+00
pdi              1.262598e-04  1.920526e-01
adhesion         9.178931e-03  1.055262e+00
cohesion         8.942535e-03  1.097813e+00
inner            2.626438e-03  1.298027e+00
outer            4.868441e-04  1.354976e+00
ioratio          4.162635e-03  1.274391e+00
comsize          1.212791e-03  1.436222e+00
[1] "Dataset: med_targets Model GLM, run: 3 of 10 2015-06-17 20:55:37"
[1] "glmnet variable coefficients"
                         [,1]          [,2]
(Intercept)     -3.936222e+00 -1.033107e+02
graph0          -1.255548e-40 -1.580178e-03
graph1           3.468900e-42  1.671822e-05
graph2          -2.106383e-41 -3.991871e-04
graph3           5.003746e-44 -1.802847e-08
graph4           4.059055e-45  7.440556e-10
graph5           3.723621e-42 -1.598626e-06
graph6           6.386741e-43  7.496960e-07
graph7           7.363832e-42  4.925137e-05
graph8          -1.012753e-40 -1.244474e-03
graph9           1.094812e-45  7.308163e-09
graph10          1.047059e-46 -5.287061e-10
graph11          5.634196e-48  4.824837e-12
graph12          4.890396e-45 -2.460188e-08
graph13          1.156419e-44 -4.825997e-08
graph14          7.735458e-46  7.270247e-10
graph15          3.947761e-43 -8.915021e-07
graph16          1.619756e-44  8.171459e-08
graph17          2.871629e-44 -1.186387e-07
graph18          5.109694e-43  2.660551e-06
graph19          8.390556e-44  5.219730e-08
graph20          2.809482e-43  1.508783e-06
graph21          4.137573e-43  6.566594e-07
graph22          5.166116e-43  1.925977e-06
graph23          2.544284e-43 -1.060098e-06
graph24          8.308628e-43  7.136403e-06
graph25          2.321519e-42 -1.135957e-05
graph26          8.709902e-43 -6.602895e-07
graph27          7.387332e-42  4.129932e-05
graph28         -9.550110e-42 -1.839881e-04
graph29         -9.983170e-41 -1.086790e-03
orbit0          -1.255548e-40 -1.596632e-03
orbit1           3.811626e-42  1.794862e-05
orbit2          -5.265965e-42  1.157526e-05
orbit3          -2.106383e-41 -4.097937e-04
orbit4           7.687232e-44  4.974589e-08
orbit5           1.119489e-43 -3.310631e-07
orbit6           4.059944e-45  7.019174e-10
orbit7          -5.448813e-43  1.245727e-05
orbit8           3.723621e-42 -2.228491e-06
orbit9           1.385465e-42 -3.843139e-06
orbit10          9.958137e-43  2.804513e-06
orbit11          2.723785e-42  1.285266e-05
orbit12          8.964176e-42  5.324041e-05
orbit13          1.961327e-41  2.302967e-04
orbit14         -1.012753e-40 -1.251807e-03
orbit15          1.823745e-45  9.674788e-09
orbit16          1.051570e-45 -2.043375e-08
orbit17          5.833181e-45  6.306174e-08
orbit18         -2.254644e-46 -4.850944e-09
orbit19          1.700016e-46 -4.375604e-10
orbit20          2.665033e-46 -1.507286e-09
orbit21          5.646418e-45 -1.828541e-08
orbit22          5.634203e-48  4.468619e-12
orbit23         -1.099140e-43  2.897670e-06
orbit24          4.963950e-45 -7.321428e-08
orbit25          1.401408e-44 -3.910559e-10
orbit26          6.478406e-44  1.787075e-07
orbit27          3.649276e-44  5.506632e-08
orbit28          3.885309e-44 -1.102198e-06
orbit29          2.150508e-44 -6.716237e-08
orbit30          1.293017e-43 -1.875249e-07
orbit31          1.218878e-45 -3.735359e-09
orbit32          1.440861e-45  5.754744e-09
orbit33          3.514677e-43  7.542401e-07
orbit34          3.947761e-43 -9.094824e-07
orbit35          5.176571e-44 -8.599697e-08
orbit36          4.212281e-44  5.480335e-07
orbit37          2.583898e-44  1.860046e-07
orbit38          6.669006e-44 -5.536842e-06
orbit39          7.307256e-44 -2.406689e-07
orbit40          3.922638e-44 -1.920418e-07
orbit41          4.141232e-43  4.973866e-07
orbit42          3.126400e-42  1.250400e-05
orbit43          5.146253e-43  2.709803e-06
orbit44          1.467933e-41  1.592076e-05
orbit45          1.531157e-43 -3.210982e-06
orbit46          1.525090e-43  7.488630e-07
orbit47          6.052508e-43 -9.246452e-06
orbit48          4.486238e-43  5.317087e-06
orbit49          3.138079e-43  2.029950e-06
orbit50         -1.853745e-42 -1.061630e-04
orbit51          6.225737e-43  4.478495e-07
orbit52          1.403227e-42  4.962405e-06
orbit53          1.973656e-42 -3.787265e-06
orbit54          5.181025e-43  2.126106e-06
orbit55          1.299322e-41 -2.990821e-04
orbit56          8.404299e-43 -6.149543e-07
orbit57          2.276350e-43 -1.498512e-06
orbit58         -7.071761e-42 -3.797172e-05
orbit59          1.048270e-42  9.333532e-06
orbit60          3.503001e-42  2.643242e-05
orbit61          3.036124e-41  5.902214e-04
orbit62          4.927265e-42 -4.501852e-05
orbit63         -3.205503e-43 -1.359014e-04
orbit64          8.876576e-42  4.678442e-05
orbit65          4.327331e-42  7.547714e-05
orbit66          5.698490e-44 -5.248339e-05
orbit67         -4.689853e-42 -1.029225e-04
orbit68          7.818406e-42  4.478164e-05
orbit69          5.224469e-41  1.079142e-05
orbit70         -1.097828e-41 -2.650792e-04
orbit71         -3.005617e-41 -3.043572e-04
orbit72         -9.983170e-41 -1.086604e-03
AP               3.525378e-39  9.028236e-02
bet             -6.195601e-44 -3.101920e-06
ecc             -3.626437e-39 -2.205688e-02
eccrad          -2.175862e-38 -1.315788e-01
close            1.145604e-37  3.796875e-01
constraint      -2.897639e-39 -1.794488e-01
coreness        -1.344617e-40 -7.392464e-03
knn              4.583023e-41  3.749860e-04
hubscore         2.646337e-37 -5.127734e-01
pagerank        -2.847463e-37 -7.780288e+00
trans           -1.453190e-38 -3.306884e-01
evcent           2.648040e-37 -4.424023e-01
first           -1.255548e-40 -1.546586e-03
upto_second      4.340383e-42  1.668688e-05
upto_third       8.551555e-43  1.208135e-06
upto_fourth     -4.394227e-42 -1.682514e-06
upto_fifth      -1.361171e-40 -6.072265e-05
upto_sixth      -5.559547e-40  7.508558e-03
second           4.371496e-42  1.654408e-05
third            1.111531e-43 -3.736428e-06
fourth          -1.581778e-42 -1.811890e-06
fifth            4.235180e-42  1.929300e-06
sixth            1.566684e-40  1.640147e-04
ratio1           4.428821e-41  2.720330e-04
ratio2          -2.563319e-40 -1.567080e-03
ratio3           5.085169e-39  2.542208e-02
ratio4           9.208536e-38 -1.212600e-01
ratio5           1.576935e-37  3.050856e+00
ratio6           9.503033e-40  1.076774e-03
selfinter       -4.765458e-40  1.634278e-02
walktrap_vertex -7.454306e-40  2.018667e-03
bigcom1          1.686075e-40  5.570002e-02
bigcom2         -1.936226e-38 -3.612488e-01
bigcom3         -8.770508e-39 -1.989488e-03
bigcom4          4.239539e-39  4.453427e-02
bigcom6         -1.936226e-38 -3.625355e-01
bigcom8          1.725328e-38  1.545493e-01
bigcom9         -1.943342e-38 -4.137032e-01
bigcom11        -1.939150e-38 -2.860147e-01
bigcom13         6.500147e-38  6.480654e-01
bigcom15        -1.939987e-38 -2.740666e-01
bigcom16        -1.936643e-38 -3.930535e-01
bigcom21        -1.948818e-38 -3.927580e-01
bigcom22        -9.228866e-39 -6.109398e-02
bigcom24        -1.935393e-38 -3.748716e-01
bigcom26        -1.950236e-39 -7.040394e-02
bigcom28        -1.013094e-38 -1.908505e-01
bigcom30        -3.855334e-39  1.339930e-02
bigcom31        -1.934976e-38 -4.049748e-01
bigcom32        -1.937061e-38 -2.162353e-01
bigcom33        -1.934560e-38 -3.122721e-01
bigcom34         0.000000e+00  0.000000e+00
bigcom36        -1.936226e-38 -4.194115e-01
bigcom37        -1.934560e-38 -2.121336e-01
bigcom38        -1.935393e-38 -3.165372e-01
bigcom39        -1.942082e-38 -2.968780e-01
bigcom40         2.318749e-39  3.320534e-02
bigcom43        -1.936643e-38 -3.383158e-01
bigcom44        -1.972767e-38 -3.707103e-01
bigcom46        -1.939150e-38 -2.668681e-01
bigcom47        -1.937896e-38 -2.495543e-01
bigcom49        -1.936643e-38 -4.238991e-01
bigcom50        -1.934560e-38 -4.573939e-01
bigcom51        -1.934560e-38 -4.952892e-01
bigcom52        -1.935809e-38 -4.959346e-01
bigcom54        -1.934560e-38 -3.770572e-01
bigcom56        -1.939987e-38 -3.194914e-01
bigcom62        -1.935393e-38 -3.124611e-01
bigcom66        -1.934560e-38 -3.304543e-01
bigcom68        -1.935393e-38 -3.776326e-01
bigcom69         1.251472e-37  9.716735e-01
bigcom71        -1.934560e-38 -3.474842e-01
bigcom72        -1.934560e-38 -3.460233e-01
bigcom73        -1.940824e-38 -2.418820e-01
bigcom74        -1.938314e-38 -4.238973e-01
bigcom75        -1.935393e-38 -3.003375e-01
bigcom76        -1.936226e-38 -2.802593e-01
bigcom77        -1.937061e-38 -4.360511e-01
bigcom79        -1.934976e-38 -3.948476e-01
bigcom80        -1.936643e-38 -2.341915e-01
bigcom82        -1.935393e-38 -3.417996e-01
bigcom83        -1.934976e-38 -5.107500e-01
bigcom84         3.177691e-37  1.823733e+00
bigcom85        -1.934560e-38 -2.079020e-01
bigcom87        -1.936643e-38 -2.826962e-01
bigcom89        -1.934560e-38 -4.146081e-01
bigcom91        -1.937896e-38 -2.926240e-01
bigcom92        -1.942502e-38 -3.607819e-01
bigcom93        -1.934560e-38 -5.752682e-01
bigcom96        -1.934976e-38 -4.629054e-01
bigcom97        -1.936643e-38 -4.219980e-01
bigcom98        -1.934560e-38 -2.998023e-01
bigcom99         0.000000e+00  0.000000e+00
bigcom101       -1.939150e-38 -2.611451e-01
bigcom104       -1.934976e-38 -4.289997e-01
bigcom106       -1.934976e-38 -2.411692e-01
bigcom109       -1.934976e-38 -3.775884e-01
bigcom113       -1.934976e-38 -1.910675e-01
bigcom116        1.442168e-38  4.184774e-01
bigcom120       -1.935393e-38 -2.558259e-01
bigcom123       -1.934976e-38 -3.756331e-01
bigcom126       -1.934560e-38 -3.814809e-01
bigcom127       -1.936643e-38 -2.990328e-01
bigcom137       -1.936643e-38 -3.919650e-01
bigcom139       -1.935393e-38 -3.083843e-01
bigcom140       -1.935393e-38 -2.532005e-01
bigcom143       -1.934560e-38 -2.134464e-01
bigcom145       -1.935393e-38 -4.260475e-01
bigcom146       -1.935393e-38 -3.599384e-01
bigcom147       -1.940406e-38 -3.488134e-01
bigcom149       -1.935809e-38 -4.648597e-01
bigcom153       -1.937478e-38 -2.597692e-01
bigcom154       -1.934560e-38 -3.751676e-01
bigcom156       -1.936226e-38 -3.375214e-01
bigcom157       -1.939150e-38 -1.647497e-01
bigcom158       -1.934560e-38 -2.278101e-01
bigcom160       -1.934560e-38 -2.559637e-01
bigcom161       -1.935393e-38 -4.187617e-01
bigcom162       -1.934976e-38 -1.983542e-01
bigcom164       -1.934560e-38 -4.286905e-01
bigcom166       -1.936643e-38 -2.053512e-01
bigcom167       -1.938314e-38 -2.533721e-01
bigcom171       -1.938314e-38 -4.188643e-01
bigcom173       -1.934976e-38 -4.262667e-01
bigcom175       -1.934976e-38 -2.473622e-01
bigcom176       -1.934560e-38 -4.127697e-01
bigcom177       -1.934976e-38 -3.688521e-01
bigcom178       -1.934976e-38 -4.383324e-01
bigcom180       -1.934976e-38 -5.051052e-01
bigcom181        9.307223e-38  8.239247e-01
bigcom184       -1.935393e-38 -2.528946e-01
bigcom186       -1.934976e-38 -3.905456e-01
bigcom187       -1.934976e-38 -3.231896e-01
bigcom189       -1.936226e-38 -2.535656e-01
bigcom194       -1.935393e-38 -2.654180e-01
bigcom195       -1.934560e-38 -4.744935e-01
bigcom196        4.859182e-37  2.261210e+00
bigcom204        0.000000e+00  0.000000e+00
bigcom205       -1.934976e-38 -2.534126e-01
bigcom212       -1.934560e-38 -1.681993e-01
bigcom214       -1.934560e-38 -2.468116e-01
bigcom222       -1.934976e-38 -3.393700e-01
bigcom223       -1.935809e-38 -2.160905e-01
bigcom226       -1.935393e-38 -4.037568e-01
bigcom227       -1.935393e-38 -3.405766e-01
bigcom229       -1.934560e-38 -3.791552e-01
bigcom233       -1.935393e-38 -2.311318e-01
bigcom236       -1.934560e-38 -4.140865e-01
bigcom237       -1.935393e-38 -3.528851e-01
bigcom246       -1.937478e-38 -4.300488e-01
bigcom248       -1.938314e-38 -2.739412e-01
bigcom249       -1.935393e-38 -2.740419e-01
bigcom250       -1.939568e-38 -3.663113e-01
bigcom254       -1.934976e-38 -3.951262e-01
bigcom266       -1.935393e-38 -3.540522e-01
bigcom269        0.000000e+00  0.000000e+00
bigcom272       -1.934560e-38 -3.839592e-01
bigcom274        1.961835e-38  2.305866e-02
bigcom281        1.828755e-37  1.075993e+00
bigcom291       -1.935809e-38 -3.946228e-01
bigcom292       -1.934560e-38 -4.123111e-01
bigcom295       -1.936226e-38 -2.520524e-01
bigcom299       -1.934976e-38 -3.851084e-01
bigcom301       -1.937478e-38 -4.054177e-01
bigcom306        0.000000e+00  0.000000e+00
bigcom309       -1.934560e-38 -4.294192e-01
bigcom314       -1.935393e-38 -2.599842e-01
bigcom321       -1.934560e-38 -3.688443e-01
bigcom341       -1.934976e-38 -2.143073e-01
bigcom350       -1.935393e-38 -3.666639e-01
bigcom353       -1.934976e-38 -3.786772e-01
bigcom359       -1.934976e-38 -4.904223e-01
bigcom363       -1.934560e-38 -2.531999e-01
bigcom365        2.333847e-37  1.736493e+00
bigcom385       -1.934976e-38 -4.697110e-01
bigcom386       -1.935393e-38 -3.708255e-01
bigcom408       -1.934976e-38 -1.912570e-01
bigcom412       -1.934976e-38 -4.249396e-01
bigcom480       -1.934560e-38 -2.108585e-01
spin_vertex     -2.187794e-39 -5.306661e-02
membership_s1   -1.215945e-38 -1.706936e-01
membership_s3    9.909728e-37  3.485965e+00
membership_s4    4.156397e-39  8.791605e-02
membership_s5    1.083359e-38  1.576419e-01
membership_s6    4.646169e-39  5.779905e-02
membership_s7   -2.050616e-38 -4.223109e-01
membership_s8   -1.934560e-38 -2.120192e-01
membership_s9   -1.935393e-38 -3.008238e-01
membership_s11  -1.934976e-38 -3.050508e-01
membership_s12  -1.935809e-38 -3.647148e-01
membership_s14  -1.935809e-38 -3.287618e-01
membership_s15  -1.955601e-38 -3.255382e-01
membership_s16  -1.936226e-38 -2.147638e-01
membership_s17  -1.934560e-38 -3.093555e-01
membership_s18   2.902085e-38  4.036013e-01
membership_s20  -1.934560e-38 -3.470312e-01
membership_s21  -1.947552e-38 -3.890201e-01
membership_s22   6.500147e-38  3.720701e-01
membership_s24  -1.939987e-38 -2.761155e-01
membership_s25  -1.940824e-38 -2.630843e-01
membership_s26   0.000000e+00  0.000000e+00
membership_s27  -1.454525e-38 -2.308129e-01
membership_s28  -1.935393e-38 -3.019298e-01
membership_s30   1.093094e-38  2.020138e-01
membership_s31   4.125383e-39  7.106508e-02
membership_s32  -3.760976e-40 -7.733358e-02
membership_s33  -1.934560e-38 -3.422690e-01
membership_s36  -1.235264e-39  3.067091e-02
membership_s37  -1.944182e-38 -3.210357e-01
V1              -2.544349e-38  1.158302e-01
V2              -1.407509e-38  3.107550e-01
pdi              9.802703e-36  1.912386e+02
adhesion        -3.057463e-42  4.197294e-06
cohesion         6.298118e-42  5.810776e-06
inner            8.174366e-43  7.684641e-06
outer            3.054576e-43  4.073130e-07
ioratio         -4.081075e-38 -2.443752e-01
comsize          3.112684e-42  1.098426e-05
[1] "Dataset: med_targets Model GBM, run: 4 of 10 2015-06-17 20:56:15"
Iter   TrainDeviance   ValidDeviance   StepSize   Improve
     1        0.1844            -nan     0.0100   -0.0001
     2        0.1833            -nan     0.0100   -0.0000
     3        0.1823            -nan     0.0100   -0.0000
     4        0.1808            -nan     0.0100    0.0000
     5        0.1786            -nan     0.0100   -0.0001
     6        0.1773            -nan     0.0100    0.0001
     7        0.1762            -nan     0.0100   -0.0000
     8        0.1751            -nan     0.0100   -0.0001
     9        0.1735            -nan     0.0100    0.0002
    10        0.1728            -nan     0.0100   -0.0000
    20        0.1621            -nan     0.0100    0.0001
    40        0.1483            -nan     0.0100   -0.0000
    60        0.1377            -nan     0.0100   -0.0000
    80        0.1278            -nan     0.0100   -0.0000
   100        0.1195            -nan     0.0100    0.0000
   120        0.1110            -nan     0.0100   -0.0000
   140        0.1034            -nan     0.0100   -0.0000
   160        0.0967            -nan     0.0100   -0.0000
   180        0.0918            -nan     0.0100   -0.0000
   194        0.0883            -nan     0.0100   -0.0000

[1] "GBM variable coefficients"
                            var     rel.inf
ratio5                   ratio5 3.991401809
graph15                 graph15 3.051891281
V2                           V2 2.936830708
pagerank               pagerank 2.676109687
bet                         bet 2.509718531
V1                           V1 1.904278382
outer                     outer 1.900453933
bigcom84               bigcom84 1.851716797
orbit18                 orbit18 1.786151582
graph1                   graph1 1.648092739
bigcom196             bigcom196 1.591085077
orbit36                 orbit36 1.584711507
walktrap_vertex walktrap_vertex 1.573692940
comsize                 comsize 1.544745186
ratio4                   ratio4 1.527908363
graph16                 graph16 1.527767730
constraint           constraint 1.482225467
graph5                   graph5 1.429637565
graph14                 graph14 1.384841705
inner                     inner 1.348090442
knn                         knn 1.258009409
spin_vertex         spin_vertex 1.183888402
orbit27                 orbit27 1.179407359
orbit35                 orbit35 1.156022070
ratio1                   ratio1 1.146548942
graph10                 graph10 1.129316470
trans                     trans 1.102869838
graph13                 graph13 1.092766929
orbit16                 orbit16 1.091217883
ioratio                 ioratio 1.081142775
orbit37                 orbit37 1.054715606
adhesion               adhesion 1.008943059
graph7                   graph7 1.006183961
graph20                 graph20 1.003925509
orbit25                 orbit25 0.989542743
graph6                   graph6 0.981625226
orbit39                 orbit39 0.962187225
ratio6                   ratio6 0.907935983
graph21                 graph21 0.882956658
ratio2                   ratio2 0.865816943
orbit15                 orbit15 0.858767167
orbit52                 orbit52 0.854680893
graph27                 graph27 0.795704185
graph3                   graph3 0.776548516
graph23                 graph23 0.770285358
orbit50                 orbit50 0.748912750
graph0                   graph0 0.748839015
orbit26                 orbit26 0.740510864
orbit17                 orbit17 0.733606296
graph2                   graph2 0.727888590
orbit62                 orbit62 0.713770015
orbit32                 orbit32 0.711513340
graph18                 graph18 0.692011845
orbit28                 orbit28 0.683443450
orbit30                 orbit30 0.663287687
orbit56                 orbit56 0.639074819
graph22                 graph22 0.637990762
bigcom181             bigcom181 0.623117442
cohesion               cohesion 0.617652966
orbit38                 orbit38 0.617490895
orbit9                   orbit9 0.613837412
graph19                 graph19 0.603190278
third                     third 0.603068491
orbit41                 orbit41 0.587164605
orbit53                 orbit53 0.583403519
graph12                 graph12 0.574373082
graph17                 graph17 0.552393159
orbit24                 orbit24 0.545328019
graph25                 graph25 0.544299834
orbit47                 orbit47 0.525983206
orbit60                 orbit60 0.512414171
orbit20                 orbit20 0.500375330
orbit63                 orbit63 0.485456842
hubscore               hubscore 0.485189790
upto_sixth           upto_sixth 0.472173792
membership_s30   membership_s30 0.464548072
bigcom281             bigcom281 0.462135812
coreness               coreness 0.454981455
graph4                   graph4 0.450239705
orbit12                 orbit12 0.434573740
graph9                   graph9 0.423572632
orbit4                   orbit4 0.405372973
fourth                   fourth 0.405133579
ratio3                   ratio3 0.402019109
orbit31                 orbit31 0.385621850
orbit65                 orbit65 0.384728902
upto_fifth           upto_fifth 0.368020420
orbit45                 orbit45 0.361010669
orbit7                   orbit7 0.352040160
orbit5                   orbit5 0.351768984
orbit51                 orbit51 0.349817382
orbit10                 orbit10 0.340080074
orbit2                   orbit2 0.336048358
orbit59                 orbit59 0.335388388
orbit49                 orbit49 0.324927515
orbit23                 orbit23 0.316603694
graph24                 graph24 0.311756231
orbit11                 orbit11 0.301720080
graph26                 graph26 0.294276782
bigcom4                 bigcom4 0.286994837
graph11                 graph11 0.286832342
orbit64                 orbit64 0.270266462
orbit68                 orbit68 0.266220307
orbit44                 orbit44 0.265139749
orbit33                 orbit33 0.262366863
bigcom69               bigcom69 0.255464603
close                     close 0.254232077
fifth                     fifth 0.246616621
selfinter             selfinter 0.244268515
orbit29                 orbit29 0.236924541
sixth                     sixth 0.230587919
bigcom365             bigcom365 0.222155178
orbit13                 orbit13 0.219620674
pdi                         pdi 0.215738126
orbit61                 orbit61 0.205921995
upto_second         upto_second 0.199914219
orbit43                 orbit43 0.199091755
orbit67                 orbit67 0.197628431
upto_fourth         upto_fourth 0.191848131
orbit55                 orbit55 0.176070093
orbit21                 orbit21 0.168885238
upto_third           upto_third 0.164172900
orbit66                 orbit66 0.159386913
orbit48                 orbit48 0.147823639
orbit46                 orbit46 0.145662115
orbit69                 orbit69 0.141214221
membership_s31   membership_s31 0.133485049
membership_s18   membership_s18 0.129808454
bigcom13               bigcom13 0.129801458
graph28                 graph28 0.126860288
orbit58                 orbit58 0.113025980
orbit1                   orbit1 0.101276478
orbit40                 orbit40 0.099072921
graph8                   graph8 0.097412544
membership_s36   membership_s36 0.095727267
membership_s5     membership_s5 0.094110382
evcent                   evcent 0.092451592
orbit54                 orbit54 0.089246426
bigcom1                 bigcom1 0.084663574
membership_s37   membership_s37 0.080058030
bigcom26               bigcom26 0.078140057
bigcom40               bigcom40 0.067921902
membership_s22   membership_s22 0.066995033
orbit42                 orbit42 0.064808943
bigcom22               bigcom22 0.061154137
orbit19                 orbit19 0.060786292
membership_s32   membership_s32 0.056982522
orbit57                 orbit57 0.052693305
membership_s4     membership_s4 0.042452457
AP                           AP 0.039169949
bigcom8                 bigcom8 0.038965622
bigcom274             bigcom274 0.038568484
orbit70                 orbit70 0.029428031
membership_s6     membership_s6 0.023641897
bigcom116             bigcom116 0.018869032
membership_s27   membership_s27 0.018661226
second                   second 0.010095280
orbit71                 orbit71 0.006107548
graph29                 graph29 0.000000000
orbit0                   orbit0 0.000000000
orbit3                   orbit3 0.000000000
orbit6                   orbit6 0.000000000
orbit8                   orbit8 0.000000000
orbit14                 orbit14 0.000000000
orbit22                 orbit22 0.000000000
orbit34                 orbit34 0.000000000
orbit72                 orbit72 0.000000000
ecc                         ecc 0.000000000
eccrad                   eccrad 0.000000000
first                     first 0.000000000
bigcom2                 bigcom2 0.000000000
bigcom3                 bigcom3 0.000000000
bigcom6                 bigcom6 0.000000000
bigcom9                 bigcom9 0.000000000
bigcom11               bigcom11 0.000000000
bigcom15               bigcom15 0.000000000
bigcom16               bigcom16 0.000000000
bigcom21               bigcom21 0.000000000
bigcom24               bigcom24 0.000000000
bigcom28               bigcom28 0.000000000
bigcom30               bigcom30 0.000000000
bigcom31               bigcom31 0.000000000
bigcom32               bigcom32 0.000000000
bigcom33               bigcom33 0.000000000
bigcom34               bigcom34 0.000000000
bigcom36               bigcom36 0.000000000
bigcom37               bigcom37 0.000000000
bigcom38               bigcom38 0.000000000
bigcom39               bigcom39 0.000000000
bigcom43               bigcom43 0.000000000
bigcom44               bigcom44 0.000000000
bigcom46               bigcom46 0.000000000
bigcom47               bigcom47 0.000000000
bigcom49               bigcom49 0.000000000
bigcom50               bigcom50 0.000000000
bigcom51               bigcom51 0.000000000
bigcom52               bigcom52 0.000000000
bigcom54               bigcom54 0.000000000
bigcom56               bigcom56 0.000000000
bigcom62               bigcom62 0.000000000
bigcom66               bigcom66 0.000000000
bigcom68               bigcom68 0.000000000
bigcom71               bigcom71 0.000000000
bigcom72               bigcom72 0.000000000
bigcom73               bigcom73 0.000000000
bigcom74               bigcom74 0.000000000
bigcom75               bigcom75 0.000000000
bigcom76               bigcom76 0.000000000
bigcom77               bigcom77 0.000000000
bigcom79               bigcom79 0.000000000
bigcom80               bigcom80 0.000000000
bigcom82               bigcom82 0.000000000
bigcom83               bigcom83 0.000000000
bigcom85               bigcom85 0.000000000
bigcom87               bigcom87 0.000000000
bigcom89               bigcom89 0.000000000
bigcom91               bigcom91 0.000000000
bigcom92               bigcom92 0.000000000
bigcom93               bigcom93 0.000000000
bigcom96               bigcom96 0.000000000
bigcom97               bigcom97 0.000000000
bigcom98               bigcom98 0.000000000
bigcom99               bigcom99 0.000000000
bigcom101             bigcom101 0.000000000
bigcom104             bigcom104 0.000000000
bigcom106             bigcom106 0.000000000
bigcom109             bigcom109 0.000000000
bigcom113             bigcom113 0.000000000
bigcom120             bigcom120 0.000000000
bigcom123             bigcom123 0.000000000
bigcom126             bigcom126 0.000000000
bigcom127             bigcom127 0.000000000
bigcom137             bigcom137 0.000000000
bigcom139             bigcom139 0.000000000
bigcom140             bigcom140 0.000000000
bigcom143             bigcom143 0.000000000
bigcom145             bigcom145 0.000000000
bigcom146             bigcom146 0.000000000
bigcom147             bigcom147 0.000000000
bigcom149             bigcom149 0.000000000
bigcom153             bigcom153 0.000000000
bigcom154             bigcom154 0.000000000
bigcom156             bigcom156 0.000000000
bigcom157             bigcom157 0.000000000
bigcom158             bigcom158 0.000000000
bigcom160             bigcom160 0.000000000
bigcom161             bigcom161 0.000000000
bigcom162             bigcom162 0.000000000
bigcom164             bigcom164 0.000000000
bigcom166             bigcom166 0.000000000
bigcom167             bigcom167 0.000000000
bigcom171             bigcom171 0.000000000
bigcom173             bigcom173 0.000000000
bigcom175             bigcom175 0.000000000
bigcom176             bigcom176 0.000000000
bigcom177             bigcom177 0.000000000
bigcom178             bigcom178 0.000000000
bigcom180             bigcom180 0.000000000
bigcom184             bigcom184 0.000000000
bigcom186             bigcom186 0.000000000
bigcom187             bigcom187 0.000000000
bigcom189             bigcom189 0.000000000
bigcom194             bigcom194 0.000000000
bigcom195             bigcom195 0.000000000
bigcom204             bigcom204 0.000000000
bigcom205             bigcom205 0.000000000
bigcom212             bigcom212 0.000000000
bigcom214             bigcom214 0.000000000
bigcom222             bigcom222 0.000000000
bigcom223             bigcom223 0.000000000
bigcom226             bigcom226 0.000000000
bigcom227             bigcom227 0.000000000
bigcom229             bigcom229 0.000000000
bigcom233             bigcom233 0.000000000
bigcom236             bigcom236 0.000000000
bigcom237             bigcom237 0.000000000
bigcom246             bigcom246 0.000000000
bigcom248             bigcom248 0.000000000
bigcom249             bigcom249 0.000000000
bigcom250             bigcom250 0.000000000
bigcom254             bigcom254 0.000000000
bigcom266             bigcom266 0.000000000
bigcom269             bigcom269 0.000000000
bigcom272             bigcom272 0.000000000
bigcom291             bigcom291 0.000000000
bigcom292             bigcom292 0.000000000
bigcom295             bigcom295 0.000000000
bigcom299             bigcom299 0.000000000
bigcom301             bigcom301 0.000000000
bigcom306             bigcom306 0.000000000
bigcom309             bigcom309 0.000000000
bigcom314             bigcom314 0.000000000
bigcom321             bigcom321 0.000000000
bigcom341             bigcom341 0.000000000
bigcom350             bigcom350 0.000000000
bigcom353             bigcom353 0.000000000
bigcom359             bigcom359 0.000000000
bigcom363             bigcom363 0.000000000
bigcom385             bigcom385 0.000000000
bigcom386             bigcom386 0.000000000
bigcom408             bigcom408 0.000000000
bigcom412             bigcom412 0.000000000
bigcom480             bigcom480 0.000000000
membership_s1     membership_s1 0.000000000
membership_s3     membership_s3 0.000000000
membership_s7     membership_s7 0.000000000
membership_s8     membership_s8 0.000000000
membership_s9     membership_s9 0.000000000
membership_s11   membership_s11 0.000000000
membership_s12   membership_s12 0.000000000
membership_s14   membership_s14 0.000000000
membership_s15   membership_s15 0.000000000
membership_s16   membership_s16 0.000000000
membership_s17   membership_s17 0.000000000
membership_s20   membership_s20 0.000000000
membership_s21   membership_s21 0.000000000
membership_s24   membership_s24 0.000000000
membership_s25   membership_s25 0.000000000
membership_s26   membership_s26 0.000000000
membership_s28   membership_s28 0.000000000
membership_s33   membership_s33 0.000000000
[1] "Dataset: med_targets Model RF, run: 4 of 10 2015-06-17 20:57:33"
     |      Out-of-bag   |
Tree |      MSE  %Var(y) |
   1 |  0.03079   167.41 |
   2 |  0.03215   174.84 |
   3 |  0.03314   180.19 |
   4 |  0.03224   175.30 |
   5 |  0.03196   173.79 |
   6 |  0.02988   162.46 |
   7 |  0.02895   157.42 |
   8 |  0.02902   157.80 |
   9 |  0.02811   152.84 |
  10 |  0.02683   145.87 |
  11 |  0.02591   140.88 |
  12 |  0.02537   137.94 |
  13 |  0.02496   135.74 |
  14 |  0.02425   131.88 |
  15 |  0.02434   132.36 |
  16 |   0.0239   129.98 |
  17 |  0.02381   129.45 |
  18 |  0.02354   128.02 |
  19 |   0.0232   126.15 |
  20 |  0.02293   124.70 |
  21 |  0.02263   123.06 |
  22 |  0.02249   122.28 |
  23 |  0.02225   120.98 |
  24 |   0.0221   120.17 |
  25 |  0.02204   119.84 |
  26 |  0.02187   118.93 |
  27 |  0.02181   118.60 |
  28 |  0.02171   118.03 |
  29 |  0.02157   117.30 |
  30 |  0.02146   116.71 |
  31 |  0.02135   116.11 |
  32 |  0.02136   116.12 |
  33 |  0.02133   115.96 |
  34 |  0.02128   115.74 |
  35 |   0.0213   115.79 |
  36 |  0.02122   115.37 |
  37 |  0.02113   114.92 |
  38 |  0.02107   114.59 |
  39 |  0.02107   114.57 |
  40 |  0.02106   114.52 |
  41 |  0.02101   114.25 |
  42 |  0.02101   114.27 |
  43 |  0.02101   114.27 |
  44 |   0.0209   113.64 |
  45 |  0.02088   113.56 |
  46 |  0.02085   113.37 |
  47 |  0.02078   113.01 |
  48 |   0.0208   113.09 |
  49 |  0.02074   112.78 |
  50 |  0.02066   112.36 |
  51 |  0.02062   112.10 |
  52 |  0.02058   111.89 |
  53 |  0.02056   111.81 |
  54 |  0.02055   111.76 |
  55 |  0.02055   111.76 |
  56 |  0.02057   111.86 |
  57 |   0.0206   112.04 |
  58 |  0.02059   111.96 |
  59 |  0.02059   111.96 |
  60 |   0.0206   112.03 |
  61 |  0.02057   111.86 |
  62 |  0.02054   111.70 |
  63 |  0.02058   111.90 |
  64 |  0.02057   111.83 |
  65 |  0.02056   111.79 |
  66 |  0.02055   111.74 |
  67 |  0.02052   111.60 |
  68 |  0.02052   111.58 |
  69 |  0.02049   111.43 |
  70 |   0.0205   111.45 |
  71 |   0.0205   111.50 |
  72 |  0.02049   111.43 |
  73 |  0.02049   111.43 |
  74 |  0.02049   111.39 |
  75 |  0.02046   111.25 |
  76 |  0.02046   111.24 |
  77 |  0.02044   111.17 |
  78 |  0.02043   111.08 |
  79 |  0.02045   111.19 |
  80 |  0.02043   111.09 |
  81 |  0.02042   111.04 |
  82 |  0.02042   111.02 |
  83 |  0.02039   110.87 |
  84 |  0.02038   110.82 |
  85 |  0.02034   110.58 |
  86 |  0.02034   110.57 |
  87 |  0.02033   110.55 |
  88 |  0.02032   110.48 |
  89 |  0.02032   110.49 |
  90 |  0.02031   110.45 |
  91 |  0.02033   110.54 |
  92 |  0.02031   110.44 |
  93 |  0.02028   110.25 |
  94 |  0.02028   110.26 |
  95 |  0.02027   110.23 |
  96 |  0.02026   110.19 |
  97 |  0.02027   110.24 |
  98 |  0.02027   110.23 |
  99 |  0.02025   110.13 |
 100 |  0.02025   110.13 |
[1] "Random Forest variable coefficients"
                      %IncMSE IncNodePurity
graph5           2.813025e-03  3.969197e-01
graph6           3.752862e-03  3.484390e-01
graph7           3.658418e-03  4.290136e-01
graph8           4.378400e-04  1.910840e-01
graph9           1.183481e-03  2.969931e-01
graph10          3.202616e-03  4.639337e-01
graph11          3.737773e-03  7.132361e-01
graph12          2.909042e-03  4.358015e-01
graph13          1.964694e-03  3.615994e-01
graph14          5.408191e-03  4.860492e-01
graph15          1.092914e-02  6.171842e-01
graph16          3.544175e-03  6.012477e-01
graph17          5.882471e-03  4.401620e-01
graph18          1.549958e-03  4.630321e-01
graph19          2.803095e-03  4.643067e-01
graph20          5.975735e-03  5.316158e-01
graph21          3.986378e-03  5.333449e-01
graph22          3.856640e-03  5.677303e-01
graph23          9.296391e-03  6.046427e-01
graph24          3.440489e-03  4.289276e-01
graph25          4.428959e-03  4.074444e-01
graph26          1.986829e-03  3.110891e-01
graph27          1.694809e-03  2.251439e-01
graph28          2.386868e-03  1.499788e-01
graph29          1.151757e-05  6.176161e-02
orbit0           8.981318e-04  1.551792e-01
orbit1           2.408855e-03  2.430132e-01
orbit2           1.526199e-03  3.812212e-01
orbit3           2.313704e-03  1.656438e-01
orbit4           2.812939e-03  5.889243e-01
orbit5           7.186037e-04  3.038881e-01
orbit6           2.806301e-03  3.328531e-01
orbit7           1.445493e-03  2.996710e-01
orbit8           2.658281e-03  5.793385e-01
orbit9           1.991061e-03  3.959881e-01
orbit10          2.399453e-03  3.224117e-01
orbit11          2.285583e-03  2.256454e-01
orbit12          4.492097e-03  3.091193e-01
orbit13          1.746697e-03  2.135583e-01
orbit14          4.038596e-05  7.729335e-02
orbit15          2.966042e-03  6.655632e-01
orbit16          4.564102e-03  4.614810e-01
orbit17          1.891220e-03  3.810035e-01
orbit18          2.263167e-03  7.410427e-01
orbit19          4.988603e-03  4.812887e-01
orbit20          4.228641e-03  3.767717e-01
orbit21          2.363387e-03  3.434081e-01
orbit22          4.879282e-03  6.213960e-01
orbit23          1.121815e-03  4.588694e-01
orbit24          2.328024e-03  3.807187e-01
orbit25          5.117723e-03  4.650025e-01
orbit26          1.600445e-03  7.077420e-01
orbit27          6.521927e-03  9.554812e-01
orbit28          2.727323e-03  5.481587e-01
orbit29          1.731389e-03  4.489424e-01
orbit30          2.380036e-03  5.815503e-01
orbit31          2.683023e-03  3.676538e-01
orbit32          1.627329e-03  4.453268e-01
orbit33          1.580754e-03  4.529521e-01
orbit34          1.275703e-02  7.514976e-01
orbit35          3.724783e-03  5.143806e-01
orbit36          5.542834e-03  7.949400e-01
orbit37          3.450513e-03  6.261197e-01
orbit38          2.732139e-03  3.232659e-01
orbit39          2.948957e-03  4.489114e-01
orbit40          1.564514e-03  2.834812e-01
orbit41          1.069255e-03  3.582119e-01
orbit42          1.111829e-03  3.091510e-01
orbit43          7.172749e-04  3.115935e-01
orbit44          9.011206e-04  3.206953e-01
orbit45          4.422685e-03  4.425209e-01
orbit46          2.225643e-03  4.352870e-01
orbit47          4.522160e-03  6.373337e-01
orbit48          3.236192e-03  2.639267e-01
orbit49          4.716135e-03  5.067667e-01
orbit50          1.391112e-03  4.803791e-01
orbit51          2.080485e-03  5.024849e-01
orbit52          2.468071e-03  3.250554e-01
orbit53          3.589620e-03  5.254147e-01
orbit54          2.837460e-03  4.024914e-01
orbit55          2.480555e-03  2.625023e-01
orbit56          4.600302e-03  6.512714e-01
orbit57          2.915474e-03  1.844954e-01
orbit58          6.170473e-04  9.785189e-02
orbit59          1.900872e-03  1.740569e-01
orbit60          4.014827e-03  4.071974e-01
orbit61          6.838539e-04  1.860958e-01
orbit62          2.006355e-03  4.951592e-01
orbit63          2.723839e-03  5.025559e-01
orbit64          1.225767e-03  4.028900e-01
orbit65          2.003187e-03  4.444171e-01
orbit66          2.243043e-03  1.477090e-01
orbit67          3.511514e-04  8.695974e-02
orbit68          2.180592e-03  2.597924e-01
orbit69          8.003370e-04  1.615922e-01
orbit70          1.501129e-03  1.548506e-01
orbit71          5.476217e-04  2.408107e-01
orbit72          3.538760e-05  3.049148e-02
AP               1.258595e-05  4.044127e-02
bet              1.350525e-03  1.225090e+00
ecc              2.791614e-05  5.426753e-02
eccrad           1.584718e-05  3.584405e-02
close            3.194192e-03  3.899010e-01
constraint       6.513571e-04  5.980370e-01
coreness         1.471231e-03  3.737226e-01
knn              5.333956e-03  8.118097e-01
hubscore         9.239434e-04  3.221969e-01
pagerank         1.306361e-03  1.462503e+00
trans            4.172079e-03  3.946426e-01
evcent           7.899702e-04  4.230132e-01
first            1.356058e-03  1.184408e-01
upto_second      1.975554e-03  2.830779e-01
upto_third       2.799989e-03  5.261820e-01
upto_fourth      4.119521e-03  4.512036e-01
upto_fifth       2.250756e-03  4.836698e-01
upto_sixth       1.120338e-03  4.188401e-01
second           1.798002e-03  2.390151e-01
third            4.695640e-03  6.994600e-01
fourth           3.648764e-03  6.011665e-01
fifth            4.905695e-03  6.392860e-01
sixth            2.423499e-03  4.549300e-01
ratio1           4.193504e-03  1.016172e+00
ratio2           1.529563e-03  8.963478e-01
ratio3           1.950275e-03  6.209954e-01
ratio4           6.000180e-03  8.596217e-01
ratio5           4.615539e-03  2.598071e+00
ratio6           6.577836e-03  7.262500e-01
selfinter        5.736574e-05  1.051212e-01
walktrap_vertex  5.037660e-04  1.003127e+00
bigcom1          1.749063e-04  2.071646e-01
bigcom2          0.000000e+00  2.775558e-19
bigcom3          5.753387e-06  2.835346e-02
bigcom4          3.024200e-04  1.052809e-01
bigcom6          0.000000e+00  6.938894e-20
bigcom8          3.439161e-04  1.089220e-01
bigcom9          0.000000e+00  1.942890e-18
bigcom11         0.000000e+00  0.000000e+00
bigcom13        -8.342349e-05  7.617902e-02
bigcom15         0.000000e+00  2.775558e-19
bigcom16         0.000000e+00  0.000000e+00
bigcom21         0.000000e+00  2.775558e-19
bigcom22         4.490054e-05  1.143098e-01
bigcom24         0.000000e+00  3.469447e-20
bigcom26         9.880896e-05  1.569877e-01
bigcom28        -1.652769e-05  5.407220e-02
bigcom30         5.741072e-05  1.609659e-01
bigcom31         0.000000e+00  0.000000e+00
bigcom32         0.000000e+00  1.040834e-19
bigcom33         0.000000e+00  0.000000e+00
bigcom34         0.000000e+00  0.000000e+00
bigcom36         0.000000e+00  0.000000e+00
bigcom37         0.000000e+00  0.000000e+00
bigcom38         0.000000e+00  0.000000e+00
bigcom39         0.000000e+00  2.081668e-19
bigcom40         9.351719e-05  1.147140e-01
bigcom43         0.000000e+00  0.000000e+00
bigcom44         0.000000e+00  0.000000e+00
bigcom46         0.000000e+00  1.387779e-19
bigcom47         0.000000e+00  0.000000e+00
bigcom49         0.000000e+00  1.387779e-19
bigcom50         0.000000e+00  0.000000e+00
bigcom51         0.000000e+00  0.000000e+00
bigcom52         0.000000e+00  1.387779e-19
bigcom54         0.000000e+00  0.000000e+00
bigcom56         0.000000e+00  5.551115e-19
bigcom62         0.000000e+00  0.000000e+00
bigcom66         0.000000e+00  0.000000e+00
bigcom68         0.000000e+00  1.387779e-19
bigcom69        -4.266684e-05  1.385329e-01
bigcom71         0.000000e+00  0.000000e+00
bigcom72         0.000000e+00  0.000000e+00
bigcom73         0.000000e+00  0.000000e+00
bigcom74         0.000000e+00  0.000000e+00
bigcom75         0.000000e+00  0.000000e+00
bigcom76         0.000000e+00  0.000000e+00
bigcom77         0.000000e+00  2.775558e-19
bigcom79         0.000000e+00  0.000000e+00
bigcom80         0.000000e+00  0.000000e+00
bigcom82         0.000000e+00  0.000000e+00
bigcom83         0.000000e+00  0.000000e+00
bigcom84         1.499567e-04  7.770909e-01
bigcom85         0.000000e+00  0.000000e+00
bigcom87         0.000000e+00  0.000000e+00
bigcom89         0.000000e+00  0.000000e+00
bigcom91         0.000000e+00  2.081668e-19
bigcom92         0.000000e+00  3.469447e-20
bigcom93         0.000000e+00  0.000000e+00
bigcom96         0.000000e+00  0.000000e+00
bigcom97         0.000000e+00  2.775558e-19
bigcom98         0.000000e+00  0.000000e+00
bigcom99         0.000000e+00  0.000000e+00
bigcom101        0.000000e+00  0.000000e+00
bigcom104        0.000000e+00  0.000000e+00
bigcom106        0.000000e+00  0.000000e+00
bigcom109        0.000000e+00  0.000000e+00
bigcom113        0.000000e+00  6.938894e-20
bigcom116        5.639946e-05  4.189133e-02
bigcom120        0.000000e+00  1.734723e-20
bigcom123        0.000000e+00  2.775558e-19
bigcom126        0.000000e+00  0.000000e+00
bigcom127        0.000000e+00  0.000000e+00
bigcom137        0.000000e+00  1.387779e-19
bigcom139        0.000000e+00  2.775558e-19
bigcom140        0.000000e+00  0.000000e+00
bigcom143        0.000000e+00  0.000000e+00
bigcom145        0.000000e+00  0.000000e+00
bigcom146        0.000000e+00  0.000000e+00
bigcom147        0.000000e+00  1.387779e-19
bigcom149        0.000000e+00  0.000000e+00
bigcom153        0.000000e+00  6.938894e-20
bigcom154        0.000000e+00  0.000000e+00
bigcom156        0.000000e+00  1.387779e-19
bigcom157        0.000000e+00  0.000000e+00
bigcom158        0.000000e+00  0.000000e+00
bigcom160        0.000000e+00  0.000000e+00
bigcom161        0.000000e+00  0.000000e+00
bigcom162        0.000000e+00  0.000000e+00
bigcom164        0.000000e+00  0.000000e+00
bigcom166        0.000000e+00  0.000000e+00
bigcom167        0.000000e+00  0.000000e+00
bigcom171        0.000000e+00  2.775558e-19
bigcom173        0.000000e+00  0.000000e+00
bigcom175        0.000000e+00  0.000000e+00
bigcom176        0.000000e+00  0.000000e+00
bigcom177        0.000000e+00  0.000000e+00
bigcom178        0.000000e+00  2.775558e-19
bigcom180        0.000000e+00  0.000000e+00
bigcom181        6.241818e-07  1.340057e-01
bigcom184        0.000000e+00  0.000000e+00
bigcom186        0.000000e+00  2.775558e-19
bigcom187        0.000000e+00  0.000000e+00
bigcom189        0.000000e+00  1.387779e-19
bigcom194        0.000000e+00  0.000000e+00
bigcom195        0.000000e+00  0.000000e+00
bigcom196        2.730620e-04  9.374037e-01
bigcom204        0.000000e+00  0.000000e+00
bigcom205        0.000000e+00  0.000000e+00
bigcom212        0.000000e+00  0.000000e+00
bigcom214        0.000000e+00  0.000000e+00
bigcom222        0.000000e+00  2.775558e-19
bigcom223        0.000000e+00  0.000000e+00
bigcom226        0.000000e+00  0.000000e+00
bigcom227        0.000000e+00  0.000000e+00
bigcom229        0.000000e+00  0.000000e+00
bigcom233        0.000000e+00  6.938894e-19
bigcom236        0.000000e+00  0.000000e+00
bigcom237        0.000000e+00  1.387779e-19
bigcom246        0.000000e+00  0.000000e+00
bigcom248        0.000000e+00  1.387779e-19
bigcom249        0.000000e+00  0.000000e+00
bigcom250        0.000000e+00  1.110223e-18
bigcom254        0.000000e+00  0.000000e+00
bigcom266        0.000000e+00  0.000000e+00
bigcom269        0.000000e+00  0.000000e+00
bigcom272        0.000000e+00  0.000000e+00
bigcom274        6.528288e-06  4.115581e-03
bigcom281       -2.832004e-05  3.915294e-01
bigcom291        0.000000e+00  0.000000e+00
bigcom292       -2.686084e-05  6.954584e-01
bigcom295        0.000000e+00  1.387779e-19
bigcom299        0.000000e+00  0.000000e+00
bigcom301        0.000000e+00  2.775558e-19
bigcom306        0.000000e+00  0.000000e+00
bigcom309        0.000000e+00  0.000000e+00
bigcom314        0.000000e+00  0.000000e+00
bigcom321        0.000000e+00  0.000000e+00
bigcom341        0.000000e+00  0.000000e+00
bigcom350        0.000000e+00  0.000000e+00
bigcom353        0.000000e+00  0.000000e+00
bigcom359        0.000000e+00  2.775558e-19
bigcom363        0.000000e+00  0.000000e+00
bigcom365       -6.470576e-06  2.210360e-01
bigcom385        0.000000e+00  1.387779e-19
bigcom386        0.000000e+00  0.000000e+00
bigcom408        0.000000e+00  0.000000e+00
bigcom412        0.000000e+00  0.000000e+00
bigcom480        0.000000e+00  0.000000e+00
spin_vertex      6.318744e-04  1.402027e+00
membership_s1    0.000000e+00  6.713380e-18
membership_s3    0.000000e+00  2.896280e-02
membership_s4    7.837103e-05  5.381366e-02
membership_s5    6.173552e-06  6.538414e-02
membership_s6   -1.175688e-05  1.043909e-02
membership_s7    0.000000e+00  0.000000e+00
membership_s8    0.000000e+00  0.000000e+00
membership_s9    0.000000e+00  1.387779e-19
membership_s11   0.000000e+00  0.000000e+00
membership_s12   0.000000e+00  0.000000e+00
membership_s14   0.000000e+00  0.000000e+00
membership_s15   0.000000e+00  1.387779e-19
membership_s16   0.000000e+00  1.387779e-19
membership_s17   0.000000e+00  0.000000e+00
membership_s18   1.289569e-05  1.073474e-01
membership_s20   0.000000e+00  0.000000e+00
membership_s21   0.000000e+00  0.000000e+00
membership_s22   7.047001e-06  1.718633e-02
membership_s24   0.000000e+00  5.551115e-19
membership_s25   0.000000e+00  0.000000e+00
membership_s26   0.000000e+00  0.000000e+00
membership_s27   9.885092e-06  1.495620e-02
membership_s28   0.000000e+00  1.387779e-19
membership_s30   1.584084e-03  1.706527e-01
membership_s31  -4.884048e-05  1.161543e-01
membership_s32   1.899852e-05  5.941479e-02
membership_s33   0.000000e+00  0.000000e+00
membership_s36   1.659413e-04  4.524573e-02
membership_s37   3.484055e-05  2.511176e-01
V1               6.672850e-03  9.257079e-01
V2               2.348203e-03  1.351212e+00
pdi              2.750806e-04  3.147092e-01
adhesion         5.414155e-03  1.080818e+00
cohesion         4.725414e-03  1.024531e+00
inner            4.938080e-03  1.271474e+00
outer            8.590357e-04  1.327328e+00
ioratio          5.907183e-03  1.158812e+00
comsize          2.139213e-03  1.400723e+00
[1] "Dataset: med_targets Model GLM, run: 4 of 10 2015-06-17 20:59:44"
[1] "glmnet variable coefficients"
                         [,1]          [,2]
(Intercept)     -3.958073e+00 -2.538934e+01
graph0           1.674188e-41 -1.321020e-03
graph1           3.516127e-42  1.585435e-05
graph2          -7.451832e-42 -4.637515e-04
graph3           5.909827e-44  7.688823e-09
graph4           3.663263e-45  2.100315e-09
graph5           5.164204e-42 -1.065781e-05
graph6           5.950361e-43  6.605670e-07
graph7           7.450176e-42  4.589178e-05
graph8          -9.431996e-41 -9.788934e-04
graph9           1.337020e-45  7.481591e-09
graph10          1.022684e-46 -3.860039e-10
graph11          5.051443e-48  4.652104e-12
graph12          4.280168e-45 -2.968179e-08
graph13          1.270487e-44 -1.396837e-08
graph14          7.101912e-46  1.399660e-10
graph15          5.583081e-43  1.608086e-06
graph16          1.821471e-44  8.932977e-08
graph17          2.549078e-44 -1.064203e-07
graph18          4.780899e-43  2.753369e-06
graph19          7.914654e-44  5.625078e-08
graph20          3.178984e-43  1.970440e-06
graph21          4.235640e-43  2.292670e-07
graph22          5.708154e-43  4.041679e-06
graph23          1.951187e-43 -2.505940e-06
graph24          7.130852e-43  4.826597e-06
graph25          2.120220e-42 -1.072003e-05
graph26          6.576330e-43 -2.594880e-06
graph27          6.624087e-42  3.542841e-05
graph28         -8.970660e-42 -1.472647e-04
graph29         -9.894026e-41 -9.830311e-04
orbit0           1.674188e-41 -1.339772e-03
orbit1           3.777094e-42  1.709811e-05
orbit2           5.001798e-42  3.915205e-07
orbit3          -7.451832e-42 -4.753765e-04
orbit4           7.632505e-44 -3.547574e-08
orbit5           1.810205e-43  1.479238e-07
orbit6           3.663113e-45  2.058254e-09
orbit7           6.548969e-43  5.712380e-06
orbit8           5.164204e-42 -1.127705e-05
orbit9           1.125180e-42 -5.091598e-06
orbit10          9.728726e-43  2.998015e-06
orbit11          6.523008e-42  1.205353e-05
orbit12          8.984202e-42  4.662535e-05
orbit13          2.189017e-41  2.658632e-04
orbit14         -9.431996e-41 -9.857234e-04
orbit15          1.993643e-45  1.134937e-08
orbit16          2.779536e-45 -1.140559e-08
orbit17          7.019775e-45  5.403052e-08
orbit18         -2.621647e-46 -6.701424e-09
orbit19          1.527411e-46 -2.571936e-10
orbit20          3.433480e-46 -2.786361e-10
orbit21          1.487759e-44  4.622971e-08
orbit22          5.051441e-48  4.226237e-12
orbit23          7.287767e-44  8.128433e-07
orbit24          3.806614e-45 -7.148961e-08
orbit25          1.271057e-44 -2.985642e-08
orbit26          7.772013e-44  2.539928e-07
orbit27          3.965034e-44  1.275492e-07
orbit28          5.990367e-44 -9.716038e-07
orbit29          2.162250e-44  2.072353e-09
orbit30          1.850365e-43  3.111523e-07
orbit31          1.044437e-45 -2.562676e-09
orbit32          1.384056e-45  2.755456e-09
orbit33          1.009996e-42  2.688267e-06
orbit34          5.583081e-43  1.574422e-06
orbit35          4.856245e-44 -3.312013e-08
orbit36          5.465503e-44  4.622397e-07
orbit37          3.044717e-44  1.963151e-07
orbit38          2.567000e-43 -5.278230e-06
orbit39          5.466672e-44 -2.596781e-07
orbit40          3.596325e-44 -1.677279e-07
orbit41          3.965116e-43  3.419390e-07
orbit42          3.956142e-42  1.416407e-05
orbit43          4.811876e-43  2.791660e-06
orbit44          2.165740e-41 -1.259477e-04
orbit45          1.206167e-43 -3.008500e-06
orbit46          1.470338e-43  1.024383e-06
orbit47          9.497504e-43 -4.116611e-06
orbit48          4.200504e-43  3.799466e-06
orbit49          3.519548e-43  2.497003e-06
orbit50         -1.161258e-42 -9.723732e-05
orbit51          6.800638e-43 -4.678420e-07
orbit52          1.302964e-42  3.635076e-06
orbit53          2.323186e-42 -3.678394e-06
orbit54          5.729281e-43  4.239673e-06
orbit55          1.281483e-41 -2.467222e-04
orbit56          4.056379e-43 -8.941025e-06
orbit57          2.380448e-43 -1.922834e-06
orbit58         -4.548616e-42 -5.534002e-06
orbit59          8.614771e-43  5.744046e-06
orbit60          3.369943e-42  2.351835e-05
orbit61          2.866739e-41  4.388415e-04
orbit62          4.047012e-42 -5.733190e-05
orbit63          2.321226e-43 -1.505180e-04
orbit64          8.349769e-42  6.616530e-05
orbit65          2.887289e-42  3.626297e-05
orbit66          3.634544e-43 -3.212288e-05
orbit67         -3.645621e-42 -7.951524e-05
orbit68          7.055919e-42  4.400945e-05
orbit69          4.133986e-41 -7.850485e-04
orbit70         -1.013995e-41 -2.072071e-04
orbit71         -2.930459e-41 -2.674961e-04
orbit72         -9.894026e-41 -9.825613e-04
AP               3.493976e-39  4.749221e-02
bet              2.328974e-44 -2.644070e-06
ecc             -2.949946e-39 -1.962636e-02
eccrad          -1.769968e-38 -1.168848e-01
close            8.571894e-38  1.813204e-01
constraint      -1.851058e-38 -2.328408e-01
coreness         7.730798e-41 -2.226573e-03
knn              3.240498e-41  3.502975e-04
hubscore         2.564050e-37 -9.389555e-02
pagerank        -2.901890e-37 -8.224847e+00
trans           -2.876426e-38 -5.433949e-01
evcent           2.574379e-37 -1.152009e-02
first            1.674188e-41 -1.302048e-03
upto_second      4.124176e-42  1.673968e-05
upto_third       4.801312e-43 -1.373845e-06
upto_fourth     -6.277527e-42  2.388352e-06
upto_fifth      -1.638854e-40 -2.284269e-04
upto_sixth      -8.409044e-40  1.803684e-03
second           4.145717e-42  1.675122e-05
third           -5.329397e-43 -8.705418e-06
fourth          -1.164412e-42  2.211654e-06
fifth            6.240716e-42 -4.116174e-06
sixth            1.867792e-40  2.961082e-04
ratio1           2.997600e-41  2.842636e-04
ratio2          -9.324142e-41 -1.083599e-03
ratio3           5.790766e-39  1.992736e-02
ratio4           1.052207e-37 -2.315037e-01
ratio5           2.025907e-37  4.297519e+00
ratio6           1.097573e-39  1.924974e-03
selfinter       -1.044933e-39 -9.431018e-03
walktrap_vertex -1.510634e-39  5.951470e-03
bigcom1         -1.399148e-39  3.242802e-02
bigcom2         -1.895165e-38 -3.263800e-01
bigcom3         -1.389225e-38 -1.037291e-01
bigcom4          5.263829e-39  7.221918e-02
bigcom6         -1.894348e-38 -3.195261e-01
bigcom8          9.822798e-39  9.800978e-02
bigcom9         -1.900904e-38 -4.057103e-01
bigcom11        -1.898030e-38 -2.676185e-01
bigcom13         5.337983e-38  4.954516e-01
bigcom15        -1.898030e-38 -3.724718e-01
bigcom16        -1.895982e-38 -3.457817e-01
bigcom21        -1.906678e-38 -3.623722e-01
bigcom22        -8.810075e-39 -6.440357e-02
bigcom24        -1.894756e-38 -3.271802e-01
bigcom26         1.281105e-38  1.655580e-01
bigcom28        -1.487135e-38 -2.247273e-01
bigcom30        -3.678981e-39  2.341848e-02
bigcom31        -1.893939e-38 -3.242835e-01
bigcom32        -1.895982e-38 -1.798937e-01
bigcom33        -1.893939e-38 -2.213824e-01
bigcom34        -1.893531e-38 -4.034159e-01
bigcom36        -1.895165e-38 -3.583835e-01
bigcom37        -1.893939e-38 -1.658005e-01
bigcom38        -1.893939e-38 -3.234606e-01
bigcom39        -1.901727e-38 -2.585287e-01
bigcom40         2.542295e-39  5.774429e-02
bigcom43        -1.895574e-38 -2.836457e-01
bigcom44        -1.928435e-38 -3.377281e-01
bigcom46        -1.898030e-38 -2.248871e-01
bigcom47        -1.896392e-38 -2.192764e-01
bigcom49        -1.895982e-38 -3.677498e-01
bigcom50        -1.893939e-38 -3.678524e-01
bigcom51        -1.893939e-38 -3.763004e-01
bigcom52        -1.894348e-38 -4.150031e-01
bigcom54        -1.893531e-38 -3.220118e-01
bigcom56        -1.898440e-38 -2.540166e-01
bigcom62        -1.893939e-38 -2.998786e-01
bigcom66        -1.893531e-38 -3.287882e-01
bigcom68        -1.894348e-38 -3.216024e-01
bigcom69         9.348346e-38  7.870802e-01
bigcom71        -1.893531e-38 -2.996988e-01
bigcom72         0.000000e+00  0.000000e+00
bigcom73        -1.899261e-38 -2.131515e-01
bigcom74        -1.897210e-38 -3.494859e-01
bigcom75        -1.894348e-38 -2.533441e-01
bigcom76        -1.895574e-38 -2.500494e-01
bigcom77        -1.895574e-38 -3.725079e-01
bigcom79        -1.893939e-38 -3.574313e-01
bigcom80        -1.895574e-38 -2.002793e-01
bigcom82        -1.894348e-38 -2.933303e-01
bigcom83        -1.893939e-38 -4.537262e-01
bigcom84         3.181804e-37  1.784506e+00
bigcom85        -1.893939e-38 -2.780920e-01
bigcom87        -1.895574e-38 -2.448441e-01
bigcom89        -1.893531e-38 -3.319206e-01
bigcom91        -1.896392e-38 -2.562672e-01
bigcom92        -1.901315e-38 -3.370865e-01
bigcom93        -1.893531e-38 -4.927854e-01
bigcom96        -1.893939e-38 -2.837363e-01
bigcom97        -1.895165e-38 -3.638607e-01
bigcom98        -1.893531e-38 -2.696754e-01
bigcom99         0.000000e+00  0.000000e+00
bigcom101       -1.898850e-38 -2.379822e-01
bigcom104       -1.893939e-38 -3.632361e-01
bigcom106       -1.893939e-38 -2.299063e-01
bigcom109       -1.893939e-38 -3.370779e-01
bigcom113       -1.893939e-38 -1.837647e-01
bigcom116        1.272212e-38  4.030217e-01
bigcom120       -1.894348e-38 -2.507486e-01
bigcom123       -1.893939e-38 -3.001537e-01
bigcom126       -1.893939e-38 -3.897066e-01
bigcom127       -1.895574e-38 -2.483194e-01
bigcom137       -1.895165e-38 -3.265092e-01
bigcom139       -1.894348e-38 -2.732656e-01
bigcom140       -1.894348e-38 -1.970725e-01
bigcom143       -1.893531e-38 -2.102134e-01
bigcom145       -1.894348e-38 -3.278257e-01
bigcom146       -1.893939e-38 -2.746560e-01
bigcom147       -1.899671e-38 -2.818338e-01
bigcom149       -1.894756e-38 -3.760885e-01
bigcom153       -1.896392e-38 -2.395923e-01
bigcom154       -1.893531e-38 -3.302430e-01
bigcom156       -1.894756e-38 -3.486490e-01
bigcom157       -1.898850e-38 -1.456893e-01
bigcom158       -1.893939e-38 -1.830125e-01
bigcom160       -1.893531e-38 -2.271086e-01
bigcom161       -1.894348e-38 -3.585722e-01
bigcom162       -1.893939e-38 -1.814166e-01
bigcom164       -1.893531e-38 -3.729107e-01
bigcom166       -1.895574e-38 -1.820229e-01
bigcom167       -1.897620e-38 -2.380160e-01
bigcom171       -1.897210e-38 -3.401064e-01
bigcom173       -1.893939e-38 -3.578046e-01
bigcom175       -1.893939e-38 -2.240656e-01
bigcom176       -1.893531e-38 -3.935050e-01
bigcom177       -1.893939e-38 -3.268006e-01
bigcom178       -1.893531e-38 -3.761914e-01
bigcom180       -1.893531e-38 -3.329302e-01
bigcom181        9.348346e-38  7.661901e-01
bigcom184       -1.894348e-38 -2.080867e-01
bigcom186       -1.893939e-38 -3.165138e-01
bigcom187       -1.893939e-38 -2.585421e-01
bigcom189       -1.895165e-38 -2.263850e-01
bigcom194       -1.894348e-38 -2.370532e-01
bigcom195        0.000000e+00  0.000000e+00
bigcom196        6.548927e-37  2.695455e+00
bigcom204        0.000000e+00  0.000000e+00
bigcom205       -1.893939e-38 -2.176371e-01
bigcom212       -1.893939e-38 -1.782470e-01
bigcom214       -1.893531e-38 -2.102264e-01
bigcom222       -1.893939e-38 -3.459296e-01
bigcom223       -1.895165e-38 -1.896219e-01
bigcom226       -1.894348e-38 -3.567853e-01
bigcom227       -1.894348e-38 -2.620609e-01
bigcom229       -1.893531e-38 -2.818911e-01
bigcom233       -1.893939e-38 -1.869125e-01
bigcom236       -1.893531e-38 -3.309883e-01
bigcom237       -1.894756e-38 -3.150834e-01
bigcom246       -1.896801e-38 -3.942671e-01
bigcom248       -1.897210e-38 -2.633636e-01
bigcom249       -1.894756e-38 -2.496593e-01
bigcom250       -1.898030e-38 -3.110853e-01
bigcom254       -1.893939e-38 -3.438275e-01
bigcom266       -1.894348e-38 -2.878652e-01
bigcom269        0.000000e+00  0.000000e+00
bigcom272       -1.893531e-38 -3.670279e-01
bigcom274        2.003100e-38  5.472664e-02
bigcom281        1.832864e-37  1.072156e+00
bigcom291       -1.895165e-38 -3.366901e-01
bigcom292        4.863288e-37  2.191217e+00
bigcom295       -1.895165e-38 -2.387290e-01
bigcom299       -1.893531e-38 -3.546411e-01
bigcom301       -1.896392e-38 -3.429901e-01
bigcom306       -1.893531e-38 -3.783941e-01
bigcom309       -1.893531e-38 -3.911910e-01
bigcom314       -1.894756e-38 -1.975394e-01
bigcom321       -1.893531e-38 -3.302011e-01
bigcom341       -1.893939e-38 -1.702733e-01
bigcom350       -1.894348e-38 -2.871367e-01
bigcom353       -1.893939e-38 -3.178776e-01
bigcom359       -1.893939e-38 -4.229880e-01
bigcom363       -1.893531e-38 -2.186663e-01
bigcom365        2.337955e-37  1.686692e+00
bigcom385       -1.893531e-38 -3.742450e-01
bigcom386       -1.894348e-38 -2.622247e-01
bigcom408       -1.894348e-38 -1.975263e-01
bigcom412       -1.893939e-38 -3.811788e-01
bigcom480        0.000000e+00  0.000000e+00
spin_vertex     -2.920879e-39 -1.918834e-02
membership_s1   -1.142922e-38 -1.413556e-01
membership_s3    9.913833e-37  3.123484e+00
membership_s4    4.553372e-39  7.965995e-02
membership_s5    5.689763e-39  8.786247e-02
membership_s6   -2.575059e-39 -3.410104e-02
membership_s7   -2.011877e-38 -3.890224e-01
membership_s8   -1.893939e-38 -1.657362e-01
membership_s9   -1.894348e-38 -3.024968e-01
membership_s11  -1.893531e-38 -2.231669e-01
membership_s12  -1.895574e-38 -3.158904e-01
membership_s14  -1.894756e-38 -2.765170e-01
membership_s15  -1.912071e-38 -2.782543e-01
membership_s16  -1.895165e-38 -1.923440e-01
membership_s17  -1.893531e-38 -2.565254e-01
membership_s18   2.831247e-38  3.988419e-01
membership_s20  -1.893531e-38 -3.451887e-01
membership_s21  -1.907506e-38 -3.541821e-01
membership_s22   5.893389e-38  3.458732e-01
membership_s24  -1.899671e-38 -2.384957e-01
membership_s25  -1.900082e-38 -2.138275e-01
membership_s26   0.000000e+00  0.000000e+00
membership_s27  -1.392678e-38 -2.220622e-01
membership_s28  -1.893939e-38 -2.239852e-01
membership_s30   8.971152e-39  1.655708e-01
membership_s31   8.916843e-39  1.563406e-01
membership_s32   3.558944e-39 -6.408245e-02
membership_s33  -1.893531e-38 -3.819489e-01
membership_s36  -7.892992e-40  3.498719e-02
membership_s37   2.711094e-38  4.615794e-01
V1              -1.807977e-38  8.137534e-02
V2               6.451783e-39  4.841246e-01
pdi              1.624215e-35  3.635140e+02
adhesion        -2.952261e-42 -5.842766e-06
cohesion         5.995689e-42  1.442284e-05
inner            8.781173e-43  7.359859e-06
outer            1.204822e-42  6.260195e-06
ioratio         -4.114874e-38 -2.755546e-01
comsize          9.743099e-43 -3.857498e-05
[1] "Dataset: med_targets Model GBM, run: 5 of 10 2015-06-17 21:00:55"
Iter   TrainDeviance   ValidDeviance   StepSize   Improve
     1        0.1776            -nan     0.0100   -0.0000
     2        0.1756            -nan     0.0100    0.0000
     3        0.1740            -nan     0.0100    0.0000
     4        0.1728            -nan     0.0100   -0.0000
     5        0.1712            -nan     0.0100   -0.0000
     6        0.1704            -nan     0.0100    0.0000
     7        0.1693            -nan     0.0100   -0.0000
     8        0.1681            -nan     0.0100    0.0000
     9        0.1667            -nan     0.0100   -0.0001
    10        0.1657            -nan     0.0100   -0.0001
    20        0.1548            -nan     0.0100   -0.0000
    40        0.1394            -nan     0.0100   -0.0000
    60        0.1285            -nan     0.0100   -0.0000
    80        0.1185            -nan     0.0100    0.0000
   100        0.1110            -nan     0.0100   -0.0000
   120        0.1038            -nan     0.0100   -0.0000
   140        0.0975            -nan     0.0100   -0.0000
   160        0.0923            -nan     0.0100    0.0000
   180        0.0870            -nan     0.0100    0.0000
   194        0.0838            -nan     0.0100   -0.0000

[1] "GBM variable coefficients"
                            var     rel.inf
ratio5                   ratio5 4.254123319
pagerank               pagerank 3.565678730
V2                           V2 3.502314987
walktrap_vertex walktrap_vertex 2.586758212
bet                         bet 2.517480912
outer                     outer 2.515128600
bigcom84               bigcom84 2.178676928
comsize                 comsize 2.032918634
inner                     inner 1.945971812
spin_vertex         spin_vertex 1.780172749
constraint           constraint 1.702055294
ratio4                   ratio4 1.696371372
graph14                 graph14 1.625686783
V1                           V1 1.617278497
adhesion               adhesion 1.565770981
graph20                 graph20 1.511009821
ratio6                   ratio6 1.346798577
graph5                   graph5 1.343976344
graph15                 graph15 1.302079149
knn                         knn 1.297923127
graph18                 graph18 1.244606508
orbit26                 orbit26 1.244042881
orbit30                 orbit30 1.193816437
trans                     trans 1.084899514
ioratio                 ioratio 1.084378197
orbit16                 orbit16 1.071653050
graph3                   graph3 1.016472687
cohesion               cohesion 0.996599884
ratio1                   ratio1 0.996557403
graph1                   graph1 0.992737035
orbit51                 orbit51 0.979070437
orbit64                 orbit64 0.937758390
orbit35                 orbit35 0.936798241
orbit27                 orbit27 0.918119414
graph10                 graph10 0.917002237
orbit28                 orbit28 0.916230151
orbit36                 orbit36 0.870933509
orbit63                 orbit63 0.845218334
graph13                 graph13 0.835914828
orbit9                   orbit9 0.822199864
orbit25                 orbit25 0.797671334
graph16                 graph16 0.793225013
orbit15                 orbit15 0.776557084
orbit21                 orbit21 0.771482229
orbit56                 orbit56 0.740384656
fourth                   fourth 0.727314564
graph25                 graph25 0.675369786
ratio2                   ratio2 0.669447885
graph2                   graph2 0.657413952
graph12                 graph12 0.656936648
orbit18                 orbit18 0.649045449
orbit39                 orbit39 0.648252601
orbit20                 orbit20 0.634611588
orbit66                 orbit66 0.612354974
graph23                 graph23 0.610907323
orbit33                 orbit33 0.609292686
graph9                   graph9 0.603167074
orbit23                 orbit23 0.600866376
graph24                 graph24 0.590304109
graph21                 graph21 0.577829632
bigcom181             bigcom181 0.571483049
coreness               coreness 0.568296505
membership_s30   membership_s30 0.567204970
orbit52                 orbit52 0.564201456
graph6                   graph6 0.554611837
orbit50                 orbit50 0.521765446
orbit24                 orbit24 0.513584213
bigcom365             bigcom365 0.512061951
graph4                   graph4 0.509491905
orbit11                 orbit11 0.508732053
graph17                 graph17 0.498240313
orbit41                 orbit41 0.488057275
orbit17                 orbit17 0.487061646
graph26                 graph26 0.478547402
graph0                   graph0 0.472949424
orbit32                 orbit32 0.465869971
orbit31                 orbit31 0.462234855
orbit5                   orbit5 0.459523304
orbit53                 orbit53 0.459373782
graph7                   graph7 0.452247695
orbit10                 orbit10 0.443730602
bigcom1                 bigcom1 0.434271286
graph11                 graph11 0.430706934
orbit2                   orbit2 0.423307279
orbit4                   orbit4 0.414424119
orbit37                 orbit37 0.396318014
orbit44                 orbit44 0.391217173
orbit38                 orbit38 0.350227667
graph27                 graph27 0.347255865
orbit58                 orbit58 0.345350101
graph22                 graph22 0.339541036
upto_fifth           upto_fifth 0.337337450
close                     close 0.320576153
orbit49                 orbit49 0.317041970
orbit47                 orbit47 0.313185517
orbit7                   orbit7 0.308454309
ratio3                   ratio3 0.306235257
membership_s32   membership_s32 0.287098236
bigcom13               bigcom13 0.282004900
selfinter             selfinter 0.280875426
graph28                 graph28 0.271864526
graph8                   graph8 0.263624023
orbit65                 orbit65 0.258084088
third                     third 0.254704560
bigcom40               bigcom40 0.250823828
orbit57                 orbit57 0.250255811
orbit62                 orbit62 0.241303269
membership_s36   membership_s36 0.240280373
orbit40                 orbit40 0.239934256
orbit42                 orbit42 0.221233635
graph19                 graph19 0.218803937
graph29                 graph29 0.214517075
orbit70                 orbit70 0.212738472
orbit45                 orbit45 0.208065212
orbit55                 orbit55 0.204261130
membership_s18   membership_s18 0.192309792
orbit60                 orbit60 0.191816414
fifth                     fifth 0.181998718
orbit43                 orbit43 0.177548601
orbit48                 orbit48 0.175608479
orbit69                 orbit69 0.172109921
sixth                     sixth 0.169347090
orbit29                 orbit29 0.169080604
pdi                         pdi 0.168227991
upto_sixth           upto_sixth 0.167722402
upto_fourth         upto_fourth 0.167359199
evcent                   evcent 0.158776374
upto_third           upto_third 0.153467259
bigcom26               bigcom26 0.144982302
hubscore               hubscore 0.139702845
orbit22                 orbit22 0.124473667
orbit54                 orbit54 0.122267117
orbit1                   orbit1 0.114120224
orbit19                 orbit19 0.109292406
orbit13                 orbit13 0.106902390
orbit68                 orbit68 0.105861186
bigcom8                 bigcom8 0.102053782
orbit46                 orbit46 0.100517560
orbit6                   orbit6 0.099453055
membership_s5     membership_s5 0.068333855
membership_s37   membership_s37 0.066657114
orbit61                 orbit61 0.066058021
ecc                         ecc 0.065587119
orbit59                 orbit59 0.064686216
orbit12                 orbit12 0.055853431
membership_s31   membership_s31 0.029853867
upto_second         upto_second 0.029111572
bigcom28               bigcom28 0.020446305
bigcom30               bigcom30 0.018933079
membership_s6     membership_s6 0.015819992
AP                           AP 0.015212984
bigcom3                 bigcom3 0.015176630
bigcom4                 bigcom4 0.013407126
membership_s4     membership_s4 0.009051976
orbit0                   orbit0 0.000000000
orbit3                   orbit3 0.000000000
orbit8                   orbit8 0.000000000
orbit14                 orbit14 0.000000000
orbit34                 orbit34 0.000000000
orbit67                 orbit67 0.000000000
orbit71                 orbit71 0.000000000
orbit72                 orbit72 0.000000000
eccrad                   eccrad 0.000000000
first                     first 0.000000000
second                   second 0.000000000
bigcom2                 bigcom2 0.000000000
bigcom6                 bigcom6 0.000000000
bigcom9                 bigcom9 0.000000000
bigcom11               bigcom11 0.000000000
bigcom15               bigcom15 0.000000000
bigcom16               bigcom16 0.000000000
bigcom21               bigcom21 0.000000000
bigcom22               bigcom22 0.000000000
bigcom24               bigcom24 0.000000000
bigcom31               bigcom31 0.000000000
bigcom32               bigcom32 0.000000000
bigcom33               bigcom33 0.000000000
bigcom34               bigcom34 0.000000000
bigcom36               bigcom36 0.000000000
bigcom37               bigcom37 0.000000000
bigcom38               bigcom38 0.000000000
bigcom39               bigcom39 0.000000000
bigcom43               bigcom43 0.000000000
bigcom44               bigcom44 0.000000000
bigcom46               bigcom46 0.000000000
bigcom47               bigcom47 0.000000000
bigcom49               bigcom49 0.000000000
bigcom50               bigcom50 0.000000000
bigcom51               bigcom51 0.000000000
bigcom52               bigcom52 0.000000000
bigcom54               bigcom54 0.000000000
bigcom56               bigcom56 0.000000000
bigcom62               bigcom62 0.000000000
bigcom66               bigcom66 0.000000000
bigcom68               bigcom68 0.000000000
bigcom69               bigcom69 0.000000000
bigcom71               bigcom71 0.000000000
bigcom72               bigcom72 0.000000000
bigcom73               bigcom73 0.000000000
bigcom74               bigcom74 0.000000000
bigcom75               bigcom75 0.000000000
bigcom76               bigcom76 0.000000000
bigcom77               bigcom77 0.000000000
bigcom79               bigcom79 0.000000000
bigcom80               bigcom80 0.000000000
bigcom82               bigcom82 0.000000000
bigcom83               bigcom83 0.000000000
bigcom85               bigcom85 0.000000000
bigcom87               bigcom87 0.000000000
bigcom89               bigcom89 0.000000000
bigcom91               bigcom91 0.000000000
bigcom92               bigcom92 0.000000000
bigcom93               bigcom93 0.000000000
bigcom96               bigcom96 0.000000000
bigcom97               bigcom97 0.000000000
bigcom98               bigcom98 0.000000000
bigcom99               bigcom99 0.000000000
bigcom101             bigcom101 0.000000000
bigcom104             bigcom104 0.000000000
bigcom106             bigcom106 0.000000000
bigcom109             bigcom109 0.000000000
bigcom113             bigcom113 0.000000000
bigcom116             bigcom116 0.000000000
bigcom120             bigcom120 0.000000000
bigcom123             bigcom123 0.000000000
bigcom126             bigcom126 0.000000000
bigcom127             bigcom127 0.000000000
bigcom137             bigcom137 0.000000000
bigcom139             bigcom139 0.000000000
bigcom140             bigcom140 0.000000000
bigcom143             bigcom143 0.000000000
bigcom145             bigcom145 0.000000000
bigcom146             bigcom146 0.000000000
bigcom147             bigcom147 0.000000000
bigcom149             bigcom149 0.000000000
bigcom153             bigcom153 0.000000000
bigcom154             bigcom154 0.000000000
bigcom156             bigcom156 0.000000000
bigcom157             bigcom157 0.000000000
bigcom158             bigcom158 0.000000000
bigcom160             bigcom160 0.000000000
bigcom161             bigcom161 0.000000000
bigcom162             bigcom162 0.000000000
bigcom164             bigcom164 0.000000000
bigcom166             bigcom166 0.000000000
bigcom167             bigcom167 0.000000000
bigcom171             bigcom171 0.000000000
bigcom173             bigcom173 0.000000000
bigcom175             bigcom175 0.000000000
bigcom176             bigcom176 0.000000000
bigcom177             bigcom177 0.000000000
bigcom178             bigcom178 0.000000000
bigcom180             bigcom180 0.000000000
bigcom184             bigcom184 0.000000000
bigcom186             bigcom186 0.000000000
bigcom187             bigcom187 0.000000000
bigcom189             bigcom189 0.000000000
bigcom194             bigcom194 0.000000000
bigcom195             bigcom195 0.000000000
bigcom196             bigcom196 0.000000000
bigcom204             bigcom204 0.000000000
bigcom205             bigcom205 0.000000000
bigcom212             bigcom212 0.000000000
bigcom214             bigcom214 0.000000000
bigcom222             bigcom222 0.000000000
bigcom223             bigcom223 0.000000000
bigcom226             bigcom226 0.000000000
bigcom227             bigcom227 0.000000000
bigcom229             bigcom229 0.000000000
bigcom233             bigcom233 0.000000000
bigcom236             bigcom236 0.000000000
bigcom237             bigcom237 0.000000000
bigcom246             bigcom246 0.000000000
bigcom248             bigcom248 0.000000000
bigcom249             bigcom249 0.000000000
bigcom250             bigcom250 0.000000000
bigcom254             bigcom254 0.000000000
bigcom266             bigcom266 0.000000000
bigcom269             bigcom269 0.000000000
bigcom272             bigcom272 0.000000000
bigcom274             bigcom274 0.000000000
bigcom281             bigcom281 0.000000000
bigcom291             bigcom291 0.000000000
bigcom292             bigcom292 0.000000000
bigcom295             bigcom295 0.000000000
bigcom299             bigcom299 0.000000000
bigcom301             bigcom301 0.000000000
bigcom306             bigcom306 0.000000000
bigcom309             bigcom309 0.000000000
bigcom314             bigcom314 0.000000000
bigcom321             bigcom321 0.000000000
bigcom341             bigcom341 0.000000000
bigcom350             bigcom350 0.000000000
bigcom353             bigcom353 0.000000000
bigcom359             bigcom359 0.000000000
bigcom363             bigcom363 0.000000000
bigcom385             bigcom385 0.000000000
bigcom386             bigcom386 0.000000000
bigcom408             bigcom408 0.000000000
bigcom412             bigcom412 0.000000000
bigcom480             bigcom480 0.000000000
membership_s1     membership_s1 0.000000000
membership_s3     membership_s3 0.000000000
membership_s7     membership_s7 0.000000000
membership_s8     membership_s8 0.000000000
membership_s9     membership_s9 0.000000000
membership_s11   membership_s11 0.000000000
membership_s12   membership_s12 0.000000000
membership_s14   membership_s14 0.000000000
membership_s15   membership_s15 0.000000000
membership_s16   membership_s16 0.000000000
membership_s17   membership_s17 0.000000000
membership_s20   membership_s20 0.000000000
membership_s21   membership_s21 0.000000000
membership_s22   membership_s22 0.000000000
membership_s24   membership_s24 0.000000000
membership_s25   membership_s25 0.000000000
membership_s26   membership_s26 0.000000000
membership_s27   membership_s27 0.000000000
membership_s28   membership_s28 0.000000000
membership_s33   membership_s33 0.000000000
[1] "Dataset: med_targets Model RF, run: 5 of 10 2015-06-17 21:02:15"
     |      Out-of-bag   |
Tree |      MSE  %Var(y) |
   1 |  0.04008   229.24 |
   2 |  0.03625   207.31 |
   3 |  0.03462   197.97 |
   4 |  0.03206   183.37 |
   5 |  0.03041   173.94 |
   6 |  0.02887   165.13 |
   7 |  0.02823   161.44 |
   8 |    0.027   154.40 |
   9 |  0.02634   150.63 |
  10 |  0.02524   144.32 |
  11 |  0.02474   141.50 |
  12 |  0.02421   138.45 |
  13 |  0.02377   135.91 |
  14 |   0.0238   136.10 |
  15 |   0.0232   132.67 |
  16 |  0.02296   131.28 |
  17 |  0.02264   129.45 |
  18 |   0.0225   128.70 |
  19 |  0.02238   128.00 |
  20 |   0.0223   127.54 |
  21 |  0.02209   126.30 |
  22 |  0.02198   125.73 |
  23 |  0.02181   124.72 |
  24 |  0.02162   123.66 |
  25 |  0.02152   123.09 |
  26 |  0.02151   123.01 |
  27 |  0.02139   122.35 |
  28 |  0.02122   121.34 |
  29 |  0.02104   120.32 |
  30 |  0.02111   120.73 |
  31 |  0.02107   120.51 |
  32 |  0.02094   119.76 |
  33 |  0.02078   118.87 |
  34 |  0.02073   118.58 |
  35 |  0.02066   118.16 |
  36 |  0.02063   118.01 |
  37 |   0.0206   117.80 |
  38 |  0.02054   117.46 |
  39 |  0.02047   117.08 |
  40 |  0.02043   116.84 |
  41 |  0.02045   116.97 |
  42 |  0.02041   116.71 |
  43 |  0.02036   116.45 |
  44 |  0.02031   116.16 |
  45 |  0.02023   115.71 |
  46 |  0.02018   115.41 |
  47 |  0.02013   115.12 |
  48 |  0.02008   114.81 |
  49 |  0.02004   114.59 |
  50 |  0.01997   114.23 |
  51 |  0.02005   114.67 |
  52 |  0.02001   114.43 |
  53 |  0.01998   114.24 |
  54 |  0.01992   113.92 |
  55 |  0.01993   113.96 |
  56 |  0.01988   113.70 |
  57 |  0.01985   113.50 |
  58 |  0.01981   113.29 |
  59 |  0.01979   113.15 |
  60 |  0.01977   113.06 |
  61 |  0.01973   112.85 |
  62 |  0.01968   112.55 |
  63 |  0.01967   112.47 |
  64 |  0.01967   112.47 |
  65 |  0.01961   112.15 |
  66 |   0.0196   112.07 |
  67 |  0.01957   111.91 |
  68 |  0.01958   112.00 |
  69 |  0.01957   111.89 |
  70 |  0.01955   111.79 |
  71 |  0.01954   111.75 |
  72 |   0.0195   111.53 |
  73 |  0.01947   111.33 |
  74 |  0.01944   111.20 |
  75 |  0.01937   110.78 |
  76 |  0.01937   110.80 |
  77 |  0.01937   110.75 |
  78 |  0.01938   110.83 |
  79 |  0.01937   110.76 |
  80 |  0.01937   110.77 |
  81 |  0.01936   110.72 |
  82 |  0.01936   110.69 |
  83 |  0.01935   110.69 |
  84 |  0.01933   110.56 |
  85 |  0.01928   110.23 |
  86 |  0.01928   110.27 |
  87 |  0.01926   110.14 |
  88 |  0.01923   109.96 |
  89 |  0.01923   109.96 |
  90 |  0.01922   109.94 |
  91 |  0.01924   110.03 |
  92 |  0.01922   109.91 |
  93 |  0.01922   109.92 |
  94 |  0.01922   109.91 |
  95 |  0.01922   109.92 |
  96 |  0.01922   109.89 |
  97 |   0.0192   109.82 |
  98 |   0.0192   109.81 |
  99 |   0.0192   109.80 |
 100 |  0.01918   109.70 |
[1] "Random Forest variable coefficients"
                      %IncMSE IncNodePurity
graph5           3.225055e-03  3.570151e-01
graph6           1.927832e-03  3.835033e-01
graph7           1.532420e-03  2.870056e-01
graph8           8.352539e-05  1.244259e-01
graph9           3.608614e-03  3.021827e-01
graph10          7.554665e-03  6.300282e-01
graph11          6.318701e-03  5.018765e-01
graph12          3.250938e-03  4.905142e-01
graph13          3.829035e-03  5.714389e-01
graph14          4.980759e-03  5.127629e-01
graph15          2.537594e-03  5.982445e-01
graph16          3.781892e-03  5.216862e-01
graph17          4.605519e-03  4.901009e-01
graph18          1.519844e-03  3.345812e-01
graph19          3.215045e-03  3.225802e-01
graph20          2.047498e-03  5.162854e-01
graph21          2.964506e-03  4.832876e-01
graph22          2.237631e-03  3.604135e-01
graph23          7.735540e-03  3.857944e-01
graph24          1.693788e-03  2.882562e-01
graph25          4.805514e-03  5.764720e-01
graph26          2.636154e-03  3.886468e-01
graph27          9.443495e-04  3.237178e-01
graph28          1.153947e-04  1.477266e-01
graph29          1.375604e-04  5.925037e-02
orbit0           4.592544e-04  2.337085e-01
orbit1           2.949424e-03  2.897592e-01
orbit2           1.619499e-03  5.089434e-01
orbit3           7.742866e-04  1.668429e-01
orbit4           4.649143e-03  4.905781e-01
orbit5           4.232389e-03  2.481271e-01
orbit6           2.591837e-03  3.228472e-01
orbit7           2.043360e-03  4.019651e-01
orbit8           3.538595e-03  4.199848e-01
orbit9           2.762232e-03  4.400902e-01
orbit10          4.891991e-04  3.153234e-01
orbit11          2.263004e-03  3.350738e-01
orbit12          2.480357e-03  2.987950e-01
orbit13          3.455920e-04  1.826769e-01
orbit14          7.205669e-04  8.305676e-02
orbit15          3.023399e-03  3.148981e-01
orbit16          1.590490e-03  4.661443e-01
orbit17          3.322015e-03  4.564847e-01
orbit18          2.593889e-03  6.832249e-01
orbit19          2.173810e-03  2.605678e-01
orbit20          5.164375e-03  7.491058e-01
orbit21          8.734324e-04  3.610752e-01
orbit22          8.435864e-03  6.417032e-01
orbit23          2.215826e-03  3.743039e-01
orbit24          2.180330e-03  3.311647e-01
orbit25          5.402890e-03  5.799870e-01
orbit26          1.697534e-03  4.781235e-01
orbit27          9.751919e-03  6.256901e-01
orbit28          4.257820e-03  6.553133e-01
orbit29          1.582333e-03  2.201600e-01
orbit30          2.743430e-03  5.047032e-01
orbit31          3.821190e-03  4.783972e-01
orbit32          3.865981e-03  4.599633e-01
orbit33          1.211558e-03  3.617217e-01
orbit34          3.319683e-03  4.590323e-01
orbit35          4.473859e-03  6.013045e-01
orbit36          2.675694e-03  4.989368e-01
orbit37          2.177740e-03  4.516026e-01
orbit38          3.854605e-03  5.472680e-01
orbit39          4.159172e-03  3.927054e-01
orbit40          4.790878e-04  3.320490e-01
orbit41          2.755496e-03  3.148364e-01
orbit42          5.326350e-04  2.383125e-01
orbit43          3.486452e-03  5.177628e-01
orbit44          5.672306e-04  2.346915e-01
orbit45          4.561989e-03  4.352954e-01
orbit46          1.885392e-03  2.117647e-01
orbit47          3.251294e-03  3.519574e-01
orbit48          2.714805e-03  2.722632e-01
orbit49          2.649234e-03  4.696997e-01
orbit50          3.737582e-03  6.405139e-01
orbit51          1.285905e-03  4.219638e-01
orbit52          3.132224e-03  2.876014e-01
orbit53          3.383889e-03  3.849116e-01
orbit54          2.370227e-03  4.187193e-01
orbit55          1.212889e-03  3.269653e-01
orbit56          3.810276e-03  4.880041e-01
orbit57          2.131976e-03  2.449470e-01
orbit58          5.110609e-04  1.354148e-01
orbit59          2.174169e-03  3.250186e-01
orbit60          2.385990e-03  2.667704e-01
orbit61          2.380352e-04  9.656244e-02
orbit62          3.584810e-03  4.268414e-01
orbit63          2.741848e-03  4.224523e-01
orbit64          1.244066e-03  4.053692e-01
orbit65          1.933614e-03  4.395888e-01
orbit66          4.316147e-04  1.419862e-01
orbit67          1.087061e-04  5.310175e-02
orbit68          1.598278e-03  2.424284e-01
orbit69          2.351216e-04  1.502157e-01
orbit70          7.274780e-04  2.890587e-01
orbit71          2.980130e-04  4.887158e-02
orbit72          1.586276e-05  9.880048e-03
AP              -3.958587e-06  6.637383e-02
bet              6.918963e-04  1.201534e+00
ecc              5.111421e-05  6.654916e-02
eccrad           2.069433e-05  2.386494e-02
close            8.083248e-04  2.562529e-01
constraint       3.005443e-03  8.355313e-01
coreness         1.142165e-03  1.989485e-01
knn              5.066604e-03  7.923632e-01
hubscore         8.664563e-04  4.390195e-01
pagerank         1.428527e-03  1.964443e+00
trans            2.918705e-03  5.330745e-01
evcent           3.044772e-03  2.703425e-01
first            1.991963e-04  1.486402e-01
upto_second      1.736602e-03  3.110353e-01
upto_third       1.607584e-03  2.454251e-01
upto_fourth      2.870598e-03  2.991256e-01
upto_fifth       2.419460e-03  3.787605e-01
upto_sixth       1.039374e-03  3.751767e-01
second           1.227241e-03  2.272712e-01
third            4.239278e-03  5.586633e-01
fourth           3.162665e-03  6.584423e-01
fifth            5.399376e-03  7.743327e-01
sixth            3.759528e-03  6.637526e-01
ratio1           3.889065e-03  7.373339e-01
ratio2           1.075940e-03  6.548893e-01
ratio3           2.306352e-03  5.880389e-01
ratio4           5.244817e-03  8.310369e-01
ratio5           4.880148e-03  2.493936e+00
ratio6           2.283568e-03  9.110526e-01
selfinter        3.549688e-05  1.443766e-01
walktrap_vertex  1.188623e-03  8.607232e-01
bigcom1          4.292727e-04  2.309257e-01
bigcom2          0.000000e+00  0.000000e+00
bigcom3          3.808267e-05  4.971216e-02
bigcom4          1.631625e-04  1.317604e-01
bigcom6          0.000000e+00  6.938894e-20
bigcom8          2.451941e-04  1.213618e-01
bigcom9          0.000000e+00  6.938894e-20
bigcom11         0.000000e+00  0.000000e+00
bigcom13        -2.583831e-05  1.477933e-01
bigcom15         0.000000e+00  6.938894e-20
bigcom16         0.000000e+00  1.387779e-19
bigcom21         0.000000e+00  6.938894e-20
bigcom22         0.000000e+00  1.040834e-19
bigcom24         0.000000e+00  0.000000e+00
bigcom26        -2.679703e-05  1.444694e-01
bigcom28         1.207729e-05  1.130338e-03
bigcom30         7.789663e-05  8.825915e-02
bigcom31         0.000000e+00  0.000000e+00
bigcom32         0.000000e+00  0.000000e+00
bigcom33         0.000000e+00  0.000000e+00
bigcom34         0.000000e+00  0.000000e+00
bigcom36         0.000000e+00  5.551115e-19
bigcom37         0.000000e+00  0.000000e+00
bigcom38         0.000000e+00  0.000000e+00
bigcom39         0.000000e+00  0.000000e+00
bigcom40         1.210955e-04  2.084500e-01
bigcom43         0.000000e+00  0.000000e+00
bigcom44         0.000000e+00  0.000000e+00
bigcom46         0.000000e+00  0.000000e+00
bigcom47         0.000000e+00  0.000000e+00
bigcom49         0.000000e+00  8.673617e-21
bigcom50         0.000000e+00  0.000000e+00
bigcom51         0.000000e+00  0.000000e+00
bigcom52         0.000000e+00  0.000000e+00
bigcom54         0.000000e+00  0.000000e+00
bigcom56         0.000000e+00  1.387779e-19
bigcom62         0.000000e+00  0.000000e+00
bigcom66         0.000000e+00  0.000000e+00
bigcom68         0.000000e+00  0.000000e+00
bigcom69         0.000000e+00  0.000000e+00
bigcom71         0.000000e+00  0.000000e+00
bigcom72         0.000000e+00  0.000000e+00
bigcom73         0.000000e+00  0.000000e+00
bigcom74         0.000000e+00  0.000000e+00
bigcom75         0.000000e+00  0.000000e+00
bigcom76         0.000000e+00  0.000000e+00
bigcom77         0.000000e+00  0.000000e+00
bigcom79         0.000000e+00  0.000000e+00
bigcom80         0.000000e+00  1.387779e-19
bigcom82         0.000000e+00  0.000000e+00
bigcom83         0.000000e+00  0.000000e+00
bigcom84         1.525218e-04  7.986601e-01
bigcom85         0.000000e+00  0.000000e+00
bigcom87         0.000000e+00  0.000000e+00
bigcom89         0.000000e+00  0.000000e+00
bigcom91         0.000000e+00  0.000000e+00
bigcom92         0.000000e+00  1.387779e-19
bigcom93         0.000000e+00  0.000000e+00
bigcom96         0.000000e+00  0.000000e+00
bigcom97         0.000000e+00  1.387779e-19
bigcom98         0.000000e+00  0.000000e+00
bigcom99         0.000000e+00  0.000000e+00
bigcom101        0.000000e+00  1.734723e-20
bigcom104        0.000000e+00  0.000000e+00
bigcom106        0.000000e+00  0.000000e+00
bigcom109        0.000000e+00  3.469447e-20
bigcom113        0.000000e+00  0.000000e+00
bigcom116        0.000000e+00  0.000000e+00
bigcom120        0.000000e+00  0.000000e+00
bigcom123        0.000000e+00  0.000000e+00
bigcom126        0.000000e+00  0.000000e+00
bigcom127        0.000000e+00  0.000000e+00
bigcom137        0.000000e+00  0.000000e+00
bigcom139        0.000000e+00  0.000000e+00
bigcom140        0.000000e+00  1.387779e-19
bigcom143        0.000000e+00  0.000000e+00
bigcom145        0.000000e+00  0.000000e+00
bigcom146        0.000000e+00  0.000000e+00
bigcom147        0.000000e+00  6.938894e-20
bigcom149        0.000000e+00  0.000000e+00
bigcom153        0.000000e+00  0.000000e+00
bigcom154        0.000000e+00  0.000000e+00
bigcom156        0.000000e+00  0.000000e+00
bigcom157        0.000000e+00  0.000000e+00
bigcom158        0.000000e+00  0.000000e+00
bigcom160        0.000000e+00  0.000000e+00
bigcom161        0.000000e+00  0.000000e+00
bigcom162        0.000000e+00  1.734723e-20
bigcom164        0.000000e+00  0.000000e+00
bigcom166        0.000000e+00  0.000000e+00
bigcom167        0.000000e+00  0.000000e+00
bigcom171        0.000000e+00  0.000000e+00
bigcom173        0.000000e+00  0.000000e+00
bigcom175        0.000000e+00  6.938894e-20
bigcom176        0.000000e+00  0.000000e+00
bigcom177        0.000000e+00  0.000000e+00
bigcom178        0.000000e+00  0.000000e+00
bigcom180        0.000000e+00  0.000000e+00
bigcom181       -7.217096e-05  1.578505e-01
bigcom184        0.000000e+00  0.000000e+00
bigcom186        0.000000e+00  0.000000e+00
bigcom187        0.000000e+00  0.000000e+00
bigcom189        0.000000e+00  0.000000e+00
bigcom194        0.000000e+00  0.000000e+00
bigcom195        0.000000e+00  0.000000e+00
bigcom196        3.948135e-04  1.566557e+00
bigcom204        0.000000e+00  0.000000e+00
bigcom205        0.000000e+00  0.000000e+00
bigcom212        0.000000e+00  0.000000e+00
bigcom214        0.000000e+00  0.000000e+00
bigcom222        0.000000e+00  0.000000e+00
bigcom223        0.000000e+00  0.000000e+00
bigcom226        0.000000e+00  0.000000e+00
bigcom227        0.000000e+00  0.000000e+00
bigcom229        0.000000e+00  0.000000e+00
bigcom233        0.000000e+00  0.000000e+00
bigcom236        0.000000e+00  0.000000e+00
bigcom237        0.000000e+00  2.775558e-19
bigcom246        0.000000e+00  0.000000e+00
bigcom248        0.000000e+00  0.000000e+00
bigcom249        0.000000e+00  0.000000e+00
bigcom250        0.000000e+00  0.000000e+00
bigcom254        0.000000e+00  0.000000e+00
bigcom266        0.000000e+00  0.000000e+00
bigcom269        0.000000e+00  0.000000e+00
bigcom272        0.000000e+00  0.000000e+00
bigcom274        0.000000e+00  1.204128e-03
bigcom281        0.000000e+00  6.938894e-20
bigcom291        0.000000e+00  0.000000e+00
bigcom292        5.945235e-06  7.728181e-01
bigcom295        0.000000e+00  1.387779e-19
bigcom299        0.000000e+00  0.000000e+00
bigcom301        0.000000e+00  0.000000e+00
bigcom306        0.000000e+00  0.000000e+00
bigcom309        0.000000e+00  0.000000e+00
bigcom314        0.000000e+00  0.000000e+00
bigcom321        0.000000e+00  0.000000e+00
bigcom341        0.000000e+00  0.000000e+00
bigcom350        0.000000e+00  0.000000e+00
bigcom353        0.000000e+00  0.000000e+00
bigcom359        0.000000e+00  0.000000e+00
bigcom363        0.000000e+00  6.938894e-20
bigcom365       -3.582377e-06  3.075963e-01
bigcom385        0.000000e+00  6.938894e-20
bigcom386        0.000000e+00  0.000000e+00
bigcom408        0.000000e+00  3.469447e-20
bigcom412        0.000000e+00  8.673617e-21
bigcom480        0.000000e+00  0.000000e+00
spin_vertex      3.789124e-04  1.149123e+00
membership_s1    0.000000e+00  0.000000e+00
membership_s3    0.000000e+00  2.211069e-01
membership_s4    2.610568e-04  1.132387e-01
membership_s5    1.895710e-04  8.169499e-02
membership_s6   -3.822374e-05  9.758417e-02
membership_s7    0.000000e+00  0.000000e+00
membership_s8    0.000000e+00  0.000000e+00
membership_s9    0.000000e+00  0.000000e+00
membership_s11   0.000000e+00  1.734723e-20
membership_s12   0.000000e+00  0.000000e+00
membership_s14   0.000000e+00  0.000000e+00
membership_s15   0.000000e+00  1.734723e-20
membership_s16   0.000000e+00  0.000000e+00
membership_s17   0.000000e+00  0.000000e+00
membership_s18  -2.104485e-05  1.663220e-01
membership_s20   0.000000e+00  0.000000e+00
membership_s21   0.000000e+00  0.000000e+00
membership_s22   0.000000e+00  0.000000e+00
membership_s24   0.000000e+00  0.000000e+00
membership_s25   0.000000e+00  6.938894e-20
membership_s26   0.000000e+00  0.000000e+00
membership_s27   2.354544e-05  8.510121e-02
membership_s28   0.000000e+00  0.000000e+00
membership_s30   1.814161e-03  1.941160e-01
membership_s31   1.197033e-04  1.201675e-01
membership_s32   1.963919e-05  1.570476e-02
membership_s33   0.000000e+00  0.000000e+00
membership_s36   1.283052e-04  1.577349e-01
membership_s37   8.697216e-05  3.082636e-01
V1               5.075405e-03  1.033719e+00
V2               1.477811e-03  1.783026e+00
pdi              1.799931e-04  1.664656e-01
adhesion         6.615256e-03  9.248702e-01
cohesion         6.911579e-03  7.825748e-01
inner            2.510622e-03  1.332197e+00
outer            9.958120e-04  1.365541e+00
ioratio          3.425781e-03  1.295415e+00
comsize          8.439755e-04  1.533893e+00
[1] "Dataset: med_targets Model GLM, run: 5 of 10 2015-06-17 21:03:45"
[1] "glmnet variable coefficients"
                         [,1]          [,2]
(Intercept)     -4.010433e+00 -5.338129e+01
graph0           3.946326e-41 -2.004392e-03
graph1           4.273536e-42  1.143919e-05
graph2           7.385867e-42 -1.089264e-03
graph3           8.068927e-44  2.162847e-08
graph4           4.457664e-45  1.347074e-09
graph5           3.804290e-42 -2.670131e-05
graph6           7.613179e-43  5.259734e-07
graph7           8.813852e-42  2.369923e-05
graph8          -8.204763e-41 -8.776261e-04
graph9           1.635787e-45  6.969683e-09
graph10          1.315562e-46 -4.028058e-10
graph11          6.106934e-48  5.781796e-12
graph12          6.569991e-45 -1.156529e-08
graph13          1.727828e-44 -7.836162e-09
graph14          8.567519e-46  4.278728e-10
graph15          6.659807e-43  1.601848e-06
graph16          1.786085e-44  2.436666e-08
graph17          3.330251e-44 -7.601761e-08
graph18          5.486868e-43  1.396690e-06
graph19          1.123844e-43  1.548152e-07
graph20          2.211413e-43  7.747072e-07
graph21          5.487752e-43  9.692669e-07
graph22          5.570438e-43  1.191957e-06
graph23          3.408477e-43 -2.424556e-06
graph24          9.249475e-43  4.544702e-06
graph25          2.708306e-42  1.406432e-06
graph26          1.097432e-42 -2.880870e-06
graph27          7.716557e-42  4.768442e-05
graph28         -7.504168e-42 -1.277281e-04
graph29         -8.515048e-41 -7.367848e-04
orbit0           3.946326e-41 -2.001078e-03
orbit1           4.556674e-42  1.220141e-05
orbit2           9.787371e-42  3.180636e-05
orbit3           7.385867e-42 -1.089580e-03
orbit4           1.142554e-43 -5.493841e-09
orbit5           2.128449e-43  1.806402e-07
orbit6           4.456693e-45  1.394872e-09
orbit7           1.697651e-42  1.949243e-05
orbit8           3.804290e-42 -2.690746e-05
orbit9           1.803004e-42 -4.475955e-06
orbit10          1.124093e-42  2.526594e-06
orbit11          8.945546e-42  1.592895e-05
orbit12          1.118218e-41  3.990837e-05
orbit13          1.612964e-41 -1.390559e-04
orbit14         -8.204763e-41 -8.789455e-04
orbit15          2.765276e-45  1.365520e-08
orbit16          4.116835e-45 -2.252403e-09
orbit17          6.969534e-45  3.499224e-08
orbit18         -1.446851e-46 -6.338366e-09
orbit19          1.952215e-46 -3.006508e-10
orbit20          3.787488e-46 -3.069627e-10
orbit21          1.923376e-44  7.255645e-08
orbit22          6.106919e-48  5.703314e-12
orbit23          3.117270e-43  4.423854e-06
orbit24          7.687816e-45 -5.107932e-08
orbit25          1.685399e-44  2.707891e-08
orbit26          8.826608e-44  2.176999e-07
orbit27          6.552124e-44  2.724565e-07
orbit28          8.882805e-44 -8.809501e-07
orbit29          2.685022e-44 -2.621591e-08
orbit30          2.346980e-43  1.180723e-06
orbit31          1.354724e-45 -3.182052e-09
orbit32          1.584380e-45  4.210275e-09
orbit33          1.544432e-42  8.661741e-06
orbit34          6.659807e-43  1.570083e-06
orbit35          6.266883e-44 -1.072571e-07
orbit36          5.924061e-44 -1.533163e-07
orbit37          2.688196e-44  8.398174e-08
orbit38          2.252741e-43 -3.856837e-06
orbit39          9.065271e-44 -4.289724e-07
orbit40          4.527433e-44 -7.955082e-08
orbit41          3.845263e-43  9.810599e-08
orbit42          4.017173e-42 -3.300178e-06
orbit43          5.518254e-43  1.427306e-06
orbit44          3.078983e-41  3.258961e-05
orbit45          2.686780e-43 -1.855311e-06
orbit46          2.008193e-43  7.519739e-07
orbit47          1.170016e-42 -3.585176e-06
orbit48          4.568065e-43  3.614646e-06
orbit49          2.504992e-43  1.161005e-06
orbit50         -2.097852e-42 -8.073265e-05
orbit51          8.857580e-43 -7.886891e-08
orbit52          1.743286e-42  7.485394e-06
orbit53          2.609898e-42  2.592832e-07
orbit54          5.603486e-43  1.346843e-06
orbit55          9.129369e-42 -2.865581e-04
orbit56          1.236836e-42 -6.305840e-06
orbit57          2.718590e-43 -2.503192e-06
orbit58         -2.033689e-42  2.495805e-05
orbit59          1.210152e-42  6.103265e-06
orbit60          3.489678e-42  1.588503e-05
orbit61          2.629227e-41  2.299221e-04
orbit62          6.298545e-42 -2.593855e-05
orbit63          1.371207e-42 -8.473530e-05
orbit64          8.804072e-42  7.544040e-05
orbit65          5.124785e-42  4.561082e-05
orbit66          3.955484e-43 -3.701082e-05
orbit67         -3.571327e-42 -7.698249e-05
orbit68          8.427517e-42  5.810604e-05
orbit69          2.045540e-41 -8.246648e-04
orbit70         -8.423024e-42 -1.859665e-04
orbit71         -2.473599e-41 -2.267245e-04
orbit72         -8.515048e-41 -7.368718e-04
AP               4.610481e-39  5.205379e-02
bet              1.363937e-43 -4.714611e-07
ecc             -4.719380e-39 -1.592647e-02
eccrad          -2.831628e-38 -9.494155e-02
close            1.647522e-37  3.767108e-01
constraint      -1.012985e-38  3.352518e-02
coreness         3.252584e-41 -4.652727e-03
knn              4.595923e-41  3.128157e-04
hubscore         3.684090e-37  1.940200e-01
pagerank        -2.734727e-37 -7.779381e+00
trans           -1.500153e-38 -2.397492e-01
evcent           3.688198e-37  2.284400e-01
first            3.946326e-41 -1.992619e-03
upto_second      5.272922e-42  1.426864e-05
upto_third       1.389850e-42  1.644785e-06
upto_fourth     -2.852262e-42  1.819299e-05
upto_fifth      -1.200678e-40 -1.697690e-04
upto_sixth      -2.808151e-40  3.760494e-03
second           5.299567e-42  1.435441e-05
third            8.371302e-43 -1.900540e-06
fourth          -2.276759e-42 -1.093781e-06
fifth            2.557223e-42 -2.200349e-05
sixth            1.405871e-40  2.476692e-04
ratio1           4.547912e-41  2.758409e-04
ratio2          -1.862124e-40 -3.318992e-03
ratio3           4.597883e-39  1.836551e-02
ratio4           8.131732e-38 -2.277844e-01
ratio5           2.288631e-37  3.478227e+00
ratio6           9.033425e-40  2.473966e-03
selfinter       -2.591735e-39 -2.860087e-02
walktrap_vertex -5.460810e-39 -5.767089e-02
bigcom1         -4.170601e-39 -2.713146e-04
bigcom2         -1.799832e-38 -2.815936e-01
bigcom3         -7.294744e-39 -8.195327e-03
bigcom4          3.146756e-39  2.522507e-02
bigcom6         -1.799441e-38 -2.992674e-01
bigcom8          1.839975e-38  2.095589e-01
bigcom9         -1.806112e-38 -3.004050e-01
bigcom11        -1.801790e-38 -2.359892e-01
bigcom13         5.433252e-38  5.547041e-01
bigcom15        -1.802967e-38 -3.892246e-01
bigcom16        -1.800615e-38 -2.892267e-01
bigcom21        -1.811246e-38 -3.046267e-01
bigcom22        -1.837362e-38 -2.688845e-01
bigcom24        -1.799832e-38 -2.829818e-01
bigcom26         1.427932e-38  1.429856e-01
bigcom28        -8.762174e-39 -1.342844e-01
bigcom30        -3.175142e-39  5.984168e-03
bigcom31        -1.799441e-38 -2.903389e-01
bigcom32        -1.800615e-38 -1.696999e-01
bigcom33        -1.799050e-38 -2.044899e-01
bigcom34        -1.798660e-38 -3.655998e-01
bigcom36        -1.800223e-38 -2.783279e-01
bigcom37        -1.799050e-38 -1.740683e-01
bigcom38        -1.799441e-38 -2.594594e-01
bigcom39        -1.805718e-38 -2.274056e-01
bigcom40         5.845296e-39  6.656972e-02
bigcom43        -1.799441e-38 -2.294419e-01
bigcom44        -1.836140e-38 -2.510386e-01
bigcom46        -1.801790e-38 -2.208673e-01
bigcom47        -1.801790e-38 -2.079919e-01
bigcom49        -1.801006e-38 -3.343343e-01
bigcom50        -1.799050e-38 -3.796965e-01
bigcom51        -1.799050e-38 -3.341982e-01
bigcom52        -1.799832e-38 -4.266272e-01
bigcom54        -1.798660e-38 -2.706137e-01
bigcom56        -1.802967e-38 -2.332604e-01
bigcom62        -1.799441e-38 -2.638408e-01
bigcom66        -1.798660e-38 -3.065084e-01
bigcom68        -1.799441e-38 -2.905703e-01
bigcom69        -1.801398e-38 -3.212022e-01
bigcom71        -1.798660e-38 -2.414881e-01
bigcom72        -1.798660e-38 -2.271882e-01
bigcom73        -1.804931e-38 -1.919444e-01
bigcom74        -1.801006e-38 -3.425711e-01
bigcom75        -1.799050e-38 -2.573787e-01
bigcom76        -1.800223e-38 -2.341635e-01
bigcom77        -1.800223e-38 -3.372000e-01
bigcom79        -1.799050e-38 -2.812114e-01
bigcom80        -1.801006e-38 -1.793274e-01
bigcom82        -1.799050e-38 -2.613937e-01
bigcom83        -1.799050e-38 -2.187265e-01
bigcom84         3.191334e-37  1.761231e+00
bigcom85        -1.799050e-38 -2.098247e-01
bigcom87        -1.800223e-38 -2.326110e-01
bigcom89        -1.798660e-38 -2.733860e-01
bigcom91        -1.801398e-38 -2.102230e-01
bigcom92        -1.806112e-38 -2.421263e-01
bigcom93        -1.798660e-38 -2.564419e-01
bigcom96        -1.799050e-38 -3.177537e-01
bigcom97        -1.800615e-38 -3.630925e-01
bigcom98        -1.798660e-38 -2.226582e-01
bigcom99         0.000000e+00  0.000000e+00
bigcom101       -1.803359e-38 -1.886566e-01
bigcom104       -1.799050e-38 -3.230433e-01
bigcom106       -1.798660e-38 -1.792955e-01
bigcom109       -1.799050e-38 -3.092165e-01
bigcom113       -1.798660e-38 -1.345552e-01
bigcom116       -1.811246e-38 -2.255073e-01
bigcom120       -1.799050e-38 -1.524332e-01
bigcom123       -1.798660e-38 -2.605765e-01
bigcom126       -1.799050e-38 -2.439030e-01
bigcom127       -1.800615e-38 -2.298156e-01
bigcom137       -1.801006e-38 -2.866385e-01
bigcom139       -1.799441e-38 -2.387646e-01
bigcom140       -1.799441e-38 -1.704615e-01
bigcom143       -1.798660e-38 -1.268848e-01
bigcom145       -1.799441e-38 -3.612765e-01
bigcom146       -1.799441e-38 -2.521962e-01
bigcom147       -1.803359e-38 -2.471703e-01
bigcom149       -1.799832e-38 -3.546229e-01
bigcom153       -1.800615e-38 -1.968532e-01
bigcom154       -1.798660e-38 -2.544662e-01
bigcom156       -1.799832e-38 -2.335086e-01
bigcom157       -1.803752e-38 -1.212905e-01
bigcom158       -1.799050e-38 -1.815965e-01
bigcom160       -1.798660e-38 -2.135719e-01
bigcom161       -1.799441e-38 -2.996501e-01
bigcom162       -1.799050e-38 -1.762774e-01
bigcom164       -1.798660e-38 -3.572008e-01
bigcom166       -1.799441e-38 -1.945137e-01
bigcom167       -1.802574e-38 -2.268392e-01
bigcom171       -1.801398e-38 -3.104827e-01
bigcom173       -1.799050e-38 -3.640880e-01
bigcom175       -1.799050e-38 -2.013013e-01
bigcom176       -1.798660e-38 -3.354481e-01
bigcom177       -1.798660e-38 -1.901900e-01
bigcom178       -1.798660e-38 -3.745200e-01
bigcom180       -1.799050e-38 -3.569208e-01
bigcom181        8.320806e-38  7.754362e-01
bigcom184       -1.799441e-38 -1.989726e-01
bigcom186       -1.799050e-38 -2.913234e-01
bigcom187       -1.798660e-38 -1.796621e-01
bigcom189       -1.800223e-38 -2.091166e-01
bigcom194       -1.799441e-38 -2.017869e-01
bigcom195       -1.798660e-38 -3.367217e-01
bigcom196        9.925493e-37  3.782597e+00
bigcom204        0.000000e+00  0.000000e+00
bigcom205        0.000000e+00  0.000000e+00
bigcom212       -1.799050e-38 -1.717446e-01
bigcom214       -1.798660e-38 -1.515876e-01
bigcom222       -1.799050e-38 -2.075113e-01
bigcom223       -1.800223e-38 -1.529725e-01
bigcom226       -1.799050e-38 -3.501704e-01
bigcom227       -1.799441e-38 -2.664039e-01
bigcom229        0.000000e+00  0.000000e+00
bigcom233       -1.799441e-38 -1.611373e-01
bigcom236       -1.798660e-38 -3.645411e-01
bigcom237       -1.799832e-38 -2.836947e-01
bigcom246       -1.801790e-38 -3.361510e-01
bigcom248       -1.802182e-38 -1.934084e-01
bigcom249       -1.799832e-38 -2.362235e-01
bigcom250       -1.803359e-38 -2.511595e-01
bigcom254       -1.799050e-38 -3.396924e-01
bigcom266       -1.799050e-38 -2.276053e-01
bigcom269        0.000000e+00  0.000000e+00
bigcom272       -1.798660e-38 -2.334850e-01
bigcom274        2.423111e-38  7.052662e-02
bigcom281       -1.799832e-38 -2.371562e-01
bigcom291       -1.799832e-38 -2.584842e-01
bigcom292        4.872794e-37  2.164170e+00
bigcom295       -1.800223e-38 -2.077213e-01
bigcom299       -1.799050e-38 -2.885953e-01
bigcom301       -1.800223e-38 -2.710049e-01
bigcom306       -1.798660e-38 -2.186581e-01
bigcom309       -1.798660e-38 -3.057107e-01
bigcom314       -1.799441e-38 -1.742164e-01
bigcom321       -1.798660e-38 -2.766490e-01
bigcom341       -1.799050e-38 -1.324599e-01
bigcom350       -1.799050e-38 -2.872586e-01
bigcom353       -1.799050e-38 -2.958533e-01
bigcom359       -1.799050e-38 -3.742591e-01
bigcom363       -1.798660e-38 -2.132044e-01
bigcom365        2.347464e-37  1.639273e+00
bigcom385       -1.799050e-38 -3.656436e-01
bigcom386       -1.799441e-38 -2.803570e-01
bigcom408       -1.799050e-38 -1.995523e-01
bigcom412       -1.798660e-38 -4.634820e-01
bigcom480       -1.798660e-38 -1.849742e-01
spin_vertex     -3.333565e-39 -1.211013e-02
membership_s1   -1.045269e-38 -1.195565e-01
membership_s3    9.923338e-37  3.255836e+00
membership_s4    7.477488e-39  9.597472e-02
membership_s5    8.028609e-39  9.795420e-02
membership_s6    6.434350e-39  7.867137e-02
membership_s7   -1.908046e-38 -3.324723e-01
membership_s8   -1.799050e-38 -1.740118e-01
membership_s9   -1.799441e-38 -2.677210e-01
membership_s11  -1.799050e-38 -2.269258e-01
membership_s12  -1.800223e-38 -2.721088e-01
membership_s14  -1.799832e-38 -2.425611e-01
membership_s15  -1.818004e-38 -2.475071e-01
membership_s16  -1.800223e-38 -1.698878e-01
membership_s17  -1.798660e-38 -1.603666e-01
membership_s18   3.280727e-38  4.143056e-01
membership_s20  -1.798660e-38 -3.779843e-01
membership_s21  -1.812435e-38 -2.987661e-01
membership_s22  -1.802574e-38 -2.212574e-01
membership_s24  -1.803752e-38 -1.876664e-01
membership_s25  -1.805324e-38 -1.883217e-01
membership_s26   0.000000e+00  0.000000e+00
membership_s27  -1.300058e-38 -1.754503e-01
membership_s28  -1.799441e-38 -2.297732e-01
membership_s30   1.079660e-38  1.577430e-01
membership_s31   7.584493e-40  2.033262e-02
membership_s32   4.782579e-40 -1.070973e-01
membership_s33  -1.798660e-38 -3.154615e-01
membership_s36  -5.289904e-39  7.139970e-03
membership_s37   2.606490e-38  4.547270e-01
V1              -2.524389e-38  4.620655e-02
V2              -1.292403e-38  2.601356e-01
pdi              2.031551e-35  3.048685e+02
adhesion        -5.075397e-42 -1.698351e-05
cohesion         1.016925e-41  3.277747e-05
inner            1.393200e-42  6.199353e-06
outer            2.348905e-42  4.757295e-06
ioratio         -6.670362e-38 -2.973829e-01
comsize          3.411285e-42  4.295973e-05
[1] "Dataset: med_targets Model GBM, run: 6 of 10 2015-06-17 21:04:29"
Iter   TrainDeviance   ValidDeviance   StepSize   Improve
     1        0.1805            -nan     0.0100   -0.0001
     2        0.1787            -nan     0.0100    0.0001
     3        0.1770            -nan     0.0100   -0.0000
     4        0.1754            -nan     0.0100    0.0000
     5        0.1740            -nan     0.0100    0.0000
     6        0.1729            -nan     0.0100    0.0000
     7        0.1714            -nan     0.0100    0.0002
     8        0.1699            -nan     0.0100    0.0001
     9        0.1690            -nan     0.0100   -0.0001
    10        0.1680            -nan     0.0100    0.0000
    20        0.1583            -nan     0.0100   -0.0000
    40        0.1437            -nan     0.0100   -0.0000
    60        0.1329            -nan     0.0100   -0.0000
    80        0.1231            -nan     0.0100   -0.0000
   100        0.1148            -nan     0.0100   -0.0000
   120        0.1079            -nan     0.0100    0.0000
   140        0.1010            -nan     0.0100   -0.0000
   160        0.0951            -nan     0.0100   -0.0000
   180        0.0891            -nan     0.0100   -0.0000
   194        0.0856            -nan     0.0100    0.0000

[1] "GBM variable coefficients"
                            var    rel.inf
ratio5                   ratio5 4.41969590
V2                           V2 3.73236905
V1                           V1 3.17905039
pagerank               pagerank 2.77294829
bet                         bet 2.35006136
graph15                 graph15 2.13540658
graph5                   graph5 1.90681805
graph21                 graph21 1.77519420
orbit36                 orbit36 1.74041132
inner                     inner 1.65368344
outer                     outer 1.65166541
orbit16                 orbit16 1.52563727
spin_vertex         spin_vertex 1.51922052
comsize                 comsize 1.46520701
graph20                 graph20 1.43400908
orbit37                 orbit37 1.43311891
bigcom196             bigcom196 1.42451024
graph3                   graph3 1.33714466
orbit18                 orbit18 1.33053582
walktrap_vertex walktrap_vertex 1.33003223
trans                     trans 1.25095204
graph16                 graph16 1.20227550
ratio6                   ratio6 1.19922776
graph25                 graph25 1.14438965
orbit25                 orbit25 1.10135633
graph1                   graph1 1.09636495
orbit35                 orbit35 1.08057080
orbit50                 orbit50 1.01486353
cohesion               cohesion 0.99513098
orbit51                 orbit51 0.96972022
adhesion               adhesion 0.96611528
ratio1                   ratio1 0.94836541
orbit27                 orbit27 0.91461930
graph22                 graph22 0.90365756
orbit28                 orbit28 0.90063501
constraint           constraint 0.89277430
graph14                 graph14 0.89038077
knn                         knn 0.88335448
graph0                   graph0 0.86623986
graph13                 graph13 0.85886510
ioratio                 ioratio 0.85707027
ratio2                   ratio2 0.84518968
orbit39                 orbit39 0.83701165
orbit26                 orbit26 0.80854271
ratio4                   ratio4 0.80374307
graph6                   graph6 0.79134781
orbit9                   orbit9 0.77981181
graph23                 graph23 0.74979273
orbit15                 orbit15 0.74708614
graph4                   graph4 0.73715690
fifth                     fifth 0.69182297
orbit47                 orbit47 0.66376127
orbit64                 orbit64 0.66264050
bigcom1                 bigcom1 0.66116698
graph7                   graph7 0.64982168
orbit33                 orbit33 0.61985402
graph26                 graph26 0.60813190
orbit4                   orbit4 0.60711853
orbit20                 orbit20 0.59992533
graph9                   graph9 0.59661916
graph12                 graph12 0.58036997
orbit21                 orbit21 0.57788324
orbit38                 orbit38 0.57693758
orbit30                 orbit30 0.57249043
orbit31                 orbit31 0.56780052
orbit1                   orbit1 0.54165559
upto_fourth         upto_fourth 0.53640376
orbit17                 orbit17 0.53407229
bigcom84               bigcom84 0.52929693
orbit32                 orbit32 0.51627083
orbit52                 orbit52 0.51072790
graph10                 graph10 0.50895091
graph19                 graph19 0.50448727
fourth                   fourth 0.48959853
orbit42                 orbit42 0.47937380
orbit46                 orbit46 0.47935687
ratio3                   ratio3 0.47521184
upto_fifth           upto_fifth 0.45455926
graph2                   graph2 0.44140434
orbit5                   orbit5 0.42221122
graph18                 graph18 0.41998480
orbit49                 orbit49 0.41273548
graph17                 graph17 0.41166820
orbit63                 orbit63 0.40894671
bigcom281             bigcom281 0.40583198
orbit10                 orbit10 0.40309246
upto_sixth           upto_sixth 0.39860837
close                     close 0.39676199
orbit56                 orbit56 0.39508898
orbit62                 orbit62 0.38851393
graph11                 graph11 0.37980439
orbit19                 orbit19 0.37268761
orbit41                 orbit41 0.37197623
membership_s30   membership_s30 0.37157296
orbit58                 orbit58 0.36720034
orbit48                 orbit48 0.34761710
bigcom69               bigcom69 0.34572640
coreness               coreness 0.34142523
orbit69                 orbit69 0.33740601
graph27                 graph27 0.33657274
orbit2                   orbit2 0.32943935
sixth                     sixth 0.32121119
orbit60                 orbit60 0.31976963
graph24                 graph24 0.30994355
orbit53                 orbit53 0.30932391
orbit29                 orbit29 0.30309315
hubscore               hubscore 0.30046685
third                     third 0.26669836
orbit24                 orbit24 0.26260364
orbit11                 orbit11 0.21965861
pdi                         pdi 0.21207845
bigcom13               bigcom13 0.20391475
orbit23                 orbit23 0.19654098
membership_s18   membership_s18 0.19245224
orbit45                 orbit45 0.19226954
bigcom365             bigcom365 0.17887842
selfinter             selfinter 0.17010712
orbit61                 orbit61 0.16488034
orbit13                 orbit13 0.15581720
graph8                   graph8 0.14869642
orbit54                 orbit54 0.14824699
orbit65                 orbit65 0.14337035
orbit66                 orbit66 0.14067437
bigcom40               bigcom40 0.13841855
bigcom4                 bigcom4 0.13543277
bigcom26               bigcom26 0.13453045
graph28                 graph28 0.13145014
evcent                   evcent 0.12960795
membership_s22   membership_s22 0.12508105
orbit12                 orbit12 0.12367865
membership_s5     membership_s5 0.11838731
orbit44                 orbit44 0.10620550
orbit55                 orbit55 0.10009692
membership_s32   membership_s32 0.09978768
orbit59                 orbit59 0.09697249
second                   second 0.09044684
upto_third           upto_third 0.08864306
membership_s36   membership_s36 0.07989456
orbit7                   orbit7 0.07864730
membership_s37   membership_s37 0.07407302
membership_s6     membership_s6 0.07253666
membership_s4     membership_s4 0.07162856
ecc                         ecc 0.06586084
orbit70                 orbit70 0.06403044
bigcom22               bigcom22 0.06122054
orbit40                 orbit40 0.03458936
orbit57                 orbit57 0.02750421
bigcom8                 bigcom8 0.02595635
orbit6                   orbit6 0.02517632
graph29                 graph29 0.02330191
bigcom116             bigcom116 0.02207445
orbit43                 orbit43 0.01462125
orbit68                 orbit68 0.01247413
orbit22                 orbit22 0.01105670
orbit0                   orbit0 0.00000000
orbit3                   orbit3 0.00000000
orbit8                   orbit8 0.00000000
orbit14                 orbit14 0.00000000
orbit34                 orbit34 0.00000000
orbit67                 orbit67 0.00000000
orbit71                 orbit71 0.00000000
orbit72                 orbit72 0.00000000
AP                           AP 0.00000000
eccrad                   eccrad 0.00000000
first                     first 0.00000000
upto_second         upto_second 0.00000000
bigcom2                 bigcom2 0.00000000
bigcom3                 bigcom3 0.00000000
bigcom6                 bigcom6 0.00000000
bigcom9                 bigcom9 0.00000000
bigcom11               bigcom11 0.00000000
bigcom15               bigcom15 0.00000000
bigcom16               bigcom16 0.00000000
bigcom21               bigcom21 0.00000000
bigcom24               bigcom24 0.00000000
bigcom28               bigcom28 0.00000000
bigcom30               bigcom30 0.00000000
bigcom31               bigcom31 0.00000000
bigcom32               bigcom32 0.00000000
bigcom33               bigcom33 0.00000000
bigcom34               bigcom34 0.00000000
bigcom36               bigcom36 0.00000000
bigcom37               bigcom37 0.00000000
bigcom38               bigcom38 0.00000000
bigcom39               bigcom39 0.00000000
bigcom43               bigcom43 0.00000000
bigcom44               bigcom44 0.00000000
bigcom46               bigcom46 0.00000000
bigcom47               bigcom47 0.00000000
bigcom49               bigcom49 0.00000000
bigcom50               bigcom50 0.00000000
bigcom51               bigcom51 0.00000000
bigcom52               bigcom52 0.00000000
bigcom54               bigcom54 0.00000000
bigcom56               bigcom56 0.00000000
bigcom62               bigcom62 0.00000000
bigcom66               bigcom66 0.00000000
bigcom68               bigcom68 0.00000000
bigcom71               bigcom71 0.00000000
bigcom72               bigcom72 0.00000000
bigcom73               bigcom73 0.00000000
bigcom74               bigcom74 0.00000000
bigcom75               bigcom75 0.00000000
bigcom76               bigcom76 0.00000000
bigcom77               bigcom77 0.00000000
bigcom79               bigcom79 0.00000000
bigcom80               bigcom80 0.00000000
bigcom82               bigcom82 0.00000000
bigcom83               bigcom83 0.00000000
bigcom85               bigcom85 0.00000000
bigcom87               bigcom87 0.00000000
bigcom89               bigcom89 0.00000000
bigcom91               bigcom91 0.00000000
bigcom92               bigcom92 0.00000000
bigcom93               bigcom93 0.00000000
bigcom96               bigcom96 0.00000000
bigcom97               bigcom97 0.00000000
bigcom98               bigcom98 0.00000000
bigcom99               bigcom99 0.00000000
bigcom101             bigcom101 0.00000000
bigcom104             bigcom104 0.00000000
bigcom106             bigcom106 0.00000000
bigcom109             bigcom109 0.00000000
bigcom113             bigcom113 0.00000000
bigcom120             bigcom120 0.00000000
bigcom123             bigcom123 0.00000000
bigcom126             bigcom126 0.00000000
bigcom127             bigcom127 0.00000000
bigcom137             bigcom137 0.00000000
bigcom139             bigcom139 0.00000000
bigcom140             bigcom140 0.00000000
bigcom143             bigcom143 0.00000000
bigcom145             bigcom145 0.00000000
bigcom146             bigcom146 0.00000000
bigcom147             bigcom147 0.00000000
bigcom149             bigcom149 0.00000000
bigcom153             bigcom153 0.00000000
bigcom154             bigcom154 0.00000000
bigcom156             bigcom156 0.00000000
bigcom157             bigcom157 0.00000000
bigcom158             bigcom158 0.00000000
bigcom160             bigcom160 0.00000000
bigcom161             bigcom161 0.00000000
bigcom162             bigcom162 0.00000000
bigcom164             bigcom164 0.00000000
bigcom166             bigcom166 0.00000000
bigcom167             bigcom167 0.00000000
bigcom171             bigcom171 0.00000000
bigcom173             bigcom173 0.00000000
bigcom175             bigcom175 0.00000000
bigcom176             bigcom176 0.00000000
bigcom177             bigcom177 0.00000000
bigcom178             bigcom178 0.00000000
bigcom180             bigcom180 0.00000000
bigcom181             bigcom181 0.00000000
bigcom184             bigcom184 0.00000000
bigcom186             bigcom186 0.00000000
bigcom187             bigcom187 0.00000000
bigcom189             bigcom189 0.00000000
bigcom194             bigcom194 0.00000000
bigcom195             bigcom195 0.00000000
bigcom204             bigcom204 0.00000000
bigcom205             bigcom205 0.00000000
bigcom212             bigcom212 0.00000000
bigcom214             bigcom214 0.00000000
bigcom222             bigcom222 0.00000000
bigcom223             bigcom223 0.00000000
bigcom226             bigcom226 0.00000000
bigcom227             bigcom227 0.00000000
bigcom229             bigcom229 0.00000000
bigcom233             bigcom233 0.00000000
bigcom236             bigcom236 0.00000000
bigcom237             bigcom237 0.00000000
bigcom246             bigcom246 0.00000000
bigcom248             bigcom248 0.00000000
bigcom249             bigcom249 0.00000000
bigcom250             bigcom250 0.00000000
bigcom254             bigcom254 0.00000000
bigcom266             bigcom266 0.00000000
bigcom269             bigcom269 0.00000000
bigcom272             bigcom272 0.00000000
bigcom274             bigcom274 0.00000000
bigcom291             bigcom291 0.00000000
bigcom292             bigcom292 0.00000000
bigcom295             bigcom295 0.00000000
bigcom299             bigcom299 0.00000000
bigcom301             bigcom301 0.00000000
bigcom306             bigcom306 0.00000000
bigcom309             bigcom309 0.00000000
bigcom314             bigcom314 0.00000000
bigcom321             bigcom321 0.00000000
bigcom341             bigcom341 0.00000000
bigcom350             bigcom350 0.00000000
bigcom353             bigcom353 0.00000000
bigcom359             bigcom359 0.00000000
bigcom363             bigcom363 0.00000000
bigcom385             bigcom385 0.00000000
bigcom386             bigcom386 0.00000000
bigcom408             bigcom408 0.00000000
bigcom412             bigcom412 0.00000000
bigcom480             bigcom480 0.00000000
membership_s1     membership_s1 0.00000000
membership_s3     membership_s3 0.00000000
membership_s7     membership_s7 0.00000000
membership_s8     membership_s8 0.00000000
membership_s9     membership_s9 0.00000000
membership_s11   membership_s11 0.00000000
membership_s12   membership_s12 0.00000000
membership_s14   membership_s14 0.00000000
membership_s15   membership_s15 0.00000000
membership_s16   membership_s16 0.00000000
membership_s17   membership_s17 0.00000000
membership_s20   membership_s20 0.00000000
membership_s21   membership_s21 0.00000000
membership_s24   membership_s24 0.00000000
membership_s25   membership_s25 0.00000000
membership_s26   membership_s26 0.00000000
membership_s27   membership_s27 0.00000000
membership_s28   membership_s28 0.00000000
membership_s31   membership_s31 0.00000000
membership_s33   membership_s33 0.00000000
[1] "Dataset: med_targets Model RF, run: 6 of 10 2015-06-17 21:05:42"
     |      Out-of-bag   |
Tree |      MSE  %Var(y) |
   1 |  0.03773   209.76 |
   2 |  0.03258   181.17 |
   3 |  0.03431   190.77 |
   4 |  0.03108   172.79 |
   5 |  0.03024   168.15 |
   6 |  0.02873   159.75 |
   7 |    0.028   155.69 |
   8 |  0.02654   147.56 |
   9 |  0.02485   138.17 |
  10 |  0.02509   139.49 |
  11 |   0.0242   134.57 |
  12 |  0.02389   132.82 |
  13 |   0.0241   133.99 |
  14 |  0.02359   131.17 |
  15 |  0.02343   130.28 |
  16 |  0.02297   127.70 |
  17 |   0.0226   125.68 |
  18 |   0.0225   125.12 |
  19 |  0.02216   123.24 |
  20 |  0.02212   122.99 |
  21 |  0.02198   122.23 |
  22 |  0.02201   122.40 |
  23 |   0.0219   121.75 |
  24 |  0.02167   120.46 |
  25 |  0.02165   120.40 |
  26 |  0.02161   120.16 |
  27 |  0.02156   119.87 |
  28 |  0.02134   118.63 |
  29 |  0.02113   117.48 |
  30 |  0.02113   117.47 |
  31 |  0.02109   117.24 |
  32 |  0.02103   116.93 |
  33 |  0.02093   116.35 |
  34 |   0.0209   116.21 |
  35 |   0.0208   115.67 |
  36 |  0.02079   115.58 |
  37 |  0.02076   115.44 |
  38 |  0.02075   115.35 |
  39 |  0.02069   115.05 |
  40 |   0.0207   115.12 |
  41 |  0.02065   114.84 |
  42 |  0.02064   114.75 |
  43 |  0.02059   114.48 |
  44 |  0.02057   114.36 |
  45 |  0.02056   114.33 |
  46 |  0.02054   114.22 |
  47 |  0.02053   114.15 |
  48 |  0.02053   114.16 |
  49 |  0.02053   114.15 |
  50 |  0.02052   114.07 |
  51 |  0.02046   113.77 |
  52 |  0.02041   113.49 |
  53 |  0.02039   113.39 |
  54 |   0.0204   113.46 |
  55 |  0.02035   113.16 |
  56 |  0.02032   112.99 |
  57 |  0.02027   112.71 |
  58 |  0.02024   112.52 |
  59 |  0.02021   112.35 |
  60 |  0.02019   112.27 |
  61 |  0.02016   112.11 |
  62 |  0.02011   111.81 |
  63 |  0.02011   111.82 |
  64 |   0.0201   111.78 |
  65 |  0.02011   111.79 |
  66 |  0.02009   111.73 |
  67 |  0.02009   111.73 |
  68 |  0.02008   111.67 |
  69 |  0.02006   111.56 |
  70 |  0.02006   111.53 |
  71 |  0.02005   111.46 |
  72 |  0.02003   111.37 |
  73 |  0.02003   111.38 |
  74 |  0.02002   111.34 |
  75 |  0.02003   111.39 |
  76 |  0.02004   111.45 |
  77 |  0.02008   111.64 |
  78 |  0.02004   111.42 |
  79 |  0.02004   111.45 |
  80 |  0.02002   111.31 |
  81 |  0.02002   111.31 |
  82 |  0.02003   111.36 |
  83 |  0.02001   111.26 |
  84 |  0.01996   111.00 |
  85 |  0.01993   110.83 |
  86 |  0.01992   110.78 |
  87 |  0.01992   110.78 |
  88 |  0.01992   110.75 |
  89 |  0.01989   110.61 |
  90 |   0.0199   110.66 |
  91 |  0.01989   110.58 |
  92 |  0.01986   110.44 |
  93 |  0.01985   110.37 |
  94 |  0.01986   110.41 |
  95 |  0.01988   110.53 |
  96 |  0.01986   110.44 |
  97 |  0.01985   110.38 |
  98 |  0.01986   110.41 |
  99 |  0.01984   110.32 |
 100 |  0.01982   110.19 |
[1] "Random Forest variable coefficients"
                      %IncMSE IncNodePurity
graph5           1.987107e-03  2.441042e-01
graph6           1.664899e-03  2.957530e-01
graph7           4.152642e-03  3.553308e-01
graph8           1.792184e-04  1.044350e-01
graph9           8.052344e-04  4.318431e-01
graph10          3.692477e-03  4.734790e-01
graph11          3.495294e-03  4.666970e-01
graph12          1.590365e-03  3.143891e-01
graph13          4.149424e-03  6.789019e-01
graph14          7.858594e-03  4.984632e-01
graph15          5.315287e-03  7.082853e-01
graph16          1.722099e-03  5.361528e-01
graph17          1.172614e-02  7.006425e-01
graph18          4.739078e-03  4.191087e-01
graph19          9.054941e-04  2.537472e-01
graph20          4.390667e-03  6.556039e-01
graph21          3.878941e-03  5.406938e-01
graph22          5.125873e-03  2.997040e-01
graph23          5.247892e-03  5.103342e-01
graph24          2.107302e-03  3.582345e-01
graph25          4.816587e-03  5.810407e-01
graph26          5.192626e-03  4.210091e-01
graph27          4.693960e-04  2.282336e-01
graph28          7.539533e-04  1.411392e-01
graph29          1.513666e-04  1.501212e-02
orbit0           6.632705e-04  2.455413e-01
orbit1           1.193073e-03  3.308244e-01
orbit2           1.597699e-03  3.672514e-01
orbit3           1.199775e-03  1.890703e-01
orbit4           1.692364e-03  3.372231e-01
orbit5           2.397015e-03  4.236101e-01
orbit6           3.704733e-03  3.838086e-01
orbit7           3.224220e-03  3.350777e-01
orbit8           2.247817e-03  3.157933e-01
orbit9           5.048133e-03  4.001780e-01
orbit10          3.077590e-03  3.397368e-01
orbit11          3.764936e-04  3.155384e-01
orbit12          5.448090e-03  2.337345e-01
orbit13          2.488029e-03  3.809510e-01
orbit14          3.888657e-04  1.520036e-01
orbit15          2.779423e-03  3.322920e-01
orbit16          6.873882e-03  5.211854e-01
orbit17          1.494679e-03  4.283975e-01
orbit18          9.770196e-04  5.917168e-01
orbit19          2.158128e-03  3.948803e-01
orbit20          1.669334e-03  4.149497e-01
orbit21          1.785322e-03  4.611532e-01
orbit22          6.160996e-03  3.259547e-01
orbit23          3.937642e-03  4.473496e-01
orbit24          2.609431e-03  3.728757e-01
orbit25          5.582299e-03  3.581840e-01
orbit26          1.887494e-03  3.022575e-01
orbit27          8.125919e-03  5.208156e-01
orbit28          4.600915e-03  6.147736e-01
orbit29          1.903370e-03  3.224231e-01
orbit30          1.644099e-03  3.258381e-01
orbit31          4.892063e-03  2.967734e-01
orbit32          2.559427e-03  3.985165e-01
orbit33          2.079341e-03  4.042113e-01
orbit34          4.364537e-03  9.390603e-01
orbit35          2.257508e-03  6.763522e-01
orbit36          4.202846e-03  7.481500e-01
orbit37          3.464884e-03  6.066039e-01
orbit38          4.706933e-04  3.672695e-01
orbit39          5.450351e-03  5.229380e-01
orbit40          6.528357e-03  4.594661e-01
orbit41          2.090179e-03  4.385401e-01
orbit42          1.480045e-03  2.335531e-01
orbit43          1.929788e-03  3.669600e-01
orbit44          2.823754e-04  1.530193e-01
orbit45          4.615017e-03  3.918315e-01
orbit46          1.758154e-03  4.084329e-01
orbit47          4.559911e-03  4.103672e-01
orbit48          3.270902e-03  2.632620e-01
orbit49          5.466247e-03  5.703212e-01
orbit50          1.798925e-03  4.480037e-01
orbit51          3.377158e-03  3.255140e-01
orbit52          4.311249e-03  4.976413e-01
orbit53          1.878607e-03  1.524939e-01
orbit54          5.754785e-03  3.732221e-01
orbit55          1.511878e-03  2.018441e-01
orbit56          3.015970e-03  5.540982e-01
orbit57          8.149846e-04  1.968622e-01
orbit58          1.187760e-03  1.716241e-01
orbit59          2.957352e-03  2.966462e-01
orbit60          5.044026e-03  4.058601e-01
orbit61          5.462634e-04  1.225389e-01
orbit62          4.347149e-03  4.574725e-01
orbit63          3.171374e-03  3.290007e-01
orbit64          2.445798e-03  3.393578e-01
orbit65          2.310499e-03  3.901564e-01
orbit66          2.864345e-03  1.454895e-01
orbit67          3.819565e-04  1.384920e-01
orbit68          1.512409e-03  2.897216e-01
orbit69          1.396678e-03  1.609127e-01
orbit70          2.199886e-04  1.342154e-01
orbit71          2.085679e-05  1.070566e-02
orbit72          2.798737e-05  1.427528e-02
AP               3.561132e-05  4.963370e-02
bet              5.345245e-04  1.235071e+00
ecc              1.053723e-04  4.157193e-02
eccrad           3.784689e-05  4.604622e-02
close            2.804946e-03  4.055818e-01
constraint       2.515430e-03  4.384850e-01
coreness         1.736707e-03  4.323841e-01
knn              2.604106e-03  7.682526e-01
hubscore         8.161950e-04  3.871172e-01
pagerank         7.399213e-04  1.764380e+00
trans            3.223907e-03  5.891079e-01
evcent           1.616081e-03  3.621784e-01
first            1.239438e-03  2.176841e-01
upto_second      2.938290e-03  2.865397e-01
upto_third       1.780533e-03  2.710922e-01
upto_fourth      3.844422e-03  1.936371e-01
upto_fifth       5.434396e-03  3.781608e-01
upto_sixth       1.764234e-03  5.002516e-01
second           2.370519e-03  3.687441e-01
third            4.177160e-03  5.393269e-01
fourth           3.244295e-03  6.019565e-01
fifth            8.719049e-04  5.362028e-01
sixth            4.588962e-03  5.996246e-01
ratio1           4.033136e-03  8.271237e-01
ratio2           2.152906e-03  4.088267e-01
ratio3           6.844302e-03  7.125339e-01
ratio4           2.720157e-03  1.139383e+00
ratio5           2.597326e-03  2.227797e+00
ratio6           2.758953e-03  8.958201e-01
selfinter       -4.636880e-05  1.094537e-01
walktrap_vertex  4.904860e-04  7.640023e-01
bigcom1          4.883968e-04  3.253148e-01
bigcom2          0.000000e+00  1.387779e-19
bigcom3          3.666781e-06  9.911584e-03
bigcom4          6.128948e-05  5.195812e-02
bigcom6          0.000000e+00  1.214306e-19
bigcom8          4.711584e-04  1.139356e-01
bigcom9          0.000000e+00  5.551115e-19
bigcom11         0.000000e+00  1.040834e-19
bigcom13        -6.040144e-05  2.737258e-01
bigcom15         0.000000e+00  1.561251e-19
bigcom16         0.000000e+00  9.237403e-19
bigcom21         0.000000e+00  9.540979e-19
bigcom22         1.066437e-04  1.919986e-01
bigcom24         0.000000e+00  6.938894e-20
bigcom26         1.766926e-04  1.839926e-01
bigcom28        -2.605184e-06  2.649889e-03
bigcom30         6.200571e-05  1.841060e-01
bigcom31         0.000000e+00  1.734723e-20
bigcom32         0.000000e+00  6.938894e-20
bigcom33         0.000000e+00  6.418477e-19
bigcom34         0.000000e+00  5.551115e-19
bigcom36         0.000000e+00  8.673617e-20
bigcom37         0.000000e+00  1.734723e-20
bigcom38         0.000000e+00  3.469447e-20
bigcom39         0.000000e+00  7.762888e-19
bigcom40         2.781176e-04  1.696677e-01
bigcom43         0.000000e+00  4.336809e-20
bigcom44         0.000000e+00  4.033232e-19
bigcom46         0.000000e+00  1.734723e-19
bigcom47         0.000000e+00  6.938894e-20
bigcom49         0.000000e+00  1.192622e-18
bigcom50         0.000000e+00  2.775558e-19
bigcom51         0.000000e+00  3.122502e-19
bigcom52         0.000000e+00  3.469447e-20
bigcom54         0.000000e+00  6.938894e-20
bigcom56         0.000000e+00  1.908196e-19
bigcom62         0.000000e+00  3.122502e-19
bigcom66         0.000000e+00  0.000000e+00
bigcom68         0.000000e+00  6.938894e-20
bigcom69        -1.069306e-05  1.689828e-01
bigcom71         0.000000e+00  0.000000e+00
bigcom72         0.000000e+00  6.938894e-20
bigcom73         0.000000e+00  2.428613e-19
bigcom74         0.000000e+00  6.591949e-19
bigcom75         0.000000e+00  0.000000e+00
bigcom76         0.000000e+00  6.938894e-20
bigcom77         0.000000e+00  9.020562e-19
bigcom79         0.000000e+00  6.938894e-20
bigcom80         0.000000e+00  8.239937e-20
bigcom82         0.000000e+00  1.734723e-20
bigcom83         0.000000e+00  5.204170e-20
bigcom84        -1.358166e-05  4.173015e-01
bigcom85         0.000000e+00  3.469447e-20
bigcom87         0.000000e+00  4.250073e-19
bigcom89         0.000000e+00  0.000000e+00
bigcom91         0.000000e+00  3.469447e-20
bigcom92         0.000000e+00  1.431147e-19
bigcom93         0.000000e+00  0.000000e+00
bigcom96         0.000000e+00  3.469447e-20
bigcom97         0.000000e+00  2.125036e-19
bigcom98         0.000000e+00  0.000000e+00
bigcom99         0.000000e+00  0.000000e+00
bigcom101        0.000000e+00  7.806256e-20
bigcom104        0.000000e+00  3.122502e-19
bigcom106        0.000000e+00  6.938894e-20
bigcom109        0.000000e+00  3.469447e-20
bigcom113        0.000000e+00  3.469447e-20
bigcom116        3.529242e-05  3.861284e-02
bigcom120        0.000000e+00  5.204170e-20
bigcom123        0.000000e+00  0.000000e+00
bigcom126        0.000000e+00  5.204170e-20
bigcom127        0.000000e+00  6.938894e-19
bigcom137        0.000000e+00  6.591949e-19
bigcom139        0.000000e+00  5.898060e-19
bigcom140        0.000000e+00  0.000000e+00
bigcom143        0.000000e+00  5.204170e-20
bigcom145        0.000000e+00  5.551115e-19
bigcom146        0.000000e+00  9.540979e-20
bigcom147        0.000000e+00  1.734723e-19
bigcom149        0.000000e+00  0.000000e+00
bigcom153        0.000000e+00  6.245005e-19
bigcom154        0.000000e+00  6.938894e-20
bigcom156        0.000000e+00  8.673617e-20
bigcom157        0.000000e+00  1.561251e-19
bigcom158        0.000000e+00  0.000000e+00
bigcom160        0.000000e+00  0.000000e+00
bigcom161        0.000000e+00  0.000000e+00
bigcom162        0.000000e+00  0.000000e+00
bigcom164        0.000000e+00  3.469447e-20
bigcom166        0.000000e+00  1.040834e-19
bigcom167        0.000000e+00  7.415943e-19
bigcom171        0.000000e+00  3.816392e-19
bigcom173        0.000000e+00  3.903128e-20
bigcom175        0.000000e+00  4.336809e-20
bigcom176        0.000000e+00  0.000000e+00
bigcom177        0.000000e+00  3.469447e-20
bigcom178        0.000000e+00  3.469447e-20
bigcom180        0.000000e+00  1.734723e-20
bigcom181        0.000000e+00  1.734723e-19
bigcom184        0.000000e+00  3.122502e-19
bigcom186        0.000000e+00  5.724587e-19
bigcom187        0.000000e+00  0.000000e+00
bigcom189        0.000000e+00  6.245005e-19
bigcom194        0.000000e+00  2.775558e-19
bigcom195        0.000000e+00  3.469447e-20
bigcom196        1.750070e-04  1.136873e+00
bigcom204        0.000000e+00  0.000000e+00
bigcom205        0.000000e+00  2.949030e-19
bigcom212        0.000000e+00  3.469447e-20
bigcom214        0.000000e+00  3.122502e-19
bigcom222        0.000000e+00  0.000000e+00
bigcom223        0.000000e+00  2.081668e-19
bigcom226        0.000000e+00  2.775558e-19
bigcom227        0.000000e+00  6.938894e-20
bigcom229        0.000000e+00  0.000000e+00
bigcom233        0.000000e+00  0.000000e+00
bigcom236        0.000000e+00  1.040834e-19
bigcom237        0.000000e+00  4.336809e-21
bigcom246        0.000000e+00  2.081668e-19
bigcom248        0.000000e+00  6.938894e-19
bigcom249        0.000000e+00  8.673617e-20
bigcom250        0.000000e+00  7.112366e-19
bigcom254        0.000000e+00  5.551115e-19
bigcom266        0.000000e+00  0.000000e+00
bigcom269        0.000000e+00  0.000000e+00
bigcom272        0.000000e+00  0.000000e+00
bigcom274       -1.844538e-05  6.580899e-03
bigcom281       -3.943703e-05  4.004213e-01
bigcom291        0.000000e+00  3.469447e-20
bigcom292        1.189423e-05  6.802096e-01
bigcom295        0.000000e+00  6.071532e-19
bigcom299        0.000000e+00  0.000000e+00
bigcom301        0.000000e+00  5.898060e-19
bigcom306        0.000000e+00  6.071532e-19
bigcom309        0.000000e+00  3.469447e-20
bigcom314        0.000000e+00  9.150666e-19
bigcom321        0.000000e+00  0.000000e+00
bigcom341        0.000000e+00  0.000000e+00
bigcom350        0.000000e+00  6.938894e-20
bigcom353        0.000000e+00  0.000000e+00
bigcom359        0.000000e+00  3.989864e-19
bigcom363        0.000000e+00  3.469447e-20
bigcom365       -1.750640e-05  3.888396e-01
bigcom385        0.000000e+00  1.734723e-20
bigcom386        0.000000e+00  1.214306e-19
bigcom408        0.000000e+00  3.469447e-20
bigcom412        0.000000e+00  5.551115e-19
bigcom480        0.000000e+00  0.000000e+00
spin_vertex      6.053070e-04  1.310970e+00
membership_s1    0.000000e+00  5.767956e-19
membership_s3    0.000000e+00  1.155312e-01
membership_s4   -5.915586e-06  1.514063e-01
membership_s5    1.593889e-04  5.690356e-02
membership_s6   -2.248187e-05  3.830391e-02
membership_s7    0.000000e+00  1.019150e-18
membership_s8    0.000000e+00  0.000000e+00
membership_s9    0.000000e+00  5.551115e-19
membership_s11   0.000000e+00  8.673617e-20
membership_s12   0.000000e+00  3.295975e-19
membership_s14   0.000000e+00  6.765422e-19
membership_s15   0.000000e+00  6.028164e-19
membership_s16   0.000000e+00  7.025630e-19
membership_s17   0.000000e+00  3.469447e-19
membership_s18  -1.372726e-05  8.930139e-02
membership_s20   0.000000e+00  0.000000e+00
membership_s21   0.000000e+00  5.811324e-19
membership_s22   7.340674e-06  1.655544e-02
membership_s24   0.000000e+00  4.119968e-19
membership_s25   0.000000e+00  1.301043e-19
membership_s26   0.000000e+00  0.000000e+00
membership_s27  -1.540186e-05  9.358983e-03
membership_s28   0.000000e+00  3.469447e-20
membership_s30   1.931157e-03  3.184355e-01
membership_s31  -5.875824e-06  3.589799e-02
membership_s32   1.132934e-04  6.238032e-02
membership_s33   0.000000e+00  3.469447e-20
membership_s36   2.334411e-04  7.992210e-02
membership_s37   4.506751e-05  2.827227e-01
V1               7.791438e-03  9.606697e-01
V2               2.311689e-03  1.808074e+00
pdi              2.193344e-04  2.787174e-01
adhesion         3.135530e-03  7.961259e-01
cohesion         4.013174e-03  8.861014e-01
inner            2.169109e-03  1.222927e+00
outer            1.035390e-03  1.278247e+00
ioratio          2.789115e-03  1.288381e+00
comsize          1.764764e-03  1.405696e+00
[1] "Dataset: med_targets Model GLM, run: 6 of 10 2015-06-17 21:07:45"
[1] "glmnet variable coefficients"
                         [,1]          [,2]
(Intercept)     -3.981238e+00 -1.745165e+01
graph0          -1.865569e-40 -1.781222e-03
graph1           2.750520e-42  1.169577e-05
graph2          -6.459405e-41 -3.177341e-04
graph3           3.616938e-44 -1.416508e-08
graph4           3.693300e-45  8.514703e-09
graph5           2.937370e-42 -2.200954e-05
graph6           3.986934e-43 -1.961749e-08
graph7           4.913303e-42  3.677402e-05
graph8          -1.067402e-40 -9.185659e-04
graph9           9.543983e-46  6.494546e-09
graph10          8.203358e-47 -3.553910e-10
graph11          5.424876e-48  1.709544e-11
graph12          3.115929e-45 -3.041840e-08
graph13          7.542793e-45 -2.044295e-08
graph14          5.575491e-46  1.331399e-09
graph15          4.621722e-43  2.038636e-06
graph16          1.481862e-44  6.627793e-08
graph17          2.024805e-44 -4.345393e-08
graph18          2.859128e-43  5.794444e-07
graph19          5.978749e-44  2.276978e-08
graph20          2.593974e-43  1.959359e-06
graph21          3.708703e-43  7.439503e-07
graph22          3.865112e-43  1.522817e-06
graph23         -2.310515e-44 -5.588825e-06
graph24          6.748489e-43  7.020178e-06
graph25          1.908427e-42 -1.015589e-05
graph26          6.299937e-43  1.016313e-05
graph27          6.754046e-42  8.383690e-05
graph28         -9.648004e-42 -1.417097e-04
graph29         -9.373711e-41 -8.597988e-04
orbit0          -1.865569e-40 -1.779833e-03
orbit1           3.072117e-42  1.301002e-05
orbit2          -9.105775e-42 -3.355837e-05
orbit3          -6.459405e-41 -3.187713e-04
orbit4           5.239918e-44  8.536771e-08
orbit5           9.160877e-44 -3.980836e-07
orbit6           3.694625e-45  8.473413e-09
orbit7          -1.063215e-42  4.741985e-06
orbit8           2.937370e-42 -2.221086e-05
orbit9           8.614105e-43 -5.672333e-06
orbit10          6.224421e-43  1.743323e-06
orbit11          6.048666e-44 -4.792485e-06
orbit12          6.445971e-42  3.398831e-05
orbit13          5.141684e-42  2.775093e-04
orbit14         -1.067402e-40 -9.215650e-04
orbit15          1.314203e-45  5.316151e-09
orbit16          7.277553e-46 -1.610031e-08
orbit17          6.193770e-45  6.743594e-08
orbit18         -3.601560e-46 -6.841112e-09
orbit19          1.415092e-46 -1.215956e-10
orbit20          2.370219e-46 -5.484944e-10
orbit21          4.465782e-45 -3.079347e-08
orbit22          5.424889e-48  1.657406e-11
orbit23         -2.090640e-43  1.742114e-06
orbit24          2.543133e-45 -7.426505e-08
orbit25          1.013671e-44 -1.523217e-08
orbit26          3.985589e-44 -1.601981e-07
orbit27          2.965740e-44  3.286765e-07
orbit28          1.608204e-44 -1.395559e-06
orbit29          1.280094e-44 -3.326553e-08
orbit30          1.376914e-43  1.300584e-06
orbit31          9.739266e-46 -1.374623e-09
orbit32          9.421464e-46  5.518595e-09
orbit33          6.552040e-44 -6.794491e-07
orbit34          4.621722e-43  2.041205e-06
orbit35          3.831611e-44 -1.213847e-07
orbit36          4.033507e-44  6.342140e-07
orbit37          2.520870e-44  1.533240e-07
orbit38          8.145262e-44 -4.450614e-06
orbit39          3.430347e-44 -5.929950e-07
orbit40          3.091698e-44  9.874924e-09
orbit41          2.219669e-43 -1.239461e-08
orbit42          1.390248e-42 -4.380559e-06
orbit43          2.874547e-43  5.923921e-07
orbit44          1.739267e-41  2.513310e-04
orbit45          1.035416e-43 -1.964259e-06
orbit46          1.301338e-43  1.000363e-06
orbit47          6.034299e-43 -2.777259e-06
orbit48          2.649540e-43  1.854448e-06
orbit49          2.924369e-43  2.500633e-06
orbit50         -2.135720e-42 -9.326377e-05
orbit51          6.048815e-43  5.724642e-07
orbit52          1.137580e-42  3.776368e-06
orbit53          1.932112e-42  4.668305e-06
orbit54          3.896158e-43  1.643142e-06
orbit55          3.099508e-42 -1.158751e-04
orbit56          2.528166e-43 -7.310404e-06
orbit57         -9.490323e-44 -7.451184e-06
orbit58         -9.478555e-42 -9.138764e-05
orbit59          8.464998e-43  8.348013e-06
orbit60          2.842640e-42  3.328227e-05
orbit61          2.073860e-41  5.185634e-04
orbit62          4.366922e-42 -3.565778e-05
orbit63         -3.103875e-43 -1.209390e-04
orbit64          7.164540e-42  4.088126e-05
orbit65          3.830554e-42  8.154770e-05
orbit66         -2.343272e-43 -2.077959e-05
orbit67         -7.743198e-42 -4.452405e-05
orbit68          7.543584e-42  9.920158e-05
orbit69         -8.613791e-42 -1.151232e-03
orbit70         -1.064172e-41 -1.793478e-04
orbit71         -3.191185e-41 -3.703238e-04
orbit72         -9.373711e-41 -8.601046e-04
AP               7.142536e-39  1.094347e-01
bet              2.264788e-44 -2.247833e-06
ecc             -2.308845e-39 -4.109724e-03
eccrad          -1.385307e-38 -2.438686e-02
close            5.906152e-38  3.182711e-01
constraint       8.889782e-39 -1.389758e-01
coreness        -2.434215e-40 -5.482123e-03
knn              3.827373e-41  3.094020e-04
hubscore         2.013454e-37 -1.143502e-01
pagerank        -2.846528e-37 -8.773622e+00
trans           -2.273606e-38 -3.646611e-01
evcent           2.014600e-37 -1.169890e-01
first           -1.865569e-40 -1.748420e-03
upto_second      3.521604e-42  1.542141e-05
upto_third       2.248185e-43  8.116703e-07
upto_fourth     -7.146727e-42  8.660880e-06
upto_fifth      -1.870558e-40 -7.193096e-05
upto_sixth      -1.043129e-39  1.035717e-03
second           3.552495e-42  1.537970e-05
third           -7.957166e-43 -3.895913e-06
fourth          -8.232291e-43 -5.282394e-07
fifth            7.156225e-42 -1.007219e-05
sixth            2.133741e-40  1.056657e-04
ratio1           3.832464e-41  2.859620e-04
ratio2          -5.824749e-41 -1.072537e-03
ratio3           7.847681e-39  3.667767e-02
ratio4           1.269889e-37 -1.700112e-01
ratio5           1.156776e-37  3.434078e+00
ratio6           1.320963e-39  8.715928e-04
selfinter       -1.290579e-39 -5.580334e-03
walktrap_vertex -3.887284e-39  2.340293e-03
bigcom1         -5.067984e-40  4.568572e-02
bigcom2         -1.852183e-38 -3.380706e-01
bigcom3         -7.904599e-39 -7.877568e-03
bigcom4          3.201713e-39  3.681041e-02
bigcom6         -1.852587e-38 -3.465116e-01
bigcom8          1.068048e-38  1.402300e-01
bigcom9         -1.859082e-38 -3.779851e-01
bigcom11        -1.855829e-38 -2.694941e-01
bigcom13         6.584174e-38  6.248410e-01
bigcom15        -1.856235e-38 -3.681988e-01
bigcom16        -1.852992e-38 -3.390562e-01
bigcom21        -1.864392e-38 -3.695093e-01
bigcom22        -8.377577e-39 -6.007186e-02
bigcom24        -1.851778e-38 -3.210732e-01
bigcom26         1.324487e-38  1.398738e-01
bigcom28        -1.429805e-38 -2.570864e-01
bigcom30        -3.480391e-39  7.319696e-03
bigcom31        -1.851778e-38 -3.499648e-01
bigcom32        -1.852992e-38 -2.179163e-01
bigcom33        -1.851374e-38 -2.610407e-01
bigcom34        -1.850970e-38 -4.334973e-01
bigcom36        -1.852183e-38 -3.630941e-01
bigcom37        -1.850970e-38 -1.868279e-01
bigcom38        -1.851374e-38 -1.643629e-01
bigcom39        -1.858267e-38 -2.753715e-01
bigcom40         3.940221e-39  7.416297e-02
bigcom43        -1.852992e-38 -2.903429e-01
bigcom44        -1.886780e-38 -3.251760e-01
bigcom46        -1.855017e-38 -2.458776e-01
bigcom47        -1.854206e-38 -2.299138e-01
bigcom49        -1.853396e-38 -3.743764e-01
bigcom50        -1.850970e-38 -3.976996e-01
bigcom51        -1.851374e-38 -3.690209e-01
bigcom52        -1.851778e-38 -4.720331e-01
bigcom54        -1.850970e-38 -3.671036e-01
bigcom56        -1.855423e-38 -2.780854e-01
bigcom62        -1.851778e-38 -3.208819e-01
bigcom66         0.000000e+00  0.000000e+00
bigcom68        -1.851778e-38 -3.623642e-01
bigcom69         1.079453e-37  8.339037e-01
bigcom71        -1.850970e-38 -2.748686e-01
bigcom72        -1.850970e-38 -3.209011e-01
bigcom73        -1.856641e-38 -2.271319e-01
bigcom74        -1.854206e-38 -3.739698e-01
bigcom75        -1.851778e-38 -2.685834e-01
bigcom76        -1.852992e-38 -2.689361e-01
bigcom77        -1.853396e-38 -3.771438e-01
bigcom79        -1.851374e-38 -3.729012e-01
bigcom80        -1.853396e-38 -2.305705e-01
bigcom82        -1.851778e-38 -3.069964e-01
bigcom83        -1.851374e-38 -4.376577e-01
bigcom84         2.342239e-37  1.508045e+00
bigcom85        -1.850970e-38 -3.295788e-01
bigcom87        -1.853396e-38 -2.561704e-01
bigcom89        -1.850970e-38 -4.151241e-01
bigcom91        -1.853801e-38 -2.537621e-01
bigcom92        -1.858674e-38 -3.023129e-01
bigcom93        -1.850970e-38 -5.421917e-01
bigcom96        -1.851778e-38 -3.708303e-01
bigcom97        -1.852587e-38 -3.717597e-01
bigcom98        -1.850970e-38 -2.897235e-01
bigcom99         0.000000e+00  0.000000e+00
bigcom101       -1.856235e-38 -2.412885e-01
bigcom104       -1.851374e-38 -3.876008e-01
bigcom106       -1.851374e-38 -2.390915e-01
bigcom109       -1.851374e-38 -3.611854e-01
bigcom113       -1.850970e-38 -2.047411e-01
bigcom116        1.219120e-38  3.752785e-01
bigcom120       -1.851778e-38 -2.636206e-01
bigcom123       -1.851374e-38 -3.421692e-01
bigcom126       -1.851374e-38 -3.433527e-01
bigcom127       -1.852587e-38 -2.804041e-01
bigcom137       -1.853396e-38 -3.500958e-01
bigcom139       -1.851778e-38 -3.023762e-01
bigcom140       -1.850970e-38 -1.405738e-01
bigcom143       -1.850970e-38 -2.242589e-01
bigcom145       -1.851778e-38 -3.839813e-01
bigcom146       -1.851778e-38 -3.141853e-01
bigcom147       -1.857047e-38 -2.770707e-01
bigcom149       -1.851374e-38 -3.906335e-01
bigcom153       -1.852992e-38 -2.505565e-01
bigcom154       -1.850970e-38 -3.402530e-01
bigcom156       -1.852183e-38 -3.462042e-01
bigcom157       -1.855423e-38 -1.454357e-01
bigcom158       -1.850970e-38 -1.615996e-01
bigcom160       -1.850970e-38 -2.393037e-01
bigcom161       -1.851374e-38 -3.629472e-01
bigcom162       -1.851374e-38 -2.045427e-01
bigcom164       -1.850970e-38 -3.487440e-01
bigcom166       -1.852587e-38 -1.842105e-01
bigcom167       -1.855017e-38 -2.707796e-01
bigcom171       -1.854612e-38 -3.543422e-01
bigcom173       -1.851374e-38 -4.106782e-01
bigcom175       -1.851374e-38 -2.375007e-01
bigcom176       -1.850970e-38 -4.338834e-01
bigcom177       -1.851374e-38 -3.509528e-01
bigcom178       -1.851374e-38 -3.847785e-01
bigcom180       -1.851374e-38 -4.289281e-01
bigcom181       -1.853801e-38 -3.473876e-01
bigcom184       -1.851374e-38 -2.266752e-01
bigcom186       -1.851374e-38 -3.345114e-01
bigcom187       -1.851374e-38 -2.887957e-01
bigcom189       -1.852587e-38 -2.021112e-01
bigcom194       -1.851374e-38 -2.548590e-01
bigcom195       -1.850970e-38 -4.121171e-01
bigcom196        6.553238e-37  2.703376e+00
bigcom204        0.000000e+00  0.000000e+00
bigcom205       -1.851374e-38 -2.259436e-01
bigcom212       -1.851374e-38 -1.914673e-01
bigcom214       -1.850970e-38 -2.002056e-01
bigcom222       -1.851374e-38 -3.150243e-01
bigcom223       -1.852587e-38 -1.935315e-01
bigcom226       -1.851778e-38 -3.588548e-01
bigcom227       -1.851778e-38 -3.148375e-01
bigcom229       -1.850970e-38 -3.312633e-01
bigcom233       -1.851778e-38 -2.191669e-01
bigcom236       -1.850970e-38 -4.101384e-01
bigcom237       -1.852183e-38 -3.413825e-01
bigcom246       -1.853396e-38 -3.989987e-01
bigcom248       -1.854206e-38 -2.644726e-01
bigcom249       -1.852183e-38 -2.782648e-01
bigcom250       -1.856235e-38 -3.112435e-01
bigcom254       -1.851374e-38 -3.502338e-01
bigcom266       -1.851374e-38 -3.090139e-01
bigcom269        0.000000e+00  0.000000e+00
bigcom272       -1.850970e-38 -3.495796e-01
bigcom274        2.201843e-38  7.549440e-02
bigcom281        2.342239e-37  1.223694e+00
bigcom291       -1.852183e-38 -3.082617e-01
bigcom292        4.867572e-37  2.149373e+00
bigcom295       -1.852992e-38 -2.554190e-01
bigcom299       -1.850970e-38 -3.142917e-01
bigcom301       -1.853396e-38 -3.516030e-01
bigcom306       -1.850970e-38 -3.197892e-01
bigcom309       -1.850970e-38 -4.540216e-01
bigcom314       -1.852183e-38 -2.407770e-01
bigcom321       -1.850970e-38 -3.381527e-01
bigcom341       -1.850970e-38 -1.652835e-01
bigcom350       -1.851778e-38 -3.095486e-01
bigcom353       -1.851374e-38 -3.311731e-01
bigcom359       -1.851374e-38 -4.364672e-01
bigcom363       -1.850970e-38 -2.371850e-01
bigcom365        2.342239e-37  1.631382e+00
bigcom385       -1.851374e-38 -4.344859e-01
bigcom386       -1.851778e-38 -3.315837e-01
bigcom408       -1.851778e-38 -2.192052e-01
bigcom412       -1.851374e-38 -4.214423e-01
bigcom480       -1.850970e-38 -2.303337e-01
spin_vertex     -8.217083e-39 -1.850942e-01
membership_s1   -8.618597e-39 -1.073013e-01
membership_s3    9.918117e-37  3.048535e+00
membership_s4    4.561281e-39  7.159505e-02
membership_s5    4.027422e-39  8.648030e-02
membership_s6    6.928184e-39  7.249369e-02
membership_s7   -1.964995e-38 -3.849251e-01
membership_s8   -1.850970e-38 -1.867571e-01
membership_s9   -1.851778e-38 -3.529438e-01
membership_s11  -1.850970e-38 -3.473543e-01
membership_s12  -1.852992e-38 -3.499518e-01
membership_s14  -1.851778e-38 -3.187382e-01
membership_s15  -1.871795e-38 -3.004586e-01
membership_s16  -1.852183e-38 -2.053440e-01
membership_s17  -1.850970e-38 -2.939902e-01
membership_s18   3.104516e-38  3.861253e-01
membership_s20   0.000000e+00  0.000000e+00
membership_s21  -1.864392e-38 -3.648093e-01
membership_s22   6.584174e-38  3.163899e-01
membership_s24  -1.857047e-38 -2.554061e-01
membership_s25  -1.856641e-38 -2.444298e-01
membership_s26   0.000000e+00  0.000000e+00
membership_s27  -1.348109e-38 -2.122735e-01
membership_s28  -1.851778e-38 -2.885349e-01
membership_s30   1.127940e-38  1.931436e-01
membership_s31  -4.070618e-40  4.319796e-02
membership_s32   6.629903e-41 -8.867424e-02
membership_s33  -1.850970e-38 -4.455523e-01
membership_s36  -2.012014e-39  2.120241e-02
membership_s37   2.370596e-38  4.376905e-01
V1              -2.684038e-38  5.892613e-02
V2               2.253294e-38  5.353393e-01
pdi              3.234237e-35  4.616075e+02
adhesion        -3.394512e-42 -4.629241e-06
cohesion         6.878041e-42  1.195776e-05
inner            7.762360e-43  7.193135e-06
outer           -3.724702e-44 -3.291456e-07
ioratio         -4.206177e-38 -2.896238e-01
comsize          5.217574e-42  3.724114e-06
[1] "Dataset: med_targets Model GBM, run: 7 of 10 2015-06-17 21:08:40"
Iter   TrainDeviance   ValidDeviance   StepSize   Improve
     1        0.1791            -nan     0.0100   -0.0000
     2        0.1770            -nan     0.0100   -0.0000
     3        0.1743            -nan     0.0100    0.0000
     4        0.1729            -nan     0.0100   -0.0001
     5        0.1716            -nan     0.0100   -0.0001
     6        0.1708            -nan     0.0100   -0.0001
     7        0.1693            -nan     0.0100    0.0000
     8        0.1681            -nan     0.0100   -0.0000
     9        0.1665            -nan     0.0100   -0.0001
    10        0.1653            -nan     0.0100    0.0000
    20        0.1563            -nan     0.0100   -0.0000
    40        0.1423            -nan     0.0100   -0.0000
    60        0.1315            -nan     0.0100   -0.0000
    80        0.1237            -nan     0.0100   -0.0000
   100        0.1162            -nan     0.0100   -0.0000
   120        0.1086            -nan     0.0100   -0.0000
   140        0.1024            -nan     0.0100   -0.0000
   160        0.0970            -nan     0.0100   -0.0000
   180        0.0913            -nan     0.0100   -0.0000
   194        0.0876            -nan     0.0100   -0.0000

[1] "GBM variable coefficients"
                            var     rel.inf
ratio5                   ratio5 3.385354964
V2                           V2 2.927323928
V1                           V1 2.926311506
pagerank               pagerank 2.905613426
bet                         bet 2.390873766
comsize                 comsize 2.356779323
bigcom84               bigcom84 1.947297064
bigcom196             bigcom196 1.716187728
spin_vertex         spin_vertex 1.699139916
graph15                 graph15 1.686802780
graph14                 graph14 1.684541439
graph5                   graph5 1.614906961
constraint           constraint 1.568717045
orbit36                 orbit36 1.558518854
ratio4                   ratio4 1.553961469
ratio1                   ratio1 1.495649892
graph1                   graph1 1.446067246
walktrap_vertex walktrap_vertex 1.393401769
ratio6                   ratio6 1.392659379
graph16                 graph16 1.391721429
graph10                 graph10 1.387576894
graph20                 graph20 1.379524212
orbit16                 orbit16 1.371368043
orbit4                   orbit4 1.246933562
inner                     inner 1.231449167
orbit37                 orbit37 1.206191104
graph25                 graph25 1.177959423
knn                         knn 1.170468145
orbit50                 orbit50 1.137569980
orbit62                 orbit62 1.118718897
outer                     outer 1.093395573
ioratio                 ioratio 1.077835123
trans                     trans 1.071945168
orbit27                 orbit27 0.962101037
cohesion               cohesion 0.948536893
orbit18                 orbit18 0.941061361
orbit15                 orbit15 0.929319675
graph13                 graph13 0.917558544
graph4                   graph4 0.890241331
graph23                 graph23 0.847123524
orbit21                 orbit21 0.792346176
orbit30                 orbit30 0.790028289
ratio3                   ratio3 0.788625344
graph6                   graph6 0.788199389
orbit56                 orbit56 0.786255590
ratio2                   ratio2 0.782690457
orbit35                 orbit35 0.768864826
graph3                   graph3 0.730427759
graph21                 graph21 0.681180270
coreness               coreness 0.674643328
orbit25                 orbit25 0.665571084
orbit26                 orbit26 0.663810173
fourth                   fourth 0.657470958
orbit47                 orbit47 0.653360549
graph22                 graph22 0.631406639
bigcom181             bigcom181 0.620512486
orbit28                 orbit28 0.613616271
third                     third 0.602101301
orbit63                 orbit63 0.594034283
orbit5                   orbit5 0.591316996
orbit10                 orbit10 0.575643234
orbit66                 orbit66 0.571440414
bigcom69               bigcom69 0.567018111
orbit53                 orbit53 0.558258753
bigcom281             bigcom281 0.536337692
graph12                 graph12 0.526128136
orbit41                 orbit41 0.519729124
graph19                 graph19 0.518878622
orbit19                 orbit19 0.505212531
graph7                   graph7 0.497853417
adhesion               adhesion 0.493337179
graph11                 graph11 0.489514319
orbit46                 orbit46 0.472584629
orbit69                 orbit69 0.463850879
orbit20                 orbit20 0.460294981
orbit11                 orbit11 0.457303066
orbit2                   orbit2 0.447382924
pdi                         pdi 0.437595060
orbit1                   orbit1 0.425042549
orbit17                 orbit17 0.421363078
orbit42                 orbit42 0.413286376
membership_s30   membership_s30 0.413181593
orbit51                 orbit51 0.412856047
graph0                   graph0 0.412241369
graph17                 graph17 0.408592775
graph24                 graph24 0.389769901
graph27                 graph27 0.381715984
upto_sixth           upto_sixth 0.374587792
orbit33                 orbit33 0.373785980
orbit32                 orbit32 0.372399483
graph18                 graph18 0.365965493
orbit39                 orbit39 0.345638226
fifth                     fifth 0.344107702
orbit44                 orbit44 0.341959803
upto_second         upto_second 0.330435453
orbit49                 orbit49 0.320675031
orbit13                 orbit13 0.319799725
graph26                 graph26 0.317606913
graph2                   graph2 0.306660093
orbit65                 orbit65 0.302416359
graph9                   graph9 0.294736123
orbit9                   orbit9 0.291237662
orbit7                   orbit7 0.286883104
orbit24                 orbit24 0.285216566
orbit70                 orbit70 0.283308479
sixth                     sixth 0.269967514
close                     close 0.245958047
evcent                   evcent 0.240647947
bigcom13               bigcom13 0.233631634
orbit52                 orbit52 0.231022034
orbit58                 orbit58 0.223015096
orbit60                 orbit60 0.218798124
membership_s18   membership_s18 0.218287528
graph8                   graph8 0.216804580
orbit31                 orbit31 0.211771034
bigcom22               bigcom22 0.208745329
membership_s22   membership_s22 0.199963067
orbit64                 orbit64 0.184960552
upto_fifth           upto_fifth 0.178511852
bigcom1                 bigcom1 0.166706344
orbit29                 orbit29 0.163858264
orbit61                 orbit61 0.160696911
orbit43                 orbit43 0.150765163
orbit38                 orbit38 0.145749326
orbit59                 orbit59 0.136330037
graph28                 graph28 0.132431529
membership_s31   membership_s31 0.130177439
orbit23                 orbit23 0.130171520
orbit68                 orbit68 0.123922407
orbit40                 orbit40 0.120323424
selfinter             selfinter 0.119369871
bigcom4                 bigcom4 0.118253807
orbit71                 orbit71 0.110904078
membership_s6     membership_s6 0.106626231
orbit57                 orbit57 0.106574973
orbit48                 orbit48 0.098782545
bigcom8                 bigcom8 0.095217760
orbit45                 orbit45 0.093846142
bigcom40               bigcom40 0.089652511
bigcom26               bigcom26 0.088826519
membership_s32   membership_s32 0.078842484
upto_third           upto_third 0.077016537
orbit67                 orbit67 0.060701325
orbit55                 orbit55 0.060003360
upto_fourth         upto_fourth 0.059913919
membership_s37   membership_s37 0.049716892
membership_s5     membership_s5 0.045984502
orbit54                 orbit54 0.043145879
orbit6                   orbit6 0.041571750
second                   second 0.029790543
bigcom30               bigcom30 0.025267408
AP                           AP 0.024163391
graph29                 graph29 0.021000051
bigcom116             bigcom116 0.017701428
membership_s36   membership_s36 0.016542632
hubscore               hubscore 0.010539470
membership_s4     membership_s4 0.007824855
orbit0                   orbit0 0.000000000
orbit3                   orbit3 0.000000000
orbit8                   orbit8 0.000000000
orbit12                 orbit12 0.000000000
orbit14                 orbit14 0.000000000
orbit22                 orbit22 0.000000000
orbit34                 orbit34 0.000000000
orbit72                 orbit72 0.000000000
ecc                         ecc 0.000000000
eccrad                   eccrad 0.000000000
first                     first 0.000000000
bigcom2                 bigcom2 0.000000000
bigcom3                 bigcom3 0.000000000
bigcom6                 bigcom6 0.000000000
bigcom9                 bigcom9 0.000000000
bigcom11               bigcom11 0.000000000
bigcom15               bigcom15 0.000000000
bigcom16               bigcom16 0.000000000
bigcom21               bigcom21 0.000000000
bigcom24               bigcom24 0.000000000
bigcom28               bigcom28 0.000000000
bigcom31               bigcom31 0.000000000
bigcom32               bigcom32 0.000000000
bigcom33               bigcom33 0.000000000
bigcom34               bigcom34 0.000000000
bigcom36               bigcom36 0.000000000
bigcom37               bigcom37 0.000000000
bigcom38               bigcom38 0.000000000
bigcom39               bigcom39 0.000000000
bigcom43               bigcom43 0.000000000
bigcom44               bigcom44 0.000000000
bigcom46               bigcom46 0.000000000
bigcom47               bigcom47 0.000000000
bigcom49               bigcom49 0.000000000
bigcom50               bigcom50 0.000000000
bigcom51               bigcom51 0.000000000
bigcom52               bigcom52 0.000000000
bigcom54               bigcom54 0.000000000
bigcom56               bigcom56 0.000000000
bigcom62               bigcom62 0.000000000
bigcom66               bigcom66 0.000000000
bigcom68               bigcom68 0.000000000
bigcom71               bigcom71 0.000000000
bigcom72               bigcom72 0.000000000
bigcom73               bigcom73 0.000000000
bigcom74               bigcom74 0.000000000
bigcom75               bigcom75 0.000000000
bigcom76               bigcom76 0.000000000
bigcom77               bigcom77 0.000000000
bigcom79               bigcom79 0.000000000
bigcom80               bigcom80 0.000000000
bigcom82               bigcom82 0.000000000
bigcom83               bigcom83 0.000000000
bigcom85               bigcom85 0.000000000
bigcom87               bigcom87 0.000000000
bigcom89               bigcom89 0.000000000
bigcom91               bigcom91 0.000000000
bigcom92               bigcom92 0.000000000
bigcom93               bigcom93 0.000000000
bigcom96               bigcom96 0.000000000
bigcom97               bigcom97 0.000000000
bigcom98               bigcom98 0.000000000
bigcom99               bigcom99 0.000000000
bigcom101             bigcom101 0.000000000
bigcom104             bigcom104 0.000000000
bigcom106             bigcom106 0.000000000
bigcom109             bigcom109 0.000000000
bigcom113             bigcom113 0.000000000
bigcom120             bigcom120 0.000000000
bigcom123             bigcom123 0.000000000
bigcom126             bigcom126 0.000000000
bigcom127             bigcom127 0.000000000
bigcom137             bigcom137 0.000000000
bigcom139             bigcom139 0.000000000
bigcom140             bigcom140 0.000000000
bigcom143             bigcom143 0.000000000
bigcom145             bigcom145 0.000000000
bigcom146             bigcom146 0.000000000
bigcom147             bigcom147 0.000000000
bigcom149             bigcom149 0.000000000
bigcom153             bigcom153 0.000000000
bigcom154             bigcom154 0.000000000
bigcom156             bigcom156 0.000000000
bigcom157             bigcom157 0.000000000
bigcom158             bigcom158 0.000000000
bigcom160             bigcom160 0.000000000
bigcom161             bigcom161 0.000000000
bigcom162             bigcom162 0.000000000
bigcom164             bigcom164 0.000000000
bigcom166             bigcom166 0.000000000
bigcom167             bigcom167 0.000000000
bigcom171             bigcom171 0.000000000
bigcom173             bigcom173 0.000000000
bigcom175             bigcom175 0.000000000
bigcom176             bigcom176 0.000000000
bigcom177             bigcom177 0.000000000
bigcom178             bigcom178 0.000000000
bigcom180             bigcom180 0.000000000
bigcom184             bigcom184 0.000000000
bigcom186             bigcom186 0.000000000
bigcom187             bigcom187 0.000000000
bigcom189             bigcom189 0.000000000
bigcom194             bigcom194 0.000000000
bigcom195             bigcom195 0.000000000
bigcom204             bigcom204 0.000000000
bigcom205             bigcom205 0.000000000
bigcom212             bigcom212 0.000000000
bigcom214             bigcom214 0.000000000
bigcom222             bigcom222 0.000000000
bigcom223             bigcom223 0.000000000
bigcom226             bigcom226 0.000000000
bigcom227             bigcom227 0.000000000
bigcom229             bigcom229 0.000000000
bigcom233             bigcom233 0.000000000
bigcom236             bigcom236 0.000000000
bigcom237             bigcom237 0.000000000
bigcom246             bigcom246 0.000000000
bigcom248             bigcom248 0.000000000
bigcom249             bigcom249 0.000000000
bigcom250             bigcom250 0.000000000
bigcom254             bigcom254 0.000000000
bigcom266             bigcom266 0.000000000
bigcom269             bigcom269 0.000000000
bigcom272             bigcom272 0.000000000
bigcom274             bigcom274 0.000000000
bigcom291             bigcom291 0.000000000
bigcom292             bigcom292 0.000000000
bigcom295             bigcom295 0.000000000
bigcom299             bigcom299 0.000000000
bigcom301             bigcom301 0.000000000
bigcom306             bigcom306 0.000000000
bigcom309             bigcom309 0.000000000
bigcom314             bigcom314 0.000000000
bigcom321             bigcom321 0.000000000
bigcom341             bigcom341 0.000000000
bigcom350             bigcom350 0.000000000
bigcom353             bigcom353 0.000000000
bigcom359             bigcom359 0.000000000
bigcom363             bigcom363 0.000000000
bigcom365             bigcom365 0.000000000
bigcom385             bigcom385 0.000000000
bigcom386             bigcom386 0.000000000
bigcom408             bigcom408 0.000000000
bigcom412             bigcom412 0.000000000
bigcom480             bigcom480 0.000000000
membership_s1     membership_s1 0.000000000
membership_s3     membership_s3 0.000000000
membership_s7     membership_s7 0.000000000
membership_s8     membership_s8 0.000000000
membership_s9     membership_s9 0.000000000
membership_s11   membership_s11 0.000000000
membership_s12   membership_s12 0.000000000
membership_s14   membership_s14 0.000000000
membership_s15   membership_s15 0.000000000
membership_s16   membership_s16 0.000000000
membership_s17   membership_s17 0.000000000
membership_s20   membership_s20 0.000000000
membership_s21   membership_s21 0.000000000
membership_s24   membership_s24 0.000000000
membership_s25   membership_s25 0.000000000
membership_s26   membership_s26 0.000000000
membership_s27   membership_s27 0.000000000
membership_s28   membership_s28 0.000000000
membership_s33   membership_s33 0.000000000
[1] "Dataset: med_targets Model RF, run: 7 of 10 2015-06-17 21:09:53"
     |      Out-of-bag   |
Tree |      MSE  %Var(y) |
   1 |  0.03731   210.79 |
   2 |  0.04026   227.45 |
   3 |  0.03713   209.77 |
   4 |  0.03291   185.91 |
   5 |  0.03032   171.28 |
   6 |  0.02839   160.38 |
   7 |  0.02757   155.74 |
   8 |  0.02652   149.78 |
   9 |  0.02592   146.41 |
  10 |  0.02505   141.48 |
  11 |  0.02411   136.20 |
  12 |  0.02342   132.30 |
  13 |  0.02322   131.18 |
  14 |  0.02276   128.57 |
  15 |  0.02249   127.06 |
  16 |  0.02247   126.95 |
  17 |  0.02221   125.47 |
  18 |  0.02203   124.44 |
  19 |  0.02203   124.43 |
  20 |  0.02181   123.18 |
  21 |  0.02185   123.43 |
  22 |  0.02156   121.80 |
  23 |  0.02143   121.05 |
  24 |  0.02135   120.60 |
  25 |  0.02139   120.83 |
  26 |  0.02132   120.43 |
  27 |  0.02119   119.72 |
  28 |  0.02106   118.97 |
  29 |  0.02092   118.19 |
  30 |  0.02078   117.38 |
  31 |  0.02084   117.75 |
  32 |  0.02082   117.60 |
  33 |  0.02066   116.69 |
  34 |   0.0206   116.37 |
  35 |  0.02055   116.07 |
  36 |  0.02052   115.90 |
  37 |  0.02054   116.03 |
  38 |  0.02047   115.64 |
  39 |  0.02048   115.71 |
  40 |  0.02053   115.98 |
  41 |  0.02046   115.58 |
  42 |  0.02039   115.20 |
  43 |  0.02038   115.13 |
  44 |  0.02038   115.11 |
  45 |  0.02034   114.88 |
  46 |  0.02029   114.63 |
  47 |   0.0203   114.66 |
  48 |  0.02024   114.33 |
  49 |  0.02023   114.25 |
  50 |   0.0202   114.13 |
  51 |   0.0202   114.12 |
  52 |   0.0202   114.12 |
  53 |  0.02018   113.97 |
  54 |  0.02012   113.64 |
  55 |  0.02007   113.38 |
  56 |  0.02008   113.41 |
  57 |  0.02006   113.34 |
  58 |  0.02007   113.39 |
  59 |  0.02007   113.34 |
  60 |  0.02001   113.04 |
  61 |  0.02001   113.04 |
  62 |  0.02003   113.12 |
  63 |  0.02004   113.20 |
  64 |  0.02002   113.07 |
  65 |  0.01995   112.70 |
  66 |  0.01993   112.59 |
  67 |  0.01988   112.29 |
  68 |  0.01988   112.29 |
  69 |  0.01984   112.07 |
  70 |  0.01982   111.98 |
  71 |  0.01979   111.79 |
  72 |  0.01978   111.73 |
  73 |  0.01977   111.70 |
  74 |  0.01975   111.58 |
  75 |  0.01974   111.54 |
  76 |  0.01973   111.43 |
  77 |  0.01973   111.43 |
  78 |  0.01972   111.38 |
  79 |  0.01971   111.31 |
  80 |   0.0197   111.31 |
  81 |  0.01971   111.37 |
  82 |  0.01971   111.35 |
  83 |  0.01971   111.36 |
  84 |   0.0197   111.31 |
  85 |   0.0197   111.27 |
  86 |  0.01968   111.19 |
  87 |  0.01965   110.98 |
  88 |  0.01964   110.95 |
  89 |  0.01964   110.94 |
  90 |  0.01962   110.82 |
  91 |  0.01961   110.78 |
  92 |  0.01961   110.77 |
  93 |  0.01957   110.53 |
  94 |  0.01955   110.45 |
  95 |  0.01957   110.53 |
  96 |  0.01956   110.46 |
  97 |  0.01954   110.40 |
  98 |  0.01957   110.56 |
  99 |  0.01957   110.55 |
 100 |  0.01956   110.50 |
[1] "Random Forest variable coefficients"
                      %IncMSE IncNodePurity
graph5           2.621422e-03  4.521388e-01
graph6           2.104329e-03  3.453416e-01
graph7           1.943372e-03  2.663951e-01
graph8           8.773284e-04  9.208270e-02
graph9           2.273883e-03  3.574031e-01
graph10          2.656118e-03  5.639524e-01
graph11          2.360909e-03  5.255590e-01
graph12          1.126855e-03  5.966700e-01
graph13          5.186613e-03  5.032968e-01
graph14          4.233415e-03  6.932060e-01
graph15          6.065651e-03  4.250383e-01
graph16          3.043233e-03  4.707959e-01
graph17          4.206838e-03  4.655652e-01
graph18          2.278905e-03  3.496874e-01
graph19          3.221289e-03  2.812558e-01
graph20          6.081685e-03  7.402210e-01
graph21          3.031899e-03  4.935284e-01
graph22          2.790535e-03  3.851057e-01
graph23          7.161325e-03  5.062227e-01
graph24          2.301724e-03  2.574865e-01
graph25          7.715011e-03  5.078822e-01
graph26          2.229523e-03  2.291398e-01
graph27          1.675743e-04  1.899605e-01
graph28          1.345705e-03  2.472763e-01
graph29         -8.786567e-06  5.087721e-02
orbit0           5.788474e-04  3.115911e-01
orbit1           2.280059e-03  3.695363e-01
orbit2           8.503290e-04  3.779631e-01
orbit3           3.261892e-04  2.329192e-01
orbit4           1.831354e-03  3.409892e-01
orbit5           1.830184e-03  3.374037e-01
orbit6           6.005907e-03  2.967166e-01
orbit7           4.016201e-03  4.536321e-01
orbit8           2.720190e-03  5.887750e-01
orbit9           8.939998e-04  3.413876e-01
orbit10          3.219378e-03  3.744433e-01
orbit11          6.172053e-04  1.756266e-01
orbit12          4.302671e-03  2.625362e-01
orbit13          2.674216e-04  2.422869e-01
orbit14          3.923072e-04  1.617606e-01
orbit15          1.558439e-03  5.204256e-01
orbit16          1.344640e-03  2.914416e-01
orbit17          4.355341e-03  6.842456e-01
orbit18          1.417063e-03  6.051052e-01
orbit19          4.132742e-03  3.295778e-01
orbit20          5.465905e-03  5.594539e-01
orbit21          1.842116e-03  5.101113e-01
orbit22          4.653949e-03  5.458751e-01
orbit23          2.612505e-03  3.870425e-01
orbit24          2.098649e-03  3.786872e-01
orbit25          3.292073e-03  4.837074e-01
orbit26          2.271088e-03  3.605117e-01
orbit27          8.474236e-03  5.998505e-01
orbit28          2.709488e-03  5.103291e-01
orbit29          2.794069e-03  2.769748e-01
orbit30          3.257858e-03  4.008259e-01
orbit31          1.439309e-03  3.970910e-01
orbit32          3.394579e-03  3.150782e-01
orbit33          1.048354e-03  3.791597e-01
orbit34          4.243726e-03  6.154680e-01
orbit35          3.953082e-03  4.662517e-01
orbit36          3.728956e-03  6.870498e-01
orbit37          1.624423e-03  5.852557e-01
orbit38          2.352830e-03  5.230035e-01
orbit39          3.370141e-03  4.444102e-01
orbit40          1.117716e-03  3.860481e-01
orbit41          1.683372e-03  4.130314e-01
orbit42          7.157112e-04  1.876016e-01
orbit43          1.828301e-03  4.303663e-01
orbit44          4.935036e-04  1.664837e-01
orbit45          2.817890e-03  6.143206e-01
orbit46          1.553828e-03  2.496241e-01
orbit47          2.336915e-03  4.800243e-01
orbit48          8.111189e-04  2.607156e-01
orbit49          5.724556e-03  6.102045e-01
orbit50          2.130950e-03  5.157620e-01
orbit51          2.422682e-03  5.205586e-01
orbit52          2.604363e-03  4.497433e-01
orbit53          9.199543e-04  3.815422e-01
orbit54          3.157544e-03  4.437758e-01
orbit55          2.714936e-04  1.392694e-01
orbit56          6.643832e-03  9.164294e-01
orbit57          6.982270e-04  1.947062e-01
orbit58          5.053626e-04  1.394079e-01
orbit59          3.390105e-03  3.303326e-01
orbit60          4.421829e-03  4.198845e-01
orbit61          5.820684e-04  1.831052e-01
orbit62          5.810573e-03  5.010272e-01
orbit63          1.623384e-03  3.492788e-01
orbit64          1.155942e-03  4.085019e-01
orbit65          2.100799e-03  4.210297e-01
orbit66          1.888647e-03  1.050766e-01
orbit67          5.248177e-04  7.536873e-02
orbit68          8.495585e-04  2.129601e-01
orbit69          1.255929e-03  2.767540e-01
orbit70          3.990869e-04  2.136786e-01
orbit71          2.275283e-04  3.346839e-02
orbit72          1.773050e-05  2.470588e-02
AP               5.305784e-05  8.746318e-02
bet              1.240265e-03  1.178641e+00
ecc              1.102292e-04  5.723020e-02
eccrad           9.909068e-06  9.344447e-02
close            1.831624e-03  3.108605e-01
constraint       2.159442e-03  6.051064e-01
coreness         1.606375e-03  2.763764e-01
knn              5.528161e-03  9.503762e-01
hubscore         2.539194e-03  2.930973e-01
pagerank         1.848584e-03  1.739429e+00
trans            1.201349e-03  5.033710e-01
evcent           1.323529e-03  2.751854e-01
first            5.270058e-04  9.281440e-02
upto_second      3.107871e-03  3.612263e-01
upto_third       1.344008e-03  3.241982e-01
upto_fourth      8.792763e-04  3.639429e-01
upto_fifth       2.147020e-03  3.205148e-01
upto_sixth       1.148836e-03  4.027571e-01
second           1.315646e-03  3.129128e-01
third            3.886974e-03  6.431251e-01
fourth           4.447563e-03  4.482495e-01
fifth            3.400188e-03  6.117983e-01
sixth            4.938747e-03  5.580665e-01
ratio1           4.325058e-03  8.424566e-01
ratio2           3.310703e-03  5.220070e-01
ratio3           3.159090e-03  6.014350e-01
ratio4           1.080253e-02  1.080655e+00
ratio5           3.274598e-03  1.610953e+00
ratio6           2.824113e-03  5.749714e-01
selfinter       -1.530797e-06  1.382396e-01
walktrap_vertex  1.298367e-03  9.181093e-01
bigcom1          3.778050e-04  1.844444e-01
bigcom2          0.000000e+00  0.000000e+00
bigcom3         -1.121837e-07  1.796582e-02
bigcom4          9.902773e-05  6.109541e-02
bigcom6          0.000000e+00  0.000000e+00
bigcom8          2.417200e-04  1.208961e-01
bigcom9          0.000000e+00  0.000000e+00
bigcom11         0.000000e+00  1.387779e-19
bigcom13        -6.521703e-05  1.251249e-01
bigcom15         0.000000e+00  0.000000e+00
bigcom16         0.000000e+00  0.000000e+00
bigcom21         0.000000e+00  0.000000e+00
bigcom22        -1.581202e-05  1.642688e-01
bigcom24         0.000000e+00  1.387779e-19
bigcom26         7.140150e-05  1.296834e-01
bigcom28         8.718724e-05  7.082698e-03
bigcom30         7.857554e-05  1.345737e-01
bigcom31         0.000000e+00  0.000000e+00
bigcom32         0.000000e+00  0.000000e+00
bigcom33         0.000000e+00  0.000000e+00
bigcom34         0.000000e+00  0.000000e+00
bigcom36         0.000000e+00  0.000000e+00
bigcom37         0.000000e+00  0.000000e+00
bigcom38         0.000000e+00  0.000000e+00
bigcom39         0.000000e+00  0.000000e+00
bigcom40         6.300437e-05  1.104536e-01
bigcom43         0.000000e+00  0.000000e+00
bigcom44         0.000000e+00  0.000000e+00
bigcom46         0.000000e+00  0.000000e+00
bigcom47         0.000000e+00  0.000000e+00
bigcom49         0.000000e+00  0.000000e+00
bigcom50         0.000000e+00  0.000000e+00
bigcom51         0.000000e+00  0.000000e+00
bigcom52         0.000000e+00  0.000000e+00
bigcom54         0.000000e+00  0.000000e+00
bigcom56         0.000000e+00  2.775558e-19
bigcom62         0.000000e+00  1.387779e-19
bigcom66         0.000000e+00  0.000000e+00
bigcom68         0.000000e+00  0.000000e+00
bigcom69        -7.265255e-06  1.724966e-01
bigcom71         0.000000e+00  0.000000e+00
bigcom72         0.000000e+00  0.000000e+00
bigcom73         0.000000e+00  8.673617e-21
bigcom74         0.000000e+00  0.000000e+00
bigcom75         0.000000e+00  0.000000e+00
bigcom76         0.000000e+00  0.000000e+00
bigcom77         0.000000e+00  0.000000e+00
bigcom79         0.000000e+00  0.000000e+00
bigcom80         0.000000e+00  0.000000e+00
bigcom82         0.000000e+00  2.775558e-19
bigcom83         0.000000e+00  0.000000e+00
bigcom84         1.395088e-04  8.996842e-01
bigcom85         0.000000e+00  0.000000e+00
bigcom87         0.000000e+00  6.938894e-20
bigcom89         0.000000e+00  0.000000e+00
bigcom91         0.000000e+00  0.000000e+00
bigcom92         0.000000e+00  0.000000e+00
bigcom93         0.000000e+00  0.000000e+00
bigcom96         0.000000e+00  0.000000e+00
bigcom97         0.000000e+00  0.000000e+00
bigcom98         0.000000e+00  0.000000e+00
bigcom99         0.000000e+00  0.000000e+00
bigcom101        0.000000e+00  0.000000e+00
bigcom104        0.000000e+00  0.000000e+00
bigcom106        0.000000e+00  0.000000e+00
bigcom109        0.000000e+00  0.000000e+00
bigcom113        0.000000e+00  0.000000e+00
bigcom116        4.702649e-05  4.289881e-02
bigcom120        0.000000e+00  0.000000e+00
bigcom123        0.000000e+00  0.000000e+00
bigcom126        0.000000e+00  0.000000e+00
bigcom127        0.000000e+00  2.775558e-19
bigcom137        0.000000e+00  0.000000e+00
bigcom139        0.000000e+00  0.000000e+00
bigcom140        0.000000e+00  0.000000e+00
bigcom143        0.000000e+00  0.000000e+00
bigcom145        0.000000e+00  0.000000e+00
bigcom146        0.000000e+00  0.000000e+00
bigcom147        0.000000e+00  0.000000e+00
bigcom149        0.000000e+00  0.000000e+00
bigcom153        0.000000e+00  0.000000e+00
bigcom154        0.000000e+00  0.000000e+00
bigcom156        0.000000e+00  6.938894e-20
bigcom157        0.000000e+00  0.000000e+00
bigcom158        0.000000e+00  0.000000e+00
bigcom160        0.000000e+00  0.000000e+00
bigcom161        0.000000e+00  0.000000e+00
bigcom162        0.000000e+00  0.000000e+00
bigcom164        0.000000e+00  0.000000e+00
bigcom166        0.000000e+00  1.734723e-20
bigcom167        0.000000e+00  8.673617e-21
bigcom171        0.000000e+00  0.000000e+00
bigcom173        0.000000e+00  0.000000e+00
bigcom175        0.000000e+00  0.000000e+00
bigcom176        0.000000e+00  0.000000e+00
bigcom177        0.000000e+00  0.000000e+00
bigcom178        0.000000e+00  0.000000e+00
bigcom180        0.000000e+00  0.000000e+00
bigcom181       -5.079588e-05  1.942125e-01
bigcom184        0.000000e+00  0.000000e+00
bigcom186        0.000000e+00  0.000000e+00
bigcom187        0.000000e+00  0.000000e+00
bigcom189        0.000000e+00  5.551115e-19
bigcom194        0.000000e+00  0.000000e+00
bigcom195        0.000000e+00  0.000000e+00
bigcom196        1.637484e-04  1.315170e+00
bigcom204        0.000000e+00  0.000000e+00
bigcom205        0.000000e+00  0.000000e+00
bigcom212        0.000000e+00  0.000000e+00
bigcom214        0.000000e+00  0.000000e+00
bigcom222        0.000000e+00  0.000000e+00
bigcom223        0.000000e+00  6.938894e-20
bigcom226        0.000000e+00  0.000000e+00
bigcom227        0.000000e+00  0.000000e+00
bigcom229        0.000000e+00  0.000000e+00
bigcom233        0.000000e+00  0.000000e+00
bigcom236        0.000000e+00  0.000000e+00
bigcom237        0.000000e+00  0.000000e+00
bigcom246        0.000000e+00  0.000000e+00
bigcom248        0.000000e+00  0.000000e+00
bigcom249        0.000000e+00  0.000000e+00
bigcom250        0.000000e+00  0.000000e+00
bigcom254        0.000000e+00  0.000000e+00
bigcom266        0.000000e+00  0.000000e+00
bigcom269        0.000000e+00  0.000000e+00
bigcom272        0.000000e+00  0.000000e+00
bigcom274        1.348894e-05  6.167931e-02
bigcom281       -1.130095e-05  2.440390e-01
bigcom291        0.000000e+00  0.000000e+00
bigcom292        1.783661e-05  6.713329e-01
bigcom295        0.000000e+00  4.336809e-21
bigcom299        0.000000e+00  0.000000e+00
bigcom301        0.000000e+00  0.000000e+00
bigcom306        0.000000e+00  0.000000e+00
bigcom309        0.000000e+00  0.000000e+00
bigcom314        0.000000e+00  0.000000e+00
bigcom321        0.000000e+00  0.000000e+00
bigcom341        0.000000e+00  0.000000e+00
bigcom350        0.000000e+00  0.000000e+00
bigcom353        0.000000e+00  0.000000e+00
bigcom359        0.000000e+00  0.000000e+00
bigcom363        0.000000e+00  0.000000e+00
bigcom365        0.000000e+00  0.000000e+00
bigcom385        0.000000e+00  0.000000e+00
bigcom386        0.000000e+00  0.000000e+00
bigcom408        0.000000e+00  0.000000e+00
bigcom412        0.000000e+00  0.000000e+00
bigcom480        0.000000e+00  0.000000e+00
spin_vertex      5.301039e-04  1.182775e+00
membership_s1   -1.176127e-05  2.822944e-02
membership_s3    0.000000e+00  1.352370e-01
membership_s4    1.714521e-04  6.689944e-02
membership_s5    1.714476e-04  2.649213e-01
membership_s6    6.477921e-05  6.153263e-02
membership_s7    0.000000e+00  7.806256e-20
membership_s8    0.000000e+00  0.000000e+00
membership_s9    0.000000e+00  0.000000e+00
membership_s11   0.000000e+00  0.000000e+00
membership_s12   0.000000e+00  0.000000e+00
membership_s14   0.000000e+00  0.000000e+00
membership_s15   0.000000e+00  0.000000e+00
membership_s16   0.000000e+00  8.673617e-21
membership_s17   0.000000e+00  0.000000e+00
membership_s18   5.332006e-06  9.916102e-02
membership_s20   0.000000e+00  0.000000e+00
membership_s21   0.000000e+00  0.000000e+00
membership_s22   1.281026e-05  2.692635e-02
membership_s24   0.000000e+00  0.000000e+00
membership_s25   0.000000e+00  8.673617e-21
membership_s26   0.000000e+00  0.000000e+00
membership_s27   8.209719e-06  7.166468e-02
membership_s28   0.000000e+00  0.000000e+00
membership_s30   6.642079e-06  1.081626e-01
membership_s31   1.285456e-04  1.493761e-01
membership_s32   2.540586e-05  7.996635e-02
membership_s33   0.000000e+00  0.000000e+00
membership_s36   1.722897e-04  4.682362e-02
membership_s37   1.505570e-05  2.445588e-01
V1               8.563118e-03  7.970309e-01
V2               1.992113e-03  1.598866e+00
pdi              7.434020e-05  2.099089e-01
adhesion         2.980135e-03  1.019365e+00
cohesion         3.849842e-03  9.713612e-01
inner            1.617284e-03  1.207696e+00
outer            6.349441e-04  1.367873e+00
ioratio          3.068189e-03  1.115183e+00
comsize          2.174845e-03  1.369400e+00
[1] "Dataset: med_targets Model GLM, run: 7 of 10 2015-06-17 21:11:25"
[1] "glmnet variable coefficients"
                         [,1]          [,2]
(Intercept)     -3.997648e+00 -4.417452e+01
graph0          -4.571622e-41 -1.656363e-03
graph1           3.940197e-42  1.001574e-05
graph2          -3.245231e-41 -1.064238e-03
graph3           5.628074e-44 -1.835420e-09
graph4           5.313179e-45  8.713709e-09
graph5           4.031238e-42 -1.151937e-05
graph6           6.298676e-43  2.646213e-07
graph7           7.605075e-42  5.359114e-05
graph8          -9.463437e-41 -1.045385e-03
graph9           1.167345e-45  5.748205e-09
graph10          1.370275e-46 -1.834429e-10
graph11          7.760436e-48  2.350900e-11
graph12          4.832395e-45 -2.442760e-08
graph13          1.049158e-44 -6.704507e-08
graph14          9.273323e-46  2.329901e-09
graph15          4.421967e-43  6.385310e-07
graph16          1.806846e-44  7.771682e-08
graph17          3.079253e-44 -4.247750e-08
graph18          4.583364e-43  1.820890e-06
graph19          7.611338e-44  3.512512e-08
graph20          2.448972e-43  8.531798e-07
graph21          3.747929e-43 -3.655035e-07
graph22          6.611325e-43  3.991367e-06
graph23          1.932463e-43 -2.245702e-06
graph24          7.183046e-43  4.955020e-06
graph25          1.951928e-42 -6.876195e-06
graph26          7.744528e-43  1.479390e-06
graph27          7.210758e-42  8.552888e-05
graph28         -8.395863e-42 -1.547298e-04
graph29         -8.926168e-41 -8.330464e-04
orbit0          -4.571622e-41 -1.652136e-03
orbit1           4.254478e-42  1.037171e-05
orbit2           3.235015e-42  4.702711e-05
orbit3          -3.245231e-41 -1.065845e-03
orbit4           7.560863e-44  9.293830e-08
orbit5           1.625620e-43 -3.348013e-07
orbit6           5.313057e-45  8.544031e-09
orbit7           8.224999e-43  1.808295e-05
orbit8           4.031238e-42 -1.178912e-05
orbit9           1.473791e-42 -2.407614e-06
orbit10          9.397674e-43  1.206709e-06
orbit11          5.336878e-42  4.254568e-05
orbit12          1.003360e-41  7.486949e-05
orbit13          7.025779e-42 -3.920426e-05
orbit14         -9.463437e-41 -1.047963e-03
orbit15          1.676159e-45  6.906582e-09
orbit16          2.149087e-45 -8.286958e-09
orbit17          6.502999e-45  4.753586e-08
orbit18         -2.124229e-46 -8.940316e-10
orbit19          2.057413e-46 -3.034435e-10
orbit20          4.017723e-46 -1.004677e-10
orbit21          1.321000e-44  4.074146e-08
orbit22          7.760430e-48  2.308343e-11
orbit23          1.567829e-43  3.015507e-06
orbit24          4.595926e-45 -7.068679e-08
orbit25          1.410783e-44 -1.161324e-09
orbit26          6.851452e-44  5.269539e-08
orbit27          3.522574e-44  2.534635e-07
orbit28          5.709471e-44 -1.032206e-06
orbit29          1.660690e-44 -1.681375e-07
orbit30          1.648835e-43  3.789608e-07
orbit31          1.552689e-45 -1.370011e-09
orbit32          1.626439e-45  8.772292e-09
orbit33          1.099858e-42  1.632884e-05
orbit34          4.421967e-43  6.079347e-07
orbit35          5.641084e-44 -1.419231e-08
orbit36          4.719193e-44  5.552479e-07
orbit37          2.908964e-44  1.623805e-07
orbit38          1.716792e-43 -4.536545e-06
orbit39          8.040482e-44 -1.409840e-07
orbit40          4.251963e-44 -6.304332e-08
orbit41          3.529721e-43  1.894038e-07
orbit42          2.915786e-42  8.173610e-06
orbit43          4.612595e-43  1.838106e-06
orbit44          2.112349e-41  3.055614e-05
orbit45          1.497318e-43 -2.484548e-06
orbit46          1.327948e-43  4.819788e-07
orbit47          9.147445e-43 -1.286695e-06
orbit48          3.637106e-43  3.527807e-06
orbit49          2.732617e-43  1.254497e-06
orbit50         -1.368400e-42 -9.088383e-05
orbit51          6.012255e-43 -1.544436e-06
orbit52          1.185737e-42  1.192886e-06
orbit53          1.873433e-42 -3.357447e-06
orbit54          6.685289e-43  4.201053e-06
orbit55          9.336780e-43 -3.259118e-04
orbit56          8.843344e-43  1.443709e-06
orbit57          1.175003e-43 -4.093172e-06
orbit58         -4.768394e-42  2.440298e-05
orbit59          9.178164e-43  6.113210e-06
orbit60          2.900811e-42  2.123602e-05
orbit61          2.296963e-41  3.886039e-04
orbit62          4.399768e-42 -3.935497e-05
orbit63          4.677842e-43 -1.228045e-04
orbit64          6.739495e-42  5.646465e-05
orbit65          4.303814e-42  6.140095e-05
orbit66         -4.726537e-44 -3.301426e-05
orbit67         -6.402718e-42 -8.614318e-05
orbit68          7.748536e-42  9.767359e-05
orbit69          3.356463e-41 -7.044069e-04
orbit70         -9.362868e-42 -2.306154e-04
orbit71         -2.757605e-41 -2.442574e-04
orbit72         -8.926168e-41 -8.330678e-04
AP               9.369247e-42 -1.558571e-02
bet              4.042669e-44 -1.707322e-06
ecc             -4.402513e-39  4.239165e-03
eccrad          -2.641508e-38  2.523380e-02
close            1.227432e-37  3.493994e-01
constraint      -3.695429e-39 -1.355408e-01
coreness        -9.232095e-41 -3.083929e-03
knn              4.821604e-41  3.480325e-04
hubscore         2.664231e-37 -4.139917e-01
pagerank        -2.722124e-37 -6.815253e+00
trans           -1.592868e-38 -2.754467e-01
evcent           2.686341e-37 -3.024385e-01
first           -4.571622e-41 -1.649300e-03
upto_second      4.914077e-42  7.253769e-06
upto_third       8.294497e-43  2.318650e-06
upto_fourth     -4.867659e-42  2.618064e-05
upto_fifth      -1.488517e-40 -1.464478e-04
upto_sixth      -6.347750e-40  3.107537e-03
second           4.943923e-42  7.252298e-06
third           -1.677894e-43  1.835470e-06
fourth          -1.534482e-42 -1.616894e-06
fifth            4.698929e-42 -3.085499e-05
sixth            1.710232e-40  2.169998e-04
ratio1           4.727916e-41  2.601466e-04
ratio2          -1.445206e-40 -1.007400e-03
ratio3           5.508670e-39  1.967647e-02
ratio4           1.064087e-37 -3.538050e-01
ratio5           8.418344e-38  2.089937e+00
ratio6           1.083571e-39  3.911606e-03
selfinter       -2.946317e-39 -2.537789e-02
walktrap_vertex -2.692456e-39 -1.409028e-02
bigcom1         -1.839293e-39  7.283707e-03
bigcom2         -1.822574e-38 -3.682552e-01
bigcom3         -1.363687e-38 -1.671133e-01
bigcom4          2.239732e-39  2.911334e-02
bigcom6         -1.822970e-38 -2.930051e-01
bigcom8          1.667984e-38  1.622714e-01
bigcom9         -1.829733e-38 -4.161162e-01
bigcom11        -1.826544e-38 -2.896112e-01
bigcom13         5.965863e-38  5.425546e-01
bigcom15        -1.825749e-38 -4.179782e-01
bigcom16        -1.823763e-38 -3.442654e-01
bigcom21        -1.834538e-38 -3.639187e-01
bigcom22        -7.500100e-39 -4.378977e-02
bigcom24        -1.822574e-38 -3.022456e-01
bigcom26         1.808511e-38  2.108297e-01
bigcom28        -8.639082e-39 -1.455206e-01
bigcom30        -3.405777e-39  1.292688e-02
bigcom31        -1.822177e-38 -3.749091e-01
bigcom32        -1.823366e-38 -2.365701e-01
bigcom33        -1.821781e-38 -2.895063e-01
bigcom34        -1.821386e-38 -3.651147e-01
bigcom36        -1.822177e-38 -4.300879e-01
bigcom37        -1.821781e-38 -1.956136e-01
bigcom38        -1.822177e-38 -2.558774e-01
bigcom39        -1.828536e-38 -2.668521e-01
bigcom40         2.002908e-39  4.917680e-02
bigcom43        -1.823366e-38 -2.941470e-01
bigcom44        -1.856474e-38 -3.662969e-01
bigcom46        -1.824954e-38 -2.741472e-01
bigcom47        -1.823366e-38 -2.671472e-01
bigcom49        -1.823366e-38 -3.440491e-01
bigcom50        -1.821781e-38 -3.822731e-01
bigcom51        -1.821781e-38 -3.447354e-01
bigcom52        -1.822177e-38 -4.191266e-01
bigcom54        -1.821386e-38 -3.121329e-01
bigcom56        -1.826146e-38 -2.981052e-01
bigcom62        -1.821781e-38 -2.707348e-01
bigcom66        -1.821386e-38 -2.949271e-01
bigcom68        -1.821781e-38 -3.146640e-01
bigcom69         1.503362e-37  1.071612e+00
bigcom71        -1.821386e-38 -3.079464e-01
bigcom72        -1.821386e-38 -2.966505e-01
bigcom73        -1.827341e-38 -2.621927e-01
bigcom74        -1.824557e-38 -3.483279e-01
bigcom75        -1.822177e-38 -2.739931e-01
bigcom76        -1.822970e-38 -2.467677e-01
bigcom77        -1.823763e-38 -3.554529e-01
bigcom79        -1.821781e-38 -3.119019e-01
bigcom80        -1.822970e-38 -2.433393e-01
bigcom82        -1.821781e-38 -3.120384e-01
bigcom83        -1.821781e-38 -5.059258e-01
bigcom84         3.189060e-37  1.846049e+00
bigcom85        -1.821781e-38 -2.821200e-01
bigcom87        -1.823366e-38 -2.842032e-01
bigcom89         0.000000e+00  0.000000e+00
bigcom91        -1.824160e-38 -2.566995e-01
bigcom92        -1.828137e-38 -3.676062e-01
bigcom93        -1.821386e-38 -5.269854e-01
bigcom96        -1.822177e-38 -3.037589e-01
bigcom97        -1.823366e-38 -3.659033e-01
bigcom98        -1.821386e-38 -2.676669e-01
bigcom99         0.000000e+00  0.000000e+00
bigcom101       -1.825749e-38 -2.318934e-01
bigcom104       -1.821781e-38 -3.434399e-01
bigcom106       -1.821781e-38 -2.437006e-01
bigcom109       -1.821781e-38 -3.184439e-01
bigcom113       -1.821781e-38 -1.510761e-01
bigcom116        1.344923e-38  3.035764e-01
bigcom120       -1.821781e-38 -2.102230e-01
bigcom123       -1.821386e-38 -4.475166e-01
bigcom126       -1.821781e-38 -3.326336e-01
bigcom127       -1.822177e-38 -2.117875e-01
bigcom137       -1.823366e-38 -3.211584e-01
bigcom139       -1.822177e-38 -2.889398e-01
bigcom140       -1.822177e-38 -1.993492e-01
bigcom143        0.000000e+00  0.000000e+00
bigcom145       -1.822177e-38 -4.011963e-01
bigcom146       -1.822177e-38 -3.499196e-01
bigcom147       -1.826146e-38 -2.894110e-01
bigcom149       -1.822574e-38 -4.017911e-01
bigcom153       -1.823763e-38 -2.398662e-01
bigcom154       -1.821386e-38 -3.278596e-01
bigcom156       -1.822970e-38 -3.198080e-01
bigcom157       -1.825351e-38 -1.436000e-01
bigcom158       -1.821781e-38 -1.973799e-01
bigcom160       -1.821386e-38 -2.846816e-01
bigcom161       -1.822177e-38 -3.471146e-01
bigcom162       -1.821386e-38 -1.990916e-01
bigcom164       -1.821386e-38 -3.564594e-01
bigcom166       -1.822970e-38 -2.014528e-01
bigcom167       -1.825351e-38 -2.784120e-01
bigcom171       -1.824557e-38 -3.473084e-01
bigcom173       -1.821386e-38 -3.481083e-01
bigcom175       -1.821781e-38 -2.195935e-01
bigcom176       -1.821386e-38 -3.240391e-01
bigcom177       -1.821781e-38 -3.037538e-01
bigcom178       -1.821781e-38 -3.723224e-01
bigcom180       -1.821781e-38 -4.249304e-01
bigcom181        8.298044e-38  7.175170e-01
bigcom184       -1.821386e-38 -2.181861e-01
bigcom186       -1.821781e-38 -3.319182e-01
bigcom187       -1.821781e-38 -2.705546e-01
bigcom189       -1.823366e-38 -2.307140e-01
bigcom194       -1.821781e-38 -3.048927e-01
bigcom195       -1.821386e-38 -3.868478e-01
bigcom196        6.556180e-37  2.698437e+00
bigcom204        0.000000e+00  0.000000e+00
bigcom205       -1.821781e-38 -2.522786e-01
bigcom212       -1.821781e-38 -1.659693e-01
bigcom214       -1.821386e-38 -1.881066e-01
bigcom222       -1.821781e-38 -2.949110e-01
bigcom223       -1.823366e-38 -1.941896e-01
bigcom226       -1.821781e-38 -3.368167e-01
bigcom227       -1.822177e-38 -3.057828e-01
bigcom229       -1.821386e-38 -3.668102e-01
bigcom233       -1.822177e-38 -1.924960e-01
bigcom236        0.000000e+00  0.000000e+00
bigcom237       -1.822574e-38 -3.143822e-01
bigcom246       -1.823763e-38 -4.165107e-01
bigcom248       -1.824160e-38 -2.465052e-01
bigcom249       -1.822574e-38 -2.727830e-01
bigcom250       -1.826146e-38 -3.228198e-01
bigcom254       -1.821781e-38 -3.548090e-01
bigcom266       -1.822177e-38 -2.685771e-01
bigcom269        0.000000e+00  0.000000e+00
bigcom272       -1.821386e-38 -3.149556e-01
bigcom274        2.231531e-38  4.064549e-02
bigcom281        1.840101e-37  1.051362e+00
bigcom291       -1.822970e-38 -3.863373e-01
bigcom292        4.870522e-37  2.233459e+00
bigcom295       -1.822970e-38 -2.654876e-01
bigcom299       -1.821781e-38 -3.181266e-01
bigcom301       -1.823366e-38 -3.426359e-01
bigcom306       -1.821386e-38 -3.091196e-01
bigcom309        0.000000e+00  0.000000e+00
bigcom314       -1.822574e-38 -2.138192e-01
bigcom321        0.000000e+00  0.000000e+00
bigcom341       -1.821781e-38 -1.783743e-01
bigcom350       -1.822177e-38 -2.850703e-01
bigcom353       -1.821386e-38 -3.270214e-01
bigcom359       -1.821781e-38 -3.726571e-01
bigcom363       -1.821386e-38 -2.170951e-01
bigcom365       -1.822177e-38 -2.475074e-01
bigcom385       -1.821781e-38 -3.843113e-01
bigcom386       -1.821781e-38 -3.018467e-01
bigcom408       -1.821781e-38 -2.484962e-01
bigcom412       -1.821386e-38 -3.430634e-01
bigcom480       -1.821386e-38 -1.682097e-01
spin_vertex     -6.024830e-40  4.531795e-02
membership_s1   -1.084266e-38 -9.357430e-02
membership_s3    9.921066e-37  3.652202e+00
membership_s4    2.441032e-39  6.668851e-02
membership_s5    9.343768e-39  1.412021e-01
membership_s6    8.584260e-39  1.230784e-01
membership_s7   -1.933542e-38 -3.683536e-01
membership_s8   -1.821781e-38 -1.955533e-01
membership_s9   -1.821386e-38 -2.797578e-01
membership_s11  -1.821781e-38 -2.531448e-01
membership_s12  -1.822970e-38 -3.063205e-01
membership_s14  -1.822574e-38 -2.728366e-01
membership_s15  -1.841792e-38 -2.807945e-01
membership_s16  -1.822177e-38 -2.117254e-01
membership_s17  -1.821386e-38 -2.208543e-01
membership_s18   3.134243e-38  4.354413e-01
membership_s20  -1.821386e-38 -3.145235e-01
membership_s21  -1.835341e-38 -3.292841e-01
membership_s22   6.613757e-38  4.152529e-01
membership_s24  -1.826544e-38 -2.159603e-01
membership_s25  -1.826544e-38 -2.099049e-01
membership_s26   0.000000e+00  0.000000e+00
membership_s27  -1.346123e-38 -1.948692e-01
membership_s28  -1.822177e-38 -2.525631e-01
membership_s30   6.520182e-39  9.334088e-02
membership_s31   1.006775e-38  1.616264e-01
membership_s32   4.500732e-39 -5.780084e-02
membership_s33  -1.821386e-38 -2.934771e-01
membership_s36  -1.665178e-39  7.304606e-03
membership_s37   2.400276e-38  4.567200e-01
V1              -3.454882e-38  6.361167e-02
V2              -1.254571e-38  2.709277e-01
pdi              6.623228e-36  2.542511e+02
adhesion        -2.647660e-42 -4.141204e-06
cohesion         5.383110e-42  1.034127e-05
inner            4.626175e-43  9.308258e-07
outer           -1.264619e-42 -2.904596e-05
ioratio         -2.934601e-38 -1.121819e-01
comsize          5.146696e-42  4.620593e-05
[1] "Dataset: med_targets Model GBM, run: 8 of 10 2015-06-17 21:12:03"
Iter   TrainDeviance   ValidDeviance   StepSize   Improve
     1        0.1833            -nan     0.0100   -0.0001
     2        0.1818            -nan     0.0100    0.0001
     3        0.1802            -nan     0.0100   -0.0000
     4        0.1783            -nan     0.0100    0.0001
     5        0.1765            -nan     0.0100   -0.0001
     6        0.1748            -nan     0.0100   -0.0000
     7        0.1739            -nan     0.0100    0.0000
     8        0.1728            -nan     0.0100   -0.0000
     9        0.1715            -nan     0.0100    0.0001
    10        0.1703            -nan     0.0100   -0.0001
    20        0.1593            -nan     0.0100   -0.0000
    40        0.1447            -nan     0.0100    0.0000
    60        0.1327            -nan     0.0100    0.0000
    80        0.1246            -nan     0.0100   -0.0000
   100        0.1169            -nan     0.0100   -0.0000
   120        0.1099            -nan     0.0100   -0.0000
   140        0.1033            -nan     0.0100    0.0000
   160        0.0974            -nan     0.0100   -0.0000
   180        0.0919            -nan     0.0100   -0.0000
   194        0.0886            -nan     0.0100   -0.0000

[1] "GBM variable coefficients"
                            var     rel.inf
ratio5                   ratio5 5.599186346
V2                           V2 3.947828742
V1                           V1 3.848029530
pagerank               pagerank 2.575558781
bet                         bet 2.262201100
walktrap_vertex walktrap_vertex 2.128803471
comsize                 comsize 1.960158186
bigcom84               bigcom84 1.953717294
ratio4                   ratio4 1.841032721
outer                     outer 1.796841747
orbit36                 orbit36 1.653907745
spin_vertex         spin_vertex 1.641769876
orbit18                 orbit18 1.595212515
ratio6                   ratio6 1.587226019
inner                     inner 1.500822307
graph20                 graph20 1.403022680
graph10                 graph10 1.308456514
bigcom196             bigcom196 1.296083407
constraint           constraint 1.272355126
graph14                 graph14 1.243668048
ioratio                 ioratio 1.233523199
orbit37                 orbit37 1.231645727
adhesion               adhesion 1.220249874
graph5                   graph5 1.190257819
graph3                   graph3 1.129166969
graph1                   graph1 1.121501591
orbit63                 orbit63 1.067548013
graph21                 graph21 1.058001738
graph16                 graph16 1.052719591
graph15                 graph15 1.042561119
graph6                   graph6 1.024043417
orbit35                 orbit35 0.965306365
orbit39                 orbit39 0.917496305
graph12                 graph12 0.881354236
orbit9                   orbit9 0.881098450
orbit26                 orbit26 0.877632716
orbit62                 orbit62 0.877402115
orbit27                 orbit27 0.865209404
graph22                 graph22 0.860434078
orbit56                 orbit56 0.796211528
graph17                 graph17 0.789207557
orbit50                 orbit50 0.775130714
graph13                 graph13 0.759001824
knn                         knn 0.731105505
graph4                   graph4 0.715828815
orbit25                 orbit25 0.706879759
orbit49                 orbit49 0.705309198
orbit38                 orbit38 0.699316096
ratio1                   ratio1 0.699238450
fourth                   fourth 0.698195004
orbit16                 orbit16 0.689310518
cohesion               cohesion 0.671681341
graph0                   graph0 0.663837936
trans                     trans 0.649593648
orbit28                 orbit28 0.639404928
orbit66                 orbit66 0.631298779
orbit53                 orbit53 0.622432995
graph25                 graph25 0.590935160
coreness               coreness 0.588900790
graph7                   graph7 0.581412999
orbit2                   orbit2 0.578187751
graph23                 graph23 0.570338859
bigcom181             bigcom181 0.554689630
orbit32                 orbit32 0.541188839
orbit4                   orbit4 0.523205397
orbit65                 orbit65 0.522378951
orbit29                 orbit29 0.513572401
orbit51                 orbit51 0.509036533
bigcom1                 bigcom1 0.490167134
graph9                   graph9 0.485019251
third                     third 0.478721935
orbit17                 orbit17 0.473741752
orbit44                 orbit44 0.469988687
graph2                   graph2 0.465313778
close                     close 0.438498442
orbit60                 orbit60 0.424608566
orbit11                 orbit11 0.424133846
orbit21                 orbit21 0.406075059
orbit23                 orbit23 0.404603076
orbit20                 orbit20 0.399378998
graph19                 graph19 0.393170018
orbit30                 orbit30 0.388416878
fifth                     fifth 0.387848367
ratio2                   ratio2 0.373579201
orbit46                 orbit46 0.366620900
graph18                 graph18 0.358512005
bigcom281             bigcom281 0.344236314
sixth                     sixth 0.343221140
upto_fourth         upto_fourth 0.340246369
orbit48                 orbit48 0.335920689
orbit70                 orbit70 0.325074140
orbit52                 orbit52 0.321025711
orbit5                   orbit5 0.315981763
orbit33                 orbit33 0.315895064
graph27                 graph27 0.300541987
orbit45                 orbit45 0.300181821
orbit64                 orbit64 0.299600260
graph8                   graph8 0.293935652
orbit24                 orbit24 0.292180342
graph24                 graph24 0.288779784
orbit1                   orbit1 0.287923946
orbit58                 orbit58 0.281107353
orbit41                 orbit41 0.261437777
membership_s5     membership_s5 0.246410282
orbit31                 orbit31 0.245122089
orbit15                 orbit15 0.242128394
orbit47                 orbit47 0.231906367
orbit10                 orbit10 0.223515645
graph11                 graph11 0.223464404
bigcom69               bigcom69 0.210559302
ratio3                   ratio3 0.206093115
membership_s30   membership_s30 0.203134613
upto_fifth           upto_fifth 0.201723171
orbit55                 orbit55 0.195762988
graph28                 graph28 0.190455164
orbit42                 orbit42 0.179624946
upto_sixth           upto_sixth 0.178754720
orbit19                 orbit19 0.177212458
orbit13                 orbit13 0.174113068
bigcom365             bigcom365 0.171294212
AP                           AP 0.169415863
orbit7                   orbit7 0.166764799
orbit69                 orbit69 0.156481156
bigcom13               bigcom13 0.150942766
upto_third           upto_third 0.144119297
orbit40                 orbit40 0.132574323
graph29                 graph29 0.131655044
bigcom26               bigcom26 0.131572987
membership_s22   membership_s22 0.129769083
orbit57                 orbit57 0.121572283
pdi                         pdi 0.119364370
orbit43                 orbit43 0.111031194
hubscore               hubscore 0.110756969
bigcom40               bigcom40 0.105317914
membership_s6     membership_s6 0.097473042
orbit59                 orbit59 0.093251967
selfinter             selfinter 0.090325564
bigcom4                 bigcom4 0.089475331
orbit6                   orbit6 0.087542251
orbit54                 orbit54 0.087535089
bigcom8                 bigcom8 0.084052514
membership_s32   membership_s32 0.067194054
orbit12                 orbit12 0.063306089
orbit67                 orbit67 0.054869427
graph26                 graph26 0.053948699
orbit71                 orbit71 0.045800008
upto_second         upto_second 0.038364209
bigcom22               bigcom22 0.031170577
bigcom116             bigcom116 0.028753873
membership_s4     membership_s4 0.026153294
membership_s36   membership_s36 0.024609218
membership_s37   membership_s37 0.015914148
orbit68                 orbit68 0.012260099
orbit61                 orbit61 0.012154566
membership_s31   membership_s31 0.007678205
orbit0                   orbit0 0.000000000
orbit3                   orbit3 0.000000000
orbit8                   orbit8 0.000000000
orbit14                 orbit14 0.000000000
orbit22                 orbit22 0.000000000
orbit34                 orbit34 0.000000000
orbit72                 orbit72 0.000000000
ecc                         ecc 0.000000000
eccrad                   eccrad 0.000000000
evcent                   evcent 0.000000000
first                     first 0.000000000
second                   second 0.000000000
bigcom2                 bigcom2 0.000000000
bigcom3                 bigcom3 0.000000000
bigcom6                 bigcom6 0.000000000
bigcom9                 bigcom9 0.000000000
bigcom11               bigcom11 0.000000000
bigcom15               bigcom15 0.000000000
bigcom16               bigcom16 0.000000000
bigcom21               bigcom21 0.000000000
bigcom24               bigcom24 0.000000000
bigcom28               bigcom28 0.000000000
bigcom30               bigcom30 0.000000000
bigcom31               bigcom31 0.000000000
bigcom32               bigcom32 0.000000000
bigcom33               bigcom33 0.000000000
bigcom34               bigcom34 0.000000000
bigcom36               bigcom36 0.000000000
bigcom37               bigcom37 0.000000000
bigcom38               bigcom38 0.000000000
bigcom39               bigcom39 0.000000000
bigcom43               bigcom43 0.000000000
bigcom44               bigcom44 0.000000000
bigcom46               bigcom46 0.000000000
bigcom47               bigcom47 0.000000000
bigcom49               bigcom49 0.000000000
bigcom50               bigcom50 0.000000000
bigcom51               bigcom51 0.000000000
bigcom52               bigcom52 0.000000000
bigcom54               bigcom54 0.000000000
bigcom56               bigcom56 0.000000000
bigcom62               bigcom62 0.000000000
bigcom66               bigcom66 0.000000000
bigcom68               bigcom68 0.000000000
bigcom71               bigcom71 0.000000000
bigcom72               bigcom72 0.000000000
bigcom73               bigcom73 0.000000000
bigcom74               bigcom74 0.000000000
bigcom75               bigcom75 0.000000000
bigcom76               bigcom76 0.000000000
bigcom77               bigcom77 0.000000000
bigcom79               bigcom79 0.000000000
bigcom80               bigcom80 0.000000000
bigcom82               bigcom82 0.000000000
bigcom83               bigcom83 0.000000000
bigcom85               bigcom85 0.000000000
bigcom87               bigcom87 0.000000000
bigcom89               bigcom89 0.000000000
bigcom91               bigcom91 0.000000000
bigcom92               bigcom92 0.000000000
bigcom93               bigcom93 0.000000000
bigcom96               bigcom96 0.000000000
bigcom97               bigcom97 0.000000000
bigcom98               bigcom98 0.000000000
bigcom99               bigcom99 0.000000000
bigcom101             bigcom101 0.000000000
bigcom104             bigcom104 0.000000000
bigcom106             bigcom106 0.000000000
bigcom109             bigcom109 0.000000000
bigcom113             bigcom113 0.000000000
bigcom120             bigcom120 0.000000000
bigcom123             bigcom123 0.000000000
bigcom126             bigcom126 0.000000000
bigcom127             bigcom127 0.000000000
bigcom137             bigcom137 0.000000000
bigcom139             bigcom139 0.000000000
bigcom140             bigcom140 0.000000000
bigcom143             bigcom143 0.000000000
bigcom145             bigcom145 0.000000000
bigcom146             bigcom146 0.000000000
bigcom147             bigcom147 0.000000000
bigcom149             bigcom149 0.000000000
bigcom153             bigcom153 0.000000000
bigcom154             bigcom154 0.000000000
bigcom156             bigcom156 0.000000000
bigcom157             bigcom157 0.000000000
bigcom158             bigcom158 0.000000000
bigcom160             bigcom160 0.000000000
bigcom161             bigcom161 0.000000000
bigcom162             bigcom162 0.000000000
bigcom164             bigcom164 0.000000000
bigcom166             bigcom166 0.000000000
bigcom167             bigcom167 0.000000000
bigcom171             bigcom171 0.000000000
bigcom173             bigcom173 0.000000000
bigcom175             bigcom175 0.000000000
bigcom176             bigcom176 0.000000000
bigcom177             bigcom177 0.000000000
bigcom178             bigcom178 0.000000000
bigcom180             bigcom180 0.000000000
bigcom184             bigcom184 0.000000000
bigcom186             bigcom186 0.000000000
bigcom187             bigcom187 0.000000000
bigcom189             bigcom189 0.000000000
bigcom194             bigcom194 0.000000000
bigcom195             bigcom195 0.000000000
bigcom204             bigcom204 0.000000000
bigcom205             bigcom205 0.000000000
bigcom212             bigcom212 0.000000000
bigcom214             bigcom214 0.000000000
bigcom222             bigcom222 0.000000000
bigcom223             bigcom223 0.000000000
bigcom226             bigcom226 0.000000000
bigcom227             bigcom227 0.000000000
bigcom229             bigcom229 0.000000000
bigcom233             bigcom233 0.000000000
bigcom236             bigcom236 0.000000000
bigcom237             bigcom237 0.000000000
bigcom246             bigcom246 0.000000000
bigcom248             bigcom248 0.000000000
bigcom249             bigcom249 0.000000000
bigcom250             bigcom250 0.000000000
bigcom254             bigcom254 0.000000000
bigcom266             bigcom266 0.000000000
bigcom269             bigcom269 0.000000000
bigcom272             bigcom272 0.000000000
bigcom274             bigcom274 0.000000000
bigcom291             bigcom291 0.000000000
bigcom292             bigcom292 0.000000000
bigcom295             bigcom295 0.000000000
bigcom299             bigcom299 0.000000000
bigcom301             bigcom301 0.000000000
bigcom306             bigcom306 0.000000000
bigcom309             bigcom309 0.000000000
bigcom314             bigcom314 0.000000000
bigcom321             bigcom321 0.000000000
bigcom341             bigcom341 0.000000000
bigcom350             bigcom350 0.000000000
bigcom353             bigcom353 0.000000000
bigcom359             bigcom359 0.000000000
bigcom363             bigcom363 0.000000000
bigcom385             bigcom385 0.000000000
bigcom386             bigcom386 0.000000000
bigcom408             bigcom408 0.000000000
bigcom412             bigcom412 0.000000000
bigcom480             bigcom480 0.000000000
membership_s1     membership_s1 0.000000000
membership_s3     membership_s3 0.000000000
membership_s7     membership_s7 0.000000000
membership_s8     membership_s8 0.000000000
membership_s9     membership_s9 0.000000000
membership_s11   membership_s11 0.000000000
membership_s12   membership_s12 0.000000000
membership_s14   membership_s14 0.000000000
membership_s15   membership_s15 0.000000000
membership_s16   membership_s16 0.000000000
membership_s17   membership_s17 0.000000000
membership_s18   membership_s18 0.000000000
membership_s20   membership_s20 0.000000000
membership_s21   membership_s21 0.000000000
membership_s24   membership_s24 0.000000000
membership_s25   membership_s25 0.000000000
membership_s26   membership_s26 0.000000000
membership_s27   membership_s27 0.000000000
membership_s28   membership_s28 0.000000000
membership_s33   membership_s33 0.000000000
[1] "Dataset: med_targets Model RF, run: 8 of 10 2015-06-17 21:13:16"
     |      Out-of-bag   |
Tree |      MSE  %Var(y) |
   1 |  0.04913   267.67 |
   2 |  0.04043   220.24 |
   3 |  0.03633   197.90 |
   4 |  0.03401   185.30 |
   5 |  0.03052   166.25 |
   6 |  0.02991   162.93 |
   7 |  0.02915   158.79 |
   8 |  0.02854   155.47 |
   9 |   0.0274   149.25 |
  10 |  0.02683   146.19 |
  11 |  0.02587   140.95 |
  12 |  0.02506   136.53 |
  13 |  0.02461   134.05 |
  14 |  0.02414   131.50 |
  15 |  0.02373   129.28 |
  16 |  0.02355   128.29 |
  17 |  0.02328   126.85 |
  18 |  0.02321   126.43 |
  19 |  0.02301   125.34 |
  20 |  0.02292   124.89 |
  21 |  0.02275   123.95 |
  22 |  0.02263   123.28 |
  23 |  0.02255   122.84 |
  24 |  0.02241   122.11 |
  25 |  0.02223   121.09 |
  26 |  0.02204   120.06 |
  27 |  0.02193   119.45 |
  28 |  0.02185   119.05 |
  29 |  0.02176   118.57 |
  30 |  0.02172   118.35 |
  31 |  0.02158   117.56 |
  32 |  0.02146   116.90 |
  33 |  0.02142   116.71 |
  34 |  0.02141   116.62 |
  35 |  0.02141   116.63 |
  36 |  0.02137   116.43 |
  37 |  0.02131   116.10 |
  38 |  0.02127   115.87 |
  39 |  0.02124   115.71 |
  40 |   0.0212   115.51 |
  41 |  0.02113   115.09 |
  42 |  0.02107   114.81 |
  43 |  0.02106   114.74 |
  44 |  0.02107   114.78 |
  45 |  0.02102   114.50 |
  46 |  0.02099   114.33 |
  47 |  0.02094   114.09 |
  48 |  0.02091   113.91 |
  49 |   0.0209   113.86 |
  50 |  0.02086   113.65 |
  51 |  0.02084   113.51 |
  52 |  0.02079   113.29 |
  53 |  0.02077   113.15 |
  54 |  0.02077   113.13 |
  55 |  0.02077   113.17 |
  56 |  0.02074   113.00 |
  57 |  0.02072   112.89 |
  58 |  0.02071   112.83 |
  59 |  0.02069   112.72 |
  60 |  0.02066   112.54 |
  61 |  0.02063   112.37 |
  62 |  0.02061   112.29 |
  63 |  0.02059   112.17 |
  64 |  0.02058   112.10 |
  65 |  0.02057   112.08 |
  66 |  0.02056   112.01 |
  67 |  0.02056   112.00 |
  68 |  0.02057   112.07 |
  69 |  0.02058   112.12 |
  70 |   0.0205   111.68 |
  71 |  0.02051   111.71 |
  72 |  0.02047   111.51 |
  73 |  0.02043   111.32 |
  74 |  0.02042   111.27 |
  75 |   0.0204   111.15 |
  76 |   0.0204   111.12 |
  77 |  0.02036   110.91 |
  78 |  0.02034   110.80 |
  79 |  0.02032   110.72 |
  80 |  0.02034   110.79 |
  81 |  0.02035   110.87 |
  82 |  0.02034   110.83 |
  83 |  0.02035   110.85 |
  84 |  0.02034   110.82 |
  85 |  0.02033   110.75 |
  86 |  0.02034   110.80 |
  87 |   0.0203   110.60 |
  88 |  0.02029   110.53 |
  89 |   0.0203   110.57 |
  90 |  0.02028   110.47 |
  91 |  0.02024   110.25 |
  92 |  0.02023   110.20 |
  93 |  0.02022   110.17 |
  94 |  0.02022   110.18 |
  95 |  0.02021   110.10 |
  96 |  0.02022   110.15 |
  97 |  0.02021   110.10 |
  98 |   0.0202   110.07 |
  99 |  0.02021   110.11 |
 100 |  0.02022   110.13 |
[1] "Random Forest variable coefficients"
                      %IncMSE IncNodePurity
graph5           3.347302e-03  4.329662e-01
graph6           3.119043e-03  3.087347e-01
graph7           2.418195e-03  3.690042e-01
graph8           4.144442e-04  1.501997e-01
graph9           2.400322e-03  3.419261e-01
graph10          4.088643e-03  7.619152e-01
graph11          3.175702e-03  4.245538e-01
graph12          2.445602e-03  4.070832e-01
graph13          6.365559e-03  5.642286e-01
graph14          5.869502e-03  6.093699e-01
graph15          3.597417e-03  3.579417e-01
graph16          3.563276e-03  5.045022e-01
graph17          1.266524e-02  6.096278e-01
graph18          2.824882e-03  3.161912e-01
graph19          1.798715e-03  4.302944e-01
graph20          5.174330e-03  5.237928e-01
graph21          4.631738e-03  6.193753e-01
graph22          3.304948e-03  4.429160e-01
graph23          4.615551e-03  7.052196e-01
graph24          3.657418e-03  4.287120e-01
graph25          6.093587e-03  6.469102e-01
graph26          1.420221e-03  2.465596e-01
graph27          1.528032e-03  4.199957e-01
graph28          5.278185e-04  1.126000e-01
graph29          1.442573e-04  1.280720e-01
orbit0           5.113034e-04  1.932176e-01
orbit1           2.558114e-03  3.731877e-01
orbit2           3.001802e-03  4.385274e-01
orbit3           8.217586e-04  2.429978e-01
orbit4           5.866253e-03  4.206568e-01
orbit5           1.795270e-03  3.408595e-01
orbit6           3.930928e-03  3.004413e-01
orbit7           2.684342e-03  4.936589e-01
orbit8           3.821897e-03  4.471464e-01
orbit9           1.547478e-03  3.481641e-01
orbit10          5.672667e-03  3.558385e-01
orbit11          1.589215e-03  2.781442e-01
orbit12          8.703702e-04  1.881361e-01
orbit13          1.285360e-03  3.162031e-01
orbit14          5.754029e-04  8.997525e-02
orbit15          4.415043e-03  5.196238e-01
orbit16          3.104294e-03  4.446735e-01
orbit17          2.569061e-03  4.337409e-01
orbit18          1.053052e-03  9.293728e-01
orbit19          4.234439e-03  5.931714e-01
orbit20          3.327146e-03  4.849513e-01
orbit21          2.357271e-03  3.131071e-01
orbit22          2.847308e-03  4.729749e-01
orbit23          1.592617e-03  4.376933e-01
orbit24          2.117443e-03  4.631209e-01
orbit25          7.893433e-03  5.901783e-01
orbit26          3.656044e-03  5.059854e-01
orbit27          8.324601e-03  7.381195e-01
orbit28          8.998229e-04  2.189455e-01
orbit29          1.950822e-03  2.042161e-01
orbit30          3.300732e-03  4.942827e-01
orbit31          2.150610e-03  2.823347e-01
orbit32          4.022129e-03  4.865589e-01
orbit33          1.637070e-03  4.189855e-01
orbit34          8.879508e-03  4.751728e-01
orbit35          2.885671e-03  5.622224e-01
orbit36          3.893919e-03  8.230667e-01
orbit37          1.917173e-03  5.228159e-01
orbit38          2.575196e-03  4.802623e-01
orbit39          6.570606e-03  5.178901e-01
orbit40          1.647685e-03  2.663650e-01
orbit41          2.344552e-03  3.216120e-01
orbit42          1.579240e-03  3.152707e-01
orbit43          4.136933e-03  3.390098e-01
orbit44          3.131617e-04  1.943678e-01
orbit45          6.560461e-03  5.549276e-01
orbit46          3.664834e-03  3.355527e-01
orbit47          3.133546e-03  4.561743e-01
orbit48          2.297545e-03  3.770055e-01
orbit49          5.014842e-03  4.589859e-01
orbit50          3.305056e-03  5.653934e-01
orbit51          1.541257e-03  4.019270e-01
orbit52          2.421418e-03  5.746245e-01
orbit53          4.737370e-03  2.898601e-01
orbit54          2.359227e-03  3.155027e-01
orbit55          1.026128e-03  2.689559e-01
orbit56          4.289952e-03  8.553826e-01
orbit57          1.437305e-03  1.525638e-01
orbit58          1.552548e-03  2.129910e-01
orbit59          1.532414e-03  3.190205e-01
orbit60          1.909257e-03  3.795870e-01
orbit61          1.307350e-03  1.676309e-01
orbit62          3.543364e-03  4.162337e-01
orbit63          6.503276e-03  3.629743e-01
orbit64          1.354559e-03  2.965480e-01
orbit65          2.219926e-03  3.777818e-01
orbit66          1.355964e-03  1.606460e-01
orbit67          1.027663e-03  9.624252e-02
orbit68          1.425162e-03  1.343469e-01
orbit69          1.170004e-03  2.992391e-01
orbit70          4.503587e-04  1.840097e-01
orbit71          2.150766e-04  8.602542e-02
orbit72          7.498784e-05  1.199044e-01
AP               4.076967e-05  3.742105e-02
bet              8.076684e-04  1.447348e+00
ecc             -7.442212e-06  2.307117e-02
eccrad           8.206298e-05  1.050320e-02
close            2.647336e-03  3.635723e-01
constraint       1.896401e-03  7.464459e-01
coreness         1.543991e-03  3.015760e-01
knn              5.138432e-03  8.355915e-01
hubscore         1.202112e-03  3.126838e-01
pagerank         2.009300e-03  1.228386e+00
trans            1.921784e-03  4.010892e-01
evcent           1.212545e-03  3.272251e-01
first            8.065948e-04  1.269750e-01
upto_second      1.289277e-03  2.874252e-01
upto_third       7.868750e-04  2.392988e-01
upto_fourth      2.650983e-03  3.172399e-01
upto_fifth       2.796309e-03  2.693244e-01
upto_sixth       1.233946e-03  4.209382e-01
second           1.098454e-03  2.232478e-01
third            4.439751e-03  6.239442e-01
fourth           1.846825e-03  5.900074e-01
fifth            2.524676e-03  5.448169e-01
sixth            3.460842e-03  6.596458e-01
ratio1           5.635798e-03  7.139752e-01
ratio2           1.911168e-03  5.144795e-01
ratio3           1.846162e-03  6.861599e-01
ratio4           4.782145e-03  1.158310e+00
ratio5           2.827333e-03  2.746261e+00
ratio6           3.244749e-03  7.135630e-01
selfinter        2.559401e-05  1.238208e-01
walktrap_vertex  9.311126e-04  1.035219e+00
bigcom1          4.867409e-04  3.295220e-01
bigcom2          0.000000e+00  3.469447e-20
bigcom3         -2.778710e-05  3.231391e-02
bigcom4          4.589997e-04  9.803487e-02
bigcom6          0.000000e+00  6.938894e-20
bigcom8          1.286619e-04  1.545038e-01
bigcom9          0.000000e+00  6.938894e-20
bigcom11         0.000000e+00  6.938894e-20
bigcom13        -3.208524e-05  1.172039e-01
bigcom15         0.000000e+00  3.469447e-19
bigcom16         0.000000e+00  2.428613e-19
bigcom21         0.000000e+00  5.637851e-19
bigcom22         5.799804e-05  1.498528e-01
bigcom24         0.000000e+00  1.387779e-19
bigcom26         6.508098e-05  1.203068e-01
bigcom28        -7.359798e-06  3.217234e-02
bigcom30         4.433294e-05  1.294026e-01
bigcom31         0.000000e+00  6.938894e-20
bigcom32         0.000000e+00  1.387779e-19
bigcom33         0.000000e+00  0.000000e+00
bigcom34         0.000000e+00  0.000000e+00
bigcom36         0.000000e+00  6.938894e-20
bigcom37         0.000000e+00  0.000000e+00
bigcom38         0.000000e+00  3.469447e-20
bigcom39         0.000000e+00  3.122502e-19
bigcom40         1.404718e-04  4.957376e-02
bigcom43         0.000000e+00  6.938894e-20
bigcom44         0.000000e+00  1.387779e-19
bigcom46         0.000000e+00  2.081668e-19
bigcom47         0.000000e+00  6.938894e-20
bigcom49         0.000000e+00  1.474515e-19
bigcom50         0.000000e+00  0.000000e+00
bigcom51         0.000000e+00  1.387779e-19
bigcom52         0.000000e+00  6.938894e-20
bigcom54         0.000000e+00  0.000000e+00
bigcom56         0.000000e+00  2.775558e-19
bigcom62         0.000000e+00  6.938894e-20
bigcom66         0.000000e+00  0.000000e+00
bigcom68         0.000000e+00  0.000000e+00
bigcom69        -2.120443e-05  1.456335e-01
bigcom71         0.000000e+00  0.000000e+00
bigcom72         0.000000e+00  6.938894e-20
bigcom73         0.000000e+00  2.775558e-19
bigcom74         0.000000e+00  1.040834e-19
bigcom75         0.000000e+00  6.938894e-20
bigcom76         0.000000e+00  0.000000e+00
bigcom77         0.000000e+00  3.469447e-20
bigcom79         0.000000e+00  0.000000e+00
bigcom80         0.000000e+00  0.000000e+00
bigcom82         0.000000e+00  6.938894e-20
bigcom83         0.000000e+00  0.000000e+00
bigcom84         1.531502e-04  9.946660e-01
bigcom85         0.000000e+00  0.000000e+00
bigcom87         0.000000e+00  1.387779e-19
bigcom89         0.000000e+00  0.000000e+00
bigcom91         0.000000e+00  2.081668e-19
bigcom92         0.000000e+00  0.000000e+00
bigcom93         0.000000e+00  0.000000e+00
bigcom96         0.000000e+00  0.000000e+00
bigcom97         0.000000e+00  3.469447e-20
bigcom98         0.000000e+00  0.000000e+00
bigcom99         0.000000e+00  0.000000e+00
bigcom101        0.000000e+00  1.040834e-19
bigcom104        0.000000e+00  6.938894e-20
bigcom106        0.000000e+00  0.000000e+00
bigcom109        0.000000e+00  0.000000e+00
bigcom113        0.000000e+00  6.938894e-20
bigcom116        9.026383e-06  1.745825e-02
bigcom120        0.000000e+00  8.673617e-21
bigcom123        0.000000e+00  6.938894e-20
bigcom126        0.000000e+00  0.000000e+00
bigcom127        0.000000e+00  0.000000e+00
bigcom137        0.000000e+00  1.040834e-19
bigcom139        0.000000e+00  0.000000e+00
bigcom140        0.000000e+00  0.000000e+00
bigcom143        0.000000e+00  0.000000e+00
bigcom145        0.000000e+00  0.000000e+00
bigcom146        0.000000e+00  6.938894e-20
bigcom147        0.000000e+00  1.387779e-19
bigcom149        0.000000e+00  1.040834e-19
bigcom153        0.000000e+00  0.000000e+00
bigcom154        0.000000e+00  0.000000e+00
bigcom156        0.000000e+00  6.938894e-20
bigcom157        0.000000e+00  6.938894e-20
bigcom158        0.000000e+00  6.938894e-20
bigcom160        0.000000e+00  0.000000e+00
bigcom161        0.000000e+00  6.938894e-20
bigcom162        0.000000e+00  0.000000e+00
bigcom164        0.000000e+00  0.000000e+00
bigcom166        0.000000e+00  0.000000e+00
bigcom167        0.000000e+00  3.469447e-19
bigcom171        0.000000e+00  6.938894e-20
bigcom173        0.000000e+00  0.000000e+00
bigcom175        0.000000e+00  1.387779e-19
bigcom176        0.000000e+00  0.000000e+00
bigcom177        0.000000e+00  6.938894e-20
bigcom178        0.000000e+00  1.110223e-18
bigcom180        0.000000e+00  1.387779e-19
bigcom181       -7.095697e-05  1.659702e-01
bigcom184        0.000000e+00  0.000000e+00
bigcom186        0.000000e+00  0.000000e+00
bigcom187        0.000000e+00  2.081668e-19
bigcom189        0.000000e+00  6.938894e-20
bigcom194        0.000000e+00  0.000000e+00
bigcom195        0.000000e+00  0.000000e+00
bigcom196        1.530786e-04  8.800492e-01
bigcom204        0.000000e+00  0.000000e+00
bigcom205        0.000000e+00  0.000000e+00
bigcom212        0.000000e+00  0.000000e+00
bigcom214        0.000000e+00  0.000000e+00
bigcom222        0.000000e+00  1.040834e-19
bigcom223        0.000000e+00  1.387779e-19
bigcom226        0.000000e+00  0.000000e+00
bigcom227        0.000000e+00  1.040834e-19
bigcom229        0.000000e+00  0.000000e+00
bigcom233        0.000000e+00  0.000000e+00
bigcom236        0.000000e+00  0.000000e+00
bigcom237        0.000000e+00  6.938894e-20
bigcom246        0.000000e+00  2.775558e-19
bigcom248        0.000000e+00  6.938894e-20
bigcom249        0.000000e+00  0.000000e+00
bigcom250        0.000000e+00  2.081668e-19
bigcom254        0.000000e+00  3.469447e-20
bigcom266        0.000000e+00  6.938894e-20
bigcom269        0.000000e+00  0.000000e+00
bigcom272        0.000000e+00  0.000000e+00
bigcom274        0.000000e+00  4.510281e-19
bigcom281       -2.274850e-05  3.034972e-01
bigcom291        0.000000e+00  1.387779e-19
bigcom292        5.743825e-06  6.215930e-01
bigcom295        0.000000e+00  0.000000e+00
bigcom299        0.000000e+00  6.938894e-20
bigcom301        0.000000e+00  6.938894e-20
bigcom306        0.000000e+00  0.000000e+00
bigcom309        0.000000e+00  6.938894e-20
bigcom314        0.000000e+00  0.000000e+00
bigcom321        0.000000e+00  0.000000e+00
bigcom341        0.000000e+00  0.000000e+00
bigcom350        0.000000e+00  0.000000e+00
bigcom353        0.000000e+00  6.938894e-20
bigcom359        0.000000e+00  3.469447e-20
bigcom363        0.000000e+00  0.000000e+00
bigcom365        5.729978e-06  4.242642e-01
bigcom385        0.000000e+00  0.000000e+00
bigcom386        0.000000e+00  0.000000e+00
bigcom408        0.000000e+00  0.000000e+00
bigcom412        0.000000e+00  1.734723e-19
bigcom480        0.000000e+00  0.000000e+00
spin_vertex      5.681264e-04  1.129070e+00
membership_s1    0.000000e+00  3.063522e-17
membership_s3    0.000000e+00  1.160873e-01
membership_s4    8.475974e-05  9.752187e-02
membership_s5    1.515480e-04  1.122353e-01
membership_s6    2.260984e-05  5.253203e-02
membership_s7    0.000000e+00  9.133319e-18
membership_s8    0.000000e+00  0.000000e+00
membership_s9    0.000000e+00  0.000000e+00
membership_s11   0.000000e+00  0.000000e+00
membership_s12   0.000000e+00  3.816392e-19
membership_s14   0.000000e+00  2.428613e-19
membership_s15   0.000000e+00  3.556183e-19
membership_s16   0.000000e+00  1.387779e-19
membership_s17   0.000000e+00  0.000000e+00
membership_s18   0.000000e+00  6.245005e-19
membership_s20   0.000000e+00  0.000000e+00
membership_s21   0.000000e+00  3.556183e-19
membership_s22  -2.621092e-05  2.034937e-02
membership_s24   0.000000e+00  2.081668e-19
membership_s25   0.000000e+00  1.040834e-19
membership_s26   0.000000e+00  0.000000e+00
membership_s27  -1.468860e-06  5.151583e-02
membership_s28   0.000000e+00  0.000000e+00
membership_s30   1.428947e-03  2.885621e-01
membership_s31   1.613010e-04  1.500786e-01
membership_s32   4.070895e-05  4.186242e-02
membership_s33   0.000000e+00  0.000000e+00
membership_s36   1.833075e-04  1.278103e-01
membership_s37   3.624152e-05  3.478345e-01
V1               1.040366e-02  1.006978e+00
V2               2.573704e-03  1.775273e+00
pdi              2.521383e-04  3.101906e-01
adhesion         8.433105e-03  1.206167e+00
cohesion         8.466237e-03  1.182945e+00
inner            2.705178e-03  1.306463e+00
outer            1.250019e-03  1.350911e+00
ioratio          3.607558e-03  9.877685e-01
comsize          1.271963e-03  1.246903e+00
[1] "Dataset: med_targets Model GLM, run: 8 of 10 2015-06-17 21:15:01"
[1] "glmnet variable coefficients"
                         [,1]          [,2]
(Intercept)     -3.960047e+00 -3.213177e+00
graph0          -6.130469e-42 -7.708652e-07
graph1           2.290994e-42  1.081091e-07
graph2          -3.661609e-41 -2.026993e-06
graph3           3.941709e-44  1.832632e-09
graph4           2.465417e-45  1.171574e-10
graph5           2.042098e-42  9.124112e-08
graph6           3.986615e-43  1.876962e-08
graph7           3.774599e-42  1.700370e-07
graph8          -9.149205e-41 -4.572038e-06
graph9           9.146259e-46  4.316249e-11
graph10          7.229859e-47  3.402444e-12
graph11          3.407669e-48  1.621375e-13
graph12          3.073059e-45  1.443388e-10
graph13          8.161506e-45  3.778227e-10
graph14          5.103079e-46  2.429912e-11
graph15          3.781202e-43  1.789427e-08
graph16          1.389752e-44  6.641648e-10
graph17          1.763501e-44  8.326932e-10
graph18          3.115968e-43  1.476200e-08
graph19          5.506967e-44  2.572773e-09
graph20          1.363946e-43  6.399880e-09
graph21          3.003376e-43  1.415991e-08
graph22          2.919674e-43  1.358863e-08
graph23          1.109407e-43  4.798181e-09
graph24          4.889855e-43  2.304278e-08
graph25          1.105171e-42  5.016993e-08
graph26          3.133224e-43  1.239732e-08
graph27          1.597989e-42  6.174095e-08
graph28         -9.478008e-42 -4.780776e-07
graph29         -9.502170e-41 -4.696509e-06
orbit0          -6.130469e-42 -7.719490e-07
orbit1           2.457112e-42  1.161425e-07
orbit2           3.965998e-42  1.638606e-07
orbit3          -3.661609e-41 -2.027464e-06
orbit4           4.855935e-44  2.237385e-09
orbit5           1.289449e-43  6.061411e-09
orbit6           2.465122e-45  1.171347e-10
orbit7           6.531087e-43  2.843155e-08
orbit8           2.042098e-42  9.121836e-08
orbit9           7.581173e-43  3.516706e-08
orbit10          6.478700e-43  3.068190e-08
orbit11          3.857950e-42  1.703363e-07
orbit12          4.805693e-42  2.180576e-07
orbit13          6.751473e-42  2.755350e-07
orbit14         -9.149205e-41 -4.572189e-06
orbit15          1.239763e-45  5.781012e-11
orbit16          1.786210e-45  8.103452e-11
orbit17          5.360857e-45  2.574721e-10
orbit18         -2.073558e-46 -1.059164e-11
orbit19          1.008463e-46  4.766891e-12
orbit20          2.872545e-46  1.370681e-11
orbit21          1.103726e-44  5.171932e-10
orbit22          3.407665e-48  1.621184e-13
orbit23          9.777674e-44  4.217650e-09
orbit24          2.419911e-45  1.088594e-10
orbit25          9.715929e-45  4.640820e-10
orbit26          5.467930e-44  2.601461e-09
orbit27          2.993622e-44  1.393659e-09
orbit28          3.758606e-44  1.705739e-09
orbit29          1.314617e-44  6.085152e-10
orbit30          1.179297e-43  5.526116e-09
orbit31          7.028082e-46  3.319907e-11
orbit32          1.029642e-45  4.925414e-11
orbit33          7.243772e-43  3.316720e-08
orbit34          3.781202e-43  1.789171e-08
orbit35          3.172392e-44  1.493179e-09
orbit36          3.682025e-44  1.690662e-09
orbit37          2.461717e-44  1.183780e-09
orbit38          4.145451e-44  1.396641e-09
orbit39          3.871201e-44  1.791464e-09
orbit40          2.532499e-44  1.200657e-09
orbit41          2.147807e-43  1.018052e-08
orbit42          2.176855e-42  1.003211e-07
orbit43          3.137401e-43  1.486281e-08
orbit44          1.205095e-41  5.462648e-07
orbit45          7.138081e-44  3.152465e-09
orbit46          1.027495e-43  4.769581e-09
orbit47          5.009806e-43  2.285512e-08
orbit48          3.179805e-43  1.523219e-08
orbit49          1.592596e-43  7.510611e-09
orbit50         -2.490976e-42 -1.272092e-07
orbit51          5.063856e-43  2.378172e-08
orbit52          9.290055e-43  4.407879e-08
orbit53          1.372589e-42  6.420993e-08
orbit54          2.952941e-43  1.374927e-08
orbit55          3.524226e-43 -1.027925e-08
orbit56          2.708098e-43  1.152169e-08
orbit57          1.268669e-43  5.575303e-09
orbit58         -4.978797e-42 -2.583463e-07
orbit59          6.495485e-43  3.062013e-08
orbit60          1.735835e-42  8.162009e-08
orbit61          1.731067e-41  8.162800e-07
orbit62          2.714245e-42  1.236531e-07
orbit63         -2.010269e-42 -1.111674e-07
orbit64          4.710571e-42  2.227774e-07
orbit65          2.542141e-42  1.175646e-07
orbit66         -4.576063e-43 -2.708325e-08
orbit67         -6.439934e-42 -3.344129e-07
orbit68          1.710895e-42  6.621334e-08
orbit69          9.170907e-42  3.233873e-07
orbit70         -1.164262e-41 -5.901429e-07
orbit71         -2.624197e-41 -1.311215e-06
orbit72         -9.502170e-41 -4.696630e-06
AP               5.219706e-39  2.566475e-04
bet              4.596667e-44  2.108552e-09
ecc             -1.126728e-39 -5.108988e-05
eccrad          -6.760368e-39 -3.065371e-04
close            3.871336e-38  1.718880e-03
constraint      -1.305862e-38 -5.893150e-04
coreness        -9.523768e-41 -5.550387e-06
knn              1.568468e-41  7.445014e-07
hubscore         1.693422e-37  7.910284e-03
pagerank        -2.860256e-37 -1.405012e-02
trans           -2.913985e-38 -1.439921e-03
evcent           1.701716e-37  7.951762e-03
first           -6.130469e-42 -7.745351e-07
upto_second      2.718465e-42  1.286352e-07
upto_third       7.702717e-44  2.169042e-09
upto_fourth     -7.035717e-42 -3.485338e-07
upto_fifth      -1.707303e-40 -8.428895e-06
upto_sixth      -9.732699e-40 -4.834676e-05
second           2.733976e-42  1.294009e-07
third           -8.242590e-43 -4.189477e-08
fourth          -6.249052e-43 -2.852047e-08
fifth            7.076490e-42  3.507203e-07
sixth            1.933681e-40  9.543007e-06
ratio1           1.362664e-41  6.470900e-07
ratio2          -3.312273e-41 -1.419960e-06
ratio3           5.842828e-39  2.874806e-04
ratio4           1.090524e-37  5.370143e-03
ratio5           1.609682e-37  7.870256e-03
ratio6           1.141020e-39  5.629285e-05
selfinter       -1.807280e-39 -8.983700e-05
walktrap_vertex -4.685370e-39 -2.308199e-04
bigcom1         -1.617645e-39 -7.811253e-05
bigcom2         -1.891493e-38 -9.289704e-04
bigcom3         -8.673830e-39 -4.248825e-04
bigcom4          3.423786e-39  1.676046e-04
bigcom6         -1.891086e-38 -9.262797e-04
bigcom8          1.719739e-38  8.414668e-04
bigcom9         -1.897210e-38 -9.308863e-04
bigcom11        -1.895165e-38 -9.281467e-04
bigcom13         6.544935e-38  3.221285e-03
bigcom15        -1.895574e-38 -9.303191e-04
bigcom16        -1.892308e-38 -9.270735e-04
bigcom21        -1.903787e-38 -9.354064e-04
bigcom22        -8.880590e-39 -4.374187e-04
bigcom24        -1.891086e-38 -9.268675e-04
bigcom26         1.335297e-38  6.577045e-04
bigcom28        -9.611953e-39 -4.758708e-04
bigcom30        -3.641718e-39 -1.781897e-04
bigcom31        -1.890680e-38 -9.270308e-04
bigcom32        -1.891493e-38 -9.255171e-04
bigcom33        -1.890273e-38 -9.269989e-04
bigcom34        -1.889866e-38 -9.271861e-04
bigcom36        -1.891493e-38 -9.282166e-04
bigcom37        -1.890273e-38 -9.244489e-04
bigcom38        -1.890273e-38 -9.255900e-04
bigcom39        -1.897210e-38 -9.301596e-04
bigcom40         1.201803e-39  5.722924e-05
bigcom43        -1.891901e-38 -9.273805e-04
bigcom44        -1.925477e-38 -9.452224e-04
bigcom46        -1.894348e-38 -9.294765e-04
bigcom47        -1.893123e-38 -9.280278e-04
bigcom49        -1.891901e-38 -9.278753e-04
bigcom50        -1.890273e-38 -9.268876e-04
bigcom51        -1.890273e-38 -9.314786e-04
bigcom52        -1.891086e-38 -9.279348e-04
bigcom54        -1.889866e-38 -9.253835e-04
bigcom56        -1.894348e-38 -9.299131e-04
bigcom62        -1.890680e-38 -9.265625e-04
bigcom66        -1.889866e-38 -9.254391e-04
bigcom68        -1.890680e-38 -9.262574e-04
bigcom69         9.351981e-38  4.600621e-03
bigcom71        -1.889866e-38 -9.257036e-04
bigcom72        -1.889866e-38 -9.239652e-04
bigcom73        -1.895574e-38 -9.284701e-04
bigcom74        -1.892308e-38 -9.286664e-04
bigcom75        -1.890680e-38 -9.275175e-04
bigcom76        -1.891901e-38 -9.263196e-04
bigcom77        -1.891901e-38 -9.295528e-04
bigcom79        -1.890273e-38 -9.281768e-04
bigcom80        -1.891901e-38 -9.300661e-04
bigcom82        -1.890273e-38 -9.259078e-04
bigcom83        -1.890273e-38 -9.307149e-04
bigcom84         3.182162e-37  1.565241e-02
bigcom85        -1.890273e-38 -9.249262e-04
bigcom87        -1.892308e-38 -9.268499e-04
bigcom89        -1.889866e-38 -9.277714e-04
bigcom91        -1.892308e-38 -9.280124e-04
bigcom92        -1.897210e-38 -9.302245e-04
bigcom93        -1.889866e-38 -9.341480e-04
bigcom96        -1.890680e-38 -9.263757e-04
bigcom97        -1.891901e-38 -9.295244e-04
bigcom98        -1.889866e-38 -9.258221e-04
bigcom99         0.000000e+00  0.000000e+00
bigcom101       -1.894756e-38 -9.280237e-04
bigcom104       -1.890273e-38 -9.267508e-04
bigcom106       -1.890273e-38 -9.314694e-04
bigcom109       -1.890273e-38 -9.255980e-04
bigcom113       -1.890273e-38 -9.259135e-04
bigcom116        1.275884e-38  6.286830e-04
bigcom120       -1.890680e-38 -9.415958e-04
bigcom123       -1.890273e-38 -9.289292e-04
bigcom126       -1.889866e-38 -9.348045e-04
bigcom127       -1.891901e-38 -9.270353e-04
bigcom137       -1.891901e-38 -9.289369e-04
bigcom139       -1.890680e-38 -9.263985e-04
bigcom140       -1.890680e-38 -9.267590e-04
bigcom143       -1.889866e-38 -9.353212e-04
bigcom145       -1.890680e-38 -9.302592e-04
bigcom146       -1.890273e-38 -9.271493e-04
bigcom147       -1.894348e-38 -9.310476e-04
bigcom149       -1.891086e-38 -9.277347e-04
bigcom153       -1.892716e-38 -9.281501e-04
bigcom154       -1.889866e-38 -9.241664e-04
bigcom156       -1.891493e-38 -9.277959e-04
bigcom157       -1.894756e-38 -9.283367e-04
bigcom158       -1.890273e-38 -9.251833e-04
bigcom160       -1.889866e-38 -9.250584e-04
bigcom161       -1.890680e-38 -9.266483e-04
bigcom162       -1.890273e-38 -9.282234e-04
bigcom164       -1.889866e-38 -9.273294e-04
bigcom166       -1.891901e-38 -9.270709e-04
bigcom167       -1.893939e-38 -9.297271e-04
bigcom171       -1.893531e-38 -9.292667e-04
bigcom173       -1.890273e-38 -9.292463e-04
bigcom175       -1.890273e-38 -9.241075e-04
bigcom176       -1.889866e-38 -9.265846e-04
bigcom177       -1.890273e-38 -9.262925e-04
bigcom178       -1.890273e-38 -9.305221e-04
bigcom180       -1.889866e-38 -9.305338e-04
bigcom181        8.229244e-38  4.049291e-03
bigcom184       -1.890680e-38 -9.255965e-04
bigcom186       -1.890273e-38 -9.266535e-04
bigcom187       -1.890273e-38 -9.258533e-04
bigcom189       -1.891901e-38 -9.269075e-04
bigcom194       -1.890680e-38 -9.271484e-04
bigcom195       -1.889866e-38 -9.264720e-04
bigcom196        6.549285e-37  3.221053e-02
bigcom204        0.000000e+00  0.000000e+00
bigcom205       -1.890273e-38 -9.257546e-04
bigcom212       -1.890273e-38 -9.267570e-04
bigcom214       -1.889866e-38 -9.248374e-04
bigcom222       -1.890273e-38 -9.270979e-04
bigcom223       -1.891901e-38 -9.265778e-04
bigcom226       -1.890680e-38 -9.266301e-04
bigcom227       -1.890680e-38 -9.248054e-04
bigcom229       -1.889866e-38 -9.252021e-04
bigcom233       -1.890273e-38 -9.289403e-04
bigcom236       -1.889866e-38 -9.300725e-04
bigcom237       -1.890680e-38 -9.262074e-04
bigcom246       -1.892308e-38 -9.288436e-04
bigcom248       -1.893531e-38 -9.291463e-04
bigcom249       -1.891086e-38 -9.277264e-04
bigcom250       -1.895165e-38 -9.283272e-04
bigcom254       -1.890273e-38 -9.298287e-04
bigcom266       -1.890680e-38 -9.264012e-04
bigcom269        0.000000e+00  0.000000e+00
bigcom272       -1.889866e-38 -9.285055e-04
bigcom274       -1.899261e-38 -9.312515e-04
bigcom281        1.833227e-37  9.015898e-03
bigcom291       -1.891493e-38 -9.278942e-04
bigcom292        4.863650e-37  2.392210e-02
bigcom295       -1.891493e-38 -9.268427e-04
bigcom299       -1.890273e-38 -9.261476e-04
bigcom301       -1.892308e-38 -9.283224e-04
bigcom306       -1.889866e-38 -9.290781e-04
bigcom309       -1.889866e-38 -9.278973e-04
bigcom314       -1.891086e-38 -9.252121e-04
bigcom321       -1.889866e-38 -9.259519e-04
bigcom341       -1.890273e-38 -9.256861e-04
bigcom350       -1.890680e-38 -9.266734e-04
bigcom353       -1.890273e-38 -9.265151e-04
bigcom359       -1.889866e-38 -9.254292e-04
bigcom363       -1.889866e-38 -9.252683e-04
bigcom365        3.180109e-37  1.564019e-02
bigcom385       -1.890273e-38 -9.267193e-04
bigcom386       -1.890273e-38 -9.275173e-04
bigcom408       -1.890680e-38 -9.313337e-04
bigcom412       -1.890273e-38 -9.340754e-04
bigcom480       -1.889866e-38 -9.250165e-04
spin_vertex     -2.325363e-39 -1.133871e-04
membership_s1   -9.546901e-39 -4.676078e-04
membership_s3    9.914196e-37  4.870619e-02
membership_s4    1.975381e-39  9.507601e-05
membership_s5    1.162465e-38  5.689538e-04
membership_s6    5.105463e-39  2.504811e-04
membership_s7   -2.003164e-38 -9.848065e-04
membership_s8   -1.890273e-38 -9.244418e-04
membership_s9   -1.890680e-38 -9.339500e-04
membership_s11  -1.890273e-38 -9.312313e-04
membership_s12  -1.891901e-38 -9.288087e-04
membership_s14  -1.890680e-38 -9.292933e-04
membership_s15  -1.910408e-38 -9.380538e-04
membership_s16  -1.891493e-38 -9.267237e-04
membership_s17  -1.889866e-38 -9.292612e-04
membership_s18  -1.905851e-38 -9.348109e-04
membership_s20  -1.889866e-38 -9.286916e-04
membership_s21  -1.905025e-38 -9.346279e-04
membership_s22   5.897030e-38  2.899070e-03
membership_s24  -1.895574e-38 -9.283776e-04
membership_s25  -1.896392e-38 -9.292463e-04
membership_s26   0.000000e+00  0.000000e+00
membership_s27  -1.423255e-38 -6.990892e-04
membership_s28  -1.890680e-38 -9.271988e-04
membership_s30   1.099588e-38  5.395751e-04
membership_s31   8.826742e-39  4.361869e-04
membership_s32   3.858710e-39  1.899229e-04
membership_s33  -1.889866e-38 -9.300556e-04
membership_s36  -2.758817e-39 -1.336040e-04
membership_s37   2.162568e-38  1.066121e-03
V1              -6.057342e-39 -2.785352e-04
V2              -1.179260e-38 -5.606187e-04
pdi              2.184679e-35  1.074482e+00
adhesion        -3.583515e-42 -1.749930e-07
cohesion         7.261415e-42  3.546234e-07
inner            7.354991e-43  3.577399e-08
outer           -3.979673e-43 -2.077882e-08
ioratio         -4.186319e-38 -2.041487e-03
comsize          5.095982e-42  2.512004e-07
[1] "Dataset: med_targets Model GBM, run: 9 of 10 2015-06-17 21:15:01"
Iter   TrainDeviance   ValidDeviance   StepSize   Improve
     1        0.1836            -nan     0.0100   -0.0001
     2        0.1811            -nan     0.0100    0.0000
     3        0.1801            -nan     0.0100   -0.0000
     4        0.1784            -nan     0.0100   -0.0001
     5        0.1764            -nan     0.0100    0.0000
     6        0.1752            -nan     0.0100   -0.0000
     7        0.1742            -nan     0.0100   -0.0001
     8        0.1726            -nan     0.0100   -0.0000
     9        0.1717            -nan     0.0100   -0.0000
    10        0.1705            -nan     0.0100   -0.0000
    20        0.1613            -nan     0.0100   -0.0000
    40        0.1471            -nan     0.0100   -0.0001
    60        0.1361            -nan     0.0100   -0.0000
    80        0.1267            -nan     0.0100   -0.0000
   100        0.1177            -nan     0.0100   -0.0000
   120        0.1101            -nan     0.0100   -0.0000
   140        0.1032            -nan     0.0100   -0.0000
   160        0.0973            -nan     0.0100   -0.0000
   180        0.0917            -nan     0.0100   -0.0001
   194        0.0881            -nan     0.0100   -0.0000

[1] "GBM variable coefficients"
                            var    rel.inf
ratio5                   ratio5 3.63001687
pagerank               pagerank 3.26707861
V2                           V2 2.96731576
V1                           V1 2.90379033
bet                         bet 2.54943692
walktrap_vertex walktrap_vertex 2.33136592
graph16                 graph16 2.19605809
bigcom84               bigcom84 2.18878948
comsize                 comsize 2.01138392
trans                     trans 1.95517256
ratio1                   ratio1 1.86104552
spin_vertex         spin_vertex 1.77684884
outer                     outer 1.67070025
graph5                   graph5 1.50523925
ratio4                   ratio4 1.48618444
orbit18                 orbit18 1.47547999
knn                         knn 1.46277852
ioratio                 ioratio 1.42176440
graph20                 graph20 1.39769304
orbit39                 orbit39 1.34099691
graph17                 graph17 1.27038099
orbit25                 orbit25 1.24648782
inner                     inner 1.20989249
cohesion               cohesion 1.20960714
ratio6                   ratio6 1.20450663
bigcom196             bigcom196 1.19445441
graph21                 graph21 1.14241323
graph1                   graph1 1.12001850
adhesion               adhesion 1.09037159
fourth                   fourth 1.08777767
orbit30                 orbit30 1.01948923
orbit27                 orbit27 0.99288217
orbit26                 orbit26 0.96350101
graph3                   graph3 0.94281735
graph18                 graph18 0.91808416
orbit36                 orbit36 0.91062079
graph14                 graph14 0.87608308
orbit17                 orbit17 0.85381535
orbit16                 orbit16 0.83042660
orbit9                   orbit9 0.80481684
orbit33                 orbit33 0.80229944
orbit62                 orbit62 0.77352315
graph22                 graph22 0.76976364
graph4                   graph4 0.74253957
orbit28                 orbit28 0.72717927
orbit63                 orbit63 0.70275948
ratio2                   ratio2 0.67715638
graph7                   graph7 0.67019894
membership_s30   membership_s30 0.66989421
orbit20                 orbit20 0.66023014
orbit31                 orbit31 0.64382350
graph25                 graph25 0.64148537
orbit35                 orbit35 0.63495669
orbit37                 orbit37 0.61452470
orbit49                 orbit49 0.60829282
graph2                   graph2 0.60827272
graph10                 graph10 0.59420457
bigcom181             bigcom181 0.58895925
coreness               coreness 0.58461521
orbit19                 orbit19 0.57567567
orbit38                 orbit38 0.54790553
orbit69                 orbit69 0.54504919
graph9                   graph9 0.54279134
constraint           constraint 0.52534162
orbit43                 orbit43 0.52354392
graph6                   graph6 0.52247909
fifth                     fifth 0.49325266
graph0                   graph0 0.48831692
orbit5                   orbit5 0.48664894
orbit1                   orbit1 0.48322741
bigcom1                 bigcom1 0.47975930
orbit53                 orbit53 0.47498909
orbit44                 orbit44 0.47141777
graph19                 graph19 0.46992615
orbit41                 orbit41 0.45314684
third                     third 0.43432636
orbit56                 orbit56 0.41355335
graph11                 graph11 0.40723416
graph15                 graph15 0.40622257
orbit40                 orbit40 0.40404030
orbit2                   orbit2 0.40337966
orbit50                 orbit50 0.39061826
graph12                 graph12 0.37848167
orbit65                 orbit65 0.37268503
orbit64                 orbit64 0.36870179
bigcom281             bigcom281 0.35660665
orbit11                 orbit11 0.33926301
orbit24                 orbit24 0.32921813
upto_fourth         upto_fourth 0.32328596
graph13                 graph13 0.32156065
upto_sixth           upto_sixth 0.31708857
graph27                 graph27 0.31682998
orbit47                 orbit47 0.31661318
orbit46                 orbit46 0.30745436
orbit60                 orbit60 0.30511752
orbit61                 orbit61 0.30195809
orbit21                 orbit21 0.29872354
orbit70                 orbit70 0.28554810
orbit23                 orbit23 0.28452078
orbit52                 orbit52 0.28374187
graph8                   graph8 0.27251046
orbit32                 orbit32 0.26936893
orbit48                 orbit48 0.26928789
orbit15                 orbit15 0.26678316
graph26                 graph26 0.26232768
orbit55                 orbit55 0.25543634
bigcom4                 bigcom4 0.23831058
orbit10                 orbit10 0.23196099
orbit45                 orbit45 0.22814160
pdi                         pdi 0.22696815
graph24                 graph24 0.21722580
sixth                     sixth 0.21592994
membership_s18   membership_s18 0.21283375
orbit13                 orbit13 0.21257733
orbit57                 orbit57 0.21240216
orbit4                   orbit4 0.20822153
orbit51                 orbit51 0.20804181
graph28                 graph28 0.19685122
ratio3                   ratio3 0.19054163
orbit66                 orbit66 0.18630317
orbit54                 orbit54 0.18105121
orbit59                 orbit59 0.17779642
membership_s5     membership_s5 0.17313824
orbit58                 orbit58 0.17016243
bigcom365             bigcom365 0.15874336
orbit29                 orbit29 0.15495413
graph23                 graph23 0.15312114
bigcom69               bigcom69 0.14710066
close                     close 0.14630564
upto_third           upto_third 0.13765971
bigcom40               bigcom40 0.13696049
orbit67                 orbit67 0.13530770
membership_s22   membership_s22 0.13500511
bigcom22               bigcom22 0.12150099
bigcom26               bigcom26 0.12086734
orbit6                   orbit6 0.11987527
orbit7                   orbit7 0.11172729
orbit12                 orbit12 0.10266860
membership_s37   membership_s37 0.09790915
selfinter             selfinter 0.09777184
bigcom8                 bigcom8 0.09766369
upto_second         upto_second 0.09363920
membership_s36   membership_s36 0.09259305
membership_s31   membership_s31 0.09169628
bigcom116             bigcom116 0.08534402
orbit42                 orbit42 0.07984448
AP                           AP 0.06457255
membership_s6     membership_s6 0.06352687
bigcom13               bigcom13 0.06257428
upto_fifth           upto_fifth 0.05514041
orbit68                 orbit68 0.05097860
membership_s4     membership_s4 0.03646952
bigcom3                 bigcom3 0.01179553
graph29                 graph29 0.00000000
orbit0                   orbit0 0.00000000
orbit3                   orbit3 0.00000000
orbit8                   orbit8 0.00000000
orbit14                 orbit14 0.00000000
orbit22                 orbit22 0.00000000
orbit34                 orbit34 0.00000000
orbit71                 orbit71 0.00000000
orbit72                 orbit72 0.00000000
ecc                         ecc 0.00000000
eccrad                   eccrad 0.00000000
hubscore               hubscore 0.00000000
evcent                   evcent 0.00000000
first                     first 0.00000000
second                   second 0.00000000
bigcom2                 bigcom2 0.00000000
bigcom6                 bigcom6 0.00000000
bigcom9                 bigcom9 0.00000000
bigcom11               bigcom11 0.00000000
bigcom15               bigcom15 0.00000000
bigcom16               bigcom16 0.00000000
bigcom21               bigcom21 0.00000000
bigcom24               bigcom24 0.00000000
bigcom28               bigcom28 0.00000000
bigcom30               bigcom30 0.00000000
bigcom31               bigcom31 0.00000000
bigcom32               bigcom32 0.00000000
bigcom33               bigcom33 0.00000000
bigcom34               bigcom34 0.00000000
bigcom36               bigcom36 0.00000000
bigcom37               bigcom37 0.00000000
bigcom38               bigcom38 0.00000000
bigcom39               bigcom39 0.00000000
bigcom43               bigcom43 0.00000000
bigcom44               bigcom44 0.00000000
bigcom46               bigcom46 0.00000000
bigcom47               bigcom47 0.00000000
bigcom49               bigcom49 0.00000000
bigcom50               bigcom50 0.00000000
bigcom51               bigcom51 0.00000000
bigcom52               bigcom52 0.00000000
bigcom54               bigcom54 0.00000000
bigcom56               bigcom56 0.00000000
bigcom62               bigcom62 0.00000000
bigcom66               bigcom66 0.00000000
bigcom68               bigcom68 0.00000000
bigcom71               bigcom71 0.00000000
bigcom72               bigcom72 0.00000000
bigcom73               bigcom73 0.00000000
bigcom74               bigcom74 0.00000000
bigcom75               bigcom75 0.00000000
bigcom76               bigcom76 0.00000000
bigcom77               bigcom77 0.00000000
bigcom79               bigcom79 0.00000000
bigcom80               bigcom80 0.00000000
bigcom82               bigcom82 0.00000000
bigcom83               bigcom83 0.00000000
bigcom85               bigcom85 0.00000000
bigcom87               bigcom87 0.00000000
bigcom89               bigcom89 0.00000000
bigcom91               bigcom91 0.00000000
bigcom92               bigcom92 0.00000000
bigcom93               bigcom93 0.00000000
bigcom96               bigcom96 0.00000000
bigcom97               bigcom97 0.00000000
bigcom98               bigcom98 0.00000000
bigcom99               bigcom99 0.00000000
bigcom101             bigcom101 0.00000000
bigcom104             bigcom104 0.00000000
bigcom106             bigcom106 0.00000000
bigcom109             bigcom109 0.00000000
bigcom113             bigcom113 0.00000000
bigcom120             bigcom120 0.00000000
bigcom123             bigcom123 0.00000000
bigcom126             bigcom126 0.00000000
bigcom127             bigcom127 0.00000000
bigcom137             bigcom137 0.00000000
bigcom139             bigcom139 0.00000000
bigcom140             bigcom140 0.00000000
bigcom143             bigcom143 0.00000000
bigcom145             bigcom145 0.00000000
bigcom146             bigcom146 0.00000000
bigcom147             bigcom147 0.00000000
bigcom149             bigcom149 0.00000000
bigcom153             bigcom153 0.00000000
bigcom154             bigcom154 0.00000000
bigcom156             bigcom156 0.00000000
bigcom157             bigcom157 0.00000000
bigcom158             bigcom158 0.00000000
bigcom160             bigcom160 0.00000000
bigcom161             bigcom161 0.00000000
bigcom162             bigcom162 0.00000000
bigcom164             bigcom164 0.00000000
bigcom166             bigcom166 0.00000000
bigcom167             bigcom167 0.00000000
bigcom171             bigcom171 0.00000000
bigcom173             bigcom173 0.00000000
bigcom175             bigcom175 0.00000000
bigcom176             bigcom176 0.00000000
bigcom177             bigcom177 0.00000000
bigcom178             bigcom178 0.00000000
bigcom180             bigcom180 0.00000000
bigcom184             bigcom184 0.00000000
bigcom186             bigcom186 0.00000000
bigcom187             bigcom187 0.00000000
bigcom189             bigcom189 0.00000000
bigcom194             bigcom194 0.00000000
bigcom195             bigcom195 0.00000000
bigcom204             bigcom204 0.00000000
bigcom205             bigcom205 0.00000000
bigcom212             bigcom212 0.00000000
bigcom214             bigcom214 0.00000000
bigcom222             bigcom222 0.00000000
bigcom223             bigcom223 0.00000000
bigcom226             bigcom226 0.00000000
bigcom227             bigcom227 0.00000000
bigcom229             bigcom229 0.00000000
bigcom233             bigcom233 0.00000000
bigcom236             bigcom236 0.00000000
bigcom237             bigcom237 0.00000000
bigcom246             bigcom246 0.00000000
bigcom248             bigcom248 0.00000000
bigcom249             bigcom249 0.00000000
bigcom250             bigcom250 0.00000000
bigcom254             bigcom254 0.00000000
bigcom266             bigcom266 0.00000000
bigcom269             bigcom269 0.00000000
bigcom272             bigcom272 0.00000000
bigcom274             bigcom274 0.00000000
bigcom291             bigcom291 0.00000000
bigcom292             bigcom292 0.00000000
bigcom295             bigcom295 0.00000000
bigcom299             bigcom299 0.00000000
bigcom301             bigcom301 0.00000000
bigcom306             bigcom306 0.00000000
bigcom309             bigcom309 0.00000000
bigcom314             bigcom314 0.00000000
bigcom321             bigcom321 0.00000000
bigcom341             bigcom341 0.00000000
bigcom350             bigcom350 0.00000000
bigcom353             bigcom353 0.00000000
bigcom359             bigcom359 0.00000000
bigcom363             bigcom363 0.00000000
bigcom385             bigcom385 0.00000000
bigcom386             bigcom386 0.00000000
bigcom408             bigcom408 0.00000000
bigcom412             bigcom412 0.00000000
bigcom480             bigcom480 0.00000000
membership_s1     membership_s1 0.00000000
membership_s3     membership_s3 0.00000000
membership_s7     membership_s7 0.00000000
membership_s8     membership_s8 0.00000000
membership_s9     membership_s9 0.00000000
membership_s11   membership_s11 0.00000000
membership_s12   membership_s12 0.00000000
membership_s14   membership_s14 0.00000000
membership_s15   membership_s15 0.00000000
membership_s16   membership_s16 0.00000000
membership_s17   membership_s17 0.00000000
membership_s20   membership_s20 0.00000000
membership_s21   membership_s21 0.00000000
membership_s24   membership_s24 0.00000000
membership_s25   membership_s25 0.00000000
membership_s26   membership_s26 0.00000000
membership_s27   membership_s27 0.00000000
membership_s28   membership_s28 0.00000000
membership_s32   membership_s32 0.00000000
membership_s33   membership_s33 0.00000000
[1] "Dataset: med_targets Model RF, run: 9 of 10 2015-06-17 21:16:15"
     |      Out-of-bag   |
Tree |      MSE  %Var(y) |
   1 |  0.04639   253.30 |
   2 |  0.04013   219.11 |
   3 |  0.03825   208.83 |
   4 |  0.03561   194.45 |
   5 |  0.03249   177.38 |
   6 |  0.03017   164.71 |
   7 |  0.02871   156.74 |
   8 |  0.02751   150.20 |
   9 |  0.02652   144.78 |
  10 |  0.02626   143.35 |
  11 |  0.02539   138.62 |
  12 |  0.02478   135.33 |
  13 |  0.02441   133.25 |
  14 |  0.02381   129.99 |
  15 |  0.02322   126.77 |
  16 |  0.02301   125.63 |
  17 |  0.02285   124.74 |
  18 |  0.02267   123.76 |
  19 |  0.02252   122.94 |
  20 |  0.02236   122.08 |
  21 |  0.02219   121.14 |
  22 |  0.02205   120.40 |
  23 |  0.02172   118.61 |
  24 |  0.02172   118.60 |
  25 |  0.02159   117.86 |
  26 |  0.02153   117.57 |
  27 |  0.02145   117.10 |
  28 |  0.02132   116.38 |
  29 |  0.02126   116.06 |
  30 |  0.02119   115.71 |
  31 |  0.02114   115.40 |
  32 |  0.02101   114.72 |
  33 |  0.02093   114.26 |
  34 |  0.02084   113.80 |
  35 |  0.02081   113.64 |
  36 |  0.02081   113.61 |
  37 |  0.02084   113.81 |
  38 |  0.02078   113.48 |
  39 |  0.02074   113.24 |
  40 |  0.02066   112.79 |
  41 |  0.02067   112.88 |
  42 |  0.02069   112.94 |
  43 |  0.02069   112.95 |
  44 |  0.02071   113.05 |
  45 |   0.0207   113.00 |
  46 |  0.02069   112.97 |
  47 |  0.02064   112.72 |
  48 |  0.02066   112.82 |
  49 |  0.02058   112.36 |
  50 |  0.02053   112.12 |
  51 |  0.02054   112.14 |
  52 |  0.02052   112.04 |
  53 |  0.02052   112.03 |
  54 |  0.02051   111.99 |
  55 |  0.02051   111.98 |
  56 |  0.02048   111.82 |
  57 |  0.02049   111.89 |
  58 |  0.02051   111.98 |
  59 |  0.02049   111.90 |
  60 |  0.02045   111.68 |
  61 |  0.02046   111.72 |
  62 |  0.02045   111.67 |
  63 |  0.02043   111.57 |
  64 |  0.02045   111.65 |
  65 |  0.02043   111.56 |
  66 |  0.02042   111.48 |
  67 |  0.02038   111.28 |
  68 |  0.02037   111.21 |
  69 |  0.02037   111.22 |
  70 |  0.02036   111.17 |
  71 |  0.02035   111.13 |
  72 |  0.02036   111.16 |
  73 |  0.02034   111.08 |
  74 |  0.02035   111.13 |
  75 |  0.02033   111.02 |
  76 |  0.02031   110.87 |
  77 |  0.02028   110.75 |
  78 |  0.02028   110.74 |
  79 |  0.02028   110.70 |
  80 |  0.02025   110.56 |
  81 |  0.02023   110.45 |
  82 |  0.02023   110.44 |
  83 |  0.02022   110.40 |
  84 |  0.02024   110.49 |
  85 |  0.02022   110.43 |
  86 |   0.0202   110.28 |
  87 |  0.02017   110.13 |
  88 |  0.02019   110.23 |
  89 |  0.02017   110.11 |
  90 |  0.02018   110.18 |
  91 |  0.02015   110.02 |
  92 |  0.02013   109.90 |
  93 |  0.02011   109.80 |
  94 |  0.02011   109.83 |
  95 |  0.02012   109.87 |
  96 |   0.0201   109.74 |
  97 |  0.02011   109.82 |
  98 |   0.0201   109.76 |
  99 |  0.02009   109.70 |
 100 |   0.0201   109.75 |
[1] "Random Forest variable coefficients"
                      %IncMSE IncNodePurity
graph5           3.237955e-03  3.971475e-01
graph6           3.209792e-03  3.838542e-01
graph7           1.549851e-03  2.094864e-01
graph8           1.155258e-03  1.220157e-01
graph9           6.717429e-03  4.186036e-01
graph10          3.732319e-03  3.447747e-01
graph11          4.927954e-03  6.277632e-01
graph12          3.669900e-03  3.774530e-01
graph13          2.455476e-03  3.951391e-01
graph14          2.969822e-03  5.040215e-01
graph15          2.090240e-03  4.608640e-01
graph16          3.007732e-03  4.855355e-01
graph17          4.671057e-03  6.049782e-01
graph18          1.462189e-03  5.814591e-01
graph19          2.150833e-03  2.752018e-01
graph20          4.648083e-03  7.105097e-01
graph21          4.077868e-03  6.858082e-01
graph22          2.172057e-03  4.394081e-01
graph23          6.523119e-03  4.666848e-01
graph24          3.868633e-03  2.684821e-01
graph25          4.302018e-03  6.113485e-01
graph26          1.437525e-03  2.214962e-01
graph27          1.565817e-03  3.500743e-01
graph28          1.003095e-03  9.089354e-02
graph29          4.703123e-05  5.218146e-02
orbit0           1.052222e-03  2.095969e-01
orbit1           1.358743e-03  3.556423e-01
orbit2           1.646013e-03  1.746607e-01
orbit3           8.576353e-04  2.620719e-01
orbit4           1.750150e-03  4.524815e-01
orbit5           3.314738e-03  3.509094e-01
orbit6           2.494836e-03  4.840928e-01
orbit7           1.688129e-03  2.479251e-01
orbit8           1.975864e-03  3.299492e-01
orbit9           2.178461e-03  4.429504e-01
orbit10          2.325213e-03  3.716062e-01
orbit11          1.381128e-03  2.186425e-01
orbit12          1.602851e-03  3.570562e-01
orbit13          1.731694e-03  3.133942e-01
orbit14          2.930515e-04  1.497594e-01
orbit15          3.031185e-03  2.824100e-01
orbit16          3.174343e-03  2.968221e-01
orbit17          3.893021e-03  3.708033e-01
orbit18          1.520945e-03  7.953210e-01
orbit19          4.479860e-03  5.085102e-01
orbit20          1.809023e-03  4.049146e-01
orbit21          1.786098e-03  3.478135e-01
orbit22          3.264695e-03  3.146460e-01
orbit23          3.065664e-03  4.849983e-01
orbit24          4.617008e-03  3.827880e-01
orbit25          5.869832e-03  4.560648e-01
orbit26          3.270207e-03  7.300260e-01
orbit27          5.430236e-03  6.695254e-01
orbit28          2.219561e-03  3.595892e-01
orbit29          8.875577e-04  2.638123e-01
orbit30          2.295190e-03  4.923204e-01
orbit31          1.757559e-03  6.270215e-01
orbit32          3.860441e-03  3.040831e-01
orbit33          1.380266e-03  2.500208e-01
orbit34          1.929525e-03  2.770451e-01
orbit35          2.489309e-03  4.661349e-01
orbit36          3.355594e-03  7.045960e-01
orbit37          1.752434e-03  4.828905e-01
orbit38          1.055585e-03  3.780566e-01
orbit39          3.463111e-03  4.768459e-01
orbit40          2.515808e-03  2.315862e-01
orbit41          1.032167e-03  4.082074e-01
orbit42          6.277769e-04  2.088836e-01
orbit43          5.921217e-03  4.466462e-01
orbit44          9.594446e-04  2.318756e-01
orbit45          5.710705e-03  4.078437e-01
orbit46          3.881705e-03  3.753127e-01
orbit47          3.818104e-03  4.816886e-01
orbit48          4.145422e-03  3.176888e-01
orbit49          4.958578e-03  6.528517e-01
orbit50          1.638158e-03  5.004945e-01
orbit51          4.358529e-03  5.483073e-01
orbit52          3.381977e-03  3.890056e-01
orbit53          3.258364e-03  2.645750e-01
orbit54          2.677816e-03  4.702963e-01
orbit55          9.539728e-04  1.754707e-01
orbit56          9.374025e-03  5.929140e-01
orbit57          1.493521e-03  8.002934e-02
orbit58          1.064310e-03  2.069693e-01
orbit59          1.376343e-03  1.935532e-01
orbit60          3.570814e-03  4.883662e-01
orbit61          8.810517e-04  2.119170e-01
orbit62          4.781599e-03  5.854237e-01
orbit63          3.657143e-03  3.715183e-01
orbit64          1.310145e-03  4.116517e-01
orbit65          1.777008e-03  4.810622e-01
orbit66          1.307746e-03  2.454747e-01
orbit67          9.355263e-05  8.303828e-02
orbit68          1.715181e-03  1.883648e-01
orbit69          5.618738e-04  2.397361e-01
orbit70          1.175175e-03  1.194887e-01
orbit71          2.930160e-04  1.515955e-01
orbit72          8.290744e-05  6.234783e-02
AP               1.598142e-05  6.098902e-02
bet              6.908980e-04  1.330113e+00
ecc             -1.029524e-05  8.325316e-02
eccrad           1.537154e-04  9.756372e-02
close            4.441502e-04  2.983749e-01
constraint       2.258898e-03  6.143310e-01
coreness         2.850437e-03  4.050588e-01
knn              3.355231e-03  8.036901e-01
hubscore         2.075935e-03  4.581087e-01
pagerank         1.502079e-03  1.629831e+00
trans            1.106737e-03  6.188938e-01
evcent           9.628024e-04  3.128532e-01
first            1.026890e-03  2.332680e-01
upto_second      2.962000e-03  3.203276e-01
upto_third       1.062555e-03  2.255187e-01
upto_fourth      2.128982e-03  3.278112e-01
upto_fifth       1.950742e-03  2.292521e-01
upto_sixth       1.294856e-03  3.916898e-01
second           1.021187e-03  3.427268e-01
third            3.313428e-03  6.969175e-01
fourth           1.942386e-03  5.970090e-01
fifth            3.995725e-03  6.304888e-01
sixth            3.560217e-03  4.105815e-01
ratio1           4.541640e-03  9.643049e-01
ratio2           1.692217e-03  7.206946e-01
ratio3           3.408934e-03  7.602416e-01
ratio4           3.347869e-03  9.459840e-01
ratio5           3.983862e-03  2.154131e+00
ratio6           3.237987e-03  7.412132e-01
selfinter       -1.054446e-05  1.212654e-01
walktrap_vertex  1.001090e-03  1.211507e+00
bigcom1          5.182550e-04  2.882414e-01
bigcom2          0.000000e+00  0.000000e+00
bigcom3          2.396930e-05  5.733034e-02
bigcom4          9.545481e-05  4.429354e-02
bigcom6          0.000000e+00  0.000000e+00
bigcom8          2.591730e-04  6.225335e-02
bigcom9          0.000000e+00  0.000000e+00
bigcom11         0.000000e+00  0.000000e+00
bigcom13        -5.034265e-05  8.779150e-02
bigcom15         0.000000e+00  0.000000e+00
bigcom16         0.000000e+00  0.000000e+00
bigcom21         0.000000e+00  0.000000e+00
bigcom22         6.201110e-05  1.446817e-01
bigcom24         0.000000e+00  0.000000e+00
bigcom26         1.357964e-05  1.931011e-01
bigcom28         1.623210e-05  2.121045e-03
bigcom30         0.000000e+00  0.000000e+00
bigcom31         0.000000e+00  0.000000e+00
bigcom32         0.000000e+00  0.000000e+00
bigcom33         0.000000e+00  0.000000e+00
bigcom34         0.000000e+00  0.000000e+00
bigcom36         0.000000e+00  0.000000e+00
bigcom37         0.000000e+00  0.000000e+00
bigcom38         0.000000e+00  6.938894e-20
bigcom39         0.000000e+00  0.000000e+00
bigcom40         4.609205e-05  1.116232e-01
bigcom43         0.000000e+00  0.000000e+00
bigcom44         0.000000e+00  0.000000e+00
bigcom46         0.000000e+00  0.000000e+00
bigcom47         0.000000e+00  0.000000e+00
bigcom49         0.000000e+00  0.000000e+00
bigcom50         0.000000e+00  0.000000e+00
bigcom51         0.000000e+00  0.000000e+00
bigcom52         0.000000e+00  0.000000e+00
bigcom54         0.000000e+00  0.000000e+00
bigcom56         0.000000e+00  0.000000e+00
bigcom62         0.000000e+00  0.000000e+00
bigcom66         0.000000e+00  0.000000e+00
bigcom68         0.000000e+00  0.000000e+00
bigcom69        -1.485431e-05  1.508176e-01
bigcom71         0.000000e+00  0.000000e+00
bigcom72         0.000000e+00  0.000000e+00
bigcom73         0.000000e+00  0.000000e+00
bigcom74         0.000000e+00  0.000000e+00
bigcom75         0.000000e+00  0.000000e+00
bigcom76         0.000000e+00  0.000000e+00
bigcom77         0.000000e+00  0.000000e+00
bigcom79         0.000000e+00  0.000000e+00
bigcom80         0.000000e+00  0.000000e+00
bigcom82         0.000000e+00  0.000000e+00
bigcom83         0.000000e+00  0.000000e+00
bigcom84         1.614442e-04  1.034645e+00
bigcom85         0.000000e+00  0.000000e+00
bigcom87         0.000000e+00  0.000000e+00
bigcom89         0.000000e+00  0.000000e+00
bigcom91         0.000000e+00  0.000000e+00
bigcom92         0.000000e+00  8.571429e-03
bigcom93         0.000000e+00  0.000000e+00
bigcom96         0.000000e+00  0.000000e+00
bigcom97         0.000000e+00  0.000000e+00
bigcom98         0.000000e+00  0.000000e+00
bigcom99         0.000000e+00  0.000000e+00
bigcom101        0.000000e+00  0.000000e+00
bigcom104        0.000000e+00  0.000000e+00
bigcom106        0.000000e+00  0.000000e+00
bigcom109        0.000000e+00  0.000000e+00
bigcom113        0.000000e+00  0.000000e+00
bigcom116        4.476070e-06  5.689363e-02
bigcom120        0.000000e+00  0.000000e+00
bigcom123        0.000000e+00  0.000000e+00
bigcom126        0.000000e+00  0.000000e+00
bigcom127        0.000000e+00  0.000000e+00
bigcom137        0.000000e+00  0.000000e+00
bigcom139        0.000000e+00  0.000000e+00
bigcom140        0.000000e+00  0.000000e+00
bigcom143        0.000000e+00  0.000000e+00
bigcom145        0.000000e+00  0.000000e+00
bigcom146        0.000000e+00  0.000000e+00
bigcom147        0.000000e+00  0.000000e+00
bigcom149        0.000000e+00  0.000000e+00
bigcom153        0.000000e+00  0.000000e+00
bigcom154        0.000000e+00  0.000000e+00
bigcom156        0.000000e+00  0.000000e+00
bigcom157        0.000000e+00  0.000000e+00
bigcom158        0.000000e+00  0.000000e+00
bigcom160        0.000000e+00  0.000000e+00
bigcom161        0.000000e+00  0.000000e+00
bigcom162        0.000000e+00  0.000000e+00
[truncated: 132,944 more chars]
